# Supplementary material for: Increased leptin signaling drives the response of hypothalamic LepRb neurons to diet-induced obesity
Source: Mol Metab. 2026 May 2;108:102378. doi: 10.1016/j.molmet.2026.102378 (PMC13206730; doi:10.1016/j.molmet.2026.102378)
Supplement: Multimedia component 1 [file mmc1.xlsx]

## Sheet: genes
Select Differentially Expressed Transcripts Based on Three Criteria
Test Status OK
FDR (q-value) <= 0.05
Fold Change >= Threshold or <= 1/Threshold, where Threshold = 1.5
test_id	gene		NCBI Gene	Description	locus	sample_1	sample_2	status	value_1	value_2	log2(fold_change)	test_stat	p_value	q_value	Fold Change		Diff Exp	GO Annotation
Sprr1a	Sprr1a	Sprr1a	20753	small proline-rich protein 1A	chr3:92287875-92289803	LepR_10hr_Leptin	LepR_10hr_PBS	OK	3.94535	0.428123	-3.20405	-6.23611	5e-05	0.00170231	0.108513767584357	9.21542	YES	GO_CC (GO:0005737)~ cytoplasm; GO_BP (GO:0018149)~ peptide cross-linking; GO_BP (GO:0031424)~ keratinization; GO_CC (GO:0071944)~ cell periphery
Serpina3h	Serpina3h	Serpina3h	546546	serine (or cysteine) peptidase inhibitor, clade A, member 3H	chr12:105486105-105492615	LepR_10hr_Leptin	LepR_10hr_PBS	OK	8.92656	1.45068	-2.62137	-8.28202	5e-05	0.00170231	0.162513334079577	6.15334	YES
Atf3	Atf3	Atf3	11910	activating transcription factor 3	chr1:192994175-193007212	LepR_10hr_Leptin	LepR_10hr_PBS	OK	5.51378	1.20314	-2.19623	-6.87269	5e-05	0.00170231	0.218207107592798	4.5828	YES	GO_MF (GO:0003677)~ DNA binding; GO_MF (GO:0003700)~ sequence-specific DNA binding transcription factor activity; GO_CC (GO:0005634)~ nucleus; GO_CC (GO:0005730)~ nucleolus; GO_BP (GO:0006094)~ gluconeogenesis; GO_BP (GO:0006351)~ transcription, DNA-dependent; GO_BP (GO:0006355)~ regulation of transcription, DNA-dependent; GO_BP (GO:0008284)~ positive regulation of cell proliferation; GO_BP (GO:0…
Serpina3m	Serpina3m	Serpina3m	20717	serine (or cysteine) peptidase inhibitor, clade A, member 3M	chr12:105625373-105632467	LepR_10hr_Leptin	LepR_10hr_PBS	OK	4.30867	1.09901	-1.97104	-5.41592	5e-05	0.00170231	0.255069092697177	3.92051	YES	GO_MF (GO:0004867)~ serine-type endopeptidase inhibitor activity; GO_CC (GO:0005576)~ extracellular region; GO_CC (GO:0005615)~ extracellular space; GO_BP (GO:0010466)~ negative regulation of peptidase activity; GO_BP (GO:0010951)~ negative regulation of endopeptidase activity; GO_BP (GO:0030162)~ regulation of proteolysis; GO_MF (GO:0030414)~ peptidase inhibitor activity; GO_BP (GO:0034097)~ res…
Mpzl2	Mpzl2	Mpzl2	14012	myelin protein zero-like 2	chr9:44850426-44862126	LepR_10hr_Leptin	LepR_10hr_PBS	OK	1.09782	0.320074	-1.77816	-3.97518	5e-05	0.00170231	0.291555006169165	3.42988	YES	GO_MF (GO:0003674)~ molecular_function; GO_CC (GO:0005886)~ plasma membrane; GO_BP (GO:0007155)~ cell adhesion; GO_CC (GO:0016020)~ membrane; GO_CC (GO:0016021)~ integral to membrane; GO_BP (GO:0016337)~ cell-cell adhesion; GO_BP (GO:0033077)~ T cell differentiation in thymus
Serpina3k	Serpina3k	Serpina3k	20714	serine (or cysteine) peptidase inhibitor, clade A, member 3K	chr12:105576695-105583949	LepR_10hr_Leptin	LepR_10hr_PBS	OK	0.438261	0.13022	-1.75084	-2.30023	0.00285	0.0422143	0.297128727067328	3.36554	YES	GO_MF (GO:0004867)~ serine-type endopeptidase inhibitor activity; GO_MF (GO:0005515)~ protein binding; GO_CC (GO:0005576)~ extracellular region; GO_CC (GO:0005615)~ extracellular space; GO_BP (GO:0010466)~ negative regulation of peptidase activity; GO_BP (GO:0010951)~ negative regulation of endopeptidase activity; GO_BP (GO:0030162)~ regulation of proteolysis; GO_MF (GO:0030414)~ peptidase inhibi…
1700008P20Rik	1700008P20Rik	1700008P20Rik	69301	tescalcin-like	chr7:25118098-25118984	LepR_10hr_Leptin	LepR_10hr_PBS	OK	1.23473	0.367928	-1.7467	-3.17357	0.00225	0.0354217	0.297982600941369	3.3559	YES	GO_MF (GO:0003674)~ molecular_function; GO_CC (GO:0005575)~ cellular_component; GO_BP (GO:0008150)~ biological_process
Kiss1	Kiss1	Kiss1	280287	KiSS-1 metastasis-suppressor	chr1:135223788-135226299	LepR_10hr_Leptin	LepR_10hr_PBS	OK	5.63426	1.71129	-1.71914	-5.14604	5e-05	0.00170231	0.303729722430009	3.2924	YES	GO_MF (GO:0001664)~ G-protein coupled receptor binding; GO_MF (GO:0005515)~ protein binding; GO_CC (GO:0005615)~ extracellular space; GO_CC (GO:0005737)~ cytoplasm; GO_BP (GO:0007186)~ G-protein coupled receptor signaling pathway; GO_BP (GO:0007204)~ positive regulation of cytosolic calcium ion concentration; GO_BP (GO:0008285)~ negative regulation of cell proliferation; GO_CC (GO:0016324)~ apica…
Serpina3f	Serpina3f	Serpina3f	238393	serine (or cysteine) peptidase inhibitor, clade A, member 3F	chr12:105452753-105480144	LepR_10hr_Leptin	LepR_10hr_PBS	OK	2.00652	0.629823	-1.67168	-2.31463	0.00065	0.0140055	0.313887612600229	3.18585	YES	GO_MF (GO:0004867)~ serine-type endopeptidase inhibitor activity; GO_CC (GO:0005576)~ extracellular region; GO_CC (GO:0005615)~ extracellular space; GO_BP (GO:0010466)~ negative regulation of peptidase activity; GO_BP (GO:0010951)~ negative regulation of endopeptidase activity; GO_BP (GO:0030162)~ regulation of proteolysis; GO_MF (GO:0030414)~ peptidase inhibitor activity; GO_BP (GO:0034097)~ res…
Socs3	Socs3	Socs3	12702	suppressor of cytokine signaling 3	chr11:117827400-117830680	LepR_10hr_Leptin	LepR_10hr_PBS	OK	7.07395	2.25168	-1.65151	-6.40303	5e-05	0.00170231	0.318306825866303	3.14162	YES	GO_BP (GO:0001932)~ regulation of protein phosphorylation; GO_MF (GO:0005515)~ protein binding; GO_CC (GO:0005737)~ cytoplasm; GO_BP (GO:0007165)~ signal transduction; GO_BP (GO:0007243)~ intracellular protein kinase cascade; GO_BP (GO:0007259)~ JAK-STAT cascade; GO_BP (GO:0009968)~ negative regulation of signal transduction; GO_BP (GO:0035556)~ intracellular signal transduction; GO_BP (GO:004000…
Akr1b7	Akr1b7	Akr1b7	11997	aldo-keto reductase family 1, member B7	chr6:34362361-34373137	LepR_10hr_Leptin	LepR_10hr_PBS	OK	0.692821	0.232102	-1.57772	-2.41066	0.00185	0.0312274	0.335010913621519	2.98498	YES	GO_MF (GO:0004032)~ alditol:NADP+ 1-oxidoreductase activity; GO_CC (GO:0005737)~ cytoplasm; GO_CC (GO:0005739)~ mitochondrion; GO_MF (GO:0016491)~ oxidoreductase activity; GO_BP (GO:0044255)~ cellular lipid metabolic process; GO_BP (GO:0055114)~ oxidation-reduction process
Cd38	Cd38	Cd38	12494	CD38 antigen	chr5:44260065-44303613	LepR_10hr_Leptin	LepR_10hr_PBS	OK	1.87681	0.632924	-1.56818	-4.24054	5e-05	0.00170231	0.337233555512138	2.9653	YES	GO_BP (GO:0001666)~ response to hypoxia; GO_MF (GO:0003953)~ NAD+ nucleosidase activity; GO_CC (GO:0005634)~ nucleus; GO_CC (GO:0005886)~ plasma membrane; GO_BP (GO:0007204)~ positive regulation of cytosolic calcium ion concentration; GO_BP (GO:0009725)~ response to hormone stimulus; GO_CC (GO:0009986)~ cell surface; GO_CC (GO:0016020)~ membrane; GO_CC (GO:0016021)~ integral to membrane; GO_MF (G…
Gm5458	Gm5458	Gm5458	432825	predicted gene 5458	chr14:20413359-20421809	LepR_10hr_Leptin	LepR_10hr_PBS	OK	0.887076	0.319933	-1.47129	-2.0098	0.0021	0.0339363	0.360659667261358	2.7727	YES	GO_MF (GO:0003674)~ molecular_function; GO_CC (GO:0005575)~ cellular_component; GO_BP (GO:0008150)~ biological_process
Serpina3c	Serpina3c	Serpina3c	16625	serine (or cysteine) peptidase inhibitor, clade A, member 3C	chr12:105385116-105392082	LepR_10hr_Leptin	LepR_10hr_PBS	OK	1.01134	0.364982	-1.47038	-2.75805	0.0001	0.00308286	0.360887230133708	2.77095	YES	GO_MF (GO:0004867)~ serine-type endopeptidase inhibitor activity; GO_CC (GO:0005576)~ extracellular region; GO_CC (GO:0005615)~ extracellular space; GO_BP (GO:0010466)~ negative regulation of peptidase activity; GO_BP (GO:0010951)~ negative regulation of endopeptidase activity; GO_BP (GO:0030162)~ regulation of proteolysis; GO_MF (GO:0030414)~ peptidase inhibitor activity; GO_BP (GO:0034097)~ res…
Scpppq1	Scpppq1	Scpppq1	100271704	predicted gene, 17660	chr5:104499079-104506627	LepR_10hr_Leptin	LepR_10hr_PBS	OK	2.87925	1.11749	-1.36543	-3.4296	0.0013	0.0238679	0.388118740192885	2.57653	YES
Serpina3i	Serpina3i	Serpina3i	628900	serine (or cysteine) peptidase inhibitor, clade A, member 3I	chr12:105501331-105507575	LepR_10hr_Leptin	LepR_10hr_PBS	OK	2.35127	0.94717	-1.31174	-3.6182	5e-05	0.00170231	0.402834737161206	2.48241	YES	GO_MF (GO:0003674)~ molecular_function; GO_CC (GO:0005575)~ cellular_component; GO_BP (GO:0034097)~ response to cytokine stimulus; GO_BP (GO:0043434)~ response to peptide hormone stimulus
Traf3ip3	Traf3ip3	Traf3ip3	215243	TRAF3 interacting protein 3	chr1:194999662-195027740	LepR_10hr_Leptin	LepR_10hr_PBS	OK	2.42476	1.02804	-1.23795	-1.90651	0.0007	0.0147431	0.423974675904514	2.35863	YES	GO_MF (GO:0003674)~ molecular_function; GO_CC (GO:0005575)~ cellular_component; GO_BP (GO:0008150)~ biological_process; GO_CC (GO:0016020)~ membrane; GO_CC (GO:0016021)~ integral to membrane
Nkx2-4	Nkx2-4	Nkx2-4	228731	NK2 homeobox 4	chr2:146909611-146911081	LepR_10hr_Leptin	LepR_10hr_PBS	OK	12.7699	5.41789	-1.23695	-5.08269	5e-05	0.00170231	0.424268654629237	2.357	YES	GO_MF (GO:0003677)~ DNA binding; GO_MF (GO:0003700)~ sequence-specific DNA binding transcription factor activity; GO_CC (GO:0005575)~ cellular_component; GO_CC (GO:0005634)~ nucleus; GO_BP (GO:0006355)~ regulation of transcription, DNA-dependent; GO_BP (GO:0007275)~ multicellular organismal development; GO_MF (GO:0043565)~ sequence-specific DNA binding
Cebpb	Cebpb	Cebpb	12608	CCAAT/enhancer binding protein (C/EBP), beta	chr2:167514414-167515918	LepR_10hr_Leptin	LepR_10hr_PBS	OK	15.8279	6.73098	-1.23358	-5.71735	5e-05	0.00170231	0.425260864728154	2.3515	YES	GO_CC (GO:0000790)~ nuclear chromatin; GO_MF (GO:0001077)~ RNA polymerase II core promoter proximal region sequence-specific DNA binding transcription factor activity involved in positive regulation of transcription; GO_BP (GO:0001892)~ embryonic placenta development; GO_MF (GO:0003677)~ DNA binding; GO_MF (GO:0003700)~ sequence-specific DNA binding transcription factor activity; GO_MF (GO:000370…
Gpr151	Gpr151	Gpr151	240239	G protein-coupled receptor 151	chr18:42737673-42739306	LepR_10hr_Leptin	LepR_10hr_PBS	OK	2.26919	0.986994	-1.20107	-3.29167	5e-05	0.00170231	0.434952571811912	2.2991	YES	GO_MF (GO:0003674)~ molecular_function; GO_MF (GO:0004871)~ signal transducer activity; GO_MF (GO:0004930)~ G-protein coupled receptor activity; GO_CC (GO:0005575)~ cellular_component; GO_CC (GO:0005886)~ plasma membrane; GO_BP (GO:0007165)~ signal transduction; GO_BP (GO:0007186)~ G-protein coupled receptor signaling pathway; GO_BP (GO:0008150)~ biological_process; GO_CC (GO:0016020)~ membrane; …
Prokr2	Prokr2	Prokr2	246313	prokineticin receptor 2	chr2:132196064-132211183	LepR_10hr_Leptin	LepR_10hr_PBS	OK	1.81567	0.793227	-1.1947	-3.71835	5e-05	0.00170231	0.436877284590966	2.28897	YES	GO_MF (GO:0004871)~ signal transducer activity; GO_MF (GO:0004930)~ G-protein coupled receptor activity; GO_MF (GO:0004983)~ neuropeptide Y receptor activity; GO_CC (GO:0005886)~ plasma membrane; GO_BP (GO:0007165)~ signal transduction; GO_BP (GO:0007186)~ G-protein coupled receptor signaling pathway; GO_BP (GO:0007623)~ circadian rhythm; GO_CC (GO:0016020)~ membrane; GO_CC (GO:0016021)~ integral…
Nr5a2	Nr5a2	Nr5a2	26424	nuclear receptor subfamily 5, group A, member 2	chr1:138740160-138857025	LepR_10hr_Leptin	LepR_10hr_PBS	OK	2.16294	0.955878	-1.1781	-3.38095	5e-05	0.00170231	0.441933131999726	2.26279	YES	GO_MF (GO:0003677)~ DNA binding; GO_MF (GO:0003690)~ double-stranded DNA binding; GO_MF (GO:0003700)~ sequence-specific DNA binding transcription factor activity; GO_MF (GO:0003707)~ steroid hormone receptor activity; GO_MF (GO:0004879)~ ligand-activated sequence-specific DNA binding RNA polymerase II transcription factor activity; GO_MF (GO:0005543)~ phospholipid binding; GO_CC (GO:0005634)~ nuc…
Serpina3g	Serpina3g	Serpina3g	20715	serine (or cysteine) peptidase inhibitor, clade A, member 3G	chr12:105452753-105480144	LepR_10hr_Leptin	LepR_10hr_PBS	OK	2.02786	0.89766	-1.17572	-2.16403	0.00035	0.00856798	0.442662786482777	2.25906	YES	GO_MF (GO:0004867)~ serine-type endopeptidase inhibitor activity; GO_MF (GO:0004869)~ cysteine-type endopeptidase inhibitor activity; GO_CC (GO:0005576)~ extracellular region; GO_CC (GO:0005615)~ extracellular space; GO_CC (GO:0005634)~ nucleus; GO_CC (GO:0005737)~ cytoplasm; GO_BP (GO:0006915)~ apoptotic process; GO_BP (GO:0010466)~ negative regulation of peptidase activity; GO_BP (GO:0010951)~ …
Tac2	Tac2	Tac2	21334	tachykinin 2	chr10:127161533-127168824	LepR_10hr_Leptin	LepR_10hr_PBS	OK	93.0927	41.295	-1.1727	-4.65256	5e-05	0.00170231	0.443590385013553	2.25433	YES	GO_CC (GO:0005576)~ extracellular region; GO_BP (GO:0007217)~ tachykinin receptor signaling pathway; GO_BP (GO:0007218)~ neuropeptide signaling pathway; GO_BP (GO:0045777)~ positive regulation of blood pressure
Gm6682	Gm6682	Gm6682	626534	tubulin, alpha 1C pseudogene	chr12:4788975-4790318	LepR_10hr_Leptin	LepR_10hr_PBS	OK	5.70039	2.69435	-1.08112	-3.53424	5e-05	0.00170231	0.47266174184182	2.11568	YES
Serpina3n	Serpina3n	Serpina3n	20716	serine (or cysteine) peptidase inhibitor, clade A, member 3N	chr12:105644917-105652539	LepR_10hr_Leptin	LepR_10hr_PBS	OK	139.369	67.5356	-1.04519	-4.88743	5e-05	0.00170231	0.484581085922418	2.06364	YES	GO_MF (GO:0004867)~ serine-type endopeptidase inhibitor activity; GO_CC (GO:0005576)~ extracellular region; GO_CC (GO:0005615)~ extracellular space; GO_BP (GO:0006953)~ acute-phase response; GO_BP (GO:0010466)~ negative regulation of peptidase activity; GO_BP (GO:0010951)~ negative regulation of endopeptidase activity; GO_BP (GO:0030162)~ regulation of proteolysis; GO_MF (GO:0030414)~ peptidase i…
Gm1082	Gm1082	Gm1082	100504207	Arhgap33 opposite strand transcript	chr7:31300140-31307212	LepR_10hr_Leptin	LepR_10hr_PBS	OK	0.541781	0.266073	-1.02589	-2.0308	0.0023	0.0359266	0.49110724126017	2.03622	YES
Gna14	Gna14	Gna14	14675	guanine nucleotide binding protein, alpha 14	chr19:16510156-16685308	LepR_10hr_Leptin	LepR_10hr_PBS	OK	1.14899	0.566111	-1.02122	-2.79	5e-05	0.00170231	0.492699529817005	2.02963	YES	GO_MF (GO:0000166)~ nucleotide binding; GO_MF (GO:0001664)~ G-protein coupled receptor binding; GO_MF (GO:0003924)~ GTPase activity; GO_MF (GO:0004871)~ signal transducer activity; GO_MF (GO:0005525)~ GTP binding; GO_CC (GO:0005834)~ heterotrimeric G-protein complex; GO_BP (GO:0006184)~ GTP catabolic process; GO_BP (GO:0007165)~ signal transduction; GO_BP (GO:0007186)~ G-protein coupled receptor …
Vwa5a	Vwa5a	Vwa5a	67776	von Willebrand factor A domain containing 5A	chr9:38525852-38550922	LepR_10hr_Leptin	LepR_10hr_PBS	OK	12.7335	6.34728	-1.00442	-4.04482	5e-05	0.00170231	0.498470488916948	2.00614	YES	GO_MF (GO:0003674)~ molecular_function; GO_CC (GO:0005634)~ nucleus; GO_BP (GO:0008150)~ biological_process
Procr	Procr	Procr	19124	protein C receptor, endothelial	chr2:155576952-155581214	LepR_10hr_Leptin	LepR_10hr_PBS	OK	1.98787	0.995006	-0.998445	-2.64759	0.00015	0.00430276	0.500539212474112	1.99785	YES	GO_CC (GO:0005813)~ centrosome; GO_BP (GO:0006955)~ immune response; GO_BP (GO:0007596)~ blood coagulation; GO_BP (GO:0007599)~ hemostasis; GO_MF (GO:0008022)~ protein C-terminus binding; GO_CC (GO:0016020)~ membrane; GO_CC (GO:0016021)~ integral to membrane; GO_BP (GO:0019882)~ antigen processing and presentation; GO_BP (GO:0050819)~ negative regulation of coagulation
Cd44	Cd44	Cd44	12505	CD44 antigen	chr2:102651299-102741822	LepR_10hr_Leptin	LepR_10hr_PBS	OK	2.33313	1.18121	-0.982008	-3.14698	5e-05	0.00170231	0.506274596284991	1.97521	YES	GO_BP (GO:0001558)~ regulation of cell growth; GO_BP (GO:0001658)~ branching involved in ureteric bud morphogenesis; GO_BP (GO:0002246)~ wound healing involved in inflammatory response; GO_BP (GO:0002821)~ positive regulation of adaptive immune response; GO_BP (GO:0002906)~ negative regulation of mature B cell apoptotic process; GO_MF (GO:0004415)~ hyalurononglucosaminidase activity; GO_MF (GO:00…
Cited1	Cited1	Cited1	12705	Cbp/p300-interacting transactivator with Glu/Asp-rich carboxy-terminal domain 1	chrX:99442775-99447108	LepR_10hr_Leptin	LepR_10hr_PBS	OK	284.579	144.161	-0.981149	-5.88298	5e-05	0.00170231	0.506576128737253	1.97404	YES	GO_BP (GO:0000578)~ embryonic axis specification; GO_BP (GO:0001570)~ vasculogenesis; GO_BP (GO:0001658)~ branching involved in ureteric bud morphogenesis; GO_BP (GO:0001822)~ kidney development; GO_BP (GO:0001890)~ placenta development; GO_BP (GO:0002009)~ morphogenesis of an epithelium; GO_BP (GO:0003340)~ negative regulation of mesenchymal to epithelial transition involved in metanephros morph…
Cd24a	Cd24a	Cd24a	12484	CD24a antigen	chr10:43298974-43304071	LepR_10hr_Leptin	LepR_10hr_PBS	OK	37.7112	19.4779	-0.953152	-4.40842	5e-05	0.00170231	0.516502773084256	1.9361	YES	GO_BP (GO:0001666)~ response to hypoxia; GO_BP (GO:0001775)~ cell activation; GO_BP (GO:0001959)~ regulation of cytokine-mediated signaling pathway; GO_BP (GO:0002237)~ response to molecule of bacterial origin; GO_BP (GO:0002329)~ pre-B cell differentiation; GO_BP (GO:0002523)~ leukocyte migration involved in inflammatory response; GO_BP (GO:0002842)~ positive regulation of T cell mediated immune…
Gm10406	Gm10406	Gm10406	100038847	predicted gene 10406	chr14:7838628-7859963	LepR_10hr_Leptin	LepR_10hr_PBS	OK	12.6897	6.57001	-0.949693	-3.53388	5e-05	0.00170231	0.517742623854127	1.93146	YES	GO_MF (GO:0003674)~ molecular_function; GO_CC (GO:0005575)~ cellular_component; GO_BP (GO:0008150)~ biological_process
Nup98	Nup98	Nup98	269966	nucleoporin 98	chr7:109282716-109358634	LepR_10hr_Leptin	LepR_10hr_PBS	OK	9.38984	4.87197	-0.946597	-3.86975	5e-05	0.00170231	0.518854884090006	1.92732	YES	GO_CC (GO:0005634)~ nucleus; GO_CC (GO:0005643)~ nuclear pore; GO_BP (GO:0006810)~ transport; GO_BP (GO:0015031)~ protein transport; GO_CC (GO:0016020)~ membrane; GO_BP (GO:0051028)~ mRNA transport
Junb	Junb	Junb	16477	Jun-B oncogene	chr8:87500810-87502617	LepR_10hr_Leptin	LepR_10hr_PBS	OK	37.0762	19.3627	-0.937214	-4.43248	5e-05	0.00170231	0.522240409940356	1.91483	YES	GO_MF (GO:0000977)~ RNA polymerase II regulatory region sequence-specific DNA binding; GO_BP (GO:0001570)~ vasculogenesis; GO_BP (GO:0001649)~ osteoblast differentiation; GO_BP (GO:0001701)~ in utero embryonic development; GO_BP (GO:0001829)~ trophectodermal cell differentiation; GO_MF (GO:0003677)~ DNA binding; GO_MF (GO:0003690)~ double-stranded DNA binding; GO_MF (GO:0003700)~ sequence-specifi…
Vax1	Vax1	Vax1	22326	ventral anterior homeobox containing gene 1	chr19:59240676-59244519	LepR_10hr_Leptin	LepR_10hr_PBS	OK	3.28836	1.7395	-0.918698	-2.91525	0.0008	0.0163105	0.528986203139305	1.89041	YES	GO_BP (GO:0000122)~ negative regulation of transcription from RNA polymerase II promoter; GO_MF (GO:0000976)~ transcription regulatory region sequence-specific DNA binding; GO_BP (GO:0001764)~ neuron migration; GO_MF (GO:0003677)~ DNA binding; GO_MF (GO:0003700)~ sequence-specific DNA binding transcription factor activity; GO_CC (GO:0005634)~ nucleus; GO_BP (GO:0006351)~ transcription, DNA-depend…
Tbx19	Tbx19	Tbx19	83993	T-box 19	chr1:167067983-167090904	LepR_10hr_Leptin	LepR_10hr_PBS	OK	3.87896	2.05615	-0.915725	-3.27174	5e-05	0.00170231	0.530077423028862	1.88652	YES	GO_MF (GO:0001158)~ enhancer sequence-specific DNA binding; GO_MF (GO:0003677)~ DNA binding; GO_MF (GO:0003700)~ sequence-specific DNA binding transcription factor activity; GO_MF (GO:0005515)~ protein binding; GO_CC (GO:0005634)~ nucleus; GO_BP (GO:0006351)~ transcription, DNA-dependent; GO_BP (GO:0006355)~ regulation of transcription, DNA-dependent; GO_BP (GO:0021983)~ pituitary gland developme…
Parp3	Parp3	Parp3	235587	poly (ADP-ribose) polymerase family, member 3	chr9:106372683-106378982	LepR_10hr_Leptin	LepR_10hr_PBS	OK	1.67665	0.893456	-0.908116	-2.6067	5e-05	0.00170231	0.532880520014313	1.87659	YES	GO_MF (GO:0003674)~ molecular_function; GO_CC (GO:0005575)~ cellular_component; GO_BP (GO:0008150)~ biological_process; GO_MF (GO:0016740)~ transferase activity
Gm2897	Gm2897	Gm2897	100040671	predicted gene 2897	chr14:3049285-3077025	LepR_10hr_Leptin	LepR_10hr_PBS	OK	7.1148	3.81747	-0.898207	-2.84433	5e-05	0.00170231	0.536553152240399	1.86375	YES
Rtp4	Rtp4	Rtp4	67775	receptor transporter protein 4	chr16:23610004-23614308	LepR_10hr_Leptin	LepR_10hr_PBS	OK	1.48855	0.801363	-0.893383	-2.15309	0.00095	0.0187685	0.538350250392148	1.85753	YES	GO_BP (GO:0001580)~ detection of chemical stimulus involved in sensory perception of bitter taste; GO_MF (GO:0003674)~ molecular_function; GO_CC (GO:0005737)~ cytoplasm; GO_BP (GO:0006612)~ protein targeting to membrane; GO_CC (GO:0016020)~ membrane; GO_CC (GO:0016021)~ integral to membrane
Ada	Ada	Ada	11486	adenosine deaminase	chr2:163552319-163575913	LepR_10hr_Leptin	LepR_10hr_PBS	OK	1.4873	0.803049	-0.889138	-2.22158	0.00155	0.0272454	0.539936630179922	1.85207	YES	GO_BP (GO:0001666)~ response to hypoxia; GO_BP (GO:0001701)~ in utero embryonic development; GO_BP (GO:0001821)~ histamine secretion; GO_BP (GO:0001829)~ trophectodermal cell differentiation; GO_MF (GO:0001883)~ purine nucleoside binding; GO_BP (GO:0001889)~ liver development; GO_BP (GO:0001890)~ placenta development; GO_BP (GO:0002314)~ germinal center B cell differentiation; GO_BP (GO:0002636)~…
ENSMUSG00000068790	ENSMUSG00000068790	ENSMUSG00000068790	545007	predicted gene 5796	chr14:4126976-4144402	LepR_10hr_Leptin	LepR_10hr_PBS	OK	3.02464	1.63562	-0.886923	-2.54487	5e-05	0.00170231	0.540766242927548	1.84923	YES	GO_MF (GO:0003674)~ molecular_function; GO_CC (GO:0005575)~ cellular_component; GO_BP (GO:0008150)~ biological_process
Irf9	Irf9	Irf9	16391	interferon regulatory factor 9	chr14:56222821-56228867	LepR_10hr_Leptin	LepR_10hr_PBS	OK	14.1263	7.72542	-0.870697	-3.35081	5e-05	0.00170231	0.546882574926507	1.82855	YES	GO_MF (GO:0000975)~ regulatory region DNA binding; GO_MF (GO:0003677)~ DNA binding; GO_MF (GO:0003700)~ sequence-specific DNA binding transcription factor activity; GO_MF (GO:0005515)~ protein binding; GO_CC (GO:0005634)~ nucleus; GO_CC (GO:0005737)~ cytoplasm; GO_BP (GO:0006351)~ transcription, DNA-dependent; GO_BP (GO:0006355)~ regulation of transcription, DNA-dependent; GO_BP (GO:0045351)~ typ…
Prr19	Prr19	Prr19	623131	proline rich 19	chr7:26086377-26089152	LepR_10hr_Leptin	LepR_10hr_PBS	OK	4.33067	2.38871	-0.858359	-2.82306	5e-05	0.00170231	0.551579597964607	1.81297	YES	GO_MF (GO:0003674)~ molecular_function; GO_CC (GO:0005575)~ cellular_component; GO_BP (GO:0008150)~ biological_process
Sox3	Sox3	Sox3	20675	SRY-box containing gene 3	chrX:58144540-58146605	LepR_10hr_Leptin	LepR_10hr_PBS	OK	11.8424	6.64468	-0.833693	-3.96897	5e-05	0.00170231	0.561091125613068	1.78224	YES	GO_MF (GO:0000979)~ RNA polymerase II core promoter sequence-specific DNA binding; GO_MF (GO:0001106)~ RNA polymerase II transcription corepressor activity; GO_MF (GO:0003677)~ DNA binding; GO_CC (GO:0005634)~ nucleus; GO_BP (GO:0006351)~ transcription, DNA-dependent; GO_BP (GO:0006355)~ regulation of transcription, DNA-dependent; GO_BP (GO:0007275)~ multicellular organismal development; GO_BP (G…
Lamc2	Lamc2	Lamc2	16782	laminin, gamma 2	chr1:154969885-155033577	LepR_10hr_Leptin	LepR_10hr_PBS	OK	0.496822	0.278857	-0.833203	-1.97247	0.0011	0.0210788	0.561281728158122	1.78164	YES	GO_MF (GO:0005515)~ protein binding; GO_CC (GO:0005576)~ extracellular region; GO_CC (GO:0005578)~ proteinaceous extracellular matrix; GO_CC (GO:0005604)~ basement membrane; GO_CC (GO:0005607)~ laminin-2 complex; GO_CC (GO:0005610)~ laminin-5 complex; GO_CC (GO:0005615)~ extracellular space; GO_CC (GO:0005938)~ cell cortex; GO_BP (GO:0007155)~ cell adhesion; GO_MF (GO:0008201)~ heparin binding; G…
Ngfr	Ngfr	Ngfr	18053	nerve growth factor receptor (TNFR superfamily, member 16)	chr11:95430139-95449012	LepR_10hr_Leptin	LepR_10hr_PBS	OK	2.6923	1.51582	-0.828747	-2.89341	5e-05	0.00170231	0.563018018762686	1.77614	YES	GO_MF (GO:0001540)~ beta-amyloid binding; GO_MF (GO:0005035)~ death receptor activity; GO_MF (GO:0005168)~ neurotrophin TRKA receptor binding; GO_MF (GO:0005515)~ protein binding; GO_CC (GO:0005634)~ nucleus; GO_CC (GO:0005635)~ nuclear envelope; GO_CC (GO:0005737)~ cytoplasm; GO_CC (GO:0005791)~ rough endoplasmic reticulum; GO_CC (GO:0005794)~ Golgi apparatus; GO_CC (GO:0005886)~ plasma membrane…
Irgm2	Irgm2	Irgm2	54396	immunity-related GTPase family M member 2	chr11:58028478-58036285	LepR_10hr_Leptin	LepR_10hr_PBS	OK	0.839008	0.474474	-0.822357	-2.07986	0.0011	0.0210788	0.565517274853739	1.76829	YES	GO_MF (GO:0003924)~ GTPase activity; GO_CC (GO:0005794)~ Golgi apparatus; GO_BP (GO:0006184)~ GTP catabolic process; GO_CC (GO:0020003)~ symbiont-containing vacuole; GO_BP (GO:0034341)~ response to interferon-gamma; GO_BP (GO:0042742)~ defense response to bacterium; GO_BP (GO:0042832)~ defense response to protozoan
Otp	Otp	Otp	18420	orthopedia homolog (Drosophila)	chr13:95645581-95653636	LepR_10hr_Leptin	LepR_10hr_PBS	OK	77.3858	43.9412	-0.816494	-4.46176	5e-05	0.00170231	0.56782016912475	1.76112	YES	GO_MF (GO:0000976)~ transcription regulatory region sequence-specific DNA binding; GO_BP (GO:0002052)~ positive regulation of neuroblast proliferation; GO_MF (GO:0003677)~ DNA binding; GO_MF (GO:0003700)~ sequence-specific DNA binding transcription factor activity; GO_CC (GO:0005634)~ nucleus; GO_BP (GO:0006351)~ transcription, DNA-dependent; GO_BP (GO:0006355)~ regulation of transcription, DNA-d…
Gm3696	Gm3696	Gm3696	100042149	predicted gene 3696	chr14:7915538-7937971	LepR_10hr_Leptin	LepR_10hr_PBS	OK	2.43511	1.38833	-0.81064	-2.28889	0.0002	0.00537433	0.570128884560582	1.75399	YES	GO_MF (GO:0003674)~ molecular_function; GO_CC (GO:0005575)~ cellular_component; GO_BP (GO:0008150)~ biological_process
Bcl3	Bcl3	Bcl3	12051	B cell leukemia/lymphoma 3	chr7:20393810-20408104	LepR_10hr_Leptin	LepR_10hr_PBS	OK	1.79503	1.02535	-0.807899	-2.3574	0.00125	0.0232852	0.571213111435045	1.75066	YES	GO_BP (GO:0000060)~ protein import into nucleus, translocation; GO_BP (GO:0002268)~ follicular dendritic cell differentiation; GO_BP (GO:0002315)~ marginal zone B cell differentiation; GO_BP (GO:0002455)~ humoral immune response mediated by circulating immunoglobulin; GO_BP (GO:0002467)~ germinal center formation; GO_MF (GO:0003677)~ DNA binding; GO_MF (GO:0003700)~ sequence-specific DNA binding …
Asb4	Asb4	Asb4	65255	ankyrin repeat and SOCS box-containing 4	chr6:5333385-5383021	LepR_10hr_Leptin	LepR_10hr_PBS	OK	97.4168	55.8336	-0.803037	-3.77536	5e-05	0.00170231	0.573141393636079	1.74477	YES	GO_MF (GO:0004842)~ ubiquitin-protein ligase activity; GO_MF (GO:0019899)~ enzyme binding; GO_CC (GO:0031462)~ Cul2-RING ubiquitin ligase complex; GO_CC (GO:0031466)~ Cul5-RING ubiquitin ligase complex; GO_MF (GO:0031625)~ ubiquitin protein ligase binding; GO_BP (GO:0035556)~ intracellular signal transduction; GO_BP (GO:0051865)~ protein autoubiquitination; GO_BP (GO:2001214)~ positive regulation…
Prr12	Prr12	Prr12	233210	proline rich 12	chr7:52283076-52308251	LepR_10hr_Leptin	LepR_10hr_PBS	OK	22.3974	12.9885	-0.786096	-3.76445	5e-05	0.00170231	0.579911237440243	1.7244	YES	GO_MF (GO:0003674)~ molecular_function; GO_CC (GO:0005575)~ cellular_component; GO_BP (GO:0008150)~ biological_process
Anxa2	Anxa2	Anxa2	12306	annexin A2	chr9:69301489-69339592	LepR_10hr_Leptin	LepR_10hr_PBS	OK	18.7995	10.9614	-0.778263	-2.94073	5e-05	0.00170231	0.583068383175104	1.71506	YES	GO_BP (GO:0001525)~ angiogenesis; GO_CC (GO:0001725)~ stress fiber; GO_CC (GO:0001726)~ ruffle; GO_BP (GO:0001934)~ positive regulation of protein phosphorylation; GO_MF (GO:0004859)~ phospholipase inhibitor activity; GO_MF (GO:0005509)~ calcium ion binding; GO_MF (GO:0005515)~ protein binding; GO_MF (GO:0005544)~ calcium-dependent phospholipid binding; GO_MF (GO:0005546)~ phosphatidylinositol-4,…
Ezr	Ezr	Ezr	22350	ezrin	chr17:6942479-6987129	LepR_10hr_Leptin	LepR_10hr_PBS	OK	10.4431	6.12367	-0.770076	-3.26346	5e-05	0.00170231	0.586386583434551	1.70536	YES	GO_CC (GO:0001726)~ ruffle; GO_CC (GO:0001931)~ uropod; GO_MF (GO:0003779)~ actin binding; GO_MF (GO:0005515)~ protein binding; GO_CC (GO:0005622)~ intracellular; GO_CC (GO:0005730)~ nucleolus; GO_CC (GO:0005737)~ cytoplasm; GO_CC (GO:0005829)~ cytosol; GO_CC (GO:0005856)~ cytoskeleton; GO_CC (GO:0005884)~ actin filament; GO_CC (GO:0005886)~ plasma membrane; GO_CC (GO:0005902)~ microvillus; GO_CC…
A4galt	A4galt	A4galt	239559	alpha 1,4-galactosyltransferase	chr15:83057151-83082204	LepR_10hr_Leptin	LepR_10hr_PBS	OK	1.24494	0.732613	-0.764949	-1.77835	0.00235	0.0365044	0.588474171101531	1.69931	YES	GO_CC (GO:0005794)~ Golgi apparatus; GO_CC (GO:0005795)~ Golgi stack; GO_BP (GO:0006629)~ lipid metabolic process; GO_BP (GO:0007009)~ plasma membrane organization; GO_MF (GO:0008378)~ galactosyltransferase activity; GO_CC (GO:0016020)~ membrane; GO_CC (GO:0016021)~ integral to membrane; GO_MF (GO:0016740)~ transferase activity; GO_MF (GO:0016757)~ transferase activity, transferring glycosyl grou…
Irak4	Irak4	Irak4	266632	interleukin-1 receptor-associated kinase 4	chr15:94374090-94398747	LepR_10hr_Leptin	LepR_10hr_PBS	OK	1.34852	0.806172	-0.742214	-2.05423	0.001	0.0196182	0.597821214899687	1.67274	YES	GO_MF (GO:0000166)~ nucleotide binding; GO_MF (GO:0000287)~ magnesium ion binding; GO_BP (GO:0001816)~ cytokine production; GO_MF (GO:0004672)~ protein kinase activity; GO_MF (GO:0004674)~ protein serine/threonine kinase activity; GO_MF (GO:0005149)~ interleukin-1 receptor binding; GO_MF (GO:0005524)~ ATP binding; GO_CC (GO:0005737)~ cytoplasm; GO_BP (GO:0007165)~ signal transduction; GO_BP (GO:0…
Plscr3	Plscr3	Plscr3	70310	phospholipid scramblase 3	chr11:69659873-69672232	LepR_10hr_Leptin	LepR_10hr_PBS	OK	8.89869	5.38083	-0.725765	-2.4719	0.00045	0.0103989	0.604676325372342	1.65378	YES	GO_CC (GO:0005739)~ mitochondrion; GO_CC (GO:0005886)~ plasma membrane; GO_BP (GO:0006915)~ apoptotic process; GO_CC (GO:0016020)~ membrane; GO_CC (GO:0016021)~ integral to membrane; GO_MF (GO:0017124)~ SH3 domain binding; GO_BP (GO:0042593)~ glucose homeostasis; GO_BP (GO:0042632)~ cholesterol homeostasis; GO_MF (GO:0048306)~ calcium-dependent protein binding
Stat3	Stat3	Stat3	20848	signal transducer and activator of transcription 3	chr11:100748123-100800825	LepR_10hr_Leptin	LepR_10hr_PBS	OK	51.331	31.6485	-0.697694	-3.10641	5e-05	0.00170231	0.616556922460037	1.62191	YES	GO_MF (GO:0000981)~ sequence-specific DNA binding RNA polymerase II transcription factor activity; GO_MF (GO:0001103)~ RNA polymerase II repressing transcription factor binding; GO_BP (GO:0001659)~ temperature homeostasis; GO_BP (GO:0001754)~ eye photoreceptor cell differentiation; GO_MF (GO:0003677)~ DNA binding; GO_MF (GO:0003700)~ sequence-specific DNA binding transcription factor activity; GO…
Rpain	Rpain	Rpain	69723	RPA interacting protein	chr11:70783714-70791306	LepR_10hr_Leptin	LepR_10hr_PBS	OK	19.4067	12.0084	-0.692508	-3.09807	5e-05	0.00170231	0.618777223980256	1.61609	YES	GO_CC (GO:0005634)~ nucleus; GO_CC (GO:0005730)~ nucleolus; GO_CC (GO:0005737)~ cytoplasm; GO_BP (GO:0006261)~ DNA-dependent DNA replication; GO_BP (GO:0006281)~ DNA repair; GO_BP (GO:0006310)~ DNA recombination; GO_BP (GO:0006606)~ protein import into nucleus; GO_BP (GO:0009411)~ response to UV; GO_CC (GO:0016605)~ PML body; GO_MF (GO:0032403)~ protein complex binding; GO_MF (GO:0046872)~ metal …
Gal	Gal	Gal	14419	galanin	chr19:3409916-3414457	LepR_10hr_Leptin	LepR_10hr_PBS	OK	160.852	100.321	-0.681113	-4.24003	5e-05	0.00170231	0.623683933605957	1.60338	YES	GO_MF (GO:0005179)~ hormone activity; GO_CC (GO:0005576)~ extracellular region; GO_CC (GO:0005737)~ cytoplasm; GO_CC (GO:0005794)~ Golgi apparatus; GO_BP (GO:0006954)~ inflammatory response; GO_BP (GO:0007218)~ neuropeptide signaling pathway; GO_BP (GO:0007399)~ nervous system development; GO_BP (GO:0007631)~ feeding behavior; GO_BP (GO:0008285)~ negative regulation of cell proliferation; GO_CC (…
Ap1s2	Ap1s2	Ap1s2	108012	adaptor-related protein complex 1, sigma 2 subunit	chrX:160347091-160367478	LepR_10hr_Leptin	LepR_10hr_PBS	OK	37.8871	23.6758	-0.678294	-3.08913	5e-05	0.00170231	0.624903792127404	1.60025	YES	GO_MF (GO:0003674)~ molecular_function; GO_CC (GO:0005794)~ Golgi apparatus; GO_CC (GO:0005905)~ coated pit; GO_BP (GO:0006810)~ transport; GO_BP (GO:0006886)~ intracellular protein transport; GO_BP (GO:0006897)~ endocytosis; GO_MF (GO:0008565)~ protein transporter activity; GO_BP (GO:0015031)~ protein transport; GO_CC (GO:0016020)~ membrane; GO_BP (GO:0016192)~ vesicle-mediated transport; GO_CC …
Rrad	Rrad	Rrad	56437	Ras-related associated with diabetes	chr8:107151965-107155221	LepR_10hr_Leptin	LepR_10hr_PBS	OK	26.7311	16.7975	-0.670276	-3.26704	5e-05	0.00170231	0.628386460013382	1.59138	YES	GO_MF (GO:0000166)~ nucleotide binding; GO_MF (GO:0003924)~ GTPase activity; GO_MF (GO:0005515)~ protein binding; GO_MF (GO:0005516)~ calmodulin binding; GO_MF (GO:0005525)~ GTP binding; GO_CC (GO:0005886)~ plasma membrane; GO_BP (GO:0006184)~ GTP catabolic process; GO_BP (GO:0007165)~ signal transduction; GO_BP (GO:0007264)~ small GTPase mediated signal transduction; GO_CC (GO:0016020)~ membrane…
Lck	Lck	Lck	16818	lymphocyte protein tyrosine kinase	chr4:129225587-129250885	LepR_10hr_Leptin	LepR_10hr_PBS	OK	5.73833	3.62287	-0.663499	-2.29007	0.0002	0.00537433	0.63134522318805	1.58392	YES	GO_MF (GO:0000166)~ nucleotide binding; GO_CC (GO:0000242)~ pericentriolar material; GO_CC (GO:0001772)~ immunological synapse; GO_MF (GO:0001948)~ glycoprotein binding; GO_MF (GO:0003823)~ antigen binding; GO_MF (GO:0004672)~ protein kinase activity; GO_MF (GO:0004713)~ protein tyrosine kinase activity; GO_MF (GO:0004715)~ non-membrane spanning protein tyrosine kinase activity; GO_MF (GO:0004722…
Wdfy1	Wdfy1	Wdfy1	69368	WD repeat and FYVE domain containing 1	chr1:79698836-79758344	LepR_10hr_Leptin	LepR_10hr_PBS	OK	17.7429	11.2186	-0.661344	-2.57849	5e-05	0.00170231	0.632288988551759	1.58156	YES	GO_MF (GO:0005545)~ 1-phosphatidylinositol binding; GO_CC (GO:0005634)~ nucleus; GO_CC (GO:0005769)~ early endosome; GO_CC (GO:0005829)~ cytosol; GO_BP (GO:0008150)~ biological_process; GO_MF (GO:0046872)~ metal ion binding
Prdm12	Prdm12	Prdm12	381359	PR domain containing 12	chr2:31495556-31511315	LepR_10hr_Leptin	LepR_10hr_PBS	OK	8.01159	5.0722	-0.659478	-2.85677	5e-05	0.00170231	0.633107328232363	1.57951	YES	GO_MF (GO:0003674)~ molecular_function; GO_MF (GO:0003676)~ nucleic acid binding; GO_MF (GO:0003677)~ DNA binding; GO_CC (GO:0005575)~ cellular_component; GO_CC (GO:0005634)~ nucleus; GO_BP (GO:0006351)~ transcription, DNA-dependent; GO_BP (GO:0006355)~ regulation of transcription, DNA-dependent; GO_MF (GO:0008168)~ methyltransferase activity; GO_MF (GO:0016740)~ transferase activity; GO_BP (GO:0…
Irx5	Irx5	Irx5	54352	Iroquois related homeobox 5 (Drosophila)	chr8:94881694-94885355	LepR_10hr_Leptin	LepR_10hr_PBS	OK	3.85081	2.43799	-0.659466	-2.49456	0.00025	0.00642262	0.633112594292978	1.5795	YES	GO_BP (GO:0002027)~ regulation of heart rate; GO_MF (GO:0003677)~ DNA binding; GO_MF (GO:0003700)~ sequence-specific DNA binding transcription factor activity; GO_CC (GO:0005634)~ nucleus; GO_BP (GO:0006351)~ transcription, DNA-dependent; GO_BP (GO:0006355)~ regulation of transcription, DNA-dependent; GO_BP (GO:0007601)~ visual perception; GO_BP (GO:0008406)~ gonad development; GO_BP (GO:0010468)…
Rprm	Rprm	Rprm	67874	reprimo, TP53 dependent G2 arrest mediator candidate	chr2:53936503-53937963	LepR_10hr_Leptin	LepR_10hr_PBS	OK	76.0095	48.3455	-0.652797	-3.56457	5e-05	0.00170231	0.636045994393556	1.57221	YES	GO_MF (GO:0003674)~ molecular_function; GO_CC (GO:0005737)~ cytoplasm; GO_BP (GO:0007050)~ cell cycle arrest; GO_BP (GO:0007346)~ regulation of mitotic cell cycle; GO_CC (GO:0016020)~ membrane; GO_CC (GO:0016021)~ integral to membrane
Rasl11a	Rasl11a	Rasl11a	68895	RAS-like, family 11, member A	chr5:147656646-147659302	LepR_10hr_Leptin	LepR_10hr_PBS	OK	14.1262	9.0114	-0.648551	-2.89963	0.0002	0.00537433	0.637920700595871	1.56759	YES	GO_MF (GO:0000166)~ nucleotide binding; GO_MF (GO:0003924)~ GTPase activity; GO_MF (GO:0005515)~ protein binding; GO_MF (GO:0005525)~ GTP binding; GO_CC (GO:0005634)~ nucleus; GO_CC (GO:0005730)~ nucleolus; GO_BP (GO:0006184)~ GTP catabolic process; GO_BP (GO:0006351)~ transcription, DNA-dependent; GO_BP (GO:0006355)~ regulation of transcription, DNA-dependent; GO_BP (GO:0007165)~ signal transduc…
Rhoc	Rhoc	Rhoc	11853	ras homolog gene family, member C	chr3:104591951-104597377	LepR_10hr_Leptin	LepR_10hr_PBS	OK	24.3162	15.5456	-0.64541	-3.13225	5e-05	0.00170231	0.639311078784139	1.56418	YES	GO_MF (GO:0000166)~ nucleotide binding; GO_BP (GO:0000910)~ cytokinesis; GO_MF (GO:0004871)~ signal transducer activity; GO_MF (GO:0005515)~ protein binding; GO_MF (GO:0005525)~ GTP binding; GO_CC (GO:0005622)~ intracellular; GO_CC (GO:0005634)~ nucleus; GO_CC (GO:0005829)~ cytosol; GO_CC (GO:0005886)~ plasma membrane; GO_BP (GO:0007264)~ small GTPase mediated signal transduction; GO_CC (GO:00160…
Pomc	Pomc	Pomc	18976	pro-opiomelanocortin-alpha	chr12:3954950-3960618	LepR_10hr_Leptin	LepR_10hr_PBS	OK	1052.29	673.912	-0.642895	-3.82352	5e-05	0.00170231	0.640426539503031	1.56146	YES	GO_MF (GO:0001664)~ G-protein coupled receptor binding; GO_MF (GO:0005102)~ receptor binding; GO_MF (GO:0005179)~ hormone activity; GO_CC (GO:0005576)~ extracellular region; GO_CC (GO:0005615)~ extracellular space; GO_CC (GO:0005737)~ cytoplasm; GO_CC (GO:0005782)~ peroxisomal matrix; GO_BP (GO:0006091)~ generation of precursor metabolites and energy; GO_BP (GO:0007165)~ signal transduction; GO_B…
H1fx	H1fx	H1fx	243529	H1 histone family, member X	chr6:87930414-87931476	LepR_10hr_Leptin	LepR_10hr_PBS	OK	81.6844	52.6562	-0.633457	-3.4736	5e-05	0.00170231	0.644629894691696	1.55128	YES	GO_MF (GO:0003677)~ DNA binding; GO_MF (GO:0005515)~ protein binding; GO_CC (GO:0005575)~ cellular_component; GO_CC (GO:0005634)~ nucleus; GO_CC (GO:0005694)~ chromosome; GO_BP (GO:0008150)~ biological_process
Gm13253	Gm13253	Gm13253	664903	ribosomal protein S15A, pseudogene 4	chr4:131775807-131776504	LepR_10hr_Leptin	LepR_10hr_PBS	OK	7.3989	4.77129	-0.632932	-2.32313	0.0034	0.0478833	0.644864519661242	1.55071	YES
Gm3002	Gm3002	Gm3002	100040852	alpha-takusan pseudogene	chr14:3920623-3936392	LepR_10hr_Leptin	LepR_10hr_PBS	OK	2.78675	1.80419	-0.627235	-2.08945	0.00015	0.00430276	0.647416033507201	1.5446	YES
Skap2	Skap2	Skap2	54353	src family associated phosphoprotein 2	chr6:51809163-51962548	LepR_10hr_Leptin	LepR_10hr_PBS	OK	6.27097	4.0677	-0.624476	-2.31234	0.00045	0.0103989	0.648655332079141	1.54165	YES	GO_CC (GO:0005737)~ cytoplasm; GO_CC (GO:0005886)~ plasma membrane; GO_BP (GO:0008285)~ negative regulation of cell proliferation; GO_BP (GO:0042113)~ B cell activation
Bcor	Bcor	Bcor	71458	BCL6 interacting corepressor	chrX:11613863-11737481	LepR_10hr_Leptin	LepR_10hr_PBS	OK	4.90826	3.20625	-0.614327	-2.42211	5e-05	0.00170231	0.653234548592374	1.53084	YES	GO_BP (GO:0000122)~ negative regulation of transcription from RNA polymerase II promoter; GO_BP (GO:0000415)~ negative regulation of histone H3-K36 methylation; GO_MF (GO:0003714)~ transcription corepressor activity; GO_MF (GO:0004842)~ ubiquitin-protein ligase activity; GO_MF (GO:0005515)~ protein binding; GO_CC (GO:0005634)~ nucleus; GO_BP (GO:0006351)~ transcription, DNA-dependent; GO_BP (GO:0…
4931414P19Rik	4931414P19Rik	4931414P19Rik	74359	RIKEN cDNA 4931414P19 gene	chr14:55202499-55224745	LepR_10hr_Leptin	LepR_10hr_PBS	OK	3.35903	2.2016	-0.609496	-2.17321	0.0005	0.0112939	0.655425632379156	1.52573	YES	GO_MF (GO:0003674)~ molecular_function; GO_CC (GO:0005575)~ cellular_component; GO_CC (GO:0005576)~ extracellular region; GO_BP (GO:0008150)~ biological_process
Crem	Crem	Crem	12916	cAMP responsive element modulator	chr18:3266351-3366861	LepR_10hr_Leptin	LepR_10hr_PBS	OK	16.2243	10.6342	-0.60945	-2.5919	5e-05	0.00170231	0.655446530808066	1.52568	YES	GO_MF (GO:0003677)~ DNA binding; GO_MF (GO:0003700)~ sequence-specific DNA binding transcription factor activity; GO_CC (GO:0005634)~ nucleus; GO_CC (GO:0005667)~ transcription factor complex; GO_BP (GO:0006351)~ transcription, DNA-dependent; GO_BP (GO:0006355)~ regulation of transcription, DNA-dependent; GO_BP (GO:0006687)~ glycosphingolipid metabolic process; GO_BP (GO:0007283)~ spermatogenesis…
Tuba1c	Tuba1c	Tuba1c	22146	tubulin, alpha 1C	chr15:98860321-98868536	LepR_10hr_Leptin	LepR_10hr_PBS	OK	30.316	19.9052	-0.606932	-2.88547	5e-05	0.00170231	0.656591509772398	1.52302	YES	GO_MF (GO:0000166)~ nucleotide binding; GO_MF (GO:0003924)~ GTPase activity; GO_MF (GO:0005200)~ structural constituent of cytoskeleton; GO_MF (GO:0005525)~ GTP binding; GO_CC (GO:0005737)~ cytoplasm; GO_CC (GO:0005856)~ cytoskeleton; GO_CC (GO:0005874)~ microtubule; GO_CC (GO:0005881)~ cytoplasmic microtubule; GO_BP (GO:0006184)~ GTP catabolic process; GO_BP (GO:0007017)~ microtubule-based proce…
Cxcl12	Cxcl12	Cxcl12	20315	chemokine (C-X-C motif) ligand 12	chr6:117118552-117131386	LepR_10hr_Leptin	LepR_10hr_PBS	OK	6.5669	4.3152	-0.605785	-1.80704	0.0019	0.0316524	0.657113733732494	1.52181	YES	GO_BP (GO:0001569)~ patterning of blood vessels; GO_BP (GO:0001667)~ ameboidal cell migration; GO_BP (GO:0001764)~ neuron migration; GO_BP (GO:0001938)~ positive regulation of endothelial cell proliferation; GO_MF (GO:0005125)~ cytokine activity; GO_CC (GO:0005576)~ extracellular region; GO_CC (GO:0005615)~ extracellular space; GO_CC (GO:0005886)~ plasma membrane; GO_BP (GO:0006935)~ chemotaxis; …
Six6	Six6	Six6	20476	sine oculis-related homeobox 6	chr12:74040931-74045886	LepR_10hr_Leptin	LepR_10hr_PBS	OK	6.37855	4.21201	-0.598719	-2.42492	5e-05	0.00170231	0.66034002528695	1.51437	YES	GO_MF (GO:0001205)~ RNA polymerase II distal enhancer sequence-specific DNA binding transcription factor activity involved in positive regulation of transcription; GO_MF (GO:0003677)~ DNA binding; GO_MF (GO:0003700)~ sequence-specific DNA binding transcription factor activity; GO_MF (GO:0005515)~ protein binding; GO_CC (GO:0005634)~ nucleus; GO_BP (GO:0006355)~ regulation of transcription, DNA-de…
Camk1	Camk1	Camk1	52163	calcium/calmodulin-dependent protein kinase I	chr6:113276969-113293916	LepR_10hr_Leptin	LepR_10hr_PBS	OK	151.423	100.107	-0.597036	-2.54952	5e-05	0.00170231	0.661110805470189	1.51261	YES	GO_MF (GO:0000166)~ nucleotide binding; GO_MF (GO:0003824)~ catalytic activity; GO_MF (GO:0004672)~ protein kinase activity; GO_MF (GO:0004674)~ protein serine/threonine kinase activity; GO_MF (GO:0004683)~ calmodulin-dependent protein kinase activity; GO_MF (GO:0005515)~ protein binding; GO_MF (GO:0005516)~ calmodulin binding; GO_MF (GO:0005524)~ ATP binding; GO_CC (GO:0005622)~ intracellular; G…
Rgs2	Rgs2	Rgs2	19735	regulator of G-protein signaling 2	chr1:145846467-145851279	LepR_10hr_Leptin	LepR_10hr_PBS	OK	113.996	75.411	-0.596134	-2.70717	5e-05	0.00170231	0.661524273586677	1.51166	YES	GO_MF (GO:0005096)~ GTPase activator activity; GO_MF (GO:0005515)~ protein binding; GO_CC (GO:0005634)~ nucleus; GO_CC (GO:0005737)~ cytoplasm; GO_CC (GO:0005829)~ cytosol; GO_CC (GO:0005886)~ plasma membrane; GO_BP (GO:0006417)~ regulation of translation; GO_BP (GO:0007049)~ cell cycle; GO_BP (GO:0007186)~ G-protein coupled receptor signaling pathway; GO_CC (GO:0009898)~ cytoplasmic side of plas…
Usp51	Usp51	Usp51	635253	ubiquitin specific protease 51	chrX:149441011-149444002	LepR_10hr_Leptin	LepR_10hr_PBS	OK	6.87079	4.55038	-0.594488	-2.33103	0.0002	0.00537433	0.66227945074891	1.50994	YES	GO_MF (GO:0003674)~ molecular_function; GO_CC (GO:0005575)~ cellular_component; GO_BP (GO:0006508)~ proteolysis; GO_BP (GO:0008150)~ biological_process; GO_MF (GO:0008233)~ peptidase activity; GO_MF (GO:0008234)~ cysteine-type peptidase activity; GO_MF (GO:0016787)~ hydrolase activity; GO_MF (GO:0046872)~ metal ion binding
Tagln2	Tagln2	Tagln2	21346	transgelin 2	chr1:174430376-174437506	LepR_10hr_Leptin	LepR_10hr_PBS	OK	14.7171	9.78638	-0.588649	-2.64931	0.00015	0.00430276	0.664965316922986	1.50384	YES	GO_BP (GO:0007517)~ muscle organ development
Fam179a	Fam179a	Fam179a	320159	family with sequence similarity 179, member A	chr17:72022600-72079009	LepR_10hr_Leptin	LepR_10hr_PBS	OK	6.02746	4.01332	-0.586754	-2.41458	0.0001	0.00308286	0.665839332004363	1.50186	YES	GO_MF (GO:0003674)~ molecular_function; GO_CC (GO:0005575)~ cellular_component; GO_BP (GO:0008150)~ biological_process
D730040F13Rik	D730040F13Rik	D730040F13Rik	242474	transmembrane protein 245	chr4:56888884-56960301	LepR_10hr_Leptin	LepR_10hr_PBS	OK	0.646324	0.969783	0.585404	1.81405	0.0012	0.0225032	1.5004591062157	0.666463	YES	GO_MF (GO:0003674)~ molecular_function; GO_CC (GO:0005575)~ cellular_component; GO_BP (GO:0008150)~ biological_process; GO_CC (GO:0016020)~ membrane; GO_CC (GO:0016021)~ integral to membrane
Lix1	Lix1	Lix1	66643	limb expression 1 homolog (chicken)	chr17:17539649-17596351	LepR_10hr_Leptin	LepR_10hr_PBS	OK	12.4178	18.6618	0.587673	2.536	5e-05	0.00170231	1.5028208114047	0.665415	YES	GO_MF (GO:0003674)~ molecular_function; GO_CC (GO:0005575)~ cellular_component; GO_BP (GO:0008150)~ biological_process
Ppp1r3c	Ppp1r3c	Ppp1r3c	53412	protein phosphatase 1, regulatory (inhibitor) subunit 3C	chr19:36806220-36811094	LepR_10hr_Leptin	LepR_10hr_PBS	OK	2.30294	3.46191	0.588088	2.05356	0.001	0.0196182	1.50325316913033	0.665224	YES	GO_MF (GO:0004721)~ phosphoprotein phosphatase activity; GO_BP (GO:0005975)~ carbohydrate metabolic process; GO_BP (GO:0005977)~ glycogen metabolic process; GO_BP (GO:0005978)~ glycogen biosynthetic process; GO_BP (GO:0005979)~ regulation of glycogen biosynthetic process; GO_BP (GO:0005981)~ regulation of glycogen catabolic process; GO_BP (GO:0006605)~ protein targeting; GO_MF (GO:0019899)~ enzym…
Pla2g16	Pla2g16	Pla2g16	225845	phospholipase A2, group XVI	chr19:7631948-7663035	LepR_10hr_Leptin	LepR_10hr_PBS	OK	3.33151	5.00982	0.588584	2.21217	0.00015	0.00430276	1.50377007792726	0.664995	YES	GO_MF (GO:0004623)~ phospholipase A2 activity; GO_CC (GO:0005737)~ cytoplasm; GO_CC (GO:0005783)~ endoplasmic reticulum; GO_BP (GO:0006629)~ lipid metabolic process; GO_BP (GO:0006644)~ phospholipid metabolic process; GO_BP (GO:0008654)~ phospholipid biosynthetic process; GO_MF (GO:0008970)~ phosphatidylcholine 1-acylhydrolase activity; GO_CC (GO:0016020)~ membrane; GO_CC (GO:0016021)~ integral t…
Apc	Apc	Apc	11789	adenomatosis polyposis coli	chr18:34380637-34481844	LepR_10hr_Leptin	LepR_10hr_PBS	OK	5.80931	8.74165	0.589539	2.53431	5e-05	0.00170231	1.50476583642503	0.664555	YES	GO_BP (GO:0000281)~ mitotic cytokinesis; GO_CC (GO:0000776)~ kinetochore; GO_BP (GO:0001822)~ kidney development; GO_BP (GO:0001942)~ hair follicle development; GO_MF (GO:0002020)~ protease binding; GO_MF (GO:0005515)~ protein binding; GO_CC (GO:0005634)~ nucleus; GO_CC (GO:0005737)~ cytoplasm; GO_CC (GO:0005813)~ centrosome; GO_CC (GO:0005856)~ cytoskeleton; GO_CC (GO:0005874)~ microtubule; GO_C…
Vps13a	Vps13a	Vps13a	271564	vacuolar protein sorting 13A (yeast)	chr19:16691163-16855417	LepR_10hr_Leptin	LepR_10hr_PBS	OK	0.716199	1.07773	0.589568	1.98734	0.0004	0.00950983	1.50479608443075	0.664542	YES	GO_MF (GO:0003674)~ molecular_function; GO_BP (GO:0006810)~ transport; GO_BP (GO:0007399)~ nervous system development; GO_BP (GO:0007626)~ locomotory behavior; GO_BP (GO:0015031)~ protein transport; GO_CC (GO:0031045)~ dense core granule; GO_BP (GO:0035176)~ social behavior
Sept4	Sept4	Sept4	18952	septin 4	chr11:87394632-87404041	LepR_10hr_Leptin	LepR_10hr_PBS	OK	50.7605	76.4168	0.590185	2.93882	5e-05	0.00170231	1.50543978093208	0.664258	YES	GO_MF (GO:0000166)~ nucleotide binding; GO_MF (GO:0005525)~ GTP binding; GO_CC (GO:0005634)~ nucleus; GO_CC (GO:0005737)~ cytoplasm; GO_CC (GO:0005739)~ mitochondrion; GO_CC (GO:0005856)~ cytoskeleton; GO_BP (GO:0007049)~ cell cycle; GO_BP (GO:0007286)~ spermatid development; GO_BP (GO:0007420)~ brain development; GO_BP (GO:0030382)~ sperm mitochondrion organization; GO_CC (GO:0031105)~ septin co…
Pag1	Pag1	Pag1	94212	phosphoprotein associated with glycosphingolipid microdomains 1	chr3:9687481-9833679	LepR_10hr_Leptin	LepR_10hr_PBS	OK	1.04211	1.56959	0.590886	2.08103	0.0004	0.00950983	1.50617144610344	0.663935	YES	GO_MF (GO:0005515)~ protein binding; GO_CC (GO:0005622)~ intracellular; GO_CC (GO:0005886)~ plasma membrane; GO_CC (GO:0016020)~ membrane; GO_CC (GO:0016021)~ integral to membrane; GO_BP (GO:0035556)~ intracellular signal transduction; GO_MF (GO:0042169)~ SH2 domain binding; GO_CC (GO:0045121)~ membrane raft; GO_BP (GO:0050863)~ regulation of T cell activation; GO_BP (GO:0050868)~ negative regula…
Pacsin3	Pacsin3	Pacsin3	80708	protein kinase C and casein kinase substrate in neurons 3	chr2:91096969-91104836	LepR_10hr_Leptin	LepR_10hr_PBS	OK	3.67855	5.54207	0.591288	2.02445	0.0008	0.0163105	1.50659119197431	0.66375	YES	GO_MF (GO:0005515)~ protein binding; GO_CC (GO:0005737)~ cytoplasm; GO_CC (GO:0005802)~ trans-Golgi network; GO_CC (GO:0005886)~ plasma membrane; GO_BP (GO:0006897)~ endocytosis; GO_MF (GO:0008092)~ cytoskeletal protein binding; GO_MF (GO:0008289)~ lipid binding; GO_CC (GO:0016020)~ membrane; GO_MF (GO:0016301)~ kinase activity; GO_BP (GO:0016310)~ phosphorylation; GO_MF (GO:0016740)~ transferase…
Stard13	Stard13	Stard13	243362	StAR-related lipid transfer (START) domain containing 13	chr5:151840089-151992768	LepR_10hr_Leptin	LepR_10hr_PBS	OK	0.874619	1.31815	0.591793	1.84949	0.001	0.0196182	1.5071186504502	0.663518	YES	GO_MF (GO:0005096)~ GTPase activator activity; GO_CC (GO:0005622)~ intracellular; GO_CC (GO:0005737)~ cytoplasm; GO_CC (GO:0005739)~ mitochondrion; GO_CC (GO:0005811)~ lipid particle; GO_BP (GO:0007049)~ cell cycle; GO_BP (GO:0007165)~ signal transduction; GO_MF (GO:0008289)~ lipid binding; GO_CC (GO:0016020)~ membrane
Pou3f2	Pou3f2	Pou3f2	18992	POU domain, class 3, transcription factor 2	chr4:22413940-22415278	LepR_10hr_Leptin	LepR_10hr_PBS	OK	3.18141	4.79491	0.591836	2.19437	0.00345	0.0483931	1.5071635712865	0.663498	YES	GO_MF (GO:0001105)~ RNA polymerase II transcription coactivator activity; GO_MF (GO:0003677)~ DNA binding; GO_MF (GO:0003700)~ sequence-specific DNA binding transcription factor activity; GO_CC (GO:0005634)~ nucleus; GO_CC (GO:0005667)~ transcription factor complex; GO_BP (GO:0006351)~ transcription, DNA-dependent; GO_BP (GO:0006355)~ regulation of transcription, DNA-dependent; GO_BP (GO:0006357)…
Tns1	Tns1	Tns1	21961	tensin 1	chr1:73956804-74171021	LepR_10hr_Leptin	LepR_10hr_PBS	OK	1.42593	2.1492	0.591895	2.34939	5e-05	0.00170231	1.50722520903147	0.663471	YES	GO_MF (GO:0003779)~ actin binding; GO_CC (GO:0005925)~ focal adhesion; GO_BP (GO:0007044)~ cell-substrate junction assembly; GO_BP (GO:0010761)~ fibroblast migration; GO_CC (GO:0030055)~ cell-substrate junction; GO_MF (GO:0046872)~ metal ion binding
Pcnxl2	Pcnxl2	Pcnxl2	270109	pecanex-like 2 (Drosophila)	chr8:128275407-128422193	LepR_10hr_Leptin	LepR_10hr_PBS	OK	2.27283	3.4282	0.592963	2.42268	0.0001	0.00308286	1.50834139259493	0.66298	YES	GO_MF (GO:0003674)~ molecular_function; GO_CC (GO:0005575)~ cellular_component; GO_BP (GO:0008150)~ biological_process; GO_CC (GO:0016020)~ membrane; GO_CC (GO:0016021)~ integral to membrane
Me3	Me3	Me3	109264	malic enzyme 3, NADP(+)-dependent, mitochondrial	chr7:96781327-97002869	LepR_10hr_Leptin	LepR_10hr_PBS	OK	3.74961	5.65575	0.592978	2.41357	5e-05	0.00170231	1.50835707521521	0.662973	YES	GO_MF (GO:0004470)~ malic enzyme activity; GO_MF (GO:0004473)~ malate dehydrogenase (decarboxylating) (NADP+) activity; GO_CC (GO:0005739)~ mitochondrion; GO_BP (GO:0006090)~ pyruvate metabolic process; GO_BP (GO:0006108)~ malate metabolic process; GO_MF (GO:0016491)~ oxidoreductase activity; GO_MF (GO:0016616)~ oxidoreductase activity, acting on the CH-OH group of donors, NAD or NADP as acceptor…
Ank3	Ank3	Ank3	11735	ankyrin 3, epithelial	chr10:68996455-69490184	LepR_10hr_Leptin	LepR_10hr_PBS	OK	7.57948	11.4376	0.593616	2.49099	5e-05	0.00170231	1.5090242603119	0.66268	YES	GO_BP (GO:0000281)~ mitotic cytokinesis; GO_MF (GO:0005200)~ structural constituent of cytoskeleton; GO_MF (GO:0005515)~ protein binding; GO_CC (GO:0005737)~ cytoplasm; GO_CC (GO:0005764)~ lysosome; GO_CC (GO:0005856)~ cytoskeleton; GO_CC (GO:0005886)~ plasma membrane; GO_CC (GO:0005923)~ tight junction; GO_BP (GO:0007009)~ plasma membrane organization; GO_BP (GO:0007165)~ signal transduction; GO…
Syt7	Syt7	Syt7	54525	synaptotagmin VII	chr19:10463579-10527671	LepR_10hr_Leptin	LepR_10hr_PBS	OK	11.8189	17.838	0.593854	2.64456	5e-05	0.00170231	1.50927322311383	0.662571	YES	GO_BP (GO:0001778)~ plasma membrane repair; GO_MF (GO:0005215)~ transporter activity; GO_MF (GO:0005509)~ calcium ion binding; GO_MF (GO:0005544)~ calcium-dependent phospholipid binding; GO_CC (GO:0005764)~ lysosome; GO_CC (GO:0005886)~ plasma membrane; GO_BP (GO:0006810)~ transport; GO_CC (GO:0008021)~ synaptic vesicle; GO_CC (GO:0016020)~ membrane; GO_CC (GO:0016021)~ integral to membrane; GO_B…
Cacna1g	Cacna1g	Cacna1g	12291	calcium channel, voltage-dependent, T type, alpha 1G subunit	chr11:94269704-94335512	LepR_10hr_Leptin	LepR_10hr_PBS	OK	4.70542	7.10972	0.595467	2.62973	5e-05	0.00170231	1.51096160427931	0.66183	YES	GO_BP (GO:0001508)~ regulation of action potential; GO_BP (GO:0002027)~ regulation of heart rate; GO_MF (GO:0005244)~ voltage-gated ion channel activity; GO_MF (GO:0005245)~ voltage-gated calcium channel activity; GO_MF (GO:0005262)~ calcium channel activity; GO_MF (GO:0005515)~ protein binding; GO_CC (GO:0005886)~ plasma membrane; GO_BP (GO:0006810)~ transport; GO_BP (GO:0006811)~ ion transport;…
Tmem88b	Tmem88b	Tmem88b	320587	transmembrane protein 88B	chr4:155155699-155159983	LepR_10hr_Leptin	LepR_10hr_PBS	OK	8.48897	12.8303	0.595897	2.65175	5e-05	0.00170231	1.51141201847334	0.661633	YES	GO_MF (GO:0003674)~ molecular_function; GO_CC (GO:0005575)~ cellular_component; GO_BP (GO:0008150)~ biological_process; GO_CC (GO:0016020)~ membrane; GO_CC (GO:0016021)~ integral to membrane
Gjc3	Gjc3	Gjc3	118446	gap junction protein, gamma 3	chr5:138395036-138404187	LepR_10hr_Leptin	LepR_10hr_PBS	OK	3.99455	6.03829	0.596108	2.39229	0.0001	0.00308286	1.51163308477549	0.661536	YES	GO_MF (GO:0005243)~ gap junction channel activity; GO_CC (GO:0005886)~ plasma membrane; GO_CC (GO:0005921)~ gap junction; GO_CC (GO:0005922)~ connexon complex; GO_BP (GO:0007154)~ cell communication; GO_BP (GO:0007267)~ cell-cell signaling; GO_BP (GO:0007605)~ sensory perception of sound; GO_CC (GO:0016020)~ membrane; GO_CC (GO:0016021)~ integral to membrane; GO_CC (GO:0030054)~ cell junction; GO…
E2f1	E2f1	E2f1	13555	E2F transcription factor 1	chr2:154385374-154395588	LepR_10hr_Leptin	LepR_10hr_PBS	OK	1.79947	2.7227	0.597469	2.00938	0.0017	0.0292229	1.51305979193925	0.660912	YES	GO_BP (GO:0000077)~ DNA damage checkpoint; GO_BP (GO:0000122)~ negative regulation of transcription from RNA polymerase II promoter; GO_MF (GO:0001047)~ core promoter binding; GO_MF (GO:0003677)~ DNA binding; GO_MF (GO:0003700)~ sequence-specific DNA binding transcription factor activity; GO_MF (GO:0005515)~ protein binding; GO_CC (GO:0005634)~ nucleus; GO_CC (GO:0005667)~ transcription factor co…
Abca1	Abca1	Abca1	11303	ATP-binding cassette, sub-family A (ABC1), member 1	chr4:53043660-53172767	LepR_10hr_Leptin	LepR_10hr_PBS	OK	0.446675	0.67598	0.597753	1.88771	0.00145	0.0259097	1.51335767282636	0.660782	YES	GO_MF (GO:0000166)~ nucleotide binding; GO_BP (GO:0002790)~ peptide secretion; GO_MF (GO:0005515)~ protein binding; GO_MF (GO:0005524)~ ATP binding; GO_MF (GO:0005548)~ phospholipid transporter activity; GO_CC (GO:0005794)~ Golgi apparatus; GO_CC (GO:0005886)~ plasma membrane; GO_CC (GO:0005887)~ integral to plasma membrane; GO_BP (GO:0006497)~ protein lipidation; GO_BP (GO:0006810)~ transport; G…
Csrp1	Csrp1	Csrp1	13007	cysteine and glycine-rich protein 1	chr1:137625773-137648806	LepR_10hr_Leptin	LepR_10hr_PBS	OK	41.8941	63.4119	0.598009	3.0003	5e-05	0.00170231	1.51362623543194	0.660665	YES	GO_MF (GO:0005515)~ protein binding; GO_CC (GO:0005634)~ nucleus; GO_MF (GO:0008270)~ zinc ion binding; GO_CC (GO:0015629)~ actin cytoskeleton; GO_BP (GO:0030036)~ actin cytoskeleton organization; GO_MF (GO:0046872)~ metal ion binding
Ppap2b	Ppap2b	Ppap2b	67916	phosphatidic acid phosphatase type 2B	chr4:104829951-104905372	LepR_10hr_Leptin	LepR_10hr_PBS	OK	6.41705	9.71849	0.598821	2.56189	5e-05	0.00170231	1.51447839781817	0.660293	YES	GO_BP (GO:0001568)~ blood vessel development; GO_BP (GO:0001702)~ gastrulation with mouth forming second; GO_BP (GO:0001933)~ negative regulation of protein phosphorylation; GO_MF (GO:0003824)~ catalytic activity; GO_MF (GO:0005178)~ integrin binding; GO_CC (GO:0005783)~ endoplasmic reticulum; GO_CC (GO:0005789)~ endoplasmic reticulum membrane; GO_BP (GO:0006644)~ phospholipid metabolic process; …
Hectd1	Hectd1	Hectd1	207304	HECT domain containing 1	chr12:52844708-52930523	LepR_10hr_Leptin	LepR_10hr_PBS	OK	5.7113	8.6504	0.598949	2.58453	5e-05	0.00170231	1.51461277260237	0.660235	YES	GO_BP (GO:0001843)~ neural tube closure; GO_MF (GO:0004842)~ ubiquitin-protein ligase activity; GO_CC (GO:0005634)~ nucleus; GO_CC (GO:0005737)~ cytoplasm; GO_BP (GO:0016567)~ protein ubiquitination; GO_MF (GO:0016874)~ ligase activity; GO_BP (GO:0042787)~ protein ubiquitination involved in ubiquitin-dependent protein catabolic process; GO_MF (GO:0046872)~ metal ion binding
Mfge8	Mfge8	Mfge8	17304	milk fat globule-EGF factor 8 protein	chr7:86278653-86293946	LepR_10hr_Leptin	LepR_10hr_PBS	OK	2.03569	3.08507	0.599789	1.79482	0.00275	0.0410364	1.51549490302615	0.65985	YES	GO_BP (GO:0001525)~ angiogenesis; GO_MF (GO:0001786)~ phosphatidylserine binding; GO_MF (GO:0005178)~ integrin binding; GO_CC (GO:0005576)~ extracellular region; GO_CC (GO:0005615)~ extracellular space; GO_BP (GO:0006910)~ phagocytosis, recognition; GO_BP (GO:0006911)~ phagocytosis, engulfment; GO_BP (GO:0007155)~ cell adhesion; GO_BP (GO:0007338)~ single fertilization; GO_MF (GO:0008429)~ phosph…
Kcnd3	Kcnd3	Kcnd3	56543	potassium voltage-gated channel, Shal-related family, member 3	chr3:105255247-105476920	LepR_10hr_Leptin	LepR_10hr_PBS	OK	8.82005	13.3775	0.600955	2.48095	5e-05	0.00170231	1.51672023567064	0.659317	YES	GO_MF (GO:0005216)~ ion channel activity; GO_MF (GO:0005244)~ voltage-gated ion channel activity; GO_MF (GO:0005249)~ voltage-gated potassium channel activity; GO_MF (GO:0005250)~ A-type (transient outward) potassium channel activity; GO_MF (GO:0005267)~ potassium channel activity; GO_MF (GO:0005515)~ protein binding; GO_CC (GO:0005886)~ plasma membrane; GO_CC (GO:0005887)~ integral to plasma mem…
Sorcs2	Sorcs2	Sorcs2	81840	sortilin-related VPS10 domain containing receptor 2	chr5:36359829-36740788	LepR_10hr_Leptin	LepR_10hr_PBS	OK	2.59155	3.93472	0.602448	2.3478	5e-05	0.00170231	1.51829065447924	0.658635	YES	GO_BP (GO:0006810)~ transport; GO_CC (GO:0016020)~ membrane; GO_CC (GO:0016021)~ integral to membrane
Kank4	Kank4	Kank4	242553	KN motif and ankyrin repeat domains 4	chr4:98421582-98484228	LepR_10hr_Leptin	LepR_10hr_PBS	OK	2.16877	3.29417	0.60304	2.25583	0.0004	0.00950983	1.51891380246351	0.658365	YES	GO_MF (GO:0003674)~ molecular_function; GO_CC (GO:0005737)~ cytoplasm; GO_BP (GO:0051497)~ negative regulation of stress fiber assembly
Anln	Anln	Anln	68743	anillin, actin binding protein	chr9:22135657-22193650	LepR_10hr_Leptin	LepR_10hr_PBS	OK	2.37428	3.60693	0.60328	2.2874	5e-05	0.00170231	1.51916650287868	0.658256	YES	GO_BP (GO:0000281)~ mitotic cytokinesis; GO_MF (GO:0003779)~ actin binding; GO_CC (GO:0005634)~ nucleus; GO_CC (GO:0005737)~ cytoplasm; GO_CC (GO:0005826)~ actomyosin contractile ring; GO_CC (GO:0005856)~ cytoskeleton; GO_BP (GO:0007049)~ cell cycle; GO_BP (GO:0007067)~ mitosis; GO_CC (GO:0015629)~ actin cytoskeleton; GO_BP (GO:0051301)~ cell division
Thsd7a	Thsd7a	Thsd7a	330267	thrombospondin, type I, domain containing 7A	chr6:12261607-12699253	LepR_10hr_Leptin	LepR_10hr_PBS	OK	1.01267	1.53844	0.603313	2.20952	0.00015	0.00430276	1.51920125247339	0.658241	YES	GO_BP (GO:0001525)~ angiogenesis; GO_MF (GO:0003674)~ molecular_function; GO_CC (GO:0005575)~ cellular_component; GO_CC (GO:0005576)~ extracellular region; GO_CC (GO:0005886)~ plasma membrane; GO_BP (GO:0008150)~ biological_process; GO_CC (GO:0016020)~ membrane; GO_CC (GO:0016021)~ integral to membrane; GO_BP (GO:0030154)~ cell differentiation
Mobp	Mobp	Mobp	17433	myelin-associated oligodendrocytic basic protein	chr9:120058859-120085209	LepR_10hr_Leptin	LepR_10hr_PBS	OK	25.4375	38.6474	0.603416	2.46976	5e-05	0.00170231	1.51930971844194	0.658194	YES	GO_CC (GO:0005634)~ nucleus; GO_CC (GO:0005730)~ nucleolus; GO_CC (GO:0005737)~ cytoplasm; GO_CC (GO:0005739)~ mitochondrion; GO_BP (GO:0006886)~ intracellular protein transport; GO_BP (GO:0007399)~ nervous system development; GO_MF (GO:0017137)~ Rab GTPase binding; GO_MF (GO:0019911)~ structural constituent of myelin sheath; GO_CC (GO:0043231)~ intracellular membrane-bounded organelle
Nfia	Nfia	Nfia	18027	nuclear factor I/A	chr4:97234565-97785567	LepR_10hr_Leptin	LepR_10hr_PBS	OK	0.490172	0.74505	0.604048	1.66004	0.003	0.0437888	1.51997542676096	0.657905	YES	GO_MF (GO:0003677)~ DNA binding; GO_MF (GO:0003700)~ sequence-specific DNA binding transcription factor activity; GO_CC (GO:0005622)~ intracellular; GO_CC (GO:0005634)~ nucleus; GO_BP (GO:0006260)~ DNA replication; GO_BP (GO:0006351)~ transcription, DNA-dependent; GO_BP (GO:0006355)~ regulation of transcription, DNA-dependent; GO_MF (GO:0008134)~ transcription factor binding; GO_CC (GO:0030054)~ …
Sorbs3	Sorbs3	Sorbs3	20410	sorbin and SH3 domain containing 3	chr14:70580274-70607444	LepR_10hr_Leptin	LepR_10hr_PBS	OK	2.54201	3.8642	0.604197	2.22045	0.00045	0.0103989	1.52013241630323	0.657837	YES	GO_BP (GO:0000122)~ negative regulation of transcription from RNA polymerase II promoter; GO_MF (GO:0005515)~ protein binding; GO_CC (GO:0005634)~ nucleus; GO_CC (GO:0005737)~ cytoplasm; GO_CC (GO:0005856)~ cytoskeleton; GO_CC (GO:0005925)~ focal adhesion; GO_BP (GO:0007155)~ cell adhesion; GO_MF (GO:0008134)~ transcription factor binding; GO_MF (GO:0017166)~ vinculin binding; GO_CC (GO:0030054)~…
Akap2	Akap2	Akap2	11641	A kinase (PRKA) anchor protein 2	chr4:57858119-57909856	LepR_10hr_Leptin	LepR_10hr_PBS	OK	12.9331	19.6751	0.6053	2.61577	5e-05	0.00170231	1.52129506476779	0.657335	YES	GO_BP (GO:0007015)~ actin filament organization; GO_BP (GO:0007178)~ transmembrane receptor protein serine/threonine kinase signaling pathway; GO_BP (GO:0008104)~ protein localization; GO_MF (GO:0019904)~ protein domain specific binding; GO_CC (GO:0043234)~ protein complex; GO_MF (GO:0051018)~ protein kinase A binding; GO_BP (GO:0051291)~ protein heterooligomerization
Vps13c	Vps13c	Vps13c	320528	vacuolar protein sorting 13C (yeast)	chr9:67688202-67843441	LepR_10hr_Leptin	LepR_10hr_PBS	OK	0.796048	1.21143	0.605784	2.16664	0.00035	0.00856798	1.52180551937779	0.657114	YES	GO_MF (GO:0003674)~ molecular_function; GO_CC (GO:0005575)~ cellular_component; GO_BP (GO:0008150)~ biological_process
Kcnj4	Kcnj4	Kcnj4	16520	potassium inwardly-rectifying channel, subfamily J, member 4	chr15:79314143-79335671	LepR_10hr_Leptin	LepR_10hr_PBS	OK	3.27854	4.99206	0.606582	2.34986	0.0002	0.00537433	1.52264751071595	0.656751	YES	GO_MF (GO:0005242)~ inward rectifier potassium channel activity; GO_MF (GO:0005244)~ voltage-gated ion channel activity; GO_CC (GO:0005886)~ plasma membrane; GO_BP (GO:0006810)~ transport; GO_BP (GO:0006811)~ ion transport; GO_BP (GO:0006813)~ potassium ion transport; GO_CC (GO:0016020)~ membrane; GO_CC (GO:0016021)~ integral to membrane; GO_CC (GO:0016323)~ basolateral plasma membrane; GO_MF (GO…
Slc16a1	Slc16a1	Slc16a1	20501	solute carrier family 16 (monocarboxylic acid transporters), member 1	chr3:104442590-104462385	LepR_10hr_Leptin	LepR_10hr_PBS	OK	2.17264	3.31089	0.607769	2.26687	0.0003	0.00751446	1.52390080838049	0.656211	YES	GO_CC (GO:0005739)~ mitochondrion; GO_CC (GO:0005886)~ plasma membrane; GO_BP (GO:0006810)~ transport; GO_MF (GO:0015293)~ symporter activity; GO_MF (GO:0015355)~ secondary active monocarboxylate transmembrane transporter activity; GO_BP (GO:0015711)~ organic anion transport; GO_CC (GO:0016020)~ membrane; GO_CC (GO:0016021)~ integral to membrane; GO_BP (GO:0035873)~ lactate transmembrane transpor…
Gdpd5	Gdpd5	Gdpd5	233552	glycerophosphodiester phosphodiesterase domain containing 5	chr7:106530058-106609494	LepR_10hr_Leptin	LepR_10hr_PBS	OK	3.00395	4.57792	0.607831	2.46376	0.0001	0.00308286	1.52396629961575	0.656182	YES	GO_CC (GO:0005737)~ cytoplasm; GO_BP (GO:0006071)~ glycerol metabolic process; GO_BP (GO:0006629)~ lipid metabolic process; GO_BP (GO:0007399)~ nervous system development; GO_MF (GO:0008081)~ phosphoric diester hydrolase activity; GO_MF (GO:0008889)~ glycerophosphodiester phosphodiesterase activity; GO_CC (GO:0016020)~ membrane; GO_CC (GO:0016021)~ integral to membrane; GO_MF (GO:0016787)~ hydrol…
Celsr2	Celsr2	Celsr2	53883	cadherin, EGF LAG seven-pass G-type receptor 2 (flamingo homolog, Drosophila)	chr3:108193765-108218412	LepR_10hr_Leptin	LepR_10hr_PBS	OK	3.53182	5.38693	0.609051	2.7075	5e-05	0.00170231	1.5252555708598	0.655628	YES	GO_BP (GO:0001764)~ neuron migration; GO_BP (GO:0003341)~ cilium movement; GO_MF (GO:0004871)~ signal transducer activity; GO_MF (GO:0004888)~ transmembrane signaling receptor activity; GO_MF (GO:0004930)~ G-protein coupled receptor activity; GO_MF (GO:0005509)~ calcium ion binding; GO_MF (GO:0005515)~ protein binding; GO_CC (GO:0005737)~ cytoplasm; GO_CC (GO:0005886)~ plasma membrane; GO_BP (GO:…
Hapln2	Hapln2	Hapln2	73940	hyaluronan and proteoglycan link protein 2	chr3:87825671-87831433	LepR_10hr_Leptin	LepR_10hr_PBS	OK	2.54488	3.88192	0.609175	2.24343	0.00085	0.0171307	1.52538667259205	0.655571	YES	GO_MF (GO:0005540)~ hyaluronic acid binding; GO_CC (GO:0005576)~ extracellular region; GO_CC (GO:0005578)~ proteinaceous extracellular matrix; GO_BP (GO:0007155)~ cell adhesion
Abhd3	Abhd3	Abhd3	106861	abhydrolase domain containing 3	chr18:10644408-10706694	LepR_10hr_Leptin	LepR_10hr_PBS	OK	4.86416	7.43093	0.611352	2.40916	0.0002	0.00537433	1.52769019027281	0.654583	YES	GO_CC (GO:0005575)~ cellular_component; GO_BP (GO:0008150)~ biological_process; GO_CC (GO:0016020)~ membrane; GO_CC (GO:0016021)~ integral to membrane; GO_MF (GO:0016787)~ hydrolase activity; GO_MF (GO:0052689)~ carboxylic ester hydrolase activity
Lrp1b	Lrp1b	Lrp1b	94217	low density lipoprotein-related protein 1B (deleted in tumors)	chr2:40452292-42509118	LepR_10hr_Leptin	LepR_10hr_PBS	OK	0.425575	0.65062	0.612401	2.01098	0.0004	0.00950983	1.52880139515013	0.654107	YES	GO_MF (GO:0005041)~ low-density lipoprotein receptor activity; GO_MF (GO:0005509)~ calcium ion binding; GO_MF (GO:0005515)~ protein binding; GO_BP (GO:0006897)~ endocytosis; GO_CC (GO:0016020)~ membrane; GO_CC (GO:0016021)~ integral to membrane
1700020I14Rik	1700020I14Rik	1700020I14Rik	66602	RIKEN cDNA 1700020I14 gene	chr2:119420031-119426480	LepR_10hr_Leptin	LepR_10hr_PBS	OK	4.23203	6.47174	0.612803	1.92655	0.00055	0.0122458	1.52922744762554	0.653925	YES	GO_MF (GO:0003674)~ molecular_function; GO_CC (GO:0005575)~ cellular_component; GO_BP (GO:0008150)~ biological_process
Eif4g1	Eif4g1	Eif4g1	208643	eukaryotic translation initiation factor 4, gamma 1	chr16:20672821-20692956	LepR_10hr_Leptin	LepR_10hr_PBS	OK	32.1375	49.1785	0.613772	2.75477	5e-05	0.00170231	1.53025491296365	0.653486	YES	GO_MF (GO:0003723)~ RNA binding; GO_MF (GO:0003743)~ translation initiation factor activity; GO_MF (GO:0005515)~ protein binding; GO_CC (GO:0005737)~ cytoplasm; GO_BP (GO:0006412)~ translation; GO_BP (GO:0006413)~ translational initiation; GO_BP (GO:0006417)~ regulation of translation; GO_BP (GO:0006446)~ regulation of translational initiation; GO_MF (GO:0008190)~ eukaryotic initiation factor 4E …
Cachd1	Cachd1	Cachd1	320508	cache domain containing 1	chr4:100449283-100676353	LepR_10hr_Leptin	LepR_10hr_PBS	OK	1.83674	2.81107	0.613969	2.33059	5e-05	0.00170231	1.53046388353085	0.653397	YES	GO_MF (GO:0003674)~ molecular_function; GO_CC (GO:0005575)~ cellular_component; GO_BP (GO:0006810)~ transport; GO_BP (GO:0006811)~ ion transport; GO_BP (GO:0006816)~ calcium ion transport; GO_BP (GO:0008150)~ biological_process; GO_CC (GO:0016020)~ membrane; GO_CC (GO:0016021)~ integral to membrane
Snrnp200	Snrnp200	Snrnp200	320632	small nuclear ribonucleoprotein 200 (U5)	chr2:127034139-127066187	LepR_10hr_Leptin	LepR_10hr_PBS	OK	8.85608	13.5584	0.61445	2.74565	5e-05	0.00170231	1.53097423106714	0.653179	YES	GO_MF (GO:0000166)~ nucleotide binding; GO_BP (GO:0000398)~ mRNA splicing, via spliceosome; GO_MF (GO:0003676)~ nucleic acid binding; GO_MF (GO:0004004)~ ATP-dependent RNA helicase activity; GO_MF (GO:0004386)~ helicase activity; GO_MF (GO:0005524)~ ATP binding; GO_CC (GO:0005634)~ nucleus; GO_CC (GO:0005681)~ spliceosomal complex; GO_CC (GO:0005682)~ U5 snRNP; GO_BP (GO:0006397)~ mRNA processing…
Otof	Otof	Otof	83762	otoferlin	chr5:30669350-30764305	LepR_10hr_Leptin	LepR_10hr_PBS	OK	0.885402	1.35581	0.614753	2.08529	0.0003	0.00751446	1.53129580554802	0.653042	YES	GO_MF (GO:0005509)~ calcium ion binding; GO_MF (GO:0005515)~ protein binding; GO_CC (GO:0005783)~ endoplasmic reticulum; GO_CC (GO:0005886)~ plasma membrane; GO_BP (GO:0007605)~ sensory perception of sound; GO_CC (GO:0016020)~ membrane; GO_CC (GO:0016021)~ integral to membrane; GO_BP (GO:0016079)~ synaptic vesicle exocytosis; GO_CC (GO:0030054)~ cell junction; GO_CC (GO:0030672)~ synaptic vesicle…
Mpdz	Mpdz	Mpdz	17475	multiple PDZ domain protein	chr4:80924403-81088709	LepR_10hr_Leptin	LepR_10hr_PBS	OK	3.03402	4.64743	0.6152	2.49705	5e-05	0.00170231	1.53177033083341	0.652839	YES	GO_MF (GO:0005515)~ protein binding; GO_CC (GO:0005737)~ cytoplasm; GO_CC (GO:0005886)~ plasma membrane; GO_CC (GO:0005923)~ tight junction; GO_BP (GO:0007155)~ cell adhesion; GO_MF (GO:0008022)~ protein C-terminus binding; GO_CC (GO:0016020)~ membrane; GO_CC (GO:0016324)~ apical plasma membrane; GO_CC (GO:0016327)~ apicolateral plasma membrane; GO_CC (GO:0030054)~ cell junction; GO_CC (GO:003141…
Sdc4	Sdc4	Sdc4	20971	syndecan 4	chr2:164249746-164268688	LepR_10hr_Leptin	LepR_10hr_PBS	OK	1.35066	2.0716	0.617088	1.95407	0.0026	0.0391731	1.53377621249369	0.651986	YES	GO_MF (GO:0001968)~ fibronectin binding; GO_MF (GO:0005080)~ protein kinase C binding; GO_CC (GO:0005576)~ extracellular region; GO_CC (GO:0005925)~ focal adhesion; GO_MF (GO:0008092)~ cytoskeletal protein binding; GO_CC (GO:0009986)~ cell surface; GO_CC (GO:0016020)~ membrane; GO_CC (GO:0016021)~ integral to membrane; GO_CC (GO:0043034)~ costamere; GO_CC (GO:0045121)~ membrane raft; GO_BP (GO:00…
Chrm1	Chrm1	Chrm1	12669	cholinergic receptor, muscarinic 1, CNS	chr19:8738494-8758092	LepR_10hr_Leptin	LepR_10hr_PBS	OK	1.71341	2.62986	0.618116	2.24343	5e-05	0.00170231	1.53486950233387	0.651521	YES	GO_MF (GO:0004871)~ signal transducer activity; GO_MF (GO:0004930)~ G-protein coupled receptor activity; GO_CC (GO:0005886)~ plasma membrane; GO_CC (GO:0005887)~ integral to plasma membrane; GO_BP (GO:0007165)~ signal transduction; GO_BP (GO:0007186)~ G-protein coupled receptor signaling pathway; GO_BP (GO:0007213)~ G-protein coupled acetylcholine receptor signaling pathway; GO_BP (GO:0007274)~ n…
Mll3	Mll3	Mll3	231051	lysine (K)-specific methyltransferase 2C	chr5:24777611-25004601	LepR_10hr_Leptin	LepR_10hr_PBS	OK	1.46974	2.2564	0.618466	2.48797	5e-05	0.00170231	1.5352419091691	0.651363	YES	GO_MF (GO:0003677)~ DNA binding; GO_CC (GO:0005634)~ nucleus; GO_BP (GO:0006351)~ transcription, DNA-dependent; GO_BP (GO:0006355)~ regulation of transcription, DNA-dependent; GO_MF (GO:0008168)~ methyltransferase activity; GO_MF (GO:0008270)~ zinc ion binding; GO_BP (GO:0016568)~ chromatin modification; GO_BP (GO:0016571)~ histone methylation; GO_MF (GO:0016740)~ transferase activity; GO_BP (GO:…
Arhgef10	Arhgef10	Arhgef10	234094	Rho guanine nucleotide exchange factor (GEF) 10	chr8:14911716-15001085	LepR_10hr_Leptin	LepR_10hr_PBS	OK	2.30792	3.5433	0.618499	2.33411	5e-05	0.00170231	1.53527702647456	0.651348	YES	GO_MF (GO:0005085)~ guanyl-nucleotide exchange factor activity; GO_MF (GO:0005089)~ Rho guanyl-nucleotide exchange factor activity; GO_CC (GO:0005813)~ centrosome; GO_MF (GO:0019894)~ kinesin binding; GO_BP (GO:0022011)~ myelination in peripheral nervous system; GO_BP (GO:0033126)~ positive regulation of GTP catabolic process; GO_BP (GO:0035023)~ regulation of Rho protein signal transduction; GO_…
Slc12a2	Slc12a2	Slc12a2	20496	solute carrier family 12, member 2	chr18:58038331-58106475	LepR_10hr_Leptin	LepR_10hr_PBS	OK	2.56264	3.93609	0.619129	2.47561	5e-05	0.00170231	1.53594760183187	0.651064	YES	GO_MF (GO:0005215)~ transporter activity; GO_MF (GO:0005515)~ protein binding; GO_CC (GO:0005886)~ plasma membrane; GO_BP (GO:0006810)~ transport; GO_BP (GO:0006811)~ ion transport; GO_BP (GO:0006813)~ potassium ion transport; GO_BP (GO:0006814)~ sodium ion transport; GO_BP (GO:0006821)~ chloride transport; GO_BP (GO:0006972)~ hyperosmotic response; GO_MF (GO:0008511)~ sodium:potassium:chloride s…
Asxl3	Asxl3	Asxl3	211961	additional sex combs like 3 (Drosophila)	chr18:22503589-22688728	LepR_10hr_Leptin	LepR_10hr_PBS	OK	0.406226	0.624786	0.621079	1.93988	0.0005	0.0112939	1.53802504910481	0.650184	YES	GO_MF (GO:0003674)~ molecular_function; GO_MF (GO:0003677)~ DNA binding; GO_CC (GO:0005575)~ cellular_component; GO_CC (GO:0005634)~ nucleus; GO_BP (GO:0006351)~ transcription, DNA-dependent; GO_BP (GO:0006355)~ regulation of transcription, DNA-dependent; GO_BP (GO:0008150)~ biological_process; GO_MF (GO:0046872)~ metal ion binding
Olig1	Olig1	Olig1	50914	oligodendrocyte transcription factor 1	chr16:91270013-91272184	LepR_10hr_Leptin	LepR_10hr_PBS	OK	16.8959	25.994	0.621503	3.23081	5e-05	0.00170231	1.53847713248994	0.649993	YES	GO_MF (GO:0003677)~ DNA binding; GO_MF (GO:0003700)~ sequence-specific DNA binding transcription factor activity; GO_MF (GO:0005515)~ protein binding; GO_CC (GO:0005634)~ nucleus; GO_CC (GO:0005667)~ transcription factor complex; GO_BP (GO:0006351)~ transcription, DNA-dependent; GO_BP (GO:0006355)~ regulation of transcription, DNA-dependent; GO_BP (GO:0007275)~ multicellular organismal developmen…
Ddc	Ddc	Ddc	13195	dopa decarboxylase	chr11:11714103-11798147	LepR_10hr_Leptin	LepR_10hr_PBS	OK	151.369	232.949	0.621942	2.68687	5e-05	0.00170231	1.53894534941065	0.649796	YES	GO_MF (GO:0003824)~ catalytic activity; GO_MF (GO:0004058)~ aromatic-L-amino-acid decarboxylase activity; GO_CC (GO:0005737)~ cytoplasm; GO_BP (GO:0006520)~ cellular amino acid metabolic process; GO_CC (GO:0008021)~ synaptic vesicle; GO_BP (GO:0009636)~ response to toxic substance; GO_BP (GO:0015842)~ synaptic vesicle amine transport; GO_MF (GO:0016597)~ amino acid binding; GO_MF (GO:0016829)~ ly…
Cacna1e	Cacna1e	Cacna1e	12290	calcium channel, voltage-dependent, R type, alpha 1E subunit	chr1:156239648-156573050	LepR_10hr_Leptin	LepR_10hr_PBS	OK	1.75937	2.70863	0.622507	2.54549	5e-05	0.00170231	1.53954816177303	0.649541	YES	GO_BP (GO:0001662)~ behavioral fear response; GO_BP (GO:0002027)~ regulation of heart rate; GO_MF (GO:0005216)~ ion channel activity; GO_MF (GO:0005244)~ voltage-gated ion channel activity; GO_MF (GO:0005245)~ voltage-gated calcium channel activity; GO_MF (GO:0005262)~ calcium channel activity; GO_MF (GO:0005509)~ calcium ion binding; GO_CC (GO:0005891)~ voltage-gated calcium channel complex; GO_…
Frmd4b	Frmd4b	Frmd4b	232288	FERM domain containing 4B	chr6:97236860-97567651	LepR_10hr_Leptin	LepR_10hr_PBS	OK	1.16199	1.78911	0.622649	2.09965	0.00045	0.0103989	1.53969970218315	0.649477	YES	GO_CC (GO:0001726)~ ruffle; GO_MF (GO:0005515)~ protein binding; GO_CC (GO:0005737)~ cytoplasm; GO_CC (GO:0005856)~ cytoskeleton; GO_BP (GO:0090162)~ establishment of epithelial cell polarity
Herc2	Herc2	Herc2	15204	hect (homologous to the E6-AP (UBE3A) carboxyl terminus) domain and RCC1 (CHC1)-like domain (RLD) 2	chr7:63305524-63487168	LepR_10hr_Leptin	LepR_10hr_PBS	OK	3.96937	6.11337	0.623057	2.74025	5e-05	0.00170231	1.54013519707115	0.649294	YES	GO_MF (GO:0004842)~ ubiquitin-protein ligase activity; GO_CC (GO:0005634)~ nucleus; GO_CC (GO:0005737)~ cytoplasm; GO_CC (GO:0005743)~ mitochondrial inner membrane; GO_CC (GO:0005856)~ cytoskeleton; GO_BP (GO:0006281)~ DNA repair; GO_BP (GO:0006974)~ cellular response to DNA damage stimulus; GO_BP (GO:0007283)~ spermatogenesis; GO_MF (GO:0008270)~ zinc ion binding; GO_BP (GO:0016567)~ protein ubi…
Odz1	Odz1	Odz1	23963	teneurin transmembrane protein 1	chrX:39885569-40627963	LepR_10hr_Leptin	LepR_10hr_PBS	OK	0.817688	1.25962	0.62337	2.12188	0.0002	0.00537433	1.54046937345614	0.649153	YES	GO_CC (GO:0005576)~ extracellular region; GO_CC (GO:0005634)~ nucleus; GO_CC (GO:0005737)~ cytoplasm; GO_CC (GO:0005856)~ cytoskeleton; GO_CC (GO:0005886)~ plasma membrane; GO_CC (GO:0005887)~ integral to plasma membrane; GO_BP (GO:0006351)~ transcription, DNA-dependent; GO_BP (GO:0006355)~ regulation of transcription, DNA-dependent; GO_BP (GO:0006359)~ regulation of transcription from RNA polyme…
Sparcl1	Sparcl1	Sparcl1	13602	SPARC-like 1	chr5:104508127-104543107	LepR_10hr_Leptin	LepR_10hr_PBS	OK	45.7253	70.4819	0.624259	2.85757	5e-05	0.00170231	1.54141891529428	0.648753	YES	GO_MF (GO:0005509)~ calcium ion binding; GO_CC (GO:0005576)~ extracellular region; GO_CC (GO:0005578)~ proteinaceous extracellular matrix; GO_CC (GO:0005615)~ extracellular space; GO_BP (GO:0007165)~ signal transduction; GO_CC (GO:0045202)~ synapse; GO_MF (GO:0046872)~ metal ion binding
Ttc12	Ttc12	Ttc12	235330	tetratricopeptide repeat domain 12	chr9:49245065-49294330	LepR_10hr_Leptin	LepR_10hr_PBS	OK	1.16425	1.79501	0.624588	1.9529	0.00115	0.0218578	1.54177046890549	0.648605	YES	GO_MF (GO:0003674)~ molecular_function; GO_CC (GO:0005575)~ cellular_component; GO_BP (GO:0008150)~ biological_process
Adamts10	Adamts10	Adamts10	224697	a disintegrin-like and metallopeptidase (reprolysin type) with thrombospondin type 1 motif, 10	chr17:33661168-33690421	LepR_10hr_Leptin	LepR_10hr_PBS	OK	0.81296	1.25364	0.624862	1.85329	0.00275	0.0410364	1.54206331334934	0.648482	YES	GO_CC (GO:0001527)~ microfibril; GO_MF (GO:0004222)~ metalloendopeptidase activity; GO_CC (GO:0005576)~ extracellular region; GO_CC (GO:0005578)~ proteinaceous extracellular matrix; GO_BP (GO:0006508)~ proteolysis; GO_MF (GO:0008233)~ peptidase activity; GO_MF (GO:0008237)~ metallopeptidase activity; GO_MF (GO:0008270)~ zinc ion binding; GO_MF (GO:0016787)~ hydrolase activity; GO_CC (GO:0031012)~…
Dscaml1	Dscaml1	Dscaml1	114873	Down syndrome cell adhesion molecule like 1	chr9:45238375-45561796	LepR_10hr_Leptin	LepR_10hr_PBS	OK	1.47502	2.27496	0.625105	2.39852	0.0001	0.00308286	1.54232307229655	0.648373	YES	GO_CC (GO:0005886)~ plasma membrane; GO_BP (GO:0007155)~ cell adhesion; GO_BP (GO:0007156)~ homophilic cell adhesion; GO_BP (GO:0007162)~ negative regulation of cell adhesion; GO_BP (GO:0007399)~ nervous system development; GO_BP (GO:0007420)~ brain development; GO_CC (GO:0009986)~ cell surface; GO_CC (GO:0016020)~ membrane; GO_CC (GO:0016021)~ integral to membrane; GO_BP (GO:0016338)~ calcium-in…
Ntsr2	Ntsr2	Ntsr2	18217	neurotensin receptor 2	chr12:16660275-16667042	LepR_10hr_Leptin	LepR_10hr_PBS	OK	7.27744	11.2271	0.625482	2.87474	0.00025	0.00642262	1.5427261594081	0.648203	YES	GO_MF (GO:0004871)~ signal transducer activity; GO_MF (GO:0004930)~ G-protein coupled receptor activity; GO_CC (GO:0005886)~ plasma membrane; GO_BP (GO:0007165)~ signal transduction; GO_BP (GO:0007186)~ G-protein coupled receptor signaling pathway; GO_BP (GO:0007200)~ phospholipase C-activating G-protein coupled receptor signaling pathway; GO_BP (GO:0007218)~ neuropeptide signaling pathway; GO_BP…
Ints1	Ints1	Ints1	68510	integrator complex subunit 1	chr5:140227235-140251632	LepR_10hr_Leptin	LepR_10hr_PBS	OK	4.07884	6.30661	0.628707	2.77033	5e-05	0.00170231	1.54617862632016	0.646756	YES	GO_BP (GO:0001832)~ blastocyst growth; GO_BP (GO:0001833)~ inner cell mass cell proliferation; GO_MF (GO:0003674)~ molecular_function; GO_CC (GO:0005634)~ nucleus; GO_CC (GO:0016020)~ membrane; GO_CC (GO:0016021)~ integral to membrane; GO_BP (GO:0016180)~ snRNA processing; GO_CC (GO:0032039)~ integrator complex; GO_BP (GO:0034474)~ U2 snRNA 3'-end processing; GO_BP (GO:0043066)~ negative regulati…
Neurod2	Neurod2	Neurod2	18013	neurogenic differentiation 2	chr11:98186730-98190959	LepR_10hr_Leptin	LepR_10hr_PBS	OK	1.07628	1.6662	0.630498	1.98369	0.00225	0.0354217	1.54809928552787	0.645953	YES	GO_BP (GO:0001662)~ behavioral fear response; GO_MF (GO:0003677)~ DNA binding; GO_MF (GO:0003714)~ transcription corepressor activity; GO_MF (GO:0005515)~ protein binding; GO_CC (GO:0005634)~ nucleus; GO_BP (GO:0006351)~ transcription, DNA-dependent; GO_BP (GO:0006355)~ regulation of transcription, DNA-dependent; GO_BP (GO:0007275)~ multicellular organismal development; GO_BP (GO:0007399)~ nervou…
Abca2	Abca2	Abca2	11305	ATP-binding cassette, sub-family A (ABC1), member 2	chr2:25284193-25304059	LepR_10hr_Leptin	LepR_10hr_PBS	OK	6.20558	9.60835	0.630723	2.81534	5e-05	0.00170231	1.54834074300338	0.645853	YES	GO_MF (GO:0000166)~ nucleotide binding; GO_MF (GO:0005524)~ ATP binding; GO_CC (GO:0005764)~ lysosome; GO_CC (GO:0005765)~ lysosomal membrane; GO_CC (GO:0005768)~ endosome; GO_CC (GO:0005815)~ microtubule organizing center; GO_BP (GO:0006200)~ ATP catabolic process; GO_BP (GO:0006357)~ regulation of transcription from RNA polymerase II promoter; GO_BP (GO:0006810)~ transport; GO_BP (GO:0008203)~ …
Ptpru	Ptpru	Ptpru	19273	protein tyrosine phosphatase, receptor type, U	chr4:131324371-131394193	LepR_10hr_Leptin	LepR_10hr_PBS	OK	3.64518	5.64669	0.631413	2.63791	5e-05	0.00170231	1.54908144745238	0.645544	YES	GO_MF (GO:0004721)~ phosphoprotein phosphatase activity; GO_MF (GO:0004725)~ protein tyrosine phosphatase activity; GO_CC (GO:0005886)~ plasma membrane; GO_CC (GO:0005911)~ cell-cell junction; GO_BP (GO:0006470)~ protein dephosphorylation; GO_BP (GO:0007155)~ cell adhesion; GO_MF (GO:0008013)~ beta-catenin binding; GO_BP (GO:0008285)~ negative regulation of cell proliferation; GO_CC (GO:0016020)~…
Ermn	Ermn	Ermn	77767	ermin, ERM-like protein	chr2:57897525-57905163	LepR_10hr_Leptin	LepR_10hr_PBS	OK	6.11092	9.46704	0.631523	2.54501	5e-05	0.00170231	1.54919956351342	0.645495	YES	GO_BP (GO:0001763)~ morphogenesis of a branching structure; GO_MF (GO:0003779)~ actin binding; GO_CC (GO:0005737)~ cytoplasm; GO_CC (GO:0005856)~ cytoskeleton; GO_BP (GO:0007015)~ actin filament organization; GO_BP (GO:0008360)~ regulation of cell shape; GO_CC (GO:0030175)~ filopodium; GO_BP (GO:0031344)~ regulation of cell projection organization; GO_CC (GO:0033269)~ internode region of axon; GO…
Ntsr1	Ntsr1	Ntsr1	18216	neurotensin receptor 1	chr2:180234680-180279684	LepR_10hr_Leptin	LepR_10hr_PBS	OK	3.90279	6.04744	0.631819	2.59705	5e-05	0.00170231	1.54951744782235	0.645362	YES	GO_MF (GO:0004871)~ signal transducer activity; GO_MF (GO:0004930)~ G-protein coupled receptor activity; GO_CC (GO:0005886)~ plasma membrane; GO_CC (GO:0005887)~ integral to plasma membrane; GO_BP (GO:0007165)~ signal transduction; GO_BP (GO:0007186)~ G-protein coupled receptor signaling pathway; GO_BP (GO:0007218)~ neuropeptide signaling pathway; GO_BP (GO:0007268)~ synaptic transmission; GO_MF …
Ass1	Ass1	Ass1	11898	argininosuccinate synthetase 1	chr2:31325789-31376190	LepR_10hr_Leptin	LepR_10hr_PBS	OK	56.575	87.7028	0.632458	3.11015	5e-05	0.00170231	1.5502039137287	0.645076	YES	GO_BP (GO:0000050)~ urea cycle; GO_BP (GO:0000053)~ argininosuccinate metabolic process; GO_MF (GO:0000166)~ nucleotide binding; GO_MF (GO:0004055)~ argininosuccinate synthase activity; GO_MF (GO:0005524)~ ATP binding; GO_CC (GO:0005634)~ nucleus; GO_CC (GO:0005737)~ cytoplasm; GO_CC (GO:0005739)~ mitochondrion; GO_CC (GO:0005741)~ mitochondrial outer membrane; GO_CC (GO:0005764)~ lysosome; GO_CC…
Atrx	Atrx	Atrx	22589	alpha thalassemia/mental retardation syndrome X-linked homolog (human)	chrX:102992955-103124711	LepR_10hr_Leptin	LepR_10hr_PBS	OK	5.44632	8.45825	0.635077	2.66424	5e-05	0.00170231	1.55302063612454	0.643906	YES	GO_MF (GO:0000166)~ nucleotide binding; GO_CC (GO:0000228)~ nuclear chromosome; GO_CC (GO:0000792)~ heterochromatin; GO_MF (GO:0003676)~ nucleic acid binding; GO_MF (GO:0003677)~ DNA binding; GO_MF (GO:0003682)~ chromatin binding; GO_MF (GO:0004386)~ helicase activity; GO_MF (GO:0005515)~ protein binding; GO_MF (GO:0005524)~ ATP binding; GO_CC (GO:0005634)~ nucleus; GO_BP (GO:0006281)~ DNA repair…
Il33	Il33	Il33	77125	interleukin 33	chr19:29999603-30035205	LepR_10hr_Leptin	LepR_10hr_PBS	OK	7.13756	11.0855	0.635175	2.44614	5e-05	0.00170231	1.55312613395143	0.643863	YES	GO_BP (GO:0002686)~ negative regulation of leukocyte migration; GO_BP (GO:0002826)~ negative regulation of T-helper 1 type immune response; GO_BP (GO:0002830)~ positive regulation of type 2 immune response; GO_MF (GO:0005125)~ cytokine activity; GO_CC (GO:0005576)~ extracellular region; GO_CC (GO:0005615)~ extracellular space; GO_CC (GO:0005634)~ nucleus; GO_CC (GO:0005694)~ chromosome; GO_BP (GO…
Mapk8ip2	Mapk8ip2	Mapk8ip2	60597	mitogen-activated protein kinase 8 interacting protein 2	chr15:89284341-89292878	LepR_10hr_Leptin	LepR_10hr_PBS	OK	30.9076	48.0139	0.63549	3.1788	5e-05	0.00170231	1.55346528265043	0.643722	YES	GO_BP (GO:0000165)~ MAPK cascade; GO_BP (GO:0001662)~ behavioral fear response; GO_MF (GO:0005515)~ protein binding; GO_CC (GO:0005737)~ cytoplasm; GO_BP (GO:0007254)~ JNK cascade; GO_BP (GO:0007617)~ mating behavior; GO_BP (GO:0010469)~ regulation of receptor activity; GO_MF (GO:0016301)~ kinase activity; GO_BP (GO:0016310)~ phosphorylation; GO_MF (GO:0016740)~ transferase activity; GO_MF (GO:00…
Epha6	Epha6	Epha6	13840	Eph receptor A6	chr16:59653308-60605357	LepR_10hr_Leptin	LepR_10hr_PBS	OK	1.1156	1.73318	0.635595	2.07982	0.00065	0.0140055	1.55357834867336	0.643675	YES	GO_MF (GO:0000166)~ nucleotide binding; GO_MF (GO:0004672)~ protein kinase activity; GO_MF (GO:0004713)~ protein tyrosine kinase activity; GO_MF (GO:0004714)~ transmembrane receptor protein tyrosine kinase activity; GO_MF (GO:0005003)~ ephrin receptor activity; GO_MF (GO:0005524)~ ATP binding; GO_CC (GO:0005887)~ integral to plasma membrane; GO_BP (GO:0006468)~ protein phosphorylation; GO_BP (GO:…
Slc2a1	Slc2a1	Slc2a1	20525	solute carrier family 2 (facilitated glucose transporter), member 1	chr4:118781349-118809934	LepR_10hr_Leptin	LepR_10hr_PBS	OK	5.96757	9.28361	0.637542	2.73979	5e-05	0.00170231	1.55567640748685	0.642807	YES	GO_CC (GO:0001939)~ female pronucleus; GO_MF (GO:0005215)~ transporter activity; GO_MF (GO:0005355)~ glucose transmembrane transporter activity; GO_MF (GO:0005515)~ protein binding; GO_CC (GO:0005622)~ intracellular; GO_CC (GO:0005737)~ cytoplasm; GO_CC (GO:0005886)~ plasma membrane; GO_CC (GO:0005901)~ caveola; GO_CC (GO:0005911)~ cell-cell junction; GO_BP (GO:0006461)~ protein complex assembly;…
Caln1	Caln1	Caln1	140904	calneuron 1	chr5:130845327-131316515	LepR_10hr_Leptin	LepR_10hr_PBS	OK	6.77098	10.5417	0.638669	2.52438	5e-05	0.00170231	1.55689214070697	0.642305	YES	GO_MF (GO:0005509)~ calcium ion binding; GO_CC (GO:0005737)~ cytoplasm; GO_CC (GO:0005794)~ Golgi apparatus; GO_CC (GO:0005886)~ plasma membrane; GO_BP (GO:0008150)~ biological_process; GO_CC (GO:0016020)~ membrane; GO_CC (GO:0016021)~ integral to membrane; GO_CC (GO:0032588)~ trans-Golgi network membrane; GO_MF (GO:0046872)~ metal ion binding
Acsf2	Acsf2	Acsf2	264895	acyl-CoA synthetase family member 2	chr11:94418415-94463100	LepR_10hr_Leptin	LepR_10hr_PBS	OK	0.941879	1.46682	0.63908	1.81003	0.003	0.0437888	1.55733573675905	0.642122	YES	GO_MF (GO:0000166)~ nucleotide binding; GO_MF (GO:0003674)~ molecular_function; GO_MF (GO:0003824)~ catalytic activity; GO_MF (GO:0005524)~ ATP binding; GO_CC (GO:0005739)~ mitochondrion; GO_BP (GO:0006629)~ lipid metabolic process; GO_BP (GO:0006631)~ fatty acid metabolic process; GO_BP (GO:0008150)~ biological_process; GO_BP (GO:0008152)~ metabolic process; GO_MF (GO:0016874)~ ligase activity
Car7	Car7	Car7	12354	carbonic anhydrase 7	chr8:107064706-107074243	LepR_10hr_Leptin	LepR_10hr_PBS	OK	2.26334	3.53292	0.642407	2.12849	0.00175	0.0298628	1.56093125396345	0.640643	YES	GO_MF (GO:0004089)~ carbonate dehydratase activity; GO_CC (GO:0005737)~ cytoplasm; GO_BP (GO:0006730)~ one-carbon metabolic process; GO_MF (GO:0008270)~ zinc ion binding; GO_MF (GO:0016829)~ lyase activity; GO_MF (GO:0046872)~ metal ion binding
Lgi3	Lgi3	Lgi3	213469	leucine-rich repeat LGI family, member 3	chr14:70930627-70938131	LepR_10hr_Leptin	LepR_10hr_PBS	OK	15.7	24.5222	0.643325	3.05558	5e-05	0.00170231	1.56192480481237	0.640236	YES	GO_MF (GO:0003824)~ catalytic activity; GO_MF (GO:0005515)~ protein binding; GO_CC (GO:0005576)~ extracellular region; GO_BP (GO:0006887)~ exocytosis; GO_CC (GO:0008021)~ synaptic vesicle; GO_BP (GO:0017157)~ regulation of exocytosis; GO_CC (GO:0030054)~ cell junction; GO_CC (GO:0031410)~ cytoplasmic vesicle; GO_CC (GO:0043005)~ neuron projection; GO_CC (GO:0045202)~ synapse
Csmd3	Csmd3	Csmd3	239420	CUB and Sushi multiple domains 3	chr15:47412183-48623535	LepR_10hr_Leptin	LepR_10hr_PBS	OK	0.651999	1.0184	0.643357	2.23467	0.0001	0.00308286	1.56195944979739	0.640221	YES	GO_MF (GO:0003674)~ molecular_function; GO_CC (GO:0005575)~ cellular_component; GO_CC (GO:0005886)~ plasma membrane; GO_BP (GO:0008150)~ biological_process; GO_CC (GO:0016020)~ membrane; GO_CC (GO:0016021)~ integral to membrane
Zic3	Zic3	Zic3	22773	zinc finger protein of the cerebellum 3	chrX:55283804-55289807	LepR_10hr_Leptin	LepR_10hr_PBS	OK	0.803699	1.25658	0.644779	1.98875	0.00225	0.0354217	1.56349976237695	0.639591	YES	GO_BP (GO:0001947)~ heart looping; GO_MF (GO:0003676)~ nucleic acid binding; GO_MF (GO:0003677)~ DNA binding; GO_MF (GO:0003700)~ sequence-specific DNA binding transcription factor activity; GO_MF (GO:0005515)~ protein binding; GO_CC (GO:0005634)~ nucleus; GO_CC (GO:0005737)~ cytoplasm; GO_BP (GO:0006351)~ transcription, DNA-dependent; GO_BP (GO:0006355)~ regulation of transcription, DNA-dependen…
Nexn	Nexn	Nexn	68810	nexilin	chr3:151899947-151929284	LepR_10hr_Leptin	LepR_10hr_PBS	OK	2.9882	4.67368	0.645284	2.22859	0.00025	0.00642262	1.56404714457731	0.639367	YES	GO_MF (GO:0003779)~ actin binding; GO_CC (GO:0005737)~ cytoplasm; GO_CC (GO:0005856)~ cytoskeleton; GO_CC (GO:0005924)~ cell-substrate adherens junction; GO_MF (GO:0008307)~ structural constituent of muscle; GO_CC (GO:0030018)~ Z disc; GO_CC (GO:0030054)~ cell junction; GO_BP (GO:0030334)~ regulation of cell migration; GO_MF (GO:0051015)~ actin filament binding
Fat3	Fat3	Fat3	270120	FAT tumor suppressor homolog 3 (Drosophila)	chr9:15714636-16182675	LepR_10hr_Leptin	LepR_10hr_PBS	OK	0.52722	0.825895	0.647554	2.32058	0.0001	0.00308286	1.56651002242106	0.638362	YES	GO_BP (GO:0000904)~ cell morphogenesis involved in differentiation; GO_BP (GO:0001764)~ neuron migration; GO_MF (GO:0005509)~ calcium ion binding; GO_CC (GO:0005886)~ plasma membrane; GO_BP (GO:0007155)~ cell adhesion; GO_BP (GO:0007156)~ homophilic cell adhesion; GO_BP (GO:0007275)~ multicellular organismal development; GO_BP (GO:0010842)~ retina layer formation; GO_CC (GO:0016020)~ membrane; GO…
Acap2	Acap2	Acap2	78618	ArfGAP with coiled-coil, ankyrin repeat and PH domains 2	chr16:31092498-31201324	LepR_10hr_Leptin	LepR_10hr_PBS	OK	2.37457	3.72098	0.648016	2.52743	5e-05	0.00170231	1.56701175251876	0.638157	YES	GO_CC (GO:0001726)~ ruffle; GO_MF (GO:0005096)~ GTPase activator activity; GO_MF (GO:0008060)~ ARF GTPase activator activity; GO_MF (GO:0008270)~ zinc ion binding; GO_CC (GO:0010008)~ endosome membrane; GO_BP (GO:0030029)~ actin filament-based process; GO_BP (GO:0032312)~ regulation of ARF GTPase activity; GO_BP (GO:0036010)~ protein localization to endosome; GO_MF (GO:0046872)~ metal ion binding…
Amot	Amot	Amot	27494	angiomotin	chrX:141880966-141921589	LepR_10hr_Leptin	LepR_10hr_PBS	OK	0.717983	1.12552	0.648566	2.06382	0.00045	0.0103989	1.56760925978365	0.637914	YES	GO_BP (GO:0001570)~ vasculogenesis; GO_BP (GO:0001701)~ in utero embryonic development; GO_BP (GO:0001702)~ gastrulation with mouth forming second; GO_CC (GO:0001725)~ stress fiber; GO_CC (GO:0001726)~ ruffle; GO_BP (GO:0003365)~ establishment of cell polarity involved in ameboidal cell migration; GO_MF (GO:0004872)~ receptor activity; GO_MF (GO:0005515)~ protein binding; GO_CC (GO:0005737)~ cyto…
Coro6	Coro6	Coro6	216961	coronin 6	chr11:77277414-77283003	LepR_10hr_Leptin	LepR_10hr_PBS	OK	3.27305	5.13498	0.649723	1.9706	0.0008	0.0163105	1.56886694164562	0.637403	YES	GO_CC (GO:0015629)~ actin cytoskeleton; GO_BP (GO:0030036)~ actin cytoskeleton organization; GO_MF (GO:0051015)~ actin filament binding
Fam40b	Fam40b	Fam40b	320609	striatin interacting protein 2	chr6:29867012-29909680	LepR_10hr_Leptin	LepR_10hr_PBS	OK	2.07493	3.25687	0.650425	2.34344	5e-05	0.00170231	1.56963052130489	0.637093	YES	GO_MF (GO:0003674)~ molecular_function; GO_CC (GO:0005737)~ cytoplasm; GO_BP (GO:0007010)~ cytoskeleton organization; GO_BP (GO:0008360)~ regulation of cell shape; GO_BP (GO:0016477)~ cell migration
Slc6a6	Slc6a6	Slc6a6	21366	solute carrier family 6 (neurotransmitter transporter, taurine), member 6	chr6:91634060-91709057	LepR_10hr_Leptin	LepR_10hr_PBS	OK	5.48453	8.62119	0.652521	2.87189	5e-05	0.00170231	1.57191259514144	0.636168	YES	GO_MF (GO:0001761)~ beta-alanine transmembrane transporter activity; GO_BP (GO:0001762)~ beta-alanine transport; GO_BP (GO:0003333)~ amino acid transmembrane transport; GO_MF (GO:0005328)~ neurotransmitter:sodium symporter activity; GO_MF (GO:0005368)~ taurine transmembrane transporter activity; GO_MF (GO:0005369)~ taurine:sodium symporter activity; GO_CC (GO:0005886)~ plasma membrane; GO_CC (GO:…
Atg7	Atg7	Atg7	74244	autophagy related 7	chr6:114593142-114809954	LepR_10hr_Leptin	LepR_10hr_PBS	OK	34.3508	54.0183	0.653104	3.094	5e-05	0.00170231	1.57254794094067	0.635911	YES	GO_BP (GO:0001889)~ liver development; GO_MF (GO:0003824)~ catalytic activity; GO_MF (GO:0004839)~ ubiquitin activating enzyme activity; GO_MF (GO:0005515)~ protein binding; GO_CC (GO:0005737)~ cytoplasm; GO_BP (GO:0006497)~ protein lipidation; GO_BP (GO:0006520)~ cellular amino acid metabolic process; GO_BP (GO:0006810)~ transport; GO_BP (GO:0006914)~ autophagy; GO_BP (GO:0006996)~ organelle org…
Atp2b1	Atp2b1	Atp2b1	67972	ATPase, Ca++ transporting, plasma membrane 1	chr10:98377785-98488777	LepR_10hr_Leptin	LepR_10hr_PBS	OK	10.9726	17.2604	0.653557	2.91919	5e-05	0.00170231	1.57304179171883	0.635711	YES	GO_MF (GO:0000166)~ nucleotide binding; GO_MF (GO:0005515)~ protein binding; GO_MF (GO:0005524)~ ATP binding; GO_CC (GO:0005887)~ integral to plasma membrane; GO_BP (GO:0006816)~ calcium ion transport; GO_CC (GO:0009898)~ cytoplasmic side of plasma membrane; GO_CC (GO:0016020)~ membrane; GO_CC (GO:0016021)~ integral to membrane; GO_CC (GO:0016323)~ basolateral plasma membrane; GO_CC (GO:0016324)~…
Caskin2	Caskin2	Caskin2	140721	CASK-interacting protein 2	chr11:115660665-115674906	LepR_10hr_Leptin	LepR_10hr_PBS	OK	1.22759	1.93111	0.653603	2.28717	0.00025	0.00642262	1.57309194859466	0.635691	YES	GO_MF (GO:0003674)~ molecular_function; GO_CC (GO:0005575)~ cellular_component; GO_CC (GO:0005737)~ cytoplasm; GO_BP (GO:0008150)~ biological_process
Col16a1	Col16a1	Col16a1	107581	collagen, type XVI, alpha 1	chr4:129725083-129776521	LepR_10hr_Leptin	LepR_10hr_PBS	OK	0.453893	0.714394	0.654367	1.77412	0.00305	0.044334	1.57392522277756	0.635354	YES	GO_MF (GO:0005178)~ integrin binding; GO_CC (GO:0005576)~ extracellular region; GO_CC (GO:0005578)~ proteinaceous extracellular matrix; GO_CC (GO:0005581)~ collagen; GO_BP (GO:0007155)~ cell adhesion; GO_BP (GO:0071230)~ cellular response to amino acid stimulus
S1pr1	S1pr1	S1pr1	13609	sphingosine-1-phosphate receptor 1	chr3:115413350-115417973	LepR_10hr_Leptin	LepR_10hr_PBS	OK	2.64876	4.16974	0.654637	2.47162	5e-05	0.00170231	1.57421981003692	0.635235	YES	GO_BP (GO:0001525)~ angiogenesis; GO_MF (GO:0004871)~ signal transducer activity; GO_MF (GO:0004930)~ G-protein coupled receptor activity; GO_CC (GO:0005886)~ plasma membrane; GO_BP (GO:0007165)~ signal transduction; GO_BP (GO:0007186)~ G-protein coupled receptor signaling pathway; GO_BP (GO:0007193)~ adenylate cyclase-inhibiting G-protein coupled receptor signaling pathway; GO_BP (GO:0007420)~ b…
Mtap1b	Mtap1b	Mtap1b	17755	microtubule-associated protein 1B	chr13:100191418-100286557	LepR_10hr_Leptin	LepR_10hr_PBS	OK	27.9981	44.0907	0.655143	2.9322	5e-05	0.00170231	1.57477203688079	0.635013	YES	GO_BP (GO:0000226)~ microtubule cytoskeleton organization; GO_BP (GO:0001578)~ microtubule bundle formation; GO_MF (GO:0003779)~ actin binding; GO_MF (GO:0005515)~ protein binding; GO_MF (GO:0005519)~ cytoskeletal regulatory protein binding; GO_MF (GO:0005543)~ phospholipid binding; GO_CC (GO:0005737)~ cytoplasm; GO_CC (GO:0005829)~ cytosol; GO_CC (GO:0005856)~ cytoskeleton; GO_CC (GO:0005874)~ m…
Itgav	Itgav	Itgav	16410	integrin alpha V	chr2:83564553-83647073	LepR_10hr_Leptin	LepR_10hr_PBS	OK	0.620798	0.979159	0.657419	2.0845	0.00065	0.0140055	1.57725836264545	0.634012	YES	GO_BP (GO:0001525)~ angiogenesis; GO_BP (GO:0001568)~ blood vessel development; GO_MF (GO:0001846)~ opsonin binding; GO_MF (GO:0005080)~ protein kinase C binding; GO_MF (GO:0005102)~ receptor binding; GO_MF (GO:0005245)~ voltage-gated calcium channel activity; GO_CC (GO:0005622)~ intracellular; GO_CC (GO:0005634)~ nucleus; GO_CC (GO:0005886)~ plasma membrane; GO_BP (GO:0006874)~ cellular calcium …
Frmd8	Frmd8	Frmd8	67457	FERM domain containing 8	chr19:5850973-5875208	LepR_10hr_Leptin	LepR_10hr_PBS	OK	3.96528	6.25598	0.657811	2.70636	5e-05	0.00170231	1.57768698357124	0.633839	YES	GO_MF (GO:0003674)~ molecular_function; GO_CC (GO:0005575)~ cellular_component; GO_CC (GO:0005856)~ cytoskeleton; GO_BP (GO:0008150)~ biological_process
Synpo2	Synpo2	Synpo2	118449	synaptopodin 2	chr3:122779436-122939067	LepR_10hr_Leptin	LepR_10hr_PBS	OK	3.01212	4.75369	0.658269	2.68552	5e-05	0.00170231	1.57818791781296	0.633638	YES	GO_MF (GO:0003779)~ actin binding; GO_MF (GO:0005515)~ protein binding; GO_CC (GO:0005634)~ nucleus; GO_CC (GO:0005737)~ cytoplasm; GO_CC (GO:0015629)~ actin cytoskeleton; GO_CC (GO:0030018)~ Z disc; GO_MF (GO:0051371)~ muscle alpha-actinin binding; GO_MF (GO:0071889)~ 14-3-3 protein binding
Erbb4	Erbb4	Erbb4	13869	v-erb-a erythroblastic leukemia viral oncogene homolog 4 (avian)	chr1:68086539-69154633	LepR_10hr_Leptin	LepR_10hr_PBS	OK	0.54853	0.866408	0.659477	1.77207	0.00325	0.046235	1.57950992234612	0.633108	YES	GO_MF (GO:0000166)~ nucleotide binding; GO_BP (GO:0001755)~ neural crest cell migration; GO_MF (GO:0004672)~ protein kinase activity; GO_MF (GO:0004713)~ protein tyrosine kinase activity; GO_MF (GO:0004714)~ transmembrane receptor protein tyrosine kinase activity; GO_MF (GO:0004716)~ receptor signaling protein tyrosine kinase activity; GO_MF (GO:0005154)~ epidermal growth factor receptor binding;…
Nefh	Nefh	Nefh	380684	neurofilament, heavy polypeptide	chr11:4838758-4848067	LepR_10hr_Leptin	LepR_10hr_PBS	OK	17.2255	27.2101	0.659601	2.95169	5e-05	0.00170231	1.57964568745388	0.633053	YES	GO_BP (GO:0000226)~ microtubule cytoskeleton organization; GO_MF (GO:0005198)~ structural molecule activity; GO_CC (GO:0005739)~ mitochondrion; GO_CC (GO:0005882)~ intermediate filament; GO_CC (GO:0005883)~ neurofilament; GO_CC (GO:0030424)~ axon; GO_BP (GO:0045104)~ intermediate filament cytoskeleton organization; GO_BP (GO:0045110)~ intermediate filament bundle assembly; GO_MF (GO:0045735)~ nut…
Prrc2c	Prrc2c	Prrc2c	226562	proline-rich coiled-coil 2C	chr1:164601915-164670687	LepR_10hr_Leptin	LepR_10hr_PBS	OK	8.13018	12.8439	0.659728	2.89372	5e-05	0.00170231	1.5797847492978	0.632998	YES	GO_CC (GO:0005575)~ cellular_component; GO_MF (GO:0008022)~ protein C-terminus binding; GO_BP (GO:0008150)~ biological_process
Lrp1	Lrp1	Lrp1	16971	low density lipoprotein receptor-related protein 1	chr10:126975213-127058204	LepR_10hr_Leptin	LepR_10hr_PBS	OK	3.79289	5.99377	0.660168	3.01064	5e-05	0.00170231	1.58026663304941	0.632805	YES	GO_MF (GO:0002020)~ protease binding; GO_MF (GO:0005509)~ calcium ion binding; GO_MF (GO:0005515)~ protein binding; GO_CC (GO:0005634)~ nucleus; GO_CC (GO:0005737)~ cytoplasm; GO_CC (GO:0005765)~ lysosomal membrane; GO_CC (GO:0005768)~ endosome; GO_CC (GO:0005886)~ plasma membrane; GO_CC (GO:0005887)~ integral to plasma membrane; GO_CC (GO:0005905)~ coated pit; GO_BP (GO:0006897)~ endocytosis; GO…
Arl4d	Arl4d	Arl4d	80981	ADP-ribosylation factor-like 4D	chr11:101526854-101529146	LepR_10hr_Leptin	LepR_10hr_PBS	OK	3.0785	4.86516	0.66026	2.36381	0.00105	0.0203994	1.58036740913983	0.632764	YES	GO_MF (GO:0000166)~ nucleotide binding; GO_MF (GO:0003674)~ molecular_function; GO_MF (GO:0005525)~ GTP binding; GO_CC (GO:0005622)~ intracellular; GO_CC (GO:0005634)~ nucleus; GO_CC (GO:0005737)~ cytoplasm; GO_CC (GO:0005886)~ plasma membrane; GO_BP (GO:0007264)~ small GTPase mediated signal transduction; GO_BP (GO:0008150)~ biological_process; GO_CC (GO:0016020)~ membrane
Avp	Avp	Avp	11998	arginine vasopressin	chr2:130406412-130408277	LepR_10hr_Leptin	LepR_10hr_PBS	OK	54.1133	85.5236	0.660341	4.53904	5e-05	0.00170231	1.58045614123506	0.632729	YES	GO_BP (GO:0002125)~ maternal aggressive behavior; GO_BP (GO:0003084)~ positive regulation of systemic arterial blood pressure; GO_MF (GO:0004672)~ protein kinase activity; GO_MF (GO:0004871)~ signal transducer activity; GO_MF (GO:0005179)~ hormone activity; GO_MF (GO:0005184)~ neuropeptide hormone activity; GO_MF (GO:0005185)~ neurohypophyseal hormone activity; GO_CC (GO:0005576)~ extracellular r…
AI464131	AI464131	AI464131	329828	expressed sequence AI464131	chr4:41442636-41450109	LepR_10hr_Leptin	LepR_10hr_PBS	OK	0.57356	0.907668	0.662221	1.87686	0.00345	0.0483931	1.58251700250519	0.631905	YES	GO_MF (GO:0003824)~ catalytic activity; GO_MF (GO:0004553)~ hydrolase activity, hydrolyzing O-glycosyl compounds; GO_MF (GO:0005515)~ protein binding; GO_BP (GO:0005975)~ carbohydrate metabolic process; GO_BP (GO:0008152)~ metabolic process; GO_CC (GO:0016020)~ membrane; GO_CC (GO:0016021)~ integral to membrane; GO_MF (GO:0016787)~ hydrolase activity; GO_MF (GO:0016798)~ hydrolase activity, actin…
Tmem44	Tmem44	Tmem44	224090	transmembrane protein 44	chr16:30511940-30550664	LepR_10hr_Leptin	LepR_10hr_PBS	OK	1.21879	1.93045	0.66349	2.22107	0.00025	0.00642262	1.58390960280851	0.631349	YES	GO_MF (GO:0003674)~ molecular_function; GO_CC (GO:0005575)~ cellular_component; GO_BP (GO:0008150)~ biological_process
Slc43a2	Slc43a2	Slc43a2	215113	solute carrier family 43, member 2	chr11:75345195-75391074	LepR_10hr_Leptin	LepR_10hr_PBS	OK	3.07291	4.87189	0.664878	2.69164	5e-05	0.00170231	1.58543419696392	0.630742	YES	GO_BP (GO:0003333)~ amino acid transmembrane transport; GO_CC (GO:0005886)~ plasma membrane; GO_MF (GO:0015179)~ L-amino acid transmembrane transporter activity; GO_BP (GO:0015807)~ L-amino acid transport; GO_CC (GO:0016020)~ membrane; GO_CC (GO:0016021)~ integral to membrane; GO_BP (GO:0055085)~ transmembrane transport
Neu4	Neu4	Neu4	241159	sialidase 4	chr1:95917069-95924907	LepR_10hr_Leptin	LepR_10hr_PBS	OK	0.728841	1.1564	0.665963	1.99657	0.001	0.0196182	1.58662699451746	0.630268	YES	GO_MF (GO:0004308)~ exo-alpha-sialidase activity; GO_CC (GO:0005739)~ mitochondrion; GO_BP (GO:0008152)~ metabolic process; GO_CC (GO:0016020)~ membrane; GO_MF (GO:0016787)~ hydrolase activity; GO_MF (GO:0016798)~ hydrolase activity, acting on glycosyl bonds; GO_CC (GO:0019866)~ organelle inner membrane; GO_MF (GO:0052794)~ exo-alpha-(2->3)-sialidase activity; GO_MF (GO:0052795)~ exo-alpha-(2->6)…
Tspan14	Tspan14	Tspan14	52588	tetraspanin 14	chr14:41719732-41780096	LepR_10hr_Leptin	LepR_10hr_PBS	OK	3.00619	4.77052	0.666209	2.53419	0.0001	0.00308286	1.58689756002728	0.63016	YES	GO_MF (GO:0003674)~ molecular_function; GO_BP (GO:0008150)~ biological_process; GO_CC (GO:0016020)~ membrane; GO_CC (GO:0016021)~ integral to membrane
Abca7	Abca7	Abca7	27403	ATP-binding cassette, sub-family A (ABC1), member 7	chr10:79460359-79478317	LepR_10hr_Leptin	LepR_10hr_PBS	OK	0.529604	0.840524	0.666376	2.05278	0.0013	0.0238679	1.58708126290551	0.630087	YES	GO_MF (GO:0000166)~ nucleotide binding; GO_MF (GO:0005524)~ ATP binding; GO_MF (GO:0005548)~ phospholipid transporter activity; GO_CC (GO:0005622)~ intracellular; GO_CC (GO:0005737)~ cytoplasm; GO_CC (GO:0005768)~ endosome; GO_CC (GO:0005794)~ Golgi apparatus; GO_CC (GO:0005886)~ plasma membrane; GO_BP (GO:0006810)~ transport; GO_BP (GO:0006909)~ phagocytosis; GO_CC (GO:0016020)~ membrane; GO_CC …
Itih3	Itih3	Itih3	16426	inter-alpha trypsin inhibitor, heavy chain 3	chr14:31721759-31736773	LepR_10hr_Leptin	LepR_10hr_PBS	OK	2.82769	4.48824	0.666527	2.4665	5e-05	0.00170231	1.58724738381521	0.630022	YES	GO_MF (GO:0004867)~ serine-type endopeptidase inhibitor activity; GO_CC (GO:0005576)~ extracellular region; GO_BP (GO:0010466)~ negative regulation of peptidase activity; GO_BP (GO:0030212)~ hyaluronan metabolic process; GO_MF (GO:0030414)~ peptidase inhibitor activity
Efhd1	Efhd1	Efhd1	98363	EF hand domain containing 1	chr1:89160938-89207366	LepR_10hr_Leptin	LepR_10hr_PBS	OK	4.74001	7.5285	0.667472	2.73048	0.0001	0.00308286	1.58828740966527	0.629609	YES	GO_MF (GO:0005509)~ calcium ion binding; GO_CC (GO:0005739)~ mitochondrion; GO_CC (GO:0005743)~ mitochondrial inner membrane; GO_BP (GO:0031175)~ neuron projection development; GO_MF (GO:0046872)~ metal ion binding
St8sia5	St8sia5	St8sia5	225742	ST8 alpha-N-acetyl-neuraminide alpha-2,8-sialyltransferase 5	chr18:77424585-77494189	LepR_10hr_Leptin	LepR_10hr_PBS	OK	2.92813	4.65276	0.668106	2.2311	0.00015	0.00430276	1.58898554439345	0.629332	YES	GO_MF (GO:0003828)~ alpha-N-acetylneuraminate alpha-2,8-sialyltransferase activity; GO_CC (GO:0005794)~ Golgi apparatus; GO_BP (GO:0006486)~ protein glycosylation; GO_MF (GO:0008373)~ sialyltransferase activity; GO_CC (GO:0016020)~ membrane; GO_CC (GO:0016021)~ integral to membrane; GO_MF (GO:0016740)~ transferase activity; GO_MF (GO:0016757)~ transferase activity, transferring glycosyl groups; G…
Mfsd8	Mfsd8	Mfsd8	72175	major facilitator superfamily domain containing 8	chr3:40622093-40650776	LepR_10hr_Leptin	LepR_10hr_PBS	OK	1.04372	1.66001	0.669454	1.9762	0.0013	0.0238679	1.59047092657388	0.628745	YES	GO_MF (GO:0003674)~ molecular_function; GO_CC (GO:0005634)~ nucleus; GO_CC (GO:0005764)~ lysosome; GO_CC (GO:0005765)~ lysosomal membrane; GO_BP (GO:0006810)~ transport; GO_BP (GO:0008150)~ biological_process; GO_CC (GO:0016020)~ membrane; GO_CC (GO:0016021)~ integral to membrane; GO_CC (GO:0043231)~ intracellular membrane-bounded organelle; GO_BP (GO:0055085)~ transmembrane transport
Rreb1	Rreb1	Rreb1	68750	ras responsive element binding protein 1	chr13:37917906-38043874	LepR_10hr_Leptin	LepR_10hr_PBS	OK	1.03008	1.63847	0.669597	2.23042	0.0001	0.00308286	1.59062858193986	0.628682	YES	GO_MF (GO:0003676)~ nucleic acid binding; GO_MF (GO:0003677)~ DNA binding; GO_MF (GO:0003700)~ sequence-specific DNA binding transcription factor activity; GO_CC (GO:0005634)~ nucleus; GO_BP (GO:0006351)~ transcription, DNA-dependent; GO_BP (GO:0006355)~ regulation of transcription, DNA-dependent; GO_BP (GO:0045892)~ negative regulation of transcription, DNA-dependent; GO_MF (GO:0046872)~ metal i…
Unc5b	Unc5b	Unc5b	107449	unc-5 homolog B (C. elegans)	chr10:60225342-60294329	LepR_10hr_Leptin	LepR_10hr_PBS	OK	1.35205	2.15293	0.671149	2.49813	5e-05	0.00170231	1.59234064430326	0.628006	YES	GO_MF (GO:0005042)~ netrin receptor activity; GO_MF (GO:0005515)~ protein binding; GO_BP (GO:0006915)~ apoptotic process; GO_BP (GO:0007165)~ signal transduction; GO_BP (GO:0007275)~ multicellular organismal development; GO_BP (GO:0007411)~ axon guidance; GO_CC (GO:0016020)~ membrane; GO_CC (GO:0016021)~ integral to membrane; GO_BP (GO:0033564)~ anterior/posterior axon guidance; GO_BP (GO:0038007…
Plcb3	Plcb3	Plcb3	18797	phospholipase C, beta 3	chr19:7028202-7044242	LepR_10hr_Leptin	LepR_10hr_PBS	OK	0.695619	1.10779	0.671312	1.9865	0.00175	0.0298628	1.59252056187466	0.627935	YES	GO_BP (GO:0003073)~ regulation of systemic arterial blood pressure; GO_MF (GO:0004435)~ phosphatidylinositol phospholipase C activity; GO_MF (GO:0004871)~ signal transducer activity; GO_MF (GO:0005509)~ calcium ion binding; GO_MF (GO:0005516)~ calmodulin binding; GO_CC (GO:0005634)~ nucleus; GO_CC (GO:0005829)~ cytosol; GO_BP (GO:0006629)~ lipid metabolic process; GO_BP (GO:0006892)~ post-Golgi v…
Snx33	Snx33	Snx33	235406	sorting nexin 33	chr9:56765006-56776178	LepR_10hr_Leptin	LepR_10hr_PBS	OK	0.856081	1.36412	0.67215	2.16938	0.0007	0.0147431	1.5934458578343	0.627571	YES	GO_BP (GO:0000281)~ mitotic cytokinesis; GO_MF (GO:0003674)~ molecular_function; GO_CC (GO:0005737)~ cytoplasm; GO_BP (GO:0006810)~ transport; GO_BP (GO:0006897)~ endocytosis; GO_BP (GO:0007032)~ endosome organization; GO_BP (GO:0007049)~ cell cycle; GO_BP (GO:0007067)~ mitosis; GO_BP (GO:0007154)~ cell communication; GO_BP (GO:0015031)~ protein transport; GO_CC (GO:0016020)~ membrane; GO_CC (GO:…
Cnp	Cnp	Cnp	12799	2',3'-cyclic nucleotide 3' phosphodiesterase	chr11:100436252-100443053	LepR_10hr_Leptin	LepR_10hr_PBS	OK	88.705	141.589	0.674626	3.11522	5e-05	0.00170231	1.59618292932713	0.626495	YES	GO_BP (GO:0000226)~ microtubule cytoskeleton organization; GO_MF (GO:0003723)~ RNA binding; GO_MF (GO:0003824)~ catalytic activity; GO_MF (GO:0004113)~ 2',3'-cyclic-nucleotide 3'-phosphodiesterase activity; GO_CC (GO:0005615)~ extracellular space; GO_CC (GO:0005737)~ cytoplasm; GO_CC (GO:0005741)~ mitochondrial outer membrane; GO_CC (GO:0005743)~ mitochondrial inner membrane; GO_CC (GO:0005874)~ …
Apcdd1	Apcdd1	Apcdd1	494504	adenomatosis polyposis coli down-regulated 1	chr18:63081980-63112849	LepR_10hr_Leptin	LepR_10hr_PBS	OK	0.8875	1.41782	0.675854	1.98869	0.00225	0.0354217	1.59754215426889	0.625962	YES	GO_BP (GO:0001942)~ hair follicle development; GO_CC (GO:0005886)~ plasma membrane; GO_CC (GO:0005887)~ integral to plasma membrane; GO_CC (GO:0016020)~ membrane; GO_CC (GO:0016021)~ integral to membrane; GO_BP (GO:0016055)~ Wnt receptor signaling pathway; GO_MF (GO:0017147)~ Wnt-protein binding; GO_BP (GO:0030178)~ negative regulation of Wnt receptor signaling pathway; GO_BP (GO:0043615)~ astroc…
D630045J12Rik	D630045J12Rik	D630045J12Rik	330286	RIKEN cDNA D630045J12 gene	chr6:37998482-38204009	LepR_10hr_Leptin	LepR_10hr_PBS	OK	0.758586	1.21276	0.676914	2.38595	5e-05	0.00170231	1.59871635733116	0.625502	YES	GO_MF (GO:0003674)~ molecular_function; GO_CC (GO:0005575)~ cellular_component; GO_BP (GO:0008150)~ biological_process; GO_CC (GO:0016020)~ membrane; GO_CC (GO:0016021)~ integral to membrane
Trrap	Trrap	Trrap	100683	transformation/transcription domain-associated protein	chr5:145529660-145620642	LepR_10hr_Leptin	LepR_10hr_PBS	OK	2.50857	4.01278	0.677734	2.92981	5e-05	0.00170231	1.59962529512123	0.625146	YES	GO_CC (GO:0000123)~ histone acetyltransferase complex; GO_MF (GO:0003712)~ transcription cofactor activity; GO_MF (GO:0003713)~ transcription coactivator activity; GO_MF (GO:0005515)~ protein binding; GO_CC (GO:0005634)~ nucleus; GO_CC (GO:0005667)~ transcription factor complex; GO_BP (GO:0006351)~ transcription, DNA-dependent; GO_BP (GO:0006355)~ regulation of transcription, DNA-dependent; GO_BP…
Cyp2j6	Cyp2j6	Cyp2j6	13110	cytochrome P450, family 2, subfamily j, polypeptide 6	chr4:96182828-96220342	LepR_10hr_Leptin	LepR_10hr_PBS	OK	0.867696	1.38813	0.677879	1.98394	0.0007	0.0147431	1.5997860756865	0.625084	YES	GO_BP (GO:0001523)~ retinoid metabolic process; GO_MF (GO:0003958)~ NADPH-hemoprotein reductase activity; GO_MF (GO:0004497)~ monooxygenase activity; GO_MF (GO:0005506)~ iron ion binding; GO_CC (GO:0005783)~ endoplasmic reticulum; GO_MF (GO:0008392)~ arachidonic acid epoxygenase activity; GO_MF (GO:0008404)~ arachidonic acid 14,15-epoxygenase activity; GO_MF (GO:0008405)~ arachidonic acid 11,12-e…
Rlbp1	Rlbp1	Rlbp1	19771	retinaldehyde binding protein 1	chr7:86519755-86531913	LepR_10hr_Leptin	LepR_10hr_PBS	OK	1.0468	1.67685	0.679767	1.74041	0.0023	0.0359266	1.60188102522626	0.624266	YES	GO_MF (GO:0005215)~ transporter activity; GO_MF (GO:0005502)~ 11-cis retinal binding; GO_CC (GO:0005622)~ intracellular; GO_CC (GO:0005737)~ cytoplasm; GO_BP (GO:0006810)~ transport; GO_BP (GO:0007601)~ visual perception; GO_MF (GO:0019841)~ retinol binding; GO_CC (GO:0044297)~ cell body; GO_BP (GO:0050896)~ response to stimulus
Kcnc3	Kcnc3	Kcnc3	16504	potassium voltage gated channel, Shaw-related subfamily, member 3	chr7:51846255-51860121	LepR_10hr_Leptin	LepR_10hr_PBS	OK	6.34741	10.1791	0.681373	3.13506	5e-05	0.00170231	1.60366522306337	0.623572	YES	GO_MF (GO:0005216)~ ion channel activity; GO_MF (GO:0005244)~ voltage-gated ion channel activity; GO_MF (GO:0005249)~ voltage-gated potassium channel activity; GO_MF (GO:0005251)~ delayed rectifier potassium channel activity; GO_MF (GO:0005267)~ potassium channel activity; GO_BP (GO:0006810)~ transport; GO_BP (GO:0006811)~ ion transport; GO_BP (GO:0006813)~ potassium ion transport; GO_CC (GO:0008…
Gng11	Gng11	Gng11	66066	guanine nucleotide binding protein (G protein), gamma 11	chr6:3953986-3958445	LepR_10hr_Leptin	LepR_10hr_PBS	OK	7.55532	12.1243	0.682338	2.79002	0.00015	0.00430276	1.60473825275813	0.623155	YES	GO_MF (GO:0004871)~ signal transducer activity; GO_CC (GO:0005834)~ heterotrimeric G-protein complex; GO_CC (GO:0005886)~ plasma membrane; GO_BP (GO:0007165)~ signal transduction; GO_BP (GO:0007186)~ G-protein coupled receptor signaling pathway; GO_CC (GO:0016020)~ membrane
Gria3	Gria3	Gria3	53623	glutamate receptor, ionotropic, AMPA3 (alpha 3)	chrX:38754480-39031778	LepR_10hr_Leptin	LepR_10hr_PBS	OK	4.5335	7.29284	0.685856	2.80491	5e-05	0.00170231	1.60865616876005	0.621637	YES	GO_BP (GO:0001919)~ regulation of receptor recycling; GO_MF (GO:0004872)~ receptor activity; GO_MF (GO:0004970)~ ionotropic glutamate receptor activity; GO_MF (GO:0004971)~ alpha-amino-3-hydroxy-5-methyl-4-isoxazole propionate selective glutamate receptor activity; GO_MF (GO:0005216)~ ion channel activity; GO_MF (GO:0005234)~ extracellular-glutamate-gated ion channel activity; GO_MF (GO:0005515)~…
Fat4	Fat4	Fat4	329628	FAT tumor suppressor homolog 4 (Drosophila)	chr3:38785861-38910905	LepR_10hr_Leptin	LepR_10hr_PBS	OK	0.213039	0.342727	0.685941	2.02056	0.0006	0.0132122	1.60875094956862	0.6216	YES	GO_BP (GO:0001658)~ branching involved in ureteric bud morphogenesis; GO_BP (GO:0001736)~ establishment of planar polarity; GO_BP (GO:0001822)~ kidney development; GO_BP (GO:0003007)~ heart morphogenesis; GO_MF (GO:0005509)~ calcium ion binding; GO_MF (GO:0005515)~ protein binding; GO_CC (GO:0005886)~ plasma membrane; GO_BP (GO:0007009)~ plasma membrane organization; GO_BP (GO:0007155)~ cell adhe…
Herc1	Herc1	Herc1	235439	hect (homologous to the E6-AP (UBE3A) carboxyl terminus) domain and RCC1 (CHC1)-like domain (RLD) 1	chr9:66198256-66362400	LepR_10hr_Leptin	LepR_10hr_PBS	OK	4.32839	6.96802	0.686917	2.95144	5e-05	0.00170231	1.60983965654505	0.62118	YES	GO_MF (GO:0003674)~ molecular_function; GO_CC (GO:0005575)~ cellular_component; GO_BP (GO:0010507)~ negative regulation of autophagy; GO_MF (GO:0016874)~ ligase activity; GO_BP (GO:0021702)~ cerebellar Purkinje cell differentiation; GO_BP (GO:0031175)~ neuron projection development; GO_BP (GO:0050885)~ neuromuscular process controlling balance
Myo1d	Myo1d	Myo1d	338367	myosin ID	chr11:80295628-80593527	LepR_10hr_Leptin	LepR_10hr_PBS	OK	1.55413	2.50745	0.69011	2.54951	5e-05	0.00170231	1.61340652985522	0.619807	YES	GO_MF (GO:0000146)~ microfilament motor activity; GO_MF (GO:0000166)~ nucleotide binding; GO_MF (GO:0003774)~ motor activity; GO_MF (GO:0003779)~ actin binding; GO_MF (GO:0005516)~ calmodulin binding; GO_MF (GO:0005524)~ ATP binding; GO_CC (GO:0005790)~ smooth endoplasmic reticulum; GO_BP (GO:0010923)~ negative regulation of phosphatase activity; GO_CC (GO:0016459)~ myosin complex; GO_CC (GO:0030…
Fbln1	Fbln1	Fbln1	14114	fibulin 1	chr15:85036437-85116724	LepR_10hr_Leptin	LepR_10hr_PBS	OK	1.00585	1.62393	0.691083	2.16844	0.0009	0.0179578	1.61449503020001	0.619389	YES	GO_MF (GO:0005509)~ calcium ion binding; GO_MF (GO:0005515)~ protein binding; GO_CC (GO:0005576)~ extracellular region; GO_CC (GO:0005578)~ proteinaceous extracellular matrix; GO_CC (GO:0005604)~ basement membrane; GO_CC (GO:0005615)~ extracellular space; GO_BP (GO:0010952)~ positive regulation of peptidase activity; GO_MF (GO:0016504)~ peptidase activator activity; GO_BP (GO:0030198)~ extracellu…
Slc8a1	Slc8a1	Slc8a1	20541	solute carrier family 8 (sodium/calcium exchanger), member 1	chr17:81772444-82137717	LepR_10hr_Leptin	LepR_10hr_PBS	OK	2.22193	3.58738	0.691121	2.875	5e-05	0.00170231	1.61453755590184	0.619372	YES	GO_BP (GO:0001666)~ response to hypoxia; GO_BP (GO:0001892)~ embryonic placenta development; GO_BP (GO:0002026)~ regulation of the force of heart contraction; GO_BP (GO:0002027)~ regulation of heart rate; GO_BP (GO:0002028)~ regulation of sodium ion transport; GO_BP (GO:0003007)~ heart morphogenesis; GO_MF (GO:0005432)~ calcium:sodium antiporter activity; GO_MF (GO:0005515)~ protein binding; GO_M…
Dab2	Dab2	Dab2	13132	disabled 2, mitogen-responsive phosphoprotein	chr15:6249788-6390709	LepR_10hr_Leptin	LepR_10hr_PBS	OK	0.874284	1.41203	0.691595	1.997	0.0004	0.00950983	1.61506810221439	0.619169	YES	GO_BP (GO:0000904)~ cell morphogenesis involved in differentiation; GO_BP (GO:0001701)~ in utero embryonic development; GO_BP (GO:0001921)~ positive regulation of receptor recycling; GO_BP (GO:0001934)~ positive regulation of protein phosphorylation; GO_MF (GO:0005178)~ integrin binding; GO_MF (GO:0005515)~ protein binding; GO_MF (GO:0005546)~ phosphatidylinositol-4,5-bisphosphate binding; GO_CC …
Sv2c	Sv2c	Sv2c	75209	synaptic vesicle glycoprotein 2c	chr13:96729397-96902532	LepR_10hr_Leptin	LepR_10hr_PBS	OK	2.85481	4.61157	0.691864	2.78999	5e-05	0.00170231	1.61536927038441	0.619053	YES	GO_MF (GO:0005215)~ transporter activity; GO_BP (GO:0006810)~ transport; GO_BP (GO:0006836)~ neurotransmitter transport; GO_BP (GO:0007268)~ synaptic transmission; GO_CC (GO:0008021)~ synaptic vesicle; GO_CC (GO:0016020)~ membrane; GO_CC (GO:0016021)~ integral to membrane; GO_MF (GO:0022857)~ transmembrane transporter activity; GO_CC (GO:0030054)~ cell junction; GO_CC (GO:0031410)~ cytoplasmic ve…
Cadm2	Cadm2	Cadm2	239857	cell adhesion molecule 2	chr16:66655665-67621153	LepR_10hr_Leptin	LepR_10hr_PBS	OK	5.49148	8.87204	0.692071	2.91304	5e-05	0.00170231	1.61560106256461	0.618965	YES	GO_MF (GO:0005515)~ protein binding; GO_CC (GO:0005737)~ cytoplasm; GO_CC (GO:0005886)~ plasma membrane; GO_BP (GO:0007155)~ cell adhesion; GO_CC (GO:0016020)~ membrane; GO_CC (GO:0016021)~ integral to membrane; GO_CC (GO:0030054)~ cell junction; GO_CC (GO:0030424)~ axon; GO_CC (GO:0032809)~ neuronal cell body membrane; GO_CC (GO:0042995)~ cell projection; GO_CC (GO:0045202)~ synapse
D830030K20Rik	D830030K20Rik	D830030K20Rik	320333	RIKEN cDNA D830030K20 gene	chr14:3224445-3234357	LepR_10hr_Leptin	LepR_10hr_PBS	OK	5.81716	9.403	0.692808	2.66939	5e-05	0.00170231	1.61642660235983	0.618649	YES	GO_MF (GO:0003674)~ molecular_function; GO_CC (GO:0005575)~ cellular_component; GO_BP (GO:0008150)~ biological_process
Sparc	Sparc	Sparc	20692	secreted acidic cysteine rich glycoprotein	chr11:55208002-55233582	LepR_10hr_Leptin	LepR_10hr_PBS	OK	14.5024	23.4623	0.694054	3.12636	5e-05	0.00170231	1.61782325062995	0.618114	YES	GO_MF (GO:0005509)~ calcium ion binding; GO_CC (GO:0005576)~ extracellular region; GO_CC (GO:0005578)~ proteinaceous extracellular matrix; GO_CC (GO:0005604)~ basement membrane; GO_CC (GO:0005615)~ extracellular space; GO_CC (GO:0005622)~ intracellular; GO_CC (GO:0005634)~ nucleus; GO_CC (GO:0005737)~ cytoplasm; GO_BP (GO:0007165)~ signal transduction; GO_BP (GO:0030324)~ lung development; GO_CC …
Rfx4	Rfx4	Rfx4	71137	regulatory factor X, 4 (influences HLA class II expression)	chr10:84218792-84369283	LepR_10hr_Leptin	LepR_10hr_PBS	OK	1.4111	2.28408	0.694795	2.14981	0.00015	0.00430276	1.61865441377553	0.617797	YES	GO_MF (GO:0003677)~ DNA binding; GO_MF (GO:0003682)~ chromatin binding; GO_MF (GO:0005515)~ protein binding; GO_CC (GO:0005634)~ nucleus; GO_BP (GO:0006351)~ transcription, DNA-dependent; GO_BP (GO:0006355)~ regulation of transcription, DNA-dependent; GO_BP (GO:0006357)~ regulation of transcription from RNA polymerase II promoter; GO_BP (GO:0021516)~ dorsal spinal cord development; GO_BP (GO:0021…
Exph5	Exph5	Exph5	320051	exophilin 5	chr9:53109774-53189263	LepR_10hr_Leptin	LepR_10hr_PBS	OK	0.248828	0.403126	0.696079	1.84014	0.00145	0.0259097	1.62009565904953	0.617248	YES	GO_BP (GO:0003334)~ keratinocyte development; GO_MF (GO:0005515)~ protein binding; GO_CC (GO:0005768)~ endosome; GO_BP (GO:0006886)~ intracellular protein transport; GO_MF (GO:0017137)~ Rab GTPase binding; GO_BP (GO:0045921)~ positive regulation of exocytosis; GO_BP (GO:0050714)~ positive regulation of protein secretion; GO_BP (GO:0071985)~ multivesicular body sorting pathway
Cryab	Cryab	Cryab	12955	crystallin, alpha B	chr9:50560862-50564738	LepR_10hr_Leptin	LepR_10hr_PBS	OK	19.8248	32.1202	0.696171	3.464	5e-05	0.00170231	1.62019897509963	0.617208	YES	GO_BP (GO:0001666)~ response to hypoxia; GO_BP (GO:0002088)~ lens development in camera-type eye; GO_MF (GO:0005212)~ structural constituent of eye lens; GO_MF (GO:0005515)~ protein binding; GO_CC (GO:0005634)~ nucleus; GO_CC (GO:0005737)~ cytoplasm; GO_CC (GO:0005739)~ mitochondrion; GO_CC (GO:0005794)~ Golgi apparatus; GO_CC (GO:0005829)~ cytosol; GO_CC (GO:0005886)~ plasma membrane; GO_BP (GO:…
Enpp2	Enpp2	Enpp2	18606	ectonucleotide pyrophosphatase/phosphodiesterase 2	chr15:54670452-54751701	LepR_10hr_Leptin	LepR_10hr_PBS	OK	8.62288	13.9733	0.696429	2.81518	5e-05	0.00170231	1.62048874438756	0.617098	YES	GO_MF (GO:0003676)~ nucleic acid binding; GO_MF (GO:0003824)~ catalytic activity; GO_MF (GO:0004528)~ phosphodiesterase I activity; GO_MF (GO:0004551)~ nucleotide diphosphatase activity; GO_MF (GO:0004622)~ lysophospholipase activity; GO_MF (GO:0005044)~ scavenger receptor activity; GO_MF (GO:0005509)~ calcium ion binding; GO_CC (GO:0005576)~ extracellular region; GO_CC (GO:0005615)~ extracellula…
Ptprd	Ptprd	Ptprd	19266	protein tyrosine phosphatase, receptor type, D	chr4:75587142-76240203	LepR_10hr_Leptin	LepR_10hr_PBS	OK	3.71918	6.03134	0.697493	2.78781	5e-05	0.00170231	1.62168430958855	0.616643	YES	GO_MF (GO:0004721)~ phosphoprotein phosphatase activity; GO_MF (GO:0004725)~ protein tyrosine phosphatase activity; GO_MF (GO:0005102)~ receptor binding; GO_MF (GO:0005515)~ protein binding; GO_BP (GO:0006470)~ protein dephosphorylation; GO_BP (GO:0007157)~ heterophilic cell-cell adhesion; GO_CC (GO:0016020)~ membrane; GO_CC (GO:0016021)~ integral to membrane; GO_BP (GO:0016311)~ dephosphorylatio…
Col25a1	Col25a1	Col25a1	77018	collagen, type XXV, alpha 1	chr3:129883795-130299335	LepR_10hr_Leptin	LepR_10hr_PBS	OK	4.61274	7.48442	0.698268	2.64103	5e-05	0.00170231	1.62255569469476	0.616312	YES	GO_MF (GO:0001540)~ beta-amyloid binding; GO_CC (GO:0005576)~ extracellular region; GO_CC (GO:0005581)~ collagen; GO_CC (GO:0005615)~ extracellular space; GO_CC (GO:0005887)~ integral to plasma membrane; GO_BP (GO:0008150)~ biological_process; GO_MF (GO:0008201)~ heparin binding; GO_CC (GO:0016020)~ membrane; GO_CC (GO:0016021)~ integral to membrane
Tln2	Tln2	Tln2	70549	talin 2	chr9:67064891-67407510	LepR_10hr_Leptin	LepR_10hr_PBS	OK	5.5259	8.96746	0.698491	3.0255	5e-05	0.00170231	1.622806515468	0.616216	YES	GO_CC (GO:0001726)~ ruffle; GO_MF (GO:0003779)~ actin binding; GO_MF (GO:0005158)~ insulin receptor binding; GO_MF (GO:0005198)~ structural molecule activity; GO_MF (GO:0005200)~ structural constituent of cytoskeleton; GO_CC (GO:0005737)~ cytoplasm; GO_CC (GO:0005856)~ cytoskeleton; GO_CC (GO:0005886)~ plasma membrane; GO_CC (GO:0005916)~ fascia adherens; GO_CC (GO:0005925)~ focal adhesion; GO_BP…
Ldlrad3	Ldlrad3	Ldlrad3	241576	low density lipoprotein receptor class A domain containing 3	chr2:101790357-102026534	LepR_10hr_Leptin	LepR_10hr_PBS	OK	0.664011	1.07887	0.700235	1.99029	0.0015	0.0264994	1.62476942918061	0.615472	YES	GO_MF (GO:0001540)~ beta-amyloid binding; GO_CC (GO:0005886)~ plasma membrane; GO_BP (GO:0006898)~ receptor-mediated endocytosis; GO_CC (GO:0016020)~ membrane; GO_CC (GO:0016021)~ integral to membrane; GO_BP (GO:0070613)~ regulation of protein processing
Kcna2	Kcna2	Kcna2	16490	potassium voltage-gated channel, shaker-related subfamily, member 2	chr3:106904484-106909797	LepR_10hr_Leptin	LepR_10hr_PBS	OK	2.28528	3.71426	0.700703	2.59411	5e-05	0.00170231	1.62529657831299	0.615272	YES	GO_MF (GO:0005216)~ ion channel activity; GO_MF (GO:0005244)~ voltage-gated ion channel activity; GO_MF (GO:0005249)~ voltage-gated potassium channel activity; GO_MF (GO:0005251)~ delayed rectifier potassium channel activity; GO_MF (GO:0005267)~ potassium channel activity; GO_MF (GO:0005515)~ protein binding; GO_BP (GO:0006810)~ transport; GO_BP (GO:0006811)~ ion transport; GO_BP (GO:0006813)~ po…
Gpr37l1	Gpr37l1	Gpr37l1	171469	G protein-coupled receptor 37-like 1	chr1:137056826-137064258	LepR_10hr_Leptin	LepR_10hr_PBS	OK	4.87844	7.93486	0.701786	2.9302	5e-05	0.00170231	1.6265171113989	0.614811	YES	GO_MF (GO:0004871)~ signal transducer activity; GO_MF (GO:0004930)~ G-protein coupled receptor activity; GO_MF (GO:0005515)~ protein binding; GO_CC (GO:0005886)~ plasma membrane; GO_BP (GO:0007165)~ signal transduction; GO_BP (GO:0007186)~ G-protein coupled receptor signaling pathway; GO_CC (GO:0016020)~ membrane; GO_CC (GO:0016021)~ integral to membrane; GO_BP (GO:0021940)~ positive regulation o…
Tpm2	Tpm2	Tpm2	22004	tropomyosin 2, beta	chr4:43527583-43536260	LepR_10hr_Leptin	LepR_10hr_PBS	OK	1.12423	1.82955	0.702551	2.01194	0.0019	0.0316524	1.62737981315444	0.614485	YES	GO_MF (GO:0003779)~ actin binding; GO_MF (GO:0005200)~ structural constituent of cytoskeleton; GO_MF (GO:0005515)~ protein binding; GO_CC (GO:0005737)~ cytoplasm; GO_CC (GO:0005856)~ cytoskeleton; GO_CC (GO:0005862)~ muscle thin filament tropomyosin; GO_BP (GO:0006936)~ muscle contraction; GO_BP (GO:0043462)~ regulation of ATPase activity
Kcnj16	Kcnj16	Kcnj16	16517	potassium inwardly-rectifying channel, subfamily J, member 16	chr11:110829346-110889281	LepR_10hr_Leptin	LepR_10hr_PBS	OK	0.660187	1.075	0.703392	1.91616	0.0017	0.0292229	1.62832874925869	0.614127	YES	GO_MF (GO:0005242)~ inward rectifier potassium channel activity; GO_MF (GO:0005244)~ voltage-gated ion channel activity; GO_CC (GO:0005886)~ plasma membrane; GO_BP (GO:0006810)~ transport; GO_BP (GO:0006811)~ ion transport; GO_BP (GO:0006813)~ potassium ion transport; GO_CC (GO:0016020)~ membrane; GO_CC (GO:0016021)~ integral to membrane; GO_BP (GO:0034765)~ regulation of ion transmembrane transp…
Plekhg3	Plekhg3	Plekhg3	263406	pleckstrin homology domain containing, family G (with RhoGef domain) member 3	chr12:77634546-77680026	LepR_10hr_Leptin	LepR_10hr_PBS	OK	0.976531	1.59041	0.703663	2.33736	0.0001	0.00308286	1.62863464795975	0.614011	YES	GO_MF (GO:0003674)~ molecular_function; GO_MF (GO:0005089)~ Rho guanyl-nucleotide exchange factor activity; GO_CC (GO:0005575)~ cellular_component; GO_BP (GO:0008150)~ biological_process; GO_BP (GO:0035023)~ regulation of Rho protein signal transduction
Macf1	Macf1	Macf1	11426	microtubule-actin crosslinking factor 1	chr4:123026875-123361603	LepR_10hr_Leptin	LepR_10hr_PBS	OK	3.34385	5.45463	0.70597	2.96504	5e-05	0.00170231	1.63124106562097	0.61303	YES	GO_BP (GO:0001707)~ mesoderm formation; GO_MF (GO:0003779)~ actin binding; GO_MF (GO:0005509)~ calcium ion binding; GO_MF (GO:0005515)~ protein binding; GO_CC (GO:0005737)~ cytoplasm; GO_CC (GO:0005794)~ Golgi apparatus; GO_CC (GO:0005856)~ cytoskeleton; GO_CC (GO:0005874)~ microtubule; GO_CC (GO:0005886)~ plasma membrane; GO_CC (GO:0005938)~ cell cortex; GO_BP (GO:0006200)~ ATP catabolic process…
Lgi4	Lgi4	Lgi4	243914	leucine-rich repeat LGI family, member 4	chr7:31844953-31861716	LepR_10hr_Leptin	LepR_10hr_PBS	OK	0.685121	1.11825	0.706809	1.96636	0.00215	0.0343877	1.63218999055014	0.612674	YES	GO_MF (GO:0005515)~ protein binding; GO_CC (GO:0005576)~ extracellular region; GO_CC (GO:0005615)~ extracellular space; GO_BP (GO:0008344)~ adult locomotory behavior; GO_BP (GO:0014009)~ glial cell proliferation; GO_BP (GO:0014044)~ Schwann cell development; GO_BP (GO:0021782)~ glial cell development; GO_BP (GO:0022011)~ myelination in peripheral nervous system; GO_BP (GO:0042063)~ gliogenesis; G…
Hs6st3	Hs6st3	Hs6st3	50787	heparan sulfate 6-O-sulfotransferase 3	chr14:119537486-120269037	LepR_10hr_Leptin	LepR_10hr_PBS	OK	1.59725	2.60787	0.707279	2.22113	0.0013	0.0238679	1.63272181068174	0.612474	YES	GO_MF (GO:0008146)~ sulfotransferase activity; GO_BP (GO:0015015)~ heparan sulfate proteoglycan biosynthetic process, enzymatic modification; GO_CC (GO:0016020)~ membrane; GO_CC (GO:0016021)~ integral to membrane; GO_MF (GO:0016740)~ transferase activity; GO_MF (GO:0017095)~ heparan sulfate 6-O-sulfotransferase activity
Fn1	Fn1	Fn1	14268	fibronectin 1	chr1:71632096-71699745	LepR_10hr_Leptin	LepR_10hr_PBS	OK	0.573832	0.937317	0.707908	2.28883	0.0001	0.00308286	1.63343381557471	0.612207	YES	GO_BP (GO:0001525)~ angiogenesis; GO_BP (GO:0001775)~ cell activation; GO_MF (GO:0002020)~ protease binding; GO_MF (GO:0005515)~ protein binding; GO_CC (GO:0005576)~ extracellular region; GO_CC (GO:0005577)~ fibrinogen complex; GO_CC (GO:0005578)~ proteinaceous extracellular matrix; GO_CC (GO:0005604)~ basement membrane; GO_CC (GO:0005615)~ extracellular space; GO_CC (GO:0005793)~ endoplasmic ret…
Tnnt1	Tnnt1	Tnnt1	21955	troponin T1, skeletal, slow	chr7:4456264-4467577	LepR_10hr_Leptin	LepR_10hr_PBS	OK	10.5314	17.2056	0.708176	3.11002	5e-05	0.00170231	1.63373727605154	0.612094	YES	GO_BP (GO:0003009)~ skeletal muscle contraction; GO_MF (GO:0005523)~ tropomyosin binding; GO_CC (GO:0005861)~ troponin complex; GO_BP (GO:0006937)~ regulation of muscle contraction; GO_MF (GO:0031014)~ troponin T binding; GO_BP (GO:0031444)~ slow-twitch skeletal muscle fiber contraction; GO_BP (GO:0045932)~ negative regulation of muscle contraction
Fryl	Fryl	Fryl	72313	furry homolog-like (Drosophila)	chr5:73411429-73647857	LepR_10hr_Leptin	LepR_10hr_PBS	OK	1.85068	3.02523	0.70899	2.90621	5e-05	0.00170231	1.63465932634227	0.611748	YES	GO_MF (GO:0005515)~ protein binding; GO_CC (GO:0005575)~ cellular_component; GO_BP (GO:0008150)~ biological_process
Dst	Dst	Dst	13518	dystonin	chr1:34068669-34365497	LepR_10hr_Leptin	LepR_10hr_PBS	OK	5.58049	9.13258	0.71063	3.05983	5e-05	0.00170231	1.63651860050287	0.611053	YES	GO_CC (GO:0001725)~ stress fiber; GO_MF (GO:0003779)~ actin binding; GO_MF (GO:0005509)~ calcium ion binding; GO_MF (GO:0005515)~ protein binding; GO_CC (GO:0005634)~ nucleus; GO_CC (GO:0005635)~ nuclear envelope; GO_CC (GO:0005737)~ cytoplasm; GO_CC (GO:0005783)~ endoplasmic reticulum; GO_CC (GO:0005789)~ endoplasmic reticulum membrane; GO_CC (GO:0005856)~ cytoskeleton; GO_CC (GO:0005874)~ micro…
Bcl11b	Bcl11b	Bcl11b	58208	B cell leukemia/lymphoma 11B	chr12:109148612-109241624	LepR_10hr_Leptin	LepR_10hr_PBS	OK	1.62782	2.66553	0.711481	2.73823	5e-05	0.00170231	1.63748421563177	0.610693	YES	GO_MF (GO:0000978)~ RNA polymerase II core promoter proximal region sequence-specific DNA binding; GO_MF (GO:0001077)~ RNA polymerase II core promoter proximal region sequence-specific DNA binding transcription factor activity involved in positive regulation of transcription; GO_BP (GO:0003334)~ keratinocyte development; GO_BP (GO:0003382)~ epithelial cell morphogenesis; GO_MF (GO:0003676)~ nucle…
Tjp1	Tjp1	Tjp1	21872	tight junction protein 1	chr7:72441050-72516130	LepR_10hr_Leptin	LepR_10hr_PBS	OK	3.68708	6.03999	0.712068	2.88675	5e-05	0.00170231	1.63815060650426	0.610444	YES	GO_BP (GO:0001825)~ blastocyst formation; GO_MF (GO:0005515)~ protein binding; GO_MF (GO:0005516)~ calmodulin binding; GO_CC (GO:0005634)~ nucleus; GO_CC (GO:0005737)~ cytoplasm; GO_CC (GO:0005886)~ plasma membrane; GO_CC (GO:0005911)~ cell-cell junction; GO_CC (GO:0005912)~ adherens junction; GO_CC (GO:0005913)~ cell-cell adherens junction; GO_CC (GO:0005921)~ gap junction; GO_CC (GO:0005923)~ t…
Fras1	Fras1	Fras1	231470	Fraser syndrome 1 homolog (human)	chr5:96802973-97213747	LepR_10hr_Leptin	LepR_10hr_PBS	OK	0.3238	0.530635	0.712618	2.31765	0.0002	0.00537433	1.6387752392722	0.610212	YES	GO_BP (GO:0002009)~ morphogenesis of an epithelium; GO_BP (GO:0003338)~ metanephros morphogenesis; GO_MF (GO:0005515)~ protein binding; GO_CC (GO:0005604)~ basement membrane; GO_CC (GO:0005886)~ plasma membrane; GO_BP (GO:0007154)~ cell communication; GO_BP (GO:0015031)~ protein transport; GO_CC (GO:0016020)~ membrane; GO_CC (GO:0016021)~ integral to membrane; GO_BP (GO:0030326)~ embryonic limb m…
Wnt9b	Wnt9b	Wnt9b	22412	wingless-type MMTV integration site 9B	chr11:103588676-103611135	LepR_10hr_Leptin	LepR_10hr_PBS	OK	0.699883	1.14759	0.713424	2.17188	0.0004	0.00950983	1.6396910404907	0.609871	YES	GO_BP (GO:0001658)~ branching involved in ureteric bud morphogenesis; GO_BP (GO:0001701)~ in utero embryonic development; GO_BP (GO:0001822)~ kidney development; GO_BP (GO:0001932)~ regulation of protein phosphorylation; GO_BP (GO:0003339)~ regulation of mesenchymal to epithelial transition involved in metanephros morphogenesis; GO_MF (GO:0005102)~ receptor binding; GO_MF (GO:0005109)~ frizzled b…
Atp2b3	Atp2b3	Atp2b3	320707	ATPase, Ca++ transporting, plasma membrane 3	chrX:70748424-70816344	LepR_10hr_Leptin	LepR_10hr_PBS	OK	4.52265	7.41977	0.714205	2.99311	5e-05	0.00170231	1.64057892417618	0.609541	YES	GO_MF (GO:0000166)~ nucleotide binding; GO_MF (GO:0005524)~ ATP binding; GO_CC (GO:0016020)~ membrane; GO_CC (GO:0016021)~ integral to membrane; GO_MF (GO:0016787)~ hydrolase activity; GO_MF (GO:0030165)~ PDZ domain binding; GO_CC (GO:0045121)~ membrane raft
Pabpc4	Pabpc4	Pabpc4	230721	poly(A) binding protein, cytoplasmic 4	chr4:122960153-122976076	LepR_10hr_Leptin	LepR_10hr_PBS	OK	3.92733	6.4449	0.714609	2.61557	5e-05	0.00170231	1.64103840222026	0.60937	YES	GO_MF (GO:0003723)~ RNA binding; GO_CC (GO:0005634)~ nucleus; GO_CC (GO:0005737)~ cytoplasm; GO_MF (GO:0008143)~ poly(A) RNA binding; GO_BP (GO:0008150)~ biological_process; GO_MF (GO:0008266)~ poly(U) RNA binding; GO_CC (GO:0010494)~ cytoplasmic stress granule; GO_MF (GO:0017130)~ poly(C) RNA binding; GO_CC (GO:0030529)~ ribonucleoprotein complex
Car4	Car4	Car4	12351	carbonic anhydrase 4	chr11:84771255-84779556	LepR_10hr_Leptin	LepR_10hr_PBS	OK	2.20608	3.62288	0.715654	2.24899	0.0015	0.0264994	1.64222750061639	0.608929	YES	GO_MF (GO:0004089)~ carbonate dehydratase activity; GO_MF (GO:0005515)~ protein binding; GO_CC (GO:0005791)~ rough endoplasmic reticulum; GO_CC (GO:0005793)~ endoplasmic reticulum-Golgi intermediate compartment; GO_CC (GO:0005794)~ Golgi apparatus; GO_CC (GO:0005802)~ trans-Golgi network; GO_CC (GO:0005886)~ plasma membrane; GO_BP (GO:0006730)~ one-carbon metabolic process; GO_MF (GO:0008270)~ zi…
Phldb1	Phldb1	Phldb1	102693	pleckstrin homology-like domain, family B, member 1	chr9:44494390-44543277	LepR_10hr_Leptin	LepR_10hr_PBS	OK	7.13377	11.7205	0.716298	3.26053	5e-05	0.00170231	1.64296073290988	0.608657	YES	GO_MF (GO:0003674)~ molecular_function; GO_CC (GO:0005575)~ cellular_component; GO_BP (GO:0008150)~ biological_process
Sema3c	Sema3c	Sema3c	20348	sema domain, immunoglobulin domain (Ig), short basic domain, secreted, (semaphorin) 3C	chr5:17080633-17236085	LepR_10hr_Leptin	LepR_10hr_PBS	OK	0.825905	1.35753	0.716941	2.20983	0.00015	0.00430276	1.64369315325996	0.608386	YES	GO_BP (GO:0001755)~ neural crest cell migration; GO_BP (GO:0001974)~ blood vessel remodeling; GO_MF (GO:0004872)~ receptor activity; GO_CC (GO:0005576)~ extracellular region; GO_CC (GO:0005615)~ extracellular space; GO_BP (GO:0007275)~ multicellular organismal development; GO_BP (GO:0007399)~ nervous system development; GO_BP (GO:0007411)~ axon guidance; GO_BP (GO:0007507)~ heart development; GO_…
Robo1	Robo1	Robo1	19876	roundabout homolog 1 (Drosophila)	chr16:72663393-73046345	LepR_10hr_Leptin	LepR_10hr_PBS	OK	1.93076	3.17478	0.717488	2.83181	5e-05	0.00170231	1.64431648015752	0.608155	YES	GO_BP (GO:0002042)~ cell migration involved in sprouting angiogenesis; GO_MF (GO:0005515)~ protein binding; GO_CC (GO:0005737)~ cytoplasm; GO_BP (GO:0006919)~ activation of cysteine-type endopeptidase activity involved in apoptotic process; GO_BP (GO:0006935)~ chemotaxis; GO_BP (GO:0007156)~ homophilic cell adhesion; GO_BP (GO:0007275)~ multicellular organismal development; GO_BP (GO:0007399)~ ne…
Slc6a1	Slc6a1	Slc6a1	232333	solute carrier family 6 (neurotransmitter transporter, GABA), member 1	chr6:114232628-114267519	LepR_10hr_Leptin	LepR_10hr_PBS	OK	18.3986	30.257	0.717675	3.49142	5e-05	0.00170231	1.64452962784429	0.608077	YES	GO_MF (GO:0005328)~ neurotransmitter:sodium symporter activity; GO_MF (GO:0005332)~ gamma-aminobutyric acid:sodium symporter activity; GO_CC (GO:0005886)~ plasma membrane; GO_CC (GO:0005887)~ integral to plasma membrane; GO_BP (GO:0006810)~ transport; GO_BP (GO:0006836)~ neurotransmitter transport; GO_BP (GO:0007612)~ learning; GO_BP (GO:0009636)~ response to toxic substance; GO_CC (GO:0009986)~ …
Aspa	Aspa	Aspa	11484	aspartoacylase	chr11:73118489-73138136	LepR_10hr_Leptin	LepR_10hr_PBS	OK	5.83888	9.60408	0.717955	2.87399	0.0001	0.00308286	1.64484883111993	0.607959	YES	GO_MF (GO:0004046)~ aminoacylase activity; GO_CC (GO:0005634)~ nucleus; GO_CC (GO:0005737)~ cytoplasm; GO_BP (GO:0006083)~ acetate metabolic process; GO_BP (GO:0008152)~ metabolic process; GO_MF (GO:0016787)~ hydrolase activity; GO_MF (GO:0016788)~ hydrolase activity, acting on ester bonds; GO_MF (GO:0016811)~ hydrolase activity, acting on carbon-nitrogen (but not peptide) bonds, in linear amides…
Tprn	Tprn	Tprn	97031	taperin	chr2:25118117-25125406	LepR_10hr_Leptin	LepR_10hr_PBS	OK	3.7332	6.15252	0.720764	2.90255	5e-05	0.00170231	1.64805455458405	0.606776	YES	GO_MF (GO:0003674)~ molecular_function; GO_BP (GO:0007605)~ sensory perception of sound; GO_MF (GO:0019902)~ phosphatase binding; GO_CC (GO:0032420)~ stereocilium; GO_CC (GO:0042995)~ cell projection
Htra1	Htra1	Htra1	56213	HtrA serine peptidase 1	chr7:138079716-138129172	LepR_10hr_Leptin	LepR_10hr_PBS	OK	2.61612	4.32722	0.726012	2.68605	0.0001	0.00308286	1.65406049491774	0.604573	YES	GO_BP (GO:0001558)~ regulation of cell growth; GO_MF (GO:0003824)~ catalytic activity; GO_MF (GO:0004252)~ serine-type endopeptidase activity; GO_MF (GO:0005515)~ protein binding; GO_MF (GO:0005520)~ insulin-like growth factor binding; GO_CC (GO:0005576)~ extracellular region; GO_CC (GO:0005737)~ cytoplasm; GO_BP (GO:0006508)~ proteolysis; GO_MF (GO:0008233)~ peptidase activity; GO_MF (GO:0008236…
Ipw	Ipw	Ipw	16353	imprinted gene in the Prader-Willi syndrome region	chr7:66874527-66934248	LepR_10hr_Leptin	LepR_10hr_PBS	OK	5.37032	8.88484	0.726338	2.84679	0.00075	0.0155625	1.65443429855174	0.604436	YES	GO_MF (GO:0003674)~ molecular_function; GO_CC (GO:0005575)~ cellular_component; GO_BP (GO:0008150)~ biological_process
Gja1	Gja1	Gja1	14609	gap junction protein, alpha 1	chr10:56097105-56110225	LepR_10hr_Leptin	LepR_10hr_PBS	OK	3.41695	5.65522	0.726873	2.79574	5e-05	0.00170231	1.65504793238393	0.604212	YES	GO_BP (GO:0001649)~ osteoblast differentiation; GO_BP (GO:0001701)~ in utero embryonic development; GO_BP (GO:0001764)~ neuron migration; GO_BP (GO:0001947)~ heart looping; GO_BP (GO:0002070)~ epithelial cell maturation; GO_BP (GO:0002088)~ lens development in camera-type eye; GO_BP (GO:0002544)~ chronic inflammatory response; GO_BP (GO:0003104)~ positive regulation of glomerular filtration; GO_B…
Spnb1	Spnb1	Spnb1	20741	spectrin beta, erythrocytic	chr12:77681474-77811534	LepR_10hr_Leptin	LepR_10hr_PBS	OK	2.67463	4.4284	0.727447	3.08567	5e-05	0.00170231	1.65570655149428	0.603972	YES	GO_MF (GO:0003779)~ actin binding; GO_MF (GO:0005200)~ structural constituent of cytoskeleton; GO_CC (GO:0005737)~ cytoplasm; GO_CC (GO:0005856)~ cytoskeleton; GO_CC (GO:0005886)~ plasma membrane; GO_BP (GO:0006779)~ porphyrin-containing compound biosynthetic process; GO_BP (GO:0007009)~ plasma membrane organization; GO_CC (GO:0008091)~ spectrin; GO_CC (GO:0009986)~ cell surface; GO_CC (GO:001473…
Gpr26	Gpr26	Gpr26	233919	G protein-coupled receptor 26	chr7:139158142-139177316	LepR_10hr_Leptin	LepR_10hr_PBS	OK	2.0129	3.3394	0.730309	2.69666	5e-05	0.00170231	1.65899438110798	0.602775	YES	GO_MF (GO:0004871)~ signal transducer activity; GO_MF (GO:0004930)~ G-protein coupled receptor activity; GO_CC (GO:0005886)~ plasma membrane; GO_BP (GO:0007165)~ signal transduction; GO_BP (GO:0007186)~ G-protein coupled receptor signaling pathway; GO_BP (GO:0007189)~ adenylate cyclase-activating G-protein coupled receptor signaling pathway; GO_CC (GO:0016020)~ membrane; GO_CC (GO:0016021)~ integ…
Pde8a	Pde8a	Pde8a	18584	phosphodiesterase 8A	chr7:88358689-88478508	LepR_10hr_Leptin	LepR_10hr_PBS	OK	1.54401	2.56321	0.731265	2.35021	0.0001	0.00308286	1.66009407590101	0.602376	YES	GO_MF (GO:0000156)~ phosphorelay response regulator activity; GO_BP (GO:0000160)~ phosphorelay signal transduction system; GO_MF (GO:0003824)~ catalytic activity; GO_MF (GO:0004114)~ 3',5'-cyclic-nucleotide phosphodiesterase activity; GO_MF (GO:0004115)~ 3',5'-cyclic-AMP phosphodiesterase activity; GO_MF (GO:0004871)~ signal transducer activity; GO_BP (GO:0006355)~ regulation of transcription, DN…
Aldh1a1	Aldh1a1	Aldh1a1	11668	aldehyde dehydrogenase family 1, subfamily A1	chr19:20676471-20717952	LepR_10hr_Leptin	LepR_10hr_PBS	OK	90.6126	150.426	0.731271	3.3537	5e-05	0.00170231	1.66010098005254	0.602373	YES	GO_MF (GO:0001758)~ retinal dehydrogenase activity; GO_BP (GO:0002072)~ optic cup morphogenesis involved in camera-type eye development; GO_BP (GO:0002138)~ retinoic acid biosynthetic process; GO_MF (GO:0004028)~ 3-chloroallyl aldehyde dehydrogenase activity; GO_MF (GO:0004029)~ aldehyde dehydrogenase (NAD) activity; GO_CC (GO:0005634)~ nucleus; GO_CC (GO:0005737)~ cytoplasm; GO_BP (GO:0006979)~ …
Tanc1	Tanc1	Tanc1	66860	tetratricopeptide repeat, ankyrin repeat and coiled-coil containing 1	chr2:59450100-59684206	LepR_10hr_Leptin	LepR_10hr_PBS	OK	2.14452	3.56016	0.731284	2.91744	5e-05	0.00170231	1.66011593914602	0.602368	YES	GO_MF (GO:0003674)~ molecular_function; GO_CC (GO:0005886)~ plasma membrane; GO_BP (GO:0007520)~ myoblast fusion; GO_BP (GO:0008542)~ visual learning; GO_CC (GO:0016020)~ membrane; GO_CC (GO:0030054)~ cell junction; GO_CC (GO:0030425)~ dendrite; GO_CC (GO:0043025)~ neuronal cell body; GO_CC (GO:0043679)~ axon terminus; GO_CC (GO:0045202)~ synapse; GO_CC (GO:0045211)~ postsynaptic membrane; GO_BP …
Ryr3	Ryr3	Ryr3	20192	ryanodine receptor 3	chr2:112471538-112870488	LepR_10hr_Leptin	LepR_10hr_PBS	OK	0.683349	1.13526	0.732325	2.67582	5e-05	0.00170231	1.66131425500075	0.601933	YES	GO_MF (GO:0005216)~ ion channel activity; GO_MF (GO:0005219)~ ryanodine-sensitive calcium-release channel activity; GO_MF (GO:0005262)~ calcium channel activity; GO_MF (GO:0005509)~ calcium ion binding; GO_MF (GO:0005516)~ calmodulin binding; GO_CC (GO:0005783)~ endoplasmic reticulum; GO_BP (GO:0006810)~ transport; GO_BP (GO:0006811)~ ion transport; GO_BP (GO:0006816)~ calcium ion transport; GO_B…
Fry	Fry	Fry	320365	furry homolog (Drosophila)	chr5:151062504-151300328	LepR_10hr_Leptin	LepR_10hr_PBS	OK	4.16755	6.92627	0.732878	3.22276	5e-05	0.00170231	1.66195117607859	0.601702	YES	GO_MF (GO:0003674)~ molecular_function; GO_CC (GO:0005575)~ cellular_component; GO_CC (GO:0005737)~ cytoplasm; GO_CC (GO:0005856)~ cytoskeleton; GO_BP (GO:0008150)~ biological_process
Pitx3	Pitx3	Pitx3	18742	paired-like homeodomain transcription factor 3	chr19:46206388-46222815	LepR_10hr_Leptin	LepR_10hr_PBS	OK	3.75023	6.23858	0.734236	2.34567	0.0012	0.0225032	1.66351629703869	0.601136	YES	GO_BP (GO:0002088)~ lens development in camera-type eye; GO_BP (GO:0002089)~ lens morphogenesis in camera-type eye; GO_MF (GO:0003677)~ DNA binding; GO_MF (GO:0003700)~ sequence-specific DNA binding transcription factor activity; GO_MF (GO:0005515)~ protein binding; GO_CC (GO:0005634)~ nucleus; GO_BP (GO:0006351)~ transcription, DNA-dependent; GO_BP (GO:0006355)~ regulation of transcription, DNA-…
Agxt2l1	Agxt2l1	Agxt2l1	71760	ethanolamine phosphate phospholyase	chr3:130320365-130338668	LepR_10hr_Leptin	LepR_10hr_PBS	OK	3.73163	6.21745	0.736518	2.59465	5e-05	0.00170231	1.66614966581298	0.600186	YES	GO_MF (GO:0003824)~ catalytic activity; GO_CC (GO:0005575)~ cellular_component; GO_CC (GO:0005739)~ mitochondrion; GO_BP (GO:0008150)~ biological_process; GO_MF (GO:0008483)~ transaminase activity; GO_MF (GO:0016740)~ transferase activity; GO_MF (GO:0016829)~ lyase activity; GO_MF (GO:0030170)~ pyridoxal phosphate binding; GO_MF (GO:0050459)~ ethanolamine-phosphate phospho-lyase activity
Fgfr2	Fgfr2	Fgfr2	14183	fibroblast growth factor receptor 2	chr7:137305964-137410322	LepR_10hr_Leptin	LepR_10hr_PBS	OK	1.5903	2.65499	0.739405	2.67292	5e-05	0.00170231	1.66948716266343	0.598986	YES	GO_BP (GO:0000122)~ negative regulation of transcription from RNA polymerase II promoter; GO_MF (GO:0000166)~ nucleotide binding; GO_BP (GO:0001525)~ angiogenesis; GO_BP (GO:0001657)~ ureteric bud development; GO_BP (GO:0001701)~ in utero embryonic development; GO_BP (GO:0001837)~ epithelial to mesenchymal transition; GO_BP (GO:0002053)~ positive regulation of mesenchymal cell proliferation; GO_B…
Rab37	Rab37	Rab37	58222	RAB37, member of RAS oncogene family	chr11:114952744-115023554	LepR_10hr_Leptin	LepR_10hr_PBS	OK	6.6039	11.0281	0.73979	2.7968	5e-05	0.00170231	1.66993274423822	0.598827	YES	GO_MF (GO:0000166)~ nucleotide binding; GO_MF (GO:0003924)~ GTPase activity; GO_MF (GO:0005515)~ protein binding; GO_MF (GO:0005525)~ GTP binding; GO_CC (GO:0005793)~ endoplasmic reticulum-Golgi intermediate compartment; GO_BP (GO:0006184)~ GTP catabolic process; GO_BP (GO:0006810)~ transport; GO_BP (GO:0007264)~ small GTPase mediated signal transduction; GO_BP (GO:0015031)~ protein transport; GO…
Atp2b2	Atp2b2	Atp2b2	11941	ATPase, Ca++ transporting, plasma membrane 2	chr6:113695661-113992020	LepR_10hr_Leptin	LepR_10hr_PBS	OK	11.7036	19.5492	0.740154	3.3962	5e-05	0.00170231	1.67035413073418	0.598675	YES	GO_MF (GO:0000166)~ nucleotide binding; GO_BP (GO:0000902)~ cell morphogenesis; GO_MF (GO:0005388)~ calcium-transporting ATPase activity; GO_MF (GO:0005509)~ calcium ion binding; GO_MF (GO:0005516)~ calmodulin binding; GO_MF (GO:0005524)~ ATP binding; GO_CC (GO:0005737)~ cytoplasm; GO_CC (GO:0005783)~ endoplasmic reticulum; GO_CC (GO:0005886)~ plasma membrane; GO_CC (GO:0005929)~ cilium; GO_BP (G…
Mal	Mal	Mal	17153	myelin and lymphocyte protein, T cell differentiation protein	chr2:127458961-127482431	LepR_10hr_Leptin	LepR_10hr_PBS	OK	16.6696	27.85	0.740452	3.14892	5e-05	0.00170231	1.67069919114479	0.598552	YES	GO_CC (GO:0005783)~ endoplasmic reticulum; GO_CC (GO:0005794)~ Golgi apparatus; GO_CC (GO:0005886)~ plasma membrane; GO_CC (GO:0016020)~ membrane; GO_CC (GO:0016021)~ integral to membrane; GO_CC (GO:0019898)~ extrinsic to membrane; GO_MF (GO:0019911)~ structural constituent of myelin sheath; GO_BP (GO:0042552)~ myelination; GO_CC (GO:0045121)~ membrane raft; GO_BP (GO:1902043)~ positive regulatio…
Chrna4	Chrna4	Chrna4	11438	cholinergic receptor, nicotinic, alpha polypeptide 4	chr2:180757015-180773882	LepR_10hr_Leptin	LepR_10hr_PBS	OK	8.29268	13.8643	0.741463	3.31495	5e-05	0.00170231	1.67187038034372	0.598132	YES	GO_BP (GO:0001508)~ regulation of action potential; GO_BP (GO:0001666)~ response to hypoxia; GO_MF (GO:0004889)~ acetylcholine-activated cation-selective channel activity; GO_MF (GO:0005216)~ ion channel activity; GO_MF (GO:0005230)~ extracellular ligand-gated ion channel activity; GO_MF (GO:0005515)~ protein binding; GO_CC (GO:0005886)~ plasma membrane; GO_CC (GO:0005892)~ acetylcholine-gated ch…
Gab1	Gab1	Gab1	14388	growth factor receptor bound protein 2-associated protein 1	chr8:83288332-83404378	LepR_10hr_Leptin	LepR_10hr_PBS	OK	3.17538	5.30898	0.741505	3.07684	5e-05	0.00170231	1.67191905284629	0.598115	YES	GO_BP (GO:0000187)~ activation of MAPK activity; GO_MF (GO:0004871)~ signal transducer activity; GO_MF (GO:0005515)~ protein binding; GO_CC (GO:0005737)~ cytoplasm; GO_BP (GO:0006979)~ response to oxidative stress; GO_BP (GO:0007165)~ signal transduction; GO_BP (GO:0007173)~ epidermal growth factor receptor signaling pathway; GO_BP (GO:0007257)~ activation of JUN kinase activity; GO_BP (GO:000750…
Scn8a	Scn8a	Scn8a	20273	sodium channel, voltage-gated, type VIII, alpha	chr15:100701113-100876360	LepR_10hr_Leptin	LepR_10hr_PBS	OK	3.36278	5.6237	0.741866	3.20418	5e-05	0.00170231	1.67233746303061	0.597965	YES	GO_MF (GO:0000166)~ nucleotide binding; GO_CC (GO:0001518)~ voltage-gated sodium channel complex; GO_MF (GO:0005216)~ ion channel activity; GO_MF (GO:0005244)~ voltage-gated ion channel activity; GO_MF (GO:0005248)~ voltage-gated sodium channel activity; GO_MF (GO:0005272)~ sodium channel activity; GO_MF (GO:0005515)~ protein binding; GO_MF (GO:0005524)~ ATP binding; GO_CC (GO:0005886)~ plasma me…
Pygm	Pygm	Pygm	19309	muscle glycogen phosphorylase	chr19:6384428-6398459	LepR_10hr_Leptin	LepR_10hr_PBS	OK	3.79955	6.35994	0.743187	2.98601	5e-05	0.00170231	1.67386943578965	0.597418	YES	GO_MF (GO:0000166)~ nucleotide binding; GO_BP (GO:0001666)~ response to hypoxia; GO_MF (GO:0003824)~ catalytic activity; GO_MF (GO:0004645)~ phosphorylase activity; GO_CC (GO:0005737)~ cytoplasm; GO_BP (GO:0005975)~ carbohydrate metabolic process; GO_BP (GO:0005977)~ glycogen metabolic process; GO_BP (GO:0005980)~ glycogen catabolic process; GO_BP (GO:0006874)~ cellular calcium ion homeostasis; G…
Gsg1l	Gsg1l	Gsg1l	269994	GSG1-like	chr7:133021932-133225925	LepR_10hr_Leptin	LepR_10hr_PBS	OK	5.33605	8.93885	0.744317	3.24453	5e-05	0.00170231	1.67518101817964	0.59695	YES	GO_MF (GO:0003674)~ molecular_function; GO_CC (GO:0005886)~ plasma membrane; GO_CC (GO:0016020)~ membrane; GO_CC (GO:0016021)~ integral to membrane; GO_CC (GO:0030054)~ cell junction; GO_CC (GO:0032279)~ asymmetric synapse; GO_CC (GO:0045202)~ synapse; GO_BP (GO:2000311)~ regulation of alpha-amino-3-hydroxy-5-methyl-4-isoxazole propionate selective glutamate receptor activity
Col4a1	Col4a1	Col4a1	12826	collagen, type IV, alpha 1	chr8:11198422-11312826	LepR_10hr_Leptin	LepR_10hr_PBS	OK	0.502564	0.842326	0.745071	2.24098	0.0002	0.00537433	1.67605675184111	0.596639	YES	GO_BP (GO:0001525)~ angiogenesis; GO_MF (GO:0005201)~ extracellular matrix structural constituent; GO_CC (GO:0005576)~ extracellular region; GO_CC (GO:0005578)~ proteinaceous extracellular matrix; GO_CC (GO:0005581)~ collagen; GO_CC (GO:0005587)~ collagen type IV; GO_CC (GO:0005604)~ basement membrane; GO_BP (GO:0007528)~ neuromuscular junction development; GO_MF (GO:0048407)~ platelet-derived gr…
Bsn	Bsn	Bsn	12217	bassoon	chr9:107998352-108092714	LepR_10hr_Leptin	LepR_10hr_PBS	OK	1.74295	2.92853	0.748648	3.21892	5e-05	0.00170231	1.68021750186628	0.595161	YES	GO_MF (GO:0005515)~ protein binding; GO_CC (GO:0005634)~ nucleus; GO_CC (GO:0005737)~ cytoplasm; GO_CC (GO:0005856)~ cytoskeleton; GO_CC (GO:0015630)~ microtubule cytoskeleton; GO_CC (GO:0016021)~ integral to membrane; GO_CC (GO:0019898)~ extrinsic to membrane; GO_CC (GO:0030054)~ cell junction; GO_CC (GO:0030425)~ dendrite; GO_CC (GO:0043005)~ neuron projection; GO_CC (GO:0044306)~ neuron projec…
Mbp	Mbp	Mbp	17196	myelin basic protein	chr18:82644514-82755029	LepR_10hr_Leptin	LepR_10hr_PBS	OK	146.411	246.222	0.749937	3.35094	5e-05	0.00170231	1.68171939112352	0.59463	YES	GO_MF (GO:0002020)~ protease binding; GO_CC (GO:0005634)~ nucleus; GO_CC (GO:0005737)~ cytoplasm; GO_CC (GO:0005886)~ plasma membrane; GO_BP (GO:0009636)~ response to toxic substance; GO_CC (GO:0016020)~ membrane; GO_MF (GO:0019911)~ structural constituent of myelin sheath; GO_CC (GO:0033269)~ internode region of axon; GO_BP (GO:0042552)~ myelination; GO_CC (GO:0042995)~ cell projection; GO_CC (G…
Sorl1	Sorl1	Sorl1	20660	sortilin-related receptor, LDLR class A repeats-containing	chr9:41776571-41932372	LepR_10hr_Leptin	LepR_10hr_PBS	OK	2.1855	3.67542	0.749945	3.0179	5e-05	0.00170231	1.68172871658182	0.594626	YES	GO_MF (GO:0005515)~ protein binding; GO_CC (GO:0005576)~ extracellular region; GO_CC (GO:0005615)~ extracellular space; GO_CC (GO:0005768)~ endosome; GO_CC (GO:0005794)~ Golgi apparatus; GO_BP (GO:0006605)~ protein targeting; GO_BP (GO:0006629)~ lipid metabolic process; GO_BP (GO:0006810)~ transport; GO_BP (GO:0006869)~ lipid transport; GO_BP (GO:0006897)~ endocytosis; GO_BP (GO:0007275)~ multice…
Gabrd	Gabrd	Gabrd	14403	gamma-aminobutyric acid (GABA) A receptor, subunit delta	chr4:154759087-154772178	LepR_10hr_Leptin	LepR_10hr_PBS	OK	3.30038	5.55239	0.750474	2.85467	5e-05	0.00170231	1.68234547728944	0.594408	YES	GO_MF (GO:0004890)~ GABA-A receptor activity; GO_MF (GO:0005230)~ extracellular ligand-gated ion channel activity; GO_MF (GO:0005254)~ chloride channel activity; GO_CC (GO:0005886)~ plasma membrane; GO_BP (GO:0006810)~ transport; GO_BP (GO:0006811)~ ion transport; GO_BP (GO:0006821)~ chloride transport; GO_BP (GO:0007268)~ synaptic transmission; GO_CC (GO:0016020)~ membrane; GO_CC (GO:0016021)~ i…
Cspg4	Cspg4	Cspg4	121021	chondroitin sulfate proteoglycan 4	chr9:56712910-56747677	LepR_10hr_Leptin	LepR_10hr_PBS	OK	0.249925	0.420754	0.751482	1.96885	0.0018	0.0305673	1.68352132994975	0.593993	YES	GO_BP (GO:0000187)~ activation of MAPK activity; GO_BP (GO:0001525)~ angiogenesis; GO_MF (GO:0004871)~ signal transducer activity; GO_MF (GO:0005515)~ protein binding; GO_MF (GO:0005518)~ collagen binding; GO_CC (GO:0005886)~ plasma membrane; GO_BP (GO:0006954)~ inflammatory response; GO_BP (GO:0007165)~ signal transduction; GO_BP (GO:0007169)~ transmembrane receptor protein tyrosine kinase signa…
Eif2s3y	Eif2s3y	Eif2s3y	26908	eukaryotic translation initiation factor 2, subunit 3, structural gene Y-linked	chrY:347054-365037	LepR_10hr_Leptin	LepR_10hr_PBS	OK	3.04488	5.12885	0.752249	2.57387	5e-05	0.00170231	1.68441660173607	0.593677	YES	GO_MF (GO:0000166)~ nucleotide binding; GO_MF (GO:0003743)~ translation initiation factor activity; GO_MF (GO:0003924)~ GTPase activity; GO_MF (GO:0005525)~ GTP binding; GO_BP (GO:0006412)~ translation; GO_BP (GO:0006413)~ translational initiation; GO_MF (GO:0008135)~ translation factor activity, nucleic acid binding
Cpt1a	Cpt1a	Cpt1a	12894	carnitine palmitoyltransferase 1a, liver	chr19:3323300-3385733	LepR_10hr_Leptin	LepR_10hr_PBS	OK	0.823915	1.38812	0.752561	2.34086	5e-05	0.00170231	1.68478091629727	0.593549	YES	GO_BP (GO:0001676)~ long-chain fatty acid metabolic process; GO_MF (GO:0004095)~ carnitine O-palmitoyltransferase activity; GO_CC (GO:0005739)~ mitochondrion; GO_CC (GO:0005741)~ mitochondrial outer membrane; GO_CC (GO:0005743)~ mitochondrial inner membrane; GO_BP (GO:0006006)~ glucose metabolic process; GO_BP (GO:0006629)~ lipid metabolic process; GO_BP (GO:0006631)~ fatty acid metabolic process…
Daam2	Daam2	Daam2	76441	dishevelled associated activator of morphogenesis 2	chr17:49595346-49703662	LepR_10hr_Leptin	LepR_10hr_PBS	OK	1.81981	3.06658	0.752843	2.89449	5e-05	0.00170231	1.68511026840708	0.593433	YES	GO_MF (GO:0003779)~ actin binding; GO_CC (GO:0005575)~ cellular_component; GO_BP (GO:0016043)~ cellular component organization; GO_MF (GO:0017048)~ Rho GTPase binding; GO_BP (GO:0030036)~ actin cytoskeleton organization
Grin2b	Grin2b	Grin2b	14812	glutamate receptor, ionotropic, NMDA2B (epsilon 2)	chr6:135679822-136123529	LepR_10hr_Leptin	LepR_10hr_PBS	OK	0.404454	0.682345	0.754528	2.20302	0.00015	0.00430276	1.68707954778814	0.59274	YES	GO_BP (GO:0001508)~ regulation of action potential; GO_BP (GO:0001662)~ behavioral fear response; GO_BP (GO:0001701)~ in utero embryonic development; GO_BP (GO:0001964)~ startle response; GO_BP (GO:0001967)~ suckling behavior; GO_MF (GO:0004872)~ receptor activity; GO_MF (GO:0004970)~ ionotropic glutamate receptor activity; GO_MF (GO:0004972)~ N-methyl-D-aspartate selective glutamate receptor act…
Cdc42ep1	Cdc42ep1	Cdc42ep1	104445	CDC42 effector protein (Rho GTPase binding) 1	chr15:78673076-78685959	LepR_10hr_Leptin	LepR_10hr_PBS	OK	2.96392	5.00141	0.754828	2.94025	5e-05	0.00170231	1.68743040259556	0.592617	YES	GO_MF (GO:0005515)~ protein binding; GO_CC (GO:0005737)~ cytoplasm; GO_CC (GO:0005794)~ Golgi apparatus; GO_CC (GO:0005856)~ cytoskeleton; GO_CC (GO:0005886)~ plasma membrane; GO_BP (GO:0007266)~ Rho protein signal transduction; GO_BP (GO:0008360)~ regulation of cell shape; GO_CC (GO:0015629)~ actin cytoskeleton; GO_CC (GO:0016020)~ membrane; GO_BP (GO:0031274)~ positive regulation of pseudopodiu…
Car2	Car2	Car2	12349	carbonic anhydrase 2	chr3:14886425-14900770	LepR_10hr_Leptin	LepR_10hr_PBS	OK	29.6508	50.1147	0.757165	3.69432	5e-05	0.00170231	1.69016606085504	0.591658	YES	GO_BP (GO:0002009)~ morphogenesis of an epithelium; GO_MF (GO:0004089)~ carbonate dehydratase activity; GO_CC (GO:0005615)~ extracellular space; GO_CC (GO:0005737)~ cytoplasm; GO_CC (GO:0005829)~ cytosol; GO_CC (GO:0005886)~ plasma membrane; GO_CC (GO:0005902)~ microvillus; GO_BP (GO:0006730)~ one-carbon metabolic process; GO_MF (GO:0008270)~ zinc ion binding; GO_BP (GO:0015670)~ carbon dioxide t…
Th	Th	Th	21823	tyrosine hydroxylase	chr7:150078680-150085871	LepR_10hr_Leptin	LepR_10hr_PBS	OK	190.326	322.142	0.759222	3.76967	5e-05	0.00170231	1.69257762476332	0.590815	YES	GO_BP (GO:0001666)~ response to hypoxia; GO_BP (GO:0001963)~ synaptic transmission, dopaminergic; GO_MF (GO:0004497)~ monooxygenase activity; GO_MF (GO:0004511)~ tyrosine 3-monooxygenase activity; GO_MF (GO:0005506)~ iron ion binding; GO_CC (GO:0005634)~ nucleus; GO_CC (GO:0005737)~ cytoplasm; GO_CC (GO:0005739)~ mitochondrion; GO_CC (GO:0005790)~ smooth endoplasmic reticulum; GO_CC (GO:0005829)~…
Miat	Miat	Miat	330166	myocardial infarction associated transcript (non-protein coding)	chr5:112642247-112657968	LepR_10hr_Leptin	LepR_10hr_PBS	OK	2.53712	4.29613	0.759843	3.09847	5e-05	0.00170231	1.69330634214689	0.590561	YES	GO_MF (GO:0003674)~ molecular_function; GO_CC (GO:0005634)~ nucleus; GO_BP (GO:0010001)~ glial cell differentiation; GO_BP (GO:0035881)~ amacrine cell differentiation; GO_BP (GO:0046548)~ retinal rod cell development
Gpt	Gpt	Gpt	76282	glutamic pyruvic transaminase, soluble	chr15:76527193-76530105	LepR_10hr_Leptin	LepR_10hr_PBS	OK	1.02186	1.73205	0.761288	2.14479	0.002	0.0327734	1.69500320348812	0.589969	YES	GO_MF (GO:0003824)~ catalytic activity; GO_MF (GO:0004021)~ L-alanine:2-oxoglutarate aminotransferase activity; GO_CC (GO:0005737)~ cytoplasm; GO_MF (GO:0008483)~ transaminase activity; GO_BP (GO:0009058)~ biosynthetic process; GO_MF (GO:0016740)~ transferase activity; GO_MF (GO:0030170)~ pyridoxal phosphate binding
Irx2	Irx2	Irx2	16372	Iroquois related homeobox 2 (Drosophila)	chr13:72766425-72771642	LepR_10hr_Leptin	LepR_10hr_PBS	OK	0.802659	1.36217	0.763052	2.11422	0.0013	0.0238679	1.69707697116355	0.589248	YES	GO_MF (GO:0003677)~ DNA binding; GO_MF (GO:0003700)~ sequence-specific DNA binding transcription factor activity; GO_CC (GO:0005634)~ nucleus; GO_BP (GO:0006355)~ regulation of transcription, DNA-dependent; GO_MF (GO:0043565)~ sequence-specific DNA binding
Plekhn1	Plekhn1	Plekhn1	231002	pleckstrin homology domain containing, family N member 1	chr4:155595564-155602651	LepR_10hr_Leptin	LepR_10hr_PBS	OK	0.707087	1.20067	0.763881	1.95277	0.0025	0.0381583	1.69805242408723	0.58891	YES	GO_MF (GO:0005515)~ protein binding; GO_CC (GO:0005575)~ cellular_component; GO_BP (GO:0008150)~ biological_process
Ccdc141	Ccdc141	Ccdc141	545428	coiled-coil domain containing 141	chr2:76847962-77008692	LepR_10hr_Leptin	LepR_10hr_PBS	OK	0.482584	0.819508	0.763978	2.18004	0.0002	0.00537433	1.69816659694968	0.58887	YES	GO_MF (GO:0003674)~ molecular_function; GO_CC (GO:0005575)~ cellular_component; GO_BP (GO:0008150)~ biological_process
Stk10	Stk10	Stk10	20868	serine/threonine kinase 10	chr11:32433265-32524595	LepR_10hr_Leptin	LepR_10hr_PBS	OK	0.374909	0.636729	0.764141	1.99258	0.00095	0.0187685	1.69835847172914	0.588804	YES	GO_MF (GO:0000166)~ nucleotide binding; GO_MF (GO:0004672)~ protein kinase activity; GO_MF (GO:0004674)~ protein serine/threonine kinase activity; GO_MF (GO:0005524)~ ATP binding; GO_CC (GO:0005886)~ plasma membrane; GO_BP (GO:0006468)~ protein phosphorylation; GO_BP (GO:0007049)~ cell cycle; GO_CC (GO:0016020)~ membrane; GO_MF (GO:0016301)~ kinase activity; GO_BP (GO:0016310)~ phosphorylation; G…
Sall3	Sall3	Sall3	20689	sal-like 3 (Drosophila)	chr18:81163112-81183317	LepR_10hr_Leptin	LepR_10hr_PBS	OK	0.212791	0.361429	0.764273	1.84437	0.00325	0.046235	1.69851387087318	0.58875	YES	GO_MF (GO:0003676)~ nucleic acid binding; GO_MF (GO:0003677)~ DNA binding; GO_CC (GO:0005634)~ nucleus; GO_BP (GO:0006351)~ transcription, DNA-dependent; GO_BP (GO:0006355)~ regulation of transcription, DNA-dependent; GO_BP (GO:0021891)~ olfactory bulb interneuron development; GO_BP (GO:0035136)~ forelimb morphogenesis; GO_BP (GO:0035137)~ hindlimb morphogenesis; GO_BP (GO:0045879)~ negative regu…
Phgdh	Phgdh	Phgdh	236539	3-phosphoglycerate dehydrogenase	chr3:98117093-98143892	LepR_10hr_Leptin	LepR_10hr_PBS	OK	8.38205	14.2463	0.765211	3.31744	5e-05	0.00170231	1.69961855620652	0.588367	YES	GO_MF (GO:0004617)~ phosphoglycerate dehydrogenase activity; GO_BP (GO:0006541)~ glutamine metabolic process; GO_BP (GO:0006544)~ glycine metabolic process; GO_BP (GO:0006563)~ L-serine metabolic process; GO_BP (GO:0006564)~ L-serine biosynthetic process; GO_BP (GO:0006566)~ threonine metabolic process; GO_BP (GO:0008152)~ metabolic process; GO_BP (GO:0008652)~ cellular amino acid biosynthetic pr…
Apod	Apod	Apod	11815	apolipoprotein D	chr16:31296277-31314682	LepR_10hr_Leptin	LepR_10hr_PBS	OK	7.60508	12.9494	0.767856	3.21306	5e-05	0.00170231	1.70273745135214	0.58729	YES	GO_BP (GO:0000302)~ response to reactive oxygen species; GO_MF (GO:0005215)~ transporter activity; GO_CC (GO:0005576)~ extracellular region; GO_CC (GO:0005615)~ extracellular space; GO_CC (GO:0005622)~ intracellular; GO_CC (GO:0005737)~ cytoplasm; GO_CC (GO:0005783)~ endoplasmic reticulum; GO_BP (GO:0006006)~ glucose metabolic process; GO_BP (GO:0006629)~ lipid metabolic process; GO_BP (GO:000681…
Adamtsl4	Adamtsl4	Adamtsl4	229595	ADAMTS-like 4	chr3:95480126-95491781	LepR_10hr_Leptin	LepR_10hr_PBS	OK	0.407248	0.693779	0.768567	1.94339	0.00255	0.0387528	1.70357681425461	0.587	YES	GO_MF (GO:0002020)~ protease binding; GO_MF (GO:0004222)~ metalloendopeptidase activity; GO_CC (GO:0005576)~ extracellular region; GO_CC (GO:0005578)~ proteinaceous extracellular matrix; GO_CC (GO:0005614)~ interstitial matrix; GO_BP (GO:0006915)~ apoptotic process; GO_MF (GO:0008233)~ peptidase activity; GO_BP (GO:0030198)~ extracellular matrix organization; GO_CC (GO:0031012)~ extracellular mat…
Bnc2	Bnc2	Bnc2	242509	basonuclin 2	chr4:83918445-84320990	LepR_10hr_Leptin	LepR_10hr_PBS	OK	0.265196	0.452035	0.769379	1.85419	0.0013	0.0238679	1.70453591766415	0.58667	YES	GO_BP (GO:0003416)~ endochondral bone growth; GO_MF (GO:0003677)~ DNA binding; GO_CC (GO:0005634)~ nucleus; GO_CC (GO:0005737)~ cytoplasm; GO_CC (GO:0005886)~ plasma membrane; GO_BP (GO:0006351)~ transcription, DNA-dependent; GO_BP (GO:0006355)~ regulation of transcription, DNA-dependent; GO_BP (GO:0042981)~ regulation of apoptotic process; GO_BP (GO:0043586)~ tongue development; GO_MF (GO:004687…
Irx1	Irx1	Irx1	16371	Iroquois related homeobox 1 (Drosophila)	chr13:72095679-72101171	LepR_10hr_Leptin	LepR_10hr_PBS	OK	0.738624	1.25949	0.769932	2.09091	0.0035	0.0488989	1.70518940923002	0.586445	YES	GO_MF (GO:0003677)~ DNA binding; GO_MF (GO:0003700)~ sequence-specific DNA binding transcription factor activity; GO_CC (GO:0005634)~ nucleus; GO_BP (GO:0006355)~ regulation of transcription, DNA-dependent; GO_MF (GO:0043565)~ sequence-specific DNA binding
Drd2	Drd2	Drd2	13489	dopamine receptor D2	chr9:49148766-49215319	LepR_10hr_Leptin	LepR_10hr_PBS	OK	13.6376	23.2562	0.77002	3.6278	5e-05	0.00170231	1.70529342375863	0.586409	YES	GO_MF (GO:0001591)~ dopamine neurotransmitter receptor activity, coupled via Gi/Go; GO_BP (GO:0001659)~ temperature homeostasis; GO_BP (GO:0001666)~ response to hypoxia; GO_CC (GO:0001669)~ acrosomal vesicle; GO_BP (GO:0001963)~ synaptic transmission, dopaminergic; GO_BP (GO:0001964)~ startle response; GO_BP (GO:0001975)~ response to amphetamine; GO_BP (GO:0001976)~ neurological system process in…
Ano3	Ano3	Ano3	228432	anoctamin 3	chr2:110498296-110790401	LepR_10hr_Leptin	LepR_10hr_PBS	OK	0.75123	1.2821	0.771183	1.88488	0.0002	0.00537433	1.70666866647576	0.585937	YES	GO_MF (GO:0003674)~ molecular_function; GO_CC (GO:0005575)~ cellular_component; GO_CC (GO:0005886)~ plasma membrane; GO_BP (GO:0008150)~ biological_process; GO_CC (GO:0016020)~ membrane; GO_CC (GO:0016021)~ integral to membrane
Lpar1	Lpar1	Lpar1	14745	lysophosphatidic acid receptor 1	chr4:58448123-58566363	LepR_10hr_Leptin	LepR_10hr_PBS	OK	0.7787	1.32918	0.771397	2.09256	0.00025	0.00642262	1.70692184138336	0.58585	YES	GO_BP (GO:0000187)~ activation of MAPK activity; GO_MF (GO:0001965)~ G-protein alpha-subunit binding; GO_MF (GO:0004871)~ signal transducer activity; GO_MF (GO:0004930)~ G-protein coupled receptor activity; GO_MF (GO:0005515)~ protein binding; GO_MF (GO:0005543)~ phospholipid binding; GO_CC (GO:0005737)~ cytoplasm; GO_CC (GO:0005886)~ plasma membrane; GO_BP (GO:0007165)~ signal transduction; GO_B…
Hipk2	Hipk2	Hipk2	15258	homeodomain interacting protein kinase 2	chr6:38647838-38826189	LepR_10hr_Leptin	LepR_10hr_PBS	OK	0.823882	1.40652	0.771616	2.25827	5e-05	0.00170231	1.70718097047619	0.585761	YES	GO_BP (GO:0000122)~ negative regulation of transcription from RNA polymerase II promoter; GO_MF (GO:0000166)~ nucleotide binding; GO_MF (GO:0001102)~ RNA polymerase II activating transcription factor binding; GO_MF (GO:0001105)~ RNA polymerase II transcription coactivator activity; GO_BP (GO:0001934)~ positive regulation of protein phosphorylation; GO_MF (GO:0003677)~ DNA binding; GO_MF (GO:00037…
Flnb	Flnb	Flnb	286940	filamin, beta	chr14:8650470-8784101	LepR_10hr_Leptin	LepR_10hr_PBS	OK	1.10074	1.88141	0.773337	2.87016	5e-05	0.00170231	1.70921869257138	0.585063	YES	GO_CC (GO:0001725)~ stress fiber; GO_MF (GO:0003779)~ actin binding; GO_MF (GO:0005515)~ protein binding; GO_CC (GO:0005737)~ cytoplasm; GO_CC (GO:0005856)~ cytoskeleton; GO_CC (GO:0005886)~ plasma membrane; GO_CC (GO:0005925)~ focal adhesion; GO_BP (GO:0007519)~ skeletal muscle tissue development; GO_MF (GO:0042802)~ identical protein binding
Birc6	Birc6	Birc6	12211	baculoviral IAP repeat-containing 6	chr17:74927634-75103113	LepR_10hr_Leptin	LepR_10hr_PBS	OK	1.76478	3.0165	0.77339	3.20497	5e-05	0.00170231	1.709281484951	0.585041	YES	GO_CC (GO:0000922)~ spindle pole; GO_BP (GO:0001890)~ placenta development; GO_MF (GO:0004842)~ ubiquitin-protein ligase activity; GO_MF (GO:0004869)~ cysteine-type endopeptidase inhibitor activity; GO_MF (GO:0005515)~ protein binding; GO_CC (GO:0005737)~ cytoplasm; GO_CC (GO:0005768)~ endosome; GO_CC (GO:0005794)~ Golgi apparatus; GO_CC (GO:0005802)~ trans-Golgi network; GO_CC (GO:0005815)~ micr…
Serpinf1	Serpinf1	Serpinf1	20317	serine (or cysteine) peptidase inhibitor, clade F, member 1	chr11:75223530-75236125	LepR_10hr_Leptin	LepR_10hr_PBS	OK	1.70166	2.91022	0.774183	2.34255	0.0007	0.0147431	1.71022127664115	0.58472	YES	GO_MF (GO:0004867)~ serine-type endopeptidase inhibitor activity; GO_CC (GO:0005576)~ extracellular region; GO_CC (GO:0005615)~ extracellular space; GO_BP (GO:0007614)~ short-term memory; GO_BP (GO:0010951)~ negative regulation of endopeptidase activity; GO_BP (GO:0016525)~ negative regulation of angiogenesis; GO_BP (GO:0030162)~ regulation of proteolysis; GO_CC (GO:0031012)~ extracellular matrix…
Opalin	Opalin	Opalin	226115	oligodendrocytic myelin paranodal and inner loop protein	chr19:41137909-41151603	LepR_10hr_Leptin	LepR_10hr_PBS	OK	8.07978	13.8244	0.774833	3.24097	5e-05	0.00170231	1.71099198303375	0.584456	YES	GO_MF (GO:0003674)~ molecular_function; GO_CC (GO:0005794)~ Golgi apparatus; GO_CC (GO:0005886)~ plasma membrane; GO_BP (GO:0008150)~ biological_process; GO_CC (GO:0016020)~ membrane; GO_CC (GO:0016021)~ integral to membrane
Pllp	Pllp	Pllp	67801	plasma membrane proteolipid	chr8:97198794-97220142	LepR_10hr_Leptin	LepR_10hr_PBS	OK	7.07989	12.1154	0.775044	3.40776	5e-05	0.00170231	1.71124224084967	0.584371	YES	GO_BP (GO:0006810)~ transport; GO_BP (GO:0006811)~ ion transport; GO_CC (GO:0016020)~ membrane; GO_CC (GO:0016021)~ integral to membrane; GO_CC (GO:0043218)~ compact myelin; GO_CC (GO:0045121)~ membrane raft
Kcnj10	Kcnj10	Kcnj10	16513	potassium inwardly-rectifying channel, subfamily J, member 10	chr1:174271340-174304216	LepR_10hr_Leptin	LepR_10hr_PBS	OK	2.99103	5.11907	0.77524	3.11805	5e-05	0.00170231	1.71147474061862	0.584291	YES	GO_MF (GO:0000166)~ nucleotide binding; GO_MF (GO:0005102)~ receptor binding; GO_MF (GO:0005242)~ inward rectifier potassium channel activity; GO_MF (GO:0005244)~ voltage-gated ion channel activity; GO_MF (GO:0005267)~ potassium channel activity; GO_MF (GO:0005515)~ protein binding; GO_MF (GO:0005524)~ ATP binding; GO_CC (GO:0005886)~ plasma membrane; GO_CC (GO:0005887)~ integral to plasma membra…
Slc39a12	Slc39a12	Slc39a12	277468	solute carrier family 39 (zinc transporter), member 12	chr2:14310024-14416604	LepR_10hr_Leptin	LepR_10hr_PBS	OK	1.41533	2.424	0.776253	2.44745	0.0001	0.00308286	1.71267688845979	0.583881	YES	GO_MF (GO:0003674)~ molecular_function; GO_CC (GO:0005575)~ cellular_component; GO_BP (GO:0008150)~ biological_process; GO_CC (GO:0016020)~ membrane; GO_CC (GO:0016021)~ integral to membrane; GO_BP (GO:0030001)~ metal ion transport; GO_MF (GO:0046873)~ metal ion transmembrane transporter activity; GO_BP (GO:0055085)~ transmembrane transport
Gprc5b	Gprc5b	Gprc5b	64297	G protein-coupled receptor, family C, group 5, member B	chr7:125985731-126138725	LepR_10hr_Leptin	LepR_10hr_PBS	OK	6.04819	10.363	0.77686	2.0468	0.0007	0.0147431	1.71339763232613	0.583636	YES	GO_MF (GO:0003674)~ molecular_function; GO_MF (GO:0004871)~ signal transducer activity; GO_MF (GO:0004930)~ G-protein coupled receptor activity; GO_CC (GO:0005634)~ nucleus; GO_CC (GO:0005730)~ nucleolus; GO_CC (GO:0005794)~ Golgi apparatus; GO_CC (GO:0005886)~ plasma membrane; GO_BP (GO:0007165)~ signal transduction; GO_BP (GO:0007186)~ G-protein coupled receptor signaling pathway; GO_BP (GO:000…
Igfbp4	Igfbp4	Igfbp4	16010	insulin-like growth factor binding protein 4	chr11:98902573-98913957	LepR_10hr_Leptin	LepR_10hr_PBS	OK	2.3843	4.0931	0.77963	2.84101	5e-05	0.00170231	1.7166905463054	0.582516	YES	GO_BP (GO:0001558)~ regulation of cell growth; GO_MF (GO:0005520)~ insulin-like growth factor binding; GO_CC (GO:0005576)~ extracellular region; GO_CC (GO:0005615)~ extracellular space; GO_BP (GO:0010906)~ regulation of glucose metabolic process; GO_MF (GO:0019838)~ growth factor binding; GO_BP (GO:0040008)~ regulation of growth; GO_BP (GO:0043410)~ positive regulation of MAPK cascade; GO_BP (GO:…
Nod1	Nod1	Nod1	107607	nucleotide-binding oligomerization domain containing 1	chr6:54873935-54922606	LepR_10hr_Leptin	LepR_10hr_PBS	OK	0.349586	0.600442	0.780377	1.83042	0.00285	0.0422143	1.71757964611642	0.582215	YES	GO_MF (GO:0000166)~ nucleotide binding; GO_BP (GO:0002606)~ positive regulation of dendritic cell antigen processing and presentation; GO_MF (GO:0005515)~ protein binding; GO_MF (GO:0005524)~ ATP binding; GO_CC (GO:0005622)~ intracellular; GO_CC (GO:0005737)~ cytoplasm; GO_CC (GO:0005886)~ plasma membrane; GO_BP (GO:0006915)~ apoptotic process; GO_BP (GO:0006919)~ activation of cysteine-type endo…
Cldn11	Cldn11	Cldn11	18417	claudin 11	chr3:31048841-31063248	LepR_10hr_Leptin	LepR_10hr_PBS	OK	16.3514	28.0959	0.780943	3.75182	5e-05	0.00170231	1.71825362140203	0.581986	YES	GO_MF (GO:0005198)~ structural molecule activity; GO_MF (GO:0005515)~ protein binding; GO_CC (GO:0005886)~ plasma membrane; GO_CC (GO:0005887)~ integral to plasma membrane; GO_CC (GO:0005923)~ tight junction; GO_BP (GO:0007155)~ cell adhesion; GO_BP (GO:0007283)~ spermatogenesis; GO_BP (GO:0008366)~ axon ensheathment; GO_CC (GO:0016020)~ membrane; GO_CC (GO:0016021)~ integral to membrane; GO_CC (…
Adamtsl1	Adamtsl1	Adamtsl1	77739	ADAMTS-like 1	chr4:85699818-86074286	LepR_10hr_Leptin	LepR_10hr_PBS	OK	0.244222	0.419958	0.782053	2.01914	0.00045	0.0103989	1.7195761430515	0.581539	YES	GO_MF (GO:0003674)~ molecular_function; GO_CC (GO:0005575)~ cellular_component; GO_CC (GO:0005576)~ extracellular region; GO_CC (GO:0005578)~ proteinaceous extracellular matrix; GO_BP (GO:0008150)~ biological_process; GO_MF (GO:0008233)~ peptidase activity; GO_MF (GO:0008237)~ metallopeptidase activity; GO_MF (GO:0008270)~ zinc ion binding
Tspan9	Tspan9	Tspan9	109246	tetraspanin 9	chr6:127911417-128093596	LepR_10hr_Leptin	LepR_10hr_PBS	OK	2.88342	4.95912	0.782304	3.12241	5e-05	0.00170231	1.71987534083613	0.581437	YES	GO_MF (GO:0003674)~ molecular_function; GO_BP (GO:0008150)~ biological_process; GO_CC (GO:0016020)~ membrane; GO_CC (GO:0016021)~ integral to membrane
Adcy1	Adcy1	Adcy1	432530	adenylate cyclase 1	chr11:6963491-7078508	LepR_10hr_Leptin	LepR_10hr_PBS	OK	4.12119	7.12179	0.78918	3.51903	5e-05	0.00170231	1.72809196932452	0.578673	YES	GO_MF (GO:0000166)~ nucleotide binding; GO_MF (GO:0004016)~ adenylate cyclase activity; GO_MF (GO:0005516)~ calmodulin binding; GO_MF (GO:0005524)~ ATP binding; GO_CC (GO:0005634)~ nucleus; GO_CC (GO:0005886)~ plasma membrane; GO_BP (GO:0006171)~ cAMP biosynthetic process; GO_BP (GO:0007190)~ activation of adenylate cyclase activity; GO_BP (GO:0007409)~ axonogenesis; GO_BP (GO:0007616)~ long-term…
Ubr4	Ubr4	Ubr4	69116	ubiquitin protein ligase E3 component n-recognin 4	chr4:138936573-139045447	LepR_10hr_Leptin	LepR_10hr_PBS	OK	3.69593	6.38969	0.78981	3.52051	5e-05	0.00170231	1.72884676202305	0.57842	YES	GO_MF (GO:0004842)~ ubiquitin-protein ligase activity; GO_MF (GO:0005515)~ protein binding; GO_MF (GO:0005516)~ calmodulin binding; GO_CC (GO:0005634)~ nucleus; GO_CC (GO:0005737)~ cytoplasm; GO_CC (GO:0005856)~ cytoskeleton; GO_MF (GO:0008270)~ zinc ion binding; GO_CC (GO:0016020)~ membrane; GO_CC (GO:0016021)~ integral to membrane; GO_MF (GO:0016874)~ ligase activity; GO_BP (GO:0042787)~ protei…
Lrrc10b	Lrrc10b	Lrrc10b	278795	leucine rich repeat containing 10B	chr19:10530578-10531937	LepR_10hr_Leptin	LepR_10hr_PBS	OK	2.88682	4.99213	0.790177	3.10567	0.00025	0.00642262	1.72928661067608	0.578273	YES	GO_MF (GO:0003674)~ molecular_function; GO_CC (GO:0005575)~ cellular_component; GO_BP (GO:0008150)~ biological_process
Ddx3y	Ddx3y	Ddx3y	26900	DEAD (Asp-Glu-Ala-Asp) box polypeptide 3, Y-linked	chrY:597157-623056	LepR_10hr_Leptin	LepR_10hr_PBS	OK	7.12031	12.3301	0.792178	3.2889	5e-05	0.00170231	1.73168677371666	0.577472	YES	GO_MF (GO:0000166)~ nucleotide binding; GO_MF (GO:0003676)~ nucleic acid binding; GO_MF (GO:0003723)~ RNA binding; GO_MF (GO:0004386)~ helicase activity; GO_MF (GO:0005524)~ ATP binding; GO_CC (GO:0005634)~ nucleus; GO_CC (GO:0005737)~ cytoplasm; GO_MF (GO:0008026)~ ATP-dependent helicase activity; GO_MF (GO:0016787)~ hydrolase activity
Myl9	Myl9	Myl9	98932	myosin, light polypeptide 9, regulatory	chr2:156601199-156607393	LepR_10hr_Leptin	LepR_10hr_PBS	OK	2.18434	3.78651	0.79367	2.485	0.00065	0.0140055	1.73347856826885	0.576875	YES	GO_CC (GO:0001725)~ stress fiber; GO_MF (GO:0005509)~ calcium ion binding; GO_CC (GO:0016459)~ myosin complex; GO_CC (GO:0016460)~ myosin II complex; GO_CC (GO:0030018)~ Z disc; GO_MF (GO:0046872)~ metal ion binding
Gpr37	Gpr37	Gpr37	14763	G protein-coupled receptor 37	chr6:25618522-25639980	LepR_10hr_Leptin	LepR_10hr_PBS	OK	4.39252	7.63073	0.796774	3.35006	5e-05	0.00170231	1.73721221249802	0.575635	YES	GO_MF (GO:0004871)~ signal transducer activity; GO_MF (GO:0004930)~ G-protein coupled receptor activity; GO_CC (GO:0005783)~ endoplasmic reticulum; GO_CC (GO:0005886)~ plasma membrane; GO_BP (GO:0007165)~ signal transduction; GO_BP (GO:0007186)~ G-protein coupled receptor signaling pathway; GO_CC (GO:0016020)~ membrane; GO_CC (GO:0016021)~ integral to membrane
Csf1r	Csf1r	Csf1r	12978	colony stimulating factor 1 receptor	chr18:61265225-61290793	LepR_10hr_Leptin	LepR_10hr_PBS	OK	0.594016	1.03208	0.796976	2.21547	0.00045	0.0103989	1.73745546656424	0.575554	YES	GO_MF (GO:0000166)~ nucleotide binding; GO_BP (GO:0001934)~ positive regulation of protein phosphorylation; GO_MF (GO:0004672)~ protein kinase activity; GO_MF (GO:0004713)~ protein tyrosine kinase activity; GO_MF (GO:0004714)~ transmembrane receptor protein tyrosine kinase activity; GO_MF (GO:0005011)~ macrophage colony-stimulating factor receptor activity; GO_MF (GO:0005515)~ protein binding; GO…
Frem3	Frem3	Frem3	333315	Fras1 related extracellular matrix protein 3	chr8:83134937-83219456	LepR_10hr_Leptin	LepR_10hr_PBS	OK	0.263467	0.458338	0.79879	1.99916	0.0007	0.0147431	1.73964146319583	0.574831	YES	GO_CC (GO:0005576)~ extracellular region; GO_CC (GO:0005578)~ proteinaceous extracellular matrix; GO_CC (GO:0005604)~ basement membrane; GO_BP (GO:0007154)~ cell communication; GO_BP (GO:0007155)~ cell adhesion; GO_CC (GO:0016021)~ integral to membrane; GO_MF (GO:0046872)~ metal ion binding
Eno1	Eno1,Gm5506	Eno1,Gm5506	13806	enolase 1, alpha non-neuron	chr4:149611305-149622982	LepR_10hr_Leptin	LepR_10hr_PBS	OK	148.361	258.208	0.799422	3.57809	5e-05	0.00170231	1.74040371317034	0.574579	YES	GO_BP (GO:0001701)~ in utero embryonic development; GO_MF (GO:0003723)~ RNA binding; GO_MF (GO:0004634)~ phosphopyruvate hydratase activity; GO_MF (GO:0005515)~ protein binding; GO_CC (GO:0005737)~ cytoplasm; GO_CC (GO:0019897)~ extrinsic to plasma membrane; GO_BP (GO:0030308)~ negative regulation of cell growth; GO_MF (GO:0042803)~ protein homodimerization activity; GO_CC (GO:0043005)~ neuron pr…
Plec	Plec	Plec	18810	plectin	chr15:76001403-76061808	LepR_10hr_Leptin	LepR_10hr_PBS	OK	1.60779	2.80295	0.801869	3.3678	5e-05	0.00170231	1.74335817098894	0.573606	YES	GO_MF (GO:0003779)~ actin binding; GO_MF (GO:0005200)~ structural constituent of cytoskeleton; GO_MF (GO:0005515)~ protein binding; GO_CC (GO:0005737)~ cytoplasm; GO_CC (GO:0005856)~ cytoskeleton; GO_CC (GO:0005925)~ focal adhesion; GO_BP (GO:0007584)~ response to nutrient; GO_MF (GO:0008092)~ cytoskeletal protein binding; GO_MF (GO:0008307)~ structural constituent of muscle; GO_CC (GO:0009925)~ …
Otx1	Otx1	Otx1	18423	orthodenticle homolog 1 (Drosophila)	chr11:21894766-21901654	LepR_10hr_Leptin	LepR_10hr_PBS	OK	0.549492	0.959048	0.803506	2.12065	0.0018	0.0305673	1.74533745072518	0.572955	YES	GO_MF (GO:0003677)~ DNA binding; GO_MF (GO:0003700)~ sequence-specific DNA binding transcription factor activity; GO_MF (GO:0005515)~ protein binding; GO_CC (GO:0005634)~ nucleus; GO_BP (GO:0006355)~ regulation of transcription, DNA-dependent; GO_BP (GO:0006357)~ regulation of transcription from RNA polymerase II promoter; GO_BP (GO:0007275)~ multicellular organismal development; GO_BP (GO:000995…
Yeats2	Yeats2	Yeats2	208146	YEATS domain containing 2	chr16:20141135-20232646	LepR_10hr_Leptin	LepR_10hr_PBS	OK	17.7659	31.011	0.803672	3.62767	5e-05	0.00170231	1.7455382850509	0.572889	YES	GO_BP (GO:0000122)~ negative regulation of transcription from RNA polymerase II promoter; GO_CC (GO:0005634)~ nucleus; GO_CC (GO:0005671)~ Ada2/Gcn5/Ada3 transcription activator complex; GO_BP (GO:0006355)~ regulation of transcription, DNA-dependent; GO_MF (GO:0017025)~ TBP-class protein binding; GO_BP (GO:0043966)~ histone H3 acetylation; GO_BP (GO:0045892)~ negative regulation of transcription,…
Uty	Uty	Uty	22290	ubiquitously transcribed tetratricopeptide repeat gene, Y chromosome	chrY:433586-582181	LepR_10hr_Leptin	LepR_10hr_PBS	OK	0.46924	0.819322	0.804103	2.18157	0.0002	0.00537433	1.74605983629231	0.572718	YES	GO_MF (GO:0000978)~ RNA polymerase II core promoter proximal region sequence-specific DNA binding; GO_BP (GO:0001701)~ in utero embryonic development; GO_MF (GO:0005515)~ protein binding; GO_CC (GO:0005575)~ cellular_component; GO_CC (GO:0005634)~ nucleus; GO_BP (GO:0007507)~ heart development; GO_MF (GO:0016491)~ oxidoreductase activity; GO_BP (GO:0016568)~ chromatin modification; GO_BP (GO:0031…
Rgs5	Rgs5	Rgs5	19737	regulator of G-protein signaling 5	chr1:171585631-171623657	LepR_10hr_Leptin	LepR_10hr_PBS	OK	1.56227	2.72972	0.805109	2.46848	0.00025	0.00642262	1.74727779900068	0.572319	YES	GO_MF (GO:0005096)~ GTPase activator activity; GO_CC (GO:0005737)~ cytoplasm; GO_CC (GO:0005886)~ plasma membrane; GO_BP (GO:0007165)~ signal transduction; GO_BP (GO:0007186)~ G-protein coupled receptor signaling pathway; GO_BP (GO:0009968)~ negative regulation of signal transduction; GO_CC (GO:0016020)~ membrane; GO_BP (GO:0038032)~ termination of G-protein coupled receptor signaling pathway; GO…
Notch1	Notch1	Notch1	18128	notch 1	chr2:26313421-26359342	LepR_10hr_Leptin	LepR_10hr_PBS	OK	0.258745	0.452691	0.806997	2.25933	0.00025	0.00642262	1.74956589168787	0.57157	YES	GO_BP (GO:0000122)~ negative regulation of transcription from RNA polymerase II promoter; GO_MF (GO:0001047)~ core promoter binding; GO_MF (GO:0001190)~ RNA polymerase II transcription factor binding transcription factor activity involved in positive regulation of transcription; GO_BP (GO:0001525)~ angiogenesis; GO_CC (GO:0001669)~ acrosomal vesicle; GO_BP (GO:0001701)~ in utero embryonic develop…
Mog	Mog	Mog	17441	myelin oligodendrocyte glycoprotein	chr17:37147684-37160343	LepR_10hr_Leptin	LepR_10hr_PBS	OK	8.34812	14.6064	0.807081	3.4502	5e-05	0.00170231	1.74966776201337	0.571537	YES	GO_BP (GO:0007155)~ cell adhesion; GO_CC (GO:0016020)~ membrane; GO_CC (GO:0016021)~ integral to membrane; GO_BP (GO:0034126)~ positive regulation of MyD88-dependent toll-like receptor signaling pathway
Notch3	Notch3	Notch3	18131	notch 3	chr17:32257837-32303797	LepR_10hr_Leptin	LepR_10hr_PBS	OK	0.267161	0.467871	0.808402	2.23249	0.00055	0.0122458	1.75127057448874	0.571014	YES	GO_MF (GO:0005509)~ calcium ion binding; GO_MF (GO:0005515)~ protein binding; GO_CC (GO:0005634)~ nucleus; GO_CC (GO:0005886)~ plasma membrane; GO_CC (GO:0005887)~ integral to plasma membrane; GO_BP (GO:0006351)~ transcription, DNA-dependent; GO_BP (GO:0006355)~ regulation of transcription, DNA-dependent; GO_BP (GO:0007219)~ Notch signaling pathway; GO_BP (GO:0007275)~ multicellular organismal de…
Eps8l2	Eps8l2	Eps8l2	98845	EPS8-like 2	chr7:148524900-148551009	LepR_10hr_Leptin	LepR_10hr_PBS	OK	1.34623	2.35928	0.809424	2.44596	5e-05	0.00170231	1.75251160781147	0.57061	YES	GO_CC (GO:0001726)~ ruffle; GO_CC (GO:0005737)~ cytoplasm; GO_CC (GO:0005886)~ plasma membrane; GO_BP (GO:0016601)~ Rac protein signal transduction; GO_MF (GO:0051015)~ actin filament binding
Nfib	Nfib	Nfib	18028	nuclear factor I/B	chr4:81936076-82151212	LepR_10hr_Leptin	LepR_10hr_PBS	OK	1.12155	1.96668	0.81027	2.88012	5e-05	0.00170231	1.75353958640059	0.570275	YES	GO_BP (GO:0000122)~ negative regulation of transcription from RNA polymerase II promoter; GO_MF (GO:0000981)~ sequence-specific DNA binding RNA polymerase II transcription factor activity; GO_MF (GO:0001077)~ RNA polymerase II core promoter proximal region sequence-specific DNA binding transcription factor activity involved in positive regulation of transcription; GO_MF (GO:0001106)~ RNA polymera…
Kif13b	Kif13b	Kif13b	16554	kinesin family member 13B	chr14:65271367-65425133	LepR_10hr_Leptin	LepR_10hr_PBS	OK	0.758548	1.33147	0.811712	2.5626	5e-05	0.00170231	1.75529315740899	0.569705	YES	GO_MF (GO:0000166)~ nucleotide binding; GO_MF (GO:0005524)~ ATP binding; GO_CC (GO:0005737)~ cytoplasm; GO_CC (GO:0005874)~ microtubule; GO_MF (GO:0019901)~ protein kinase binding; GO_CC (GO:0030424)~ axon; GO_BP (GO:0050770)~ regulation of axonogenesis; GO_MF (GO:0071889)~ 14-3-3 protein binding
Ryr2	Ryr2	Ryr2	20191	ryanodine receptor 2, cardiac	chr13:11645369-12199212	LepR_10hr_Leptin	LepR_10hr_PBS	OK	1.10006	1.93141	0.812074	3.2467	5e-05	0.00170231	1.75573364956479	0.569562	YES	GO_BP (GO:0001666)~ response to hypoxia; GO_BP (GO:0002027)~ regulation of heart rate; GO_BP (GO:0003143)~ embryonic heart tube morphogenesis; GO_BP (GO:0003220)~ left ventricular cardiac muscle tissue morphogenesis; GO_BP (GO:0003300)~ cardiac muscle hypertrophy; GO_MF (GO:0005216)~ ion channel activity; GO_MF (GO:0005218)~ intracellular ligand-gated calcium channel activity; GO_MF (GO:0005219)~…
Sema7a	Sema7a	Sema7a	20361	sema domain, immunoglobulin domain (Ig), and GPI membrane anchor, (semaphorin) 7A	chr9:57787941-57810672	LepR_10hr_Leptin	LepR_10hr_PBS	OK	6.1241	10.7532	0.812197	3.53088	5e-05	0.00170231	1.75588334471096	0.569514	YES	GO_MF (GO:0004872)~ receptor activity; GO_MF (GO:0005178)~ integrin binding; GO_CC (GO:0005886)~ plasma membrane; GO_BP (GO:0006954)~ inflammatory response; GO_BP (GO:0007229)~ integrin-mediated signaling pathway; GO_BP (GO:0007275)~ multicellular organismal development; GO_BP (GO:0007399)~ nervous system development; GO_CC (GO:0009897)~ external side of plasma membrane; GO_CC (GO:0016020)~ membr…
Fbxo32	Fbxo32	Fbxo32	67731	F-box protein 32	chr15:58011633-58046433	LepR_10hr_Leptin	LepR_10hr_PBS	OK	0.98185	1.72552	0.813453	2.35902	0.0002	0.00537433	1.75741266982489	0.569018	YES	GO_MF (GO:0005515)~ protein binding; GO_CC (GO:0005634)~ nucleus; GO_CC (GO:0005737)~ cytoplasm; GO_BP (GO:0014878)~ response to electrical stimulus involved in regulation of muscle adaptation; GO_BP (GO:0014889)~ muscle atrophy; GO_BP (GO:0014894)~ response to denervation involved in regulation of muscle adaptation; GO_CC (GO:0030018)~ Z disc
Slc1a3	Slc1a3	Slc1a3	20512	solute carrier family 1 (glial high affinity glutamate transporter), member 3	chr15:8584123-8660807	LepR_10hr_Leptin	LepR_10hr_PBS	OK	4.45995	7.8404	0.813898	3.36142	5e-05	0.00170231	1.75795482824364	0.568843	YES	GO_BP (GO:0003333)~ amino acid transmembrane transport; GO_MF (GO:0005313)~ L-glutamate transmembrane transporter activity; GO_MF (GO:0005314)~ high-affinity glutamate transmembrane transporter activity; GO_MF (GO:0005515)~ protein binding; GO_CC (GO:0005743)~ mitochondrial inner membrane; GO_CC (GO:0005886)~ plasma membrane; GO_BP (GO:0006536)~ glutamate metabolic process; GO_BP (GO:0006537)~ gl…
Tmem125	Tmem125	Tmem125	230678	transmembrane protein 125	chr4:118213545-118216331	LepR_10hr_Leptin	LepR_10hr_PBS	OK	2.12124	3.73146	0.814832	2.881	5e-05	0.00170231	1.75909329574369	0.568475	YES	GO_MF (GO:0003674)~ molecular_function; GO_CC (GO:0005575)~ cellular_component; GO_BP (GO:0008150)~ biological_process; GO_CC (GO:0016020)~ membrane; GO_CC (GO:0016021)~ integral to membrane
Reln	Reln	Reln	19699	reelin	chr5:21390271-21850523	LepR_10hr_Leptin	LepR_10hr_PBS	OK	0.486929	0.856559	0.814842	2.73535	5e-05	0.00170231	1.75910548889154	0.568471	YES	GO_BP (GO:0000904)~ cell morphogenesis involved in differentiation; GO_BP (GO:0001764)~ neuron migration; GO_CC (GO:0005576)~ extracellular region; GO_CC (GO:0005578)~ proteinaceous extracellular matrix; GO_CC (GO:0005615)~ extracellular space; GO_CC (GO:0005737)~ cytoplasm; GO_BP (GO:0006508)~ proteolysis; GO_BP (GO:0007155)~ cell adhesion; GO_BP (GO:0007275)~ multicellular organismal developmen…
Bcan	Bcan	Bcan	12032	brevican	chr3:87791452-87804278	LepR_10hr_Leptin	LepR_10hr_PBS	OK	4.80468	8.45639	0.815602	3.23927	5e-05	0.00170231	1.76003241546633	0.568171	YES	GO_MF (GO:0005540)~ hyaluronic acid binding; GO_CC (GO:0005576)~ extracellular region; GO_CC (GO:0005578)~ proteinaceous extracellular matrix; GO_CC (GO:0005615)~ extracellular space; GO_BP (GO:0007155)~ cell adhesion; GO_BP (GO:0021766)~ hippocampus development; GO_MF (GO:0030246)~ carbohydrate binding; GO_CC (GO:0030425)~ dendrite; GO_CC (GO:0031225)~ anchored to membrane; GO_CC (GO:0045202)~ s…
Prkcd	Prkcd	Prkcd	18753	protein kinase C, delta	chr14:31408554-31423498	LepR_10hr_Leptin	LepR_10hr_PBS	OK	49.6215	87.4087	0.816811	3.97759	5e-05	0.00170231	1.76150796710847	0.567695	YES	GO_MF (GO:0000166)~ nucleotide binding; GO_MF (GO:0004672)~ protein kinase activity; GO_MF (GO:0004674)~ protein serine/threonine kinase activity; GO_MF (GO:0004697)~ protein kinase C activity; GO_MF (GO:0004699)~ calcium-independent protein kinase C activity; GO_MF (GO:0004715)~ non-membrane spanning protein tyrosine kinase activity; GO_MF (GO:0005524)~ ATP binding; GO_CC (GO:0005634)~ nucleus; …
S1pr5	S1pr5	S1pr5	94226	sphingosine-1-phosphate receptor 5	chr9:21047360-21052887	LepR_10hr_Leptin	LepR_10hr_PBS	OK	1.78574	3.14582	0.816911	2.91397	5e-05	0.00170231	1.76163006976827	0.567656	YES	GO_MF (GO:0004871)~ signal transducer activity; GO_MF (GO:0004930)~ G-protein coupled receptor activity; GO_CC (GO:0005886)~ plasma membrane; GO_BP (GO:0007165)~ signal transduction; GO_BP (GO:0007186)~ G-protein coupled receptor signaling pathway; GO_CC (GO:0016020)~ membrane; GO_CC (GO:0016021)~ integral to membrane; GO_MF (GO:0038036)~ sphingosine-1-phosphate receptor activity
Mtap1a	Mtap1a	Mtap1a	17754	microtubule-associated protein 1 A	chr2:121115337-121176749	LepR_10hr_Leptin	LepR_10hr_PBS	OK	20.8335	36.7469	0.818716	2.96895	5e-05	0.00170231	1.7638354785013	0.566946	YES	GO_BP (GO:0000226)~ microtubule cytoskeleton organization; GO_MF (GO:0003779)~ actin binding; GO_MF (GO:0005515)~ protein binding; GO_MF (GO:0005518)~ collagen binding; GO_CC (GO:0005737)~ cytoplasm; GO_CC (GO:0005829)~ cytosol; GO_CC (GO:0005856)~ cytoskeleton; GO_CC (GO:0005874)~ microtubule; GO_CC (GO:0005875)~ microtubule associated complex; GO_BP (GO:0007026)~ negative regulation of microtub…
Podxl	Podxl	Podxl	27205	podocalyxin-like	chr6:31469492-31513937	LepR_10hr_Leptin	LepR_10hr_PBS	OK	0.823656	1.45607	0.821966	2.66239	5e-05	0.00170231	1.76781339957071	0.565671	YES	GO_CC (GO:0001726)~ ruffle; GO_CC (GO:0005737)~ cytoplasm; GO_CC (GO:0005886)~ plasma membrane; GO_BP (GO:0007155)~ cell adhesion; GO_BP (GO:0007162)~ negative regulation of cell adhesion; GO_CC (GO:0016020)~ membrane; GO_CC (GO:0016021)~ integral to membrane; GO_CC (GO:0016324)~ apical plasma membrane; GO_BP (GO:0016477)~ cell migration; GO_BP (GO:0022408)~ negative regulation of cell-cell adhes…
Lama5	Lama5	Lama5	16776	laminin, alpha 5	chr2:179911077-179960564	LepR_10hr_Leptin	LepR_10hr_PBS	OK	0.280773	0.496561	0.822563	2.49784	5e-05	0.00170231	1.76854508780939	0.565437	YES	GO_BP (GO:0001658)~ branching involved in ureteric bud morphogenesis; GO_BP (GO:0001738)~ morphogenesis of a polarized epithelium; GO_BP (GO:0001755)~ neural crest cell migration; GO_BP (GO:0001942)~ hair follicle development; GO_MF (GO:0005102)~ receptor binding; GO_MF (GO:0005178)~ integrin binding; GO_MF (GO:0005515)~ protein binding; GO_CC (GO:0005576)~ extracellular region; GO_CC (GO:0005578…
Abtb2	Abtb2	Abtb2	99382	ankyrin repeat and BTB (POZ) domain containing 2	chr2:103406466-103558580	LepR_10hr_Leptin	LepR_10hr_PBS	OK	1.10884	1.96128	0.822748	2.88583	5e-05	0.00170231	1.76877188682819	0.565364	YES	GO_MF (GO:0003674)~ molecular_function; GO_CC (GO:0005575)~ cellular_component; GO_BP (GO:0008150)~ biological_process; GO_MF (GO:0046982)~ protein heterodimerization activity
Fzd7	Fzd7	Fzd7	14369	frizzled homolog 7 (Drosophila)	chr1:59538990-59543799	LepR_10hr_Leptin	LepR_10hr_PBS	OK	0.268999	0.476215	0.82401	1.98088	0.00205	0.0333976	1.77031980003834	0.56487	YES	GO_BP (GO:0001944)~ vasculature development; GO_MF (GO:0004871)~ signal transducer activity; GO_MF (GO:0004888)~ transmembrane signaling receptor activity; GO_MF (GO:0004930)~ G-protein coupled receptor activity; GO_MF (GO:0005515)~ protein binding; GO_CC (GO:0005737)~ cytoplasm; GO_CC (GO:0005886)~ plasma membrane; GO_BP (GO:0006355)~ regulation of transcription, DNA-dependent; GO_BP (GO:0006357…
Ank2	Ank2	Ank2	109676	ankyrin 2, brain	chr3:126624524-126701370	LepR_10hr_Leptin	LepR_10hr_PBS	OK	18.5661	32.9359	0.826992	3.59426	5e-05	0.00170231	1.77398277322776	0.563703	YES	GO_BP (GO:0002027)~ regulation of heart rate; GO_MF (GO:0005515)~ protein binding; GO_CC (GO:0005622)~ intracellular; GO_CC (GO:0005737)~ cytoplasm; GO_CC (GO:0005856)~ cytoskeleton; GO_CC (GO:0005886)~ plasma membrane; GO_CC (GO:0005887)~ integral to plasma membrane; GO_BP (GO:0006874)~ cellular calcium ion homeostasis; GO_BP (GO:0007165)~ signal transduction; GO_BP (GO:0008104)~ protein localiz…
Arhgap31	Arhgap31	Arhgap31	12549	Rho GTPase activating protein 31	chr16:38598455-38713148	LepR_10hr_Leptin	LepR_10hr_PBS	OK	0.638396	1.13257	0.827081	2.70737	5e-05	0.00170231	1.77409221377646	0.563669	YES	GO_MF (GO:0005096)~ GTPase activator activity; GO_MF (GO:0005515)~ protein binding; GO_BP (GO:0007165)~ signal transduction; GO_BP (GO:0007264)~ small GTPase mediated signal transduction; GO_MF (GO:0017124)~ SH3 domain binding; GO_CC (GO:0030027)~ lamellipodium; GO_CC (GO:0030054)~ cell junction; GO_CC (GO:0042995)~ cell projection
Ednrb	Ednrb	Ednrb	13618	endothelin receptor type B	chr14:104213841-104243390	LepR_10hr_Leptin	LepR_10hr_PBS	OK	1.23345	2.19254	0.829906	2.60237	5e-05	0.00170231	1.77756953953235	0.562566	YES	GO_BP (GO:0000122)~ negative regulation of transcription from RNA polymerase II promoter; GO_BP (GO:0001755)~ neural crest cell migration; GO_BP (GO:0001934)~ positive regulation of protein phosphorylation; GO_MF (GO:0004871)~ signal transducer activity; GO_MF (GO:0004930)~ G-protein coupled receptor activity; GO_MF (GO:0004962)~ endothelin receptor activity; GO_MF (GO:0005515)~ protein binding; …
Pecam1	Pecam1	Pecam1	18613	platelet/endothelial cell adhesion molecule 1	chr11:106515531-106576595	LepR_10hr_Leptin	LepR_10hr_PBS	OK	0.478996	0.851897	0.830667	1.92584	0.00085	0.0171307	1.77850742814808	0.562269	YES	GO_BP (GO:0002687)~ positive regulation of leukocyte migration; GO_MF (GO:0005515)~ protein binding; GO_CC (GO:0005615)~ extracellular space; GO_CC (GO:0005886)~ plasma membrane; GO_BP (GO:0006909)~ phagocytosis; GO_BP (GO:0006928)~ cellular component movement; GO_BP (GO:0007155)~ cell adhesion; GO_BP (GO:0007266)~ Rho protein signal transduction; GO_CC (GO:0009897)~ external side of plasma membr…
Neat1	Neat1	Neat1	66961	nuclear paraspeckle assembly transcript 1 (non-protein coding)	chr19:5842301-5845478	LepR_10hr_Leptin	LepR_10hr_PBS	OK	2.25044	4.01657	0.835757	3.08335	5e-05	0.00170231	1.78479329638777	0.560289	YES	GO_MF (GO:0005515)~ protein binding; GO_BP (GO:0030575)~ nuclear body organization; GO_CC (GO:0042382)~ paraspeckles; GO_BP (GO:0043954)~ cellular component maintenance
Apoe	Apoe	Apoe	11816	apolipoprotein E	chr7:20281592-20284515	LepR_10hr_Leptin	LepR_10hr_PBS	OK	42.1835	75.3517	0.836961	4.5974	5e-05	0.00170231	1.78628341591761	0.559822	YES	GO_MF (GO:0001540)~ beta-amyloid binding; GO_BP (GO:0001937)~ negative regulation of endothelial cell proliferation; GO_BP (GO:0002021)~ response to dietary excess; GO_MF (GO:0005319)~ lipid transporter activity; GO_MF (GO:0005515)~ protein binding; GO_MF (GO:0005543)~ phospholipid binding; GO_CC (GO:0005576)~ extracellular region; GO_CC (GO:0005615)~ extracellular space; GO_CC (GO:0005737)~ cyto…
C230081A13Rik	C230081A13Rik	C230081A13Rik	244895	NKF3 kinase family member	chr9:56048935-56265857	LepR_10hr_Leptin	LepR_10hr_PBS	OK	1.42198	2.54085	0.837415	3.28104	5e-05	0.00170231	1.78684562779416	0.559645	YES	GO_MF (GO:0000166)~ nucleotide binding; GO_MF (GO:0004672)~ protein kinase activity; GO_MF (GO:0004713)~ protein tyrosine kinase activity; GO_MF (GO:0004715)~ non-membrane spanning protein tyrosine kinase activity; GO_MF (GO:0005524)~ ATP binding; GO_CC (GO:0005737)~ cytoplasm; GO_CC (GO:0005856)~ cytoskeleton; GO_CC (GO:0005925)~ focal adhesion; GO_BP (GO:0006468)~ protein phosphorylation; GO_CC…
Pdgfrb	Pdgfrb	Pdgfrb	18596	platelet derived growth factor receptor, beta polypeptide	chr18:61204803-61244721	LepR_10hr_Leptin	LepR_10hr_PBS	OK	0.405096	0.724045	0.837813	2.21971	0.00025	0.00642262	1.78733863750455	0.559491	YES	GO_MF (GO:0000166)~ nucleotide binding; GO_BP (GO:0001701)~ in utero embryonic development; GO_BP (GO:0001822)~ kidney development; GO_BP (GO:0001894)~ tissue homeostasis; GO_MF (GO:0004672)~ protein kinase activity; GO_MF (GO:0004713)~ protein tyrosine kinase activity; GO_MF (GO:0004714)~ transmembrane receptor protein tyrosine kinase activity; GO_MF (GO:0004871)~ signal transducer activity; GO_…
Scn1a	Scn1a	Scn1a	20265	sodium channel, voltage-gated, type I, alpha	chr2:66108838-66278894	LepR_10hr_Leptin	LepR_10hr_PBS	OK	3.68794	6.59687	0.838966	3.51773	5e-05	0.00170231	1.78876764717392	0.559044	YES	GO_BP (GO:0001508)~ regulation of action potential; GO_CC (GO:0001518)~ voltage-gated sodium channel complex; GO_MF (GO:0005244)~ voltage-gated ion channel activity; GO_MF (GO:0005248)~ voltage-gated sodium channel activity; GO_MF (GO:0005267)~ potassium channel activity; GO_MF (GO:0005272)~ sodium channel activity; GO_CC (GO:0005886)~ plasma membrane; GO_BP (GO:0006810)~ transport; GO_BP (GO:000…
Pvalb	Pvalb	Pvalb	19293	parvalbumin	chr15:78021547-78034586	LepR_10hr_Leptin	LepR_10hr_PBS	OK	17.7281	31.7259	0.839625	4.16812	5e-05	0.00170231	1.78958491424358	0.558789	YES	GO_MF (GO:0005509)~ calcium ion binding; GO_CC (GO:0005634)~ nucleus; GO_CC (GO:0005737)~ cytoplasm; GO_CC (GO:0030424)~ axon; GO_MF (GO:0042803)~ protein homodimerization activity; GO_CC (GO:0043234)~ protein complex; GO_MF (GO:0046872)~ metal ion binding; GO_MF (GO:0046982)~ protein heterodimerization activity; GO_BP (GO:0051480)~ cytosolic calcium ion homeostasis
Epha8	Epha8	Epha8	13842	Eph receptor A8	chr4:136485333-136512731	LepR_10hr_Leptin	LepR_10hr_PBS	OK	0.587482	1.05158	0.839942	2.53476	5e-05	0.00170231	1.78997817874639	0.558666	YES	GO_MF (GO:0000166)~ nucleotide binding; GO_MF (GO:0004672)~ protein kinase activity; GO_MF (GO:0004713)~ protein tyrosine kinase activity; GO_MF (GO:0004714)~ transmembrane receptor protein tyrosine kinase activity; GO_MF (GO:0005003)~ ephrin receptor activity; GO_MF (GO:0005004)~ GPI-linked ephrin receptor activity; GO_MF (GO:0005515)~ protein binding; GO_MF (GO:0005524)~ ATP binding; GO_CC (GO:…
Lars2	Lars2	Lars2	102436	leucyl-tRNA synthetase, mitochondrial	chr9:123276057-123371782	LepR_10hr_Leptin	LepR_10hr_PBS	OK	707.866	1267.14	0.840028	2.49945	0.00045	0.0103989	1.79008488370293	0.558633	YES	GO_MF (GO:0000166)~ nucleotide binding; GO_MF (GO:0002161)~ aminoacyl-tRNA editing activity; GO_MF (GO:0004812)~ aminoacyl-tRNA ligase activity; GO_MF (GO:0004823)~ leucine-tRNA ligase activity; GO_MF (GO:0005524)~ ATP binding; GO_CC (GO:0005739)~ mitochondrion; GO_BP (GO:0006412)~ translation; GO_BP (GO:0006418)~ tRNA aminoacylation for protein translation; GO_BP (GO:0006429)~ leucyl-tRNA aminoa…
Adarb2	Adarb2	Adarb2	94191	adenosine deaminase, RNA-specific, B2	chr13:8202154-8759554	LepR_10hr_Leptin	LepR_10hr_PBS	OK	2.84674	5.10113	0.841504	3.30728	5e-05	0.00170231	1.79191723028666	0.558061	YES	GO_MF (GO:0003723)~ RNA binding; GO_MF (GO:0004000)~ adenosine deaminase activity; GO_CC (GO:0005634)~ nucleus; GO_CC (GO:0005737)~ cytoplasm; GO_CC (GO:0005739)~ mitochondrion; GO_BP (GO:0006396)~ RNA processing; GO_BP (GO:0006397)~ mRNA processing; GO_MF (GO:0016787)~ hydrolase activity; GO_MF (GO:0046872)~ metal ion binding
Slc1a2	Slc1a2	Slc1a2	20511	solute carrier family 1 (glial high affinity glutamate transporter), member 2	chr2:102498839-102630941	LepR_10hr_Leptin	LepR_10hr_PBS	OK	5.84668	10.4789	0.841796	3.63249	5e-05	0.00170231	1.79227994920618	0.557949	YES	GO_BP (GO:0003333)~ amino acid transmembrane transport; GO_MF (GO:0005313)~ L-glutamate transmembrane transporter activity; GO_MF (GO:0005314)~ high-affinity glutamate transmembrane transporter activity; GO_CC (GO:0005886)~ plasma membrane; GO_CC (GO:0005887)~ integral to plasma membrane; GO_BP (GO:0006810)~ transport; GO_BP (GO:0006835)~ dicarboxylic acid transport; GO_BP (GO:0007399)~ nervous s…
Fam78a	Fam78a	Fam78a	241303	family with sequence similarity 78, member A	chr2:31922404-31939225	LepR_10hr_Leptin	LepR_10hr_PBS	OK	0.314956	0.564489	0.841797	1.99615	0.00205	0.0333976	1.7922811915204	0.557948	YES	GO_MF (GO:0003674)~ molecular_function; GO_CC (GO:0005575)~ cellular_component; GO_BP (GO:0008150)~ biological_process
Gpd1	Gpd1	Gpd1	14555	glycerol-3-phosphate dehydrogenase 1 (soluble)	chr15:99548023-99555438	LepR_10hr_Leptin	LepR_10hr_PBS	OK	4.05528	7.27741	0.843622	3.41874	5e-05	0.00170231	1.79454985038213	0.557243	YES	GO_MF (GO:0004367)~ glycerol-3-phosphate dehydrogenase [NAD+] activity; GO_MF (GO:0004368)~ glycerol-3-phosphate dehydrogenase activity; GO_CC (GO:0005737)~ cytoplasm; GO_CC (GO:0005739)~ mitochondrion; GO_CC (GO:0005829)~ cytosol; GO_BP (GO:0005975)~ carbohydrate metabolic process; GO_BP (GO:0006072)~ glycerol-3-phosphate metabolic process; GO_BP (GO:0006094)~ gluconeogenesis; GO_BP (GO:0006116)…
Gsn	Gsn	Gsn	227753	gelsolin	chr2:35137959-35163412	LepR_10hr_Leptin	LepR_10hr_PBS	OK	6.43853	11.5773	0.846492	3.64134	5e-05	0.00170231	1.79812335982822	0.556135	YES	GO_CC (GO:0001726)~ ruffle; GO_MF (GO:0003779)~ actin binding; GO_MF (GO:0005515)~ protein binding; GO_CC (GO:0005576)~ extracellular region; GO_CC (GO:0005615)~ extracellular space; GO_CC (GO:0005737)~ cytoplasm; GO_CC (GO:0005829)~ cytosol; GO_CC (GO:0005856)~ cytoskeleton; GO_BP (GO:0006915)~ apoptotic process; GO_BP (GO:0008154)~ actin polymerization or depolymerization; GO_CC (GO:0015629)~ a…
Galnt6	Galnt6	Galnt6	207839	UDP-N-acetyl-alpha-D-galactosamine:polypeptide N-acetylgalactosaminyltransferase 6	chr15:100520345-100559807	LepR_10hr_Leptin	LepR_10hr_PBS	OK	0.533944	0.961822	0.849083	2.35641	0.0001	0.00308286	1.80135559089238	0.555137	YES	GO_MF (GO:0004653)~ polypeptide N-acetylgalactosaminyltransferase activity; GO_CC (GO:0005794)~ Golgi apparatus; GO_CC (GO:0016020)~ membrane; GO_CC (GO:0016021)~ integral to membrane; GO_MF (GO:0016740)~ transferase activity; GO_MF (GO:0016757)~ transferase activity, transferring glycosyl groups; GO_CC (GO:0048471)~ perinuclear region of cytoplasm
Plxnb3	Plxnb3	Plxnb3	140571	plexin B3	chrX:71002441-71017849	LepR_10hr_Leptin	LepR_10hr_PBS	OK	0.568315	1.02463	0.850334	2.64454	5e-05	0.00170231	1.80291827260713	0.554656	YES	GO_MF (GO:0004872)~ receptor activity; GO_MF (GO:0005515)~ protein binding; GO_CC (GO:0005622)~ intracellular; GO_CC (GO:0005886)~ plasma membrane; GO_BP (GO:0007165)~ signal transduction; GO_BP (GO:0007275)~ multicellular organismal development; GO_BP (GO:0007399)~ nervous system development; GO_CC (GO:0016020)~ membrane; GO_CC (GO:0016021)~ integral to membrane
Myh9	Myh9	Myh9	17886	myosin, heavy polypeptide 9, non-muscle	chr15:77591018-77672545	LepR_10hr_Leptin	LepR_10hr_PBS	OK	1.59817	2.88157	0.850431	3.26279	5e-05	0.00170231	1.80303949639094	0.554619	YES	GO_MF (GO:0000146)~ microfilament motor activity; GO_MF (GO:0000166)~ nucleotide binding; GO_BP (GO:0000212)~ meiotic spindle organization; GO_BP (GO:0000904)~ cell morphogenesis involved in differentiation; GO_BP (GO:0000910)~ cytokinesis; GO_BP (GO:0001525)~ angiogenesis; GO_BP (GO:0001701)~ in utero embryonic development; GO_CC (GO:0001725)~ stress fiber; GO_CC (GO:0001726)~ ruffle; GO_BP (GO:…
Vcam1	Vcam1	Vcam1	22329	vascular cell adhesion molecule 1	chr3:115812937-115832606	LepR_10hr_Leptin	LepR_10hr_PBS	OK	0.327196	0.590712	0.852301	1.86769	0.0027	0.0404625	1.8053780848455	0.553901	YES	GO_CC (GO:0002102)~ podosome; GO_MF (GO:0005178)~ integrin binding; GO_CC (GO:0005615)~ extracellular space; GO_CC (GO:0005769)~ early endosome; GO_CC (GO:0005783)~ endoplasmic reticulum; GO_CC (GO:0005794)~ Golgi apparatus; GO_CC (GO:0005886)~ plasma membrane; GO_CC (GO:0005902)~ microvillus; GO_BP (GO:0007155)~ cell adhesion; GO_BP (GO:0007157)~ heterophilic cell-cell adhesion; GO_BP (GO:000715…
Tgm2	Tgm2	Tgm2	21817	transglutaminase 2, C polypeptide	chr2:157942140-157972128	LepR_10hr_Leptin	LepR_10hr_PBS	OK	0.553228	0.999201	0.8529	2.28214	0.00025	0.00642262	1.8061278247238	0.553671	YES	GO_BP (GO:0001974)~ blood vessel remodeling; GO_MF (GO:0003810)~ protein-glutamine gamma-glutamyltransferase activity; GO_MF (GO:0005509)~ calcium ion binding; GO_MF (GO:0005525)~ GTP binding; GO_CC (GO:0005578)~ proteinaceous extracellular matrix; GO_CC (GO:0005737)~ cytoplasm; GO_CC (GO:0005739)~ mitochondrion; GO_CC (GO:0005829)~ cytosol; GO_CC (GO:0005886)~ plasma membrane; GO_BP (GO:0007186)…
Slc4a4	Slc4a4	Slc4a4	54403	solute carrier family 4 (anion exchanger), member 4	chr5:89316284-89668681	LepR_10hr_Leptin	LepR_10hr_PBS	OK	2.39649	4.33201	0.854114	3.332	5e-05	0.00170231	1.80764828601854	0.553205	YES	GO_MF (GO:0005215)~ transporter activity; GO_MF (GO:0005452)~ inorganic anion exchanger activity; GO_MF (GO:0005515)~ protein binding; GO_CC (GO:0005886)~ plasma membrane; GO_CC (GO:0005887)~ integral to plasma membrane; GO_BP (GO:0006810)~ transport; GO_BP (GO:0006811)~ ion transport; GO_BP (GO:0006814)~ sodium ion transport; GO_BP (GO:0006820)~ anion transport; GO_BP (GO:0006885)~ regulation of…
Abi3	Abi3	Abi3	66610	ABI gene family, member 3	chr11:95685813-95707045	LepR_10hr_Leptin	LepR_10hr_PBS	OK	1.99082	3.59946	0.854421	2.334	0.0004	0.00950983	1.80803298760667	0.553087	YES	GO_MF (GO:0003674)~ molecular_function; GO_CC (GO:0005622)~ intracellular; GO_CC (GO:0005737)~ cytoplasm; GO_BP (GO:0018108)~ peptidyl-tyrosine phosphorylation; GO_CC (GO:0030027)~ lamellipodium; GO_BP (GO:0030334)~ regulation of cell migration
3830431G21Rik	3830431G21Rik	3830431G21Rik	217682	pleckstrin homology domain containing, family D (with coiled-coil domains) member 1	chr12:81793587-81825203	LepR_10hr_Leptin	LepR_10hr_PBS	OK	2.11648	3.82907	0.85533	3.17349	5e-05	0.00170231	1.80917253533449	0.552739	YES	GO_MF (GO:0003674)~ molecular_function; GO_CC (GO:0005575)~ cellular_component; GO_BP (GO:0008150)~ biological_process
Lgals9	Lgals9	Lgals9	16859	lectin, galactose binding, soluble 9	chr11:78776480-78798426	LepR_10hr_Leptin	LepR_10hr_PBS	OK	0.698208	1.26417	0.856461	1.73163	0.00315	0.0452716	1.81059139125181	0.552306	YES	GO_MF (GO:0004871)~ signal transducer activity; GO_CC (GO:0005576)~ extracellular region; GO_CC (GO:0005737)~ cytoplasm; GO_BP (GO:0007157)~ heterophilic cell-cell adhesion; GO_BP (GO:0007165)~ signal transduction; GO_MF (GO:0016936)~ galactoside binding; GO_MF (GO:0030246)~ carbohydrate binding; GO_BP (GO:0043123)~ positive regulation of I-kappaB kinase/NF-kappaB cascade
Spag5	Spag5	Spag5	54141	sperm associated antigen 5	chr11:78115092-78135956	LepR_10hr_Leptin	LepR_10hr_PBS	OK	0.274879	0.498002	0.857356	1.83647	0.00215	0.0343877	1.81171497038593	0.551963	YES	GO_BP (GO:0000070)~ mitotic sister chromatid segregation; GO_CC (GO:0000775)~ chromosome, centromeric region; GO_CC (GO:0000776)~ kinetochore; GO_CC (GO:0005634)~ nucleus; GO_CC (GO:0005694)~ chromosome; GO_CC (GO:0005737)~ cytoplasm; GO_CC (GO:0005819)~ spindle; GO_CC (GO:0005856)~ cytoskeleton; GO_CC (GO:0005874)~ microtubule; GO_CC (GO:0005876)~ spindle microtubule; GO_BP (GO:0007049)~ cell cy…
Prkdc	Prkdc	Prkdc	19090	protein kinase, DNA activated, catalytic polypeptide	chr16:15637958-15842332	LepR_10hr_Leptin	LepR_10hr_PBS	OK	0.321675	0.582938	0.857738	2.64596	5e-05	0.00170231	1.81219474381812	0.551817	YES	GO_MF (GO:0000166)~ nucleotide binding; GO_BP (GO:0000723)~ telomere maintenance; GO_BP (GO:0001756)~ somitogenesis; GO_BP (GO:0002326)~ B cell lineage commitment; GO_BP (GO:0002328)~ pro-B cell differentiation; GO_BP (GO:0002360)~ T cell lineage commitment; GO_MF (GO:0003677)~ DNA binding; GO_MF (GO:0004674)~ protein serine/threonine kinase activity; GO_MF (GO:0004677)~ DNA-dependent protein kin…
Meis1	Meis1	Meis1	17268	Meis homeobox 1	chr11:18780430-18918972	LepR_10hr_Leptin	LepR_10hr_PBS	OK	0.550004	0.997177	0.858407	2.13387	0.0008	0.0163105	1.81303528141431	0.551561	YES	GO_BP (GO:0001525)~ angiogenesis; GO_BP (GO:0002089)~ lens morphogenesis in camera-type eye; GO_MF (GO:0003677)~ DNA binding; GO_MF (GO:0003682)~ chromatin binding; GO_MF (GO:0003700)~ sequence-specific DNA binding transcription factor activity; GO_MF (GO:0003705)~ RNA polymerase II distal enhancer sequence-specific DNA binding transcription factor activity; GO_MF (GO:0005515)~ protein binding; G…
Olfml1	Olfml1	Olfml1	244198	olfactomedin-like 1	chr7:114710946-114734879	LepR_10hr_Leptin	LepR_10hr_PBS	OK	0.631133	1.14546	0.859912	2.01532	0.0018	0.0305673	1.81492760220628	0.550986	YES	GO_MF (GO:0003674)~ molecular_function; GO_CC (GO:0005575)~ cellular_component; GO_BP (GO:0008150)~ biological_process
Sema5b	Sema5b	Sema5b	20357	sema domain, seven thrombospondin repeats (type 1 and type 1-like), transmembrane domain (TM) and short cytoplasmic domain, (semaphorin) 5B	chr16:35541447-35664344	LepR_10hr_Leptin	LepR_10hr_PBS	OK	0.579336	1.05462	0.864253	2.60376	0.0001	0.00308286	1.82039685631777	0.549331	YES	GO_MF (GO:0004872)~ receptor activity; GO_BP (GO:0007275)~ multicellular organismal development; GO_BP (GO:0007399)~ nervous system development; GO_CC (GO:0016020)~ membrane; GO_CC (GO:0016021)~ integral to membrane; GO_BP (GO:0030154)~ cell differentiation
Mitf	Mitf	Mitf	17342	microphthalmia-associated transcription factor	chr6:97757051-97971352	LepR_10hr_Leptin	LepR_10hr_PBS	OK	0.364115	0.663211	0.865071	2.05313	0.00045	0.0103989	1.82142930379792	0.549019	YES	GO_MF (GO:0001077)~ RNA polymerase II core promoter proximal region sequence-specific DNA binding transcription factor activity involved in positive regulation of transcription; GO_MF (GO:0003677)~ DNA binding; GO_MF (GO:0003682)~ chromatin binding; GO_MF (GO:0003700)~ sequence-specific DNA binding transcription factor activity; GO_MF (GO:0003705)~ RNA polymerase II distal enhancer sequence-speci…
Gpr17	Gpr17	Gpr17	574402	G protein-coupled receptor 17	chr18:32091160-32118273	LepR_10hr_Leptin	LepR_10hr_PBS	OK	0.927216	1.68889	0.865094	2.10644	0.0001	0.00308286	1.82145834195688	0.549011	YES	GO_MF (GO:0004871)~ signal transducer activity; GO_MF (GO:0004930)~ G-protein coupled receptor activity; GO_CC (GO:0005886)~ plasma membrane; GO_BP (GO:0007165)~ signal transduction; GO_BP (GO:0007186)~ G-protein coupled receptor signaling pathway; GO_CC (GO:0016020)~ membrane; GO_CC (GO:0016021)~ integral to membrane
Rbm20	Rbm20	Rbm20	73713	RNA binding motif protein 20	chr19:53751795-53941570	LepR_10hr_Leptin	LepR_10hr_PBS	OK	0.311728	0.567899	0.865345	2.27218	0.0001	0.00308286	1.82177526674263	0.548915	YES	GO_MF (GO:0000166)~ nucleotide binding; GO_MF (GO:0003676)~ nucleic acid binding; GO_MF (GO:0003723)~ RNA binding; GO_CC (GO:0005634)~ nucleus; GO_BP (GO:0006397)~ mRNA processing; GO_BP (GO:0007507)~ heart development; GO_MF (GO:0008270)~ zinc ion binding; GO_BP (GO:0008380)~ RNA splicing; GO_BP (GO:0033120)~ positive regulation of RNA splicing
Golim4	Golim4	Golim4	73124	golgi integral membrane protein 4	chr3:75680305-75760753	LepR_10hr_Leptin	LepR_10hr_PBS	OK	1.1155	2.03764	0.869202	2.79791	5e-05	0.00170231	1.82665224216761	0.54745	YES	GO_MF (GO:0003674)~ molecular_function; GO_CC (GO:0005634)~ nucleus; GO_CC (GO:0005768)~ endosome; GO_CC (GO:0005794)~ Golgi apparatus; GO_BP (GO:0006810)~ transport; GO_BP (GO:0008150)~ biological_process; GO_CC (GO:0016020)~ membrane; GO_CC (GO:0016021)~ integral to membrane
Kdm5d	Kdm5d	Kdm5d	20592	lysine (K)-specific demethylase 5D	chrY:234230-280254	LepR_10hr_Leptin	LepR_10hr_PBS	OK	0.467595	0.854592	0.869976	2.38819	5e-05	0.00170231	1.82763249656642	0.547156	YES	GO_MF (GO:0003677)~ DNA binding; GO_CC (GO:0005622)~ intracellular; GO_CC (GO:0005634)~ nucleus; GO_MF (GO:0008270)~ zinc ion binding; GO_MF (GO:0016491)~ oxidoreductase activity; GO_BP (GO:0016568)~ chromatin modification; GO_MF (GO:0016706)~ oxidoreductase activity, acting on paired donors, with incorporation or reduction of molecular oxygen, 2-oxoglutarate as one donor, and incorporation of on…
Pdlim2	Pdlim2	Pdlim2	213019	PDZ and LIM domain 2	chr14:70564024-70577479	LepR_10hr_Leptin	LepR_10hr_PBS	OK	3.18052	5.81289	0.869993	3.21952	5e-05	0.00170231	1.82765403260461	0.54715	YES	GO_CC (GO:0001725)~ stress fiber; GO_CC (GO:0005737)~ cytoplasm; GO_CC (GO:0005856)~ cytoskeleton; GO_CC (GO:0005925)~ focal adhesion; GO_MF (GO:0008270)~ zinc ion binding; GO_CC (GO:0009986)~ cell surface; GO_CC (GO:0015629)~ actin cytoskeleton; GO_CC (GO:0030864)~ cortical actin cytoskeleton; GO_MF (GO:0031005)~ filamin binding; GO_MF (GO:0032036)~ myosin heavy chain binding; GO_MF (GO:0046872)…
Gpr116	Gpr116	Gpr116	224792	G protein-coupled receptor 116	chr17:43526414-43596506	LepR_10hr_Leptin	LepR_10hr_PBS	OK	0.5827	1.06518	0.870276	2.81416	5e-05	0.00170231	1.82801258157691	0.547042	YES	GO_MF (GO:0003674)~ molecular_function; GO_CC (GO:0005886)~ plasma membrane; GO_BP (GO:0006112)~ energy reserve metabolic process; GO_CC (GO:0009986)~ cell surface; GO_CC (GO:0016020)~ membrane; GO_CC (GO:0016021)~ integral to membrane; GO_BP (GO:0019216)~ regulation of lipid metabolic process; GO_CC (GO:0031410)~ cytoplasmic vesicle; GO_BP (GO:0042593)~ glucose homeostasis; GO_BP (GO:0043129)~ s…
Pclo	Pclo	Pclo	26875	piccolo (presynaptic cytomatrix protein)	chr5:14514917-14863459	LepR_10hr_Leptin	LepR_10hr_PBS	OK	0.992749	1.81917	0.873777	3.34723	5e-05	0.00170231	1.83245402170315	0.545716	YES	GO_MF (GO:0005509)~ calcium ion binding; GO_MF (GO:0005515)~ protein binding; GO_MF (GO:0005522)~ profilin binding; GO_MF (GO:0005544)~ calcium-dependent phospholipid binding; GO_BP (GO:0007010)~ cytoskeleton organization; GO_BP (GO:0016080)~ synaptic vesicle targeting; GO_BP (GO:0017157)~ regulation of exocytosis; GO_BP (GO:0019933)~ cAMP-mediated signaling; GO_CC (GO:0030054)~ cell junction; GO…
Tal1	Tal1	Tal1	21349	T cell acute lymphocytic leukemia 1	chr4:114732131-114744360	LepR_10hr_Leptin	LepR_10hr_PBS	OK	0.413633	0.760095	0.877829	2.27239	0.00035	0.00856798	1.8376079457463	0.544186	YES	GO_CC (GO:0000118)~ histone deacetylase complex; GO_BP (GO:0000122)~ negative regulation of transcription from RNA polymerase II promoter; GO_CC (GO:0000790)~ nuclear chromatin; GO_MF (GO:0000976)~ transcription regulatory region sequence-specific DNA binding; GO_MF (GO:0000980)~ RNA polymerase II distal enhancer sequence-specific DNA binding; GO_MF (GO:0000981)~ sequence-specific DNA binding RNA…
Mag	Mag	Mag	17136	myelin-associated glycoprotein	chr7:31684201-31699851	LepR_10hr_Leptin	LepR_10hr_PBS	OK	10.5634	19.4641	0.881743	4.04516	5e-05	0.00170231	1.84260010454134	0.542711	YES	GO_MF (GO:0005515)~ protein binding; GO_BP (GO:0007155)~ cell adhesion; GO_CC (GO:0016020)~ membrane; GO_CC (GO:0016021)~ integral to membrane; GO_CC (GO:0033270)~ paranode region of axon; GO_CC (GO:0043209)~ myelin sheath; GO_CC (GO:0043220)~ Schmidt-Lanterman incisure
Sox10	Sox10	Sox10	20665	SRY-box containing gene 10	chr15:78985342-78994920	LepR_10hr_Leptin	LepR_10hr_PBS	OK	5.24549	9.67623	0.883367	3.7927	5e-05	0.00170231	1.84467543393267	0.542101	YES	GO_MF (GO:0000978)~ RNA polymerase II core promoter proximal region sequence-specific DNA binding; GO_MF (GO:0000980)~ RNA polymerase II distal enhancer sequence-specific DNA binding; GO_MF (GO:0000981)~ sequence-specific DNA binding RNA polymerase II transcription factor activity; GO_MF (GO:0001190)~ RNA polymerase II transcription factor binding transcription factor activity involved in positiv…
Cd9	Cd9	Cd9	12527	CD9 antigen	chr6:125410283-125444773	LepR_10hr_Leptin	LepR_10hr_PBS	OK	3.89681	7.21238	0.888181	3.36033	5e-05	0.00170231	1.85084104736099	0.540295	YES	GO_MF (GO:0005178)~ integrin binding; GO_MF (GO:0005515)~ protein binding; GO_CC (GO:0005886)~ plasma membrane; GO_BP (GO:0006928)~ cellular component movement; GO_BP (GO:0007155)~ cell adhesion; GO_BP (GO:0007338)~ single fertilization; GO_BP (GO:0007342)~ fusion of sperm to egg plasma membrane; GO_BP (GO:0008285)~ negative regulation of cell proliferation; GO_CC (GO:0009897)~ external side of p…
Fa2h	Fa2h	Fa2h	338521	fatty acid 2-hydroxylase	chr8:113869037-113917721	LepR_10hr_Leptin	LepR_10hr_PBS	OK	2.70227	5.00225	0.888409	3.41692	5e-05	0.00170231	1.85113357287322	0.54021	YES	GO_BP (GO:0001949)~ sebaceous gland cell differentiation; GO_MF (GO:0005506)~ iron ion binding; GO_CC (GO:0005783)~ endoplasmic reticulum; GO_BP (GO:0006629)~ lipid metabolic process; GO_BP (GO:0006631)~ fatty acid metabolic process; GO_BP (GO:0006633)~ fatty acid biosynthetic process; GO_BP (GO:0006665)~ sphingolipid metabolic process; GO_BP (GO:0006810)~ transport; GO_CC (GO:0016020)~ membrane;…
Trf	Trf	Trf	22041	transferrin	chr9:103111205-103132616	LepR_10hr_Leptin	LepR_10hr_PBS	OK	10.6475	19.7235	0.8894	3.97442	5e-05	0.00170231	1.85240556974089	0.539839	YES	GO_MF (GO:0005515)~ protein binding; GO_CC (GO:0005576)~ extracellular region; GO_CC (GO:0005604)~ basement membrane; GO_CC (GO:0005615)~ extracellular space; GO_CC (GO:0005739)~ mitochondrion; GO_CC (GO:0005768)~ endosome; GO_CC (GO:0005769)~ early endosome; GO_CC (GO:0005770)~ late endosome; GO_CC (GO:0005905)~ coated pit; GO_BP (GO:0006810)~ transport; GO_BP (GO:0006811)~ ion transport; GO_BP …
Parvg	Parvg	Parvg	64099	parvin, gamma	chr15:84155149-84173408	LepR_10hr_Leptin	LepR_10hr_PBS	OK	0.35586	0.659902	0.890943	1.77726	0.00245	0.0375586	1.85438782569306	0.539262	YES	GO_MF (GO:0003779)~ actin binding; GO_CC (GO:0005575)~ cellular_component; GO_CC (GO:0005737)~ cytoplasm; GO_CC (GO:0005856)~ cytoskeleton; GO_CC (GO:0005886)~ plasma membrane; GO_BP (GO:0007155)~ cell adhesion; GO_BP (GO:0008150)~ biological_process; GO_CC (GO:0016020)~ membrane; GO_CC (GO:0030054)~ cell junction
Slc10a4	Slc10a4	Slc10a4	231290	solute carrier family 10 (sodium/bile acid cotransporter family), member 4	chr5:73398142-73404194	LepR_10hr_Leptin	LepR_10hr_PBS	OK	9.43062	17.5084	0.892625	4.19608	5e-05	0.00170231	1.85655106821335	0.538633	YES	GO_MF (GO:0003674)~ molecular_function; GO_CC (GO:0005575)~ cellular_component; GO_BP (GO:0006810)~ transport; GO_BP (GO:0006811)~ ion transport; GO_BP (GO:0006814)~ sodium ion transport; GO_BP (GO:0008150)~ biological_process; GO_MF (GO:0008508)~ bile acid:sodium symporter activity; GO_MF (GO:0015293)~ symporter activity; GO_CC (GO:0016020)~ membrane; GO_CC (GO:0016021)~ integral to membrane
Itih5	Itih5	Itih5	209378	inter-alpha (globulin) inhibitor H5	chr2:10075169-10178156	LepR_10hr_Leptin	LepR_10hr_PBS	OK	0.385852	0.718154	0.896244	2.56813	5e-05	0.00170231	1.86121407203811	0.537284	YES	GO_MF (GO:0003674)~ molecular_function; GO_MF (GO:0004867)~ serine-type endopeptidase inhibitor activity; GO_CC (GO:0005575)~ cellular_component; GO_CC (GO:0005576)~ extracellular region; GO_BP (GO:0008150)~ biological_process; GO_BP (GO:0010466)~ negative regulation of peptidase activity; GO_BP (GO:0030212)~ hyaluronan metabolic process; GO_MF (GO:0030414)~ peptidase inhibitor activity
Uaca	Uaca	Uaca	72565	uveal autoantigen with coiled-coil domains and ankyrin repeats	chr9:60642354-60728177	LepR_10hr_Leptin	LepR_10hr_PBS	OK	0.372887	0.694484	0.897202	2.2146	0.0003	0.00751446	1.86245039375755	0.536927	YES	GO_MF (GO:0005515)~ protein binding; GO_CC (GO:0005634)~ nucleus; GO_CC (GO:0005635)~ nuclear envelope; GO_CC (GO:0005737)~ cytoplasm; GO_CC (GO:0005739)~ mitochondrion; GO_CC (GO:0005829)~ cytosol; GO_CC (GO:0005856)~ cytoskeleton; GO_BP (GO:0008630)~ intrinsic apoptotic signaling pathway in response to DNA damage; GO_BP (GO:0008631)~ intrinsic apoptotic signaling pathway in response to oxidativ…
Slc18a2	Slc18a2	Slc18a2	214084	solute carrier family 18 (vesicular monoamine), member 2	chr19:59335367-59370502	LepR_10hr_Leptin	LepR_10hr_PBS	OK	18.4726	34.4621	0.899624	4.15275	5e-05	0.00170231	1.86557970609497	0.536026	YES	GO_BP (GO:0001975)~ response to amphetamine; GO_MF (GO:0005275)~ amine transmembrane transporter activity; GO_MF (GO:0005515)~ protein binding; GO_CC (GO:0005737)~ cytoplasm; GO_BP (GO:0006810)~ transport; GO_BP (GO:0006836)~ neurotransmitter transport; GO_BP (GO:0006837)~ serotonin transport; GO_BP (GO:0007568)~ aging; GO_BP (GO:0007626)~ locomotory behavior; GO_CC (GO:0008021)~ synaptic vesicle…
Gm1337	Gm1337	Gm1337	383787	ankyrin repeat domain 63	chr2:118524838-118529699	LepR_10hr_Leptin	LepR_10hr_PBS	OK	1.02269	1.90896	0.90042	3.09682	5e-05	0.00170231	1.86660931467508	0.535731	YES	GO_MF (GO:0003674)~ molecular_function; GO_CC (GO:0005575)~ cellular_component; GO_BP (GO:0008150)~ biological_process
Ifitm3	Ifitm3	Ifitm3	66141	interferon induced transmembrane protein 3	chr7:148195488-148196643	LepR_10hr_Leptin	LepR_10hr_PBS	OK	1.9071	3.57064	0.904798	2.67239	0.0029	0.0427742	1.8722823275379	0.534107	YES	GO_CC (GO:0005634)~ nucleus; GO_CC (GO:0005737)~ cytoplasm; GO_CC (GO:0005764)~ lysosome; GO_CC (GO:0005768)~ endosome; GO_CC (GO:0005783)~ endoplasmic reticulum; GO_CC (GO:0005886)~ plasma membrane; GO_BP (GO:0008285)~ negative regulation of cell proliferation; GO_BP (GO:0009607)~ response to biotic stimulus; GO_BP (GO:0009615)~ response to virus; GO_CC (GO:0009986)~ cell surface; GO_CC (GO:0016…
Aldh1a2	Aldh1a2	Aldh1a2	19378	aldehyde dehydrogenase family 1, subfamily A2	chr9:71063595-71144050	LepR_10hr_Leptin	LepR_10hr_PBS	OK	0.898044	1.68429	0.907286	2.52284	0.0001	0.00308286	1.8755139581263	0.533187	YES	GO_BP (GO:0001523)~ retinoid metabolic process; GO_BP (GO:0001568)~ blood vessel development; GO_MF (GO:0001758)~ retinal dehydrogenase activity; GO_BP (GO:0001936)~ regulation of endothelial cell proliferation; GO_BP (GO:0001947)~ heart looping; GO_BP (GO:0002138)~ retinoic acid biosynthetic process; GO_BP (GO:0003007)~ heart morphogenesis; GO_MF (GO:0004028)~ 3-chloroallyl aldehyde dehydrogenas…
Id3	Id3	Id3	15903	inhibitor of DNA binding 3	chr4:135699736-135701307	LepR_10hr_Leptin	LepR_10hr_PBS	OK	5.05051	9.47949	0.908381	3.72282	5e-05	0.00170231	1.87693800637885	0.532783	YES	GO_BP (GO:0000122)~ negative regulation of transcription from RNA polymerase II promoter; GO_MF (GO:0003700)~ sequence-specific DNA binding transcription factor activity; GO_MF (GO:0005515)~ protein binding; GO_CC (GO:0005634)~ nucleus; GO_CC (GO:0005737)~ cytoplasm; GO_BP (GO:0006275)~ regulation of DNA replication; GO_BP (GO:0006351)~ transcription, DNA-dependent; GO_BP (GO:0007275)~ multicellu…
Atp1a2	Atp1a2	Atp1a2	98660	ATPase, Na+/K+ transporting, alpha 2 polypeptide	chr1:174201839-174228195	LepR_10hr_Leptin	LepR_10hr_PBS	OK	8.44837	15.9444	0.916309	4.14621	5e-05	0.00170231	1.88728068095955	0.529863	YES	GO_MF (GO:0000166)~ nucleotide binding; GO_BP (GO:0001504)~ neurotransmitter uptake; GO_BP (GO:0002026)~ regulation of the force of heart contraction; GO_BP (GO:0002087)~ regulation of respiratory gaseous exchange by neurological system process; GO_MF (GO:0005391)~ sodium:potassium-exchanging ATPase activity; GO_MF (GO:0005515)~ protein binding; GO_MF (GO:0005524)~ ATP binding; GO_CC (GO:0005737)…
Mfsd2a	Mfsd2a	Mfsd2a	76574	major facilitator superfamily domain containing 2A	chr4:122624093-122638431	LepR_10hr_Leptin	LepR_10hr_PBS	OK	0.963885	1.81945	0.916569	2.67366	0.00015	0.00430276	1.8876208340631	0.529767	YES	GO_CC (GO:0005783)~ endoplasmic reticulum; GO_CC (GO:0005886)~ plasma membrane; GO_BP (GO:0006810)~ transport; GO_CC (GO:0016020)~ membrane; GO_CC (GO:0016021)~ integral to membrane
Fam160a1	Fam160a1	Fam160a1	229488	family with sequence similarity 160, member A1	chr3:85463984-85550131	LepR_10hr_Leptin	LepR_10hr_PBS	OK	0.220989	0.417353	0.917295	1.96188	0.0024	0.037035	1.88857097082617	0.529501	YES	GO_MF (GO:0003674)~ molecular_function; GO_CC (GO:0005575)~ cellular_component; GO_BP (GO:0008150)~ biological_process
Slc38a3	Slc38a3	Slc38a3	76257	solute carrier family 38, member 3	chr9:107553485-107571299	LepR_10hr_Leptin	LepR_10hr_PBS	OK	1.22511	2.31439	0.91772	2.63417	5e-05	0.00170231	1.88912740227961	0.529345	YES	GO_BP (GO:0003333)~ amino acid transmembrane transport; GO_MF (GO:0005290)~ L-histidine transmembrane transporter activity; GO_CC (GO:0005886)~ plasma membrane; GO_CC (GO:0005887)~ integral to plasma membrane; GO_BP (GO:0006810)~ transport; GO_BP (GO:0006811)~ ion transport; GO_BP (GO:0006814)~ sodium ion transport; GO_BP (GO:0006855)~ drug transmembrane transport; GO_BP (GO:0006865)~ amino acid …
Fgf11	Fgf11	Fgf11	14166	fibroblast growth factor 11	chr11:69611703-69615127	LepR_10hr_Leptin	LepR_10hr_PBS	OK	3.79593	7.17123	0.917767	3.50524	0.0002	0.00537433	1.88918894711874	0.529328	YES	GO_MF (GO:0005102)~ receptor binding; GO_CC (GO:0005576)~ extracellular region; GO_CC (GO:0005634)~ nucleus; GO_MF (GO:0008083)~ growth factor activity
Slc14a1	Slc14a1	Slc14a1	108052	solute carrier family 14 (urea transporter), member 1	chr18:78296829-78338858	LepR_10hr_Leptin	LepR_10hr_PBS	OK	0.277511	0.52435	0.917983	1.80661	0.00145	0.0259097	1.88947181726817	0.529248	YES	GO_MF (GO:0005372)~ water transmembrane transporter activity; GO_CC (GO:0005886)~ plasma membrane; GO_BP (GO:0006810)~ transport; GO_BP (GO:0006833)~ water transport; GO_MF (GO:0015204)~ urea transmembrane transporter activity; GO_BP (GO:0015840)~ urea transport; GO_CC (GO:0016020)~ membrane; GO_CC (GO:0016021)~ integral to membrane; GO_BP (GO:0055085)~ transmembrane transport; GO_BP (GO:0071918)…
Cyp26b1	Cyp26b1	Cyp26b1	232174	cytochrome P450, family 26, subfamily b, polypeptide 1	chr6:84521407-84543902	LepR_10hr_Leptin	LepR_10hr_PBS	OK	0.56553	1.06936	0.919076	2.60077	5e-05	0.00170231	1.8909038421525	0.528848	YES	GO_BP (GO:0001709)~ cell fate determination; GO_MF (GO:0001972)~ retinoic acid binding; GO_MF (GO:0004497)~ monooxygenase activity; GO_MF (GO:0005506)~ iron ion binding; GO_CC (GO:0005783)~ endoplasmic reticulum; GO_BP (GO:0007140)~ male meiosis; GO_BP (GO:0007283)~ spermatogenesis; GO_MF (GO:0008401)~ retinoic acid 4-hydroxylase activity; GO_BP (GO:0009954)~ proximal/distal pattern formation; GO…
Rasgrp3	Rasgrp3	Rasgrp3	240168	RAS, guanyl releasing protein 3	chr17:75835244-75928393	LepR_10hr_Leptin	LepR_10hr_PBS	OK	0.524772	0.994359	0.922076	2.45342	5e-05	0.00170231	1.89483995719542	0.527749	YES	GO_MF (GO:0005085)~ guanyl-nucleotide exchange factor activity; GO_MF (GO:0005088)~ Ras guanyl-nucleotide exchange factor activity; GO_CC (GO:0005737)~ cytoplasm; GO_BP (GO:0007265)~ Ras protein signal transduction; GO_MF (GO:0017016)~ Ras GTPase binding; GO_MF (GO:0019900)~ kinase binding; GO_CC (GO:0032045)~ guanyl-nucleotide exchange factor complex; GO_BP (GO:0032854)~ positive regulation of R…
C1qb	C1qb	C1qb	12260	complement component 1, q subcomponent, beta polypeptide	chr4:136436060-136442092	LepR_10hr_Leptin	LepR_10hr_PBS	OK	1.72473	3.27229	0.923928	2.73963	0.00035	0.00856798	1.89727394143213	0.527072	YES	GO_CC (GO:0005576)~ extracellular region; GO_CC (GO:0005581)~ collagen; GO_CC (GO:0005602)~ complement component C1 complex; GO_BP (GO:0006958)~ complement activation, classical pathway; GO_MF (GO:0042803)~ protein homodimerization activity; GO_BP (GO:0045087)~ innate immune response; GO_BP (GO:0048839)~ inner ear development
C130074G19Rik	C130074G19Rik	C130074G19Rik	226777	RIKEN cDNA C130074G19 gene	chr1:186695804-186706915	LepR_10hr_Leptin	LepR_10hr_PBS	OK	0.847854	1.60961	0.924828	2.63037	5e-05	0.00170231	1.89845789176199	0.526743	YES	GO_MF (GO:0003674)~ molecular_function; GO_CC (GO:0005575)~ cellular_component; GO_BP (GO:0008150)~ biological_process; GO_CC (GO:0016020)~ membrane; GO_CC (GO:0016021)~ integral to membrane
Afap1l2	Afap1l2	Afap1l2	226250	actin filament associated protein 1-like 2	chr19:56986843-57083065	LepR_10hr_Leptin	LepR_10hr_PBS	OK	0.388864	0.739617	0.927512	2.16324	0.0002	0.00537433	1.9019930836032	0.525764	YES	GO_CC (GO:0005634)~ nucleus; GO_CC (GO:0005737)~ cytoplasm; GO_CC (GO:0005886)~ plasma membrane; GO_BP (GO:0006954)~ inflammatory response; GO_BP (GO:0007346)~ regulation of mitotic cell cycle; GO_CC (GO:0016235)~ aggresome; GO_MF (GO:0017124)~ SH3 domain binding; GO_MF (GO:0030296)~ protein tyrosine kinase activator activity; GO_BP (GO:0032675)~ regulation of interleukin-6 production; GO_BP (GO:…
Mylk	Mylk	Mylk	107589	myosin, light polypeptide kinase	chr16:34785035-35002520	LepR_10hr_Leptin	LepR_10hr_PBS	OK	0.514647	0.979435	0.928368	2.91047	5e-05	0.00170231	1.90312193560192	0.525452	YES	GO_MF (GO:0000166)~ nucleotide binding; GO_CC (GO:0001725)~ stress fiber; GO_MF (GO:0003779)~ actin binding; GO_MF (GO:0004672)~ protein kinase activity; GO_MF (GO:0004674)~ protein serine/threonine kinase activity; GO_MF (GO:0004687)~ myosin light chain kinase activity; GO_MF (GO:0005515)~ protein binding; GO_MF (GO:0005516)~ calmodulin binding; GO_MF (GO:0005524)~ ATP binding; GO_CC (GO:0005737…
Cdc42bpg	Cdc42bpg	Cdc42bpg	240505	CDC42 binding protein kinase gamma (DMPK-like)	chr19:6306456-6325652	LepR_10hr_Leptin	LepR_10hr_PBS	OK	0.175945	0.33521	0.929938	2.06872	0.00145	0.0259097	1.90519411837278	0.524881	YES	GO_MF (GO:0000166)~ nucleotide binding; GO_MF (GO:0000287)~ magnesium ion binding; GO_MF (GO:0004672)~ protein kinase activity; GO_MF (GO:0004674)~ protein serine/threonine kinase activity; GO_MF (GO:0005083)~ small GTPase regulator activity; GO_MF (GO:0005524)~ ATP binding; GO_CC (GO:0005737)~ cytoplasm; GO_CC (GO:0005813)~ centrosome; GO_BP (GO:0006468)~ protein phosphorylation; GO_MF (GO:00163…
Zeb2	Zeb2	Zeb2	24136	zinc finger E-box binding homeobox 2	chr2:44839153-44969604	LepR_10hr_Leptin	LepR_10hr_PBS	OK	0.932057	1.77791	0.931693	3.23566	5e-05	0.00170231	1.90751314638454	0.524243	YES	GO_BP (GO:0001755)~ neural crest cell migration; GO_BP (GO:0001756)~ somitogenesis; GO_BP (GO:0001843)~ neural tube closure; GO_MF (GO:0003676)~ nucleic acid binding; GO_MF (GO:0003677)~ DNA binding; GO_MF (GO:0003700)~ sequence-specific DNA binding transcription factor activity; GO_CC (GO:0005634)~ nucleus; GO_CC (GO:0005730)~ nucleolus; GO_CC (GO:0005737)~ cytoplasm; GO_BP (GO:0006351)~ transcr…
Ptgds	Ptgds	Ptgds	19215	prostaglandin D2 synthase (brain)	chr2:25322231-25325269	LepR_10hr_Leptin	LepR_10hr_PBS	OK	58.4335	112.014	0.938816	5.3347	5e-05	0.00170231	1.91695437479478	0.521661	YES	GO_BP (GO:0001516)~ prostaglandin biosynthetic process; GO_MF (GO:0004667)~ prostaglandin-D synthase activity; GO_MF (GO:0005215)~ transporter activity; GO_MF (GO:0005501)~ retinoid binding; GO_MF (GO:0005504)~ fatty acid binding; GO_CC (GO:0005576)~ extracellular region; GO_CC (GO:0005615)~ extracellular space; GO_CC (GO:0005634)~ nucleus; GO_CC (GO:0005737)~ cytoplasm; GO_CC (GO:0005783)~ endop…
Kcnab3	Kcnab3	Kcnab3	16499	potassium voltage-gated channel, shaker-related subfamily, beta member 3	chr11:69139759-69146543	LepR_10hr_Leptin	LepR_10hr_PBS	OK	7.70987	14.7989	0.940715	4.19702	5e-05	0.00170231	1.91947929734772	0.520975	YES	GO_MF (GO:0005244)~ voltage-gated ion channel activity; GO_MF (GO:0005249)~ voltage-gated potassium channel activity; GO_MF (GO:0005515)~ protein binding; GO_CC (GO:0005737)~ cytoplasm; GO_BP (GO:0006810)~ transport; GO_BP (GO:0006811)~ ion transport; GO_BP (GO:0006813)~ potassium ion transport; GO_CC (GO:0016021)~ integral to membrane; GO_BP (GO:0034765)~ regulation of ion transmembrane transport
Acsbg1	Acsbg1	Acsbg1	94180	acyl-CoA synthetase bubblegum family member 1	chr9:54452803-54509692	LepR_10hr_Leptin	LepR_10hr_PBS	OK	7.1677	13.767	0.941636	4.13084	5e-05	0.00170231	1.92070506217493	0.520642	YES	GO_BP (GO:0000038)~ very long-chain fatty acid metabolic process; GO_MF (GO:0000166)~ nucleotide binding; GO_BP (GO:0001676)~ long-chain fatty acid metabolic process; GO_MF (GO:0003824)~ catalytic activity; GO_MF (GO:0004467)~ long-chain fatty acid-CoA ligase activity; GO_MF (GO:0005524)~ ATP binding; GO_CC (GO:0005737)~ cytoplasm; GO_CC (GO:0005777)~ peroxisome; GO_CC (GO:0005783)~ endoplasmic r…
Trip6	Trip6	Trip6	22051	thyroid hormone receptor interactor 6	chr5:137751126-137755469	LepR_10hr_Leptin	LepR_10hr_PBS	OK	0.535284	1.02849	0.942148	2.132	0.00235	0.0365044	1.92138682476844	0.520457	YES	GO_MF (GO:0005149)~ interleukin-1 receptor binding; GO_MF (GO:0005515)~ protein binding; GO_CC (GO:0005634)~ nucleus; GO_CC (GO:0005737)~ cytoplasm; GO_CC (GO:0005856)~ cytoskeleton; GO_CC (GO:0005925)~ focal adhesion; GO_BP (GO:0006351)~ transcription, DNA-dependent; GO_BP (GO:0006355)~ regulation of transcription, DNA-dependent; GO_BP (GO:0007155)~ cell adhesion; GO_MF (GO:0008270)~ zinc ion bi…
Adamts15	Adamts15	Adamts15	235130	a disintegrin-like and metallopeptidase (reprolysin type) with thrombospondin type 1 motif, 15	chr9:30706739-30730037	LepR_10hr_Leptin	LepR_10hr_PBS	OK	0.57762	1.10988	0.942218	2.94748	5e-05	0.00170231	1.92148005330039	0.520432	YES	GO_MF (GO:0004222)~ metalloendopeptidase activity; GO_CC (GO:0005576)~ extracellular region; GO_CC (GO:0005578)~ proteinaceous extracellular matrix; GO_BP (GO:0006508)~ proteolysis; GO_MF (GO:0008233)~ peptidase activity; GO_MF (GO:0008237)~ metallopeptidase activity; GO_MF (GO:0008270)~ zinc ion binding; GO_MF (GO:0016787)~ hydrolase activity; GO_CC (GO:0031012)~ extracellular matrix; GO_MF (GO:…
Laptm5	Laptm5	Laptm5	16792	lysosomal-associated protein transmembrane 5	chr4:130469248-130492063	LepR_10hr_Leptin	LepR_10hr_PBS	OK	0.491726	0.945695	0.94352	2.31339	0.0009	0.0179578	1.92321492878864	0.519963	YES	GO_CC (GO:0005764)~ lysosome; GO_CC (GO:0005765)~ lysosomal membrane; GO_CC (GO:0005887)~ integral to plasma membrane; GO_BP (GO:0006810)~ transport; GO_CC (GO:0016020)~ membrane; GO_CC (GO:0016021)~ integral to membrane
Flna	Flna	Flna	192176	filamin, alpha	chrX:71468799-71491873	LepR_10hr_Leptin	LepR_10hr_PBS	OK	0.745372	1.43631	0.946338	3.24068	5e-05	0.00170231	1.92697519412859	0.518948	YES	GO_BP (GO:0001837)~ epithelial to mesenchymal transition; GO_MF (GO:0001948)~ glycoprotein binding; GO_MF (GO:0003779)~ actin binding; GO_MF (GO:0004871)~ signal transducer activity; GO_MF (GO:0005080)~ protein kinase C binding; GO_MF (GO:0005515)~ protein binding; GO_CC (GO:0005634)~ nucleus; GO_CC (GO:0005737)~ cytoplasm; GO_CC (GO:0005802)~ trans-Golgi network; GO_CC (GO:0005829)~ cytosol; GO_…
Kcna1	Kcna1	Kcna1	16485	potassium voltage-gated channel, shaker-related subfamily, member 1	chr6:126586480-126595819	LepR_10hr_Leptin	LepR_10hr_PBS	OK	3.25945	6.28498	0.94728	4.06975	5e-05	0.00170231	1.92823381312043	0.518609	YES	GO_MF (GO:0005216)~ ion channel activity; GO_MF (GO:0005244)~ voltage-gated ion channel activity; GO_MF (GO:0005249)~ voltage-gated potassium channel activity; GO_MF (GO:0005251)~ delayed rectifier potassium channel activity; GO_MF (GO:0005267)~ potassium channel activity; GO_BP (GO:0006810)~ transport; GO_BP (GO:0006811)~ ion transport; GO_BP (GO:0006813)~ potassium ion transport; GO_CC (GO:0008…
Txnip	Txnip	Txnip	56338	thioredoxin interacting protein	chr3:96361879-96365780	LepR_10hr_Leptin	LepR_10hr_PBS	OK	1.93587	3.73784	0.949223	3.10351	5e-05	0.00170231	1.93083247897138	0.517911	YES	GO_BP (GO:0000122)~ negative regulation of transcription from RNA polymerase II promoter; GO_MF (GO:0004857)~ enzyme inhibitor activity; GO_MF (GO:0005515)~ protein binding; GO_CC (GO:0005634)~ nucleus; GO_CC (GO:0005737)~ cytoplasm; GO_CC (GO:0005758)~ mitochondrial intermembrane space; GO_BP (GO:0006351)~ transcription, DNA-dependent; GO_BP (GO:0006355)~ regulation of transcription, DNA-depende…
Col6a2	Col6a2	Col6a2	12834	collagen, type VI, alpha 2	chr10:76058500-76086149	LepR_10hr_Leptin	LepR_10hr_PBS	OK	0.206039	0.397876	0.949402	1.92067	0.00345	0.0483931	1.93107205867872	0.517847	YES	GO_CC (GO:0005576)~ extracellular region; GO_CC (GO:0005578)~ proteinaceous extracellular matrix; GO_CC (GO:0005581)~ collagen; GO_CC (GO:0005615)~ extracellular space; GO_BP (GO:0007155)~ cell adhesion; GO_CC (GO:0016020)~ membrane; GO_CC (GO:0031012)~ extracellular matrix; GO_CC (GO:0042383)~ sarcolemma; GO_CC (GO:0043234)~ protein complex; GO_BP (GO:0070208)~ protein heterotrimerization
Tmem63a	Tmem63a	Tmem63a	208795	transmembrane protein 63a	chr1:182872648-182905235	LepR_10hr_Leptin	LepR_10hr_PBS	OK	1.21936	2.35711	0.950891	3.23491	5e-05	0.00170231	1.93306613958403	0.517313	YES	GO_MF (GO:0000166)~ nucleotide binding; GO_MF (GO:0003674)~ molecular_function; GO_CC (GO:0005764)~ lysosome; GO_CC (GO:0005765)~ lysosomal membrane; GO_BP (GO:0008150)~ biological_process; GO_CC (GO:0016020)~ membrane; GO_CC (GO:0016021)~ integral to membrane
Slc5a7	Slc5a7	Slc5a7	63993	solute carrier family 5 (choline transporter), member 7	chr17:54412914-54438359	LepR_10hr_Leptin	LepR_10hr_PBS	OK	0.242071	0.468561	0.952809	2.16339	0.00025	0.00642262	1.93563777558683	0.516626	YES	GO_MF (GO:0005215)~ transporter activity; GO_MF (GO:0005307)~ choline:sodium symporter activity; GO_MF (GO:0005515)~ protein binding; GO_CC (GO:0005886)~ plasma membrane; GO_BP (GO:0006810)~ transport; GO_BP (GO:0006811)~ ion transport; GO_BP (GO:0006814)~ sodium ion transport; GO_BP (GO:0007271)~ synaptic transmission, cholinergic; GO_BP (GO:0007274)~ neuromuscular synaptic transmission; GO_BP (…
Ccdc88c	Ccdc88c	Ccdc88c	68339	coiled-coil domain containing 88C	chr12:102150909-102267193	LepR_10hr_Leptin	LepR_10hr_PBS	OK	0.402494	0.780145	0.954776	2.63299	5e-05	0.00170231	1.93827866373011	0.515922	YES	GO_BP (GO:0001932)~ regulation of protein phosphorylation; GO_MF (GO:0005515)~ protein binding; GO_BP (GO:0016055)~ Wnt receptor signaling pathway; GO_MF (GO:0030165)~ PDZ domain binding; GO_BP (GO:0031648)~ protein destabilization; GO_MF (GO:0043621)~ protein self-association; GO_BP (GO:0051260)~ protein homooligomerization
Lmo7	Lmo7	Lmo7	380928	LIM domain only 7	chr14:102129144-102333910	LepR_10hr_Leptin	LepR_10hr_PBS	OK	1.33861	2.5952	0.955107	3.47465	5e-05	0.00170231	1.93872341734984	0.515803	YES	GO_CC (GO:0005913)~ cell-cell adherens junction; GO_MF (GO:0008022)~ protein C-terminus binding; GO_CC (GO:0016324)~ apical plasma membrane; GO_BP (GO:0016337)~ cell-cell adhesion; GO_MF (GO:0042805)~ actinin binding; GO_MF (GO:0046872)~ metal ion binding
Plp1	Plp1	Plp1	18823	proteolipid protein (myelin) 1	chrX:133357374-133372281	LepR_10hr_Leptin	LepR_10hr_PBS	OK	75.7272	146.823	0.955196	4.6617	5e-05	0.00170231	1.93884302107867	0.515772	YES	GO_MF (GO:0005198)~ structural molecule activity; GO_MF (GO:0005515)~ protein binding; GO_BP (GO:0007229)~ integrin-mediated signaling pathway; GO_BP (GO:0008366)~ axon ensheathment; GO_BP (GO:0010001)~ glial cell differentiation; GO_BP (GO:0010628)~ positive regulation of gene expression; GO_CC (GO:0016020)~ membrane; GO_CC (GO:0016021)~ integral to membrane; GO_MF (GO:0019911)~ structural const…
Padi2	Padi2	Padi2	18600	peptidyl arginine deiminase, type II	chr4:140462274-140508501	LepR_10hr_Leptin	LepR_10hr_PBS	OK	1.69336	3.29609	0.960869	3.60165	5e-05	0.00170231	1.94648199528739	0.513747	YES	GO_MF (GO:0004668)~ protein-arginine deiminase activity; GO_MF (GO:0005509)~ calcium ion binding; GO_CC (GO:0005737)~ cytoplasm; GO_BP (GO:0006464)~ cellular protein modification process; GO_MF (GO:0016787)~ hydrolase activity; GO_BP (GO:0018101)~ protein citrullination
Cd74	Cd74	Cd74	16149	CD74 antigen (invariant polypeptide of major histocompatibility complex, class II antigen-associated)	chr18:60963502-60972306	LepR_10hr_Leptin	LepR_10hr_PBS	OK	0.631	1.22849	0.96117	1.75081	0.00315	0.0452716	1.94688814640567	0.51364	YES	GO_BP (GO:0000187)~ activation of MAPK activity; GO_BP (GO:0001516)~ prostaglandin biosynthetic process; GO_MF (GO:0001540)~ beta-amyloid binding; GO_BP (GO:0001961)~ positive regulation of cytokine-mediated signaling pathway; GO_BP (GO:0002606)~ positive regulation of dendritic cell antigen processing and presentation; GO_BP (GO:0002792)~ negative regulation of peptide secretion; GO_BP (GO:00028…
Gjc2	Gjc2	Gjc2	118454	gap junction protein, gamma 2	chr11:58989065-58996715	LepR_10hr_Leptin	LepR_10hr_PBS	OK	1.25327	2.44606	0.964765	2.8608	5e-05	0.00170231	1.95174557662645	0.512362	YES	GO_MF (GO:0005243)~ gap junction channel activity; GO_CC (GO:0005886)~ plasma membrane; GO_CC (GO:0005921)~ gap junction; GO_CC (GO:0005922)~ connexon complex; GO_BP (GO:0007154)~ cell communication; GO_BP (GO:0007267)~ cell-cell signaling; GO_BP (GO:0009636)~ response to toxic substance; GO_CC (GO:0016020)~ membrane; GO_CC (GO:0016021)~ integral to membrane; GO_CC (GO:0030054)~ cell junction; GO…
Ret	Ret	Ret	19713	ret proto-oncogene	chr6:118101765-118147762	LepR_10hr_Leptin	LepR_10hr_PBS	OK	9.32319	18.2184	0.966498	4.35077	5e-05	0.00170231	1.95409146906886	0.511747	YES	GO_BP (GO:0000165)~ MAPK cascade; GO_MF (GO:0000166)~ nucleotide binding; GO_BP (GO:0001657)~ ureteric bud development; GO_BP (GO:0001755)~ neural crest cell migration; GO_BP (GO:0001838)~ embryonic epithelial tube formation; GO_MF (GO:0004672)~ protein kinase activity; GO_MF (GO:0004713)~ protein tyrosine kinase activity; GO_MF (GO:0004714)~ transmembrane receptor protein tyrosine kinase activit…
Frzb	Frzb	Frzb	20378	frizzled-related protein	chr2:80252126-80287553	LepR_10hr_Leptin	LepR_10hr_PBS	OK	0.534848	1.04536	0.966793	2.48857	0.0003	0.00751446	1.95449107945606	0.511642	YES	GO_BP (GO:0001944)~ vasculature development; GO_MF (GO:0005515)~ protein binding; GO_CC (GO:0005576)~ extracellular region; GO_CC (GO:0005615)~ extracellular space; GO_CC (GO:0005737)~ cytoplasm; GO_BP (GO:0006357)~ regulation of transcription from RNA polymerase II promoter; GO_BP (GO:0007275)~ multicellular organismal development; GO_BP (GO:0007420)~ brain development; GO_BP (GO:0008285)~ negat…
Slc24a2	Slc24a2	Slc24a2	76376	solute carrier family 24 (sodium/potassium/calcium exchanger), member 2	chr4:86629029-86876444	LepR_10hr_Leptin	LepR_10hr_PBS	OK	5.81453	11.3732	0.967897	4.16762	5e-05	0.00170231	1.95598729584043	0.511251	YES	GO_MF (GO:0005262)~ calcium channel activity; GO_MF (GO:0005509)~ calcium ion binding; GO_BP (GO:0006816)~ calcium ion transport; GO_BP (GO:0006874)~ cellular calcium ion homeostasis; GO_BP (GO:0007612)~ learning; GO_BP (GO:0007613)~ memory; GO_MF (GO:0008273)~ calcium, potassium:sodium antiporter activity; GO_CC (GO:0016020)~ membrane; GO_CC (GO:0016021)~ integral to membrane; GO_MF (GO:0016151)…
Insc	Insc	Insc	233752	inscuteable homolog (Drosophila)	chr7:121889279-121993894	LepR_10hr_Leptin	LepR_10hr_PBS	OK	0.71314	1.39679	0.969855	2.60654	0.00015	0.00430276	1.95864372916598	0.510557	YES	GO_BP (GO:0000132)~ establishment of mitotic spindle orientation; GO_CC (GO:0005737)~ cytoplasm; GO_BP (GO:0007275)~ multicellular organismal development; GO_BP (GO:0007399)~ nervous system development; GO_BP (GO:0030154)~ cell differentiation; GO_CC (GO:0045177)~ apical part of cell; GO_BP (GO:0060487)~ lung epithelial cell differentiation
Ppp1r3g	Ppp1r3g	Ppp1r3g	76487	protein phosphatase 1, regulatory (inhibitor) subunit 3G	chr13:36059774-36062257	LepR_10hr_Leptin	LepR_10hr_PBS	OK	0.445116	0.873096	0.97196	2.32608	0.00115	0.0218578	1.96150362279494	0.509813	YES	GO_CC (GO:0005737)~ cytoplasm; GO_MF (GO:0019903)~ protein phosphatase binding; GO_BP (GO:0042593)~ glucose homeostasis; GO_BP (GO:0045725)~ positive regulation of glycogen biosynthetic process; GO_BP (GO:2000467)~ positive regulation of glycogen (starch) synthase activity; GO_MF (GO:2001069)~ glycogen binding
Ets1	Ets1	Ets1	23871	E26 avian leukemia oncogene 1, 5' domain	chr9:32503626-32565405	LepR_10hr_Leptin	LepR_10hr_PBS	OK	0.275615	0.541248	0.973635	2.23036	0.00015	0.00430276	1.96378229326392	0.509221	YES	GO_MF (GO:0003677)~ DNA binding; GO_MF (GO:0003700)~ sequence-specific DNA binding transcription factor activity; GO_MF (GO:0005515)~ protein binding; GO_CC (GO:0005634)~ nucleus; GO_CC (GO:0005667)~ transcription factor complex; GO_BP (GO:0006351)~ transcription, DNA-dependent; GO_BP (GO:0006355)~ regulation of transcription, DNA-dependent; GO_BP (GO:0006357)~ regulation of transcription from RN…
Pdgfra	Pdgfra	Pdgfra	18595	platelet derived growth factor receptor, alpha polypeptide	chr5:75548315-75594229	LepR_10hr_Leptin	LepR_10hr_PBS	OK	0.490746	0.966377	0.977611	2.83091	5e-05	0.00170231	1.96920184993131	0.50782	YES	GO_MF (GO:0000166)~ nucleotide binding; GO_BP (GO:0001553)~ luteinization; GO_BP (GO:0001701)~ in utero embryonic development; GO_MF (GO:0004672)~ protein kinase activity; GO_MF (GO:0004713)~ protein tyrosine kinase activity; GO_MF (GO:0004714)~ transmembrane receptor protein tyrosine kinase activity; GO_MF (GO:0005018)~ platelet-derived growth factor alpha-receptor activity; GO_MF (GO:0005021)~ …
Fzd10	Fzd10	Fzd10	93897	frizzled homolog 10 (Drosophila)	chr5:129106980-129109968	LepR_10hr_Leptin	LepR_10hr_PBS	OK	0.241845	0.476418	0.978146	1.98731	0.00315	0.0452716	1.96993223183804	0.507632	YES	GO_BP (GO:0001944)~ vasculature development; GO_MF (GO:0004871)~ signal transducer activity; GO_MF (GO:0004888)~ transmembrane signaling receptor activity; GO_MF (GO:0004930)~ G-protein coupled receptor activity; GO_CC (GO:0005737)~ cytoplasm; GO_CC (GO:0005886)~ plasma membrane; GO_BP (GO:0006357)~ regulation of transcription from RNA polymerase II promoter; GO_BP (GO:0007165)~ signal transducti…
Fcgrt	Fcgrt	Fcgrt	14132	Fc receptor, IgG, alpha chain transporter	chr7:52348362-52359192	LepR_10hr_Leptin	LepR_10hr_PBS	OK	0.709933	1.39872	0.978353	2.44999	0.0005	0.0112939	1.97021490088173	0.507559	YES	GO_BP (GO:0002416)~ IgG immunoglobulin transcytosis in epithelial cells mediated by FcRn immunoglobulin receptor; GO_MF (GO:0003823)~ antigen binding; GO_CC (GO:0005886)~ plasma membrane; GO_BP (GO:0006955)~ immune response; GO_CC (GO:0016020)~ membrane; GO_CC (GO:0016021)~ integral to membrane; GO_MF (GO:0019770)~ IgG receptor activity; GO_MF (GO:0019864)~ IgG binding; GO_BP (GO:0019882)~ antige…
Cbs	Cbs	Cbs	12411	cystathionine beta-synthase	chr17:31749588-31774086	LepR_10hr_Leptin	LepR_10hr_PBS	OK	1.7323	3.41309	0.978388	3.0305	5e-05	0.00170231	1.97026269917315	0.507547	YES	GO_BP (GO:0001958)~ endochondral ossification; GO_BP (GO:0001974)~ blood vessel remodeling; GO_MF (GO:0004122)~ cystathionine beta-synthase activity; GO_MF (GO:0004124)~ cysteine synthase activity; GO_CC (GO:0005634)~ nucleus; GO_CC (GO:0005730)~ nucleolus; GO_CC (GO:0005737)~ cytoplasm; GO_CC (GO:0005829)~ cytosol; GO_BP (GO:0006535)~ cysteine biosynthetic process from serine; GO_BP (GO:0006563)…
Mobkl2b	Mobkl2b	Mobkl2b	214944	MOB kinase activator 3B	chr4:34899952-35104715	LepR_10hr_Leptin	LepR_10hr_PBS	OK	0.375352	0.739641	0.978581	1.92822	0.00145	0.0259097	1.97052629343697	0.507479	YES	GO_MF (GO:0003674)~ molecular_function; GO_CC (GO:0005575)~ cellular_component; GO_BP (GO:0008150)~ biological_process; GO_MF (GO:0046872)~ metal ion binding
Postn	Postn	Postn	50706	periostin, osteoblast specific factor	chr3:54165028-54194963	LepR_10hr_Leptin	LepR_10hr_PBS	OK	0.25457	0.501959	0.979507	1.82354	0.00135	0.0245928	1.97179149018293	0.507153	YES	GO_CC (GO:0005576)~ extracellular region; GO_CC (GO:0005578)~ proteinaceous extracellular matrix; GO_CC (GO:0005794)~ Golgi apparatus; GO_BP (GO:0007155)~ cell adhesion; GO_MF (GO:0008201)~ heparin binding; GO_BP (GO:0008593)~ regulation of Notch signaling pathway; GO_BP (GO:0009888)~ tissue development; GO_BP (GO:0030198)~ extracellular matrix organization; GO_CC (GO:0031012)~ extracellular matr…
Abca8a	Abca8a	Abca8a	217258	ATP-binding cassette, sub-family A (ABC1), member 8a	chr11:109886947-109957251	LepR_10hr_Leptin	LepR_10hr_PBS	OK	0.163405	0.322323	0.980053	2.01796	0.00105	0.0203994	1.97253787238611	0.506961	YES	GO_MF (GO:0000166)~ nucleotide binding; GO_MF (GO:0005524)~ ATP binding; GO_CC (GO:0005575)~ cellular_component; GO_CC (GO:0005886)~ plasma membrane; GO_BP (GO:0006810)~ transport; GO_BP (GO:0008150)~ biological_process; GO_CC (GO:0016020)~ membrane; GO_CC (GO:0016021)~ integral to membrane; GO_MF (GO:0016887)~ ATPase activity; GO_MF (GO:0017111)~ nucleoside-triphosphatase activity
Grin2c	Grin2c	Grin2c	14813	glutamate receptor, ionotropic, NMDA2C (epsilon 3)	chr11:115110482-115128557	LepR_10hr_Leptin	LepR_10hr_PBS	OK	0.909641	1.7968	0.982064	3.42482	5e-05	0.00170231	1.97528934758665	0.506255	YES	GO_BP (GO:0001964)~ startle response; GO_MF (GO:0004872)~ receptor activity; GO_MF (GO:0004970)~ ionotropic glutamate receptor activity; GO_MF (GO:0004972)~ N-methyl-D-aspartate selective glutamate receptor activity; GO_MF (GO:0005216)~ ion channel activity; GO_MF (GO:0005234)~ extracellular-glutamate-gated ion channel activity; GO_MF (GO:0005261)~ cation channel activity; GO_MF (GO:0005515)~ pro…
A930038C07Rik	A930038C07Rik	A930038C07Rik	68169	neuron-derived neurotrophic factor	chr6:65621604-65656924	LepR_10hr_Leptin	LepR_10hr_PBS	OK	0.451247	0.892253	0.983537	2.61906	5e-05	0.00170231	1.9773071593847	0.505738	YES	GO_BP (GO:0001764)~ neuron migration; GO_MF (GO:0005539)~ glycosaminoglycan binding; GO_CC (GO:0005576)~ extracellular region; GO_BP (GO:0007399)~ nervous system development; GO_MF (GO:0008201)~ heparin binding; GO_BP (GO:0010811)~ positive regulation of cell-substrate adhesion; GO_BP (GO:0010976)~ positive regulation of neuron projection development; GO_BP (GO:0016049)~ cell growth; GO_BP (GO:00…
Fbln5	Fbln5	Fbln5	23876	fibulin 5	chr12:102984774-103057265	LepR_10hr_Leptin	LepR_10hr_PBS	OK	0.267521	0.529116	0.983932	2.42784	5e-05	0.00170231	1.97784860663222	0.5056	YES	GO_MF (GO:0005509)~ calcium ion binding; GO_CC (GO:0005576)~ extracellular region; GO_CC (GO:0005615)~ extracellular space; GO_CC (GO:0005737)~ cytoplasm; GO_BP (GO:0007155)~ cell adhesion; GO_MF (GO:0008022)~ protein C-terminus binding; GO_BP (GO:0030198)~ extracellular matrix organization; GO_CC (GO:0031012)~ extracellular matrix; GO_BP (GO:0034394)~ protein localization to cell surface; GO_BP …
Klhl34	Klhl34	Klhl34	245683	kelch-like 34	chrX:154256366-154258301	LepR_10hr_Leptin	LepR_10hr_PBS	OK	2.4445	4.84475	0.986884	3.58691	5e-05	0.00170231	1.98189976532632	0.504566	YES	GO_MF (GO:0003674)~ molecular_function; GO_CC (GO:0005575)~ cellular_component; GO_BP (GO:0008150)~ biological_process
Papss2	Papss2	Papss2	23972	3'-phosphoadenosine 5'-phosphosulfate synthase 2	chr19:32694494-32741677	LepR_10hr_Leptin	LepR_10hr_PBS	OK	0.677926	1.34814	0.991766	2.77768	5e-05	0.00170231	1.98861776446463	0.502862	YES	GO_BP (GO:0000103)~ sulfate assimilation; GO_MF (GO:0000166)~ nucleotide binding; GO_MF (GO:0003824)~ catalytic activity; GO_MF (GO:0004020)~ adenylylsulfate kinase activity; GO_MF (GO:0004781)~ sulfate adenylyltransferase (ATP) activity; GO_MF (GO:0005524)~ ATP binding; GO_BP (GO:0007596)~ blood coagulation; GO_BP (GO:0008152)~ metabolic process; GO_MF (GO:0016301)~ kinase activity; GO_BP (GO:00…
Anxa3	Anxa3	Anxa3	11745	annexin A3	chr5:97222403-97274987	LepR_10hr_Leptin	LepR_10hr_PBS	OK	0.510527	1.01673	0.99388	2.08127	0.0019	0.0316524	1.99153384817087	0.502126	YES	GO_MF (GO:0004859)~ phospholipase inhibitor activity; GO_MF (GO:0005509)~ calcium ion binding; GO_MF (GO:0005544)~ calcium-dependent phospholipid binding; GO_CC (GO:0005737)~ cytoplasm; GO_CC (GO:0005886)~ plasma membrane; GO_BP (GO:0006909)~ phagocytosis; GO_BP (GO:0010595)~ positive regulation of endothelial cell migration; GO_CC (GO:0016020)~ membrane; GO_MF (GO:0019834)~ phospholipase A2 inhi…
Ntn1	Ntn1	Ntn1	18208	netrin 1	chr11:68022865-68200328	LepR_10hr_Leptin	LepR_10hr_PBS	OK	2.15459	4.29394	0.994889	4.07528	5e-05	0.00170231	1.99292718526045	0.501774	YES	GO_BP (GO:0001764)~ neuron migration; GO_MF (GO:0005515)~ protein binding; GO_CC (GO:0005576)~ extracellular region; GO_CC (GO:0005578)~ proteinaceous extracellular matrix; GO_CC (GO:0005604)~ basement membrane; GO_CC (GO:0005737)~ cytoplasm; GO_BP (GO:0006915)~ apoptotic process; GO_BP (GO:0007409)~ axonogenesis; GO_BP (GO:0007411)~ axon guidance; GO_BP (GO:0008284)~ positive regulation of cell …
Spnb2	Spnb2	Spnb2	20742	spectrin beta, non-erythrocytic 1	chr11:29999394-30119772	LepR_10hr_Leptin	LepR_10hr_PBS	OK	13.8051	27.5448	0.996579	4.28694	5e-05	0.00170231	1.99526310540624	0.501187	YES	GO_BP (GO:0000281)~ mitotic cytokinesis; GO_MF (GO:0003779)~ actin binding; GO_MF (GO:0005200)~ structural constituent of cytoskeleton; GO_MF (GO:0005515)~ protein binding; GO_MF (GO:0005516)~ calmodulin binding; GO_MF (GO:0005543)~ phospholipid binding; GO_CC (GO:0005634)~ nucleus; GO_CC (GO:0005730)~ nucleolus; GO_CC (GO:0005737)~ cytoplasm; GO_CC (GO:0005856)~ cytoskeleton; GO_CC (GO:0005886)~…
Tead3	Tead3	Tead3	21678	TEA domain family member 3	chr17:28468619-28487750	LepR_10hr_Leptin	LepR_10hr_PBS	OK	0.415102	0.8284	0.996861	2.11718	0.0003	0.00751446	1.99565315262665	0.501089	YES	GO_MF (GO:0001085)~ RNA polymerase II transcription factor binding; GO_MF (GO:0003677)~ DNA binding; GO_MF (GO:0003700)~ sequence-specific DNA binding transcription factor activity; GO_CC (GO:0005634)~ nucleus; GO_CC (GO:0005667)~ transcription factor complex; GO_BP (GO:0006351)~ transcription, DNA-dependent; GO_BP (GO:0035329)~ hippo signaling cascade; GO_BP (GO:0045944)~ positive regulation of …
Tjp2	Tjp2	Tjp2	21873	tight junction protein 2	chr19:24168991-24299516	LepR_10hr_Leptin	LepR_10hr_PBS	OK	2.14783	4.2905	0.998265	3.65349	5e-05	0.00170231	1.99759622497554	0.500602	YES	GO_MF (GO:0005515)~ protein binding; GO_CC (GO:0005634)~ nucleus; GO_CC (GO:0005737)~ cytoplasm; GO_CC (GO:0005886)~ plasma membrane; GO_CC (GO:0005921)~ gap junction; GO_CC (GO:0005923)~ tight junction; GO_MF (GO:0008022)~ protein C-terminus binding; GO_CC (GO:0009986)~ cell surface; GO_CC (GO:0016020)~ membrane; GO_CC (GO:0030054)~ cell junction
Aldh1l1	Aldh1l1	Aldh1l1	107747	aldehyde dehydrogenase 1 family, member L1	chr6:90500841-90549165	LepR_10hr_Leptin	LepR_10hr_PBS	OK	2.79873	5.59774	1.00008	3.87466	5e-05	0.00170231	2.00011090662385	0.499972	YES	GO_MF (GO:0003824)~ catalytic activity; GO_MF (GO:0005515)~ protein binding; GO_CC (GO:0005737)~ cytoplasm; GO_CC (GO:0005739)~ mitochondrion; GO_BP (GO:0006730)~ one-carbon metabolic process; GO_BP (GO:0008152)~ metabolic process; GO_MF (GO:0008168)~ methyltransferase activity; GO_BP (GO:0009058)~ biosynthetic process; GO_BP (GO:0009258)~ 10-formyltetrahydrofolate catabolic process; GO_MF (GO:00…
Mrc2	Mrc2	Mrc2	17534	mannose receptor, C type 2	chr11:105153959-105212459	LepR_10hr_Leptin	LepR_10hr_PBS	OK	0.163984	0.328014	1.0002	2.17711	0.0011	0.0210788	2.00027727809123	0.499931	YES	GO_MF (GO:0005518)~ collagen binding; GO_BP (GO:0006897)~ endocytosis; GO_CC (GO:0009986)~ cell surface; GO_CC (GO:0016020)~ membrane; GO_CC (GO:0016021)~ integral to membrane; GO_MF (GO:0030246)~ carbohydrate binding
Slc22a8	Slc22a8	Slc22a8	19879	solute carrier family 22 (organic anion transporter), member 8	chr19:8665743-8686325	LepR_10hr_Leptin	LepR_10hr_PBS	OK	0.457656	0.916411	1.00173	2.34262	5e-05	0.00170231	2.0023997277675	0.499401	YES	GO_MF (GO:0005080)~ protein kinase C binding; GO_MF (GO:0005452)~ inorganic anion exchanger activity; GO_CC (GO:0005886)~ plasma membrane; GO_BP (GO:0006810)~ transport; GO_BP (GO:0006811)~ ion transport; GO_MF (GO:0008514)~ organic anion transmembrane transporter activity; GO_BP (GO:0009636)~ response to toxic substance; GO_MF (GO:0015075)~ ion transmembrane transporter activity; GO_MF (GO:00156…
Abcc8	Abcc8	Abcc8	20927	ATP-binding cassette, sub-family C (CFTR/MRP), member 8	chr7:53359892-53435403	LepR_10hr_Leptin	LepR_10hr_PBS	OK	0.937089	1.87651	1.00179	3.4477	5e-05	0.00170231	2.00248300696277	0.49938	YES	GO_MF (GO:0000166)~ nucleotide binding; GO_MF (GO:0005267)~ potassium channel activity; GO_MF (GO:0005524)~ ATP binding; GO_CC (GO:0005886)~ plasma membrane; GO_CC (GO:0008076)~ voltage-gated potassium channel complex; GO_BP (GO:0009268)~ response to pH; GO_BP (GO:0010043)~ response to zinc ion; GO_MF (GO:0019905)~ syntaxin binding; GO_CC (GO:0030672)~ synaptic vesicle membrane; GO_CC (GO:0042383…
Smtn	Smtn	Smtn	29856	smoothelin	chr11:3417524-3439295	LepR_10hr_Leptin	LepR_10hr_PBS	OK	0.604975	1.21163	1.002	2.58928	5e-05	0.00170231	2.00277451142267	0.499307	YES	GO_CC (GO:0005737)~ cytoplasm; GO_CC (GO:0005856)~ cytoskeleton
Slc12a8	Slc12a8	Slc12a8	171286	solute carrier family 12 (potassium/chloride transporters), member 8	chr16:33518414-33664221	LepR_10hr_Leptin	LepR_10hr_PBS	OK	0.27921	0.560998	1.00665	2.0101	0.0013	0.0238679	2.00924013701776	0.497701	YES	GO_BP (GO:0006810)~ transport; GO_BP (GO:0006811)~ ion transport; GO_BP (GO:0006813)~ potassium ion transport; GO_MF (GO:0015293)~ symporter activity; GO_CC (GO:0016020)~ membrane; GO_CC (GO:0016021)~ integral to membrane; GO_BP (GO:0055085)~ transmembrane transport
Meg3	Meg3	Meg3	17263	maternally expressed 3	chr12:110779205-110809939	LepR_10hr_Leptin	LepR_10hr_PBS	OK	19.9239	40.0349	1.00676	3.10885	5e-05	0.00170231	2.00939333976322	0.497663	YES	GO_BP (GO:0001701)~ in utero embryonic development; GO_BP (GO:0001889)~ liver development; GO_BP (GO:0006306)~ DNA methylation; GO_BP (GO:0007519)~ skeletal muscle tissue development; GO_BP (GO:0008340)~ determination of adult lifespan; GO_BP (GO:0009791)~ post-embryonic development; GO_BP (GO:0035264)~ multicellular organism growth; GO_BP (GO:0048286)~ lung alveolus development; GO_BP (GO:007151…
Plekhg1	Plekhg1	Plekhg1	213783	pleckstrin homology domain containing, family G (with RhoGef domain) member 1	chr10:6379238-6606164	LepR_10hr_Leptin	LepR_10hr_PBS	OK	5.04392	10.2139	1.01792	4.29486	5e-05	0.00170231	2.02499732189285	0.493828	YES	GO_MF (GO:0003674)~ molecular_function; GO_CC (GO:0005575)~ cellular_component; GO_BP (GO:0008150)~ biological_process
Ttyh2	Ttyh2	Ttyh2	117160	tweety homolog 2 (Drosophila)	chr11:114536781-114582298	LepR_10hr_Leptin	LepR_10hr_PBS	OK	1.02274	2.07432	1.0202	3.28833	5e-05	0.00170231	2.0282001083292	0.493048	YES	GO_MF (GO:0003674)~ molecular_function; GO_MF (GO:0005254)~ chloride channel activity; GO_CC (GO:0005886)~ plasma membrane; GO_BP (GO:0006810)~ transport; GO_BP (GO:0006811)~ ion transport; GO_BP (GO:0006821)~ chloride transport; GO_BP (GO:0008150)~ biological_process; GO_CC (GO:0016020)~ membrane; GO_CC (GO:0016021)~ integral to membrane; GO_CC (GO:0034707)~ chloride channel complex
Chrnb3	Chrnb3	Chrnb3	108043	cholinergic receptor, nicotinic, beta polypeptide 3	chr8:28479182-28510202	LepR_10hr_Leptin	LepR_10hr_PBS	OK	1.79265	3.6362	1.02033	3.64297	5e-05	0.00170231	2.02838287591786	0.493004	YES	GO_MF (GO:0004889)~ acetylcholine-activated cation-selective channel activity; GO_MF (GO:0005216)~ ion channel activity; GO_MF (GO:0005230)~ extracellular ligand-gated ion channel activity; GO_CC (GO:0005886)~ plasma membrane; GO_CC (GO:0005892)~ acetylcholine-gated channel complex; GO_BP (GO:0006810)~ transport; GO_BP (GO:0006811)~ ion transport; GO_MF (GO:0008144)~ drug binding; GO_CC (GO:00160…
Ugt8a	Ugt8a	Ugt8a	22239	UDP galactosyltransferase 8A	chr3:125568260-125641468	LepR_10hr_Leptin	LepR_10hr_PBS	OK	1.78673	3.64392	1.02817	3.65712	5e-05	0.00170231	2.0394356687823	0.490332	YES	GO_BP (GO:0002175)~ protein localization to paranode region of axon; GO_MF (GO:0003851)~ 2-hydroxyacylsphingosine 1-beta-galactosyltransferase activity; GO_BP (GO:0006629)~ lipid metabolic process; GO_BP (GO:0006665)~ sphingolipid metabolic process; GO_BP (GO:0007010)~ cytoskeleton organization; GO_BP (GO:0008088)~ axon cargo transport; GO_MF (GO:0008120)~ ceramide glucosyltransferase activity; G…
Col11a1	Col11a1	Col11a1	12814	collagen, type XI, alpha 1	chr3:113733457-113923244	LepR_10hr_Leptin	LepR_10hr_PBS	OK	0.17107	0.349466	1.03057	2.35538	5e-05	0.00170231	2.04283120212546	0.489517	YES	GO_BP (GO:0001502)~ cartilage condensation; GO_BP (GO:0002063)~ chondrocyte development; GO_BP (GO:0003007)~ heart morphogenesis; GO_MF (GO:0003674)~ molecular_function; GO_MF (GO:0005201)~ extracellular matrix structural constituent; GO_CC (GO:0005576)~ extracellular region; GO_CC (GO:0005578)~ proteinaceous extracellular matrix; GO_CC (GO:0005581)~ collagen; GO_CC (GO:0005592)~ collagen type XI…
Pld1	Pld1	Pld1	18805	phospholipase D1	chr3:27837601-28032284	LepR_10hr_Leptin	LepR_10hr_PBS	OK	0.393727	0.805808	1.03324	2.60925	5e-05	0.00170231	2.04661537651402	0.488612	YES	GO_MF (GO:0003824)~ catalytic activity; GO_MF (GO:0004630)~ phospholipase D activity; GO_CC (GO:0005737)~ cytoplasm; GO_CC (GO:0005765)~ lysosomal membrane; GO_CC (GO:0005768)~ endosome; GO_CC (GO:0005783)~ endoplasmic reticulum; GO_CC (GO:0005794)~ Golgi apparatus; GO_BP (GO:0006629)~ lipid metabolic process; GO_BP (GO:0006654)~ phosphatidic acid biosynthetic process; GO_BP (GO:0007154)~ cell co…
Slco2b1	Slco2b1	Slco2b1	101488	solute carrier organic anion transporter family, member 2b1	chr7:106806313-106859850	LepR_10hr_Leptin	LepR_10hr_PBS	OK	0.226177	0.463227	1.03427	2.26514	0.00025	0.00642262	2.04807706207926	0.488263	YES	GO_MF (GO:0005215)~ transporter activity; GO_CC (GO:0005886)~ plasma membrane; GO_BP (GO:0006810)~ transport; GO_BP (GO:0006811)~ ion transport; GO_MF (GO:0008514)~ organic anion transmembrane transporter activity; GO_CC (GO:0009925)~ basal plasma membrane; GO_MF (GO:0015125)~ bile acid transmembrane transporter activity; GO_MF (GO:0015347)~ sodium-independent organic anion transmembrane transpor…
Meis2	Meis2	Meis2	17536	Meis homeobox 2	chr2:115686999-115890794	LepR_10hr_Leptin	LepR_10hr_PBS	OK	2.50138	5.12739	1.0355	3.67972	5e-05	0.00170231	2.04982393781588	0.487847	YES	GO_BP (GO:0001654)~ eye development; GO_MF (GO:0003677)~ DNA binding; GO_MF (GO:0003700)~ sequence-specific DNA binding transcription factor activity; GO_MF (GO:0003712)~ transcription cofactor activity; GO_CC (GO:0005634)~ nucleus; GO_BP (GO:0006351)~ transcription, DNA-dependent; GO_BP (GO:0006355)~ regulation of transcription, DNA-dependent; GO_BP (GO:0007275)~ multicellular organismal develop…
Cobll1	Cobll1	Cobll1	319876	Cobl-like 1	chr2:64926395-65076683	LepR_10hr_Leptin	LepR_10hr_PBS	OK	0.367553	0.754108	1.03682	2.55466	5e-05	0.00170231	2.05170029125554	0.487401	YES	GO_MF (GO:0003674)~ molecular_function; GO_CC (GO:0005575)~ cellular_component; GO_BP (GO:0008150)~ biological_process
Chrna6	Chrna6	Chrna6	11440	cholinergic receptor, nicotinic, alpha polypeptide 6	chr8:28513683-28524416	LepR_10hr_Leptin	LepR_10hr_PBS	OK	5.84527	12.1178	1.05179	4.3839	5e-05	0.00170231	2.07310041769697	0.482369	YES	GO_MF (GO:0004889)~ acetylcholine-activated cation-selective channel activity; GO_MF (GO:0005216)~ ion channel activity; GO_MF (GO:0005230)~ extracellular ligand-gated ion channel activity; GO_MF (GO:0005515)~ protein binding; GO_CC (GO:0005886)~ plasma membrane; GO_CC (GO:0005892)~ acetylcholine-gated channel complex; GO_BP (GO:0006810)~ transport; GO_BP (GO:0006811)~ ion transport; GO_BP (GO:00…
Myo6	Myo6	Myo6	17920	myosin VI	chr9:80012840-80159536	LepR_10hr_Leptin	LepR_10hr_PBS	OK	1.93548	4.04328	1.06283	4.15098	5e-05	0.00170231	2.08902535087929	0.478692	YES	GO_MF (GO:0000166)~ nucleotide binding; GO_CC (GO:0001726)~ ruffle; GO_MF (GO:0003774)~ motor activity; GO_MF (GO:0003779)~ actin binding; GO_MF (GO:0005515)~ protein binding; GO_MF (GO:0005516)~ calmodulin binding; GO_MF (GO:0005524)~ ATP binding; GO_CC (GO:0005634)~ nucleus; GO_CC (GO:0005654)~ nucleoplasm; GO_CC (GO:0005737)~ cytoplasm; GO_CC (GO:0005794)~ Golgi apparatus; GO_CC (GO:0005886)~ …
Ldlrap1	Ldlrap1	Ldlrap1	100017	low density lipoprotein receptor adaptor protein 1	chr4:134301326-134323919	LepR_10hr_Leptin	LepR_10hr_PBS	OK	0.350811	0.733625	1.06435	2.38004	0.00045	0.0103989	2.09122747382478	0.478188	YES	GO_MF (GO:0001540)~ beta-amyloid binding; GO_MF (GO:0001784)~ phosphotyrosine binding; GO_MF (GO:0005102)~ receptor binding; GO_MF (GO:0005515)~ protein binding; GO_MF (GO:0005546)~ phosphatidylinositol-4,5-bisphosphate binding; GO_CC (GO:0005737)~ cytoplasm; GO_CC (GO:0005769)~ early endosome; GO_CC (GO:0005829)~ cytosol; GO_CC (GO:0005883)~ neurofilament; GO_BP (GO:0006629)~ lipid metabolic pro…
Megf10	Megf10	Megf10	70417	multiple EGF-like-domains 10	chr18:57292743-57457121	LepR_10hr_Leptin	LepR_10hr_PBS	OK	0.353433	0.741013	1.06806	3.05894	5e-05	0.00170231	2.09661214486852	0.47696	YES	GO_CC (GO:0001891)~ phagocytic cup; GO_MF (GO:0003674)~ molecular_function; GO_CC (GO:0005886)~ plasma membrane; GO_BP (GO:0006909)~ phagocytosis; GO_BP (GO:0007155)~ cell adhesion; GO_BP (GO:0007517)~ muscle organ development; GO_BP (GO:0014719)~ satellite cell activation; GO_BP (GO:0014816)~ satellite cell differentiation; GO_BP (GO:0014841)~ satellite cell proliferation; GO_CC (GO:0016020)~ me…
Gm98	Gm98	Gm98	225908	myelin regulatory factor	chr19:10282760-10315238	LepR_10hr_Leptin	LepR_10hr_PBS	OK	1.34739	2.82842	1.06984	3.97752	5e-05	0.00170231	2.09920054554566	0.476372	YES	GO_MF (GO:0003677)~ DNA binding; GO_MF (GO:0003700)~ sequence-specific DNA binding transcription factor activity; GO_CC (GO:0005634)~ nucleus; GO_BP (GO:0006351)~ transcription, DNA-dependent; GO_BP (GO:0006355)~ regulation of transcription, DNA-dependent; GO_BP (GO:0014003)~ oligodendrocyte development; GO_CC (GO:0016020)~ membrane; GO_CC (GO:0016021)~ integral to membrane; GO_BP (GO:0022010)~ c…
Itgb4	Itgb4	Itgb4	192897	integrin beta 4	chr11:115836038-115874033	LepR_10hr_Leptin	LepR_10hr_PBS	OK	0.474319	0.997716	1.07277	1.97907	0.00245	0.0375586	2.10346818867528	0.475405	YES	GO_MF (GO:0004872)~ receptor activity; GO_CC (GO:0005604)~ basement membrane; GO_CC (GO:0005737)~ cytoplasm; GO_CC (GO:0005886)~ plasma membrane; GO_CC (GO:0005938)~ cell cortex; GO_BP (GO:0007154)~ cell communication; GO_BP (GO:0007155)~ cell adhesion; GO_BP (GO:0007160)~ cell-matrix adhesion; GO_BP (GO:0007229)~ integrin-mediated signaling pathway; GO_BP (GO:0007275)~ multicellular organismal d…
9430020K01Rik	9430020K01Rik	9430020K01Rik	240185	RIKEN cDNA 9430020K01 gene	chr18:4634926-4682867	LepR_10hr_Leptin	LepR_10hr_PBS	OK	0.84613	1.78039	1.07324	3.6393	5e-05	0.00170231	2.10415356644098	0.47525	YES	GO_MF (GO:0003674)~ molecular_function; GO_CC (GO:0005911)~ cell-cell junction; GO_BP (GO:0007155)~ cell adhesion; GO_BP (GO:0008150)~ biological_process; GO_CC (GO:0030054)~ cell junction
Chrna3	Chrna3	Chrna3	110834	cholinergic receptor, nicotinic, alpha polypeptide 3	chr9:54859149-54874366	LepR_10hr_Leptin	LepR_10hr_PBS	OK	0.530886	1.11799	1.07444	2.78039	5e-05	0.00170231	2.10590448025907	0.474855	YES	GO_MF (GO:0004889)~ acetylcholine-activated cation-selective channel activity; GO_MF (GO:0005216)~ ion channel activity; GO_MF (GO:0005230)~ extracellular ligand-gated ion channel activity; GO_MF (GO:0005515)~ protein binding; GO_CC (GO:0005886)~ plasma membrane; GO_CC (GO:0005892)~ acetylcholine-gated channel complex; GO_BP (GO:0006810)~ transport; GO_BP (GO:0006811)~ ion transport; GO_BP (GO:00…
Tgfbr2	Tgfbr2	Tgfbr2	21813	transforming growth factor, beta receptor II	chr9:115996812-116084481	LepR_10hr_Leptin	LepR_10hr_PBS	OK	0.394275	0.83093	1.07553	2.73725	5e-05	0.00170231	2.10749615637401	0.474497	YES	GO_MF (GO:0000166)~ nucleotide binding; GO_BP (GO:0001569)~ patterning of blood vessels; GO_BP (GO:0001570)~ vasculogenesis; GO_BP (GO:0001701)~ in utero embryonic development; GO_BP (GO:0002053)~ positive regulation of mesenchymal cell proliferation; GO_BP (GO:0002088)~ lens development in camera-type eye; GO_BP (GO:0002651)~ positive regulation of tolerance induction to self antigen; GO_BP (GO:…
Syt2	Syt2	Syt2	20980	synaptotagmin II	chr1:136543257-136645994	LepR_10hr_Leptin	LepR_10hr_PBS	OK	1.79394	3.80443	1.08455	3.9114	5e-05	0.00170231	2.12071389447621	0.471539	YES	GO_MF (GO:0005215)~ transporter activity; GO_MF (GO:0005509)~ calcium ion binding; GO_MF (GO:0005515)~ protein binding; GO_MF (GO:0005544)~ calcium-dependent phospholipid binding; GO_CC (GO:0005737)~ cytoplasm; GO_CC (GO:0005886)~ plasma membrane; GO_BP (GO:0006810)~ transport; GO_CC (GO:0008021)~ synaptic vesicle; GO_CC (GO:0016020)~ membrane; GO_CC (GO:0016021)~ integral to membrane; GO_MF (GO:…
Atp2a3	Atp2a3	Atp2a3	53313	ATPase, Ca++ transporting, ubiquitous	chr11:72774670-72806545	LepR_10hr_Leptin	LepR_10hr_PBS	OK	0.467484	0.992626	1.08634	2.89338	5e-05	0.00170231	2.12334676815923	0.470955	YES	GO_MF (GO:0000166)~ nucleotide binding; GO_MF (GO:0005388)~ calcium-transporting ATPase activity; GO_MF (GO:0005524)~ ATP binding; GO_CC (GO:0005634)~ nucleus; GO_CC (GO:0005783)~ endoplasmic reticulum; GO_CC (GO:0005789)~ endoplasmic reticulum membrane; GO_BP (GO:0006810)~ transport; GO_BP (GO:0006811)~ ion transport; GO_BP (GO:0006812)~ cation transport; GO_BP (GO:0006816)~ calcium ion transpor…
Pou4f1	Pou4f1	Pou4f1	18996	POU domain, class 4, transcription factor 1	chr14:104861540-104867216	LepR_10hr_Leptin	LepR_10hr_PBS	OK	0.320561	0.68089	1.08682	2.56487	0.0001	0.00308286	2.12405334577199	0.470798	YES	GO_BP (GO:0000122)~ negative regulation of transcription from RNA polymerase II promoter; GO_CC (GO:0000790)~ nuclear chromatin; GO_MF (GO:0000980)~ RNA polymerase II distal enhancer sequence-specific DNA binding; GO_MF (GO:0001077)~ RNA polymerase II core promoter proximal region sequence-specific DNA binding transcription factor activity involved in positive regulation of transcription; GO_BP (…
Mirg	Mirg	Mirg	100040724	miRNA containing gene	chr12:110973190-110987667	LepR_10hr_Leptin	LepR_10hr_PBS	OK	0.791693	1.68465	1.08944	2.33764	0.00055	0.0122458	2.12791422824073	0.469944	YES
Ninj2	Ninj2	Ninj2	29862	ninjurin 2	chr6:120043397-120150356	LepR_10hr_Leptin	LepR_10hr_PBS	OK	0.826996	1.76261	1.09176	2.49748	0.0028	0.0416496	2.13133888307378	0.469189	YES	GO_BP (GO:0007155)~ cell adhesion; GO_CC (GO:0016020)~ membrane; GO_CC (GO:0016021)~ integral to membrane; GO_BP (GO:0042246)~ tissue regeneration
Hapln1	Hapln1	Hapln1	12950	hyaluronan and proteoglycan link protein 1	chr13:89680240-89751437	LepR_10hr_Leptin	LepR_10hr_PBS	OK	0.279293	0.596293	1.09424	2.58099	5e-05	0.00170231	2.13500581612224	0.468383	YES	GO_MF (GO:0005540)~ hyaluronic acid binding; GO_CC (GO:0005576)~ extracellular region; GO_CC (GO:0005578)~ proteinaceous extracellular matrix; GO_BP (GO:0007155)~ cell adhesion; GO_CC (GO:0031012)~ extracellular matrix
Igfbp2	Igfbp2	Igfbp2	16008	insulin-like growth factor binding protein 2	chr1:72871076-72899045	LepR_10hr_Leptin	LepR_10hr_PBS	OK	1.48067	3.16658	1.09667	3.36882	5e-05	0.00170231	2.13860493838438	0.467595	YES	GO_BP (GO:0001558)~ regulation of cell growth; GO_MF (GO:0005520)~ insulin-like growth factor binding; GO_CC (GO:0005576)~ extracellular region; GO_CC (GO:0005615)~ extracellular space; GO_CC (GO:0016324)~ apical plasma membrane; GO_MF (GO:0019838)~ growth factor binding; GO_CC (GO:0031410)~ cytoplasmic vesicle; GO_MF (GO:0031994)~ insulin-like growth factor I binding; GO_MF (GO:0031995)~ insulin…
Hbb-b2	Hbb-b2	Hbb-b2	15130	hemoglobin, beta adult minor chain	chr7:110961037-110962437	LepR_10hr_Leptin	LepR_10hr_PBS	OK	32.9253	70.5973	1.10042	2.89179	5e-05	0.00170231	2.14417104918941	0.466381	YES	GO_MF (GO:0005344)~ oxygen transporter activity; GO_MF (GO:0005506)~ iron ion binding; GO_CC (GO:0005833)~ hemoglobin complex; GO_BP (GO:0006810)~ transport; GO_BP (GO:0015671)~ oxygen transport; GO_MF (GO:0019825)~ oxygen binding; GO_MF (GO:0020037)~ heme binding; GO_BP (GO:0045639)~ positive regulation of myeloid cell differentiation; GO_BP (GO:0045646)~ regulation of erythrocyte differentiatio…
Epas1	Epas1	Epas1	13819	endothelial PAS domain protein 1	chr17:87153203-87232750	LepR_10hr_Leptin	LepR_10hr_PBS	OK	3.1926	6.86163	1.10382	4.58131	5e-05	0.00170231	2.14923017707135	0.465283	YES	GO_MF (GO:0001077)~ RNA polymerase II core promoter proximal region sequence-specific DNA binding transcription factor activity involved in positive regulation of transcription; GO_BP (GO:0001525)~ angiogenesis; GO_BP (GO:0001666)~ response to hypoxia; GO_BP (GO:0001892)~ embryonic placenta development; GO_BP (GO:0001974)~ blood vessel remodeling; GO_BP (GO:0002027)~ regulation of heart rate; GO_…
Cldn5	Cldn5	Cldn5	12741	claudin 5	chr16:18776939-18778355	LepR_10hr_Leptin	LepR_10hr_PBS	OK	1.29429	2.78958	1.10788	3.15932	5e-05	0.00170231	2.15528701089764	0.463975	YES	GO_MF (GO:0005198)~ structural molecule activity; GO_MF (GO:0005515)~ protein binding; GO_CC (GO:0005886)~ plasma membrane; GO_CC (GO:0005911)~ cell-cell junction; GO_CC (GO:0005923)~ tight junction; GO_CC (GO:0016020)~ membrane; GO_CC (GO:0016021)~ integral to membrane; GO_BP (GO:0016337)~ cell-cell adhesion; GO_CC (GO:0030054)~ cell junction; GO_CC (GO:0033270)~ paranode region of axon; GO_BP (…
Cyp27a1	Cyp27a1	Cyp27a1	104086	cytochrome P450, family 27, subfamily a, polypeptide 1	chr1:74760147-74784464	LepR_10hr_Leptin	LepR_10hr_PBS	OK	0.414684	0.894517	1.1091	2.34045	0.00075	0.0155625	2.15711037770472	0.463583	YES	GO_MF (GO:0004497)~ monooxygenase activity; GO_MF (GO:0005506)~ iron ion binding; GO_CC (GO:0005739)~ mitochondrion; GO_CC (GO:0005740)~ mitochondrial envelope; GO_CC (GO:0005743)~ mitochondrial inner membrane; GO_BP (GO:0008203)~ cholesterol metabolic process; GO_CC (GO:0016020)~ membrane; GO_MF (GO:0016491)~ oxidoreductase activity; GO_MF (GO:0016705)~ oxidoreductase activity, acting on paired …
Cgnl1	Cgnl1	Cgnl1	68178	cingulin-like 1	chr9:71474315-71619409	LepR_10hr_Leptin	LepR_10hr_PBS	OK	0.467573	1.01032	1.11155	3.27178	5e-05	0.00170231	2.16077671762458	0.462797	YES	GO_MF (GO:0003674)~ molecular_function; GO_MF (GO:0003774)~ motor activity; GO_CC (GO:0005923)~ tight junction; GO_BP (GO:0008150)~ biological_process; GO_CC (GO:0015629)~ actin cytoskeleton; GO_CC (GO:0016459)~ myosin complex; GO_CC (GO:0030054)~ cell junction; GO_CC (GO:0043296)~ apical junction complex
Myh14	Myh14	Myh14	71960	myosin, heavy polypeptide 14	chr7:51861189-51920873	LepR_10hr_Leptin	LepR_10hr_PBS	OK	1.67348	3.61785	1.11228	4.31783	5e-05	0.00170231	2.16187034177819	0.462562	YES	GO_MF (GO:0000146)~ microfilament motor activity; GO_MF (GO:0000166)~ nucleotide binding; GO_CC (GO:0001725)~ stress fiber; GO_MF (GO:0003774)~ motor activity; GO_MF (GO:0003779)~ actin binding; GO_MF (GO:0005516)~ calmodulin binding; GO_MF (GO:0005524)~ ATP binding; GO_CC (GO:0005737)~ cytoplasm; GO_BP (GO:0006200)~ ATP catabolic process; GO_BP (GO:0008360)~ regulation of cell shape; GO_CC (GO:0…
Igf2	Igf2	Igf2	16002	insulin-like growth factor 2	chr7:149836672-149856261	LepR_10hr_Leptin	LepR_10hr_PBS	OK	1.38714	3.0063	1.11588	3.85967	5e-05	0.00170231	2.16727165760352	0.46141	YES	GO_BP (GO:0001503)~ ossification; GO_BP (GO:0001934)~ positive regulation of protein phosphorylation; GO_MF (GO:0005158)~ insulin receptor binding; GO_MF (GO:0005159)~ insulin-like growth factor receptor binding; GO_MF (GO:0005179)~ hormone activity; GO_MF (GO:0005515)~ protein binding; GO_CC (GO:0005576)~ extracellular region; GO_CC (GO:0005615)~ extracellular space; GO_BP (GO:0005975)~ carbohyd…
Sec14l5	Sec14l5	Sec14l5	665119	SEC14-like 5 (S. cerevisiae)	chr16:5147201-5184027	LepR_10hr_Leptin	LepR_10hr_PBS	OK	0.343274	0.744926	1.11774	2.3797	0.0007	0.0147431	2.17006762269498	0.460815	YES	GO_MF (GO:0003674)~ molecular_function; GO_CC (GO:0005575)~ cellular_component; GO_BP (GO:0008150)~ biological_process
Fam69c	Fam69c	Fam69c	240479	family with sequence similarity 69, member C	chr18:84889633-84909828	LepR_10hr_Leptin	LepR_10hr_PBS	OK	0.297245	0.645146	1.11797	2.22533	0.00195	0.0322936	2.17041361081211	0.460742	YES	GO_MF (GO:0003674)~ molecular_function; GO_CC (GO:0005575)~ cellular_component; GO_CC (GO:0005783)~ endoplasmic reticulum; GO_BP (GO:0008150)~ biological_process; GO_CC (GO:0016020)~ membrane; GO_CC (GO:0016021)~ integral to membrane
Ntrk1	Ntrk1	Ntrk1	18211	neurotrophic tyrosine kinase, receptor, type 1	chr3:87582165-87599084	LepR_10hr_Leptin	LepR_10hr_PBS	OK	0.22337	0.487262	1.12527	2.17522	0.00195	0.0322936	2.18142368000251	0.458416	YES	GO_MF (GO:0000166)~ nucleotide binding; GO_MF (GO:0004672)~ protein kinase activity; GO_MF (GO:0004713)~ protein tyrosine kinase activity; GO_MF (GO:0004714)~ transmembrane receptor protein tyrosine kinase activity; GO_MF (GO:0005030)~ neurotrophin receptor activity; GO_MF (GO:0005166)~ neurotrophin p75 receptor binding; GO_MF (GO:0005515)~ protein binding; GO_MF (GO:0005524)~ ATP binding; GO_CC …
En2	En2	En2	13799	engrailed 2	chr5:28492235-28498706	LepR_10hr_Leptin	LepR_10hr_PBS	OK	1.35244	2.99374	1.14639	4.08865	5e-05	0.00170231	2.21359302015729	0.451754	YES	GO_MF (GO:0003677)~ DNA binding; GO_MF (GO:0003700)~ sequence-specific DNA binding transcription factor activity; GO_CC (GO:0005634)~ nucleus; GO_BP (GO:0006355)~ regulation of transcription, DNA-dependent; GO_BP (GO:0007275)~ multicellular organismal development; GO_CC (GO:0016020)~ membrane; GO_BP (GO:0030182)~ neuron differentiation; GO_BP (GO:0030901)~ midbrain development; GO_BP (GO:0030902)…
Eltd1	Eltd1	Eltd1	170757	EGF, latrophilin seven transmembrane domain containing 1	chr3:151100845-151208045	LepR_10hr_Leptin	LepR_10hr_PBS	OK	0.24987	0.556808	1.156	2.5156	0.0001	0.00308286	2.22838730163866	0.448755	YES	GO_MF (GO:0004871)~ signal transducer activity; GO_MF (GO:0004888)~ transmembrane signaling receptor activity; GO_MF (GO:0004930)~ G-protein coupled receptor activity; GO_MF (GO:0005509)~ calcium ion binding; GO_CC (GO:0005886)~ plasma membrane; GO_BP (GO:0007165)~ signal transduction; GO_BP (GO:0007166)~ cell surface receptor signaling pathway; GO_BP (GO:0007186)~ G-protein coupled receptor sign…
Erbb3	Erbb3	Erbb3	13867	v-erb-b2 erythroblastic leukemia viral oncogene homolog 3 (avian)	chr10:128006423-128026557	LepR_10hr_Leptin	LepR_10hr_PBS	OK	0.179064	0.399518	1.15779	2.28795	0.0006	0.0132122	2.23115385223153	0.448199	YES	GO_MF (GO:0000166)~ nucleotide binding; GO_BP (GO:0003197)~ endocardial cushion development; GO_MF (GO:0004672)~ protein kinase activity; GO_MF (GO:0004713)~ protein tyrosine kinase activity; GO_MF (GO:0004714)~ transmembrane receptor protein tyrosine kinase activity; GO_MF (GO:0004716)~ receptor signaling protein tyrosine kinase activity; GO_MF (GO:0005515)~ protein binding; GO_MF (GO:0005524)~ …
Slco2a1	Slco2a1	Slco2a1	24059	solute carrier organic anion transporter family, member 2a1	chr9:102910818-102990179	LepR_10hr_Leptin	LepR_10hr_PBS	OK	0.207737	0.46468	1.16148	2.51734	0.0005	0.0112939	2.23686780787375	0.447054	YES	GO_MF (GO:0005215)~ transporter activity; GO_CC (GO:0005886)~ plasma membrane; GO_CC (GO:0005887)~ integral to plasma membrane; GO_BP (GO:0006810)~ transport; GO_MF (GO:0015132)~ prostaglandin transmembrane transporter activity; GO_BP (GO:0015732)~ prostaglandin transport; GO_CC (GO:0016020)~ membrane; GO_CC (GO:0016021)~ integral to membrane
Ly6a	Ly6a	Ly6a	110454	lymphocyte antigen 6 complex, locus A	chr15:74825306-74828318	LepR_10hr_Leptin	LepR_10hr_PBS	OK	1.22248	2.73501	1.16174	2.99244	0.0004	0.00950983	2.23727096864084	0.446973	YES	GO_CC (GO:0005622)~ intracellular; GO_CC (GO:0005886)~ plasma membrane; GO_CC (GO:0009897)~ external side of plasma membrane; GO_CC (GO:0016020)~ membrane; GO_CC (GO:0031225)~ anchored to membrane
Slc17a8	Slc17a8	Slc17a8	216227	solute carrier family 17 (sodium-dependent inorganic phosphate cotransporter), member 8	chr10:89036764-89083994	LepR_10hr_Leptin	LepR_10hr_PBS	OK	0.244229	0.547173	1.16376	2.59196	0.00015	0.00430276	2.24040569397241	0.446348	YES	GO_BP (GO:0003333)~ amino acid transmembrane transport; GO_MF (GO:0005313)~ L-glutamate transmembrane transporter activity; GO_BP (GO:0006810)~ transport; GO_BP (GO:0006811)~ ion transport; GO_BP (GO:0006814)~ sodium ion transport; GO_BP (GO:0006836)~ neurotransmitter transport; GO_BP (GO:0007605)~ sensory perception of sound; GO_MF (GO:0015293)~ symporter activity; GO_BP (GO:0015813)~ L-glutamat…
Gm5506	Gm5506	Gm5506	433182	predicted gene 5506	chr4:149611305-149622982	LepR_10hr_Leptin	LepR_10hr_PBS	OK	3.93048	8.82437	1.16679	3.44893	5e-05	0.00170231	2.24511601923519	0.445411	YES	GO_MF (GO:0003674)~ molecular_function; GO_CC (GO:0005575)~ cellular_component; GO_BP (GO:0008150)~ biological_process
Nipal4	Nipal4	Nipal4	214112	NIPA-like domain containing 4	chr11:45961656-45979861	LepR_10hr_Leptin	LepR_10hr_PBS	OK	0.185957	0.417648	1.16732	2.17845	0.0013	0.0238679	2.24594095454788	0.445248	YES	GO_MF (GO:0003674)~ molecular_function; GO_CC (GO:0005575)~ cellular_component; GO_BP (GO:0006810)~ transport; GO_BP (GO:0006811)~ ion transport; GO_MF (GO:0015095)~ magnesium ion transmembrane transporter activity; GO_BP (GO:0015693)~ magnesium ion transport; GO_CC (GO:0016020)~ membrane; GO_CC (GO:0016021)~ integral to membrane
Tph2	Tph2	Tph2	216343	tryptophan hydroxylase 2	chr10:114515696-114622078	LepR_10hr_Leptin	LepR_10hr_PBS	OK	0.510071	1.14965	1.17242	2.77794	5e-05	0.00170231	2.25389451935807	0.443676	YES	GO_MF (GO:0004497)~ monooxygenase activity; GO_MF (GO:0004510)~ tryptophan 5-monooxygenase activity; GO_MF (GO:0005506)~ iron ion binding; GO_BP (GO:0006587)~ serotonin biosynthetic process from tryptophan; GO_BP (GO:0008152)~ metabolic process; GO_BP (GO:0009072)~ aromatic amino acid family metabolic process; GO_MF (GO:0016491)~ oxidoreductase activity; GO_MF (GO:0016597)~ amino acid binding; GO…
Pdlim4	Pdlim4	Pdlim4	30794	PDZ and LIM domain 4	chr11:53868429-53882519	LepR_10hr_Leptin	LepR_10hr_PBS	OK	1.37343	3.10303	1.17589	3.42429	5e-05	0.00170231	2.25932215786661	0.442611	YES	GO_MF (GO:0005515)~ protein binding; GO_MF (GO:0008270)~ zinc ion binding; GO_MF (GO:0046872)~ metal ion binding
Col1a2	Col1a2	Col1a2	12843	collagen, type I, alpha 2	chr6:4455696-4491543	LepR_10hr_Leptin	LepR_10hr_PBS	OK	0.18962	0.429125	1.17828	2.59036	0.0001	0.00308286	2.2630681020693	0.441878	YES	GO_BP (GO:0001501)~ skeletal system development; GO_BP (GO:0001568)~ blood vessel development; GO_MF (GO:0005201)~ extracellular matrix structural constituent; GO_MF (GO:0005515)~ protein binding; GO_CC (GO:0005576)~ extracellular region; GO_CC (GO:0005578)~ proteinaceous extracellular matrix; GO_CC (GO:0005581)~ collagen; GO_CC (GO:0005584)~ collagen type I; GO_CC (GO:0005615)~ extracellular spa…
Cdh19	Cdh19	Cdh19	227485	cadherin 19, type 2	chr1:112785771-112873949	LepR_10hr_Leptin	LepR_10hr_PBS	OK	0.180437	0.408477	1.17876	2.03134	0.00165	0.0286088	2.26382117419161	0.441731	YES	GO_MF (GO:0003674)~ molecular_function; GO_CC (GO:0005575)~ cellular_component; GO_CC (GO:0005886)~ plasma membrane; GO_BP (GO:0007155)~ cell adhesion; GO_BP (GO:0008150)~ biological_process; GO_CC (GO:0016020)~ membrane; GO_CC (GO:0016021)~ integral to membrane
Acer2	Acer2	Acer2	230379	alkaline ceramidase 2	chr4:86520317-86566785	LepR_10hr_Leptin	LepR_10hr_PBS	OK	0.179737	0.407798	1.18196	2.34419	0.00025	0.00642262	2.26884806317432	0.440752	YES	GO_BP (GO:0001953)~ negative regulation of cell-matrix adhesion; GO_CC (GO:0005794)~ Golgi apparatus; GO_BP (GO:0006629)~ lipid metabolic process; GO_BP (GO:0006672)~ ceramide metabolic process; GO_BP (GO:0006919)~ activation of cysteine-type endopeptidase activity involved in apoptotic process; GO_BP (GO:0008284)~ positive regulation of cell proliferation; GO_BP (GO:0010942)~ positive regulation…
Foxc1	Foxc1	Foxc1	17300	forkhead box C1	chr13:31898514-31902504	LepR_10hr_Leptin	LepR_10hr_PBS	OK	0.273629	0.621025	1.18243	2.81145	0.00015	0.00430276	2.26958732703607	0.440609	YES	GO_BP (GO:0000122)~ negative regulation of transcription from RNA polymerase II promoter; GO_BP (GO:0001501)~ skeletal system development; GO_BP (GO:0001503)~ ossification; GO_BP (GO:0001541)~ ovarian follicle development; GO_BP (GO:0001568)~ blood vessel development; GO_BP (GO:0001654)~ eye development; GO_BP (GO:0001657)~ ureteric bud development; GO_BP (GO:0001701)~ in utero embryonic developm…
Col11a2	Col11a2	Col11a2	12815	collagen, type XI, alpha 2	chr17:34176381-34203187	LepR_10hr_Leptin	LepR_10hr_PBS	OK	0.288981	0.656394	1.18359	3.03018	5e-05	0.00170231	2.27141292421995	0.440255	YES	GO_BP (GO:0001501)~ skeletal system development; GO_BP (GO:0001503)~ ossification; GO_BP (GO:0001894)~ tissue homeostasis; GO_BP (GO:0002062)~ chondrocyte differentiation; GO_MF (GO:0005201)~ extracellular matrix structural constituent; GO_CC (GO:0005576)~ extracellular region; GO_CC (GO:0005578)~ proteinaceous extracellular matrix; GO_CC (GO:0005581)~ collagen; GO_CC (GO:0005592)~ collagen type …
Hmgcs2	Hmgcs2	Hmgcs2	15360	3-hydroxy-3-methylglutaryl-Coenzyme A synthase 2	chr3:98084353-98114661	LepR_10hr_Leptin	LepR_10hr_PBS	OK	0.362734	0.82405	1.18382	2.74431	5e-05	0.00170231	2.27177507048335	0.440184	YES	GO_MF (GO:0003824)~ catalytic activity; GO_MF (GO:0004421)~ hydroxymethylglutaryl-CoA synthase activity; GO_CC (GO:0005739)~ mitochondrion; GO_CC (GO:0005743)~ mitochondrial inner membrane; GO_CC (GO:0005759)~ mitochondrial matrix; GO_BP (GO:0006629)~ lipid metabolic process; GO_BP (GO:0006694)~ steroid biosynthetic process; GO_BP (GO:0006695)~ cholesterol biosynthetic process; GO_BP (GO:0008152)…
Fmod	Fmod	Fmod	14264	fibromodulin	chr1:135934091-135944854	LepR_10hr_Leptin	LepR_10hr_PBS	OK	0.27311	0.621036	1.1852	2.40481	0.0004	0.00950983	2.27394916091245	0.439764	YES	GO_CC (GO:0005576)~ extracellular region; GO_CC (GO:0005578)~ proteinaceous extracellular matrix; GO_CC (GO:0005615)~ extracellular space; GO_CC (GO:0005622)~ intracellular; GO_CC (GO:0031012)~ extracellular matrix
Accn4	Accn4	Accn4	241118	acid-sensing (proton-gated) ion channel family member 4	chr1:75447084-75470915	LepR_10hr_Leptin	LepR_10hr_PBS	OK	0.929839	2.13152	1.19683	3.621	5e-05	0.00170231	2.29235423593252	0.436233	YES	GO_MF (GO:0005272)~ sodium channel activity; GO_BP (GO:0006810)~ transport; GO_BP (GO:0006811)~ ion transport; GO_BP (GO:0006814)~ sodium ion transport; GO_CC (GO:0016020)~ membrane; GO_CC (GO:0016021)~ integral to membrane
Abcb1a	Abcb1a	Abcb1a	18671	ATP-binding cassette, sub-family B (MDR/TAP), member 1A	chr5:8660091-8748570	LepR_10hr_Leptin	LepR_10hr_PBS	OK	0.341513	0.7886	1.20735	3.05311	5e-05	0.00170231	2.30913096575311	0.433063	YES	GO_BP (GO:0000086)~ G2/M transition of mitotic cell cycle; GO_CC (GO:0000139)~ Golgi membrane; GO_MF (GO:0000166)~ nucleotide binding; GO_MF (GO:0005524)~ ATP binding; GO_CC (GO:0005886)~ plasma membrane; GO_BP (GO:0006200)~ ATP catabolic process; GO_BP (GO:0006810)~ transport; GO_BP (GO:0006855)~ drug transmembrane transport; GO_MF (GO:0008559)~ xenobiotic-transporting ATPase activity; GO_CC (GO…
Klk6	Klk6	Klk6	19144	kallikrein related-peptidase 6	chr7:51079913-51087397	LepR_10hr_Leptin	LepR_10hr_PBS	OK	0.773026	1.7868	1.20878	2.43239	0.00015	0.00430276	2.31142091215799	0.432634	YES	GO_MF (GO:0004252)~ serine-type endopeptidase activity; GO_CC (GO:0005576)~ extracellular region; GO_CC (GO:0005737)~ cytoplasm; GO_BP (GO:0006508)~ proteolysis; GO_MF (GO:0008233)~ peptidase activity; GO_MF (GO:0008236)~ serine-type peptidase activity; GO_BP (GO:0010975)~ regulation of neuron projection development; GO_MF (GO:0016787)~ hydrolase activity; GO_BP (GO:0045745)~ positive regulation …
Foxg1	Foxg1	Foxg1	15228	forkhead box G1	chr12:50483869-50487854	LepR_10hr_Leptin	LepR_10hr_PBS	OK	2.13062	4.95819	1.21854	4.55697	5e-05	0.00170231	2.32711095651692	0.429717	YES	GO_BP (GO:0002052)~ positive regulation of neuroblast proliferation; GO_MF (GO:0003677)~ DNA binding; GO_MF (GO:0003700)~ sequence-specific DNA binding transcription factor activity; GO_CC (GO:0005634)~ nucleus; GO_BP (GO:0006351)~ transcription, DNA-dependent; GO_BP (GO:0006355)~ regulation of transcription, DNA-dependent; GO_BP (GO:0007275)~ multicellular organismal development; GO_BP (GO:00073…
Lyz2	Lyz2	Lyz2	17105	lysozyme 2	chr10:116714596-116719328	LepR_10hr_Leptin	LepR_10hr_PBS	OK	0.41319	0.966534	1.22601	2.21602	0.00315	0.0452716	2.33919154208792	0.427498	YES	GO_CC (GO:0000137)~ Golgi cis cisterna; GO_MF (GO:0003796)~ lysozyme activity; GO_MF (GO:0003824)~ catalytic activity; GO_CC (GO:0005576)~ extracellular region; GO_CC (GO:0005737)~ cytoplasm; GO_CC (GO:0005788)~ endoplasmic reticulum lumen; GO_CC (GO:0005795)~ Golgi stack; GO_CC (GO:0005902)~ microvillus; GO_BP (GO:0008152)~ metabolic process; GO_MF (GO:0016787)~ hydrolase activity; GO_MF (GO:001…
Hhatl	Hhatl	Hhatl	74770	hedgehog acyltransferase-like	chr9:121693133-121701625	LepR_10hr_Leptin	LepR_10hr_PBS	OK	0.615373	1.4435	1.23004	2.73525	5e-05	0.00170231	2.34573493514442	0.426306	YES	GO_MF (GO:0005515)~ protein binding; GO_CC (GO:0005783)~ endoplasmic reticulum; GO_CC (GO:0016020)~ membrane; GO_CC (GO:0016021)~ integral to membrane; GO_CC (GO:0048471)~ perinuclear region of cytoplasm; GO_BP (GO:0060262)~ negative regulation of N-terminal protein palmitoylation
Lima1	Lima1	Lima1	65970	LIM domain and actin binding 1	chr15:99608898-99705887	LepR_10hr_Leptin	LepR_10hr_PBS	OK	0.58243	1.36725	1.23113	3.27145	5e-05	0.00170231	2.3475078789333	0.425984	YES	GO_CC (GO:0001725)~ stress fiber; GO_MF (GO:0003779)~ actin binding; GO_MF (GO:0003785)~ actin monomer binding; GO_CC (GO:0005737)~ cytoplasm; GO_CC (GO:0005856)~ cytoskeleton; GO_CC (GO:0005886)~ plasma membrane; GO_CC (GO:0005925)~ focal adhesion; GO_MF (GO:0008270)~ zinc ion binding; GO_CC (GO:0015629)~ actin cytoskeleton; GO_BP (GO:0030835)~ negative regulation of actin filament depolymerizat…
Kcng4	Kcng4	Kcng4	66733	potassium voltage-gated channel, subfamily G, member 4	chr8:122147753-122159580	LepR_10hr_Leptin	LepR_10hr_PBS	OK	0.740308	1.74426	1.23642	3.81134	5e-05	0.00170231	2.35613140060802	0.424425	YES	GO_MF (GO:0005216)~ ion channel activity; GO_MF (GO:0005244)~ voltage-gated ion channel activity; GO_MF (GO:0005249)~ voltage-gated potassium channel activity; GO_MF (GO:0005251)~ delayed rectifier potassium channel activity; GO_MF (GO:0005267)~ potassium channel activity; GO_CC (GO:0005886)~ plasma membrane; GO_BP (GO:0006810)~ transport; GO_BP (GO:0006811)~ ion transport; GO_BP (GO:0006813)~ po…
Bgn	Bgn	Bgn	12111	biglycan	chrX:70728973-70741275	LepR_10hr_Leptin	LepR_10hr_PBS	OK	0.314539	0.742352	1.23886	2.58011	0.0001	0.00308286	2.36011964812038	0.423707	YES	GO_MF (GO:0005539)~ glycosaminoglycan binding; GO_CC (GO:0005576)~ extracellular region; GO_CC (GO:0005578)~ proteinaceous extracellular matrix; GO_CC (GO:0005622)~ intracellular; GO_CC (GO:0009986)~ cell surface; GO_BP (GO:0019800)~ peptide cross-linking via chondroitin 4-sulfate glycosaminoglycan; GO_CC (GO:0030133)~ transport vesicle; GO_CC (GO:0031012)~ extracellular matrix; GO_CC (GO:0042383…
Fkbp9	Fkbp9	Fkbp9	27055	FK506 binding protein 9	chr6:56782052-56829354	LepR_10hr_Leptin	LepR_10hr_PBS	OK	0.584423	1.37956	1.23913	3.30752	5e-05	0.00170231	2.36056138523015	0.423628	YES	GO_MF (GO:0003755)~ peptidyl-prolyl cis-trans isomerase activity; GO_MF (GO:0005509)~ calcium ion binding; GO_MF (GO:0005528)~ FK506 binding; GO_CC (GO:0005783)~ endoplasmic reticulum; GO_BP (GO:0006457)~ protein folding; GO_CC (GO:0016020)~ membrane; GO_MF (GO:0016853)~ isomerase activity; GO_BP (GO:0018208)~ peptidyl-proline modification; GO_MF (GO:0046872)~ metal ion binding
Sult5a1	Sult5a1	Sult5a1	57429	sulfotransferase family 5A, member 1	chr8:125666746-125682180	LepR_10hr_Leptin	LepR_10hr_PBS	OK	0.507216	1.1981	1.24008	2.5357	0.0011	0.0210788	2.36211630276793	0.423349	YES	GO_MF (GO:0003674)~ molecular_function; GO_CC (GO:0005575)~ cellular_component; GO_BP (GO:0008150)~ biological_process; GO_MF (GO:0016740)~ transferase activity
Cd34	Cd34	Cd34	12490	CD34 antigen	chr1:196765014-196803153	LepR_10hr_Leptin	LepR_10hr_PBS	OK	0.341645	0.807097	1.24025	2.17451	0.002	0.0327734	2.36239465919109	0.423299	YES	GO_BP (GO:0001894)~ tissue homeostasis; GO_BP (GO:0001935)~ endothelial cell proliferation; GO_CC (GO:0005576)~ extracellular region; GO_CC (GO:0005737)~ cytoplasm; GO_CC (GO:0005764)~ lysosome; GO_CC (GO:0005886)~ plasma membrane; GO_BP (GO:0006536)~ glutamate metabolic process; GO_BP (GO:0007155)~ cell adhesion; GO_MF (GO:0008134)~ transcription factor binding; GO_BP (GO:0008217)~ regulation of…
Slc6a3	Slc6a3	Slc6a3	13162	solute carrier family 6 (neurotransmitter transporter, dopamine), member 3	chr13:73674194-73716120	LepR_10hr_Leptin	LepR_10hr_PBS	OK	32.2139	76.312	1.24423	5.95842	5e-05	0.00170231	2.36892085609151	0.422133	YES	GO_MF (GO:0002020)~ protease binding; GO_MF (GO:0005102)~ receptor binding; GO_MF (GO:0005328)~ neurotransmitter:sodium symporter activity; GO_MF (GO:0005329)~ dopamine transmembrane transporter activity; GO_MF (GO:0005330)~ dopamine:sodium symporter activity; GO_CC (GO:0005886)~ plasma membrane; GO_CC (GO:0005887)~ integral to plasma membrane; GO_BP (GO:0006810)~ transport; GO_BP (GO:0007595)~ l…
Cnn2	Cnn2	Cnn2	12798	calponin 2	chr10:79451344-79458145	LepR_10hr_Leptin	LepR_10hr_PBS	OK	0.456991	1.08341	1.24534	2.75669	0.0002	0.00537433	2.37074418943358	0.421808	YES	GO_CC (GO:0001725)~ stress fiber; GO_MF (GO:0003779)~ actin binding; GO_MF (GO:0005516)~ calmodulin binding; GO_BP (GO:0010628)~ positive regulation of gene expression; GO_BP (GO:0030097)~ hemopoiesis; GO_BP (GO:0030336)~ negative regulation of cell migration; GO_BP (GO:0031032)~ actomyosin structure organization; GO_BP (GO:0032970)~ regulation of actin filament-based process; GO_BP (GO:0042060)~…
Ly6c1	Ly6c1	Ly6c1	17067	lymphocyte antigen 6 complex, locus C1	chr15:74875444-74879260	LepR_10hr_Leptin	LepR_10hr_PBS	OK	1.68648	4.01862	1.25269	3.66483	5e-05	0.00170231	2.38285307708762	0.419665	YES	GO_CC (GO:0005886)~ plasma membrane; GO_CC (GO:0009897)~ external side of plasma membrane; GO_CC (GO:0016020)~ membrane; GO_CC (GO:0031225)~ anchored to membrane
Ccdc8	Ccdc8	Ccdc8	434130	coiled-coil domain containing 8	chr7:17579936-17581994	LepR_10hr_Leptin	LepR_10hr_PBS	OK	0.214888	0.513157	1.25581	2.10859	0.00235	0.0365044	2.38801185713868	0.418758	YES	GO_MF (GO:0003674)~ molecular_function; GO_CC (GO:0005886)~ plasma membrane; GO_BP (GO:0010923)~ negative regulation of phosphatase activity
Thbd	Thbd	Thbd	21824	thrombomodulin	chr2:148230206-148233924	LepR_10hr_Leptin	LepR_10hr_PBS	OK	0.212972	0.511233	1.26332	2.63951	0.0002	0.00537433	2.40047514812694	0.416584	YES	GO_MF (GO:0004888)~ transmembrane signaling receptor activity; GO_MF (GO:0005509)~ calcium ion binding; GO_CC (GO:0005615)~ extracellular space; GO_CC (GO:0005886)~ plasma membrane; GO_BP (GO:0007565)~ female pregnancy; GO_BP (GO:0007596)~ blood coagulation; GO_BP (GO:0007599)~ hemostasis; GO_BP (GO:0009790)~ embryo development; GO_CC (GO:0009986)~ cell surface; GO_CC (GO:0016020)~ membrane; GO_C…
Glt25d2	Glt25d2	Glt25d2	269132	collagen beta(1-O)galactosyltransferase 2	chr1:154246996-154357825	LepR_10hr_Leptin	LepR_10hr_PBS	OK	0.591654	1.43229	1.2755	3.67245	5e-05	0.00170231	2.42082702778314	0.413082	YES	GO_MF (GO:0003674)~ molecular_function; GO_CC (GO:0005575)~ cellular_component; GO_CC (GO:0005783)~ endoplasmic reticulum; GO_BP (GO:0008150)~ biological_process; GO_BP (GO:0009103)~ lipopolysaccharide biosynthetic process; GO_MF (GO:0016740)~ transferase activity; GO_MF (GO:0016757)~ transferase activity, transferring glycosyl groups; GO_MF (GO:0050211)~ procollagen galactosyltransferase activity
Aldob	Aldob	Aldob	230163	aldolase B, fructose-bisphosphate	chr4:49548866-49562355	LepR_10hr_Leptin	LepR_10hr_PBS	OK	0.198664	0.481076	1.27594	2.06055	0.0024	0.037035	2.42156545573078	0.412956	YES	GO_MF (GO:0003824)~ catalytic activity; GO_MF (GO:0004332)~ fructose-bisphosphate aldolase activity; GO_CC (GO:0005634)~ nucleus; GO_CC (GO:0005737)~ cytoplasm; GO_CC (GO:0005764)~ lysosome; GO_CC (GO:0005815)~ microtubule organizing center; GO_CC (GO:0005829)~ cytosol; GO_CC (GO:0005856)~ cytoskeleton; GO_CC (GO:0005886)~ plasma membrane; GO_BP (GO:0006000)~ fructose metabolic process; GO_BP (GO…
Col9a3	Col9a3	Col9a3	12841	collagen, type IX, alpha 3	chr2:180332926-180377396	LepR_10hr_Leptin	LepR_10hr_PBS	OK	0.326927	0.792114	1.27674	2.57772	0.00065	0.0140055	2.42290862911765	0.412727	YES	GO_CC (GO:0005581)~ collagen; GO_CC (GO:0005594)~ collagen type IX
Slc17a7	Slc17a7	Slc17a7	72961	solute carrier family 17 (sodium-dependent inorganic phosphate cotransporter), member 7	chr7:52419290-52431509	LepR_10hr_Leptin	LepR_10hr_PBS	OK	5.49598	13.3216	1.27732	5.55472	5e-05	0.00170231	2.42388289566977	0.412561	YES	GO_MF (GO:0005315)~ inorganic phosphate transmembrane transporter activity; GO_BP (GO:0006810)~ transport; GO_BP (GO:0006811)~ ion transport; GO_BP (GO:0006814)~ sodium ion transport; GO_BP (GO:0006817)~ phosphate ion transport; GO_BP (GO:0006836)~ neurotransmitter transport; GO_BP (GO:0007268)~ synaptic transmission; GO_BP (GO:0007616)~ long-term memory; GO_CC (GO:0008021)~ synaptic vesicle; GO_…
Flt1	Flt1	Flt1	14254	FMS-like tyrosine kinase 1	chr5:148373771-148537564	LepR_10hr_Leptin	LepR_10hr_PBS	OK	0.352789	0.857485	1.28131	3.5328	5e-05	0.00170231	2.43059580349665	0.411422	YES	GO_MF (GO:0000166)~ nucleotide binding; GO_BP (GO:0000186)~ activation of MAPKK activity; GO_BP (GO:0001525)~ angiogenesis; GO_BP (GO:0001569)~ patterning of blood vessels; GO_BP (GO:0001666)~ response to hypoxia; GO_BP (GO:0002040)~ sprouting angiogenesis; GO_BP (GO:0002548)~ monocyte chemotaxis; GO_MF (GO:0004672)~ protein kinase activity; GO_MF (GO:0004713)~ protein tyrosine kinase activity; G…
Eng	Eng	Eng	13805	endoglin	chr2:32502114-32549695	LepR_10hr_Leptin	LepR_10hr_PBS	OK	0.437814	1.07771	1.29957	2.07052	0.00155	0.0272454	2.4615550427687	0.406247	YES	GO_BP (GO:0000122)~ negative regulation of transcription from RNA polymerase II promoter; GO_BP (GO:0001525)~ angiogenesis; GO_BP (GO:0001569)~ patterning of blood vessels; GO_BP (GO:0001570)~ vasculogenesis; GO_BP (GO:0001666)~ response to hypoxia; GO_BP (GO:0001934)~ positive regulation of protein phosphorylation; GO_BP (GO:0001937)~ negative regulation of endothelial cell proliferation; GO_BP …
Slc6a20a	Slc6a20a	Slc6a20a	102680	solute carrier family 6 (neurotransmitter transporter), member 20A	chr9:123546024-123587950	LepR_10hr_Leptin	LepR_10hr_PBS	OK	0.21738	0.537182	1.30519	2.23916	0.00245	0.0375586	2.47116269992149	0.404668	YES	GO_BP (GO:0003333)~ amino acid transmembrane transport; GO_MF (GO:0005328)~ neurotransmitter:sodium symporter activity; GO_CC (GO:0005886)~ plasma membrane; GO_CC (GO:0005887)~ integral to plasma membrane; GO_BP (GO:0006810)~ transport; GO_BP (GO:0006836)~ neurotransmitter transport; GO_BP (GO:0006865)~ amino acid transport; GO_MF (GO:0015171)~ amino acid transmembrane transporter activity; GO_MF…
Slco1a4	Slco1a4	Slco1a4	28250	solute carrier organic anion transporter family, member 1a4	chr6:141753960-141804692	LepR_10hr_Leptin	LepR_10hr_PBS	OK	0.805064	1.99216	1.30716	3.84811	5e-05	0.00170231	2.4745393773558	0.404116	YES	GO_MF (GO:0005215)~ transporter activity; GO_CC (GO:0005886)~ plasma membrane; GO_BP (GO:0006810)~ transport; GO_BP (GO:0006811)~ ion transport; GO_BP (GO:0006820)~ anion transport; GO_MF (GO:0008514)~ organic anion transmembrane transporter activity; GO_MF (GO:0015125)~ bile acid transmembrane transporter activity; GO_BP (GO:0015711)~ organic anion transport; GO_BP (GO:0015721)~ bile acid and bi…
Krt9	Krt9	Krt9	107656	keratin 9	chr11:100048094-100054560	LepR_10hr_Leptin	LepR_10hr_PBS	OK	0.225151	0.55795	1.30925	2.33303	0.0004	0.00950983	2.47812678501151	0.403531	YES	GO_MF (GO:0005198)~ structural molecule activity; GO_CC (GO:0005882)~ intermediate filament; GO_BP (GO:0007283)~ spermatogenesis; GO_BP (GO:0043588)~ skin development; GO_CC (GO:0045095)~ keratin filament; GO_BP (GO:0045109)~ intermediate filament organization; GO_CC (GO:0048471)~ perinuclear region of cytoplasm
Slco1c1	Slco1c1	Slco1c1	58807	solute carrier organic anion transporter family, member 1c1	chr6:141472906-141518698	LepR_10hr_Leptin	LepR_10hr_PBS	OK	0.688744	1.7172	1.31802	3.45002	5e-05	0.00170231	2.49323695191389	0.401085	YES	GO_MF (GO:0005215)~ transporter activity; GO_CC (GO:0005886)~ plasma membrane; GO_BP (GO:0006810)~ transport; GO_BP (GO:0006811)~ ion transport; GO_MF (GO:0015125)~ bile acid transmembrane transporter activity; GO_BP (GO:0015721)~ bile acid and bile salt transport; GO_CC (GO:0016020)~ membrane; GO_CC (GO:0016021)~ integral to membrane
Gapdh	Gapdh	Gapdh	14433	glyceraldehyde-3-phosphate dehydrogenase	chr6:125111869-125115601	LepR_10hr_Leptin	LepR_10hr_PBS	OK	379.074	955.236	1.33338	6.79208	5e-05	0.00170231	2.5199236101089	0.396837	YES	GO_MF (GO:0004365)~ glyceraldehyde-3-phosphate dehydrogenase (NAD+) (phosphorylating) activity; GO_CC (GO:0005634)~ nucleus; GO_CC (GO:0005737)~ cytoplasm; GO_CC (GO:0005739)~ mitochondrion; GO_CC (GO:0005811)~ lipid particle; GO_CC (GO:0005829)~ cytosol; GO_CC (GO:0005886)~ plasma membrane; GO_BP (GO:0007275)~ multicellular organismal development; GO_MF (GO:0008017)~ microtubule binding; GO_CC (…
Vtn	Vtn	Vtn	22370	vitronectin	chr11:78312621-78315827	LepR_10hr_Leptin	LepR_10hr_PBS	OK	1.58892	4.00421	1.33347	4.24354	5e-05	0.00170231	2.52008081602746	0.396813	YES	GO_MF (GO:0005044)~ scavenger receptor activity; GO_MF (GO:0005178)~ integrin binding; GO_CC (GO:0005576)~ extracellular region; GO_CC (GO:0005578)~ proteinaceous extracellular matrix; GO_CC (GO:0005615)~ extracellular space; GO_BP (GO:0006955)~ immune response; GO_BP (GO:0007155)~ cell adhesion; GO_BP (GO:0007160)~ cell-matrix adhesion; GO_MF (GO:0008201)~ heparin binding; GO_BP (GO:0010811)~ po…
Vcan	Vcan	Vcan	13003	versican	chr13:89794914-89882117	LepR_10hr_Leptin	LepR_10hr_PBS	OK	0.164387	0.416504	1.34123	2.4898	5e-05	0.00170231	2.53367240306329	0.394684	YES	GO_MF (GO:0005509)~ calcium ion binding; GO_MF (GO:0005540)~ hyaluronic acid binding; GO_CC (GO:0005576)~ extracellular region; GO_CC (GO:0005578)~ proteinaceous extracellular matrix; GO_CC (GO:0005615)~ extracellular space; GO_BP (GO:0007155)~ cell adhesion; GO_BP (GO:0007507)~ heart development; GO_BP (GO:0008347)~ glial cell migration; GO_MF (GO:0030246)~ carbohydrate binding; GO_CC (GO:003101…
Lamb2	Lamb2	Lamb2	16779	laminin, beta 2	chr9:108382192-108392861	LepR_10hr_Leptin	LepR_10hr_PBS	OK	0.265413	0.677976	1.353	3.47972	5e-05	0.00170231	2.55442751839078	0.391477	YES	GO_BP (GO:0000904)~ cell morphogenesis involved in differentiation; GO_MF (GO:0005178)~ integrin binding; GO_CC (GO:0005576)~ extracellular region; GO_CC (GO:0005578)~ proteinaceous extracellular matrix; GO_CC (GO:0005604)~ basement membrane; GO_CC (GO:0005605)~ basal lamina; GO_CC (GO:0005608)~ laminin-3 complex; GO_BP (GO:0007155)~ cell adhesion; GO_BP (GO:0007411)~ axon guidance; GO_BP (GO:000…
Adamts4	Adamts4	Adamts4	240913	a disintegrin-like and metallopeptidase (reprolysin type) with thrombospondin type 1 motif, 4	chr1:173180552-173190053	LepR_10hr_Leptin	LepR_10hr_PBS	OK	0.572664	1.46392	1.35408	3.93779	5e-05	0.00170231	2.55634047609141	0.391184	YES	GO_MF (GO:0002020)~ protease binding; GO_MF (GO:0004222)~ metalloendopeptidase activity; GO_CC (GO:0005576)~ extracellular region; GO_CC (GO:0005578)~ proteinaceous extracellular matrix; GO_CC (GO:0005615)~ extracellular space; GO_BP (GO:0006508)~ proteolysis; GO_MF (GO:0008233)~ peptidase activity; GO_MF (GO:0008237)~ metallopeptidase activity; GO_MF (GO:0008270)~ zinc ion binding; GO_MF (GO:001…
Tmem119	Tmem119	Tmem119	231633	transmembrane protein 119	chr5:114243737-114250361	LepR_10hr_Leptin	LepR_10hr_PBS	OK	0.430041	1.11414	1.37338	3.13993	5e-05	0.00170231	2.59076830567003	0.385986	YES	GO_BP (GO:0001503)~ ossification; GO_BP (GO:0001649)~ osteoblast differentiation; GO_MF (GO:0005515)~ protein binding; GO_CC (GO:0005783)~ endoplasmic reticulum; GO_CC (GO:0016020)~ membrane; GO_CC (GO:0016021)~ integral to membrane; GO_BP (GO:0030154)~ cell differentiation
Inf2	Inf2	Inf2	70435	inverted formin, FH2 and WH2 domain containing	chr12:113826994-113853768	LepR_10hr_Leptin	LepR_10hr_PBS	OK	1.57336	4.10164	1.38235	5.25795	5e-05	0.00170231	2.60692666637087	0.383593	YES	GO_MF (GO:0003779)~ actin binding; GO_CC (GO:0005634)~ nucleus; GO_CC (GO:0005737)~ cytoplasm; GO_CC (GO:0005783)~ endoplasmic reticulum; GO_BP (GO:0016043)~ cellular component organization; GO_MF (GO:0017048)~ Rho GTPase binding; GO_BP (GO:0030036)~ actin cytoskeleton organization; GO_BP (GO:0032535)~ regulation of cellular component size; GO_CC (GO:0048471)~ perinuclear region of cytoplasm; GO_…
Ano2	Ano2	Ano2	243634	anoctamin 2	chr6:125640436-125990146	LepR_10hr_Leptin	LepR_10hr_PBS	OK	0.211625	0.55174	1.38248	2.89328	5e-05	0.00170231	2.60716158485779	0.383559	YES	GO_MF (GO:0005229)~ intracellular calcium activated chloride channel activity; GO_MF (GO:0005254)~ chloride channel activity; GO_MF (GO:0005515)~ protein binding; GO_CC (GO:0005634)~ nucleus; GO_CC (GO:0005886)~ plasma membrane; GO_BP (GO:0006810)~ transport; GO_BP (GO:0006811)~ ion transport; GO_BP (GO:0006821)~ chloride transport; GO_CC (GO:0016020)~ membrane; GO_CC (GO:0016021)~ integral to me…
Mcm3	Mcm3	Mcm3	17215	minichromosome maintenance deficient 3 (S. cerevisiae)	chr1:20793094-20810294	LepR_10hr_Leptin	LepR_10hr_PBS	OK	0.150259	0.393963	1.39061	2.35153	0.00105	0.0203994	2.62189516251922	0.381404	YES	GO_MF (GO:0000166)~ nucleotide binding; GO_MF (GO:0003677)~ DNA binding; GO_MF (GO:0003678)~ DNA helicase activity; GO_MF (GO:0004386)~ helicase activity; GO_MF (GO:0005524)~ ATP binding; GO_CC (GO:0005634)~ nucleus; GO_CC (GO:0005737)~ cytoplasm; GO_CC (GO:0005813)~ centrosome; GO_BP (GO:0006260)~ DNA replication; GO_BP (GO:0006270)~ DNA replication initiation; GO_BP (GO:0007049)~ cell cycle; GO…
Eln	Eln	Eln	13717	elastin	chr5:135178465-135223124	LepR_10hr_Leptin	LepR_10hr_PBS	OK	0.21768	0.572573	1.39525	2.94457	5e-05	0.00170231	2.63034128433135	0.380179	YES	GO_BP (GO:0001974)~ blood vessel remodeling; GO_MF (GO:0005201)~ extracellular matrix structural constituent; GO_MF (GO:0005515)~ protein binding; GO_CC (GO:0005576)~ extracellular region; GO_CC (GO:0005578)~ proteinaceous extracellular matrix; GO_CC (GO:0005739)~ mitochondrion; GO_BP (GO:0007519)~ skeletal muscle tissue development; GO_MF (GO:0030023)~ extracellular matrix constituent conferring…
Pcolce	Pcolce	Pcolce	18542	procollagen C-endopeptidase enhancer protein	chr5:138046334-138052632	LepR_10hr_Leptin	LepR_10hr_PBS	OK	0.281129	0.756815	1.42871	2.58294	0.00085	0.0171307	2.69205894617227	0.371463	YES	GO_MF (GO:0005518)~ collagen binding; GO_CC (GO:0005576)~ extracellular region; GO_CC (GO:0005581)~ collagen; GO_CC (GO:0005615)~ extracellular space; GO_BP (GO:0006508)~ proteolysis; GO_MF (GO:0008201)~ heparin binding; GO_BP (GO:0010952)~ positive regulation of peptidase activity; GO_MF (GO:0016504)~ peptidase activator activity; GO_CC (GO:0031012)~ extracellular matrix; GO_CC (GO:0070062)~ ext…
Dync1h1	Dync1h1	Dync1h1	13424	dynein cytoplasmic 1 heavy chain 1	chr12:111839604-111905154	LepR_10hr_Leptin	LepR_10hr_PBS	OK	8.4644	22.8069	1.42999	6.33092	5e-05	0.00170231	2.694448477173	0.371133	YES	GO_MF (GO:0000166)~ nucleotide binding; GO_BP (GO:0003341)~ cilium movement; GO_MF (GO:0003774)~ motor activity; GO_MF (GO:0003777)~ microtubule motor activity; GO_MF (GO:0005515)~ protein binding; GO_MF (GO:0005524)~ ATP binding; GO_CC (GO:0005737)~ cytoplasm; GO_CC (GO:0005794)~ Golgi apparatus; GO_CC (GO:0005813)~ centrosome; GO_CC (GO:0005856)~ cytoskeleton; GO_CC (GO:0005858)~ axonemal dynei…
Atp13a5	Atp13a5	Atp13a5	268878	ATPase type 13A5	chr16:29231999-29378818	LepR_10hr_Leptin	LepR_10hr_PBS	OK	0.139106	0.376386	1.43603	2.71146	5e-05	0.00170231	2.70575272606176	0.369583	YES	GO_MF (GO:0000166)~ nucleotide binding; GO_MF (GO:0005524)~ ATP binding; GO_BP (GO:0006812)~ cation transport; GO_CC (GO:0016020)~ membrane; GO_CC (GO:0016021)~ integral to membrane; GO_MF (GO:0016787)~ hydrolase activity; GO_MF (GO:0016887)~ ATPase activity; GO_MF (GO:0019829)~ cation-transporting ATPase activity; GO_MF (GO:0046872)~ metal ion binding
Gata2	Gata2	Gata2	14461	GATA binding protein 2	chr6:88148657-88157026	LepR_10hr_Leptin	LepR_10hr_PBS	OK	0.224886	0.613636	1.44819	2.99118	5e-05	0.00170231	2.72865500440574	0.366481	YES	GO_BP (GO:0000122)~ negative regulation of transcription from RNA polymerase II promoter; GO_MF (GO:0000980)~ RNA polymerase II distal enhancer sequence-specific DNA binding; GO_MF (GO:0001077)~ RNA polymerase II core promoter proximal region sequence-specific DNA binding transcription factor activity involved in positive regulation of transcription; GO_MF (GO:0001158)~ enhancer sequence-specific…
Islr	Islr	Islr	26968	immunoglobulin superfamily containing leucine-rich repeat	chr9:58004070-58007028	LepR_10hr_Leptin	LepR_10hr_PBS	OK	0.345914	0.950823	1.45876	2.84366	5e-05	0.00170231	2.74872008888864	0.363806	YES	GO_CC (GO:0005576)~ extracellular region
Spna2	Spna2	Spna2	20740	spectrin alpha, non-erythrocytic 1	chr2:29821079-29886970	LepR_10hr_Leptin	LepR_10hr_PBS	OK	16.7179	45.9538	1.45879	6.22723	5e-05	0.00170231	2.74877724751032	0.363798	YES	GO_MF (GO:0003779)~ actin binding; GO_MF (GO:0005509)~ calcium ion binding; GO_MF (GO:0005516)~ calmodulin binding; GO_CC (GO:0005737)~ cytoplasm; GO_CC (GO:0005856)~ cytoskeleton; GO_CC (GO:0005886)~ plasma membrane; GO_CC (GO:0005916)~ fascia adherens; GO_CC (GO:0015630)~ microtubule cytoskeleton; GO_CC (GO:0016020)~ membrane; GO_CC (GO:0016328)~ lateral plasma membrane; GO_MF (GO:0019905)~ syn…
Crym	Crym	Crym	12971	crystallin, mu	chr7:127329897-127345502	LepR_10hr_Leptin	LepR_10hr_PBS	OK	8.01965	22.1529	1.46589	6.44401	5e-05	0.00170231	2.76233827048987	0.362012	YES	GO_BP (GO:0000122)~ negative regulation of transcription from RNA polymerase II promoter; GO_MF (GO:0003714)~ transcription corepressor activity; GO_CC (GO:0005634)~ nucleus; GO_CC (GO:0005737)~ cytoplasm; GO_CC (GO:0005739)~ mitochondrion; GO_CC (GO:0005886)~ plasma membrane; GO_BP (GO:0007605)~ sensory perception of sound; GO_MF (GO:0016491)~ oxidoreductase activity; GO_BP (GO:0042403)~ thyroid…
Cd4	Cd4	Cd4	12504	CD4 antigen	chr6:124814710-124838227	LepR_10hr_Leptin	LepR_10hr_PBS	OK	0.199752	0.559198	1.48515	2.70633	0.0001	0.00308286	2.79946278201972	0.357211	YES	GO_BP (GO:0001816)~ cytokine production; GO_MF (GO:0001948)~ glycoprotein binding; GO_CC (GO:0005788)~ endoplasmic reticulum lumen; GO_CC (GO:0005789)~ endoplasmic reticulum membrane; GO_CC (GO:0005886)~ plasma membrane; GO_BP (GO:0006948)~ induction by virus of host cell-cell fusion; GO_BP (GO:0006955)~ immune response; GO_BP (GO:0007155)~ cell adhesion; GO_BP (GO:0007166)~ cell surface receptor…
Chrna5	Chrna5	Chrna5	110835	cholinergic receptor, nicotinic, alpha polypeptide 5	chr9:54828686-54855586	LepR_10hr_Leptin	LepR_10hr_PBS	OK	0.213519	0.598429	1.48682	2.76868	0.0001	0.00308286	2.80270519264978	0.356798	YES	GO_MF (GO:0004889)~ acetylcholine-activated cation-selective channel activity; GO_MF (GO:0005216)~ ion channel activity; GO_MF (GO:0005230)~ extracellular ligand-gated ion channel activity; GO_CC (GO:0005886)~ plasma membrane; GO_CC (GO:0005892)~ acetylcholine-gated channel complex; GO_BP (GO:0006810)~ transport; GO_BP (GO:0006811)~ ion transport; GO_MF (GO:0015464)~ acetylcholine receptor activi…
Adra1d	Adra1d	Adra1d	11550	adrenergic receptor, alpha 1d	chr2:131371092-131388021	LepR_10hr_Leptin	LepR_10hr_PBS	OK	0.309884	0.879832	1.5055	3.34167	5e-05	0.00170231	2.8392305442292	0.352208	YES	GO_BP (GO:0001986)~ negative regulation of the force of heart contraction involved in baroreceptor response to increased systemic arterial blood pressure; GO_BP (GO:0001994)~ norepinephrine-epinephrine vasoconstriction involved in regulation of systemic arterial blood pressure; GO_MF (GO:0004871)~ signal transducer activity; GO_MF (GO:0004930)~ G-protein coupled receptor activity; GO_MF (GO:00049…
Bdkrb2	Bdkrb2	Bdkrb2	12062	bradykinin receptor, beta 2	chr12:106801381-106831281	LepR_10hr_Leptin	LepR_10hr_PBS	OK	0.229986	0.654633	1.50914	2.65417	0.00125	0.0232852	2.8464031257497	0.351321	YES	GO_MF (GO:0002020)~ protease binding; GO_BP (GO:0002438)~ acute inflammatory response to antigenic stimulus; GO_MF (GO:0004871)~ signal transducer activity; GO_MF (GO:0004930)~ G-protein coupled receptor activity; GO_MF (GO:0004947)~ bradykinin receptor activity; GO_CC (GO:0005768)~ endosome; GO_CC (GO:0005886)~ plasma membrane; GO_BP (GO:0006939)~ smooth muscle contraction; GO_BP (GO:0006950)~ r…
Slc30a3	Slc30a3	Slc30a3	22784	solute carrier family 30 (zinc transporter), member 3	chr5:31388478-31395900	LepR_10hr_Leptin	LepR_10hr_PBS	OK	0.794351	2.26745	1.51322	4.27638	5e-05	0.00170231	2.85446426229689	0.350328	YES	GO_CC (GO:0005737)~ cytoplasm; GO_CC (GO:0005770)~ late endosome; GO_BP (GO:0006810)~ transport; GO_BP (GO:0006811)~ ion transport; GO_BP (GO:0006812)~ cation transport; GO_BP (GO:0006829)~ zinc ion transport; GO_MF (GO:0008324)~ cation transmembrane transporter activity; GO_BP (GO:0010312)~ detoxification of zinc ion; GO_CC (GO:0016020)~ membrane; GO_CC (GO:0016021)~ integral to membrane; GO_CC …
Slc13a4	Slc13a4	Slc13a4	243755	solute carrier family 13 (sodium/sulfate symporters), member 4	chr6:35217952-35258126	LepR_10hr_Leptin	LepR_10hr_PBS	OK	0.221534	0.638703	1.52762	3.24477	5e-05	0.00170231	2.88309824656078	0.346849	YES	GO_MF (GO:0003674)~ molecular_function; GO_CC (GO:0005575)~ cellular_component; GO_BP (GO:0008150)~ biological_process
Ptprb	Ptprb	Ptprb	19263	protein tyrosine phosphatase, receptor type, B	chr10:115738429-115826594	LepR_10hr_Leptin	LepR_10hr_PBS	OK	0.186247	0.540594	1.53733	4.14301	5e-05	0.00170231	2.90256826905501	0.344522	YES	GO_BP (GO:0001525)~ angiogenesis; GO_MF (GO:0004721)~ phosphoprotein phosphatase activity; GO_MF (GO:0004725)~ protein tyrosine phosphatase activity; GO_MF (GO:0005515)~ protein binding; GO_BP (GO:0006470)~ protein dephosphorylation; GO_CC (GO:0016020)~ membrane; GO_CC (GO:0016021)~ integral to membrane; GO_BP (GO:0016311)~ dephosphorylation; GO_MF (GO:0016787)~ hydrolase activity; GO_MF (GO:0016…
Gata3	Gata3	Gata3	14462	GATA binding protein 3	chr2:9778704-9800227	LepR_10hr_Leptin	LepR_10hr_PBS	OK	0.186354	0.543714	1.5448	3.00595	5e-05	0.00170231	2.91763619018349	0.342743	YES	GO_BP (GO:0000122)~ negative regulation of transcription from RNA polymerase II promoter; GO_CC (GO:0000790)~ nuclear chromatin; GO_BP (GO:0000902)~ cell morphogenesis; GO_MF (GO:0000976)~ transcription regulatory region sequence-specific DNA binding; GO_MF (GO:0000977)~ RNA polymerase II regulatory region sequence-specific DNA binding; GO_MF (GO:0000979)~ RNA polymerase II core promoter sequence…
Spp1	Spp1	Spp1	20750	secreted phosphoprotein 1	chr5:104864136-104870069	LepR_10hr_Leptin	LepR_10hr_PBS	OK	1.18824	3.59762	1.59821	4.4822	5e-05	0.00170231	3.02767426488044	0.330287	YES	GO_BP (GO:0001503)~ ossification; GO_MF (GO:0005125)~ cytokine activity; GO_CC (GO:0005576)~ extracellular region; GO_CC (GO:0005615)~ extracellular space; GO_CC (GO:0005737)~ cytoplasm; GO_BP (GO:0007155)~ cell adhesion; GO_BP (GO:0010811)~ positive regulation of cell-substrate adhesion; GO_BP (GO:0030593)~ neutrophil chemotaxis; GO_BP (GO:0031214)~ biomineral tissue development; GO_BP (GO:00332…
Cfh	Cfh	Cfh	12628	complement component factor h	chr1:141982431-142079988	LepR_10hr_Leptin	LepR_10hr_PBS	OK	0.154929	0.471265	1.60493	3.05603	5e-05	0.00170231	3.04180991336385	0.328752	YES	GO_MF (GO:0001851)~ complement component C3b binding; GO_CC (GO:0005576)~ extracellular region; GO_CC (GO:0005615)~ extracellular space; GO_CC (GO:0005634)~ nucleus; GO_CC (GO:0005737)~ cytoplasm; GO_CC (GO:0005886)~ plasma membrane; GO_BP (GO:0006957)~ complement activation, alternative pathway; GO_MF (GO:0008201)~ heparin binding; GO_BP (GO:0030449)~ regulation of complement activation; GO_MF (…
Malat1	Malat1	Malat1	72289	metastasis associated lung adenocarcinoma transcript 1 (non-coding RNA)	chr19:5795689-5802671	LepR_10hr_Leptin	LepR_10hr_PBS	OK	1.4925	4.54802	1.6075	5.99716	5e-05	0.00170231	3.04723338703647	0.328167	YES	GO_BP (GO:0000381)~ regulation of alternative mRNA splicing, via spliceosome; GO_MF (GO:0003674)~ molecular_function; GO_CC (GO:0016607)~ nuclear speck; GO_BP (GO:0035063)~ nuclear speck organization; GO_BP (GO:0050807)~ regulation of synapse organization
Alpl	Alpl	Alpl	11647	alkaline phosphatase, liver/bone/kidney	chr4:137297646-137352292	LepR_10hr_Leptin	LepR_10hr_PBS	OK	0.203432	0.621074	1.61022	2.99436	5e-05	0.00170231	3.05298393921214	0.327548	YES	GO_BP (GO:0001958)~ endochondral ossification; GO_BP (GO:0003006)~ developmental process involved in reproduction; GO_MF (GO:0003824)~ catalytic activity; GO_MF (GO:0004035)~ alkaline phosphatase activity; GO_MF (GO:0005515)~ protein binding; GO_CC (GO:0005615)~ extracellular space; GO_CC (GO:0005886)~ plasma membrane; GO_BP (GO:0008152)~ metabolic process; GO_CC (GO:0016020)~ membrane; GO_BP (GO…
Rtn4rl2	Rtn4rl2	Rtn4rl2	269295	reticulon 4 receptor-like 2	chr2:84712102-84726849	LepR_10hr_Leptin	LepR_10hr_PBS	OK	0.481759	1.4842	1.6233	3.46126	5e-05	0.00170231	3.0807892624584	0.324592	YES	GO_MF (GO:0004872)~ receptor activity; GO_CC (GO:0005886)~ plasma membrane; GO_CC (GO:0009897)~ external side of plasma membrane; GO_CC (GO:0009986)~ cell surface; GO_CC (GO:0016020)~ membrane; GO_BP (GO:0031103)~ axon regeneration; GO_CC (GO:0031225)~ anchored to membrane; GO_CC (GO:0045121)~ membrane raft; GO_CC (GO:0046658)~ anchored to plasma membrane
Sp140	Sp140	Sp140	434484	Sp140 nuclear body protein	chr1:87473474-87541611	LepR_10hr_Leptin	LepR_10hr_PBS	OK	0.729065	2.29559	1.65475	3.51666	5e-05	0.00170231	3.14868623325295	0.317593	YES	GO_MF (GO:0003674)~ molecular_function; GO_CC (GO:0005730)~ nucleolus; GO_CC (GO:0005737)~ cytoplasm; GO_BP (GO:0008150)~ biological_process; GO_MF (GO:0046872)~ metal ion binding
Foxf2	Foxf2	Foxf2	14238	forkhead box F2	chr13:31717684-31723275	LepR_10hr_Leptin	LepR_10hr_PBS	OK	0.16204	0.511338	1.65793	2.8349	0.0004	0.00950983	3.15563424736657	0.316894	YES	GO_MF (GO:0003677)~ DNA binding; GO_MF (GO:0003700)~ sequence-specific DNA binding transcription factor activity; GO_CC (GO:0005634)~ nucleus; GO_CC (GO:0005667)~ transcription factor complex; GO_BP (GO:0006351)~ transcription, DNA-dependent; GO_BP (GO:0006355)~ regulation of transcription, DNA-dependent; GO_MF (GO:0008134)~ transcription factor binding; GO_BP (GO:0030198)~ extracellular matrix o…
Acvrl1	Acvrl1	Acvrl1	11482	activin A receptor, type II-like 1	chr15:100958967-100975767	LepR_10hr_Leptin	LepR_10hr_PBS	OK	0.192635	0.627146	1.70293	3.4525	5e-05	0.00170231	3.2556147730354	0.307162	YES	GO_MF (GO:0000166)~ nucleotide binding; GO_BP (GO:0001525)~ angiogenesis; GO_BP (GO:0001701)~ in utero embryonic development; GO_BP (GO:0001937)~ negative regulation of endothelial cell proliferation; GO_BP (GO:0001938)~ positive regulation of endothelial cell proliferation; GO_BP (GO:0001946)~ lymphangiogenesis; GO_BP (GO:0001974)~ blood vessel remodeling; GO_MF (GO:0004672)~ protein kinase acti…
Ttr	Ttr	Ttr	22139	transthyretin	chr18:20823750-20832827	LepR_10hr_Leptin	LepR_10hr_PBS	OK	1.39743	4.7228	1.75687	4.84815	5e-05	0.00170231	3.37964098740806	0.295889	YES	GO_MF (GO:0005179)~ hormone activity; GO_CC (GO:0005576)~ extracellular region; GO_CC (GO:0005615)~ extracellular space; GO_BP (GO:0006810)~ transport; GO_MF (GO:0042562)~ hormone binding; GO_BP (GO:0042572)~ retinol metabolic process; GO_MF (GO:0042802)~ identical protein binding; GO_CC (GO:0043234)~ protein complex; GO_MF (GO:0046982)~ protein heterodimerization activity
Col6a1	Col6a1	Col6a1	12833	collagen, type VI, alpha 1	chr10:76171536-76188789	LepR_10hr_Leptin	LepR_10hr_PBS	OK	0.224831	0.762189	1.76131	3.93454	5e-05	0.00170231	3.39005810238482	0.29498	YES	GO_CC (GO:0005576)~ extracellular region; GO_CC (GO:0005578)~ proteinaceous extracellular matrix; GO_CC (GO:0005581)~ collagen; GO_CC (GO:0005765)~ lysosomal membrane; GO_BP (GO:0007155)~ cell adhesion; GO_CC (GO:0031012)~ extracellular matrix; GO_CC (GO:0042383)~ sarcolemma; GO_CC (GO:0043234)~ protein complex; GO_MF (GO:0048407)~ platelet-derived growth factor binding; GO_BP (GO:0070208)~ prote…
Scn4b	Scn4b	Scn4b	399548	sodium channel, type IV, beta	chr9:44947124-44962144	LepR_10hr_Leptin	LepR_10hr_PBS	OK	2.57263	8.73661	1.76383	7.06921	5e-05	0.00170231	3.3959847962709	0.294465	YES	GO_CC (GO:0001518)~ voltage-gated sodium channel complex; GO_MF (GO:0005244)~ voltage-gated ion channel activity; GO_MF (GO:0005248)~ voltage-gated sodium channel activity; GO_MF (GO:0005272)~ sodium channel activity; GO_CC (GO:0005886)~ plasma membrane; GO_BP (GO:0006810)~ transport; GO_BP (GO:0006811)~ ion transport; GO_BP (GO:0006814)~ sodium ion transport; GO_BP (GO:0010765)~ positive regulat…
Krt2	Krt2	Krt2	16681	keratin 2	chr15:101641119-101648600	LepR_10hr_Leptin	LepR_10hr_PBS	OK	0.206078	0.713051	1.79081	3.26717	5e-05	0.00170231	3.46009104538512	0.28901	YES	GO_MF (GO:0005198)~ structural molecule activity; GO_CC (GO:0005737)~ cytoplasm; GO_CC (GO:0005794)~ Golgi apparatus; GO_CC (GO:0005882)~ intermediate filament; GO_BP (GO:0031424)~ keratinization; GO_BP (GO:0032980)~ keratinocyte activation; GO_BP (GO:0043616)~ keratinocyte proliferation; GO_CC (GO:0045095)~ keratin filament; GO_CC (GO:0045111)~ intermediate filament cytoskeleton; GO_BP (GO:00515…
Cdh5	Cdh5	Cdh5	12562	cadherin 5	chr8:106625524-106668402	LepR_10hr_Leptin	LepR_10hr_PBS	OK	0.155232	0.537957	1.79306	3.33956	5e-05	0.00170231	3.46549154834514	0.288559	YES	GO_BP (GO:0001955)~ blood vessel maturation; GO_MF (GO:0005102)~ receptor binding; GO_MF (GO:0005509)~ calcium ion binding; GO_MF (GO:0005515)~ protein binding; GO_CC (GO:0005886)~ plasma membrane; GO_CC (GO:0005911)~ cell-cell junction; GO_CC (GO:0005923)~ tight junction; GO_BP (GO:0007155)~ cell adhesion; GO_BP (GO:0007156)~ homophilic cell adhesion; GO_MF (GO:0008013)~ beta-catenin binding; GO…
Slc39a4	Slc39a4	Slc39a4	72027	solute carrier family 39 (zinc transporter), member 4	chr15:76442812-76447282	LepR_10hr_Leptin	LepR_10hr_PBS	OK	0.176177	0.629576	1.83735	3.15182	5e-05	0.00170231	3.57353024810424	0.279835	YES	GO_MF (GO:0005385)~ zinc ion transmembrane transporter activity; GO_CC (GO:0005768)~ endosome; GO_CC (GO:0005886)~ plasma membrane; GO_BP (GO:0006810)~ transport; GO_BP (GO:0006811)~ ion transport; GO_BP (GO:0006829)~ zinc ion transport; GO_BP (GO:0006882)~ cellular zinc ion homeostasis; GO_CC (GO:0016020)~ membrane; GO_CC (GO:0016021)~ integral to membrane; GO_CC (GO:0016023)~ cytoplasmic membra…
Tie1	Tie1	Tie1	21846	tyrosine kinase with immunoglobulin-like and EGF-like domains 1	chr4:118143795-118162454	LepR_10hr_Leptin	LepR_10hr_PBS	OK	0.11718	0.421217	1.84584	3.21033	5e-05	0.00170231	3.59462182801946	0.278193	YES	GO_MF (GO:0000166)~ nucleotide binding; GO_BP (GO:0001525)~ angiogenesis; GO_BP (GO:0001570)~ vasculogenesis; GO_BP (GO:0001701)~ in utero embryonic development; GO_MF (GO:0004672)~ protein kinase activity; GO_MF (GO:0004713)~ protein tyrosine kinase activity; GO_MF (GO:0004714)~ transmembrane receptor protein tyrosine kinase activity; GO_MF (GO:0005524)~ ATP binding; GO_CC (GO:0005886)~ plasma m…
Ucn	Ucn	Ucn	22226	urocortin	chr5:31440361-31441268	LepR_10hr_Leptin	LepR_10hr_PBS	OK	7.54002	27.1969	1.8508	8.51839	5e-05	0.00170231	3.6070014422915	0.277239	YES	GO_MF (GO:0001664)~ G-protein coupled receptor binding; GO_BP (GO:0001934)~ positive regulation of protein phosphorylation; GO_MF (GO:0005179)~ hormone activity; GO_CC (GO:0005576)~ extracellular region; GO_BP (GO:0006979)~ response to oxidative stress; GO_BP (GO:0007218)~ neuropeptide signaling pathway; GO_BP (GO:0007611)~ learning or memory; GO_BP (GO:0007631)~ feeding behavior; GO_BP (GO:00083…
Ppp1r1b	Ppp1r1b	Ppp1r1b	19049	protein phosphatase 1, regulatory (inhibitor) subunit 1B	chr11:98210051-98219109	LepR_10hr_Leptin	LepR_10hr_PBS	OK	12.4485	45.3516	1.86519	8.17895	5e-05	0.00170231	3.64315909941222	0.274487	YES	GO_BP (GO:0001975)~ response to amphetamine; GO_MF (GO:0004864)~ protein phosphatase inhibitor activity; GO_MF (GO:0004865)~ protein serine/threonine phosphatase inhibitor activity; GO_CC (GO:0005634)~ nucleus; GO_CC (GO:0005737)~ cytoplasm; GO_BP (GO:0006351)~ transcription, DNA-dependent; GO_BP (GO:0007165)~ signal transduction; GO_BP (GO:0007621)~ negative regulation of female receptivity; GO_…
Pla2g4a	Pla2g4a	Pla2g4a	18783	phospholipase A2, group IVA (cytosolic, calcium-dependent)	chr1:151676751-151808414	LepR_10hr_Leptin	LepR_10hr_PBS	OK	0.0908482	0.334399	1.88004	2.54636	0.00025	0.00642262	3.68085265599035	0.271676	YES	GO_BP (GO:0001542)~ ovulation from ovarian follicle; GO_MF (GO:0004620)~ phospholipase activity; GO_MF (GO:0004622)~ lysophospholipase activity; GO_MF (GO:0004623)~ phospholipase A2 activity; GO_MF (GO:0005509)~ calcium ion binding; GO_MF (GO:0005544)~ calcium-dependent phospholipid binding; GO_CC (GO:0005634)~ nucleus; GO_CC (GO:0005737)~ cytoplasm; GO_CC (GO:0005783)~ endoplasmic reticulum; GO_…
Sema3g	Sema3g	Sema3g	218877	sema domain, immunoglobulin domain (Ig), short basic domain, secreted, (semaphorin) 3G	chr14:32031058-32042697	LepR_10hr_Leptin	LepR_10hr_PBS	OK	0.116751	0.435694	1.89988	3.34687	5e-05	0.00170231	3.73182154904732	0.267966	YES	GO_MF (GO:0004872)~ receptor activity; GO_CC (GO:0005576)~ extracellular region; GO_BP (GO:0007275)~ multicellular organismal development; GO_CC (GO:0016020)~ membrane
Tek	Tek	Tek	21687	endothelial-specific receptor tyrosine kinase	chr4:94405990-94541630	LepR_10hr_Leptin	LepR_10hr_PBS	OK	0.0915515	0.35388	1.95061	3.27405	5e-05	0.00170231	3.86537932906653	0.258707	YES	GO_MF (GO:0000166)~ nucleotide binding; GO_BP (GO:0001525)~ angiogenesis; GO_BP (GO:0001569)~ patterning of blood vessels; GO_BP (GO:0001570)~ vasculogenesis; GO_CC (GO:0001725)~ stress fiber; GO_BP (GO:0001934)~ positive regulation of protein phosphorylation; GO_BP (GO:0001935)~ endothelial cell proliferation; GO_BP (GO:0001936)~ regulation of endothelial cell proliferation; GO_BP (GO:0002040)~ …
Dcn	Dcn	Dcn	13179	decorin	chr10:96942133-96980796	LepR_10hr_Leptin	LepR_10hr_PBS	OK	0.50598	2.0453	2.01516	4.23998	5e-05	0.00170231	4.04225406140985	0.247387	YES	GO_MF (GO:0005518)~ collagen binding; GO_MF (GO:0005539)~ glycosaminoglycan binding; GO_CC (GO:0005576)~ extracellular region; GO_CC (GO:0005578)~ proteinaceous extracellular matrix; GO_CC (GO:0005589)~ collagen type VI; GO_CC (GO:0005615)~ extracellular space; GO_BP (GO:0019800)~ peptide cross-linking via chondroitin 4-sulfate glycosaminoglycan; GO_CC (GO:0031012)~ extracellular matrix; GO_MF (G…
Vwf	Vwf	Vwf	22371	Von Willebrand factor homolog	chr6:125502980-125636695	LepR_10hr_Leptin	LepR_10hr_PBS	OK	0.095382	0.412947	2.11417	4.49654	5e-05	0.00170231	4.32940870401116	0.230978	YES	GO_BP (GO:0001889)~ liver development; GO_BP (GO:0001890)~ placenta development; GO_MF (GO:0001948)~ glycoprotein binding; GO_MF (GO:0002020)~ protease binding; GO_MF (GO:0005178)~ integrin binding; GO_MF (GO:0005515)~ protein binding; GO_MF (GO:0005518)~ collagen binding; GO_CC (GO:0005576)~ extracellular region; GO_CC (GO:0005578)~ proteinaceous extracellular matrix; GO_CC (GO:0005783)~ endopla…
BC002163	BC002163	BC002163	170658	NADH dehydrogenase Fe-S protein 5 pseudogene	chr4:123389952-123395429	LepR_10hr_Leptin	LepR_10hr_PBS	OK	6.03865	26.6507	2.14187	8.90357	5e-05	0.00170231	4.41333726025366	0.226586	YES
Srgn	Srgn	Srgn	19073	serglycin	chr10:61957175-61970503	LepR_10hr_Leptin	LepR_10hr_PBS	OK	0.264659	1.17309	2.1481	3.32013	0.0005	0.0112939	4.43243661390626	0.22561	YES	GO_CC (GO:0000139)~ Golgi membrane; GO_MF (GO:0005515)~ protein binding; GO_MF (GO:0005518)~ collagen binding; GO_CC (GO:0005576)~ extracellular region; GO_CC (GO:0005615)~ extracellular space; GO_CC (GO:0005794)~ Golgi apparatus; GO_BP (GO:0006915)~ apoptotic process; GO_BP (GO:0008626)~ granzyme-mediated apoptotic signaling pathway; GO_BP (GO:0016485)~ protein processing; GO_BP (GO:0030502)~ ne…
1700001K19Rik	1700001K19Rik	1700001K19Rik	66323	RIKEN cDNA 1700001K19 gene	chr12:111905898-111920829	LepR_10hr_Leptin	LepR_10hr_PBS	OK	0.234576	1.04432	2.15444	3.372	0.00095	0.0187685	4.45195805466575	0.22462	YES	GO_MF (GO:0003674)~ molecular_function; GO_CC (GO:0005575)~ cellular_component; GO_BP (GO:0008150)~ biological_process
Dio3	Dio3	Dio3	107585	deiodinase, iodothyronine type III	chr12:111517439-111519307	LepR_10hr_Leptin	LepR_10hr_PBS	OK	0.0901678	0.412758	2.19461	2.81073	0.00145	0.0259097	4.57765900845933	0.218452	YES	GO_MF (GO:0004800)~ thyroxine 5'-deiodinase activity; GO_CC (GO:0005768)~ endosome; GO_CC (GO:0005886)~ plasma membrane; GO_CC (GO:0016020)~ membrane; GO_CC (GO:0016021)~ integral to membrane; GO_MF (GO:0016491)~ oxidoreductase activity; GO_MF (GO:0033798)~ thyroxine 5-deiodinase activity; GO_BP (GO:0040018)~ positive regulation of multicellular organism growth; GO_BP (GO:0042404)~ thyroid hormon…
Acta2	Acta2	Acta2	11475	actin, alpha 2, smooth muscle, aorta	chr19:34315580-34329826	LepR_10hr_Leptin	LepR_10hr_PBS	OK	0.154091	0.78466	2.34829	3.57	0.00015	0.00430276	5.09220323566417	0.196379	YES	GO_MF (GO:0000166)~ nucleotide binding; GO_MF (GO:0005515)~ protein binding; GO_MF (GO:0005524)~ ATP binding; GO_CC (GO:0005737)~ cytoplasm; GO_CC (GO:0005856)~ cytoskeleton; GO_BP (GO:0008217)~ regulation of blood pressure; GO_BP (GO:0014829)~ vascular smooth muscle contraction; GO_CC (GO:0015629)~ actin cytoskeleton; GO_CC (GO:0030485)~ smooth muscle contractile fiber
Adora2a	Adora2a	Adora2a	11540	adenosine A2a receptor	chr10:74779687-74797533	LepR_10hr_Leptin	LepR_10hr_PBS	OK	0.482846	2.85098	2.56182	6.73461	5e-05	0.00170231	5.90452089041114	0.169362	YES	GO_MF (GO:0001609)~ G-protein coupled adenosine receptor activity; GO_BP (GO:0001963)~ synaptic transmission, dopaminergic; GO_BP (GO:0001973)~ adenosine receptor signaling pathway; GO_BP (GO:0001975)~ response to amphetamine; GO_MF (GO:0004871)~ signal transducer activity; GO_MF (GO:0004930)~ G-protein coupled receptor activity; GO_CC (GO:0005882)~ intermediate filament; GO_CC (GO:0005886)~ plas…
Emx1	Emx1	Emx1	13796	empty spiracles homeobox 1	chr6:85137924-85154457	LepR_10hr_Leptin	LepR_10hr_PBS	OK	0.104719	0.647242	2.62778	2.99355	0.00325	0.046235	6.18074180929004	0.161793	YES	GO_MF (GO:0003677)~ DNA binding; GO_MF (GO:0003700)~ sequence-specific DNA binding transcription factor activity; GO_CC (GO:0005634)~ nucleus; GO_BP (GO:0006355)~ regulation of transcription, DNA-dependent; GO_BP (GO:0007275)~ multicellular organismal development; GO_BP (GO:0007420)~ brain development; GO_BP (GO:0009791)~ post-embryonic development; GO_BP (GO:0021796)~ cerebral cortex regionaliza…
Gkn3	Gkn3	Gkn3	68888	gastrokine 3	chr6:87333312-87338929	LepR_10hr_Leptin	LepR_10hr_PBS	OK	0.138216	1.12792	3.02867	3.51047	0.00215	0.0343877	8.1605704232798	0.12254	YES	GO_MF (GO:0003674)~ molecular_function; GO_CC (GO:0005576)~ extracellular region; GO_CC (GO:0005615)~ extracellular space; GO_BP (GO:0050680)~ negative regulation of epithelial cell proliferation
Gm1821	Gm1821	Gm1821	218963	ubiquitin pseudogene	chr14:46703701-46704632	LepR_10hr_Leptin	LepR_10hr_PBS	OK	16.3052	245.268	3.91095	18.9761	5e-05	0.00170231	15.0422659059019	0.0664793	YES
Gh	Gh	Gh	14599	growth hormone	chr11:106161581-106163124	LepR_10hr_Leptin	LepR_10hr_PBS	OK	0.0582525	5.78292	6.63333	4.94596	0.0026	0.0391731	99.2730353876787	0.0100732	YES	GO_MF (GO:0005131)~ growth hormone receptor binding; GO_MF (GO:0005179)~ hormone activity; GO_CC (GO:0005576)~ extracellular region; GO_CC (GO:0005615)~ extracellular space; GO_CC (GO:0005634)~ nucleus; GO_CC (GO:0005739)~ mitochondrion; GO_CC (GO:0005802)~ trans-Golgi network; GO_CC (GO:0005829)~ cytosol; GO_CC (GO:0005886)~ plasma membrane; GO_BP (GO:0007165)~ signal transduction; GO_BP (GO:000…
Mir25	Mir25	Mir25	723926	microRNA 25	chr5:138605816-138613090	LepR_10hr_Leptin	LepR_10hr_PBS	OK	0	38.3479	inf	-nan	0.1994	0.519403	inf	#VALUE!	NO
Mir3072	Mir3072	Mir3072	100499517	microRNA 3072	chr12:110973190-110987667	LepR_10hr_Leptin	LepR_10hr_PBS	OK	0	70.4937	inf	-nan	0.1261	0.413369	inf	#VALUE!	NO
Mir3074-1	Mir3074-1	Mir3074-1	100526474	microRNA 3074-1	chr13:63402506-63402591	LepR_10hr_Leptin	LepR_10hr_PBS	OK	0	9.0123	inf	-nan	0.0202	0.151928	inf	#VALUE!	NO
Mir434	Mir434	Mir434	723867	microRNA 434	chr12:110828378-110833613	LepR_10hr_Leptin	LepR_10hr_PBS	OK	0	46.8567	inf	-nan	0.1575	0.461322	inf	#VALUE!	NO
Mir493	Mir493	Mir493	100124466	microRNA 493	chr12:110818442-110818525	LepR_10hr_Leptin	LepR_10hr_PBS	OK	0	40.9196	inf	-nan	0.0369	0.214414	inf	#VALUE!	NO
Snora31	Snora31	Snora31	100303751	small nucleolar RNA, H/ACA box 31	chr14:76245062-76248110	LepR_10hr_Leptin	LepR_10hr_PBS	OK	0	11.9133	inf	-nan	0.1306	0.419654	inf	#VALUE!	NO
Snora47	Snora47	Snora47	100217450	small nucleolar RNA, H/ACA box 47	chr13:96095191-96107796	LepR_10hr_Leptin	LepR_10hr_PBS	OK	0	3.19375	inf	-nan	0.20895	0.529748	inf	#VALUE!	NO
Snord15b	Snord15b	Snord15b	449631	small nucleolar RNA, C/D box 14B	chr7:106626406-106632219	LepR_10hr_Leptin	LepR_10hr_PBS	OK	0	2.68396	inf	-nan	0.08935	0.351265	inf	#VALUE!	NO
Snord22	Snord22	Snord22	100127111	small nucleolar RNA, C/D box 22	chr19:8797976-8800816	LepR_10hr_Leptin	LepR_10hr_PBS	OK	0	7.4746	inf	-nan	0.22785	0.549228	inf	#VALUE!	NO
Snord35b	Snord35b	Snord35b	27212	small nucleolar RNA, C/D box 35B	chr7:52377757-52379759	LepR_10hr_Leptin	LepR_10hr_PBS	OK	0	32.0351	inf	-nan	0.13845	0.432897	inf	#VALUE!	NO
Snord47	Snord47	Snord47	100217446	small nucleolar RNA, C/D box 47	chr1:162965296-162968668	LepR_10hr_Leptin	LepR_10hr_PBS	OK	0	137.681	inf	-nan	0.2503	0.57247	inf	#VALUE!	NO
Gm5643	Gm5643	Gm5643	434858	heterogeneous nuclear ribonucleoprotein A1 pseudogene	chrX:138732047-138733780	LepR_10hr_Leptin	LepR_10hr_PBS	OK	0.73542	0	-inf	-nan	0.1699	0.478264	0	#VALUE!	NO
Mir207	Mir207	Mir207	387203	microRNA 207	chr4:40669500-40704918	LepR_10hr_Leptin	LepR_10hr_PBS	OK	98.7232	0	-inf	-nan	0.165	0.471376	0	#VALUE!	NO
Mir3102	Mir3102	Mir3102	100526508	microRNA 3102	chr7:108018259-108080675	LepR_10hr_Leptin	LepR_10hr_PBS	OK	4.36481	0	-inf	-nan	0.24225	0.565398	0	#VALUE!	NO
Mir330	Mir330	Mir330	724063	microRNA 330	chr7:19766518-19791831	LepR_10hr_Leptin	LepR_10hr_PBS	OK	28.1013	0	-inf	-nan	0.1975	0.517121	0	#VALUE!	NO
Mir697	Mir697	Mir697	735277	microRNA 697	chr4:124392104-124409666	LepR_10hr_Leptin	LepR_10hr_PBS	OK	3.59162	0	-inf	-nan	0.2453	0.568046	0	#VALUE!	NO
Mir718	Mir718	Mir718	751533	microRNA 718	chrX:71259252-71269275	LepR_10hr_Leptin	LepR_10hr_PBS	OK	18.5898	0	-inf	-nan	0.2472	0.568597	0	#VALUE!	NO
Snora52	Snora52	Snora52	100217419	small nucleolar RNA, H/ACA box 52	chr7:148633548-148637241	LepR_10hr_Leptin	LepR_10hr_PBS	OK	35.3952	0	-inf	-nan	0.23715	0.558982	0	#VALUE!	NO
Snord33	Snord33	Snord33	27208	small nucleolar RNA, C/D box 33	chr7:52381145-52384105	LepR_10hr_Leptin	LepR_10hr_PBS	OK	12.6059	0	-inf	-nan	0.10955	0.38832	0	#VALUE!	NO
1100001G20Rik	1100001G20Rik	1100001G20Rik	66107	RIKEN cDNA 1100001G20 gene	chr11:83560441-83566148	LepR_10hr_Leptin	LepR_10hr_PBS	NOTEST	0	0.0598731	inf	0	1	1	inf	#VALUE!	NO
1700001F09Rik	1700001F09Rik	1700001F09Rik	71826	RIKEN cDNA 1700001F09 gene	chr14:44020916-44026344	LepR_10hr_Leptin	LepR_10hr_PBS	NOTEST	0	0.0289936	inf	0	1	1	inf	#VALUE!	NO
1700001K23Rik	1700001K23Rik	1700001K23Rik	69319	RIKEN cDNA 1700001K23 gene	chr19:53323225-53329695	LepR_10hr_Leptin	LepR_10hr_PBS	NOTEST	0	0.0534597	inf	0	1	1	inf	#VALUE!	NO
1700003G18Rik	1700003G18Rik	1700003G18Rik	69350	RIKEN cDNA 1700003G18 gene	chr7:123225275-123236663	LepR_10hr_Leptin	LepR_10hr_PBS	NOTEST	0	0.0174396	inf	0	1	1	inf	#VALUE!	NO
1700008I05Rik	1700008I05Rik	1700008I05Rik	71841	RIKEN cDNA 1700008I05 gene	chrX:132189236-132228329	LepR_10hr_Leptin	LepR_10hr_PBS	NOTEST	0	0.0183395	inf	0	1	1	inf	#VALUE!	NO
1700011H14Rik	1700011H14Rik	1700011H14Rik	67082	RIKEN cDNA 1700011H14 gene	chr14:49846033-49865103	LepR_10hr_Leptin	LepR_10hr_PBS	NOTEST	0	0.153901	inf	0	1	1	inf	#VALUE!	NO
1700013B16Rik	1700013B16Rik	1700013B16Rik	72219	spermatogenesis associated 31 subfamily D, member 1A	chr13:59801443-59807558	LepR_10hr_Leptin	LepR_10hr_PBS	NOTEST	0	0.00372449	inf	0	1	1	inf	#VALUE!	NO
1700013H16Rik	1700013H16Rik	1700013H16Rik	75514	RIKEN cDNA 1700013H16 gene	chrX:51046077-51061008	LepR_10hr_Leptin	LepR_10hr_PBS	NOTEST	0	0.0195683	inf	0	1	1	inf	#VALUE!	NO
1700015E13Rik	1700015E13Rik	1700015E13Rik	76925	RIKEN cDNA 1700015E13 gene	chr1:172238991-172242256	LepR_10hr_Leptin	LepR_10hr_PBS	NOTEST	0	0.0287915	inf	0	1	1	inf	#VALUE!	NO
1700015G11Rik	1700015G11Rik	1700015G11Rik	100503036	RIKEN cDNA 1700015G11 gene	chr7:59267049-59271086	LepR_10hr_Leptin	LepR_10hr_PBS	NOTEST	0	0.0824867	inf	0	1	1	inf	#VALUE!	NO
1700016C15Rik	1700016C15Rik	1700016C15Rik	69428	RIKEN cDNA 1700016C15 gene	chr1:179659944-179683436	LepR_10hr_Leptin	LepR_10hr_PBS	NOTEST	0	0.0535368	inf	0	1	1	inf	#VALUE!	NO
1700018B08Rik	1700018B08Rik	1700018B08Rik	76405	RIKEN cDNA 1700018B08 gene	chr8:124054683-124065854	LepR_10hr_Leptin	LepR_10hr_PBS	NOTEST	0	0.0319614	inf	0	1	1	inf	#VALUE!	NO
1700022I11Rik	1700022I11Rik	1700022I11Rik	67317	RIKEN cDNA 1700022I11 gene	chr4:42982817-42987197	LepR_10hr_Leptin	LepR_10hr_PBS	NOTEST	0	0.00397389	inf	0	1	1	inf	#VALUE!	NO
1700039E15Rik	1700039E15Rik	1700039E15Rik	76713	RIKEN cDNA 1700039E15 gene	chr7:52538242-52544363	LepR_10hr_Leptin	LepR_10hr_PBS	NOTEST	0	0.00529784	inf	0	1	1	inf	#VALUE!	NO
1700057K13Rik	1700057K13Rik	1700057K13Rik	73435	testis expressed 35	chr1:159029278-159038776	LepR_10hr_Leptin	LepR_10hr_PBS	NOTEST	0	0.0087037	inf	0	1	1	inf	#VALUE!	NO
1700093K21Rik	1700093K21Rik	1700093K21Rik	67358	RIKEN cDNA 1700093K21 gene	chr11:23416202-23419942	LepR_10hr_Leptin	LepR_10hr_PBS	NOTEST	0	0.0125432	inf	0	1	1	inf	#VALUE!	NO
1700123L14Rik	1700123L14Rik	1700123L14Rik	78482	nucleoporin 50 pseudogene	chr6:96063147-96607191	LepR_10hr_Leptin	LepR_10hr_PBS	NOTEST	0	0.0324182	inf	0	1	1	inf	#VALUE!	NO
1810046K07Rik	1810046K07Rik	1810046K07Rik	69809	RIKEN cDNA 1810046K07 gene	chr9:51097790-51137022	LepR_10hr_Leptin	LepR_10hr_PBS	NOTEST	0	0.00690744	inf	0	1	1	inf	#VALUE!	NO
2300005B03Rik	2300005B03Rik	2300005B03Rik	69462	RIKEN cDNA 2300005B03 gene	chr15:74573268-74577117	LepR_10hr_Leptin	LepR_10hr_PBS	NOTEST	0	0.0538799	inf	0	1	1	inf	#VALUE!	NO
2610528J11Rik	2610528J11Rik	2610528J11Rik	66451	RIKEN cDNA 2610528J11 gene	chr4:118199879-118202822	LepR_10hr_Leptin	LepR_10hr_PBS	NOTEST	0	0.0119031	inf	0	1	1	inf	#VALUE!	NO
3110099E03Rik	3110099E03Rik	3110099E03Rik	100043232	RIKEN cDNA 3110099E03 gene	chr2:115319248-115337937	LepR_10hr_Leptin	LepR_10hr_PBS	NOTEST	0	0.00825186	inf	0	1	1	inf	#VALUE!	NO
4921504E06Rik	4921504E06Rik	4921504E06Rik	70909	RIKEN cDNA 4921504E06 gene	chr2:19384463-19475537	LepR_10hr_Leptin	LepR_10hr_PBS	NOTEST	0	0.00777611	inf	0	1	1	inf	#VALUE!	NO
4930407I10Rik	4930407I10Rik	4930407I10Rik	328573	RIKEN cDNA 4930407I10 gene	chr15:81889580-81896968	LepR_10hr_Leptin	LepR_10hr_PBS	NOTEST	0	0.00626351	inf	0	1	1	inf	#VALUE!	NO
4930511M11Rik	4930511M11Rik	4930511M11Rik	75010	transmembrane BAX inhibitor motif containing 7	chr5:3657003-3679544	LepR_10hr_Leptin	LepR_10hr_PBS	NOTEST	0	0.011722	inf	0	1	1	inf	#VALUE!	NO
4930521A18Rik	4930521A18Rik	4930521A18Rik	74708	PIH1 domain containing 3	chr1:31279683-31281132	LepR_10hr_Leptin	LepR_10hr_PBS	NOTEST	0	0.00485757	inf	0	1	1	inf	#VALUE!	NO
4930529C04Rik	4930529C04Rik	4930529C04Rik	619677	zinc finger, BED domain containing 4 pseudogene	chr3:90875583-90879114	LepR_10hr_Leptin	LepR_10hr_PBS	NOTEST	0	0.00655345	inf	0	1	1	inf	#VALUE!	NO
4930547C10Rik	4930547C10Rik	4930547C10Rik	68274	RIKEN cDNA 4930547C10 gene	chr4:52609145-52625035	LepR_10hr_Leptin	LepR_10hr_PBS	NOTEST	0	0.00567746	inf	0	1	1	inf	#VALUE!	NO
4930562C15Rik	4930562C15Rik	4930562C15Rik	78809	RIKEN cDNA 4930562C15 gene	chr16:4835415-4867691	LepR_10hr_Leptin	LepR_10hr_PBS	NOTEST	0	0.00583013	inf	0	1	1	inf	#VALUE!	NO
4931406B18Rik	4931406B18Rik	4931406B18Rik	74054	RIKEN cDNA 4931406B18 gene	chr7:50747413-50761308	LepR_10hr_Leptin	LepR_10hr_PBS	NOTEST	0	0.0194234	inf	0	1	1	inf	#VALUE!	NO
4933402N22Rik	4933402N22Rik	4933402N22Rik	545732	RIKEN cDNA 4933402N22 gene	chr5:11918042-11922804	LepR_10hr_Leptin	LepR_10hr_PBS	NOTEST	0	0.0167845	inf	0	1	1	inf	#VALUE!	NO
4933402P03Rik	4933402P03Rik	4933402P03Rik	108803	RIKEN cDNA 4933402P03 gene	chr11:69630067-69631942	LepR_10hr_Leptin	LepR_10hr_PBS	NOTEST	0	0.0166068	inf	0	1	1	inf	#VALUE!	NO
4933403O03Rik	4933403O03Rik	4933403O03Rik	74399	RIKEN cDNA 4933403O03 gene	chr10:57692726-57695423	LepR_10hr_Leptin	LepR_10hr_PBS	NOTEST	0	0.0442096	inf	0	1	1	inf	#VALUE!	NO
4933411G11Rik	4933411G11Rik	4933411G11Rik	330228	RIKEN cDNA 4933411G11Rik gene	chr5:143942695-143966747	LepR_10hr_Leptin	LepR_10hr_PBS	NOTEST	0	0.0149272	inf	0	1	1	inf	#VALUE!	NO
4933433C11Rik	4933433C11Rik	4933433C11Rik	74472	RIKEN cDNA 4933433C11 gene	chr2:25068078-25070150	LepR_10hr_Leptin	LepR_10hr_PBS	NOTEST	0	0.0228351	inf	0	1	1	inf	#VALUE!	NO
5330439B14Rik	5330439B14Rik	5330439B14Rik	321015	RIKEN cDNA 5330439B14 gene	chr6:142536381-142650794	LepR_10hr_Leptin	LepR_10hr_PBS	NOTEST	0	0.011784	inf	0	1	1	inf	#VALUE!	NO
5730416F02Rik	5730416F02Rik	5730416F02Rik	70550	capping protein (actin filament), gelsolin-like pseudogene	chrX:106196823-106197635	LepR_10hr_Leptin	LepR_10hr_PBS	NOTEST	0	0.0349076	inf	0	1	1	inf	#VALUE!	NO
6030468B19Rik	6030468B19Rik	6030468B19Rik	77727	RIKEN cDNA 6030468B19 gene	chr11:117658973-117668622	LepR_10hr_Leptin	LepR_10hr_PBS	NOTEST	0	0.0183118	inf	0	1	1	inf	#VALUE!	NO
9130209A04Rik	9130209A04Rik	9130209A04Rik	77668	RIKEN cDNA 9130209A04 gene	chr18:47612321-47630522	LepR_10hr_Leptin	LepR_10hr_PBS	NOTEST	0	0.0144564	inf	0	1	1	inf	#VALUE!	NO
9130230L23Rik	9130230L23Rik	9130230L23Rik	231253	RIKEN cDNA 9130230L23 gene	chr5:66379166-66395524	LepR_10hr_Leptin	LepR_10hr_PBS	NOTEST	0	0.0242752	inf	0	1	1	inf	#VALUE!	NO
9130409I23Rik	9130409I23Rik	9130409I23Rik	619326	RIKEN cDNA 9130409I23 gene	chr1:182981367-182990798	LepR_10hr_Leptin	LepR_10hr_PBS	NOTEST	0	0.0179117	inf	0	1	1	inf	#VALUE!	NO
9330176C04Rik	9330176C04Rik	9330176C04Rik	109280	solute carrier family 22 (organic cation transporter), member 13b, pseudogene	chr9:119129608-119140810	LepR_10hr_Leptin	LepR_10hr_PBS	NOTEST	0	0.0481886	inf	0	1	1	inf	#VALUE!	NO
9430070O13Rik	9430070O13Rik	9430070O13Rik	77352	axonemal dynein light chain domain containing 1	chr1:158295059-158330121	LepR_10hr_Leptin	LepR_10hr_PBS	NOTEST	0	0.0174311	inf	0	1	1	inf	#VALUE!	NO
9430076C15Rik	9430076C15Rik	9430076C15Rik	320189	RIKEN cDNA 9430076C15 gene	chr6:53237288-53347210	LepR_10hr_Leptin	LepR_10hr_PBS	NOTEST	0	0.0102382	inf	0	1	1	inf	#VALUE!	NO
9930032O22Rik	9930032O22Rik	9930032O22Rik	320454	transmembrane protease, serine 11g	chr5:86914901-86947625	LepR_10hr_Leptin	LepR_10hr_PBS	NOTEST	0	0.00780172	inf	0	1	1	inf	#VALUE!	NO
A4gnt	A4gnt	A4gnt	333424	alpha-1,4-N-acetylglucosaminyltransferase	chr9:99512920-99522786	LepR_10hr_Leptin	LepR_10hr_PBS	NOTEST	0	0.0278965	inf	0	1	1	inf	#VALUE!	NO
A530013C23Rik	A530013C23Rik	A530013C23Rik	329562	RIKEN cDNA A530013C23 gene	chr2:167516707-167522913	LepR_10hr_Leptin	LepR_10hr_PBS	NOTEST	0	0.0225732	inf	0	1	1	inf	#VALUE!	NO
A530099J19Rik	A530099J19Rik	A530099J19Rik	319293	RIKEN cDNA A530099J19 gene	chr13:19819285-19824820	LepR_10hr_Leptin	LepR_10hr_PBS	NOTEST	0	0.00266824	inf	0	1	1	inf	#VALUE!	NO
AB124611	AB124611	AB124611	382062	cDNA sequence AB124611	chr9:21330620-21349775	LepR_10hr_Leptin	LepR_10hr_PBS	NOTEST	0	0.0725624	inf	0	1	1	inf	#VALUE!	NO
AF366264	AF366264	AF366264	231201	cDNA sequence AF366264	chr8:13835230-13838089	LepR_10hr_Leptin	LepR_10hr_PBS	NOTEST	0	0.0052717	inf	0	1	1	inf	#VALUE!	NO
AU023871	AU023871	AU023871	106722	expressed sequence AU023871	chr17:35199637-35203129	LepR_10hr_Leptin	LepR_10hr_PBS	NOTEST	0	0.0122629	inf	0	1	1	inf	#VALUE!	NO
Abcg8	Abcg8	Abcg8	67470	ATP-binding cassette, sub-family G (WHITE), member 8	chr17:85082470-85099673	LepR_10hr_Leptin	LepR_10hr_PBS	NOTEST	0	0.00654605	inf	0	1	1	inf	#VALUE!	NO
Acsm4	Acsm4	Acsm4	233801	acyl-CoA synthetase medium-chain family member 4	chr7:126833539-126858080	LepR_10hr_Leptin	LepR_10hr_PBS	NOTEST	0	0.00340622	inf	0	1	1	inf	#VALUE!	NO
Actbl2	Actbl2	Actbl2	238880	actin, beta-like 2	chr13:112045220-112047957	LepR_10hr_Leptin	LepR_10hr_PBS	NOTEST	0	0.0176238	inf	0	1	1	inf	#VALUE!	NO
Actl7b	Actl7b	Actl7b	11471	actin-like 7b	chr4:56752876-56754297	LepR_10hr_Leptin	LepR_10hr_PBS	NOTEST	0	0.00681858	inf	0	1	1	inf	#VALUE!	NO
Actl9	Actl9	Actl9	69481	actin-like 9	chr17:33569843-33571212	LepR_10hr_Leptin	LepR_10hr_PBS	NOTEST	0	0.0260467	inf	0	1	1	inf	#VALUE!	NO
Adh6a	Adh6a	Adh6a	69117	alcohol dehydrogenase 6A (class V)	chr3:137976249-137994098	LepR_10hr_Leptin	LepR_10hr_PBS	NOTEST	0	0.018853	inf	0	1	1	inf	#VALUE!	NO
Agr2	Agr2	Agr2	23795	anterior gradient 2	chr12:36719511-36730668	LepR_10hr_Leptin	LepR_10hr_PBS	NOTEST	0	0.0251825	inf	0	1	1	inf	#VALUE!	NO
Ahsg	Ahsg	Ahsg	11625	alpha-2-HS-glycoprotein	chr16:22892114-22899511	LepR_10hr_Leptin	LepR_10hr_PBS	NOTEST	0	0.046347	inf	0	1	1	inf	#VALUE!	NO
Aipl1	Aipl1	Aipl1	114230	aryl hydrocarbon receptor-interacting protein-like 1	chr11:71842223-71851011	LepR_10hr_Leptin	LepR_10hr_PBS	NOTEST	0	0.0271513	inf	0	1	1	inf	#VALUE!	NO
Akp3	Akp3	Akp3	11648	alkaline phosphatase 3, intestine, not Mn requiring	chr1:89021582-89024487	LepR_10hr_Leptin	LepR_10hr_PBS	NOTEST	0	0.025114	inf	0	1	1	inf	#VALUE!	NO
Akr1c12	Akr1c12	Akr1c12	622402	aldo-keto reductase family 1, member C12	chr13:4267417-4278645	LepR_10hr_Leptin	LepR_10hr_PBS	NOTEST	0	0.0284043	inf	0	1	1	inf	#VALUE!	NO
Akr1c18	Akr1c18	Akr1c18	105349	aldo-keto reductase family 1, member C18	chr13:4131872-4149877	LepR_10hr_Leptin	LepR_10hr_PBS	NOTEST	0	0.0156745	inf	0	1	1	inf	#VALUE!	NO
Akr1c19	Akr1c19	Akr1c19	432720	aldo-keto reductase family 1, member C19	chr13:4232985-4247605	LepR_10hr_Leptin	LepR_10hr_PBS	NOTEST	0	0.0571968	inf	0	1	1	inf	#VALUE!	NO
Alb	Alb	Alb	11657	albumin	chr5:90889914-90905629	LepR_10hr_Leptin	LepR_10hr_PBS	NOTEST	0	0.00361086	inf	0	1	1	inf	#VALUE!	NO
Aldh8a1	Aldh8a1	Aldh8a1	237320	aldehyde dehydrogenase 8 family, member A1	chr10:21097105-21116384	LepR_10hr_Leptin	LepR_10hr_PBS	NOTEST	0	0.023637	inf	0	1	1	inf	#VALUE!	NO
Alox12e	Alox12e	Alox12e	11685	arachidonate lipoxygenase, epidermal	chr11:70129114-70136020	LepR_10hr_Leptin	LepR_10hr_PBS	NOTEST	0	0.00713115	inf	0	1	1	inf	#VALUE!	NO
Amy2b	Amy2b	Amy2b	545562	amylase 2b	chr3:112950573-112959645	LepR_10hr_Leptin	LepR_10hr_PBS	NOTEST	0	0.0367391	inf	0	1	1	inf	#VALUE!	NO
Ankrd36	Ankrd36	Ankrd36	76389	ankyrin repeat domain 36	chr11:5469686-5589340	LepR_10hr_Leptin	LepR_10hr_PBS	NOTEST	0	0.00652944	inf	0	1	1	inf	#VALUE!	NO
Apoa4	Apoa4	Apoa4	11808	apolipoprotein A-IV	chr9:46048926-46051541	LepR_10hr_Leptin	LepR_10hr_PBS	NOTEST	0	0.0103773	inf	0	1	1	inf	#VALUE!	NO
Apob	Apob	Apob	238055	apolipoprotein B	chr12:7984482-8023645	LepR_10hr_Leptin	LepR_10hr_PBS	NOTEST	0	0.000444065	inf	0	1	1	inf	#VALUE!	NO
Arl13a	Arl13a	Arl13a	74448	ADP-ribosylation factor-like 13A	chrX:130722039-130742569	LepR_10hr_Leptin	LepR_10hr_PBS	NOTEST	0	0.00829617	inf	0	1	1	inf	#VALUE!	NO
Asb12	Asb12	Asb12	70392	ankyrin repeat and SOCS box-containing 12	chrX:92665537-92673468	LepR_10hr_Leptin	LepR_10hr_PBS	NOTEST	0	0.00694068	inf	0	1	1	inf	#VALUE!	NO
Asgr2	Asgr2	Asgr2	11890	asialoglycoprotein receptor 2	chr11:69906145-69919688	LepR_10hr_Leptin	LepR_10hr_PBS	NOTEST	0	0.0249746	inf	0	1	1	inf	#VALUE!	NO
Astl	Astl	Astl	215095	astacin-like metalloendopeptidase (M12 family)	chr2:127164374-127183387	LepR_10hr_Leptin	LepR_10hr_PBS	NOTEST	0	0.0105197	inf	0	1	1	inf	#VALUE!	NO
Atp12a	Atp12a	Atp12a	192113	ATPase, H+/K+ transporting, nongastric, alpha polypeptide	chr14:56983904-57007388	LepR_10hr_Leptin	LepR_10hr_PBS	NOTEST	0	0.00372941	inf	0	1	1	inf	#VALUE!	NO
B020004J07Rik	B020004J07Rik	B020004J07Rik	545662	RIKEN cDNA B020004J07 gene	chr4:101507573-101516627	LepR_10hr_Leptin	LepR_10hr_PBS	NOTEST	0	0.00388098	inf	0	1	1	inf	#VALUE!	NO
BC018465	BC018465	BC018465	228802	BPI fold containing family B, member 5	chr2:154049477-154066638	LepR_10hr_Leptin	LepR_10hr_PBS	NOTEST	0	0.00529609	inf	0	1	1	inf	#VALUE!	NO
BC053393	BC053393	BC053393	407814	cDNA sequence BC053393	chr11:46385014-46402734	LepR_10hr_Leptin	LepR_10hr_PBS	NOTEST	0	0.0037028	inf	0	1	1	inf	#VALUE!	NO
BC100530	BC100530	BC100530	100034684	cDNA sequence BC100530	chr16:36359467-36367656	LepR_10hr_Leptin	LepR_10hr_PBS	NOTEST	0	0.0591144	inf	0	1	1	inf	#VALUE!	NO
BC147527	BC147527	BC147527	625360	cDNA sequence BC147527	chrUn_random:12474-21008	LepR_10hr_Leptin	LepR_10hr_PBS	NOTEST	0	0.0192405	inf	0	1	1	inf	#VALUE!	NO
Bcl2a1c	Bcl2a1c	Bcl2a1c	12046	B cell leukemia/lymphoma 2 related protein A1c	chr9:114239252-114239696	LepR_10hr_Leptin	LepR_10hr_PBS	NOTEST	0	0.063271	inf	0	1	1	inf	#VALUE!	NO
Bdkrb1	Bdkrb1	Bdkrb1	12061	bradykinin receptor, beta 1	chr12:106842300-106843638	LepR_10hr_Leptin	LepR_10hr_PBS	NOTEST	0	0.00737765	inf	0	1	1	inf	#VALUE!	NO
Blk	Blk	Blk	12143	B lymphoid kinase	chr14:63991673-64036024	LepR_10hr_Leptin	LepR_10hr_PBS	NOTEST	0	0.00985554	inf	0	1	1	inf	#VALUE!	NO
Bmp15	Bmp15	Bmp15	12155	bone morphogenetic protein 15	chrX:5891223-5897841	LepR_10hr_Leptin	LepR_10hr_PBS	NOTEST	0	0.0155357	inf	0	1	1	inf	#VALUE!	NO
Bpi	Bpi	Bpi	329547	bactericidal permeablility increasing protein	chr2:158083976-158110267	LepR_10hr_Leptin	LepR_10hr_PBS	NOTEST	0	0.0432546	inf	0	1	1	inf	#VALUE!	NO
Btnl2	Btnl2	Btnl2	547431	butyrophilin-like 2	chr17:34491766-34506437	LepR_10hr_Leptin	LepR_10hr_PBS	NOTEST	0	0.0177997	inf	0	1	1	inf	#VALUE!	NO
Butr1	Butr1	Butr1	192194	butyrophilin-like 10	chr11:58731558-58740467	LepR_10hr_Leptin	LepR_10hr_PBS	NOTEST	0	0.00858733	inf	0	1	1	inf	#VALUE!	NO
C86695	C86695	C86695	97476	expressed sequence C86695	chr8:23069185-23074775	LepR_10hr_Leptin	LepR_10hr_PBS	NOTEST	0	0.00831678	inf	0	1	1	inf	#VALUE!	NO
Camp	Camp	Camp	12796	cathelicidin antimicrobial peptide	chr9:109749890-109751970	LepR_10hr_Leptin	LepR_10hr_PBS	NOTEST	0	0.0768542	inf	0	1	1	inf	#VALUE!	NO
Capza3	Capza3	Capza3	12344	capping protein (actin filament) muscle Z-line, alpha 3	chr6:139990045-139991307	LepR_10hr_Leptin	LepR_10hr_PBS	NOTEST	0	0.0128385	inf	0	1	1	inf	#VALUE!	NO
Catsper4	Catsper4	Catsper4	329954	cation channel, sperm associated 4	chr4:133767882-133783298	LepR_10hr_Leptin	LepR_10hr_PBS	NOTEST	0	0.0165433	inf	0	1	1	inf	#VALUE!	NO
Cav3	Cav3	Cav3	12391	caveolin 3	chr6:112409498-112422866	LepR_10hr_Leptin	LepR_10hr_PBS	NOTEST	0	0.0162479	inf	0	1	1	inf	#VALUE!	NO
Ccl2	Ccl2	Ccl2	20296	chemokine (C-C motif) ligand 2	chr11:81849078-81850954	LepR_10hr_Leptin	LepR_10hr_PBS	NOTEST	0	0.02286	inf	0	1	1	inf	#VALUE!	NO
Ccl20	Ccl20	Ccl20	20297	chemokine (C-C motif) ligand 20	chr1:83113340-83115742	LepR_10hr_Leptin	LepR_10hr_PBS	NOTEST	0	0.0482799	inf	0	1	1	inf	#VALUE!	NO
Ccl7	Ccl7	Ccl7	20306	chemokine (C-C motif) ligand 7	chr11:81859213-81861025	LepR_10hr_Leptin	LepR_10hr_PBS	NOTEST	0	0.0353622	inf	0	1	1	inf	#VALUE!	NO
Ccr1	Ccr1	Ccr1	12768	chemokine (C-C motif) receptor 1	chr9:123876958-123883525	LepR_10hr_Leptin	LepR_10hr_PBS	NOTEST	0	0.0229659	inf	0	1	1	inf	#VALUE!	NO
Cd177	Cd177	Cd177	68891	CD177 antigen	chr7:25529001-25545330	LepR_10hr_Leptin	LepR_10hr_PBS	NOTEST	0	0.00299966	inf	0	1	1	inf	#VALUE!	NO
Cd19	Cd19	Cd19	12478	CD19 antigen	chr7:133551961-133558384	LepR_10hr_Leptin	LepR_10hr_PBS	NOTEST	0	0.00943667	inf	0	1	1	inf	#VALUE!	NO
Cd200r1	Cd200r1	Cd200r1	57781	CD200 receptor 1	chr16:44765848-44795090	LepR_10hr_Leptin	LepR_10hr_PBS	NOTEST	0	0.026979	inf	0	1	1	inf	#VALUE!	NO
Cd207	Cd207	Cd207	246278	CD207 antigen	chr6:83621200-83627851	LepR_10hr_Leptin	LepR_10hr_PBS	NOTEST	0	0.0105563	inf	0	1	1	inf	#VALUE!	NO
Cd209b	Cd209b	Cd209b	69165	CD209b antigen	chr8:3917656-3926814	LepR_10hr_Leptin	LepR_10hr_PBS	NOTEST	0	0.0157292	inf	0	1	1	inf	#VALUE!	NO
Cd226	Cd226	Cd226	225825	CD226 antigen	chr18:89366818-89439719	LepR_10hr_Leptin	LepR_10hr_PBS	NOTEST	0	0.00719973	inf	0	1	1	inf	#VALUE!	NO
Cd5l	Cd5l	Cd5l	11801	CD5 antigen-like	chr3:87161802-87174996	LepR_10hr_Leptin	LepR_10hr_PBS	NOTEST	0	0.003864	inf	0	1	1	inf	#VALUE!	NO
Cd69	Cd69	Cd69	12515	CD69 antigen	chr6:129217342-129225387	LepR_10hr_Leptin	LepR_10hr_PBS	NOTEST	0	0.0313332	inf	0	1	1	inf	#VALUE!	NO
Cdh3	Cdh3	Cdh3	12560	cadherin 3	chr8:109034790-109080808	LepR_10hr_Leptin	LepR_10hr_PBS	NOTEST	0	0.0291782	inf	0	1	1	inf	#VALUE!	NO
Cdhr5	Cdhr5	Cdhr5	72040	cadherin-related family member 5	chr7:148454983-148462685	LepR_10hr_Leptin	LepR_10hr_PBS	NOTEST	0	0.015648	inf	0	1	1	inf	#VALUE!	NO
Ces1a	Ces1a	Ces1a	244595	carboxylesterase 1A	chr8:95544113-95572091	LepR_10hr_Leptin	LepR_10hr_PBS	NOTEST	0	0.00400591	inf	0	1	1	inf	#VALUE!	NO
Ces2a	Ces2a	Ces2a	102022	carboxylesterase 2A	chr8:107257902-107265534	LepR_10hr_Leptin	LepR_10hr_PBS	NOTEST	0	0.00842597	inf	0	1	1	inf	#VALUE!	NO
Ces2e	Ces2e	Ces2e	234673	carboxylesterase 2E	chr8:107450159-107458572	LepR_10hr_Leptin	LepR_10hr_PBS	NOTEST	0	0.00384377	inf	0	1	1	inf	#VALUE!	NO
Chrng	Chrng	Chrng	11449	cholinergic receptor, nicotinic, gamma polypeptide	chr1:89102385-89108410	LepR_10hr_Leptin	LepR_10hr_PBS	NOTEST	0	0.00503155	inf	0	1	1	inf	#VALUE!	NO
Cidec	Cidec	Cidec	14311	cell death-inducing DFFA-like effector c	chr6:113374629-113385749	LepR_10hr_Leptin	LepR_10hr_PBS	NOTEST	0	0.0186881	inf	0	1	1	inf	#VALUE!	NO
Clca5	Clca5	Clca5	229933	chloride channel calcium activated 5	chr3:144733228-144762005	LepR_10hr_Leptin	LepR_10hr_PBS	NOTEST	0	0.00356856	inf	0	1	1	inf	#VALUE!	NO
Cldn16	Cldn16	Cldn16	114141	claudin 16	chr16:26463220-26482850	LepR_10hr_Leptin	LepR_10hr_PBS	NOTEST	0	0.031349	inf	0	1	1	inf	#VALUE!	NO
Cldnd2	Cldnd2	Cldnd2	74276	claudin domain containing 2	chr7:50696185-50698690	LepR_10hr_Leptin	LepR_10hr_PBS	NOTEST	0	0.0761526	inf	0	1	1	inf	#VALUE!	NO
Clec10a	Clec10a	Clec10a	17312	C-type lectin domain family 10, member A	chr11:69980275-69984336	LepR_10hr_Leptin	LepR_10hr_PBS	NOTEST	0	0.068331	inf	0	1	1	inf	#VALUE!	NO
Clec4a1	Clec4a1	Clec4a1	269799	C-type lectin domain family 4, member a1	chr6:122871875-122884637	LepR_10hr_Leptin	LepR_10hr_PBS	NOTEST	0	0.0745543	inf	0	1	1	inf	#VALUE!	NO
Clec4g	Clec4g	Clec4g	75863	C-type lectin domain family 4, member g	chr8:3716070-3720651	LepR_10hr_Leptin	LepR_10hr_PBS	NOTEST	0	0.0487897	inf	0	1	1	inf	#VALUE!	NO
Clec4n	Clec4n	Clec4n	56620	C-type lectin domain family 4, member n	chr6:123179860-123197042	LepR_10hr_Leptin	LepR_10hr_PBS	NOTEST	0	0.0161498	inf	0	1	1	inf	#VALUE!	NO
Clps	Clps	Clps	109791	colipase, pancreatic	chr17:28695158-28697659	LepR_10hr_Leptin	LepR_10hr_PBS	NOTEST	0	0.027516	inf	0	1	1	inf	#VALUE!	NO
Clrn2	Clrn2	Clrn2	624224	clarin 2	chr5:45844989-45855388	LepR_10hr_Leptin	LepR_10hr_PBS	NOTEST	0	0.0189187	inf	0	1	1	inf	#VALUE!	NO
Clrn3	Clrn3	Clrn3	212070	clarin 3	chr7:142703138-142720337	LepR_10hr_Leptin	LepR_10hr_PBS	NOTEST	0	0.00487629	inf	0	1	1	inf	#VALUE!	NO
Cnga1	Cnga1	Cnga1	12788	cyclic nucleotide gated channel alpha 1	chr5:72994935-73033991	LepR_10hr_Leptin	LepR_10hr_PBS	NOTEST	0	0.00248154	inf	0	1	1	inf	#VALUE!	NO
Cngb3	Cngb3	Cngb3	30952	cyclic nucleotide gated channel beta 3	chr4:19207996-19437770	LepR_10hr_Leptin	LepR_10hr_PBS	NOTEST	0	0.0136176	inf	0	1	1	inf	#VALUE!	NO
Cpa3	Cpa3	Cpa3	12873	carboxypeptidase A3, mast cell	chr3:20115514-20142080	LepR_10hr_Leptin	LepR_10hr_PBS	NOTEST	0	0.0224145	inf	0	1	1	inf	#VALUE!	NO
Cplx4	Cplx4	Cplx4	225644	complexin 4	chr18:66115375-66129832	LepR_10hr_Leptin	LepR_10hr_PBS	NOTEST	0	0.00977538	inf	0	1	1	inf	#VALUE!	NO
Cryba1	Cryba1	Cryba1	12957	crystallin, beta A1	chr11:77532233-77538795	LepR_10hr_Leptin	LepR_10hr_PBS	NOTEST	0	0.0609175	inf	0	1	1	inf	#VALUE!	NO
Cst7	Cst7	Cst7	13011	cystatin F (leukocystatin)	chr2:150396150-150404680	LepR_10hr_Leptin	LepR_10hr_PBS	NOTEST	0	0.0358046	inf	0	1	1	inf	#VALUE!	NO
Ctla4	Ctla4	Ctla4	12477	cytotoxic T-lymphocyte-associated protein 4	chr1:60965868-60972674	LepR_10hr_Leptin	LepR_10hr_PBS	NOTEST	0	0.051886	inf	0	1	1	inf	#VALUE!	NO
Cxcr3	Cxcr3	Cxcr3	12766	chemokine (C-X-C motif) receptor 3	chrX:98926874-98929486	LepR_10hr_Leptin	LepR_10hr_PBS	NOTEST	0	0.0224276	inf	0	1	1	inf	#VALUE!	NO
Cyp11b2	Cyp11b2	Cyp11b2	13072	cytochrome P450, family 11, subfamily b, polypeptide 2	chr15:74681439-74686748	LepR_10hr_Leptin	LepR_10hr_PBS	NOTEST	0	0.00508293	inf	0	1	1	inf	#VALUE!	NO
Cyp2ab1	Cyp2ab1	Cyp2ab1	224044	cytochrome P450, family 2, subfamily ab, polypeptide 1	chr16:20308459-20325477	LepR_10hr_Leptin	LepR_10hr_PBS	NOTEST	0	0.00565159	inf	0	1	1	inf	#VALUE!	NO
Cyp2b10	Cyp2b10	Cyp2b10	13088	cytochrome P450, family 2, subfamily b, polypeptide 10	chr7:26682682-26711643	LepR_10hr_Leptin	LepR_10hr_PBS	NOTEST	0	0.00445678	inf	0	1	1	inf	#VALUE!	NO
Cyp2c55	Cyp2c55	Cyp2c55	72082	cytochrome P450, family 2, subfamily c, polypeptide 55	chr19:39081508-39117177	LepR_10hr_Leptin	LepR_10hr_PBS	NOTEST	0	0.0084992	inf	0	1	1	inf	#VALUE!	NO
Cypt12	Cypt12	Cypt12	75439	cysteine-rich perinuclear theca 12	chr3:17848443-17848952	LepR_10hr_Leptin	LepR_10hr_PBS	NOTEST	0	0.0459237	inf	0	1	1	inf	#VALUE!	NO
Cytl1	Cytl1	Cytl1	231162	cytokine-like 1	chr5:38126757-38131059	LepR_10hr_Leptin	LepR_10hr_PBS	NOTEST	0	0.13032	inf	0	1	1	inf	#VALUE!	NO
D030025P21Rik	D030025P21Rik	D030025P21Rik	100303738	RIKEN cDNA D030025P21 gene	chr12:86124161-86220705	LepR_10hr_Leptin	LepR_10hr_PBS	NOTEST	0	0.00746452	inf	0	1	1	inf	#VALUE!	NO
D630002G06Rik	D630002G06Rik	D630002G06Rik	236293	solute carrier family 22. member 29	chr19:8234657-8293329	LepR_10hr_Leptin	LepR_10hr_PBS	NOTEST	0	0.00698443	inf	0	1	1	inf	#VALUE!	NO
D730001G18Rik	D730001G18Rik	D730001G18Rik	78725	RIKEN cDNA D730001G18 gene	chr15:74601337-74609289	LepR_10hr_Leptin	LepR_10hr_PBS	NOTEST	0	0.00609683	inf	0	1	1	inf	#VALUE!	NO
Dcpp3	Dcpp3	Dcpp3	620253	demilune cell and parotid protein 3	chr17:24054424-24056408	LepR_10hr_Leptin	LepR_10hr_PBS	NOTEST	0	0.0178325	inf	0	1	1	inf	#VALUE!	NO
Defb23	Defb23	Defb23	629114	defensin beta 23	chr2:152284790-152290356	LepR_10hr_Leptin	LepR_10hr_PBS	NOTEST	0	0.0666835	inf	0	1	1	inf	#VALUE!	NO
Dgat2l6	Dgat2l6	Dgat2l6	668257	diacylglycerol O-acyltransferase 2-like 6	chrX:97720176-97741447	LepR_10hr_Leptin	LepR_10hr_PBS	NOTEST	0	0.0207906	inf	0	1	1	inf	#VALUE!	NO
Dhrs9	Dhrs9	Dhrs9	241452	dehydrogenase/reductase (SDR family) member 9	chr2:69218518-69241143	LepR_10hr_Leptin	LepR_10hr_PBS	NOTEST	0	0.018665	inf	0	1	1	inf	#VALUE!	NO
Dlx4	Dlx4	Dlx4	13394	distal-less homeobox 4	chr11:95001760-95007115	LepR_10hr_Leptin	LepR_10hr_PBS	NOTEST	0	0.0234009	inf	0	1	1	inf	#VALUE!	NO
Dmbt1	Dmbt1	Dmbt1	12945	deleted in malignant brain tumors 1	chr7:138175589-138265142	LepR_10hr_Leptin	LepR_10hr_PBS	NOTEST	0	0.00231754	inf	0	1	1	inf	#VALUE!	NO
Dmrt3	Dmrt3	Dmrt3	240590	doublesex and mab-3 related transcription factor 3	chr19:25685026-25698411	LepR_10hr_Leptin	LepR_10hr_PBS	NOTEST	0	0.0127999	inf	0	1	1	inf	#VALUE!	NO
Dnajb8	Dnajb8	Dnajb8	56691	DnaJ (Hsp40) homolog, subfamily B, member 8	chr6:88172261-88173250	LepR_10hr_Leptin	LepR_10hr_PBS	NOTEST	0	0.04003	inf	0	1	1	inf	#VALUE!	NO
Dux	Dux	Dux	664783	double homeobox	chr10:57692726-57695423	LepR_10hr_Leptin	LepR_10hr_PBS	NOTEST	0	1.84532e-07	inf	0	1	1	inf	#VALUE!	NO
Efcab8	Efcab8	Efcab8	100504221	EF-hand calcium binding domain 8	chr2:153606614-153620918	LepR_10hr_Leptin	LepR_10hr_PBS	NOTEST	0	0.016934	inf	0	1	1	inf	#VALUE!	NO
Eif4e1b	Eif4e1b	Eif4e1b	218268	eukaryotic translation initiation factor 4E family member 1B	chr13:54885363-54889819	LepR_10hr_Leptin	LepR_10hr_PBS	NOTEST	0	0.00485673	inf	0	1	1	inf	#VALUE!	NO
Emilin3	Emilin3	Emilin3	280635	elastin microfibril interfacer 3	chr2:160732173-160738064	LepR_10hr_Leptin	LepR_10hr_PBS	NOTEST	0	0.0110182	inf	0	1	1	inf	#VALUE!	NO
Enpp7	Enpp7	Enpp7	238011	ectonucleotide pyrophosphatase/phosphodiesterase 7	chr11:118849501-118854155	LepR_10hr_Leptin	LepR_10hr_PBS	NOTEST	0	0.0120052	inf	0	1	1	inf	#VALUE!	NO
Enthd1	Enthd1	Enthd1	383075	ENTH domain containing 1	chr15:80282669-80390900	LepR_10hr_Leptin	LepR_10hr_PBS	NOTEST	0	0.011748	inf	0	1	1	inf	#VALUE!	NO
Esrp2	Esrp2	Esrp2	77411	epithelial splicing regulatory protein 2	chr8:108655082-108660874	LepR_10hr_Leptin	LepR_10hr_PBS	NOTEST	0	0.00614687	inf	0	1	1	inf	#VALUE!	NO
F830116E18Rik	F830116E18Rik	F830116E18Rik	544763	hemoglobin, theta 1B	chr11:32186963-32187912	LepR_10hr_Leptin	LepR_10hr_PBS	NOTEST	0	0.0542263	inf	0	1	1	inf	#VALUE!	NO
Fam115e	Fam115e	Fam115e	403088	family with sequence similarity 115, member E	chr6:42537211-42547371	LepR_10hr_Leptin	LepR_10hr_PBS	NOTEST	0	0.015257	inf	0	1	1	inf	#VALUE!	NO
Fam150a	Fam150a	Fam150a	620393	family with sequence similarity 150, member A	chr1:6349411-6384812	LepR_10hr_Leptin	LepR_10hr_PBS	NOTEST	0	0.0232031	inf	0	1	1	inf	#VALUE!	NO
Fam24a	Fam24a	Fam24a	68223	family with sequence similarity 24, member A	chr7:138478135-138480230	LepR_10hr_Leptin	LepR_10hr_PBS	NOTEST	0	0.1355	inf	0	1	1	inf	#VALUE!	NO
Fam26d	Fam26d	Fam26d	270711	family with sequence similarity 26, member D	chr10:33757402-33829621	LepR_10hr_Leptin	LepR_10hr_PBS	NOTEST	0	0.00205655	inf	0	1	1	inf	#VALUE!	NO
Fam3b	Fam3b	Fam3b	52793	family with sequence similarity 3, member B	chr16:97692692-97726543	LepR_10hr_Leptin	LepR_10hr_PBS	NOTEST	0	0.0216392	inf	0	1	1	inf	#VALUE!	NO
Fam50b	Fam50b	Fam50b	108161	family with sequence similarity 50, member B	chr13:34831510-34839491	LepR_10hr_Leptin	LepR_10hr_PBS	NOTEST	0	0.00748745	inf	0	1	1	inf	#VALUE!	NO
Fam55b	Fam55b	Fam55b	78252	neurexophilin and PC-esterase domain family, member 2	chr9:47970197-48207603	LepR_10hr_Leptin	LepR_10hr_PBS	NOTEST	0	0.0108092	inf	0	1	1	inf	#VALUE!	NO
Fam71d	Fam71d	Fam71d	70897	family with sequence similarity 71, member D	chr12:79792521-79835506	LepR_10hr_Leptin	LepR_10hr_PBS	NOTEST	0	0.0236087	inf	0	1	1	inf	#VALUE!	NO
Fbxw21	Fbxw21	Fbxw21	320082	F-box and WD-40 domain protein 21	chr9:109041967-109064536	LepR_10hr_Leptin	LepR_10hr_PBS	NOTEST	0	0.0236691	inf	0	1	1	inf	#VALUE!	NO
Fcgr4	Fcgr4	Fcgr4	246256	Fc receptor, IgG, low affinity IV	chr1:172949056-172959892	LepR_10hr_Leptin	LepR_10hr_PBS	NOTEST	0	0.0359031	inf	0	1	1	inf	#VALUE!	NO
Fcna	Fcna	Fcna	14133	ficolin A	chr2:25480186-25483494	LepR_10hr_Leptin	LepR_10hr_PBS	NOTEST	0	0.0410589	inf	0	1	1	inf	#VALUE!	NO
Fcrl1	Fcrl1	Fcrl1	229499	Fc receptor-like 1	chr3:87180308-87196055	LepR_10hr_Leptin	LepR_10hr_PBS	NOTEST	0	0.0323701	inf	0	1	1	inf	#VALUE!	NO
Fga	Fga	Fga	14161	fibrinogen alpha chain	chr3:82830074-82837539	LepR_10hr_Leptin	LepR_10hr_PBS	NOTEST	0	0.00275632	inf	0	1	1	inf	#VALUE!	NO
Fgf21	Fgf21	Fgf21	56636	fibroblast growth factor 21	chr7:52869259-52870860	LepR_10hr_Leptin	LepR_10hr_PBS	NOTEST	0	0.0376846	inf	0	1	1	inf	#VALUE!	NO
Fhl5	Fhl5	Fhl5	57756	four and a half LIM domains 5	chr4:25127055-25170023	LepR_10hr_Leptin	LepR_10hr_PBS	NOTEST	0	0.0168404	inf	0	1	1	inf	#VALUE!	NO
Foxd3	Foxd3	Foxd3	15221	forkhead box D3	chr4:99322989-99325362	LepR_10hr_Leptin	LepR_10hr_PBS	NOTEST	0	0.00699432	inf	0	1	1	inf	#VALUE!	NO
Fut4-ps1	Fut4-ps1	Fut4-ps1	14346	fucosyltransferase 4, pseudogene 1	chr17:56873650-56878715	LepR_10hr_Leptin	LepR_10hr_PBS	NOTEST	0	0.00969337	inf	0	1	1	inf	#VALUE!	NO
Fxyd4	Fxyd4	Fxyd4	108017	FXYD domain-containing ion transport regulator 4	chr6:117883576-117887353	LepR_10hr_Leptin	LepR_10hr_PBS	NOTEST	0	0.0403221	inf	0	1	1	inf	#VALUE!	NO
Gal3st2	Gal3st2	Gal3st2	381334	galactose-3-O-sulfotransferase 2	chr1:95757920-95773071	LepR_10hr_Leptin	LepR_10hr_PBS	NOTEST	0	0.00271585	inf	0	1	1	inf	#VALUE!	NO
Galntl5	Galntl5	Galntl5	67909	UDP-N-acetyl-alpha-D-galactosamine:polypeptide N-acetylgalactosaminyltransferase-like 5	chr5:24687297-24726107	LepR_10hr_Leptin	LepR_10hr_PBS	NOTEST	0	0.0100341	inf	0	1	1	inf	#VALUE!	NO
Gbp1	Gbp1	Gbp1	14468	guanylate binding protein 2b	chr3:142257810-142282140	LepR_10hr_Leptin	LepR_10hr_PBS	NOTEST	0	0.00232459	inf	0	1	1	inf	#VALUE!	NO
Gcnt3	Gcnt3	Gcnt3	72077	glucosaminyl (N-acetyl) transferase 3, mucin type	chr9:69879302-69885895	LepR_10hr_Leptin	LepR_10hr_PBS	NOTEST	0	0.00174077	inf	0	1	1	inf	#VALUE!	NO
Gdpd4	Gdpd4	Gdpd4	233537	glycerophosphodiester phosphodiesterase domain containing 4	chr7:105068467-105198173	LepR_10hr_Leptin	LepR_10hr_PBS	NOTEST	0	0.00238295	inf	0	1	1	inf	#VALUE!	NO
Gfi1	Gfi1	Gfi1	14581	growth factor independent 1	chr5:108145673-108153363	LepR_10hr_Leptin	LepR_10hr_PBS	NOTEST	0	0.00526377	inf	0	1	1	inf	#VALUE!	NO
Gjb4	Gjb4	Gjb4	14621	gap junction protein, beta 4	chr4:127028329-127031325	LepR_10hr_Leptin	LepR_10hr_PBS	NOTEST	0	0.0225591	inf	0	1	1	inf	#VALUE!	NO
Glrp1	Glrp1	Glrp1	14659	glutamine repeat protein 1	chr1:90396445-90406641	LepR_10hr_Leptin	LepR_10hr_PBS	NOTEST	0	0.04069	inf	0	1	1	inf	#VALUE!	NO
Gm10466	Gm10466	Gm10466	100038617	predicted gene 10466	chr11:24621005-24630722	LepR_10hr_Leptin	LepR_10hr_PBS	NOTEST	0	0.0268269	inf	0	1	1	inf	#VALUE!	NO
Gm10494	Gm10494	Gm10494	100038718	predicted gene 10494	chr17:79905388-79909826	LepR_10hr_Leptin	LepR_10hr_PBS	NOTEST	0	0.00588584	inf	0	1	1	inf	#VALUE!	NO
Gm10512	Gm10512	Gm10512	100038394	predicted gene 10512	chr17:13253976-13570089	LepR_10hr_Leptin	LepR_10hr_PBS	NOTEST	0	0.00754426	inf	0	1	1	inf	#VALUE!	NO
Gm10639	Gm10639	Gm10639	100042314	predicted gene 10639	chr9:78137734-78153332	LepR_10hr_Leptin	LepR_10hr_PBS	NOTEST	0	0.0208961	inf	0	1	1	inf	#VALUE!	NO
Gm11213	Gm11213	Gm11213	670833	predicted gene 11213	chr4:63257934-63266295	LepR_10hr_Leptin	LepR_10hr_PBS	NOTEST	0	0.0261035	inf	0	1	1	inf	#VALUE!	NO
Gm11437	Gm11437	Gm11437	628813	predicted gene 11437	chr11:83961864-83980978	LepR_10hr_Leptin	LepR_10hr_PBS	NOTEST	0	0.012544	inf	0	1	1	inf	#VALUE!	NO
Gm13178	Gm13178	Gm13178	546849	predicted gene 13178	chr4:144293093-144311307	LepR_10hr_Leptin	LepR_10hr_PBS	NOTEST	0	0.0136838	inf	0	1	1	inf	#VALUE!	NO
Gm13275	Gm13275,Gm13287	Gm13275,Gm13287	545652	predicted gene 13275	chr4:88445478-88447034	LepR_10hr_Leptin	LepR_10hr_PBS	NOTEST	0	0.0103533	inf	0	1	1	inf	#VALUE!	NO
Gm13749	Gm13749	Gm13749	433315	predicted gene 13749	chr1:64011300-64015573	LepR_10hr_Leptin	LepR_10hr_PBS	NOTEST	0	0.011399	inf	0	1	1	inf	#VALUE!	NO
Gm13939	Gm13939	Gm13939	100038454	predicted gene 13939	chr2:109742552-109753476	LepR_10hr_Leptin	LepR_10hr_PBS	NOTEST	0	0.00554086	inf	0	1	1	inf	#VALUE!	NO
Gm14288	Gm14288,Gm14435,Gm14440	Gm14288,Gm14435,Gm14440	13999	predicted gene 14288	chr2:176266768-176598837	LepR_10hr_Leptin	LepR_10hr_PBS	NOTEST	0	0.00602348	inf	0	1	1	inf	#VALUE!	NO
Gm14725	Gm14725	Gm14725	628053	predicted gene 14725	chrX:67798732-67799560	LepR_10hr_Leptin	LepR_10hr_PBS	NOTEST	0	0.0108569	inf	0	1	1	inf	#VALUE!	NO
Gm14920	Gm14920	Gm14920	100039319	predicted pseudogene 14920	chrX:114128365-114128713	LepR_10hr_Leptin	LepR_10hr_PBS	NOTEST	0	0.0967879	inf	0	1	1	inf	#VALUE!	NO
Gm15348	Gm15348	Gm15348	100038554	predicted gene 15348	chr8:12706943-12719127	LepR_10hr_Leptin	LepR_10hr_PBS	NOTEST	0	0.00398009	inf	0	1	1	inf	#VALUE!	NO
Gm1995	Gm1995	Gm1995	100038982	REX1, RNA exonuclease 1 homolog pseudogene	chr12:89099797-89104138	LepR_10hr_Leptin	LepR_10hr_PBS	NOTEST	0	0.00175061	inf	0	1	1	inf	#VALUE!	NO
Gm4894	Gm4894	Gm4894	235327	predicted gene 4894	chr9:49058635-49088699	LepR_10hr_Leptin	LepR_10hr_PBS	NOTEST	0	0.00725873	inf	0	1	1	inf	#VALUE!	NO
Gm4907	Gm4907	Gm4907	236749	predicted gene 4907	chrX:23469888-23484676	LepR_10hr_Leptin	LepR_10hr_PBS	NOTEST	0	0.00545025	inf	0	1	1	inf	#VALUE!	NO
Gm4975	Gm4975	Gm4975	244495	predicted gene 4975	chr8:66403490-66430967	LepR_10hr_Leptin	LepR_10hr_PBS	NOTEST	0	0.0114901	inf	0	1	1	inf	#VALUE!	NO
Gm4981	Gm4981	Gm4981	245263	predicted gene 4981	chr10:57697595-57699408	LepR_10hr_Leptin	LepR_10hr_PBS	NOTEST	0	0.00869934	inf	0	1	1	inf	#VALUE!	NO
Gm4984	Gm4984	Gm4984	245347	predicted pseudogene 4984	chrX:12229008-12229946	LepR_10hr_Leptin	LepR_10hr_PBS	NOTEST	0	0.0125553	inf	0	1	1	inf	#VALUE!	NO
Gm5134	Gm5134	Gm5134	333669	predicted gene 5134	chr10:75417258-75472334	LepR_10hr_Leptin	LepR_10hr_PBS	NOTEST	0	0.00841435	inf	0	1	1	inf	#VALUE!	NO
Gm5294	Gm5294	Gm5294	384244	predicted gene 5294	chr5:139296033-139297573	LepR_10hr_Leptin	LepR_10hr_PBS	NOTEST	0	0.0218103	inf	0	1	1	inf	#VALUE!	NO
Gm581	Gm581	Gm581	100039953	predicted gene 581	chr7:52431718-52434967	LepR_10hr_Leptin	LepR_10hr_PBS	NOTEST	0	0.0083665	inf	0	1	1	inf	#VALUE!	NO
Gm597	Gm597	Gm597	210962	predicted gene 597	chr1:28832966-28837097	LepR_10hr_Leptin	LepR_10hr_PBS	NOTEST	0	0.0056648	inf	0	1	1	inf	#VALUE!	NO
Gm6614	Gm6614	Gm6614	625716	predicted gene 6614	chr6:141920716-141957266	LepR_10hr_Leptin	LepR_10hr_PBS	NOTEST	0	0.0384499	inf	0	1	1	inf	#VALUE!	NO
Gm6762	Gm6762	Gm6762	627480	small cell adhesion glycoprotein family member	chr9:35381220-35382248	LepR_10hr_Leptin	LepR_10hr_PBS	NOTEST	0	0.0184563	inf	0	1	1	inf	#VALUE!	NO
Gm6878	Gm6878	Gm6878	628416	predicted gene 6878	chr14:67852128-68048604	LepR_10hr_Leptin	LepR_10hr_PBS	NOTEST	0	0.0187794	inf	0	1	1	inf	#VALUE!	NO
Gm7056	Gm7056	Gm7056	631105	predicted gene 7056	chr5:90045460-90051636	LepR_10hr_Leptin	LepR_10hr_PBS	NOTEST	0	0.00203193	inf	0	1	1	inf	#VALUE!	NO
Gm7904	Gm7904	Gm7904	666043	predicted gene 7904	chr9:21411530-21412773	LepR_10hr_Leptin	LepR_10hr_PBS	NOTEST	0	0.0218506	inf	0	1	1	inf	#VALUE!	NO
Gm8096	Gm8096	Gm8096	666422	3-phosphoglycerate dehydrogenase pseudogene	chr8:29193665-29195325	LepR_10hr_Leptin	LepR_10hr_PBS	NOTEST	0	0.0467522	inf	0	1	1	inf	#VALUE!	NO
Gm853	Gm853	Gm853	332942	predicted gene 853	chr4:129886352-129899539	LepR_10hr_Leptin	LepR_10hr_PBS	NOTEST	0	0.00757027	inf	0	1	1	inf	#VALUE!	NO
Gm8615	Gm8615	Gm8615	667410	glucosamine-6-phosphate deaminase 1 pseudogene	chr5:149931140-149995639	LepR_10hr_Leptin	LepR_10hr_PBS	NOTEST	0	0.0198358	inf	0	1	1	inf	#VALUE!	NO
Gm8817	Gm8817	Gm8817	667794	predicted gene 8817	chrX:163501380-163508302	LepR_10hr_Leptin	LepR_10hr_PBS	NOTEST	0	0.0591405	inf	0	1	1	inf	#VALUE!	NO
Gm8898	Gm8898	Gm8898	667962	predicted gene 8898	chr2:175868369-175987706	LepR_10hr_Leptin	LepR_10hr_PBS	NOTEST	0	0.00178103	inf	0	1	1	inf	#VALUE!	NO
Gm8979	Gm8979	Gm8979	668108	very large inducible GTPase 1 pseudogene	chr7:113219244-113222662	LepR_10hr_Leptin	LepR_10hr_PBS	NOTEST	0	0.0242326	inf	0	1	1	inf	#VALUE!	NO
Gm9513	Gm9513	Gm9513	671003	predicted gene 9513	chr9:36283222-36284765	LepR_10hr_Leptin	LepR_10hr_PBS	NOTEST	0	0.0766643	inf	0	1	1	inf	#VALUE!	NO
Gm9731	Gm9731	Gm9731	732482	Fam58a pseudogene	chr8:28406516-28407672	LepR_10hr_Leptin	LepR_10hr_PBS	NOTEST	0	0.0147046	inf	0	1	1	inf	#VALUE!	NO
Gpr82	Gpr82	Gpr82	319200	G protein-coupled receptor 82	chrX:13094207-13423667	LepR_10hr_Leptin	LepR_10hr_PBS	NOTEST	0	0.0122081	inf	0	1	1	inf	#VALUE!	NO
Gpx5	Gpx5	Gpx5	14780	glutathione peroxidase 5	chr13:21378297-21384555	LepR_10hr_Leptin	LepR_10hr_PBS	NOTEST	0	0.0106467	inf	0	1	1	inf	#VALUE!	NO
Gulo	Gulo	Gulo	268756	gulonolactone (L-) oxidase	chr14:66605623-66628047	LepR_10hr_Leptin	LepR_10hr_PBS	NOTEST	0	0.0209434	inf	0	1	1	inf	#VALUE!	NO
Gvin1	Gvin1	Gvin1	74558	GTPase, very large interferon inducible 1	chr7:113300049-113358854	LepR_10hr_Leptin	LepR_10hr_PBS	NOTEST	0	0.00161913	inf	0	1	1	inf	#VALUE!	NO
H1foo	H1foo	H1foo	171506	H1 histone family, member O, oocyte-specific	chr6:115894956-115900251	LepR_10hr_Leptin	LepR_10hr_PBS	NOTEST	0	0.0153835	inf	0	1	1	inf	#VALUE!	NO
H2-Oa	H2-Oa	H2-Oa	15001	histocompatibility 2, O region alpha locus	chr17:34229323-34232179	LepR_10hr_Leptin	LepR_10hr_PBS	NOTEST	0	0.0196798	inf	0	1	1	inf	#VALUE!	NO
H60b	H60b	H60b	667281	histocompatibility 60b	chr10:21878414-22093945	LepR_10hr_Leptin	LepR_10hr_PBS	NOTEST	0	0.00792826	inf	0	1	1	inf	#VALUE!	NO
Habp2	Habp2	Habp2	226243	hyaluronic acid binding protein 2	chr19:56362427-56464525	LepR_10hr_Leptin	LepR_10hr_PBS	NOTEST	0	0.00366634	inf	0	1	1	inf	#VALUE!	NO
Hamp2	Hamp2	Hamp2	66438	hepcidin antimicrobial peptide 2	chr7:31707390-31709200	LepR_10hr_Leptin	LepR_10hr_PBS	NOTEST	0	0.0306758	inf	0	1	1	inf	#VALUE!	NO
Hils1	Hils1	Hils1	54388	histone H1-like protein in spermatids 1	chr11:94824135-94837641	LepR_10hr_Leptin	LepR_10hr_PBS	NOTEST	0	0.01199	inf	0	1	1	inf	#VALUE!	NO
Hist1h2bm	Hist1h2bm	Hist1h2bm	319186	histone cluster 1, H2bm	chr13:21813966-21814347	LepR_10hr_Leptin	LepR_10hr_PBS	NOTEST	0	0.0475882	inf	0	1	1	inf	#VALUE!	NO
Hist1h3h	Hist1h3h	Hist1h3h	319152	histone cluster 1, H3h	chr13:21809496-21809984	LepR_10hr_Leptin	LepR_10hr_PBS	NOTEST	0	0.035331	inf	0	1	1	inf	#VALUE!	NO
Hist1h4f	Hist1h4f	Hist1h4f	319157	histone cluster 1, H4f	chr13:23643200-23643512	LepR_10hr_Leptin	LepR_10hr_PBS	NOTEST	0	0.201823	inf	0	1	1	inf	#VALUE!	NO
Hist2h2ab	Hist2h2ab	Hist2h2ab	621893	histone cluster 2, H2ab	chr3:96023838-96024231	LepR_10hr_Leptin	LepR_10hr_PBS	NOTEST	0	0.0803188	inf	0	1	1	inf	#VALUE!	NO
Hmgb4	Hmgb4	Hmgb4	69317	high-mobility group box 4	chr4:127937455-127938139	LepR_10hr_Leptin	LepR_10hr_PBS	NOTEST	0	0.0385067	inf	0	1	1	inf	#VALUE!	NO
Hoxb3	Hoxb3	Hoxb3	15410	homeobox B3	chr11:96184439-96209244	LepR_10hr_Leptin	LepR_10hr_PBS	NOTEST	0	0.00937859	inf	0	1	1	inf	#VALUE!	NO
Hoxc4	Hoxc4	Hoxc4	15423	homeobox C4	chr15:102864825-102867283	LepR_10hr_Leptin	LepR_10hr_PBS	NOTEST	0	0.0157358	inf	0	1	1	inf	#VALUE!	NO
Hoxd13	Hoxd13	Hoxd13	15433	homeobox D13	chr2:74506366-74509655	LepR_10hr_Leptin	LepR_10hr_PBS	NOTEST	0	0.00665961	inf	0	1	1	inf	#VALUE!	NO
Hrh4	Hrh4	Hrh4	225192	histamine receptor H4	chr18:13165498-13181391	LepR_10hr_Leptin	LepR_10hr_PBS	NOTEST	0	0.0105009	inf	0	1	1	inf	#VALUE!	NO
Hsd17b3	Hsd17b3	Hsd17b3	15487	hydroxysteroid (17-beta) dehydrogenase 3	chr13:64159581-64190509	LepR_10hr_Leptin	LepR_10hr_PBS	NOTEST	0	0.0271608	inf	0	1	1	inf	#VALUE!	NO
Hsd3b1	Hsd3b1	Hsd3b1	15492	hydroxy-delta-5-steroid dehydrogenase, 3 beta- and steroid delta-isomerase 1	chr3:98656119-98663717	LepR_10hr_Leptin	LepR_10hr_PBS	NOTEST	0	0.0132807	inf	0	1	1	inf	#VALUE!	NO
Hus1b	Hus1b	Hus1b	210554	Hus1 homolog b (S. pombe)	chr13:30905786-31065916	LepR_10hr_Leptin	LepR_10hr_PBS	NOTEST	0	0.0118	inf	0	1	1	inf	#VALUE!	NO
Icos	Icos	Icos	54167	inducible T cell co-stimulator	chr1:61034757-61057164	LepR_10hr_Leptin	LepR_10hr_PBS	NOTEST	0	0.0067676	inf	0	1	1	inf	#VALUE!	NO
Ifng	Ifng	Ifng	15978	interferon gamma	chr10:117878102-117882948	LepR_10hr_Leptin	LepR_10hr_PBS	NOTEST	0	0.0069491	inf	0	1	1	inf	#VALUE!	NO
Ifnz	Ifnz	Ifnz	319146	interferon zeta	chr4:88428034-88429496	LepR_10hr_Leptin	LepR_10hr_PBS	NOTEST	0	0.00684327	inf	0	1	1	inf	#VALUE!	NO
Il1b	Il1b	Il1b	16176	interleukin 1 beta	chr2:129190315-129201469	LepR_10hr_Leptin	LepR_10hr_PBS	NOTEST	0	0.00613699	inf	0	1	1	inf	#VALUE!	NO
Il22ra1	Il22ra1	Il22ra1	230828	interleukin 22 receptor, alpha 1	chr4:135284134-135307280	LepR_10hr_Leptin	LepR_10hr_PBS	NOTEST	0	0.0148491	inf	0	1	1	inf	#VALUE!	NO
Il4i1	Il4i1	Il4i1	14204	interleukin 4 induced 1	chr7:52067625-52104449	LepR_10hr_Leptin	LepR_10hr_PBS	NOTEST	0	0.0925636	inf	0	1	1	inf	#VALUE!	NO
Il6	Il6	Il6	16193	interleukin 6	chr5:30339700-30346508	LepR_10hr_Leptin	LepR_10hr_PBS	NOTEST	0	0.00693465	inf	0	1	1	inf	#VALUE!	NO
Il9r	Il9r	Il9r	16199	interleukin 9 receptor	chr11:32088996-32100279	LepR_10hr_Leptin	LepR_10hr_PBS	NOTEST	0	0.00526379	inf	0	1	1	inf	#VALUE!	NO
Ins2	Ins2	Ins2	16334	insulin II	chr7:149864560-149865613	LepR_10hr_Leptin	LepR_10hr_PBS	NOTEST	0	0.0904237	inf	0	1	1	inf	#VALUE!	NO
Insl3	Insl3	Insl3	16336	insulin-like 3	chr8:74200281-74214476	LepR_10hr_Leptin	LepR_10hr_PBS	NOTEST	0	0.271893	inf	0	1	1	inf	#VALUE!	NO
Iqcf1	Iqcf1	Iqcf1	74267	IQ motif containing F1	chr9:106402297-106404581	LepR_10hr_Leptin	LepR_10hr_PBS	NOTEST	0	0.0690349	inf	0	1	1	inf	#VALUE!	NO
Irgc1	Irgc1	Irgc1	210145	immunity-related GTPase family, cinema 1	chr7:25216944-25230701	LepR_10hr_Leptin	LepR_10hr_PBS	NOTEST	0	0.0147435	inf	0	1	1	inf	#VALUE!	NO
Itgb2l	Itgb2l	Itgb2l	16415	integrin beta 2-like	chr16:96643904-96665221	LepR_10hr_Leptin	LepR_10hr_PBS	NOTEST	0	0.00906738	inf	0	1	1	inf	#VALUE!	NO
Izumo1	Izumo1	Izumo1	73456	izumo sperm-egg fusion 1	chr7:52877180-52882612	LepR_10hr_Leptin	LepR_10hr_PBS	NOTEST	0	0.0117703	inf	0	1	1	inf	#VALUE!	NO
Kcna7	Kcna7	Kcna7	16495	potassium voltage-gated channel, shaker-related subfamily, member 7	chr7:52661329-52666752	LepR_10hr_Leptin	LepR_10hr_PBS	NOTEST	0	0.00461096	inf	0	1	1	inf	#VALUE!	NO
Kcnk15	Kcnk15	Kcnk15	241769	potassium channel, subfamily K, member 15	chr2:163679485-163684610	LepR_10hr_Leptin	LepR_10hr_PBS	NOTEST	0	0.0472609	inf	0	1	1	inf	#VALUE!	NO
Kcnk16	Kcnk16	Kcnk16	74571	potassium channel, subfamily K, member 16	chr14:21081977-21088384	LepR_10hr_Leptin	LepR_10hr_PBS	NOTEST	0	0.0207412	inf	0	1	1	inf	#VALUE!	NO
Kcnk18	Kcnk18	Kcnk18	332396	potassium channel, subfamily K, member 18	chr19:59294137-59311860	LepR_10hr_Leptin	LepR_10hr_PBS	NOTEST	0	0.00274137	inf	0	1	1	inf	#VALUE!	NO
Kcnmb3	Kcnmb3	Kcnmb3	100502876	potassium large conductance calcium-activated channel, subfamily M, beta member 3	chr3:32371242-32390891	LepR_10hr_Leptin	LepR_10hr_PBS	NOTEST	0	0.0271356	inf	0	1	1	inf	#VALUE!	NO
Kel	Kel	Kel	23925	Kell blood group	chr6:41636328-41654324	LepR_10hr_Leptin	LepR_10hr_PBS	NOTEST	0	0.00605388	inf	0	1	1	inf	#VALUE!	NO
Kis2	Kis2	Kis2	751866	Kaplan integration site 2	chrX:50095679-50097770	LepR_10hr_Leptin	LepR_10hr_PBS	NOTEST	0	0.00385399	inf	0	1	1	inf	#VALUE!	NO
Klhl30	Klhl30	Klhl30	70788	kelch-like 30	chr1:93247649-93258981	LepR_10hr_Leptin	LepR_10hr_PBS	NOTEST	0	0.0674188	inf	0	1	1	inf	#VALUE!	NO
Klk10	Klk10	Klk10	69540	kallikrein related-peptidase 10	chr7:51036423-51040780	LepR_10hr_Leptin	LepR_10hr_PBS	NOTEST	0	0.0243446	inf	0	1	1	inf	#VALUE!	NO
Klk12	Klk12	Klk12	69511	kallikrein related-peptidase 12	chr7:51024469-51028851	LepR_10hr_Leptin	LepR_10hr_PBS	NOTEST	0	0.030271	inf	0	1	1	inf	#VALUE!	NO
Klk14	Klk14	Klk14	317653	kallikrein related-peptidase 14	chr7:50945788-50950389	LepR_10hr_Leptin	LepR_10hr_PBS	NOTEST	0	0.0255037	inf	0	1	1	inf	#VALUE!	NO
Klk4	Klk4	Klk4	56640	kallikrein related-peptidase 4 (prostase, enamel matrix, prostate)	chr7:51136541-51141174	LepR_10hr_Leptin	LepR_10hr_PBS	NOTEST	0	0.0293759	inf	0	1	1	inf	#VALUE!	NO
Klk9	Klk9	Klk9	101533	kallikrein related-peptidase 9	chr7:51047260-51052126	LepR_10hr_Leptin	LepR_10hr_PBS	NOTEST	0	0.0220265	inf	0	1	1	inf	#VALUE!	NO
Klra17	Klra17	Klra17	170733	killer cell lectin-like receptor, subfamily A, member 17	chr6:129781171-129826690	LepR_10hr_Leptin	LepR_10hr_PBS	NOTEST	0	0.0311878	inf	0	1	1	inf	#VALUE!	NO
Klra3	Klra3	Klra3	16634	killer cell lectin-like receptor, subfamily A, member 3	chr6:129922099-130336892	LepR_10hr_Leptin	LepR_10hr_PBS	NOTEST	0	0.00534846	inf	0	1	1	inf	#VALUE!	NO
Krt13	Krt13	Krt13	16663	keratin 13	chr11:99978909-99982809	LepR_10hr_Leptin	LepR_10hr_PBS	NOTEST	0	0.00625836	inf	0	1	1	inf	#VALUE!	NO
Krt16	Krt16	Krt16	16666	keratin 16	chr11:100107405-100110216	LepR_10hr_Leptin	LepR_10hr_PBS	NOTEST	0	0.0102924	inf	0	1	1	inf	#VALUE!	NO
Krt32	Krt32	Krt32	16670	keratin 32	chr11:99942161-99949540	LepR_10hr_Leptin	LepR_10hr_PBS	NOTEST	0	0.0103278	inf	0	1	1	inf	#VALUE!	NO
Krt85	Krt85	Krt85	53622	keratin 85	chr15:101346118-101524736	LepR_10hr_Leptin	LepR_10hr_PBS	NOTEST	0	0.0555052	inf	0	1	1	inf	#VALUE!	NO
Krtap5-2	Krtap5-2	Krtap5-2	71623	keratin associated protein 5-2	chr7:149360436-149361910	LepR_10hr_Leptin	LepR_10hr_PBS	NOTEST	0	0.0190216	inf	0	1	1	inf	#VALUE!	NO
Krtap5-4	Krtap5-4	Krtap5-4	50775	keratin associated protein 5-4	chr7:149489406-149490408	LepR_10hr_Leptin	LepR_10hr_PBS	NOTEST	0	0.0110349	inf	0	1	1	inf	#VALUE!	NO
Krtap5-5	Krtap5-5	Krtap5-5	114666	keratin associated protein 5-5	chr7:149414699-149415876	LepR_10hr_Leptin	LepR_10hr_PBS	NOTEST	0	0.0143871	inf	0	1	1	inf	#VALUE!	NO
Lbx1	Lbx1	Lbx1	16814	ladybird homeobox homolog 1 (Drosophila)	chr19:45308217-45309726	LepR_10hr_Leptin	LepR_10hr_PBS	NOTEST	0	0.0212128	inf	0	1	1	inf	#VALUE!	NO
Lcn12	Lcn12	Lcn12	77701	lipocalin 12	chr2:25346364-25349431	LepR_10hr_Leptin	LepR_10hr_PBS	NOTEST	0	0.0409798	inf	0	1	1	inf	#VALUE!	NO
Lcn2	Lcn2	Lcn2	16819	lipocalin 2	chr2:32240156-32243259	LepR_10hr_Leptin	LepR_10hr_PBS	NOTEST	0	0.043655	inf	0	1	1	inf	#VALUE!	NO
Lcn6	Lcn6	Lcn6	620709	lipocalin 6	chr2:25532305-25537127	LepR_10hr_Leptin	LepR_10hr_PBS	NOTEST	0	0.125927	inf	0	1	1	inf	#VALUE!	NO
Lipc	Lipc	Lipc	15450	lipase, hepatic	chr9:70645934-70782615	LepR_10hr_Leptin	LepR_10hr_PBS	NOTEST	0	0.0587449	inf	0	1	1	inf	#VALUE!	NO
Lipk	Lipk	Lipk	240633	lipase, family member K	chr19:34082779-34122287	LepR_10hr_Leptin	LepR_10hr_PBS	NOTEST	0	0.00676299	inf	0	1	1	inf	#VALUE!	NO
Lox	Lox	Lox	16948	lysyl oxidase	chr18:52676891-52689362	LepR_10hr_Leptin	LepR_10hr_PBS	NOTEST	0	0.0304321	inf	0	1	1	inf	#VALUE!	NO
Lpcat2b	Lpcat2b	Lpcat2b	70902	lysophosphatidylcholine acyltransferase 2B	chr5:107860567-107864058	LepR_10hr_Leptin	LepR_10hr_PBS	NOTEST	0	0.0108084	inf	0	1	1	inf	#VALUE!	NO
Lrtm1	Lrtm1	Lrtm1	319476	leucine-rich repeats and transmembrane domains 1	chr14:29718128-30535050	LepR_10hr_Leptin	LepR_10hr_PBS	NOTEST	0	0.00213234	inf	0	1	1	inf	#VALUE!	NO
Ly6i	Ly6i	Ly6i	57248	lymphocyte antigen 6 complex, locus I	chr15:74810241-74813860	LepR_10hr_Leptin	LepR_10hr_PBS	NOTEST	0	0.0432863	inf	0	1	1	inf	#VALUE!	NO
Mageb1	Mageb1	Mageb1	17145	melanoma antigen, family B, 1	chrX:89260529-89261672	LepR_10hr_Leptin	LepR_10hr_PBS	NOTEST	0	2.78817e-06	inf	0	1	1	inf	#VALUE!	NO
Mat1a	Mat1a	Mat1a	11720	methionine adenosyltransferase I, alpha	chr14:41918669-41937701	LepR_10hr_Leptin	LepR_10hr_PBS	NOTEST	0	0.00709411	inf	0	1	1	inf	#VALUE!	NO
Mc5r	Mc5r	Mc5r	17203	melanocortin 5 receptor	chr18:68497256-68499365	LepR_10hr_Leptin	LepR_10hr_PBS	NOTEST	0	0.0503866	inf	0	1	1	inf	#VALUE!	NO
Mecom	Mecom	Mecom	14013	MDS1 and EVI1 complex locus	chr3:29850217-29912126	LepR_10hr_Leptin	LepR_10hr_PBS	NOTEST	0	0.0160725	inf	0	1	1	inf	#VALUE!	NO
Mefv	Mefv	Mefv	54483	Mediterranean fever	chr16:3707214-3718124	LepR_10hr_Leptin	LepR_10hr_PBS	NOTEST	0	0.014946	inf	0	1	1	inf	#VALUE!	NO
Mfsd6l	Mfsd6l	Mfsd6l	215723	major facilitator superfamily domain containing 6-like	chr11:68369687-68371747	LepR_10hr_Leptin	LepR_10hr_PBS	NOTEST	0	0.011928	inf	0	1	1	inf	#VALUE!	NO
Mgam	Mgam	Mgam	232714	maltase-glucoamylase	chr6:40578829-40719122	LepR_10hr_Leptin	LepR_10hr_PBS	NOTEST	0	0.00241399	inf	0	1	1	inf	#VALUE!	NO
Mir129-1	Mir129-1	Mir129-1	387237	microRNA 129-1	chr6:28972618-28972691	LepR_10hr_Leptin	LepR_10hr_PBS	NOTEST	0	19.5829	inf	0	1	1	inf	#VALUE!	NO
Mir17hg	Mir17hg	Mir17hg	75957	Mir17 host gene 1 (non-protein coding)	chr14:115443526-115445950	LepR_10hr_Leptin	LepR_10hr_PBS	NOTEST	0	0.0202174	inf	0	1	1	inf	#VALUE!	NO
Mir186	Mir186	Mir186	387181	microRNA 186	chr3:157197360-157211303	LepR_10hr_Leptin	LepR_10hr_PBS	NOTEST	0	41.4058	inf	0	1	1	inf	#VALUE!	NO
Mir1898	Mir1898	Mir1898	100316684	microRNA 1898	chr15:12047605-12115205	LepR_10hr_Leptin	LepR_10hr_PBS	NOTEST	0	8.8268	inf	0	1	1	inf	#VALUE!	NO
Mir1937b-5	Mir1937b-5	Mir1937b-5			chr1:53753288-53753411	LepR_10hr_Leptin	LepR_10hr_PBS	NOTEST	0	0.0151919	inf	0	1	1	inf	#VALUE!	NO
Mir1968	Mir1968	Mir1968	100316713	microRNA 1968	chr8:13176868-13200624	LepR_10hr_Leptin	LepR_10hr_PBS	NOTEST	0	28.9529	inf	0	1	1	inf	#VALUE!	NO
Mir208b	Mir208b	Mir208b	100124433	microRNA 208b	chr14:55587623-55613386	LepR_10hr_Leptin	LepR_10hr_PBS	NOTEST	0	12.0001	inf	0	1	1	inf	#VALUE!	NO
Mir27b	Mir27b	Mir27b	387221	microRNA 27b	chr13:63402019-63402092	LepR_10hr_Leptin	LepR_10hr_PBS	NOTEST	0	43.8685	inf	0	1	1	inf	#VALUE!	NO
Mir3060	Mir3060	Mir3060	100526466	microRNA 3060	chr11:4035162-4060296	LepR_10hr_Leptin	LepR_10hr_PBS	NOTEST	0	20.4598	inf	0	1	1	inf	#VALUE!	NO
Mir3070a	Mir3070a	Mir3070a	100526472	microRNA 3070a	chr12:110826152-110826241	LepR_10hr_Leptin	LepR_10hr_PBS	NOTEST	0	5.53125	inf	0	1	1	inf	#VALUE!	NO
Mir320	Mir320	Mir320	723838	microRNA 320	chr14:70843316-70843398	LepR_10hr_Leptin	LepR_10hr_PBS	NOTEST	0	25.8306	inf	0	1	1	inf	#VALUE!	NO
Mir339	Mir339	Mir339	723898	microRNA 339	chr5:139835692-139936488	LepR_10hr_Leptin	LepR_10hr_PBS	NOTEST	0	9.76686	inf	0	1	1	inf	#VALUE!	NO
Mir341	Mir341	Mir341	723846	microRNA 341	chr12:110842154-110899921	LepR_10hr_Leptin	LepR_10hr_PBS	NOTEST	0	15.9856	inf	0	1	1	inf	#VALUE!	NO
Mir377	Mir377	Mir377	723857	microRNA 377	chr12:110973190-110987667	LepR_10hr_Leptin	LepR_10hr_PBS	NOTEST	0	27.2184	inf	0	1	1	inf	#VALUE!	NO
Mir384	Mir384	Mir384	723861	microRNA 384	chrX:102539620-102539708	LepR_10hr_Leptin	LepR_10hr_PBS	NOTEST	0	16.2751	inf	0	1	1	inf	#VALUE!	NO
Mir485	Mir485	Mir485	723875	microRNA 485	chr12:110973111-110973184	LepR_10hr_Leptin	LepR_10hr_PBS	NOTEST	0	47.5482	inf	0	1	1	inf	#VALUE!	NO
Mir665	Mir665	Mir665	751555	microRNA 665	chr12:110824523-110824617	LepR_10hr_Leptin	LepR_10hr_PBS	NOTEST	0	10.8076	inf	0	1	1	inf	#VALUE!	NO
Mir681	Mir681	Mir681	751538	microRNA 681	chr12:70847834-71087989	LepR_10hr_Leptin	LepR_10hr_PBS	NOTEST	0	5.24733	inf	0	1	1	inf	#VALUE!	NO
Mir7-1	Mir7-1	Mir7-1	723902	microRNA 7-1	chr13:58493311-58512510	LepR_10hr_Leptin	LepR_10hr_PBS	NOTEST	0	2.77768	inf	0	1	1	inf	#VALUE!	NO
Mir760	Mir760	Mir760	791077	microRNA 760	chr3:121996502-121996621	LepR_10hr_Leptin	LepR_10hr_PBS	NOTEST	0	4.05484	inf	0	1	1	inf	#VALUE!	NO
Mir93	Mir93	Mir93	723885	microRNA 93	chr5:138605816-138613090	LepR_10hr_Leptin	LepR_10hr_PBS	NOTEST	0	21.6861	inf	0	1	1	inf	#VALUE!	NO
Mirlet7a-1	Mirlet7a-1	Mirlet7a-1	387244	microRNA let7a-1	chr13:48633547-48633641	LepR_10hr_Leptin	LepR_10hr_PBS	NOTEST	0	10.8076	inf	0	1	1	inf	#VALUE!	NO
Mnda	Mnda	Mnda	381308	myeloid cell nuclear differentiation antigen	chr1:175826485-175843053	LepR_10hr_Leptin	LepR_10hr_PBS	NOTEST	0	0.0104848	inf	0	1	1	inf	#VALUE!	NO
Msr1	Msr1	Msr1	20288	macrophage scavenger receptor 1	chr8:40667053-40728032	LepR_10hr_Leptin	LepR_10hr_PBS	NOTEST	0	0.0234348	inf	0	1	1	inf	#VALUE!	NO
Msx3	Msx3	Msx3	17703	msh homeobox 3	chr7:147232055-147234987	LepR_10hr_Leptin	LepR_10hr_PBS	NOTEST	0	0.00759814	inf	0	1	1	inf	#VALUE!	NO
Muc4	Muc4	Muc4	140474	mucin 4	chr16:32735971-32797521	LepR_10hr_Leptin	LepR_10hr_PBS	NOTEST	0	0.00126357	inf	0	1	1	inf	#VALUE!	NO
Mup4	Mup4	Mup4	17843	major urinary protein 4	chr4:59969677-59973537	LepR_10hr_Leptin	LepR_10hr_PBS	NOTEST	0	0.022615	inf	0	1	1	inf	#VALUE!	NO
Myl10	Myl10	Myl10	59310	myosin, light chain 10, regulatory	chr5:137169015-137176964	LepR_10hr_Leptin	LepR_10hr_PBS	NOTEST	0	0.0354876	inf	0	1	1	inf	#VALUE!	NO
Myl7	Myl7	Myl7	17898	myosin, light polypeptide 7, regulatory	chr11:5796639-5798785	LepR_10hr_Leptin	LepR_10hr_PBS	NOTEST	0	0.0362805	inf	0	1	1	inf	#VALUE!	NO
Myod1	Myod1	Myod1	17927	myogenic differentiation 1	chr7:53631843-53634462	LepR_10hr_Leptin	LepR_10hr_PBS	NOTEST	0	0.0233845	inf	0	1	1	inf	#VALUE!	NO
Nctc1	Nctc1	Nctc1	330677	non-coding transcript 1	chr7:149730513-149744503	LepR_10hr_Leptin	LepR_10hr_PBS	NOTEST	0	0.0159526	inf	0	1	1	inf	#VALUE!	NO
Nepn	Nepn	Nepn	66650	nephrocan	chr10:52111413-52124410	LepR_10hr_Leptin	LepR_10hr_PBS	NOTEST	0	0.0086456	inf	0	1	1	inf	#VALUE!	NO
Neurog1	Neurog1	Neurog1	18014	neurogenin 1	chr13:56351859-56353524	LepR_10hr_Leptin	LepR_10hr_PBS	NOTEST	0	0.0425254	inf	0	1	1	inf	#VALUE!	NO
Ngp	Ngp	Ngp	18054	neutrophilic granule protein	chr9:110322311-110325516	LepR_10hr_Leptin	LepR_10hr_PBS	NOTEST	0	0.0158547	inf	0	1	1	inf	#VALUE!	NO
Nkg7	Nkg7	Nkg7	72310	natural killer cell group 7 sequence	chr7:50692507-50693616	LepR_10hr_Leptin	LepR_10hr_PBS	NOTEST	0	0.0249183	inf	0	1	1	inf	#VALUE!	NO
Nlrp1c-ps	Nlrp1c-ps	Nlrp1c-ps	627984	NLR family, pyrin domain containing 1C, pseudogene	chr11:71055931-71098734	LepR_10hr_Leptin	LepR_10hr_PBS	NOTEST	0	0.00196562	inf	0	1	1	inf	#VALUE!	NO
Nr1h5	Nr1h5	Nr1h5	381463	nuclear receptor subfamily 1, group H, member 5	chr3:102743580-102768056	LepR_10hr_Leptin	LepR_10hr_PBS	NOTEST	0	0.010952	inf	0	1	1	inf	#VALUE!	NO
OTTMUSG00000016609	OTTMUSG00000016609	OTTMUSG00000016609	668030	predicted gene 14432	chr2:176266768-176598837	LepR_10hr_Leptin	LepR_10hr_PBS	NOTEST	0	0.00138841	inf	0	1	1	inf	#VALUE!	NO
Oas1g	Oas1g	Oas1g	23960	2'-5' oligoadenylate synthetase 1G	chr5:121326150-121337607	LepR_10hr_Leptin	LepR_10hr_PBS	NOTEST	0	0.00388302	inf	0	1	1	inf	#VALUE!	NO
Oit3	Oit3	Oit3	18302	oncoprotein induced transcript 3	chr10:58885707-58904527	LepR_10hr_Leptin	LepR_10hr_PBS	NOTEST	0	0.0226968	inf	0	1	1	inf	#VALUE!	NO
Olfr111	Olfr111	Olfr111	545205	olfactory receptor 111	chr17:37666901-37667942	LepR_10hr_Leptin	LepR_10hr_PBS	NOTEST	0	0.0181285	inf	0	1	1	inf	#VALUE!	NO
Olfr1140	Olfr1140	Olfr1140	258635	olfactory receptor 1140	chr2:87586317-87587337	LepR_10hr_Leptin	LepR_10hr_PBS	NOTEST	0	0.0171561	inf	0	1	1	inf	#VALUE!	NO
Olfr1372-ps1	Olfr1372-ps1	Olfr1372-ps1	257871	olfactory receptor 1372, pseudogene 1	chr11:51968377-51971409	LepR_10hr_Leptin	LepR_10hr_PBS	NOTEST	0	0.00463092	inf	0	1	1	inf	#VALUE!	NO
Olfr1388	Olfr1388	Olfr1388	258459	olfactory receptor 1388	chr11:49257354-49258290	LepR_10hr_Leptin	LepR_10hr_PBS	NOTEST	0	0.0207298	inf	0	1	1	inf	#VALUE!	NO
Olfr1447	Olfr1447	Olfr1447	258698	olfactory receptor 1447	chr19:12975338-12976268	LepR_10hr_Leptin	LepR_10hr_PBS	NOTEST	0	0.0192837	inf	0	1	1	inf	#VALUE!	NO
Olfr1508	Olfr1508	Olfr1508	57270	olfactory receptor 1508	chr14:53082395-53087136	LepR_10hr_Leptin	LepR_10hr_PBS	NOTEST	0	0.0085851	inf	0	1	1	inf	#VALUE!	NO
Olfr1535	Olfr1535	Olfr1535	404335	olfactory receptor 1535	chr13:21646908-21647889	LepR_10hr_Leptin	LepR_10hr_PBS	NOTEST	0	0.0195288	inf	0	1	1	inf	#VALUE!	NO
Olfr279	Olfr279	Olfr279	258502	olfactory receptor 279	chr15:98327904-98328837	LepR_10hr_Leptin	LepR_10hr_PBS	NOTEST	0	0.0282597	inf	0	1	1	inf	#VALUE!	NO
Olfr317	Olfr317	Olfr317	257931	olfactory receptor 317	chr11:58545597-58546725	LepR_10hr_Leptin	LepR_10hr_PBS	NOTEST	0	0.0099534	inf	0	1	1	inf	#VALUE!	NO
Olfr456	Olfr456	Olfr456	259144	olfactory receptor 456	chr6:42436161-42437213	LepR_10hr_Leptin	LepR_10hr_PBS	NOTEST	0	0.0094084	inf	0	1	1	inf	#VALUE!	NO
Olfr463	Olfr463	Olfr463	258408	olfactory receptor 463	chr11:87706488-87707424	LepR_10hr_Leptin	LepR_10hr_PBS	NOTEST	0	0.0382511	inf	0	1	1	inf	#VALUE!	NO
Olfr48	Olfr48	Olfr48	18347	olfactory receptor 48	chr2:89684222-89685128	LepR_10hr_Leptin	LepR_10hr_PBS	NOTEST	0	0.012514	inf	0	1	1	inf	#VALUE!	NO
Olfr49	Olfr49	Olfr49	18348	olfactory receptor 49	chr14:54901570-54902600	LepR_10hr_Leptin	LepR_10hr_PBS	NOTEST	0	0.0269348	inf	0	1	1	inf	#VALUE!	NO
Olfr54	Olfr54	Olfr54	18354	olfactory receptor 54	chr11:50840505-50841447	LepR_10hr_Leptin	LepR_10hr_PBS	NOTEST	0	0.0109444	inf	0	1	1	inf	#VALUE!	NO
Olfr550	Olfr550	Olfr550	259108	olfactory receptor 550	chr7:109726982-109728020	LepR_10hr_Leptin	LepR_10hr_PBS	NOTEST	0	0.0545811	inf	0	1	1	inf	#VALUE!	NO
Olfr631	Olfr631	Olfr631	258961	olfactory receptor 631	chr7:111063575-111078425	LepR_10hr_Leptin	LepR_10hr_PBS	NOTEST	0	0.00605598	inf	0	1	1	inf	#VALUE!	NO
Olfr690	Olfr690	Olfr690	56860	olfactory receptor 690	chr7:112477730-112478792	LepR_10hr_Leptin	LepR_10hr_PBS	NOTEST	0	0.0163161	inf	0	1	1	inf	#VALUE!	NO
Olfr70	Olfr70	Olfr70	56014	olfactory receptor 70	chr4:43707871-43713679	LepR_10hr_Leptin	LepR_10hr_PBS	NOTEST	0	0.00706271	inf	0	1	1	inf	#VALUE!	NO
Olfr700	Olfr700	Olfr700	258593	olfactory receptor 700	chr7:113949023-113949974	LepR_10hr_Leptin	LepR_10hr_PBS	NOTEST	0	0.0104985	inf	0	1	1	inf	#VALUE!	NO
Olfr857	Olfr857	Olfr857	257963	olfactory receptor 857	chr9:19517272-19518202	LepR_10hr_Leptin	LepR_10hr_PBS	NOTEST	0	0.0209011	inf	0	1	1	inf	#VALUE!	NO
Olfr976	Olfr976	Olfr976	258364	olfactory receptor 976	chr9:39761841-39764654	LepR_10hr_Leptin	LepR_10hr_PBS	NOTEST	0	0.00263795	inf	0	1	1	inf	#VALUE!	NO
Osta	Osta	Osta	106407	solute carrier family 51, alpha subunit	chr16:32475663-32487965	LepR_10hr_Leptin	LepR_10hr_PBS	NOTEST	0	0.00569823	inf	0	1	1	inf	#VALUE!	NO
Otc	Otc	Otc	18416	ornithine transcarbamylase	chrX:9829484-9898150	LepR_10hr_Leptin	LepR_10hr_PBS	NOTEST	0	0.021513	inf	0	1	1	inf	#VALUE!	NO
Pax2	Pax2	Pax2	18504	paired box gene 2	chr19:44831883-44910517	LepR_10hr_Leptin	LepR_10hr_PBS	NOTEST	0	0.0205993	inf	0	1	1	inf	#VALUE!	NO
Pbp2	Pbp2	Pbp2	76400	phosphatidylethanolamine binding protein 2	chr6:135259146-135260402	LepR_10hr_Leptin	LepR_10hr_PBS	NOTEST	0	0.0133065	inf	0	1	1	inf	#VALUE!	NO
Pdcd1	Pdcd1	Pdcd1	18566	programmed cell death 1	chr1:95934881-95949130	LepR_10hr_Leptin	LepR_10hr_PBS	NOTEST	0	0.0122108	inf	0	1	1	inf	#VALUE!	NO
Phox2b	Phox2b	Phox2b	18935	paired-like homeobox 2b	chr5:67485635-67490365	LepR_10hr_Leptin	LepR_10hr_PBS	NOTEST	0	0.00575507	inf	0	1	1	inf	#VALUE!	NO
Pira11	Pira11	Pira11	18724	paired-Ig-like receptor A11	chr7:3788411-3867103	LepR_10hr_Leptin	LepR_10hr_PBS	NOTEST	0	1.18188e-05	inf	0	1	1	inf	#VALUE!	NO
Pira7	Pira7	Pira7	18730	paired-Ig-like receptor A7	chr7:3788411-3867103	LepR_10hr_Leptin	LepR_10hr_PBS	NOTEST	0	0.000119663	inf	0	1	1	inf	#VALUE!	NO
Pkn3	Pkn3	Pkn3	263803	protein kinase N3	chr2:29934285-29949155	LepR_10hr_Leptin	LepR_10hr_PBS	NOTEST	0	0.136353	inf	0	1	1	inf	#VALUE!	NO
Pla2g12b	Pla2g12b	Pla2g12b	69836	phospholipase A2, group XIIB	chr10:58866432-58884724	LepR_10hr_Leptin	LepR_10hr_PBS	NOTEST	0	0.0162403	inf	0	1	1	inf	#VALUE!	NO
Pla2g1b	Pla2g1b	Pla2g1b	18778	phospholipase A2, group IB, pancreas	chr5:115916274-115924726	LepR_10hr_Leptin	LepR_10hr_PBS	NOTEST	0	0.0230655	inf	0	1	1	inf	#VALUE!	NO
Plbd1	Plbd1	Plbd1	66857	phospholipase B domain containing 1	chr6:136560591-136610414	LepR_10hr_Leptin	LepR_10hr_PBS	NOTEST	0	0.0119187	inf	0	1	1	inf	#VALUE!	NO
Pldi	Pldi	Pldi	73616	polymorphic derived intron containing	chr10:60390973-60400880	LepR_10hr_Leptin	LepR_10hr_PBS	NOTEST	0	0.0233819	inf	0	1	1	inf	#VALUE!	NO
Plg	Plg	Plg	18815	plasminogen	chr17:12571474-12612250	LepR_10hr_Leptin	LepR_10hr_PBS	NOTEST	0	0.0169201	inf	0	1	1	inf	#VALUE!	NO
Pnpla5	Pnpla5	Pnpla5	75772	patatin-like phospholipase domain containing 5	chr15:83943050-83953605	LepR_10hr_Leptin	LepR_10hr_PBS	NOTEST	0	0.00939424	inf	0	1	1	inf	#VALUE!	NO
Pon1	Pon1	Pon1	18979	paraoxonase 1	chr6:5118089-5143946	LepR_10hr_Leptin	LepR_10hr_PBS	NOTEST	0	0.0309965	inf	0	1	1	inf	#VALUE!	NO
Poteg	Poteg	Poteg	70952	POTE ankyrin domain family, member G	chr8:28558141-28605644	LepR_10hr_Leptin	LepR_10hr_PBS	NOTEST	0	0.0122751	inf	0	1	1	inf	#VALUE!	NO
Prap1	Prap1	Prap1	22264	proline-rich acidic protein 1	chr7:147279294-147283102	LepR_10hr_Leptin	LepR_10hr_PBS	NOTEST	0	0.139626	inf	0	1	1	inf	#VALUE!	NO
Prg2	Prg2	Prg2	19074	proteoglycan 2, bone marrow	chr2:84820617-84823789	LepR_10hr_Leptin	LepR_10hr_PBS	NOTEST	0	0.01082	inf	0	1	1	inf	#VALUE!	NO
Prss38	Prss38	Prss38	216797	protease, serine, 38	chr11:59186170-59189155	LepR_10hr_Leptin	LepR_10hr_PBS	NOTEST	0	0.0135251	inf	0	1	1	inf	#VALUE!	NO
Prss51	Prss51	Prss51	100504162	protease, serine, 51	chr14:64712532-64716509	LepR_10hr_Leptin	LepR_10hr_PBS	NOTEST	0	0.0401961	inf	0	1	1	inf	#VALUE!	NO
Prss52	Prss52	Prss52	73382	protease, serine, 52	chr14:64723159-64732588	LepR_10hr_Leptin	LepR_10hr_PBS	NOTEST	0	0.0170933	inf	0	1	1	inf	#VALUE!	NO
Prss55	Prss55	Prss55	71037	protease, serine, 55	chr14:64694279-64704226	LepR_10hr_Leptin	LepR_10hr_PBS	NOTEST	0	0.0172619	inf	0	1	1	inf	#VALUE!	NO
Psg17	Psg17	Psg17	26437	pregnancy specific glycoprotein 17	chr7:19399285-19406940	LepR_10hr_Leptin	LepR_10hr_PBS	NOTEST	0	0.00744517	inf	0	1	1	inf	#VALUE!	NO
Psors1c2	Psors1c2	Psors1c2	57390	psoriasis susceptibility 1 candidate 2 (human)	chr17:35670145-35671592	LepR_10hr_Leptin	LepR_10hr_PBS	NOTEST	0	0.0219102	inf	0	1	1	inf	#VALUE!	NO
Ptafr	Ptafr	Ptafr	19204	platelet-activating factor receptor	chr4:132119981-132136781	LepR_10hr_Leptin	LepR_10hr_PBS	NOTEST	0	0.0405314	inf	0	1	1	inf	#VALUE!	NO
Ptchd3	Ptchd3	Ptchd3	74675	patched domain containing 3	chr11:121691531-121704750	LepR_10hr_Leptin	LepR_10hr_PBS	NOTEST	0	0.00461616	inf	0	1	1	inf	#VALUE!	NO
Pth2	Pth2	Pth2	114640	parathyroid hormone 2	chr7:52436364-52437208	LepR_10hr_Leptin	LepR_10hr_PBS	NOTEST	0	0.214066	inf	0	1	1	inf	#VALUE!	NO
Rab19	Rab19	Rab19	19331	RAB19, member RAS oncogene family	chr6:39331426-39340378	LepR_10hr_Leptin	LepR_10hr_PBS	NOTEST	0	0.0320795	inf	0	1	1	inf	#VALUE!	NO
Raet1d	Raet1d	Raet1d	56554	retinoic acid early transcript delta	chr10:21878414-22093945	LepR_10hr_Leptin	LepR_10hr_PBS	NOTEST	0	0.000100776	inf	0	1	1	inf	#VALUE!	NO
Rbmxl2	Rbmxl2	Rbmxl2	76572	RNA binding motif protein, X-linked-like 2	chr7:114352958-114354430	LepR_10hr_Leptin	LepR_10hr_PBS	NOTEST	0	0.0220786	inf	0	1	1	inf	#VALUE!	NO
Rdh8	Rdh8	Rdh8	235033	retinol dehydrogenase 8	chr9:20622947-20630607	LepR_10hr_Leptin	LepR_10hr_PBS	NOTEST	0	0.0112343	inf	0	1	1	inf	#VALUE!	NO
Retnla	Retnla	Retnla	57262	resistin like alpha	chr16:48842664-48844574	LepR_10hr_Leptin	LepR_10hr_PBS	NOTEST	0	0.0385247	inf	0	1	1	inf	#VALUE!	NO
Rhox2h	Rhox2h	Rhox2h	622301	reproductive homeobox 2H	chrX:35083503-35087784	LepR_10hr_Leptin	LepR_10hr_PBS	NOTEST	0	0.02435	inf	0	1	1	inf	#VALUE!	NO
Rhox7	Rhox7	Rhox7	547168	reproductive homeobox 7	chrX:35184862-35194348	LepR_10hr_Leptin	LepR_10hr_PBS	NOTEST	0	0.00922833	inf	0	1	1	inf	#VALUE!	NO
Rnf133	Rnf133	Rnf133	386611	ring finger protein 133	chr6:23212837-23789300	LepR_10hr_Leptin	LepR_10hr_PBS	NOTEST	0	0.0126796	inf	0	1	1	inf	#VALUE!	NO
Rnf148	Rnf148	Rnf148	71300	ring finger protein 148	chr6:23212837-23789300	LepR_10hr_Leptin	LepR_10hr_PBS	NOTEST	0	0.013486	inf	0	1	1	inf	#VALUE!	NO
Rnf186	Rnf186	Rnf186	66825	ring finger protein 186	chr4:138523026-138524281	LepR_10hr_Leptin	LepR_10hr_PBS	NOTEST	0	0.0133191	inf	0	1	1	inf	#VALUE!	NO
Rprl1	Rprl1	Rprl1	19783	ribonuclease P RNA-like 1	chr6:69276676-69277511	LepR_10hr_Leptin	LepR_10hr_PBS	NOTEST	0	0.0240492	inf	0	1	1	inf	#VALUE!	NO
S100a7a	S100a7a	S100a7a	381493	S100 calcium binding protein A7A	chr3:90458223-90462052	LepR_10hr_Leptin	LepR_10hr_PBS	NOTEST	0	0.0140927	inf	0	1	1	inf	#VALUE!	NO
S100a9	S100a9	S100a9	20202	S100 calcium binding protein A9 (calgranulin B)	chr3:90496554-90499613	LepR_10hr_Leptin	LepR_10hr_PBS	NOTEST	0	0.0460124	inf	0	1	1	inf	#VALUE!	NO
Saa3	Saa3	Saa3	20210	serum amyloid A 3	chr7:53967367-53971046	LepR_10hr_Leptin	LepR_10hr_PBS	NOTEST	0	0.0464243	inf	0	1	1	inf	#VALUE!	NO
Scgb3a1	Scgb3a1	Scgb3a1	68662	secretoglobin, family 3A, member 1	chr11:49477111-49478620	LepR_10hr_Leptin	LepR_10hr_PBS	NOTEST	0	0.0969359	inf	0	1	1	inf	#VALUE!	NO
Scnn1g	Scnn1g	Scnn1g	20278	sodium channel, nonvoltage-gated 1 gamma	chr7:128878020-128911991	LepR_10hr_Leptin	LepR_10hr_PBS	NOTEST	0	0.0410662	inf	0	1	1	inf	#VALUE!	NO
Sdr9c7	Sdr9c7	Sdr9c7	70061	4short chain dehydrogenase/reductase family 9C, member 7	chr10:127335590-127348815	LepR_10hr_Leptin	LepR_10hr_PBS	NOTEST	0	0.00573549	inf	0	1	1	inf	#VALUE!	NO
Serpina5	Serpina5	Serpina5	268591	serine (or cysteine) peptidase inhibitor, clade A, member 5	chr12:105339322-105344347	LepR_10hr_Leptin	LepR_10hr_PBS	NOTEST	0	0.0232444	inf	0	1	1	inf	#VALUE!	NO
Serpinb2	Serpinb2	Serpinb2	18788	serine (or cysteine) peptidase inhibitor, clade B, member 2	chr1:109407999-109422177	LepR_10hr_Leptin	LepR_10hr_PBS	NOTEST	0	0.0224011	inf	0	1	1	inf	#VALUE!	NO
Serpinb3b	Serpinb3b	Serpinb3b	383548	serine (or cysteine) peptidase inhibitor, clade B (ovalbumin), member 3B	chr1:109050537-109057691	LepR_10hr_Leptin	LepR_10hr_PBS	NOTEST	0	0.00413156	inf	0	1	1	inf	#VALUE!	NO
[truncated: 20,869 more rows]

## Sheet: isoforms
Select Differentially Expressed Transcripts Based on Three Criteria
[truncated: 27,645 more rows]
