# Supplementary material for: Increased leptin signaling drives the response of hypothalamic LepRb neurons to diet-induced obesity
Source: Mol Metab. 2026 May 2;108:102378. doi: 10.1016/j.molmet.2026.102378 (PMC13206730; doi:10.1016/j.molmet.2026.102378)
Supplement: Multimedia component 2 [file mmc2.xlsx]

## Sheet: genes
Select Differentially Expressed Transcripts Based on Three Criteria
Test Status OK
FDR (q-value) <= 0.05
Fold Change >= Threshold or <= 1/Threshold, where Threshold = 1.5
test_id	gene		NCBI Gene	Description	locus	sample_1	sample_2	status	value_1	value_2	log2(fold_change)	test_stat	p_value	q_value	Fold Change		Diff Exp
Atf3	Atf3	Atf3	11910	activating transcription factor 3	chr1:192994175-193007212	HFD_LepR	10hr_PBS_LepR	OK	7.59494	1.2132	-2.64623	-7.37004	5e-05	0.0117229	0.159736952490142	6.26029	YES
Cd38	Cd38	Cd38	12494	CD38 antigen	chr5:44260065-44303613	HFD_LepR	10hr_PBS_LepR	OK	3.65043	0.638226	-2.51593	-6.31884	5e-05	0.0117229	0.174835493207553	5.71966	YES
Procr	Procr	Procr	19124	protein C receptor, endothelial	chr2:155576952-155581214	HFD_LepR	10hr_PBS_LepR	OK	3.17335	1.00331	-1.66124	-4.08822	5e-05	0.0117229	0.316167285102479	3.16288	YES
Lrrc17	Lrrc17	Lrrc17	74511	leucine rich repeat containing 17	chr5:20989664-21151423	HFD_LepR	10hr_PBS_LepR	OK	1.27587	0.40875	-1.64219	-2.51299	0.00015	0.0309694	0.320369786212953	3.12139	YES
Npw	Npw	Npw	381073	neuropeptide W	chr17:24794274-24795370	HFD_LepR	10hr_PBS_LepR	OK	6.85297	2.56942	-1.41528	-4.50042	0.0001	0.0216141	0.37493697203811	2.66711	YES
Socs3	Socs3	Socs3	12702	suppressor of cytokine signaling 3	chr11:117827400-117830680	HFD_LepR	10hr_PBS_LepR	OK	5.8083	2.27044	-1.35514	-4.62951	5e-05	0.0117229	0.390896886853221	2.55822	YES
Fosb	Fosb	Fosb	14282	FBJ osteosarcoma oncogene B	chr7:19888044-19895394	HFD_LepR	10hr_PBS_LepR	OK	2.88789	1.13197	-1.35118	-4.12499	5e-05	0.0117229	0.391971319100252	2.55121	YES
Fos	Fos	Fos	14281	FBJ osteosarcoma oncogene	chr12:86814850-86818219	HFD_LepR	10hr_PBS_LepR	OK	26.4971	10.7817	-1.29726	-5.18544	5e-05	0.0117229	0.406898255428656	2.45762	YES
Fosl2	Fosl2	Fosl2	14284	fos-like antigen 2	chr5:32438844-32460212	HFD_LepR	10hr_PBS_LepR	OK	3.93398	1.63444	-1.2672	-4.47725	5e-05	0.0117229	0.415465331079836	2.40694	YES
Serpina3h	Serpina3h	Serpina3h	546546	serine (or cysteine) peptidase inhibitor, clade A, member 3H	chr12:105486105-105492615	HFD_LepR	10hr_PBS_LepR	OK	3.38829	1.4628	-1.21182	-2.91347	5e-05	0.0117229	0.431723640571458	2.3163	YES
Slc39a2	Slc39a2	Slc39a2	214922	solute carrier family 39 (zinc transporter), member 2	chr14:52513284-52516420	HFD_LepR	10hr_PBS_LepR	OK	2.9576	1.28361	-1.20422	-3.26633	5e-05	0.0117229	0.434003926462562	2.30413	YES
Pomc	Pomc	Pomc	18976	pro-opiomelanocortin-alpha	chr12:3954950-3960618	HFD_LepR	10hr_PBS_LepR	OK	1473.31	679.527	-1.11645	-5.76985	5e-05	0.0117229	0.461227359588008	2.16813	YES
Gpr151	Gpr151	Gpr151	240239	G protein-coupled receptor 151	chr18:42737673-42739306	HFD_LepR	10hr_PBS_LepR	OK	2.14114	0.995245	-1.10526	-2.63336	0.00015	0.0309694	0.464818694938146	2.15138	YES
Serpina3m	Serpina3m	Serpina3m	20717	serine (or cysteine) peptidase inhibitor, clade A, member 3M	chr12:105625373-105632467	HFD_LepR	10hr_PBS_LepR	OK	2.36865	1.1082	-1.09585	-2.30624	0.0001	0.0216141	0.467860390803574	2.13739	YES
H2-K1	H2-K1	H2-K1	14972	histocompatibility 2, K1, K region	chr17:34132956-34137278	HFD_LepR	10hr_PBS_LepR	OK	7.06806	3.35776	-1.07381	-3.54157	5e-05	0.0117229	0.475062752115167	2.10499	YES
Trh	Trh	Trh	22044	thyrotropin releasing hormone	chr6:92192055-92194642	HFD_LepR	10hr_PBS_LepR	OK	51.37	24.482	-1.06921	-4.63252	5e-05	0.0117229	0.476579896192567	2.09828	YES
Prokr2	Prokr2	Prokr2	246313	prokineticin receptor 2	chr2:132196064-132211183	HFD_LepR	10hr_PBS_LepR	OK	1.63041	0.799859	-1.02741	-2.81528	5e-05	0.0117229	0.490590091147036	2.03836	YES
Nms	Nms	Nms	433292	neuromedin S	chr1:38995993-39007121	HFD_LepR	10hr_PBS_LepR	OK	5.26346	2.67498	-0.976485	-2.86234	0.0001	0.0216141	0.508216457554566	1.96767	YES
D4Wsu53e	D4Wsu53e	D4Wsu53e	27981	DNA segment, Chr 4, Wayne State University 53, expressed	chr4:134479539-134483285	HFD_LepR	10hr_PBS_LepR	OK	154.521	78.6555	-0.974182	-4.88306	5e-05	0.0117229	0.509028380482878	1.96453	YES
Crh	Crh	Crh	12918	corticotropin releasing hormone	chr3:19593400-19595396	HFD_LepR	10hr_PBS_LepR	OK	22.8704	11.6946	-0.967633	-4.3274	5e-05	0.0117229	0.511344327095829	1.95563	YES
Serpina3n	Serpina3n	Serpina3n	20716	serine (or cysteine) peptidase inhibitor, clade A, member 3N	chr12:105644917-105652539	HFD_LepR	10hr_PBS_LepR	OK	128.816	68.1	-0.919584	-3.88153	5e-05	0.0117229	0.528661437421837	1.89157	YES
Egr1	Egr1	Egr1	13653	early growth response 1	chr18:35020860-35024610	HFD_LepR	10hr_PBS_LepR	OK	27.6358	14.6447	-0.916159	-4.01017	5e-05	0.0117229	0.529917986006132	1.88708	YES
Junb	Junb	Junb	16477	Jun-B oncogene	chr8:87500810-87502617	HFD_LepR	10hr_PBS_LepR	OK	36.474	19.5239	-0.90163	-4.18944	5e-05	0.0117229	0.535281612318948	1.86818	YES
Rrad	Rrad	Rrad	56437	Ras-related associated with diabetes	chr8:107151965-107155221	HFD_LepR	10hr_PBS_LepR	OK	31.2004	16.9374	-0.881358	-4.05876	5e-05	0.0117229	0.54285620347571	1.84211	YES
Npy1r	Npy1r	Npy1r	18166	neuropeptide Y receptor Y1	chr8:69221320-69230697	HFD_LepR	10hr_PBS_LepR	OK	11.9351	6.54245	-0.867309	-3.50615	5e-05	0.0117229	0.548168373658608	1.82426	YES
Ttr	Ttr	Ttr	22139	transthyretin	chr18:20823750-20832827	HFD_LepR	10hr_PBS_LepR	OK	8.61693	4.76224	-0.855533	-2.4429	0.00025	0.0473733	0.552661109702573	1.80943	YES
Gm10406	Gm10406	Gm10406	100038847	predicted gene 10406	chr14:7838628-7859963	HFD_LepR	10hr_PBS_LepR	OK	11.8988	6.62516	-0.844786	-2.95313	5e-05	0.0117229	0.556793394100185	1.796	YES
Crem	Crem	Crem	12916	cAMP responsive element modulator	chr18:3266351-3366861	HFD_LepR	10hr_PBS_LepR	OK	19.0639	10.723	-0.83013	-3.37556	5e-05	0.0117229	0.562478555605527	1.77785	YES
Gal	Gal	Gal	14419	galanin	chr19:3409916-3414457	HFD_LepR	10hr_PBS_LepR	OK	179.4	101.159	-0.826548	-4.802	5e-05	0.0117229	0.563876842439827	1.77344	YES
Cd44	Cd44	Cd44	12505	CD44 antigen	chr2:102651299-102741822	HFD_LepR	10hr_PBS_LepR	OK	2.07514	1.19109	-0.80093	-2.27536	5e-05	0.0117229	0.573979055889376	1.74222	YES
Vgf	Vgf	Vgf	381677	VGF nerve growth factor inducible	chr5:137506164-137509221	HFD_LepR	10hr_PBS_LepR	OK	220.04	127.914	-0.782591	-3.93637	5e-05	0.0117229	0.581321833510924	1.72022	YES
Sbno2	Sbno2	Sbno2	216161	strawberry notch homolog 2 (Drosophila)	chr10:79519758-79565447	HFD_LepR	10hr_PBS_LepR	OK	4.05104	2.39581	-0.75778	-2.75608	5e-05	0.0117229	0.591405678105405	1.69089	YES
Gm2897	Gm2897	Gm2897	100040671	predicted gene 2897	chr14:3049285-3077025	HFD_LepR	10hr_PBS_LepR	OK	6.47157	3.84948	-0.749453	-2.17719	5e-05	0.0117229	0.594829045080987	1.68116	YES
Tac2	Tac2	Tac2	21334	tachykinin 2	chr10:127161533-127168824	HFD_LepR	10hr_PBS_LepR	OK	68.7303	41.6395	-0.722993	-2.66603	5e-05	0.0117229	0.605839269758462	1.6506	YES
Gm3002	Gm3002	Gm3002	100040852	alpha-takusan pseudogene	chr14:3920623-3936392	HFD_LepR	10hr_PBS_LepR	OK	2.95059	1.81931	-0.697609	-2.14946	5e-05	0.0117229	0.616593249529036	1.62181	YES
Asb4	Asb4	Asb4	65255	ankyrin repeat and SOCS box-containing 4	chr6:5333385-5383021	HFD_LepR	10hr_PBS_LepR	OK	91.1515	56.3005	-0.695118	-3.08234	5e-05	0.0117229	0.61765879733983	1.61902	YES
Gadd45g	Gadd45g	Gadd45g	23882	growth arrest and DNA-damage-inducible 45 gamma	chr13:51942043-51943843	HFD_LepR	10hr_PBS_LepR	OK	41.7434	26.1613	-0.674113	-3.35993	5e-05	0.0117229	0.626717420260216	1.59562	YES
Crabp1	Crabp1	Crabp1	12903	cellular retinoic acid binding protein I	chr9:54612614-54620916	HFD_LepR	10hr_PBS_LepR	OK	36.5546	23.2222	-0.654552	-3.13055	5e-05	0.0117229	0.635272731844586	1.57413	YES
Nts	Nts	Nts	67405	neurotensin	chr10:101944389-101953052	HFD_LepR	10hr_PBS_LepR	OK	172.559	109.625	-0.654514	-3.21378	5e-05	0.0117229	0.635289464890069	1.57409	YES
Nr4a1	Nr4a1	Nr4a1	15370	nuclear receptor subfamily 4, group A, member 1	chr15:101097276-101105225	HFD_LepR	10hr_PBS_LepR	OK	9.25381	5.97865	-0.630228	-2.45069	0.0002	0.0400957	0.646074303245554	1.54781	YES
Cdkn1a	Cdkn1a	Cdkn1a	12575	cyclin-dependent kinase inhibitor 1A (P21)	chr17:29227930-29237667	HFD_LepR	10hr_PBS_LepR	OK	11.2853	7.33206	-0.622161	-2.17198	0.0001	0.0216141	0.649697023140735	1.53918	YES
Tra2a	Tra2a	Tra2a	101214	transformer 2 alpha homolog (Drosophila)	chr6:49193919-49214051	HFD_LepR	10hr_PBS_LepR	OK	61.042	39.6893	-0.621051	-2.91985	5e-05	0.0117229	0.650197088071775	1.538	YES
Cartpt	Cartpt	Cartpt	27220	CART prepropeptide	chr13:100668438-100670638	HFD_LepR	10hr_PBS_LepR	OK	1191.66	777.698	-0.61569	-2.47729	5e-05	0.0117229	0.652617690414127	1.53229	YES
Th	Th	Th	21823	tyrosine hydroxylase	chr7:150078680-150085871	HFD_LepR	10hr_PBS_LepR	OK	213.602	324.831	0.604765	2.77878	5e-05	0.0117229	1.52073102181638	0.657578	YES
Rbm3	Rbm3	Rbm3	19652	RNA binding motif protein 3	chrX:7716100-7725089	HFD_LepR	10hr_PBS_LepR	OK	121.185	184.724	0.608158	3.00695	5e-05	0.0117229	1.52431175963774	0.656034	YES
Caln1	Caln1	Caln1	140904	calneuron 1	chr5:130845327-131316515	HFD_LepR	10hr_PBS_LepR	OK	6.83019	10.6297	0.638098	2.34822	5e-05	0.0117229	1.5562760649003	0.64256	YES
Ntn1	Ntn1	Ntn1	18208	netrin 1	chr11:68022865-68200328	HFD_LepR	10hr_PBS_LepR	OK	2.70885	4.32972	0.676596	2.60063	5e-05	0.0117229	1.59836400582147	0.62564	YES
4930452B06Rik	4930452B06Rik	4930452B06Rik	74430	RIKEN cDNA 4930452B06 gene	chr14:9263685-9498804	HFD_LepR	10hr_PBS_LepR	OK	2.84196	4.68785	0.722041	2.41353	0.0001	0.0216141	1.64951397414844	0.606239	YES
Lix1	Lix1	Lix1	66643	limb expression 1 homolog (chicken)	chr17:17539649-17596351	HFD_LepR	10hr_PBS_LepR	OK	11.3429	18.8178	0.730309	3.09055	5e-05	0.0117229	1.65899438110798	0.602775	YES
Npy	Npy	Npy	109648	neuropeptide Y	chr6:49772727-49779504	HFD_LepR	10hr_PBS_LepR	OK	656.728	1090.29	0.731343	4.72618	5e-05	0.0117229	1.66018383211055	0.602343	YES
Scn4b	Scn4b	Scn4b	399548	sodium channel, type IV, beta	chr9:44947124-44962144	HFD_LepR	10hr_PBS_LepR	OK	5.29769	8.80952	0.7337	2.92419	5e-05	0.0117229	1.66289837079963	0.60136	YES
Agrp	Agrp	Agrp	11604	agouti related protein	chr8:108090597-108092198	HFD_LepR	10hr_PBS_LepR	OK	118.903	210.411	0.823425	4.81587	5e-05	0.0117229	1.76960209663517	0.565099	YES
D830030K20Rik	D830030K20Rik	D830030K20Rik	320333	RIKEN cDNA D830030K20 gene	chr14:3224445-3234357	HFD_LepR	10hr_PBS_LepR	OK	5.28172	9.48167	0.844132	2.96864	5e-05	0.0117229	1.79518434498032	0.557046	YES
En2	En2	En2	13799	engrailed 2	chr5:28492235-28498706	HFD_LepR	10hr_PBS_LepR	OK	1.67056	3.01872	0.853608	2.77973	5e-05	0.0117229	1.80701439623358	0.553399	YES
Ucn	Ucn	Ucn	22226	urocortin	chr5:31440361-31441268	HFD_LepR	10hr_PBS_LepR	OK	15.0005	27.4239	0.870419	3.74144	5e-05	0.0117229	1.82819378324979	0.546988	YES
Ppp1r1b	Ppp1r1b	Ppp1r1b	19049	protein phosphatase 1, regulatory (inhibitor) subunit 1B	chr11:98210051-98219109	HFD_LepR	10hr_PBS_LepR	OK	24.5501	45.7301	0.897416	3.79902	5e-05	0.0117229	1.86272667802737	0.536847	YES
Gm1821	Gm1821	Gm1821	218963	ubiquitin pseudogene	chr14:46703701-46704632	HFD_LepR	10hr_PBS_LepR	OK	130.741	247.316	0.919643	3.89314	5e-05	0.0117229	1.8916471407426	0.52864	YES
Gm1337	Gm1337	Gm1337	383787	ankyrin repeat domain 63	chr2:118524838-118529699	HFD_LepR	10hr_PBS_LepR	OK	0.947662	1.92487	1.02232	3.05899	5e-05	0.0117229	2.03118268251296	0.492324	YES
Rec8	Rec8	Rec8	56739	REC8 homolog (yeast)	chr14:56237006-56244227	HFD_LepR	10hr_PBS_LepR	OK	2.99036	6.45304	1.10966	3.6708	5e-05	0.0117229	2.15794784941855	0.463403	YES
Gm5506	Gm5506	Gm5506	433182	predicted gene 5506	chr4:149611305-149622982	HFD_LepR	10hr_PBS_LepR	OK	4.04584	8.89806	1.13705	3.22522	5e-05	0.0117229	2.19930851953326	0.454688	YES
Adora2a	Adora2a	Adora2a	11540	adenosine A2a receptor	chr10:74779687-74797533	HFD_LepR	10hr_PBS_LepR	OK	1.18626	2.87471	1.277	3.59886	5e-05	0.0117229	2.42334532086049	0.412653	YES
Col6a1	Col6a1	Col6a1	12833	collagen, type VI, alpha 1	chr10:76171536-76188789	HFD_LepR	10hr_PBS_LepR	OK	0.304747	0.768547	1.33452	2.82638	5e-05	0.0117229	2.52191560989015	0.396524	YES
Tph2	Tph2	Tph2	216343	tryptophan hydroxylase 2	chr10:114515696-114622078	HFD_LepR	10hr_PBS_LepR	OK	0.329143	1.15925	1.81641	3.55174	5e-05	0.0117229	3.52203684090042	0.283927	YES
Rnase6	Rnase6	Rnase6	78416	ribonuclease, RNase A family, 6	chr14:51748742-51750796	HFD_LepR	10hr_PBS_LepR	OK	0.461908	1.87525	2.0214	3.29037	0.00025	0.0473733	4.05977563911061	0.246319	YES
Opn4	Opn4	Opn4	30044	opsin 4 (melanopsin)	chr14:35403803-35413328	HFD_LepR	10hr_PBS_LepR	OK	0.238677	1.06487	2.15754	3.57074	5e-05	0.0117229	4.46153451245594	0.224138	YES
BC002163	BC002163	BC002163	170658	NADH dehydrogenase Fe-S protein 5 pseudogene	chr4:123389952-123395429	HFD_LepR	10hr_PBS_LepR	OK	2.98208	26.8732	3.17178	10.7447	5e-05	0.0117229	9.01157952598862	0.110968	YES
Gh	Gh	Gh	14599	growth hormone	chr11:106161581-106163124	HFD_LepR	10hr_PBS_LepR	OK	0.468542	5.83122	3.63755	6.27478	5e-05	0.0117229	12.4454802721	0.0803505	YES
Mir434	Mir434	Mir434	723867	microRNA 434	chr12:110828378-110833613	HFD_LepR	10hr_PBS_LepR	OK	0	47.248	inf	-nan	0.16105	0.999356	inf	#VALUE!	NO
Snora47	Snora47	Snora47	100217450	small nucleolar RNA, H/ACA box 47	chr13:96095191-96107796	HFD_LepR	10hr_PBS_LepR	OK	0	3.22043	inf	-nan	0.21655	0.999356	inf	#VALUE!	NO
Snord15b	Snord15b	Snord15b	449631	small nucleolar RNA, C/D box 14B	chr7:106626406-106632219	HFD_LepR	10hr_PBS_LepR	OK	0	2.70636	inf	-nan	0.0799	0.999356	inf	#VALUE!	NO
Snord16a	Snord16a	Snord16a	100217453	small nucleolar RNA, C/D box 16A	chr9:64021193-64026369	HFD_LepR	10hr_PBS_LepR	OK	0	34.5289	inf	-nan	0.0669	0.999356	inf	#VALUE!	NO
Snord69	Snord69	Snord69	100217431	small nucleolar RNA, C/D box 69	chr14:31813011-31832275	HFD_LepR	10hr_PBS_LepR	OK	0	1921.63	inf	-nan	0.2421	0.999356	inf	#VALUE!	NO
Mir124a-2	Mir124a-2	Mir124a-2	723950	microRNA 124a-2	chr3:17689920-17700071	HFD_LepR	10hr_PBS_LepR	OK	12.9525	0	-inf	-nan	0.1978	0.999356	0	#VALUE!	NO
Mir1966	Mir1966	Mir1966	100316712	microRNA 1966	chr8:108129128-108146118	HFD_LepR	10hr_PBS_LepR	OK	5.6292	0	-inf	-nan	0.2477	0.999356	0	#VALUE!	NO
Mir207	Mir207	Mir207	387203	microRNA 207	chr4:40669500-40704918	HFD_LepR	10hr_PBS_LepR	OK	53.1124	0	-inf	-nan	0.13375	0.999356	0	#VALUE!	NO
Mir3102	Mir3102	Mir3102	100526508	microRNA 3102	chr7:108018259-108080675	HFD_LepR	10hr_PBS_LepR	OK	6.66483	0	-inf	-nan	0.243	0.999356	0	#VALUE!	NO
Mir338	Mir338	Mir338	723844	microRNA 338	chr11:119868631-119908459	HFD_LepR	10hr_PBS_LepR	OK	8.76484	0	-inf	-nan	0.23905	0.999356	0	#VALUE!	NO
Mir344f	Mir344f	Mir344f	100526527	microRNA Mir344f	chr7:69191066-69191134	HFD_LepR	10hr_PBS_LepR	OK	150.349	0	-inf	-nan	0.00135	0.150601	0	#VALUE!	NO
Mir718	Mir718	Mir718	751533	microRNA 718	chrX:71259252-71269275	HFD_LepR	10hr_PBS_LepR	OK	11.3557	0	-inf	-nan	0.23885	0.999356	0	#VALUE!	NO
Mirlet7b	Mirlet7b	Mirlet7b	387245	microRNA let7b	chr15:85537748-85537833	HFD_LepR	10hr_PBS_LepR	OK	44.1331	0	-inf	-nan	0.00135	0.150601	0	#VALUE!	NO
Snora52	Snora52	Snora52	100217419	small nucleolar RNA, H/ACA box 52	chr7:148633548-148637241	HFD_LepR	10hr_PBS_LepR	OK	36.5714	0	-inf	-nan	0.2471	0.999356	0	#VALUE!	NO
Snord37	Snord37	Snord37	100217454	small nucleolar RNA, C/D box 37	chr10:80639375-80645254	HFD_LepR	10hr_PBS_LepR	OK	1523.76	0	-inf	-nan	0.0222	0.795041	0	#VALUE!	NO
1100001G20Rik	1100001G20Rik	1100001G20Rik	66107	RIKEN cDNA 1100001G20 gene	chr11:83560441-83566148	HFD_LepR	10hr_PBS_LepR	NOTEST	0	0.0603731	inf	0	1	1	inf	#VALUE!	NO
1700001F09Rik	1700001F09Rik	1700001F09Rik	71826	RIKEN cDNA 1700001F09 gene	chr14:44020916-44026344	HFD_LepR	10hr_PBS_LepR	NOTEST	0	0.0292364	inf	0	1	1	inf	#VALUE!	NO
1700001K23Rik	1700001K23Rik	1700001K23Rik	69319	RIKEN cDNA 1700001K23 gene	chr19:53323225-53329695	HFD_LepR	10hr_PBS_LepR	NOTEST	0	0.0539061	inf	0	1	1	inf	#VALUE!	NO
1700008I05Rik	1700008I05Rik	1700008I05Rik	71841	RIKEN cDNA 1700008I05 gene	chrX:132189236-132228329	HFD_LepR	10hr_PBS_LepR	NOTEST	0	0.0184939	inf	0	1	1	inf	#VALUE!	NO
1700013B16Rik	1700013B16Rik	1700013B16Rik	72219	spermatogenesis associated 31 subfamily D, member 1A	chr13:59801443-59807558	HFD_LepR	10hr_PBS_LepR	NOTEST	0	0.00375559	inf	0	1	1	inf	#VALUE!	NO
1700013H16Rik	1700013H16Rik	1700013H16Rik	75514	RIKEN cDNA 1700013H16 gene	chrX:51046077-51061008	HFD_LepR	10hr_PBS_LepR	NOTEST	0	0.0197323	inf	0	1	1	inf	#VALUE!	NO
1700015E13Rik	1700015E13Rik	1700015E13Rik	76925	RIKEN cDNA 1700015E13 gene	chr1:172238991-172242256	HFD_LepR	10hr_PBS_LepR	NOTEST	0	0.0290315	inf	0	1	1	inf	#VALUE!	NO
1700015G11Rik	1700015G11Rik	1700015G11Rik	100503036	RIKEN cDNA 1700015G11 gene	chr7:59267049-59271086	HFD_LepR	10hr_PBS_LepR	NOTEST	0	0.0831756	inf	0	1	1	inf	#VALUE!	NO
1700016C15Rik	1700016C15Rik	1700016C15Rik	69428	RIKEN cDNA 1700016C15 gene	chr1:179659944-179683436	HFD_LepR	10hr_PBS_LepR	NOTEST	0	0.0539839	inf	0	1	1	inf	#VALUE!	NO
1700018B08Rik	1700018B08Rik	1700018B08Rik	76405	RIKEN cDNA 1700018B08 gene	chr8:124054683-124065854	HFD_LepR	10hr_PBS_LepR	NOTEST	0	0.0322283	inf	0	1	1	inf	#VALUE!	NO
1700020N18Rik	1700020N18Rik	1700020N18Rik	67086	RIKEN cDNA 1700020N18 gene	chr1:93301456-93302606	HFD_LepR	10hr_PBS_LepR	NOTEST	0	0.119309	inf	0	1	1	inf	#VALUE!	NO
1700022I11Rik	1700022I11Rik	1700022I11Rik	67317	RIKEN cDNA 1700022I11 gene	chr4:42982817-42987197	HFD_LepR	10hr_PBS_LepR	NOTEST	0	0.00400707	inf	0	1	1	inf	#VALUE!	NO
1700034J05Rik	1700034J05Rik	1700034J05Rik	73344	RIKEN cDNA 1700034J05 gene	chr6:146837015-146980545	HFD_LepR	10hr_PBS_LepR	NOTEST	0	0.00772022	inf	0	1	1	inf	#VALUE!	NO
1700039E15Rik	1700039E15Rik	1700039E15Rik	76713	RIKEN cDNA 1700039E15 gene	chr7:52538242-52544363	HFD_LepR	10hr_PBS_LepR	NOTEST	0	0.00534207	inf	0	1	1	inf	#VALUE!	NO
1700057K13Rik	1700057K13Rik	1700057K13Rik	73435	testis expressed 35	chr1:159029278-159038776	HFD_LepR	10hr_PBS_LepR	NOTEST	0	0.00877723	inf	0	1	1	inf	#VALUE!	NO
1700061J05Rik	1700061J05Rik	1700061J05Rik	73376	testis expressed 33	chr15:78208829-78226342	HFD_LepR	10hr_PBS_LepR	NOTEST	0	0.0512903	inf	0	1	1	inf	#VALUE!	NO
1700084J12Rik	1700084J12Rik	1700084J12Rik	73486	ribosomal protein L7-like 1 pseudogene	chr15:33012883-33524307	HFD_LepR	10hr_PBS_LepR	NOTEST	0	0.0391565	inf	0	1	1	inf	#VALUE!	NO
1700123K08Rik	1700123K08Rik	1700123K08Rik	76658	RIKEN cDNA 1700123K08 gene	chr5:139003067-139005922	HFD_LepR	10hr_PBS_LepR	NOTEST	0	0.0167452	inf	0	1	1	inf	#VALUE!	NO
2010016I18Rik	2010016I18Rik	2010016I18Rik	69206	RIKEN cDNA 2010016I18 gene	chr3:106284903-106303972	HFD_LepR	10hr_PBS_LepR	NOTEST	0	0.0168383	inf	0	1	1	inf	#VALUE!	NO
2210409E12Rik	2210409E12Rik	2210409E12Rik	72381	transcription elongation factor B (SIII), polypeptide 2 pseudogene	chr11:88833951-88834328	HFD_LepR	10hr_PBS_LepR	NOTEST	0	0.0428879	inf	0	1	1	inf	#VALUE!	NO
2300002M23Rik	2300002M23Rik	2300002M23Rik	69542	RIKEN cDNA 2300002M23 gene	chr17:35704429-35705890	HFD_LepR	10hr_PBS_LepR	NOTEST	0	0.0213136	inf	0	1	1	inf	#VALUE!	NO
2300005B03Rik	2300005B03Rik	2300005B03Rik	69462	RIKEN cDNA 2300005B03 gene	chr15:74573268-74577117	HFD_LepR	10hr_PBS_LepR	NOTEST	0	0.0543298	inf	0	1	1	inf	#VALUE!	NO
2310021H06Rik	2310021H06Rik	2310021H06Rik	67135	BPI fold containing family A, member 5	chr2:153988342-153994182	HFD_LepR	10hr_PBS_LepR	NOTEST	0	0.00897873	inf	0	1	1	inf	#VALUE!	NO
2410017I17Rik	2410017I17Rik	2410017I17Rik	675325	RIKEN cDNA 2410017I17 gene	chr17:36281962-36299319	HFD_LepR	10hr_PBS_LepR	NOTEST	0	0.0138445	inf	0	1	1	inf	#VALUE!	NO
2610528J11Rik	2610528J11Rik	2610528J11Rik	66451	RIKEN cDNA 2610528J11 gene	chr4:118199879-118202822	HFD_LepR	10hr_PBS_LepR	NOTEST	0	0.0120022	inf	0	1	1	inf	#VALUE!	NO
3110099E03Rik	3110099E03Rik	3110099E03Rik	100043232	RIKEN cDNA 3110099E03 gene	chr2:115319248-115337937	HFD_LepR	10hr_PBS_LepR	NOTEST	0	0.00832111	inf	0	1	1	inf	#VALUE!	NO
4833422F24Rik	4833422F24Rik	4833422F24Rik	74614	osteoclast stimulatory transmembrane protein	chr2:165220949-165225894	HFD_LepR	10hr_PBS_LepR	NOTEST	0	0.0161118	inf	0	1	1	inf	#VALUE!	NO
4921504E06Rik	4921504E06Rik	4921504E06Rik	70909	RIKEN cDNA 4921504E06 gene	chr2:19384463-19475537	HFD_LepR	10hr_PBS_LepR	NOTEST	0	0.00784105	inf	0	1	1	inf	#VALUE!	NO
4921539E11Rik	4921539E11Rik	4921539E11Rik	70941	RIKEN cDNA 4921539E11 gene	chr4:102903050-102963468	HFD_LepR	10hr_PBS_LepR	NOTEST	0	0.0131215	inf	0	1	1	inf	#VALUE!	NO
4922505E12Rik	4922505E12Rik	4922505E12Rik	433386	RIKEN cDNA 4922505E12 gene	chr1:184677256-184679311	HFD_LepR	10hr_PBS_LepR	NOTEST	0	0.01525	inf	0	1	1	inf	#VALUE!	NO
4930407I10Rik	4930407I10Rik	4930407I10Rik	328573	RIKEN cDNA 4930407I10 gene	chr15:81889580-81896968	HFD_LepR	10hr_PBS_LepR	NOTEST	0	0.00631582	inf	0	1	1	inf	#VALUE!	NO
4930415F15Rik	4930415F15Rik	4930415F15Rik	73862	RIKEN cDNA 4930415F15 gene	chr11:11389268-11415193	HFD_LepR	10hr_PBS_LepR	NOTEST	0	0.0535904	inf	0	1	1	inf	#VALUE!	NO
4930431A04Rik	4930431A04Rik	4930431A04Rik	100043861	killer cell lectin-like receptor subfamily B member 1	chr6:128656525-128673064	HFD_LepR	10hr_PBS_LepR	NOTEST	0	0.0667222	inf	0	1	1	inf	#VALUE!	NO
4930449I24Rik	4930449I24Rik	4930449I24Rik	67410	RIKEN cDNA 4930449I24 gene	chr5:147313974-147316759	HFD_LepR	10hr_PBS_LepR	NOTEST	0	0.00704319	inf	0	1	1	inf	#VALUE!	NO
4930469G21Rik	4930469G21Rik	4930469G21Rik	100502590	RIKEN cDNA 4930469G21 gene	chr1:163072842-163100638	HFD_LepR	10hr_PBS_LepR	NOTEST	0	0.018032	inf	0	1	1	inf	#VALUE!	NO
4930474N05Rik	4930474N05Rik	4930474N05Rik	218921	RIKEN cDNA 4930474N05 gene	chr14:36908150-36910041	HFD_LepR	10hr_PBS_LepR	NOTEST	0	0.0105574	inf	0	1	1	inf	#VALUE!	NO
4930483J18Rik	4930483J18Rik	4930483J18Rik	67638	RIKEN cDNA 4930483J18 gene	chr15:81021282-81023187	HFD_LepR	10hr_PBS_LepR	NOTEST	0	0.0759593	inf	0	1	1	inf	#VALUE!	NO
4930521A18Rik	4930521A18Rik	4930521A18Rik	74708	PIH1 domain containing 3	chr1:31279683-31281132	HFD_LepR	10hr_PBS_LepR	NOTEST	0	0.00489841	inf	0	1	1	inf	#VALUE!	NO
4930526D03Rik	4930526D03Rik	4930526D03Rik	277496	RIKEN cDNA 4930526D03 gene	chr2:181431499-181433147	HFD_LepR	10hr_PBS_LepR	NOTEST	0	0.016911	inf	0	1	1	inf	#VALUE!	NO
4930529C04Rik	4930529C04Rik	4930529C04Rik	619677	zinc finger, BED domain containing 4 pseudogene	chr3:90875583-90879114	HFD_LepR	10hr_PBS_LepR	NOTEST	0	0.00660821	inf	0	1	1	inf	#VALUE!	NO
4930547C10Rik	4930547C10Rik	4930547C10Rik	68274	RIKEN cDNA 4930547C10 gene	chr4:52609145-52625035	HFD_LepR	10hr_PBS_LepR	NOTEST	0	0.00572523	inf	0	1	1	inf	#VALUE!	NO
4930562C15Rik	4930562C15Rik	4930562C15Rik	78809	RIKEN cDNA 4930562C15 gene	chr16:4835415-4867691	HFD_LepR	10hr_PBS_LepR	NOTEST	0	0.00587885	inf	0	1	1	inf	#VALUE!	NO
4930579F01Rik	4930579F01Rik	4930579F01Rik	67741	RIKEN cDNA 4930579F01 gene	chr3:137827098-137849677	HFD_LepR	10hr_PBS_LepR	NOTEST	0	0.0157323	inf	0	1	1	inf	#VALUE!	NO
4933400F21Rik	4933400F21Rik	4933400F21Rik	74403	RIKEN cDNA 4933400F21 gene	chr1:91351385-91791857	HFD_LepR	10hr_PBS_LepR	NOTEST	0	0.00828468	inf	0	1	1	inf	#VALUE!	NO
4933402P03Rik	4933402P03Rik	4933402P03Rik	108803	RIKEN cDNA 4933402P03 gene	chr11:69630067-69631942	HFD_LepR	10hr_PBS_LepR	NOTEST	0	0.0167453	inf	0	1	1	inf	#VALUE!	NO
4933403O03Rik	4933403O03Rik	4933403O03Rik	74399	RIKEN cDNA 4933403O03 gene	chr10:57692726-57695423	HFD_LepR	10hr_PBS_LepR	NOTEST	0	0.0445791	inf	0	1	1	inf	#VALUE!	NO
4933411G11Rik	4933411G11Rik	4933411G11Rik	330228	RIKEN cDNA 4933411G11Rik gene	chr5:143942695-143966747	HFD_LepR	10hr_PBS_LepR	NOTEST	0	0.0150518	inf	0	1	1	inf	#VALUE!	NO
4933425L06Rik	4933425L06Rik	4933425L06Rik	66763	RIKEN cDNA 4933425L06 gene	chr13:105872201-105911862	HFD_LepR	10hr_PBS_LepR	NOTEST	0	0.00320864	inf	0	1	1	inf	#VALUE!	NO
7530420F21Rik	7530420F21Rik	7530420F21Rik	320019	RIKEN cDNA 7530420F21 gene	chr1:151923790-151946896	HFD_LepR	10hr_PBS_LepR	NOTEST	0	0.0547924	inf	0	1	1	inf	#VALUE!	NO
9130209A04Rik	9130209A04Rik	9130209A04Rik	77668	RIKEN cDNA 9130209A04 gene	chr18:47612321-47630522	HFD_LepR	10hr_PBS_LepR	NOTEST	0	0.0145772	inf	0	1	1	inf	#VALUE!	NO
9130409I23Rik	9130409I23Rik	9130409I23Rik	619326	RIKEN cDNA 9130409I23 gene	chr1:182981367-182990798	HFD_LepR	10hr_PBS_LepR	NOTEST	0	0.0180612	inf	0	1	1	inf	#VALUE!	NO
9230102K24Rik	9230102K24Rik	9230102K24Rik	109335	RIKEN cDNA 9230102K24 gene	chr10:110037705-110053017	HFD_LepR	10hr_PBS_LepR	NOTEST	0	0.0122326	inf	0	1	1	inf	#VALUE!	NO
A530099J19Rik	A530099J19Rik	A530099J19Rik	319293	RIKEN cDNA A530099J19 gene	chr13:19819285-19824820	HFD_LepR	10hr_PBS_LepR	NOTEST	0	0.00269066	inf	0	1	1	inf	#VALUE!	NO
A630001G21Rik	A630001G21Rik	A630001G21Rik	319997	RIKEN cDNA A630001G21 gene	chr1:87613657-87633181	HFD_LepR	10hr_PBS_LepR	NOTEST	0	0.0589862	inf	0	1	1	inf	#VALUE!	NO
AF067063	AF067063	AF067063	380878	cDNA sequence AF067063	chrUn_random:125697-127960	HFD_LepR	10hr_PBS_LepR	NOTEST	0	0.0579101	inf	0	1	1	inf	#VALUE!	NO
AU018091	AU018091	AU018091	245128	expressed sequence AU018091	chr7:3154659-3169204	HFD_LepR	10hr_PBS_LepR	NOTEST	0	0.0140458	inf	0	1	1	inf	#VALUE!	NO
AU023871	AU023871	AU023871	106722	expressed sequence AU023871	chr17:35199637-35203129	HFD_LepR	10hr_PBS_LepR	NOTEST	0	0.0123652	inf	0	1	1	inf	#VALUE!	NO
Abcb11	Abcb11	Abcb11	27413	ATP-binding cassette, sub-family B (MDR/TAP), member 11	chr2:69076338-69180673	HFD_LepR	10hr_PBS_LepR	NOTEST	0	0.00469787	inf	0	1	1	inf	#VALUE!	NO
Acsm4	Acsm4	Acsm4	233801	acyl-CoA synthetase medium-chain family member 4	chr7:126833539-126858080	HFD_LepR	10hr_PBS_LepR	NOTEST	0	0.00343473	inf	0	1	1	inf	#VALUE!	NO
Actg2	Actg2	Actg2	11468	actin, gamma 2, smooth muscle, enteric	chr6:83462902-83486245	HFD_LepR	10hr_PBS_LepR	NOTEST	0	0.0552502	inf	0	1	1	inf	#VALUE!	NO
Adam3	Adam3	Adam3	11497	a disintegrin and metallopeptidase domain 3 (cyritestin)	chr8:25787705-25836297	HFD_LepR	10hr_PBS_LepR	NOTEST	0	0.00874396	inf	0	1	1	inf	#VALUE!	NO
Adipoq	Adipoq	Adipoq	11450	adiponectin, C1Q and collagen domain containing	chr16:23146608-23158041	HFD_LepR	10hr_PBS_LepR	NOTEST	0	0.0557637	inf	0	1	1	inf	#VALUE!	NO
Agr2	Agr2	Agr2	23795	anterior gradient 2	chr12:36719511-36730668	HFD_LepR	10hr_PBS_LepR	NOTEST	0	0.0253928	inf	0	1	1	inf	#VALUE!	NO
Akp3	Akp3	Akp3	11648	alkaline phosphatase 3, intestine, not Mn requiring	chr1:89021582-89024487	HFD_LepR	10hr_PBS_LepR	NOTEST	0	0.0253234	inf	0	1	1	inf	#VALUE!	NO
Akr1c18	Akr1c18	Akr1c18	105349	aldo-keto reductase family 1, member C18	chr13:4131872-4149877	HFD_LepR	10hr_PBS_LepR	NOTEST	0	0.0158054	inf	0	1	1	inf	#VALUE!	NO
Akr1c19	Akr1c19	Akr1c19	432720	aldo-keto reductase family 1, member C19	chr13:4232985-4247605	HFD_LepR	10hr_PBS_LepR	NOTEST	0	0.0576754	inf	0	1	1	inf	#VALUE!	NO
Alox12e	Alox12e	Alox12e	11685	arachidonate lipoxygenase, epidermal	chr11:70129114-70136020	HFD_LepR	10hr_PBS_LepR	NOTEST	0	0.00719068	inf	0	1	1	inf	#VALUE!	NO
Als2cr12	Als2cr12	Als2cr12	108812	amyotrophic lateral sclerosis 2 (juvenile) chromosome region, candidate 12 (human)	chr1:58714963-58752833	HFD_LepR	10hr_PBS_LepR	NOTEST	0	0.0397221	inf	0	1	1	inf	#VALUE!	NO
Ampd1	Ampd1	Ampd1	229665	adenosine monophosphate deaminase 1	chr3:102877936-102903643	HFD_LepR	10hr_PBS_LepR	NOTEST	0	0.0066013	inf	0	1	1	inf	#VALUE!	NO
Amy2b	Amy2b	Amy2b	545562	amylase 2b	chr3:112950573-112959645	HFD_LepR	10hr_PBS_LepR	NOTEST	0	0.0370456	inf	0	1	1	inf	#VALUE!	NO
Ankrd36	Ankrd36	Ankrd36	76389	ankyrin repeat domain 36	chr11:5469686-5589340	HFD_LepR	10hr_PBS_LepR	NOTEST	0	0.00658397	inf	0	1	1	inf	#VALUE!	NO
Ankrd58	Ankrd58	Ankrd58	245381	sosondowah ankyrin repeat domain family member D	chrX:34588839-34590413	HFD_LepR	10hr_PBS_LepR	NOTEST	0	0.0290561	inf	0	1	1	inf	#VALUE!	NO
Apob	Apob	Apob	238055	apolipoprotein B	chr12:7984482-8023645	HFD_LepR	10hr_PBS_LepR	NOTEST	0	0.000447797	inf	0	1	1	inf	#VALUE!	NO
Apobec4	Apobec4	Apobec4	71281	apolipoprotein B mRNA editing enzyme, catalytic polypeptide-like 4 (putative)	chr1:154597680-154604674	HFD_LepR	10hr_PBS_LepR	NOTEST	0	0.0103631	inf	0	1	1	inf	#VALUE!	NO
Arl13a	Arl13a	Arl13a	74448	ADP-ribosylation factor-like 13A	chrX:130722039-130742569	HFD_LepR	10hr_PBS_LepR	NOTEST	0	0.00836559	inf	0	1	1	inf	#VALUE!	NO
Arl9	Arl9	Arl9	384185	ADP-ribosylation factor-like 9	chr5:77433079-77438502	HFD_LepR	10hr_PBS_LepR	NOTEST	0	0.0777157	inf	0	1	1	inf	#VALUE!	NO
Arsi	Arsi	Arsi	545260	arylsulfatase i	chr18:61071893-61077422	HFD_LepR	10hr_PBS_LepR	NOTEST	0	0.0147469	inf	0	1	1	inf	#VALUE!	NO
Art2a-ps	Art2a-ps	Art2a-ps	11871	ADP-ribosyltransferase 2a, pseudogene	chr7:108700966-108709379	HFD_LepR	10hr_PBS_LepR	NOTEST	0	0.0100627	inf	0	1	1	inf	#VALUE!	NO
Astl	Astl	Astl	215095	astacin-like metalloendopeptidase (M12 family)	chr2:127164374-127183387	HFD_LepR	10hr_PBS_LepR	NOTEST	0	0.0106074	inf	0	1	1	inf	#VALUE!	NO
Atp12a	Atp12a	Atp12a	192113	ATPase, H+/K+ transporting, nongastric, alpha polypeptide	chr14:56983904-57007388	HFD_LepR	10hr_PBS_LepR	NOTEST	0	0.00376059	inf	0	1	1	inf	#VALUE!	NO
Atp6v0d2	Atp6v0d2	Atp6v0d2	242341	ATPase, H+ transporting, lysosomal V0 subunit D2	chr4:19803984-19849713	HFD_LepR	10hr_PBS_LepR	NOTEST	0	0.0122333	inf	0	1	1	inf	#VALUE!	NO
Atp6v1g3	Atp6v1g3	Atp6v1g3	338375	ATPase, H+ transporting, lysosomal V1 subunit G3	chr1:140170314-140186039	HFD_LepR	10hr_PBS_LepR	NOTEST	0	0.00908966	inf	0	1	1	inf	#VALUE!	NO
Aym1	Aym1	Aym1	503692	activator of yeast meiotic promoters 1	chr5:113786313-113786841	HFD_LepR	10hr_PBS_LepR	NOTEST	0	0.0243106	inf	0	1	1	inf	#VALUE!	NO
BC055004	BC055004	BC055004	381680	neurexophilin and PC-esterase domain family, member 5	chr5:138667131-138693103	HFD_LepR	10hr_PBS_LepR	NOTEST	0	0.00351306	inf	0	1	1	inf	#VALUE!	NO
BC089597	BC089597	BC089597	216454	cDNA sequence BC089597	chr10:127303531-127314375	HFD_LepR	10hr_PBS_LepR	NOTEST	0	0.0646363	inf	0	1	1	inf	#VALUE!	NO
BC100530	BC100530	BC100530	100034684	cDNA sequence BC100530	chr16:36359467-36367656	HFD_LepR	10hr_PBS_LepR	NOTEST	0	0.059608	inf	0	1	1	inf	#VALUE!	NO
BC147527	BC147527	BC147527	625360	cDNA sequence BC147527	chrUn_random:12474-21008	HFD_LepR	10hr_PBS_LepR	NOTEST	0	0.0194012	inf	0	1	1	inf	#VALUE!	NO
Bcl2a1c	Bcl2a1c	Bcl2a1c	12046	B cell leukemia/lymphoma 2 related protein A1c	chr9:114239252-114239696	HFD_LepR	10hr_PBS_LepR	NOTEST	0	0.0637994	inf	0	1	1	inf	#VALUE!	NO
Bdkrb1	Bdkrb1	Bdkrb1	12061	bradykinin receptor, beta 1	chr12:106842300-106843638	HFD_LepR	10hr_PBS_LepR	NOTEST	0	0.00743889	inf	0	1	1	inf	#VALUE!	NO
Bik	Bik	Bik	12124	BCL2-interacting killer	chr15:83357291-83375065	HFD_LepR	10hr_PBS_LepR	NOTEST	0	0.0398908	inf	0	1	1	inf	#VALUE!	NO
Bmp15	Bmp15	Bmp15	12155	bone morphogenetic protein 15	chrX:5891223-5897841	HFD_LepR	10hr_PBS_LepR	NOTEST	0	0.0156656	inf	0	1	1	inf	#VALUE!	NO
Bnc1	Bnc1	Bnc1	12173	basonuclin 1	chr7:89111547-89137185	HFD_LepR	10hr_PBS_LepR	NOTEST	0	0.00456591	inf	0	1	1	inf	#VALUE!	NO
Butr1	Butr1	Butr1	192194	butyrophilin-like 10	chr11:58731558-58740467	HFD_LepR	10hr_PBS_LepR	NOTEST	0	0.00865873	inf	0	1	1	inf	#VALUE!	NO
C130026I21Rik	C130026I21Rik	C130026I21Rik	620078	RIKEN cDNA C130026I21 gene	chr1:85242918-85267141	HFD_LepR	10hr_PBS_LepR	NOTEST	0	0.0290254	inf	0	1	1	inf	#VALUE!	NO
C6	C6	C6	12274	complement component 6	chr15:4677209-4754045	HFD_LepR	10hr_PBS_LepR	NOTEST	0	0.00239138	inf	0	1	1	inf	#VALUE!	NO
C86695	C86695	C86695	97476	expressed sequence C86695	chr8:23069185-23074775	HFD_LepR	10hr_PBS_LepR	NOTEST	0	0.00838623	inf	0	1	1	inf	#VALUE!	NO
Camp	Camp	Camp	12796	cathelicidin antimicrobial peptide	chr9:109749890-109751970	HFD_LepR	10hr_PBS_LepR	NOTEST	0	0.077496	inf	0	1	1	inf	#VALUE!	NO
Capns2	Capns2	Capns2	69543	calpain, small subunit 2	chr8:95379248-95443178	HFD_LepR	10hr_PBS_LepR	NOTEST	0	0.028893	inf	0	1	1	inf	#VALUE!	NO
Capza3	Capza3	Capza3	12344	capping protein (actin filament) muscle Z-line, alpha 3	chr6:139990045-139991307	HFD_LepR	10hr_PBS_LepR	NOTEST	0	0.0129463	inf	0	1	1	inf	#VALUE!	NO
Catsper4	Catsper4	Catsper4	329954	cation channel, sperm associated 4	chr4:133767882-133783298	HFD_LepR	10hr_PBS_LepR	NOTEST	0	0.0166814	inf	0	1	1	inf	#VALUE!	NO
Cav3	Cav3	Cav3	12391	caveolin 3	chr6:112409498-112422866	HFD_LepR	10hr_PBS_LepR	NOTEST	0	0.0163834	inf	0	1	1	inf	#VALUE!	NO
Ccdc154	Ccdc154	Ccdc154	207209	coiled-coil domain containing 154	chr17:25299405-25308858	HFD_LepR	10hr_PBS_LepR	NOTEST	0	0.0233508	inf	0	1	1	inf	#VALUE!	NO
Ccl11	Ccl11	Ccl11	20292	chemokine (C-C motif) ligand 11	chr11:81871333-81876457	HFD_LepR	10hr_PBS_LepR	NOTEST	0	0.0072482	inf	0	1	1	inf	#VALUE!	NO
Ccl20	Ccl20	Ccl20	20297	chemokine (C-C motif) ligand 20	chr1:83113340-83115742	HFD_LepR	10hr_PBS_LepR	NOTEST	0	0.0486721	inf	0	1	1	inf	#VALUE!	NO
Ccr1	Ccr1	Ccr1	12768	chemokine (C-C motif) receptor 1	chr9:123876958-123883525	HFD_LepR	10hr_PBS_LepR	NOTEST	0	0.0231582	inf	0	1	1	inf	#VALUE!	NO
Cd19	Cd19	Cd19	12478	CD19 antigen	chr7:133551961-133558384	HFD_LepR	10hr_PBS_LepR	NOTEST	0	0.00951546	inf	0	1	1	inf	#VALUE!	NO
Cd207	Cd207	Cd207	246278	CD207 antigen	chr6:83621200-83627851	HFD_LepR	10hr_PBS_LepR	NOTEST	0	0.0106445	inf	0	1	1	inf	#VALUE!	NO
Cd209a	Cd209a	Cd209a	170786	CD209a antigen	chr8:3743394-3748984	HFD_LepR	10hr_PBS_LepR	NOTEST	0	0.00506247	inf	0	1	1	inf	#VALUE!	NO
Cd209b	Cd209b	Cd209b	69165	CD209b antigen	chr8:3917656-3926814	HFD_LepR	10hr_PBS_LepR	NOTEST	0	0.0158609	inf	0	1	1	inf	#VALUE!	NO
Cd226	Cd226	Cd226	225825	CD226 antigen	chr18:89366818-89439719	HFD_LepR	10hr_PBS_LepR	NOTEST	0	0.0072598	inf	0	1	1	inf	#VALUE!	NO
Cd300lb	Cd300lb	Cd300lb	217304	CD300 antigen like family member B	chr11:114784094-114795700	HFD_LepR	10hr_PBS_LepR	NOTEST	0	0.00788809	inf	0	1	1	inf	#VALUE!	NO
Cd69	Cd69	Cd69	12515	CD69 antigen	chr6:129217342-129225387	HFD_LepR	10hr_PBS_LepR	NOTEST	0	0.0315962	inf	0	1	1	inf	#VALUE!	NO
Cd8b1	Cd8b1	Cd8b1	12526	CD8 antigen, beta chain 1	chr6:71272805-71287445	HFD_LepR	10hr_PBS_LepR	NOTEST	0	0.0115816	inf	0	1	1	inf	#VALUE!	NO
Cdhr5	Cdhr5	Cdhr5	72040	cadherin-related family member 5	chr7:148454983-148462685	HFD_LepR	10hr_PBS_LepR	NOTEST	0	0.0157786	inf	0	1	1	inf	#VALUE!	NO
Cdrt4	Cdrt4	Cdrt4	66338	CMT1A duplicated region transcript 4	chr11:62764694-62806597	HFD_LepR	10hr_PBS_LepR	NOTEST	0	0.0272039	inf	0	1	1	inf	#VALUE!	NO
Ceacam-ps1	Ceacam-ps1	Ceacam-ps1	100038912	carcinoembryonic antigen-related cell adhesion molecule pseudogene 1	chr7:17234378-17242827	HFD_LepR	10hr_PBS_LepR	NOTEST	0	0.044313	inf	0	1	1	inf	#VALUE!	NO
Ceacam12	Ceacam12	Ceacam12	67315	carcinoembryonic antigen-related cell adhesion molecule 12	chr7:18651277-18663335	HFD_LepR	10hr_PBS_LepR	NOTEST	0	0.0103506	inf	0	1	1	inf	#VALUE!	NO
Cel	Cel	Cel	12613	carboxyl ester lipase	chr2:28411339-28418882	HFD_LepR	10hr_PBS_LepR	NOTEST	0	0.00769567	inf	0	1	1	inf	#VALUE!	NO
Ces2a	Ces2a	Ces2a	102022	carboxylesterase 2A	chr8:107257902-107265534	HFD_LepR	10hr_PBS_LepR	NOTEST	0	0.00849615	inf	0	1	1	inf	#VALUE!	NO
Ces2e	Ces2e	Ces2e	234673	carboxylesterase 2E	chr8:107450159-107458572	HFD_LepR	10hr_PBS_LepR	NOTEST	0	0.00387587	inf	0	1	1	inf	#VALUE!	NO
Cfhr1	Cfhr1	Cfhr1	50702	complement factor H-related 1	chr1:141443640-141456799	HFD_LepR	10hr_PBS_LepR	NOTEST	0	0.0174247	inf	0	1	1	inf	#VALUE!	NO
Chmp4c	Chmp4c	Chmp4c	66371	charged multivesicular body protein 4C	chr3:10366972-10391005	HFD_LepR	10hr_PBS_LepR	NOTEST	0	0.0239068	inf	0	1	1	inf	#VALUE!	NO
Cib4	Cib4	Cib4	73259	calcium and integrin binding family member 4	chr5:30787956-30848209	HFD_LepR	10hr_PBS_LepR	NOTEST	0	0.0143472	inf	0	1	1	inf	#VALUE!	NO
Clcnkb	Clcnkb	Clcnkb	56365	chloride channel Kb	chr4:140960271-140971903	HFD_LepR	10hr_PBS_LepR	NOTEST	0	0.0110764	inf	0	1	1	inf	#VALUE!	NO
Cldn16	Cldn16	Cldn16	114141	claudin 16	chr16:26463220-26482850	HFD_LepR	10hr_PBS_LepR	NOTEST	0	0.0316108	inf	0	1	1	inf	#VALUE!	NO
Cldn4	Cldn4	Cldn4	12740	claudin 4	chr5:135420992-135422804	HFD_LepR	10hr_PBS_LepR	NOTEST	0	0.0237567	inf	0	1	1	inf	#VALUE!	NO
Clec4n	Clec4n	Clec4n	56620	C-type lectin domain family 4, member n	chr6:123179860-123197042	HFD_LepR	10hr_PBS_LepR	NOTEST	0	0.016283	inf	0	1	1	inf	#VALUE!	NO
Clps	Clps	Clps	109791	colipase, pancreatic	chr17:28695158-28697659	HFD_LepR	10hr_PBS_LepR	NOTEST	0	0.0277455	inf	0	1	1	inf	#VALUE!	NO
Clrn3	Clrn3	Clrn3	212070	clarin 3	chr7:142703138-142720337	HFD_LepR	10hr_PBS_LepR	NOTEST	0	0.00491701	inf	0	1	1	inf	#VALUE!	NO
Cnga1	Cnga1	Cnga1	12788	cyclic nucleotide gated channel alpha 1	chr5:72994935-73033991	HFD_LepR	10hr_PBS_LepR	NOTEST	0	0.00250244	inf	0	1	1	inf	#VALUE!	NO
Cpa3	Cpa3	Cpa3	12873	carboxypeptidase A3, mast cell	chr3:20115514-20142080	HFD_LepR	10hr_PBS_LepR	NOTEST	0	0.0226017	inf	0	1	1	inf	#VALUE!	NO
Cryba2	Cryba2	Cryba2	12958	crystallin, beta A2	chr1:74936517-74939709	HFD_LepR	10hr_PBS_LepR	NOTEST	0	0.0590814	inf	0	1	1	inf	#VALUE!	NO
Crygd	Crygd	Crygd	12967	crystallin, gamma D	chr1:65108411-65110014	HFD_LepR	10hr_PBS_LepR	NOTEST	0	0.0534584	inf	0	1	1	inf	#VALUE!	NO
Cxcl17	Cxcl17	Cxcl17	232983	chemokine (C-X-C motif) ligand 17	chr7:26164545-26351436	HFD_LepR	10hr_PBS_LepR	NOTEST	0	0.0275298	inf	0	1	1	inf	#VALUE!	NO
Cyp2ab1	Cyp2ab1	Cyp2ab1	224044	cytochrome P450, family 2, subfamily ab, polypeptide 1	chr16:20308459-20325477	HFD_LepR	10hr_PBS_LepR	NOTEST	0	0.0056989	inf	0	1	1	inf	#VALUE!	NO
Cyp2b10	Cyp2b10	Cyp2b10	13088	cytochrome P450, family 2, subfamily b, polypeptide 10	chr7:26682682-26711643	HFD_LepR	10hr_PBS_LepR	NOTEST	0	0.00449411	inf	0	1	1	inf	#VALUE!	NO
Cyp2c55	Cyp2c55	Cyp2c55	72082	cytochrome P450, family 2, subfamily c, polypeptide 55	chr19:39081508-39117177	HFD_LepR	10hr_PBS_LepR	NOTEST	0	0.00857017	inf	0	1	1	inf	#VALUE!	NO
Cyp2j5	Cyp2j5	Cyp2j5	13109	cytochrome P450, family 2, subfamily j, polypeptide 5	chr4:96294122-96330810	HFD_LepR	10hr_PBS_LepR	NOTEST	0	0.0018847	inf	0	1	1	inf	#VALUE!	NO
Cyp2j8-ps	Cyp2j8-ps	Cyp2j8-ps	665095	cytochrome P450, family 2, subfamily j, polypeptide 8	chr4:96111278-96174077	HFD_LepR	10hr_PBS_LepR	NOTEST	0	0.0165241	inf	0	1	1	inf	#VALUE!	NO
Cypt12	Cypt12	Cypt12	75439	cysteine-rich perinuclear theca 12	chr3:17848443-17848952	HFD_LepR	10hr_PBS_LepR	NOTEST	0	0.0463073	inf	0	1	1	inf	#VALUE!	NO
D030025P21Rik	D030025P21Rik	D030025P21Rik	100303738	RIKEN cDNA D030025P21 gene	chr12:86124161-86220705	HFD_LepR	10hr_PBS_LepR	NOTEST	0	0.00752686	inf	0	1	1	inf	#VALUE!	NO
D630002G06Rik	D630002G06Rik	D630002G06Rik	236293	solute carrier family 22. member 29	chr19:8234657-8293329	HFD_LepR	10hr_PBS_LepR	NOTEST	0	0.00704276	inf	0	1	1	inf	#VALUE!	NO
D730005E14Rik	D730005E14Rik	D730005E14Rik	109361	RIKEN cDNA D730005E14 gene	chr15:79719961-79738859	HFD_LepR	10hr_PBS_LepR	NOTEST	0	0.00899014	inf	0	1	1	inf	#VALUE!	NO
Dcpp3	Dcpp3	Dcpp3	620253	demilune cell and parotid protein 3	chr17:24054424-24056408	HFD_LepR	10hr_PBS_LepR	NOTEST	0	0.0179813	inf	0	1	1	inf	#VALUE!	NO
Defb20	Defb20	Defb20	319579	defensin beta 20	chr2:152302798-152305670	HFD_LepR	10hr_PBS_LepR	NOTEST	0	0.0453352	inf	0	1	1	inf	#VALUE!	NO
Defb23	Defb23	Defb23	629114	defensin beta 23	chr2:152284790-152290356	HFD_LepR	10hr_PBS_LepR	NOTEST	0	0.0672404	inf	0	1	1	inf	#VALUE!	NO
Dgat2l6	Dgat2l6	Dgat2l6	668257	diacylglycerol O-acyltransferase 2-like 6	chrX:97720176-97741447	HFD_LepR	10hr_PBS_LepR	NOTEST	0	0.0209642	inf	0	1	1	inf	#VALUE!	NO
Dhrs9	Dhrs9	Dhrs9	241452	dehydrogenase/reductase (SDR family) member 9	chr2:69218518-69241143	HFD_LepR	10hr_PBS_LepR	NOTEST	0	0.018821	inf	0	1	1	inf	#VALUE!	NO
Dmbt1	Dmbt1	Dmbt1	12945	deleted in malignant brain tumors 1	chr7:138175589-138265142	HFD_LepR	10hr_PBS_LepR	NOTEST	0	0.00233689	inf	0	1	1	inf	#VALUE!	NO
Dmrt2	Dmrt2	Dmrt2	226049	doublesex and mab-3 related transcription factor 2	chr19:25746900-25753481	HFD_LepR	10hr_PBS_LepR	NOTEST	0	0.00717178	inf	0	1	1	inf	#VALUE!	NO
Dnase2b	Dnase2b	Dnase2b	56629	deoxyribonuclease II beta	chr3:146244336-146294447	HFD_LepR	10hr_PBS_LepR	NOTEST	0	0.00324732	inf	0	1	1	inf	#VALUE!	NO
Dnm3os	Dnm3os	Dnm3os	474332	dynamin 3, opposite strand	chr1:163917432-164408165	HFD_LepR	10hr_PBS_LepR	NOTEST	0	0.00182708	inf	0	1	1	inf	#VALUE!	NO
Dpep1	Dpep1	Dpep1	13479	dipeptidase 1 (renal)	chr8:125710134-125725713	HFD_LepR	10hr_PBS_LepR	NOTEST	0	0.0420911	inf	0	1	1	inf	#VALUE!	NO
Dsg1b	Dsg1b	Dsg1b	225256	desmoglein 1 beta	chr18:20535335-20568242	HFD_LepR	10hr_PBS_LepR	NOTEST	0	0.0147366	inf	0	1	1	inf	#VALUE!	NO
Dux	Dux	Dux	664783	double homeobox	chr10:57692726-57695423	HFD_LepR	10hr_PBS_LepR	NOTEST	0	1.86073e-07	inf	0	1	1	inf	#VALUE!	NO
Duxbl	Duxbl,Gm10394	Duxbl,Gm10394	278672	double homeobox B-like 1	chr14:27081743-27088920	HFD_LepR	10hr_PBS_LepR	NOTEST	0	0.00371871	inf	0	1	1	inf	#VALUE!	NO
E330012B07Rik	E330012B07Rik	E330012B07Rik	100039641	RIKEN cDNA E330012B07 gene	chr6:147128762-147156816	HFD_LepR	10hr_PBS_LepR	NOTEST	0	0.00709197	inf	0	1	1	inf	#VALUE!	NO
E430016F16Rik	E430016F16Rik	E430016F16Rik	414121	RIKEN cDNA E430016F16 gene	chr7:85725951-85863106	HFD_LepR	10hr_PBS_LepR	NOTEST	0	0.00469653	inf	0	1	1	inf	#VALUE!	NO
Enpp7	Enpp7	Enpp7	238011	ectonucleotide pyrophosphatase/phosphodiesterase 7	chr11:118849501-118854155	HFD_LepR	10hr_PBS_LepR	NOTEST	0	0.0121055	inf	0	1	1	inf	#VALUE!	NO
Esco2	Esco2	Esco2	71988	establishment of cohesion 1 homolog 2 (S. cerevisiae)	chr14:66437863-66452806	HFD_LepR	10hr_PBS_LepR	NOTEST	0	0.0156334	inf	0	1	1	inf	#VALUE!	NO
F2	F2	F2	14061	coagulation factor II	chr2:91465476-91476571	HFD_LepR	10hr_PBS_LepR	NOTEST	0	0.00857498	inf	0	1	1	inf	#VALUE!	NO
F830045P16Rik	F830045P16Rik	F830045P16Rik	228592	RIKEN cDNA F830045P16 gene	chr2:129284094-129362338	HFD_LepR	10hr_PBS_LepR	NOTEST	0	0.00393934	inf	0	1	1	inf	#VALUE!	NO
Fam115e	Fam115e	Fam115e	403088	family with sequence similarity 115, member E	chr6:42537211-42547371	HFD_LepR	10hr_PBS_LepR	NOTEST	0	0.0153844	inf	0	1	1	inf	#VALUE!	NO
Fam150a	Fam150a	Fam150a	620393	family with sequence similarity 150, member A	chr1:6349411-6384812	HFD_LepR	10hr_PBS_LepR	NOTEST	0	0.0233969	inf	0	1	1	inf	#VALUE!	NO
Fam71f1	Fam71f1	Fam71f1	330277	family with sequence similarity 71, member F1	chr6:29269139-29286022	HFD_LepR	10hr_PBS_LepR	NOTEST	0	0.0212675	inf	0	1	1	inf	#VALUE!	NO
Fat2	Fat2	Fat2	245827	FAT tumor suppressor homolog 2 (Drosophila)	chr11:55064111-55125759	HFD_LepR	10hr_PBS_LepR	NOTEST	0	0.00266138	inf	0	1	1	inf	#VALUE!	NO
Fbxw21	Fbxw21	Fbxw21	320082	F-box and WD-40 domain protein 21	chr9:109041967-109064536	HFD_LepR	10hr_PBS_LepR	NOTEST	0	0.0238668	inf	0	1	1	inf	#VALUE!	NO
Fbxw24	Fbxw24	Fbxw24	382106	F-box and WD-40 domain protein 24	chr9:109503629-109528571	HFD_LepR	10hr_PBS_LepR	NOTEST	0	0.0238296	inf	0	1	1	inf	#VALUE!	NO
Fcgr4	Fcgr4	Fcgr4	246256	Fc receptor, IgG, low affinity IV	chr1:172949056-172959892	HFD_LepR	10hr_PBS_LepR	NOTEST	0	0.036203	inf	0	1	1	inf	#VALUE!	NO
Fcnb	Fcnb	Fcnb	14134	ficolin B	chr2:27931998-27940398	HFD_LepR	10hr_PBS_LepR	NOTEST	0	0.00842512	inf	0	1	1	inf	#VALUE!	NO
Fga	Fga	Fga	14161	fibrinogen alpha chain	chr3:82830074-82837539	HFD_LepR	10hr_PBS_LepR	NOTEST	0	0.00277933	inf	0	1	1	inf	#VALUE!	NO
Fgf8	Fgf8	Fgf8	14179	fibroblast growth factor 8	chr19:45811287-45817374	HFD_LepR	10hr_PBS_LepR	NOTEST	0	0.0190504	inf	0	1	1	inf	#VALUE!	NO
Fhl5	Fhl5	Fhl5	57756	four and a half LIM domains 5	chr4:25127055-25170023	HFD_LepR	10hr_PBS_LepR	NOTEST	0	0.016981	inf	0	1	1	inf	#VALUE!	NO
Foxd3	Foxd3	Foxd3	15221	forkhead box D3	chr4:99322989-99325362	HFD_LepR	10hr_PBS_LepR	NOTEST	0	0.00705273	inf	0	1	1	inf	#VALUE!	NO
Fut1	Fut1	Fut1	14343	fucosyltransferase 1	chr7:52872975-52876427	HFD_LepR	10hr_PBS_LepR	NOTEST	0	0.0154193	inf	0	1	1	inf	#VALUE!	NO
Gabra6	Gabra6	Gabra6	14399	gamma-aminobutyric acid (GABA) A receptor, subunit alpha 6	chr11:42119938-42134553	HFD_LepR	10hr_PBS_LepR	NOTEST	0	0.00684328	inf	0	1	1	inf	#VALUE!	NO
Galntl5	Galntl5	Galntl5	67909	UDP-N-acetyl-alpha-D-galactosamine:polypeptide N-acetylgalactosaminyltransferase-like 5	chr5:24687297-24726107	HFD_LepR	10hr_PBS_LepR	NOTEST	0	0.0101179	inf	0	1	1	inf	#VALUE!	NO
Gata6	Gata6	Gata6	14465	GATA binding protein 6	chr18:11052507-11085633	HFD_LepR	10hr_PBS_LepR	NOTEST	0	0.00983611	inf	0	1	1	inf	#VALUE!	NO
Gbp1	Gbp1	Gbp1	14468	guanylate binding protein 2b	chr3:142257810-142282140	HFD_LepR	10hr_PBS_LepR	NOTEST	0	0.00234411	inf	0	1	1	inf	#VALUE!	NO
Gbp10	Gbp10	Gbp10	626578	guanylate-binding protein 10	chr5:105644717-105668552	HFD_LepR	10hr_PBS_LepR	NOTEST	0	0.0117511	inf	0	1	1	inf	#VALUE!	NO
Gc	Gc	Gc	14473	group specific component	chr5:89846546-89886790	HFD_LepR	10hr_PBS_LepR	NOTEST	0	0.0134898	inf	0	1	1	inf	#VALUE!	NO
Gcnt3	Gcnt3	Gcnt3	72077	glucosaminyl (N-acetyl) transferase 3, mucin type	chr9:69879302-69885895	HFD_LepR	10hr_PBS_LepR	NOTEST	0	0.00175535	inf	0	1	1	inf	#VALUE!	NO
Gcnt7	Gcnt7	Gcnt7	654821	glucosaminyl (N-acetyl) transferase family member 7	chr2:172266077-172295399	HFD_LepR	10hr_PBS_LepR	NOTEST	0	0.00340851	inf	0	1	1	inf	#VALUE!	NO
Gfral	Gfral	Gfral	404194	GDNF family receptor alpha like	chr9:76011908-76061464	HFD_LepR	10hr_PBS_LepR	NOTEST	0	0.0081544	inf	0	1	1	inf	#VALUE!	NO
Glrp1	Glrp1	Glrp1	14659	glutamine repeat protein 1	chr1:90396445-90406641	HFD_LepR	10hr_PBS_LepR	NOTEST	0	0.0410299	inf	0	1	1	inf	#VALUE!	NO
Gm1006	Gm1006	Gm1006	381399	BPI fold containing family B, member 4	chr2:153766597-153789588	HFD_LepR	10hr_PBS_LepR	NOTEST	0	0.0147711	inf	0	1	1	inf	#VALUE!	NO
Gm10466	Gm10466	Gm10466	100038617	predicted gene 10466	chr11:24621005-24630722	HFD_LepR	10hr_PBS_LepR	NOTEST	0	0.0270509	inf	0	1	1	inf	#VALUE!	NO
Gm10512	Gm10512	Gm10512	100038394	predicted gene 10512	chr17:13253976-13570089	HFD_LepR	10hr_PBS_LepR	NOTEST	0	0.00760715	inf	0	1	1	inf	#VALUE!	NO
Gm11213	Gm11213	Gm11213	670833	predicted gene 11213	chr4:63257934-63266295	HFD_LepR	10hr_PBS_LepR	NOTEST	0	0.0263212	inf	0	1	1	inf	#VALUE!	NO
Gm11437	Gm11437	Gm11437	628813	predicted gene 11437	chr11:83961864-83980978	HFD_LepR	10hr_PBS_LepR	NOTEST	0	0.0126491	inf	0	1	1	inf	#VALUE!	NO
Gm12789	Gm12789	Gm12789	381536	predicted gene 12789	chr4:101659444-101662836	HFD_LepR	10hr_PBS_LepR	NOTEST	0	0.0237973	inf	0	1	1	inf	#VALUE!	NO
Gm13275	Gm13275,Gm13287	Gm13275,Gm13287	545652	predicted gene 13275	chr4:88445478-88447034	HFD_LepR	10hr_PBS_LepR	NOTEST	0	0.0104398	inf	0	1	1	inf	#VALUE!	NO
Gm13749	Gm13749	Gm13749	433315	predicted gene 13749	chr1:64011300-64015573	HFD_LepR	10hr_PBS_LepR	NOTEST	0	0.0114942	inf	0	1	1	inf	#VALUE!	NO
Gm14288	Gm14288,Gm14435,Gm14440	Gm14288,Gm14435,Gm14440	13999	predicted gene 14288	chr2:176266768-176598837	HFD_LepR	10hr_PBS_LepR	NOTEST	0	0.00607403	inf	0	1	1	inf	#VALUE!	NO
Gm14391	Gm14391	Gm14391	665001	predicted gene 14391	chr2:175868369-175987706	HFD_LepR	10hr_PBS_LepR	NOTEST	0	0.0235381	inf	0	1	1	inf	#VALUE!	NO
Gm14725	Gm14725	Gm14725	628053	predicted gene 14725	chrX:67798732-67799560	HFD_LepR	10hr_PBS_LepR	NOTEST	0	0.0109483	inf	0	1	1	inf	#VALUE!	NO
Gm15348	Gm15348	Gm15348	100038554	predicted gene 15348	chr8:12706943-12719127	HFD_LepR	10hr_PBS_LepR	NOTEST	0	0.00401339	inf	0	1	1	inf	#VALUE!	NO
Gm1995	Gm1995	Gm1995	100038982	REX1, RNA exonuclease 1 homolog pseudogene	chr12:89099797-89104138	HFD_LepR	10hr_PBS_LepR	NOTEST	0	0.00176521	inf	0	1	1	inf	#VALUE!	NO
Gm3238	Gm3238	Gm3238	100041261	predicted gene 3238	chr10:77233377-77234070	HFD_LepR	10hr_PBS_LepR	NOTEST	0	0.125182	inf	0	1	1	inf	#VALUE!	NO
Gm4832	Gm4832	Gm4832	225058	predicted gene 4832	chr17:88524851-88530456	HFD_LepR	10hr_PBS_LepR	NOTEST	0	0.0496454	inf	0	1	1	inf	#VALUE!	NO
Gm4907	Gm4907	Gm4907	236749	predicted gene 4907	chrX:23469888-23484676	HFD_LepR	10hr_PBS_LepR	NOTEST	0	0.00549596	inf	0	1	1	inf	#VALUE!	NO
Gm5087	Gm5087	Gm5087	328354	predicted gene 5087	chr14:13989901-14117152	HFD_LepR	10hr_PBS_LepR	NOTEST	0	0.0323763	inf	0	1	1	inf	#VALUE!	NO
Gm5134	Gm5134	Gm5134	333669	predicted gene 5134	chr10:75417258-75472334	HFD_LepR	10hr_PBS_LepR	NOTEST	0	0.00848464	inf	0	1	1	inf	#VALUE!	NO
Gm5712	Gm5712	Gm5712	435755	POU domain, class 5, transcription factor 1 pseudogene	chr3:129136590-129137630	HFD_LepR	10hr_PBS_LepR	NOTEST	0	0.0611212	inf	0	1	1	inf	#VALUE!	NO
Gm597	Gm597	Gm597	210962	predicted gene 597	chr1:28832966-28837097	HFD_LepR	10hr_PBS_LepR	NOTEST	0	0.00571211	inf	0	1	1	inf	#VALUE!	NO
Gm6583	Gm6583	Gm6583	625424	predicted gene 6583	chr5:112772114-112807444	HFD_LepR	10hr_PBS_LepR	NOTEST	0	0.00664692	inf	0	1	1	inf	#VALUE!	NO
Gm6710	Gm6710	Gm6710	626832	predicted gene 6710	chr2:175868369-175987706	HFD_LepR	10hr_PBS_LepR	NOTEST	0	1.37261e-07	inf	0	1	1	inf	#VALUE!	NO
Gm6878	Gm6878	Gm6878	628416	predicted gene 6878	chr14:67852128-68048604	HFD_LepR	10hr_PBS_LepR	NOTEST	0	0.0189364	inf	0	1	1	inf	#VALUE!	NO
Gm6938	Gm6938	Gm6938	629024	predicted gene 6938	chrX:20889335-20911853	HFD_LepR	10hr_PBS_LepR	NOTEST	0	0.0776193	inf	0	1	1	inf	#VALUE!	NO
Gm7056	Gm7056	Gm7056	631105	predicted gene 7056	chr5:90045460-90051636	HFD_LepR	10hr_PBS_LepR	NOTEST	0	0.00204887	inf	0	1	1	inf	#VALUE!	NO
Gm7616	Gm7616	Gm7616	665389	predicted gene 7616	chr9:59799100-59806851	HFD_LepR	10hr_PBS_LepR	NOTEST	0	0.0374399	inf	0	1	1	inf	#VALUE!	NO
Gm7904	Gm7904	Gm7904	666043	predicted gene 7904	chr9:21411530-21412773	HFD_LepR	10hr_PBS_LepR	NOTEST	0	0.0220327	inf	0	1	1	inf	#VALUE!	NO
Gm853	Gm853	Gm853	332942	predicted gene 853	chr4:129886352-129899539	HFD_LepR	10hr_PBS_LepR	NOTEST	0	0.00763349	inf	0	1	1	inf	#VALUE!	NO
Gm949	Gm949	Gm949	381142	ADP-ribosylation factor-like 14 effector protein-like	chr18:47081468-47093876	HFD_LepR	10hr_PBS_LepR	NOTEST	0	0.00347921	inf	0	1	1	inf	#VALUE!	NO
Gm9513	Gm9513	Gm9513	671003	predicted gene 9513	chr9:36283222-36284765	HFD_LepR	10hr_PBS_LepR	NOTEST	0	0.0773053	inf	0	1	1	inf	#VALUE!	NO
Gm9880	Gm9880	Gm9880	100041352	t-complex protein 10c	chr17:13253976-13570089	HFD_LepR	10hr_PBS_LepR	NOTEST	0	0.0131642	inf	0	1	1	inf	#VALUE!	NO
Gp49a	Gp49a	Gp49a	14727	glycoprotein 49 A	chr10:51200484-51206025	HFD_LepR	10hr_PBS_LepR	NOTEST	0	0.0197095	inf	0	1	1	inf	#VALUE!	NO
Gpihbp1	Gpihbp1	Gpihbp1	68453	GPI-anchored HDL-binding protein 1	chr15:75427087-75428643	HFD_LepR	10hr_PBS_LepR	NOTEST	0	0.0243294	inf	0	1	1	inf	#VALUE!	NO
Gpr82	Gpr82	Gpr82	319200	G protein-coupled receptor 82	chrX:13094207-13423667	HFD_LepR	10hr_PBS_LepR	NOTEST	0	0.01231	inf	0	1	1	inf	#VALUE!	NO
Gsdmc4	Gsdmc4	Gsdmc4	74548	gasdermin C4	chr15:63722819-63743852	HFD_LepR	10hr_PBS_LepR	NOTEST	0	0.0481049	inf	0	1	1	inf	#VALUE!	NO
Gstt4	Gstt4	Gstt4	75886	glutathione S-transferase, theta 4	chr10:75277688-75285288	HFD_LepR	10hr_PBS_LepR	NOTEST	0	0.0105275	inf	0	1	1	inf	#VALUE!	NO
Guca2a	Guca2a	Guca2a	14915	guanylate cyclase activator 2a (guanylin)	chr4:119310336-119312070	HFD_LepR	10hr_PBS_LepR	NOTEST	0	0.0216288	inf	0	1	1	inf	#VALUE!	NO
Guca2b	Guca2b	Guca2b	14916	guanylate cyclase activator 2b (retina)	chr4:119329207-119331550	HFD_LepR	10hr_PBS_LepR	NOTEST	0	0.0386501	inf	0	1	1	inf	#VALUE!	NO
Gvin1	Gvin1	Gvin1	74558	GTPase, very large interferon inducible 1	chr7:113300049-113358854	HFD_LepR	10hr_PBS_LepR	NOTEST	0	0.00163256	inf	0	1	1	inf	#VALUE!	NO
Gykl1	Gykl1	Gykl1	14625	glycerol kinase-like 1	chr18:52853343-52855247	HFD_LepR	10hr_PBS_LepR	NOTEST	0	0.00899875	inf	0	1	1	inf	#VALUE!	NO
H2-Oa	H2-Oa	H2-Oa	15001	histocompatibility 2, O region alpha locus	chr17:34229323-34232179	HFD_LepR	10hr_PBS_LepR	NOTEST	0	0.0198435	inf	0	1	1	inf	#VALUE!	NO
Hand1	Hand1	Hand1	15110	heart and neural crest derivatives expressed transcript 1	chr11:57642214-57645649	HFD_LepR	10hr_PBS_LepR	NOTEST	0	0.014807	inf	0	1	1	inf	#VALUE!	NO
Hils1	Hils1	Hils1	54388	histone H1-like protein in spermatids 1	chr11:94824135-94837641	HFD_LepR	10hr_PBS_LepR	NOTEST	0	0.0120903	inf	0	1	1	inf	#VALUE!	NO
Hist1h2bf	Hist1h2bf	Hist1h2bf	319180	histone cluster 1, H2bf	chr13:23665678-23666059	HFD_LepR	10hr_PBS_LepR	NOTEST	0	0.0966141	inf	0	1	1	inf	#VALUE!	NO
Hist1h4j	Hist1h4j	Hist1h4j	319159	histone cluster 1, H4j	chr13:21826964-21827276	HFD_LepR	10hr_PBS_LepR	NOTEST	0	0.0738946	inf	0	1	1	inf	#VALUE!	NO
Hoxa2	Hoxa2	Hoxa2	15399	homeobox A2	chr6:52112509-52114830	HFD_LepR	10hr_PBS_LepR	NOTEST	0	0.00526514	inf	0	1	1	inf	#VALUE!	NO
Hoxb3	Hoxb3	Hoxb3	15410	homeobox B3	chr11:96184439-96209244	HFD_LepR	10hr_PBS_LepR	NOTEST	0	0.00945646	inf	0	1	1	inf	#VALUE!	NO
Hoxc4	Hoxc4	Hoxc4	15423	homeobox C4	chr15:102864825-102867283	HFD_LepR	10hr_PBS_LepR	NOTEST	0	0.0158672	inf	0	1	1	inf	#VALUE!	NO
Hoxd13	Hoxd13	Hoxd13	15433	homeobox D13	chr2:74506366-74509655	HFD_LepR	10hr_PBS_LepR	NOTEST	0	0.00671523	inf	0	1	1	inf	#VALUE!	NO
Hpd	Hpd	Hpd	15445	4-hydroxyphenylpyruvic acid dioxygenase	chr5:123621815-123632695	HFD_LepR	10hr_PBS_LepR	NOTEST	0	0.017346	inf	0	1	1	inf	#VALUE!	NO
Hrg	Hrg	Hrg	94175	histidine-rich glycoprotein	chr16:22951144-22961732	HFD_LepR	10hr_PBS_LepR	NOTEST	0	0.00480657	inf	0	1	1	inf	#VALUE!	NO
Hrh4	Hrh4	Hrh4	225192	histamine receptor H4	chr18:13165498-13181391	HFD_LepR	10hr_PBS_LepR	NOTEST	0	0.0105886	inf	0	1	1	inf	#VALUE!	NO
Hsd3b1	Hsd3b1	Hsd3b1	15492	hydroxy-delta-5-steroid dehydrogenase, 3 beta- and steroid delta-isomerase 1	chr3:98656119-98663717	HFD_LepR	10hr_PBS_LepR	NOTEST	0	0.0133917	inf	0	1	1	inf	#VALUE!	NO
Hyal6	Hyal6	Hyal6	74409	hyaluronoglucosaminidase 6	chr6:24683244-24695452	HFD_LepR	10hr_PBS_LepR	NOTEST	0	0.00631352	inf	0	1	1	inf	#VALUE!	NO
Ifitm5	Ifitm5	Ifitm5	73835	interferon induced transmembrane protein 5	chr7:148134860-148136138	HFD_LepR	10hr_PBS_LepR	NOTEST	0	0.0279585	inf	0	1	1	inf	#VALUE!	NO
Ifnz	Ifnz	Ifnz	319146	interferon zeta	chr4:88428034-88429496	HFD_LepR	10hr_PBS_LepR	NOTEST	0	0.0069003	inf	0	1	1	inf	#VALUE!	NO
Igf2bp1	Igf2bp1	Igf2bp1	140486	insulin-like growth factor 2 mRNA binding protein 1	chr11:95818477-95867258	HFD_LepR	10hr_PBS_LepR	NOTEST	0	0.00265433	inf	0	1	1	inf	#VALUE!	NO
Il12b	Il12b	Il12b	16160	interleukin 12b	chr11:44213564-44227519	HFD_LepR	10hr_PBS_LepR	NOTEST	0	0.00382192	inf	0	1	1	inf	#VALUE!	NO
Il4i1	Il4i1	Il4i1	14204	interleukin 4 induced 1	chr7:52067625-52104449	HFD_LepR	10hr_PBS_LepR	NOTEST	0	0.0933282	inf	0	1	1	inf	#VALUE!	NO
Iqcf1	Iqcf1	Iqcf1	74267	IQ motif containing F1	chr9:106402297-106404581	HFD_LepR	10hr_PBS_LepR	NOTEST	0	0.0696122	inf	0	1	1	inf	#VALUE!	NO
Irgc1	Irgc1	Irgc1	210145	immunity-related GTPase family, cinema 1	chr7:25216944-25230701	HFD_LepR	10hr_PBS_LepR	NOTEST	0	0.0148662	inf	0	1	1	inf	#VALUE!	NO
Itga2	Itga2	Itga2	16398	integrin alpha 2	chr13:115626119-115722249	HFD_LepR	10hr_PBS_LepR	NOTEST	0	0.0220309	inf	0	1	1	inf	#VALUE!	NO
Itgax	Itgax	Itgax	16411	integrin alpha X	chr7:135273081-135294171	HFD_LepR	10hr_PBS_LepR	NOTEST	0	0.00534038	inf	0	1	1	inf	#VALUE!	NO
Itgb2l	Itgb2l	Itgb2l	16415	integrin beta 2-like	chr16:96643904-96665221	HFD_LepR	10hr_PBS_LepR	NOTEST	0	0.00914306	inf	0	1	1	inf	#VALUE!	NO
Kcna7	Kcna7	Kcna7	16495	potassium voltage-gated channel, shaker-related subfamily, member 7	chr7:52661329-52666752	HFD_LepR	10hr_PBS_LepR	NOTEST	0	0.00464947	inf	0	1	1	inf	#VALUE!	NO
Kcnk16	Kcnk16	Kcnk16	74571	potassium channel, subfamily K, member 16	chr14:21081977-21088384	HFD_LepR	10hr_PBS_LepR	NOTEST	0	0.0209144	inf	0	1	1	inf	#VALUE!	NO
Kcnk18	Kcnk18	Kcnk18	332396	potassium channel, subfamily K, member 18	chr19:59294137-59311860	HFD_LepR	10hr_PBS_LepR	NOTEST	0	0.0027643	inf	0	1	1	inf	#VALUE!	NO
Kcnmb3	Kcnmb3	Kcnmb3	100502876	potassium large conductance calcium-activated channel, subfamily M, beta member 3	chr3:32371242-32390891	HFD_LepR	10hr_PBS_LepR	NOTEST	0	0.0273622	inf	0	1	1	inf	#VALUE!	NO
Kel	Kel	Kel	23925	Kell blood group	chr6:41636328-41654324	HFD_LepR	10hr_PBS_LepR	NOTEST	0	0.00610443	inf	0	1	1	inf	#VALUE!	NO
Kis2	Kis2	Kis2	751866	Kaplan integration site 2	chrX:50095679-50097770	HFD_LepR	10hr_PBS_LepR	NOTEST	0	0.00388631	inf	0	1	1	inf	#VALUE!	NO
Klk12	Klk12	Klk12	69511	kallikrein related-peptidase 12	chr7:51024469-51028851	HFD_LepR	10hr_PBS_LepR	NOTEST	0	0.0305231	inf	0	1	1	inf	#VALUE!	NO
Klk14	Klk14	Klk14	317653	kallikrein related-peptidase 14	chr7:50945788-50950389	HFD_LepR	10hr_PBS_LepR	NOTEST	0	0.0257167	inf	0	1	1	inf	#VALUE!	NO
Klk1b24	Klk1b24	Klk1b24	16617	kallikrein 1-related peptidase b24	chr7:51443632-51447821	HFD_LepR	10hr_PBS_LepR	NOTEST	0	0.0219557	inf	0	1	1	inf	#VALUE!	NO
Klk4	Klk4	Klk4	56640	kallikrein related-peptidase 4 (prostase, enamel matrix, prostate)	chr7:51136541-51141174	HFD_LepR	10hr_PBS_LepR	NOTEST	0	0.0296212	inf	0	1	1	inf	#VALUE!	NO
Klk9	Klk9	Klk9	101533	kallikrein related-peptidase 9	chr7:51047260-51052126	HFD_LepR	10hr_PBS_LepR	NOTEST	0	0.0222104	inf	0	1	1	inf	#VALUE!	NO
Klra17	Klra17	Klra17	170733	killer cell lectin-like receptor, subfamily A, member 17	chr6:129781171-129826690	HFD_LepR	10hr_PBS_LepR	NOTEST	0	0.0314483	inf	0	1	1	inf	#VALUE!	NO
Klra3	Klra3	Klra3	16634	killer cell lectin-like receptor, subfamily A, member 3	chr6:129922099-130336892	HFD_LepR	10hr_PBS_LepR	NOTEST	0	0.00539349	inf	0	1	1	inf	#VALUE!	NO
Klra5	Klra5	Klra5	16636	killer cell lectin-like receptor, subfamily A, member 5	chr6:129849008-129863242	HFD_LepR	10hr_PBS_LepR	NOTEST	0	0.00603775	inf	0	1	1	inf	#VALUE!	NO
Klre1	Klre1	Klre1	243655	killer cell lectin-like receptor family E member 1	chr6:129528303-129535845	HFD_LepR	10hr_PBS_LepR	NOTEST	0	0.0192986	inf	0	1	1	inf	#VALUE!	NO
Kpna7	Kpna7	Kpna7	381686	karyopherin alpha 7 (importin alpha 8)	chr5:145744612-145770505	HFD_LepR	10hr_PBS_LepR	NOTEST	0	0.0108765	inf	0	1	1	inf	#VALUE!	NO
Krt13	Krt13	Krt13	16663	keratin 13	chr11:99978909-99982809	HFD_LepR	10hr_PBS_LepR	NOTEST	0	0.00631073	inf	0	1	1	inf	#VALUE!	NO
Krt32	Krt32	Krt32	16670	keratin 32	chr11:99942161-99949540	HFD_LepR	10hr_PBS_LepR	NOTEST	0	0.010414	inf	0	1	1	inf	#VALUE!	NO
Krt33a	Krt33a	Krt33a	71888	keratin 33A	chr11:99872512-99877526	HFD_LepR	10hr_PBS_LepR	NOTEST	0	0.0146371	inf	0	1	1	inf	#VALUE!	NO
LOC100302567	LOC100302567	LOC100302567	100302567	snoRNA AF357399	chr7:29135707-29137717	HFD_LepR	10hr_PBS_LepR	NOTEST	0	10.8979	inf	0	1	1	inf	#VALUE!	NO
Lax1	Lax1	Lax1	240754	lymphocyte transmembrane adaptor 1	chr1:135575605-135586685	HFD_LepR	10hr_PBS_LepR	NOTEST	0	0.0235905	inf	0	1	1	inf	#VALUE!	NO
Lbx1	Lbx1	Lbx1	16814	ladybird homeobox homolog 1 (Drosophila)	chr19:45308217-45309726	HFD_LepR	10hr_PBS_LepR	NOTEST	0	0.0213899	inf	0	1	1	inf	#VALUE!	NO
Lcn14	Lcn14	Lcn14	383678	odorant binding protein 2B	chr2:25592528-25595617	HFD_LepR	10hr_PBS_LepR	NOTEST	0	0.05348	inf	0	1	1	inf	#VALUE!	NO
Lipk	Lipk	Lipk	240633	lipase, family member K	chr19:34082779-34122287	HFD_LepR	10hr_PBS_LepR	NOTEST	0	0.00681975	inf	0	1	1	inf	#VALUE!	NO
Lpcat2b	Lpcat2b	Lpcat2b	70902	lysophosphatidylcholine acyltransferase 2B	chr5:107860567-107864058	HFD_LepR	10hr_PBS_LepR	NOTEST	0	0.0108988	inf	0	1	1	inf	#VALUE!	NO
Lypd2	Lypd2	Lypd2	68311	Ly6/Plaur domain containing 2	chr15:74562681-74564743	HFD_LepR	10hr_PBS_LepR	NOTEST	0	0.0286714	inf	0	1	1	inf	#VALUE!	NO
Mageb1	Mageb1	Mageb1	17145	melanoma antigen, family B, 1	chrX:89260529-89261672	HFD_LepR	10hr_PBS_LepR	NOTEST	0	3.36122e-06	inf	0	1	1	inf	#VALUE!	NO
Mall	Mall	Mall	228576	mal, T cell differentiation protein-like	chr2:127530125-127555633	HFD_LepR	10hr_PBS_LepR	NOTEST	0	0.0333532	inf	0	1	1	inf	#VALUE!	NO
Mbd3l2	Mbd3l2	Mbd3l2	234988	methyl-CpG binding domain protein 3-like 2	chr9:18235058-18250760	HFD_LepR	10hr_PBS_LepR	NOTEST	0	0.00784089	inf	0	1	1	inf	#VALUE!	NO
Mcoln3	Mcoln3	Mcoln3	171166	mucolipin 3	chr3:145784754-145803610	HFD_LepR	10hr_PBS_LepR	NOTEST	0	0.0095937	inf	0	1	1	inf	#VALUE!	NO
Mecom	Mecom	Mecom	14013	MDS1 and EVI1 complex locus	chr3:29850217-29912126	HFD_LepR	10hr_PBS_LepR	NOTEST	0	0.0162067	inf	0	1	1	inf	#VALUE!	NO
Mefv	Mefv	Mefv	54483	Mediterranean fever	chr16:3707214-3718124	HFD_LepR	10hr_PBS_LepR	NOTEST	0	0.0150708	inf	0	1	1	inf	#VALUE!	NO
Mgam	Mgam	Mgam	232714	maltase-glucoamylase	chr6:40578829-40719122	HFD_LepR	10hr_PBS_LepR	NOTEST	0	0.00243415	inf	0	1	1	inf	#VALUE!	NO
Mir1188	Mir1188	Mir1188	100316669	microRNA 1188	chr12:110842154-110899921	HFD_LepR	10hr_PBS_LepR	NOTEST	0	5.70117	inf	0	1	1	inf	#VALUE!	NO
Mir1839	Mir1839	Mir1839	100316717	microRNA 1839	chr7:88674801-88674874	HFD_LepR	10hr_PBS_LepR	NOTEST	0	13.6123	inf	0	1	1	inf	#VALUE!	NO
Mir186	Mir186	Mir186	387181	microRNA 186	chr3:157197360-157211303	HFD_LepR	10hr_PBS_LepR	NOTEST	0	41.7527	inf	0	1	1	inf	#VALUE!	NO
Mir1937b-5	Mir1937b-5	Mir1937b-5			chr1:53753288-53753411	HFD_LepR	10hr_PBS_LepR	NOTEST	0	0.0179013	inf	0	1	1	inf	#VALUE!	NO
Mir1968	Mir1968	Mir1968	100316713	microRNA 1968	chr8:13176868-13200624	HFD_LepR	10hr_PBS_LepR	NOTEST	0	29.1956	inf	0	1	1	inf	#VALUE!	NO
Mir25	Mir25	Mir25	723926	microRNA 25	chr5:138605816-138613090	HFD_LepR	10hr_PBS_LepR	NOTEST	0	38.6682	inf	0	1	1	inf	#VALUE!	NO
Mir320	Mir320	Mir320	723838	microRNA 320	chr14:70843316-70843398	HFD_LepR	10hr_PBS_LepR	NOTEST	0	26.0469	inf	0	1	1	inf	#VALUE!	NO
Mir339	Mir339	Mir339	723898	microRNA 339	chr5:139835692-139936488	HFD_LepR	10hr_PBS_LepR	NOTEST	0	9.84843	inf	0	1	1	inf	#VALUE!	NO
Mir341	Mir341	Mir341	723846	microRNA 341	chr12:110842154-110899921	HFD_LepR	10hr_PBS_LepR	NOTEST	0	16.1191	inf	0	1	1	inf	#VALUE!	NO
Mir343	Mir343	Mir343	100124438	microRNA 343	chr7:19967387-19985205	HFD_LepR	10hr_PBS_LepR	NOTEST	0	54.946	inf	0	1	1	inf	#VALUE!	NO
Mir377	Mir377	Mir377	723857	microRNA 377	chr12:110973190-110987667	HFD_LepR	10hr_PBS_LepR	NOTEST	0	27.4461	inf	0	1	1	inf	#VALUE!	NO
Mir384	Mir384	Mir384	723861	microRNA 384	chrX:102539620-102539708	HFD_LepR	10hr_PBS_LepR	NOTEST	0	16.411	inf	0	1	1	inf	#VALUE!	NO
Mir485	Mir485	Mir485	723875	microRNA 485	chr12:110973111-110973184	HFD_LepR	10hr_PBS_LepR	NOTEST	0	47.9452	inf	0	1	1	inf	#VALUE!	NO
Mir493	Mir493	Mir493	100124466	microRNA 493	chr12:110818442-110818525	HFD_LepR	10hr_PBS_LepR	NOTEST	0	41.2613	inf	0	1	1	inf	#VALUE!	NO
Mir681	Mir681	Mir681	751538	microRNA 681	chr12:70847834-71087989	HFD_LepR	10hr_PBS_LepR	NOTEST	0	5.29115	inf	0	1	1	inf	#VALUE!	NO
Mir688	Mir688	Mir688	751542	microRNA 688	chr15:102502222-102502297	HFD_LepR	10hr_PBS_LepR	NOTEST	0	49.9967	inf	0	1	1	inf	#VALUE!	NO
Mir7-1	Mir7-1	Mir7-1	723902	microRNA 7-1	chr13:58493311-58512510	HFD_LepR	10hr_PBS_LepR	NOTEST	0	2.8008	inf	0	1	1	inf	#VALUE!	NO
Mir93	Mir93	Mir93	723885	microRNA 93	chr5:138605816-138613090	HFD_LepR	10hr_PBS_LepR	NOTEST	0	21.8672	inf	0	1	1	inf	#VALUE!	NO
Mirlet7a-1	Mirlet7a-1	Mirlet7a-1	387244	microRNA let7a-1	chr13:48633547-48633641	HFD_LepR	10hr_PBS_LepR	NOTEST	0	10.8979	inf	0	1	1	inf	#VALUE!	NO
Mmp12	Mmp12	Mmp12	17381	matrix metallopeptidase 12	chr9:7347373-7360461	HFD_LepR	10hr_PBS_LepR	NOTEST	0	0.00414721	inf	0	1	1	inf	#VALUE!	NO
Mrgprh	Mrgprh	Mrgprh	80978	MAS-related GPR, member H	chr17:13068899-13070708	HFD_LepR	10hr_PBS_LepR	NOTEST	0	0.0143936	inf	0	1	1	inf	#VALUE!	NO
Msmb	Msmb	Msmb	17695	beta-microseminoprotein	chr14:32955208-32971512	HFD_LepR	10hr_PBS_LepR	NOTEST	0	0.0235768	inf	0	1	1	inf	#VALUE!	NO
Mup4	Mup4	Mup4	17843	major urinary protein 4	chr4:59969677-59973537	HFD_LepR	10hr_PBS_LepR	NOTEST	0	0.0228039	inf	0	1	1	inf	#VALUE!	NO
Mybphl	Mybphl	Mybphl	68753	myosin binding protein H-like	chr3:108167828-108182975	HFD_LepR	10hr_PBS_LepR	NOTEST	0	0.110809	inf	0	1	1	inf	#VALUE!	NO
Mylk2	Mylk2	Mylk2	228785	myosin, light polypeptide kinase 2, skeletal muscle	chr2:152737087-152748801	HFD_LepR	10hr_PBS_LepR	NOTEST	0	0.0158613	inf	0	1	1	inf	#VALUE!	NO
Naip1	Naip1	Naip1	17940	NLR family, apoptosis inhibitory protein 1	chr13:101177724-101222819	HFD_LepR	10hr_PBS_LepR	NOTEST	0	0.00829521	inf	0	1	1	inf	#VALUE!	NO
Nctc1	Nctc1	Nctc1	330677	non-coding transcript 1	chr7:149730513-149744503	HFD_LepR	10hr_PBS_LepR	NOTEST	0	0.0160858	inf	0	1	1	inf	#VALUE!	NO
Nepn	Nepn	Nepn	66650	nephrocan	chr10:52111413-52124410	HFD_LepR	10hr_PBS_LepR	NOTEST	0	0.0087178	inf	0	1	1	inf	#VALUE!	NO
Neurog1	Neurog1	Neurog1	18014	neurogenin 1	chr13:56351859-56353524	HFD_LepR	10hr_PBS_LepR	NOTEST	0	0.0428801	inf	0	1	1	inf	#VALUE!	NO
Ngp	Ngp	Ngp	18054	neutrophilic granule protein	chr9:110322311-110325516	HFD_LepR	10hr_PBS_LepR	NOTEST	0	0.0159871	inf	0	1	1	inf	#VALUE!	NO
Niacr1	Niacr1	Niacr1	80885	niacin receptor 1	chr5:124313580-124315518	HFD_LepR	10hr_PBS_LepR	NOTEST	0	0.04266	inf	0	1	1	inf	#VALUE!	NO
Nkg7	Nkg7	Nkg7	72310	natural killer cell group 7 sequence	chr7:50692507-50693616	HFD_LepR	10hr_PBS_LepR	NOTEST	0	0.0251264	inf	0	1	1	inf	#VALUE!	NO
Nphs1as	Nphs1as	Nphs1as	445267	nephrosis 1 homolog, nephrin, opposite strand	chr7:31245076-31273628	HFD_LepR	10hr_PBS_LepR	NOTEST	0	0.0259155	inf	0	1	1	inf	#VALUE!	NO
Npy6r	Npy6r	Npy6r	18169	neuropeptide Y receptor Y6	chr18:44429780-44437354	HFD_LepR	10hr_PBS_LepR	NOTEST	0	0.0144481	inf	0	1	1	inf	#VALUE!	NO
OTTMUSG00000016609	OTTMUSG00000016609	OTTMUSG00000016609	668030	predicted gene 14432	chr2:176266768-176598837	HFD_LepR	10hr_PBS_LepR	NOTEST	0	0.00140011	inf	0	1	1	inf	#VALUE!	NO
Ocm	Ocm	Ocm	18261	oncomodulin	chr5:144780675-144811478	HFD_LepR	10hr_PBS_LepR	NOTEST	0	0.0549056	inf	0	1	1	inf	#VALUE!	NO
Odf3l1	Odf3l1	Odf3l1	382075	outer dense fiber of sperm tails 3-like 1	chr9:56696465-56699770	HFD_LepR	10hr_PBS_LepR	NOTEST	0	0.00868246	inf	0	1	1	inf	#VALUE!	NO
Olfr111	Olfr111	Olfr111	545205	olfactory receptor 111	chr17:37666901-37667942	HFD_LepR	10hr_PBS_LepR	NOTEST	0	0.0182799	inf	0	1	1	inf	#VALUE!	NO
Olfr1206	Olfr1206	Olfr1206	258896	olfactory receptor 1206	chr2:88704763-88705687	HFD_LepR	10hr_PBS_LepR	NOTEST	0	0.0212514	inf	0	1	1	inf	#VALUE!	NO
Olfr1388	Olfr1388	Olfr1388	258459	olfactory receptor 1388	chr11:49257354-49258290	HFD_LepR	10hr_PBS_LepR	NOTEST	0	0.0209029	inf	0	1	1	inf	#VALUE!	NO
Olfr1392	Olfr1392	Olfr1392	258462	olfactory receptor 1392	chr11:49106798-49107824	HFD_LepR	10hr_PBS_LepR	NOTEST	0	0.0363484	inf	0	1	1	inf	#VALUE!	NO
Olfr1447	Olfr1447	Olfr1447	258698	olfactory receptor 1447	chr19:12975338-12976268	HFD_LepR	10hr_PBS_LepR	NOTEST	0	0.0194447	inf	0	1	1	inf	#VALUE!	NO
Olfr1535	Olfr1535	Olfr1535	404335	olfactory receptor 1535	chr13:21646908-21647889	HFD_LepR	10hr_PBS_LepR	NOTEST	0	0.0196919	inf	0	1	1	inf	#VALUE!	NO
Olfr279	Olfr279	Olfr279	258502	olfactory receptor 279	chr15:98327904-98328837	HFD_LepR	10hr_PBS_LepR	NOTEST	0	0.0284941	inf	0	1	1	inf	#VALUE!	NO
Olfr463	Olfr463	Olfr463	258408	olfactory receptor 463	chr11:87706488-87707424	HFD_LepR	10hr_PBS_LepR	NOTEST	0	0.0385705	inf	0	1	1	inf	#VALUE!	NO
Olfr48	Olfr48	Olfr48	18347	olfactory receptor 48	chr2:89684222-89685128	HFD_LepR	10hr_PBS_LepR	NOTEST	0	0.0126183	inf	0	1	1	inf	#VALUE!	NO
Olfr49	Olfr49	Olfr49	18348	olfactory receptor 49	chr14:54901570-54902600	HFD_LepR	10hr_PBS_LepR	NOTEST	0	0.0271598	inf	0	1	1	inf	#VALUE!	NO
Olfr54	Olfr54	Olfr54	18354	olfactory receptor 54	chr11:50840505-50841447	HFD_LepR	10hr_PBS_LepR	NOTEST	0	0.0110356	inf	0	1	1	inf	#VALUE!	NO
Olfr631	Olfr631	Olfr631	258961	olfactory receptor 631	chr7:111063575-111078425	HFD_LepR	10hr_PBS_LepR	NOTEST	0	0.00610671	inf	0	1	1	inf	#VALUE!	NO
Olfr644	Olfr644	Olfr644	259125	olfactory receptor 644	chr7:111216598-111217543	HFD_LepR	10hr_PBS_LepR	NOTEST	0	0.0225899	inf	0	1	1	inf	#VALUE!	NO
Olfr690	Olfr690	Olfr690	56860	olfactory receptor 690	chr7:112477730-112478792	HFD_LepR	10hr_PBS_LepR	NOTEST	0	0.0164523	inf	0	1	1	inf	#VALUE!	NO
Olfr691	Olfr691	Olfr691	259063	olfactory receptor 691	chr7:112485259-112486228	HFD_LepR	10hr_PBS_LepR	NOTEST	0	0.0200009	inf	0	1	1	inf	#VALUE!	NO
Olfr857	Olfr857	Olfr857	257963	olfactory receptor 857	chr9:19517272-19518202	HFD_LepR	10hr_PBS_LepR	NOTEST	0	0.0210757	inf	0	1	1	inf	#VALUE!	NO
Olfr94	Olfr94	Olfr94	258219	olfactory receptor 94	chr17:37333750-37334911	HFD_LepR	10hr_PBS_LepR	NOTEST	0	0.0248577	inf	0	1	1	inf	#VALUE!	NO
Olfr976	Olfr976	Olfr976	258364	olfactory receptor 976	chr9:39761841-39764654	HFD_LepR	10hr_PBS_LepR	NOTEST	0	0.00266012	inf	0	1	1	inf	#VALUE!	NO
Osta	Osta	Osta	106407	solute carrier family 51, alpha subunit	chr16:32475663-32487965	HFD_LepR	10hr_PBS_LepR	NOTEST	0	0.00574585	inf	0	1	1	inf	#VALUE!	NO
Ostb	Ostb	Ostb	330962	solute carrier family 51, beta subunit	chr9:65246294-65270580	HFD_LepR	10hr_PBS_LepR	NOTEST	0	0.0539061	inf	0	1	1	inf	#VALUE!	NO
Otx2os1	Otx2os1	Otx2os1	606497	Otx2 opposite strand transcript 1	chr14:49288962-49413023	HFD_LepR	10hr_PBS_LepR	NOTEST	0	0.0807792	inf	0	1	1	inf	#VALUE!	NO
Pate-dj	Pate-dj	Pate-dj	100312956	predicted gene, 17365	chr9:35452697-35455787	HFD_LepR	10hr_PBS_LepR	NOTEST	0	0.0060318	inf	0	1	1	inf	#VALUE!	NO
Pbp2	Pbp2	Pbp2	76400	phosphatidylethanolamine binding protein 2	chr6:135259146-135260402	HFD_LepR	10hr_PBS_LepR	NOTEST	0	0.0134176	inf	0	1	1	inf	#VALUE!	NO
Pf4	Pf4	Pf4	56744	platelet factor 4	chr5:91201460-91202409	HFD_LepR	10hr_PBS_LepR	NOTEST	0	0.125336	inf	0	1	1	inf	#VALUE!	NO
Phox2b	Phox2b	Phox2b	18935	paired-like homeobox 2b	chr5:67485635-67490365	HFD_LepR	10hr_PBS_LepR	NOTEST	0	0.00580313	inf	0	1	1	inf	#VALUE!	NO
Pira11	Pira11	Pira11	18724	paired-Ig-like receptor A11	chr7:3788411-3867103	HFD_LepR	10hr_PBS_LepR	NOTEST	0	1.54823e-05	inf	0	1	1	inf	#VALUE!	NO
Pira7	Pira7	Pira7	18730	paired-Ig-like receptor A7	chr7:3788411-3867103	HFD_LepR	10hr_PBS_LepR	NOTEST	0	0.000140257	inf	0	1	1	inf	#VALUE!	NO
Pkp1	Pkp1	Pkp1	18772	plakophilin 1	chr1:137767971-137815601	HFD_LepR	10hr_PBS_LepR	NOTEST	0	0.011565	inf	0	1	1	inf	#VALUE!	NO
Pla2g1b	Pla2g1b	Pla2g1b	18778	phospholipase A2, group IB, pancreas	chr5:115916274-115924726	HFD_LepR	10hr_PBS_LepR	NOTEST	0	0.0232578	inf	0	1	1	inf	#VALUE!	NO
Pla2g2e	Pla2g2e	Pla2g2e	26970	phospholipase A2, group IIE	chr4:138433856-138438729	HFD_LepR	10hr_PBS_LepR	NOTEST	0	0.0589621	inf	0	1	1	inf	#VALUE!	NO
Plac1l	Plac1l	Plac1l	225922	oocyte secreted protein 2	chr19:11721773-11735049	HFD_LepR	10hr_PBS_LepR	NOTEST	0	0.0445713	inf	0	1	1	inf	#VALUE!	NO
Pnpla5	Pnpla5	Pnpla5	75772	patatin-like phospholipase domain containing 5	chr15:83943050-83953605	HFD_LepR	10hr_PBS_LepR	NOTEST	0	0.00947269	inf	0	1	1	inf	#VALUE!	NO
Poteg	Poteg	Poteg	70952	POTE ankyrin domain family, member G	chr8:28558141-28605644	HFD_LepR	10hr_PBS_LepR	NOTEST	0	0.0123776	inf	0	1	1	inf	#VALUE!	NO
Proc	Proc	Proc	19123	protein C	chr18:32282779-32299224	HFD_LepR	10hr_PBS_LepR	NOTEST	0	0.0327334	inf	0	1	1	inf	#VALUE!	NO
Prss38	Prss38	Prss38	216797	protease, serine, 38	chr11:59186170-59189155	HFD_LepR	10hr_PBS_LepR	NOTEST	0	0.013638	inf	0	1	1	inf	#VALUE!	NO
Prss52	Prss52	Prss52	73382	protease, serine, 52	chr14:64723159-64732588	HFD_LepR	10hr_PBS_LepR	NOTEST	0	0.017236	inf	0	1	1	inf	#VALUE!	NO
Prss55	Prss55	Prss55	71037	protease, serine, 55	chr14:64694279-64704226	HFD_LepR	10hr_PBS_LepR	NOTEST	0	0.0174061	inf	0	1	1	inf	#VALUE!	NO
Psors1c2	Psors1c2	Psors1c2	57390	psoriasis susceptibility 1 candidate 2 (human)	chr17:35670145-35671592	HFD_LepR	10hr_PBS_LepR	NOTEST	0	0.0220932	inf	0	1	1	inf	#VALUE!	NO
Ptchd3	Ptchd3	Ptchd3	74675	patched domain containing 3	chr11:121691531-121704750	HFD_LepR	10hr_PBS_LepR	NOTEST	0	0.00465471	inf	0	1	1	inf	#VALUE!	NO
Rab17	Rab17	Rab17	19329	RAB17, member RAS oncogene family	chr1:92854709-92866197	HFD_LepR	10hr_PBS_LepR	NOTEST	0	0.010653	inf	0	1	1	inf	#VALUE!	NO
Raet1d	Raet1d	Raet1d	56554	retinoic acid early transcript delta	chr10:21878414-22093945	HFD_LepR	10hr_PBS_LepR	NOTEST	0	0.000119858	inf	0	1	1	inf	#VALUE!	NO
Rbmxl2	Rbmxl2	Rbmxl2	76572	RNA binding motif protein, X-linked-like 2	chr7:114352958-114354430	HFD_LepR	10hr_PBS_LepR	NOTEST	0	0.022263	inf	0	1	1	inf	#VALUE!	NO
Retnla	Retnla	Retnla	57262	resistin like alpha	chr16:48842664-48844574	HFD_LepR	10hr_PBS_LepR	NOTEST	0	0.0388464	inf	0	1	1	inf	#VALUE!	NO
Rgs18	Rgs18	Rgs18	64214	regulator of G-protein signaling 18	chr1:146599970-146622551	HFD_LepR	10hr_PBS_LepR	NOTEST	0	0.00924346	inf	0	1	1	inf	#VALUE!	NO
Rhbg	Rhbg	Rhbg	58176	Rhesus blood group-associated B glycoprotein	chr3:88046795-88058606	HFD_LepR	10hr_PBS_LepR	NOTEST	0	0.0179132	inf	0	1	1	inf	#VALUE!	NO
Rhox2h	Rhox2h	Rhox2h	622301	reproductive homeobox 2H	chrX:35083503-35087784	HFD_LepR	10hr_PBS_LepR	NOTEST	0	0.0245533	inf	0	1	1	inf	#VALUE!	NO
Rnase13	Rnase13	Rnase13	497071	ribonuclease, RNase A family, 13 (non-active)	chr14:52541834-52542448	HFD_LepR	10hr_PBS_LepR	NOTEST	0	0.017875	inf	0	1	1	inf	#VALUE!	NO
Rnf148	Rnf148	Rnf148	71300	ring finger protein 148	chr6:23212837-23789300	HFD_LepR	10hr_PBS_LepR	NOTEST	0	0.0135986	inf	0	1	1	inf	#VALUE!	NO
S100a7a	S100a7a	S100a7a	381493	S100 calcium binding protein A7A	chr3:90458223-90462052	HFD_LepR	10hr_PBS_LepR	NOTEST	0	0.0142101	inf	0	1	1	inf	#VALUE!	NO
Saa3	Saa3	Saa3	20210	serum amyloid A 3	chr7:53967367-53971046	HFD_LepR	10hr_PBS_LepR	NOTEST	0	0.046812	inf	0	1	1	inf	#VALUE!	NO
Scgb1c1	Scgb1c1	Scgb1c1	338417	secretoglobin, family 1C, member 1	chr7:148031463-148032668	HFD_LepR	10hr_PBS_LepR	NOTEST	0	0.121265	inf	0	1	1	inf	#VALUE!	NO
Scgb3a1	Scgb3a1	Scgb3a1	68662	secretoglobin, family 3A, member 1	chr11:49477111-49478620	HFD_LepR	10hr_PBS_LepR	NOTEST	0	0.097745	inf	0	1	1	inf	#VALUE!	NO
Serpina1d	Serpina1d	Serpina1d	20703	serine (or cysteine) peptidase inhibitor, clade A, member 1D	chr12:105001796-105011843	HFD_LepR	10hr_PBS_LepR	NOTEST	0	0.0114013	inf	0	1	1	inf	#VALUE!	NO
Serpina5	Serpina5	Serpina5	268591	serine (or cysteine) peptidase inhibitor, clade A, member 5	chr12:105339322-105344347	HFD_LepR	10hr_PBS_LepR	NOTEST	0	0.0234386	inf	0	1	1	inf	#VALUE!	NO
Serpina7	Serpina7	Serpina7	331535	serine (or cysteine) peptidase inhibitor, clade A (alpha-1 antiproteinase, antitrypsin), member 7	chrX:135613788-135619775	HFD_LepR	10hr_PBS_LepR	NOTEST	0	0.00299621	inf	0	1	1	inf	#VALUE!	NO
Serpinb2	Serpinb2	Serpinb2	18788	serine (or cysteine) peptidase inhibitor, clade B, member 2	chr1:109407999-109422177	HFD_LepR	10hr_PBS_LepR	NOTEST	0	0.0225872	inf	0	1	1	inf	#VALUE!	NO
Serpinb3b	Serpinb3b	Serpinb3b	383548	serine (or cysteine) peptidase inhibitor, clade B (ovalbumin), member 3B	chr1:109050537-109057691	HFD_LepR	10hr_PBS_LepR	NOTEST	0	0.00416639	inf	0	1	1	inf	#VALUE!	NO
Serpinb9c	Serpinb9c	Serpinb9c	20707	serine (or cysteine) peptidase inhibitor, clade B, member 9c	chr13:33241143-33251623	HFD_LepR	10hr_PBS_LepR	NOTEST	0	0.00390121	inf	0	1	1	inf	#VALUE!	NO
Serpinb9d	Serpinb9d	Serpinb9d	20726	serine (or cysteine) peptidase inhibitor, clade B, member 9d	chr13:33284827-33295849	HFD_LepR	10hr_PBS_LepR	NOTEST	0	0.0133014	inf	0	1	1	inf	#VALUE!	NO
Serpinf2	Serpinf2	Serpinf2	18816	serine (or cysteine) peptidase inhibitor, clade F, member 2	chr11:75245237-75253003	HFD_LepR	10hr_PBS_LepR	NOTEST	0	0.0037954	inf	0	1	1	inf	#VALUE!	NO
Sfta2	Sfta2	Sfta2	433102	surfactant associated 2	chr17:35786652-35787514	HFD_LepR	10hr_PBS_LepR	NOTEST	0	0.0467676	inf	0	1	1	inf	#VALUE!	NO
Shbg	Shbg	Shbg	20415	sex hormone binding globulin	chr11:69428317-69431407	HFD_LepR	10hr_PBS_LepR	NOTEST	0	0.0178818	inf	0	1	1	inf	#VALUE!	NO
Siglec15	Siglec15	Siglec15	620235	sialic acid binding Ig-like lectin 15	chr18:78240352-78254007	HFD_LepR	10hr_PBS_LepR	NOTEST	0	0.0185458	inf	0	1	1	inf	#VALUE!	NO
Sirpb1a	Sirpb1a	Sirpb1a	320832	signal-regulatory protein beta 1A	chr3:15371826-15426427	HFD_LepR	10hr_PBS_LepR	NOTEST	0	0.0129661	inf	0	1	1	inf	#VALUE!	NO
Sirpb1b	Sirpb1b	Sirpb1b	668101	signal-regulatory protein beta 1B	chr3:15495753-15575065	HFD_LepR	10hr_PBS_LepR	NOTEST	0	0.00509613	inf	0	1	1	inf	#VALUE!	NO
Skint3	Skint3	Skint3	195564	selection and upkeep of intraepithelial T cells 3	chr4:111904849-111973073	HFD_LepR	10hr_PBS_LepR	NOTEST	0	0.0176806	inf	0	1	1	inf	#VALUE!	NO
Slamf7	Slamf7	Slamf7	75345	SLAM family member 7	chr1:173562533-173583168	HFD_LepR	10hr_PBS_LepR	NOTEST	0	0.0113341	inf	0	1	1	inf	#VALUE!	NO
Slc17a1	Slc17a1	Slc17a1	20504	solute carrier family 17 (sodium phosphate), member 1	chr13:23962141-23987599	HFD_LepR	10hr_PBS_LepR	NOTEST	0	0.00872534	inf	0	1	1	inf	#VALUE!	NO
Slc17a3	Slc17a3	Slc17a3	105355	solute carrier family 17 (sodium phosphate), member 3	chr13:23931302-23952583	HFD_LepR	10hr_PBS_LepR	NOTEST	0	0.00175363	inf	0	1	1	inf	#VALUE!	NO
Slc22a13	Slc22a13	Slc22a13	102570	solute carrier family 22 (organic cation transporter), member 13	chr9:119102095-119118223	HFD_LepR	10hr_PBS_LepR	NOTEST	0	0.00907494	inf	0	1	1	inf	#VALUE!	NO
Slc22a19	Slc22a19	Slc22a19	207151	solute carrier family 22 (organic anion transporter), member 19	chr19:7747565-7785800	HFD_LepR	10hr_PBS_LepR	NOTEST	0	0.00859908	inf	0	1	1	inf	#VALUE!	NO
Slc25a48	Slc25a48	Slc25a48	328258	solute carrier family 25, member 48	chr13:56539715-56573724	HFD_LepR	10hr_PBS_LepR	NOTEST	0	0.0118227	inf	0	1	1	inf	#VALUE!	NO
Slc2a7	Slc2a7	Slc2a7	435818	solute carrier family 2 (facilitated glucose transporter), member 7	chr4:149523080-149542591	HFD_LepR	10hr_PBS_LepR	NOTEST	0	0.0205451	inf	0	1	1	inf	#VALUE!	NO
Slc43a1	Slc43a1	Slc43a1	72401	solute carrier family 43, member 1	chr2:84679564-84703743	HFD_LepR	10hr_PBS_LepR	NOTEST	0	0.0194855	inf	0	1	1	inf	#VALUE!	NO
Slc7a9	Slc7a9	Slc7a9	30962	solute carrier family 7 (cationic amino acid transporter, y+ system), member 9	chr7:36234110-36251053	HFD_LepR	10hr_PBS_LepR	NOTEST	0	0.00942108	inf	0	1	1	inf	#VALUE!	NO
Slc9a10	Slc9a10	Slc9a10	208169	solute carrier family 9, subfamily C (Na+-transporting carboxylic acid decarboxylase), member 1	chr16:45535421-45607114	HFD_LepR	10hr_PBS_LepR	NOTEST	0	0.00524705	inf	0	1	1	inf	#VALUE!	NO
Slco1b2	Slco1b2	Slco1b2	28253	solute carrier organic anion transporter family, member 1b2	chr6:141578038-141635156	HFD_LepR	10hr_PBS_LepR	NOTEST	0	0.0102368	inf	0	1	1	inf	#VALUE!	NO
Smr3a	Smr3a	Smr3a	20599	submaxillary gland androgen regulated protein 3A	chr5:88431549-88437559	HFD_LepR	10hr_PBS_LepR	NOTEST	0	0.0860906	inf	0	1	1	inf	#VALUE!	NO
Snora17	Snora17	Snora17	100306954	small nucleolar RNA, H/ACA box 17	chr2:26492695-26495764	HFD_LepR	10hr_PBS_LepR	NOTEST	0	1.325	inf	0	1	1	inf	#VALUE!	NO
Snora43	Snora43	Snora43	100306955	small nucleolar RNA, H/ACA box 43	chr2:26492695-26495764	HFD_LepR	10hr_PBS_LepR	NOTEST	0	0.983842	inf	0	1	1	inf	#VALUE!	NO
Snora75	Snora75	Snora75	100303740	small nucleolar RNA, H/ACA box 75	chr1:88241293-88256030	HFD_LepR	10hr_PBS_LepR	NOTEST	0	4.20462	inf	0	1	1	inf	#VALUE!	NO
Snora78	Snora78	Snora78	100306952	small nucleolar RNA, H/ACA box 7	chr17:24856475-24856910	HFD_LepR	10hr_PBS_LepR	NOTEST	0	0.737005	inf	0	1	1	inf	#VALUE!	NO
Snord17	Snord17	Snord17	100313519	small nucleolar RNA, C/D box 17	chr2:144075858-144096638	HFD_LepR	10hr_PBS_LepR	NOTEST	0	0.222063	inf	0	1	1	inf	#VALUE!	NO
Snord4a	Snord4a	Snord4a	100216539	small nucleolar RNA, C/D box 4A	chr11:77994436-77997086	HFD_LepR	10hr_PBS_LepR	NOTEST	0	63.748	inf	0	1	1	inf	#VALUE!	NO
Sohlh1	Sohlh1	Sohlh1	227631	spermatogenesis and oogenesis specific basic helix-loop-helix 1	chr2:25698516-25702768	HFD_LepR	10hr_PBS_LepR	NOTEST	0	0.0212078	inf	0	1	1	inf	#VALUE!	NO
Spata16	Spata16	Spata16	70862	spermatogenesis associated 16	chr3:26536552-26882134	HFD_LepR	10hr_PBS_LepR	NOTEST	0	0.0253975	inf	0	1	1	inf	#VALUE!	NO
Spdyb	Spdyb	Spdyb	74673	speedy homolog B (Xenopus laevis)	chr5:143977994-143987561	HFD_LepR	10hr_PBS_LepR	NOTEST	0	0.00458982	inf	0	1	1	inf	#VALUE!	NO
Spic	Spic	Spic	20728	Spi-C transcription factor (Spi-1/PU.1 related)	chr10:88138014-88145768	HFD_LepR	10hr_PBS_LepR	NOTEST	0	0.0133038	inf	0	1	1	inf	#VALUE!	NO
Spink5	Spink5	Spink5	72432	serine peptidase inhibitor, Kazal type 5	chr18:44122894-44182141	HFD_LepR	10hr_PBS_LepR	NOTEST	0	0.00309421	inf	0	1	1	inf	#VALUE!	NO
Spn-ps	Spn-ps	Spn-ps	20738	sialophorin, pseudogene	chr15:90721826-90728907	HFD_LepR	10hr_PBS_LepR	NOTEST	0	0.0118018	inf	0	1	1	inf	#VALUE!	NO
Sprr2i	Sprr2i	Sprr2i	20763	small proline-rich protein 2I	chr3:92211912-92213193	HFD_LepR	10hr_PBS_LepR	NOTEST	0	0.0712099	inf	0	1	1	inf	#VALUE!	NO
Spt1	Spt1	Spt1	20770	salivary protein 1	chrUn_random:2674944-2678407	HFD_LepR	10hr_PBS_LepR	NOTEST	0	0.0156415	inf	0	1	1	inf	#VALUE!	NO
Sry	Sry	Sry	21674	sex determining region of Chr Y	chrY:1918380-1919568	HFD_LepR	10hr_PBS_LepR	NOTEST	0	0.00706295	inf	0	1	1	inf	#VALUE!	NO
Stfa1	Stfa1	Stfa1	20861	stefin A1	chr16:36277233-36285457	HFD_LepR	10hr_PBS_LepR	NOTEST	0	0.0584379	inf	0	1	1	inf	#VALUE!	NO
Stfa2l1	Stfa2l1	Stfa2l1	268885	stefin A2 like 1	chr16:36156896-36162034	HFD_LepR	10hr_PBS_LepR	NOTEST	0	0.0729158	inf	0	1	1	inf	#VALUE!	NO
Svs2	Svs2	Svs2	53878	seminal vesicle secretory protein 2	chr2:164061664-164064077	HFD_LepR	10hr_PBS_LepR	NOTEST	0	0.0206655	inf	0	1	1	inf	#VALUE!	NO
Sycp1	Sycp1	Sycp1	20957	synaptonemal complex protein 1	chr3:102622421-102740023	HFD_LepR	10hr_PBS_LepR	NOTEST	0	0.00473145	inf	0	1	1	inf	#VALUE!	NO
Sycp1-ps1	Sycp1-ps1	Sycp1-ps1	20958	synaptonemal complex protein 1, pseudogene 1	chr7:19371650-19383859	HFD_LepR	10hr_PBS_LepR	NOTEST	0	0.00170634	inf	0	1	1	inf	#VALUE!	NO
Taar2	Taar2	Taar2	209512	trace amine-associated receptor 2	chr10:23658377-23661389	HFD_LepR	10hr_PBS_LepR	NOTEST	0	0.0187504	inf	0	1	1	inf	#VALUE!	NO
Tac4	Tac4	Tac4	93670	tachykinin 4	chr11:95122842-95130575	HFD_LepR	10hr_PBS_LepR	NOTEST	0	0.0278659	inf	0	1	1	inf	#VALUE!	NO
Tcfap2c	Tcfap2c	Tcfap2c	21420	transcription factor AP-2, gamma	chr2:172375092-172384121	HFD_LepR	10hr_PBS_LepR	NOTEST	0	0.0173648	inf	0	1	1	inf	#VALUE!	NO
Them5	Them5	Them5	66198	thioesterase superfamily member 5	chr3:94146020-94151272	HFD_LepR	10hr_PBS_LepR	NOTEST	0	0.0128671	inf	0	1	1	inf	#VALUE!	NO
Themis	Themis	Themis	210757	thymocyte selection associated	chr10:28388200-28602555	HFD_LepR	10hr_PBS_LepR	NOTEST	0	0.0151834	inf	0	1	1	inf	#VALUE!	NO
Tmed6	Tmed6	Tmed6	66269	transmembrane emp24 protein transport domain containing 6	chr8:109585383-109589544	HFD_LepR	10hr_PBS_LepR	NOTEST	0	0.0313572	inf	0	1	1	inf	#VALUE!	NO
Tmem233	Tmem233	Tmem233	545798	transmembrane protein 233	chr5:116490542-116533255	HFD_LepR	10hr_PBS_LepR	NOTEST	0	0.046167	inf	0	1	1	inf	#VALUE!	NO
Tmem30b	Tmem30b	Tmem30b	238257	transmembrane protein 30B	chr12:74644100-74647382	HFD_LepR	10hr_PBS_LepR	NOTEST	0	0.0154206	inf	0	1	1	inf	#VALUE!	NO
Tmprss11d	Tmprss11d	Tmprss11d	231382	transmembrane protease, serine 11d	chr5:86731878-86802412	HFD_LepR	10hr_PBS_LepR	NOTEST	0	0.0188208	inf	0	1	1	inf	#VALUE!	NO
Tmprss2	Tmprss2	Tmprss2	50528	transmembrane protease, serine 2	chr16:97786288-97832802	HFD_LepR	10hr_PBS_LepR	NOTEST	0	0.010147	inf	0	1	1	inf	#VALUE!	NO
Tmprss3	Tmprss3	Tmprss3	140765	transmembrane protease, serine 3	chr17:31316211-31335919	HFD_LepR	10hr_PBS_LepR	NOTEST	0	0.00595697	inf	0	1	1	inf	#VALUE!	NO
Tnnc2	Tnnc2	Tnnc2	21925	troponin C2, fast	chr2:164602661-164605234	HFD_LepR	10hr_PBS_LepR	NOTEST	0	0.0446025	inf	0	1	1	inf	#VALUE!	NO
Tpsb2	Tpsb2	Tpsb2	17229	tryptase beta 2	chr17:25503277-25505037	HFD_LepR	10hr_PBS_LepR	NOTEST	0	0.00908885	inf	0	1	1	inf	#VALUE!	NO
Trem1	Trem1	Trem1	58217	triggering receptor expressed on myeloid cells 1	chr17:48371921-48386091	HFD_LepR	10hr_PBS_LepR	NOTEST	0	0.00503862	inf	0	1	1	inf	#VALUE!	NO
Treml2	Treml2	Treml2	328833	triggering receptor expressed on myeloid cells-like 2	chr17:48439362-48451859	HFD_LepR	10hr_PBS_LepR	NOTEST	0	0.0016155	inf	0	1	1	inf	#VALUE!	NO
Trim60	Trim60	Trim60	234329	tripartite motif-containing 60	chr8:67522346-67542587	HFD_LepR	10hr_PBS_LepR	NOTEST	0	0.00189886	inf	0	1	1	inf	#VALUE!	NO
Triml2	Triml2	Triml2	622117	tripartite motif family-like 2	chr8:44268475-44279238	HFD_LepR	10hr_PBS_LepR	NOTEST	0	0.029349	inf	0	1	1	inf	#VALUE!	NO
Trpm5	Trpm5	Trpm5	56843	transient receptor potential cation channel, subfamily M, member 5	chr7:150257433-150280547	HFD_LepR	10hr_PBS_LepR	NOTEST	0	0.00366033	inf	0	1	1	inf	#VALUE!	NO
Tsix	Tsix	Tsix	22097	X (inactive)-specific transcript, opposite strand	chrX:100626855-100680296	HFD_LepR	10hr_PBS_LepR	NOTEST	0	0.0213948	inf	0	1	1	inf	#VALUE!	NO
Ttc39d	Ttc39d	Ttc39d	67737	tetratricopeptide repeat domain 39D	chr17:80615253-80617276	HFD_LepR	10hr_PBS_LepR	NOTEST	0	0.0108432	inf	0	1	1	inf	#VALUE!	NO
Ttll2	Ttll2	Ttll2	100216474	tubulin tyrosine ligase-like family, member 2	chr17:7555252-7557045	HFD_LepR	10hr_PBS_LepR	NOTEST	0	0.0157262	inf	0	1	1	inf	#VALUE!	NO
Ubd	Ubd	Ubd	24108	ubiquitin D	chr17:37330836-37333046	HFD_LepR	10hr_PBS_LepR	NOTEST	0	0.0770358	inf	0	1	1	inf	#VALUE!	NO
Ugt1a1	Ugt1a1	Ugt1a1	394436	UDP glucuronosyltransferase 1 family, polypeptide A1	chr1:89951985-90116577	HFD_LepR	10hr_PBS_LepR	NOTEST	0	0.00736666	inf	0	1	1	inf	#VALUE!	NO
Ugt2a1	Ugt2a1	Ugt2a1	94215	UDP glucuronosyltransferase 2 family, polypeptide A1	chr5:87888514-87919896	HFD_LepR	10hr_PBS_LepR	NOTEST	0	0.00286654	inf	0	1	1	inf	#VALUE!	NO
Ugt2a2	Ugt2a2	Ugt2a2	552899	UDP glucuronosyltransferase 2 family, polypeptide A2	chr5:87888514-87919896	HFD_LepR	10hr_PBS_LepR	NOTEST	0	0.00281982	inf	0	1	1	inf	#VALUE!	NO
Ugt2b35	Ugt2b35	Ugt2b35	243085	UDP glucuronosyltransferase 2 family, polypeptide B35	chr5:87429884-87442299	HFD_LepR	10hr_PBS_LepR	NOTEST	0	0.00212304	inf	0	1	1	inf	#VALUE!	NO
Ugt3a2	Ugt3a2	Ugt3a2	223337	UDP glycosyltransferases 3 family, polypeptide A2	chr15:9265352-9300625	HFD_LepR	10hr_PBS_LepR	NOTEST	0	0.00372046	inf	0	1	1	inf	#VALUE!	NO
Utf1	Utf1	Utf1	22286	undifferentiated embryonic cell transcription factor 1	chr7:147129754-147131011	HFD_LepR	10hr_PBS_LepR	NOTEST	0	0.0147653	inf	0	1	1	inf	#VALUE!	NO
Vmn1r210	Vmn1r210	Vmn1r210	171269	vomeronasal 1 receptor 210	chr13:22919062-22919983	HFD_LepR	10hr_PBS_LepR	NOTEST	0	0.0217958	inf	0	1	1	inf	#VALUE!	NO
Vmn1r32	Vmn1r32	Vmn1r32	171188	vomeronasal 1 receptor 32	chr6:66502176-66509702	HFD_LepR	10hr_PBS_LepR	NOTEST	0	0.0129803	inf	0	1	1	inf	#VALUE!	NO
Vmn1r48	Vmn1r48	Vmn1r48	113845	vomeronasal 1 receptor 48	chr6:89985926-89986835	HFD_LepR	10hr_PBS_LepR	NOTEST	0	0.0200241	inf	0	1	1	inf	#VALUE!	NO
Vmn2r-ps11	Vmn2r-ps11	Vmn2r-ps11	319210	vomeronasal 2, receptor, pseudogene 11	chr3:64436784-64648665	HFD_LepR	10hr_PBS_LepR	NOTEST	0	0.00743679	inf	0	1	1	inf	#VALUE!	NO
Vmn2r15	Vmn2r15	Vmn2r15	211223	vomeronasal 2, receptor 15	chr5:109715287-109726575	HFD_LepR	10hr_PBS_LepR	NOTEST	0	0.0119403	inf	0	1	1	inf	#VALUE!	NO
Vmn2r17	Vmn2r17	Vmn2r17	384221	vomeronasal 2, receptor 17	chr5:109849031-109882406	HFD_LepR	10hr_PBS_LepR	NOTEST	0	0.0054528	inf	0	1	1	inf	#VALUE!	NO
Vmn2r32	Vmn2r32	Vmn2r32	22311	vomeronasal 2, receptor 32	chr7:7416679-7432684	HFD_LepR	10hr_PBS_LepR	NOTEST	0	0.00649564	inf	0	1	1	inf	#VALUE!	NO
Vmn2r37	Vmn2r37	Vmn2r37	22305	vomeronasal 2, receptor 37	chr7:8954256-8972357	HFD_LepR	10hr_PBS_LepR	NOTEST	0	0.00452375	inf	0	1	1	inf	#VALUE!	NO
Vmn2r42	Vmn2r42	Vmn2r42	22310	vomeronasal 2, receptor 42	chr7:9927006-9944061	HFD_LepR	10hr_PBS_LepR	NOTEST	0	0.00413263	inf	0	1	1	inf	#VALUE!	NO
Vmn2r5	Vmn2r5	Vmn2r5	667060	vomeronasal 2, receptor 5	chr3:64294742-64311607	HFD_LepR	10hr_PBS_LepR	NOTEST	0	0.00879885	inf	0	1	1	inf	#VALUE!	NO
Vmn2r52	Vmn2r52	Vmn2r52	384534	vomeronasal 2, receptor 52	chr7:10744000-10761635	HFD_LepR	10hr_PBS_LepR	NOTEST	0	0.00545799	inf	0	1	1	inf	#VALUE!	NO
Vmn2r54	Vmn2r54	Vmn2r54	666085	vomeronasal 2, receptor 54	chr7:13200581-13221483	HFD_LepR	10hr_PBS_LepR	NOTEST	0	0.00636604	inf	0	1	1	inf	#VALUE!	NO
Vmn2r56	Vmn2r56	Vmn2r56	629079	vomeronasal 2, receptor 56	chr7:13279346-13318454	HFD_LepR	10hr_PBS_LepR	NOTEST	0	0.0071617	inf	0	1	1	inf	#VALUE!	NO
Vtcn1	Vtcn1	Vtcn1	242122	V-set domain containing T cell activation inhibitor 1	chr3:100629381-100700845	HFD_LepR	10hr_PBS_LepR	NOTEST	0	0.0058368	inf	0	1	1	inf	#VALUE!	NO
Wdr20b	Wdr20b	Wdr20b	70948	WD repeat domain 20, retrogene	chr12:66326503-66329441	HFD_LepR	10hr_PBS_LepR	NOTEST	0	0.00755805	inf	0	1	1	inf	#VALUE!	NO
Wfdc11	Wfdc11	Wfdc11	629761	WAP four-disulfide core domain 11	chr2:164488393-164499587	HFD_LepR	10hr_PBS_LepR	NOTEST	0	0.0166601	inf	0	1	1	inf	#VALUE!	NO
Wfdc8	Wfdc8	Wfdc8	277343	WAP four-disulfide core domain 8	chr2:164422712-164439126	HFD_LepR	10hr_PBS_LepR	NOTEST	0	0.00887683	inf	0	1	1	inf	#VALUE!	NO
Xlr4c	Xlr4c	Xlr4c	72891	X-linked lymphocyte-regulated 4C	chrX:70479414-70488469	HFD_LepR	10hr_PBS_LepR	NOTEST	0	0.0122159	inf	0	1	1	inf	#VALUE!	NO
Zfa	Zfa	Zfa	22639	zinc finger protein, autosomal, pseudogene	chr10:52262123-52265545	HFD_LepR	10hr_PBS_LepR	NOTEST	0	0.002048	inf	0	1	1	inf	#VALUE!	NO
Zscan10	Zscan10	Zscan10	332221	zinc finger and SCAN domain containing 10	chr17:23737822-23747986	HFD_LepR	10hr_PBS_LepR	NOTEST	0	0.0174026	inf	0	1	1	inf	#VALUE!	NO
1110059M19Rik	1110059M19Rik	1110059M19Rik	68800	RIKEN cDNA 1110059M19 gene	chrX:42444080-42445967	HFD_LepR	10hr_PBS_LepR	NOTEST	0.112426	0	-inf	0	1	1	0	#VALUE!	NO
1700001J03Rik	1700001J03Rik	1700001J03Rik	69282	RIKEN cDNA 1700001J03 gene	chr5:146994025-146996880	HFD_LepR	10hr_PBS_LepR	NOTEST	0.0219983	0	-inf	0	1	1	0	#VALUE!	NO
1700008F21Rik	1700008F21Rik	1700008F21Rik	75453	RIKEN cDNA 1700008F21 gene	chr8:131591033-131707632	HFD_LepR	10hr_PBS_LepR	NOTEST	0.014965	0	-inf	0	1	1	0	#VALUE!	NO
1700011E24Rik	1700011E24Rik	1700011E24Rik	75467	RIKEN cDNA 1700011E24 gene	chr17:87788910-87827081	HFD_LepR	10hr_PBS_LepR	NOTEST	0.0411839	0	-inf	0	1	1	0	#VALUE!	NO
1700011F03Rik	1700011F03Rik	1700011F03Rik	74221	testis expressed 37	chr6:70863082-70868916	HFD_LepR	10hr_PBS_LepR	NOTEST	0.0209413	0	-inf	0	1	1	0	#VALUE!	NO
1700011L22Rik	1700011L22Rik	1700011L22Rik	67687	RIKEN cDNA 1700011L22 gene	chr8:81734328-81772482	HFD_LepR	10hr_PBS_LepR	NOTEST	0.0178967	0	-inf	0	1	1	0	#VALUE!	NO
1700012P22Rik	1700012P22Rik	1700012P22Rik	69364	RIKEN cDNA 1700012P22 gene	chr4:144008093-144028675	HFD_LepR	10hr_PBS_LepR	NOTEST	0.0525183	0	-inf	0	1	1	0	#VALUE!	NO
1700016M24Rik	1700016M24Rik	1700016M24Rik	69439	maestro heat-like repeat family member 4	chr15:74436457-74466748	HFD_LepR	10hr_PBS_LepR	NOTEST	0.00414007	0	-inf	0	1	1	0	#VALUE!	NO
1700018A14Rik	1700018A14Rik	1700018A14Rik	69391	RIKEN cDNA 1700018A14 gene	chr18:46324953-46372261	HFD_LepR	10hr_PBS_LepR	NOTEST	0.0273263	0	-inf	0	1	1	0	#VALUE!	NO
1700018B24Rik	1700018B24Rik	1700018B24Rik	66332	enhancer of rudimentary homolog pseudogene	chr3:48409652-48413022	HFD_LepR	10hr_PBS_LepR	NOTEST	0.00390492	0	-inf	0	1	1	0	#VALUE!	NO
1700023A16Rik	1700023A16Rik	1700023A16Rik	69371	single-pass membrane protein with coiled-coil domains 2	chr6:146798631-146819926	HFD_LepR	10hr_PBS_LepR	NOTEST	0.0321034	0	-inf	0	1	1	0	#VALUE!	NO
1700023I07Rik	1700023I07Rik	1700023I07Rik	76705	protein phosphatase 1, regulatory (inhibitor) subunit 2, pseudogene 7	chrX:22038721-22040669	HFD_LepR	10hr_PBS_LepR	NOTEST	0.00724467	0	-inf	0	1	1	0	#VALUE!	NO
1700026D11Rik	1700026D11Rik	1700026D11Rik	70371	RIKEN cDNA 1700026D11 gene	chr2:132316463-132349793	HFD_LepR	10hr_PBS_LepR	NOTEST	0.0193834	0	-inf	0	1	1	0	#VALUE!	NO
1700027D21Rik	1700027D21Rik	1700027D21Rik	76573	spermatogenesis and centriole associated 1 like	chr10:76025016-76032945	HFD_LepR	10hr_PBS_LepR	NOTEST	0.0112091	0	-inf	0	1	1	0	#VALUE!	NO
1700030F18Rik	1700030F18Rik	1700030F18Rik	72277	RIKEN cDNA 1700030F18 gene	chr15:99748778-99762089	HFD_LepR	10hr_PBS_LepR	NOTEST	0.0332277	0	-inf	0	1	1	0	#VALUE!	NO
1700031F05Rik	1700031F05Rik	1700031F05Rik	73300	RIKEN cDNA 1700031F05 gene	chrX:100054525-100061692	HFD_LepR	10hr_PBS_LepR	NOTEST	0.0119814	0	-inf	0	1	1	0	#VALUE!	NO
1700031M16Rik	1700031M16Rik	1700031M16Rik	73302	RIKEN cDNA 1700031M16 gene	chr15:98228875-98246566	HFD_LepR	10hr_PBS_LepR	NOTEST	0.0203676	0	-inf	0	1	1	0	#VALUE!	NO
1700034E13Rik	1700034E13Rik	1700034E13Rik	78414	RIKEN cDNA 1700034E13 gene	chr18:52805873-52823385	HFD_LepR	10hr_PBS_LepR	NOTEST	0.0507708	0	-inf	0	1	1	0	#VALUE!	NO
1700034I23Rik	1700034I23Rik	1700034I23Rik	73297	FUN14 domain containing 2 pseudogene	chr3:40698198-40740229	HFD_LepR	10hr_PBS_LepR	NOTEST	0.011917	0	-inf	0	1	1	0	#VALUE!	NO
1700047I17Rik2	1700047I17Rik2	1700047I17Rik2	100101807	RIKEN cDNA 1700047I17 gene 2	chr12:56256090-56365681	HFD_LepR	10hr_PBS_LepR	NOTEST	0.0034745	0	-inf	0	1	1	0	#VALUE!	NO
1700049E15Rik	1700049E15Rik	1700049E15Rik	100039727	RIKEN cDNA 1700049E15 gene	chr6:147638762-147650896	HFD_LepR	10hr_PBS_LepR	NOTEST	0.0193199	0	-inf	0	1	1	0	#VALUE!	NO
1700066O22Rik	1700066O22Rik	1700066O22Rik	74916	RIKEN cDNA 1700066O22 gene	chr18:57664075-57693406	HFD_LepR	10hr_PBS_LepR	NOTEST	0.0167061	0	-inf	0	1	1	0	#VALUE!	NO
1700067P10Rik	1700067P10Rik	1700067P10Rik	68224	RIKEN cDNA 1700067P10 gene	chr17:48226581-48227870	HFD_LepR	10hr_PBS_LepR	NOTEST	0.0469609	0	-inf	0	1	1	0	#VALUE!	NO
1700108F19Rik	1700108F19Rik	1700108F19Rik	73272	RIKEN cDNA 1700108F19 gene	chr14:77077374-77086915	HFD_LepR	10hr_PBS_LepR	NOTEST	0.0534106	0	-inf	0	1	1	0	#VALUE!	NO
2010106E10Rik	2010106E10Rik	2010106E10Rik	67715	RIKEN cDNA 2010106E10 gene	chrX:109608882-109671952	HFD_LepR	10hr_PBS_LepR	NOTEST	0.0117421	0	-inf	0	1	1	0	#VALUE!	NO
2210407C18Rik	2210407C18Rik	2210407C18Rik	78354	RIKEN cDNA 2210407C18 gene	chr11:58421707-58426994	HFD_LepR	10hr_PBS_LepR	NOTEST	0.0175014	0	-inf	0	1	1	0	#VALUE!	NO
2310033E01Rik	2310033E01Rik	2310033E01Rik	641361	phospholipase A2 inhibitor and LY6/PLAUR domain containing	chr7:25326676-25331024	HFD_LepR	10hr_PBS_LepR	NOTEST	0.0965826	0	-inf	0	1	1	0	#VALUE!	NO
2310042E22Rik	2310042E22Rik	2310042E22Rik	66561	RIKEN cDNA 2310042E22 gene	chr16:21152731-21154017	HFD_LepR	10hr_PBS_LepR	NOTEST	0.011675	0	-inf	0	1	1	0	#VALUE!	NO
2310057J18Rik	2310057J18Rik	2310057J18Rik	67719	RIKEN cDNA 2310057J18 gene	chr10:28692093-28706112	HFD_LepR	10hr_PBS_LepR	NOTEST	0.0124221	0	-inf	0	1	1	0	#VALUE!	NO
4921510H08Rik	4921510H08Rik	4921510H08Rik	66716	coiled coil glutamate rich protein 1	chr10:97106701-97429724	HFD_LepR	10hr_PBS_LepR	NOTEST	0.0228798	0	-inf	0	1	1	0	#VALUE!	NO
4921517D21Rik	4921517D21Rik	4921517D21Rik	67722	actin-like 11	chr9:107830799-107834792	HFD_LepR	10hr_PBS_LepR	NOTEST	0.00647889	0	-inf	0	1	1	0	#VALUE!	NO
4921530L21Rik	4921530L21Rik	4921530L21Rik	66732	RIKEN cDNA 4921530L21 gene	chr14:96280484-96281994	HFD_LepR	10hr_PBS_LepR	NOTEST	0.0250357	0	-inf	0	1	1	0	#VALUE!	NO
4930433N12Rik	4930433N12Rik	4930433N12Rik	114673	RIKEN cDNA 4930433N12 gene	chr9:3190268-3199813	HFD_LepR	10hr_PBS_LepR	NOTEST	0.0117576	0	-inf	0	1	1	0	#VALUE!	NO
4930503E24Rik	4930503E24Rik	4930503E24Rik	75030	eukaryotic translation initiation factor 3, subunit I pseudogene	chr10:123906129-123961544	HFD_LepR	10hr_PBS_LepR	NOTEST	0.0222303	0	-inf	0	1	1	0	#VALUE!	NO
4931406H21Rik	4931406H21Rik	4931406H21Rik	77592	RIKEN cDNA 4931406H21 gene	chr14:26278777-26484195	HFD_LepR	10hr_PBS_LepR	NOTEST	0.00331292	0	-inf	0	1	1	0	#VALUE!	NO
4931428L18Rik	4931428L18Rik	4931428L18Rik	70988	RIKEN cDNA 4931428L18 gene	chr1:31197922-31279501	HFD_LepR	10hr_PBS_LepR	NOTEST	0.0141922	0	-inf	0	1	1	0	#VALUE!	NO
4932415M13Rik	4932415M13Rik	4932415M13Rik	211496	RIKEN cDNA 4932415M13 gene	chr17:53863075-53865058	HFD_LepR	10hr_PBS_LepR	NOTEST	0.00778497	0	-inf	0	1	1	0	#VALUE!	NO
4933402J07Rik	4933402J07Rik	4933402J07Rik	330820	RIKEN cDNA 4933402J07 gene	chr8:90087805-90113096	HFD_LepR	10hr_PBS_LepR	NOTEST	0.0154218	0	-inf	0	1	1	0	#VALUE!	NO
4933412E24Rik	4933412E24Rik	4933412E24Rik	71088	RIKEN cDNA 4933412E24 gene	chr15:59846420-59848173	HFD_LepR	10hr_PBS_LepR	NOTEST	0.0143456	0	-inf	0	1	1	0	#VALUE!	NO
5830411N06Rik	5830411N06Rik	5830411N06Rik	244234	RIKEN cDNA 5830411N06 gene	chr7:147433199-147485690	HFD_LepR	10hr_PBS_LepR	NOTEST	0.0142088	0	-inf	0	1	1	0	#VALUE!	NO
9130404H23Rik	9130404H23Rik	9130404H23Rik	74556	thymocyte selection associated family member 3	chr17:66904591-66943962	HFD_LepR	10hr_PBS_LepR	NOTEST	0.00753257	0	-inf	0	1	1	0	#VALUE!	NO
9530003J23Rik	9530003J23Rik	9530003J23Rik	77397	RIKEN cDNA 9530003J23 gene	chr10:116670808-116675737	HFD_LepR	10hr_PBS_LepR	NOTEST	0.050026	0	-inf	0	1	1	0	#VALUE!	NO
9830107B12Rik	9830107B12Rik	9830107B12Rik	328829	RIKEN cDNA 9830107B12 gene	chr17:48262554-48283257	HFD_LepR	10hr_PBS_LepR	NOTEST	0.00747729	0	-inf	0	1	1	0	#VALUE!	NO
A1bg	A1bg	A1bg	117586	alpha-1-B glycoprotein	chr15:60749143-60752825	HFD_LepR	10hr_PBS_LepR	NOTEST	0.00855445	0	-inf	0	1	1	0	#VALUE!	NO
A630095E13Rik	A630095E13Rik	A630095E13Rik	235973	RIKEN cDNA A630095E13 gene	chr9:36443338-36446187	HFD_LepR	10hr_PBS_LepR	NOTEST	0.0333879	0	-inf	0	1	1	0	#VALUE!	NO
Abcg5	Abcg5	Abcg5	27409	ATP-binding cassette, sub-family G (WHITE), member 5	chr17:85057573-85082263	HFD_LepR	10hr_PBS_LepR	NOTEST	0.00672617	0	-inf	0	1	1	0	#VALUE!	NO
Abo	Abo	Abo	80908	ABO blood group (transferase A, alpha 1-3-N-acetylgalactosaminyltransferase, transferase B, alpha 1-3-galactosyltransferase)	chr2:26698022-26720499	HFD_LepR	10hr_PBS_LepR	NOTEST	0.00774767	0	-inf	0	1	1	0	#VALUE!	NO
Adad1	Adad1	Adad1	21744	adenosine deaminase domain containing 1 (testis specific)	chr3:36962577-37010434	HFD_LepR	10hr_PBS_LepR	NOTEST	0.00783341	0	-inf	0	1	1	0	#VALUE!	NO
Adh4	Adh4	Adh4	26876	alcohol dehydrogenase 4 (class II), pi polypeptide	chr3:138078460-138093856	HFD_LepR	10hr_PBS_LepR	NOTEST	0.0228024	0	-inf	0	1	1	0	#VALUE!	NO
Akap4	Akap4	Akap4	11643	A kinase (PRKA) anchor protein 4	chrX:6644644-6655732	HFD_LepR	10hr_PBS_LepR	NOTEST	0.00523289	0	-inf	0	1	1	0	#VALUE!	NO
Ang4	Ang4	Ang4	219033	angiogenin, ribonuclease A family, member 4	chr14:52383566-52393265	HFD_LepR	10hr_PBS_LepR	NOTEST	0.0760405	0	-inf	0	1	1	0	#VALUE!	NO
Anks4b	Anks4b	Anks4b	72074	ankyrin repeat and sterile alpha motif domain containing 4B	chr7:127317371-127327230	HFD_LepR	10hr_PBS_LepR	NOTEST	0.014504	0	-inf	0	1	1	0	#VALUE!	NO
Apcs	Apcs	Apcs	20219	serum amyloid P-component	chr1:174824091-174825185	HFD_LepR	10hr_PBS_LepR	NOTEST	0.0472984	0	-inf	0	1	1	0	#VALUE!	NO
Asb17	Asb17	Asb17	66772	ankyrin repeat and SOCS box-containing 17	chr3:153507210-153516579	HFD_LepR	10hr_PBS_LepR	NOTEST	0.0467031	0	-inf	0	1	1	0	#VALUE!	NO
Ascl3	Ascl3	Ascl3	56787	achaete-scute complex homolog 3 (Drosophila)	chr7:116870978-116875246	HFD_LepR	10hr_PBS_LepR	NOTEST	0.0527488	0	-inf	0	1	1	0	#VALUE!	NO
Azgp1	Azgp1	Azgp1	12007	alpha-2-glycoprotein 1, zinc	chr5:138422748-138431460	HFD_LepR	10hr_PBS_LepR	NOTEST	0.0227614	0	-inf	0	1	1	0	#VALUE!	NO
BC021767	BC021767	BC021767	545551	cingulin pseudogene	chr3:94464510-94471074	HFD_LepR	10hr_PBS_LepR	NOTEST	0.0395174	0	-inf	0	1	1	0	#VALUE!	NO
BC048502	BC048502	BC048502	223927	cDNA sequence BC048502	chr15:103269390-103278890	HFD_LepR	10hr_PBS_LepR	NOTEST	0.0726234	0	-inf	0	1	1	0	#VALUE!	NO
BC051070	BC051070	BC051070	229688	cDNA sequence BC051070	chr3:106190301-106209100	HFD_LepR	10hr_PBS_LepR	NOTEST	0.00821639	0	-inf	0	1	1	0	#VALUE!	NO
Bcl2a1a	Bcl2a1a	Bcl2a1a	12044	B cell leukemia/lymphoma 2 related protein A1a	chr9:88851757-88857254	HFD_LepR	10hr_PBS_LepR	NOTEST	0.0419366	0	-inf	0	1	1	0	#VALUE!	NO
Bglap	Bglap	Bglap	12096	bone gamma carboxyglutamate protein	chr3:88187416-88188386	HFD_LepR	10hr_PBS_LepR	NOTEST	0.0507708	0	-inf	0	1	1	0	#VALUE!	NO
Bglap-rs1	Bglap-rs1	Bglap-rs1	12095	bone gamma-carboxyglutamate protein 3	chr3:88172538-88173642	HFD_LepR	10hr_PBS_LepR	NOTEST	0.0308071	0	-inf	0	1	1	0	#VALUE!	NO
Btg4	Btg4	Btg4	56057	B cell translocation gene 4	chr9:50924105-50927805	HFD_LepR	10hr_PBS_LepR	NOTEST	0.0125119	0	-inf	0	1	1	0	#VALUE!	NO
Btn3a3	Btn3a3	Btn3a3	632126	butyrophilin-like 4	chr17:34605986-34612882	HFD_LepR	10hr_PBS_LepR	NOTEST	0.016229	0	-inf	0	1	1	0	#VALUE!	NO
Btnl5	Btnl5	Btnl5	81497	butyrophilin-like 5, pseudogene	chr17:34624350-34634374	HFD_LepR	10hr_PBS_LepR	NOTEST	0.0150294	0	-inf	0	1	1	0	#VALUE!	NO
Btnl6	Btnl6	Btnl6	624681	butyrophilin-like 6	chr17:34644879-34654297	HFD_LepR	10hr_PBS_LepR	NOTEST	0.0187032	0	-inf	0	1	1	0	#VALUE!	NO
C4bp-ps1	C4bp-ps1	C4bp-ps1	12270	complement component 4 binding protein, pseudogene 1	chr1:132566778-132578148	HFD_LepR	10hr_PBS_LepR	NOTEST	0.141246	0	-inf	0	1	1	0	#VALUE!	NO
Calhm1	Calhm1	Calhm1	546729	calcium homeostasis modulator 1	chr19:47215524-47218664	HFD_LepR	10hr_PBS_LepR	NOTEST	0.0171154	0	-inf	0	1	1	0	#VALUE!	NO
Ccdc70	Ccdc70	Ccdc70	67929	coiled-coil domain containing 70	chr8:23081067-23084513	HFD_LepR	10hr_PBS_LepR	NOTEST	0.0132692	0	-inf	0	1	1	0	#VALUE!	NO
Ccl24	Ccl24	Ccl24	56221	chemokine (C-C motif) ligand 24	chr5:136045806-136048913	HFD_LepR	10hr_PBS_LepR	NOTEST	0.0572312	0	-inf	0	1	1	0	#VALUE!	NO
Ccr3	Ccr3	Ccr3	12771	chemokine (C-C motif) receptor 3	chr9:123936702-123946421	HFD_LepR	10hr_PBS_LepR	NOTEST	0.00411741	0	-inf	0	1	1	0	#VALUE!	NO
Ccr7	Ccr7	Ccr7	12775	chemokine (C-C motif) receptor 7	chr11:99005512-99016391	HFD_LepR	10hr_PBS_LepR	NOTEST	0.00782014	0	-inf	0	1	1	0	#VALUE!	NO
Cd163l1	Cd163l1	Cd163l1	244233	CD163 molecule-like 1	chr7:147404165-147417044	HFD_LepR	10hr_PBS_LepR	NOTEST	0.00814923	0	-inf	0	1	1	0	#VALUE!	NO
Cd3e	Cd3e	Cd3e	12501	CD3 antigen, epsilon polypeptide	chr9:44806825-44817673	HFD_LepR	10hr_PBS_LepR	NOTEST	0.0112422	0	-inf	0	1	1	0	#VALUE!	NO
Cdkn2a	Cdkn2a	Cdkn2a	12578	cyclin-dependent kinase inhibitor 2A	chr4:88920376-88940523	HFD_LepR	10hr_PBS_LepR	NOTEST	0.0195471	0	-inf	0	1	1	0	#VALUE!	NO
Ces1e	Ces1e	Ces1e	13897	carboxylesterase 1E	chr8:95725116-95753518	HFD_LepR	10hr_PBS_LepR	NOTEST	0.00676027	0	-inf	0	1	1	0	#VALUE!	NO
Ces2b	Ces2b	Ces2b	234669	carboxyesterase 2B	chr8:107355543-107362552	HFD_LepR	10hr_PBS_LepR	NOTEST	0.00819016	0	-inf	0	1	1	0	#VALUE!	NO
Clca4	Clca4	Clca4	229927	chloride channel calcium activated 4	chr3:144485586-144512266	HFD_LepR	10hr_PBS_LepR	NOTEST	0.00446441	0	-inf	0	1	1	0	#VALUE!	NO
Cldn17	Cldn17	Cldn17	239931	claudin 17	chr16:88506051-88507223	HFD_LepR	10hr_PBS_LepR	NOTEST	0.028618	0	-inf	0	1	1	0	#VALUE!	NO
Cldn20	Cldn20	Cldn20	621628	claudin 20	chr17:3326572-3557713	HFD_LepR	10hr_PBS_LepR	NOTEST	0.0884529	0	-inf	0	1	1	0	#VALUE!	NO
Cldn8	Cldn8	Cldn8	54420	claudin 8	chr16:88561070-88563428	HFD_LepR	10hr_PBS_LepR	NOTEST	0.0121785	0	-inf	0	1	1	0	#VALUE!	NO
Clec4f	Clec4f	Clec4f	51811	C-type lectin domain family 4, member f	chr6:83594535-83606110	HFD_LepR	10hr_PBS_LepR	NOTEST	0.00516405	0	-inf	0	1	1	0	#VALUE!	NO
Clec7a	Clec7a	Clec7a	56644	C-type lectin domain family 7, member a	chr6:129411608-129422795	HFD_LepR	10hr_PBS_LepR	NOTEST	0.0383277	0	-inf	0	1	1	0	#VALUE!	NO
Cma2	Cma2	Cma2	545055	chymase 2, mast cell	chr14:56590264-56592832	HFD_LepR	10hr_PBS_LepR	NOTEST	0.0186436	0	-inf	0	1	1	0	#VALUE!	NO
Cnfn	Cnfn	Cnfn	72383	cornifelin	chr7:26152634-26154743	HFD_LepR	10hr_PBS_LepR	NOTEST	0.0425098	0	-inf	0	1	1	0	#VALUE!	NO
Cpn2	Cpn2	Cpn2	71756	carboxypeptidase N, polypeptide 2	chr16:30256464-30267618	HFD_LepR	10hr_PBS_LepR	NOTEST	0.00288647	0	-inf	0	1	1	0	#VALUE!	NO
Cpz	Cpz	Cpz	242939	carboxypeptidase Z	chr5:35844866-35868275	HFD_LepR	10hr_PBS_LepR	NOTEST	0.00703365	0	-inf	0	1	1	0	#VALUE!	NO
Csn2	Csn2	Csn2	12991	casein beta	chr5:88121648-88128446	HFD_LepR	10hr_PBS_LepR	NOTEST	0.0137896	0	-inf	0	1	1	0	#VALUE!	NO
Csn3	Csn3	Csn3	12994	casein kappa	chr5:88354657-88361289	HFD_LepR	10hr_PBS_LepR	NOTEST	0.00868792	0	-inf	0	1	1	0	#VALUE!	NO
Csnka2ip	Csnka2ip	Csnka2ip	224291	casein kinase 2, alpha prime interacting protein	chr16:64477636-64478960	HFD_LepR	10hr_PBS_LepR	NOTEST	0.0123666	0	-inf	0	1	1	0	#VALUE!	NO
Cst12	Cst12	Cst12	69362	cystatin 12	chr2:148615096-148619173	HFD_LepR	10hr_PBS_LepR	NOTEST	0.0368986	0	-inf	0	1	1	0	#VALUE!	NO
Cxcl10	Cxcl10	Cxcl10	15945	chemokine (C-X-C motif) ligand 10	chr5:92760866-92843653	HFD_LepR	10hr_PBS_LepR	NOTEST	0.0608025	0	-inf	0	1	1	0	#VALUE!	NO
Cxcl2	Cxcl2	Cxcl2	20310	chemokine (C-X-C motif) ligand 2	chr5:91332924-91334964	HFD_LepR	10hr_PBS_LepR	NOTEST	0.0157582	0	-inf	0	1	1	0	#VALUE!	NO
Cylc1	Cylc1	Cylc1	67407	cylicin, basic protein of sperm head cytoskeleton 1	chrX:108305756-108319213	HFD_LepR	10hr_PBS_LepR	NOTEST	0.00718291	0	-inf	0	1	1	0	#VALUE!	NO
Cym	Cym	Cym	229697	chymosin	chr3:107014212-107024650	HFD_LepR	10hr_PBS_LepR	NOTEST	0.0122642	0	-inf	0	1	1	0	#VALUE!	NO
Cyp21a1	Cyp21a1	Cyp21a1	13079	cytochrome P450, family 21, subfamily a, polypeptide 1	chr17:34938292-34941371	HFD_LepR	10hr_PBS_LepR	NOTEST	0.0395189	0	-inf	0	1	1	0	#VALUE!	NO
Cyp26c1	Cyp26c1	Cyp26c1	546726	cytochrome P450, family 26, subfamily c, polypeptide 1	chr19:37760169-37767797	HFD_LepR	10hr_PBS_LepR	NOTEST	0.0117662	0	-inf	0	1	1	0	#VALUE!	NO
Cyp2b23	Cyp2b23	Cyp2b23	243881	cytochrome P450, family 2, subfamily b, polypeptide 23	chr7:27450245-27471449	HFD_LepR	10hr_PBS_LepR	NOTEST	0.0200746	0	-inf	0	1	1	0	#VALUE!	NO
Cyp2c37	Cyp2c37	Cyp2c37	13096	cytochrome P450, family 2. subfamily c, polypeptide 37	chr19:40066913-40086733	HFD_LepR	10hr_PBS_LepR	NOTEST	0.00779902	0	-inf	0	1	1	0	#VALUE!	NO
Cyp2c65	Cyp2c65	Cyp2c65	72303	cytochrome P450, family 2, subfamily c, polypeptide 65	chr19:39135495-39168438	HFD_LepR	10hr_PBS_LepR	NOTEST	0.00797323	0	-inf	0	1	1	0	#VALUE!	NO
Cyp2c70	Cyp2c70	Cyp2c70	226105	cytochrome P450, family 2, subfamily c, polypeptide 70	chr19:40227850-40261776	HFD_LepR	10hr_PBS_LepR	NOTEST	0.00920254	0	-inf	0	1	1	0	#VALUE!	NO
Cyp2d11	Cyp2d11	Cyp2d11	545123	cytochrome P450, family 2, subfamily d, polypeptide 11	chr15:82219583-82224452	HFD_LepR	10hr_PBS_LepR	NOTEST	0.00911525	0	-inf	0	1	1	0	#VALUE!	NO
Cyp4f40	Cyp4f40	Cyp4f40	631304	cytochrome P450, family 4, subfamily f, polypeptide 40	chr17:32796427-32813425	HFD_LepR	10hr_PBS_LepR	NOTEST	0.0095569	0	-inf	0	1	1	0	#VALUE!	NO
D1Pas1	D1Pas1	D1Pas1	110957	DNA segment, Chr 1, Pasteur Institute 1	chr1:188791294-188794506	HFD_LepR	10hr_PBS_LepR	NOTEST	0.0124715	0	-inf	0	1	1	0	#VALUE!	NO
D830046C22Rik	D830046C22Rik	D830046C22Rik	320197	RIKEN cDNA D830046C22 gene	chr5:139835692-139936488	HFD_LepR	10hr_PBS_LepR	NOTEST	0.00586875	0	-inf	0	1	1	0	#VALUE!	NO
Defb36	Defb36	Defb36	266620	defensin beta 36	chr2:152430062-152438465	HFD_LepR	10hr_PBS_LepR	NOTEST	0.143337	0	-inf	0	1	1	0	#VALUE!	NO
Defb43	Defb43	Defb43	654458	defensin beta 43	chr14:63630607-63636925	HFD_LepR	10hr_PBS_LepR	NOTEST	0.123567	0	-inf	0	1	1	0	#VALUE!	NO
Defb50	Defb50	Defb50	387334	defensin beta 50	chr8:22934010-22941768	HFD_LepR	10hr_PBS_LepR	NOTEST	0.223256	0	-inf	0	1	1	0	#VALUE!	NO
Dio1	Dio1	Dio1	13370	deiodinase, iodothyronine, type I	chr4:106964069-106979748	HFD_LepR	10hr_PBS_LepR	NOTEST	0.0086534	0	-inf	0	1	1	0	#VALUE!	NO
Dpep2	Dpep2	Dpep2	319446	dipeptidase 2	chr8:108508956-108520323	HFD_LepR	10hr_PBS_LepR	NOTEST	0.0250109	0	-inf	0	1	1	0	#VALUE!	NO
E030002O03Rik	E030002O03Rik	E030002O03Rik	244180	RIKEN cDNA E030002O03 gene	chr7:111301526-111313330	HFD_LepR	10hr_PBS_LepR	NOTEST	0.006759	0	-inf	0	1	1	0	#VALUE!	NO
Ear1	Ear1	Ear1	13586	eosinophil-associated, ribonuclease A family, member 1	chr14:44396430-44397304	HFD_LepR	10hr_PBS_LepR	NOTEST	0.0272725	0	-inf	0	1	1	0	#VALUE!	NO
Ear5	Ear5	Ear5	54159	eosinophil-associated, ribonuclease A family, member 5	chr14:51781934-51782693	HFD_LepR	10hr_PBS_LepR	NOTEST	0.0249619	0	-inf	0	1	1	0	#VALUE!	NO
Evx1	Evx1	Evx1	14028	even skipped homeotic gene 1 homolog	chr6:52263491-52268372	HFD_LepR	10hr_PBS_LepR	NOTEST	0.00518099	0	-inf	0	1	1	0	#VALUE!	NO
Evx2	Evx2	Evx2	14029	even skipped homeotic gene 2 homolog	chr2:74493672-74497476	HFD_LepR	10hr_PBS_LepR	NOTEST	0.0113157	0	-inf	0	1	1	0	#VALUE!	NO
Fabp12	Fabp12	Fabp12	75497	fatty acid binding protein 12	chr3:10244208-10301183	HFD_LepR	10hr_PBS_LepR	NOTEST	0.010329	0	-inf	0	1	1	0	#VALUE!	NO
Fam170b	Fam170b	Fam170b	105511	family with sequence similarity 170, member B	chr14:33647147-33649974	HFD_LepR	10hr_PBS_LepR	NOTEST	0.0337842	0	-inf	0	1	1	0	#VALUE!	NO
Fam177a	Fam177a	Fam177a	73385	family with sequence similarity 177, member A	chr12:56225514-56243069	HFD_LepR	10hr_PBS_LepR	NOTEST	0.00347447	0	-inf	0	1	1	0	#VALUE!	NO
Fam71b	Fam71b	Fam71b	432552	family with sequence similarity 71, member B	chr11:46218231-46221484	HFD_LepR	10hr_PBS_LepR	NOTEST	0.00637817	0	-inf	0	1	1	0	#VALUE!	NO
Fate1	Fate1	Fate1	77905	fetal and adult testis expressed 1	chrX:69218324-69234385	HFD_LepR	10hr_PBS_LepR	NOTEST	0.0920519	0	-inf	0	1	1	0	#VALUE!	NO
Fbxw16	Fbxw16	Fbxw16	320083	F-box and WD-40 domain protein 16	chr9:109334831-109351654	HFD_LepR	10hr_PBS_LepR	NOTEST	0.00966599	0	-inf	0	1	1	0	#VALUE!	NO
Fbxw19	Fbxw19	Fbxw19	235612	F-box and WD-40 domain protein 19	chr9:109381088-109398368	HFD_LepR	10hr_PBS_LepR	NOTEST	0.0100423	0	-inf	0	1	1	0	#VALUE!	NO
Fcrla	Fcrla	Fcrla	98752	Fc receptor-like A	chr1:172847724-172857714	HFD_LepR	10hr_PBS_LepR	NOTEST	0.00951514	0	-inf	0	1	1	0	#VALUE!	NO
Fer1l4	Fer1l4	Fer1l4	74562	fer-1-like 4 (C. elegans)	chr2:155844875-155878683	HFD_LepR	10hr_PBS_LepR	NOTEST	0.00864661	0	-inf	0	1	1	0	#VALUE!	NO
Fgb	Fgb	Fgb	110135	fibrinogen beta chain	chr3:82846226-82853712	HFD_LepR	10hr_PBS_LepR	NOTEST	0.00826204	0	-inf	0	1	1	0	#VALUE!	NO
Figla	Figla	Figla	26910	folliculogenesis specific basic helix-loop-helix	chr6:85967184-85970990	HFD_LepR	10hr_PBS_LepR	NOTEST	0.0477126	0	-inf	0	1	1	0	#VALUE!	NO
Fmo4	Fmo4	Fmo4	226564	flavin containing monooxygenase 4	chr1:164724013-164742680	HFD_LepR	10hr_PBS_LepR	NOTEST	0.00747244	0	-inf	0	1	1	0	#VALUE!	NO
Fmo6	Fmo6	Fmo6	226565	flavin containing monooxygenase 6	chr1:164846681-164867356	HFD_LepR	10hr_PBS_LepR	NOTEST	0.00758375	0	-inf	0	1	1	0	#VALUE!	NO
Folr4	Folr4	Folr4	64931	folate receptor 4 (delta)	chr9:14690257-14708395	HFD_LepR	10hr_PBS_LepR	NOTEST	0.0117782	0	-inf	0	1	1	0	#VALUE!	NO
Foxh1	Foxh1	Foxh1	14106	forkhead box H1	chr15:76498736-76500303	HFD_LepR	10hr_PBS_LepR	NOTEST	0.053969	0	-inf	0	1	1	0	#VALUE!	NO
Foxi3	Foxi3	Foxi3	232077	forkhead box I3	chr6:70906599-70911060	HFD_LepR	10hr_PBS_LepR	NOTEST	0.0252134	0	-inf	0	1	1	0	#VALUE!	NO
Fthl17	Fthl17	Fthl17	83457	ferritin, heavy polypeptide-like 17	chrX:8610611-8611459	HFD_LepR	10hr_PBS_LepR	NOTEST	0.0195506	0	-inf	0	1	1	0	#VALUE!	NO
Gabrr3	Gabrr3	Gabrr3	328699	gamma-aminobutyric acid (GABA) receptor, rho 3	chr16:59407207-59461565	HFD_LepR	10hr_PBS_LepR	NOTEST	0.0103762	0	-inf	0	1	1	0	#VALUE!	NO
Gif	Gif	Gif	14603	gastric intrinsic factor	chr19:11822048-11837937	HFD_LepR	10hr_PBS_LepR	NOTEST	0.0190264	0	-inf	0	1	1	0	#VALUE!	NO
Gja10	Gja10	Gja10	14610	gap junction protein, alpha 10	chr4:32687839-32689357	HFD_LepR	10hr_PBS_LepR	NOTEST	0.00961451	0	-inf	0	1	1	0	#VALUE!	NO
Gjd4	Gjd4	Gjd4	225152	gap junction protein, delta 4	chr18:9278604-9282807	HFD_LepR	10hr_PBS_LepR	NOTEST	0.00494902	0	-inf	0	1	1	0	#VALUE!	NO
Gm10696	Gm10696	Gm10696	100043188	predicted gene 10696	chr3:93978333-93982115	HFD_LepR	10hr_PBS_LepR	NOTEST	0.00677885	0	-inf	0	1	1	0	#VALUE!	NO
Gm11435	Gm11435	Gm11435	629303	predicted gene 11435	chr11:83325237-83335677	HFD_LepR	10hr_PBS_LepR	NOTEST	0.0082882	0	-inf	0	1	1	0	#VALUE!	NO
Gm11541	Gm11541	Gm11541	432589	predicted gene 11541	chr11:94555811-94565813	HFD_LepR	10hr_PBS_LepR	NOTEST	0.00937702	0	-inf	0	1	1	0	#VALUE!	NO
Gm12238	Gm12238	Gm12238	100303747	predicted gene 12238	chr11:55283253-55314389	HFD_LepR	10hr_PBS_LepR	NOTEST	3.41608	0	-inf	0	1	1	0	#VALUE!	NO
Gm13083	Gm13083	Gm13083	279185	predicted gene 13083	chr4:143204905-143208498	HFD_LepR	10hr_PBS_LepR	NOTEST	0.0107988	0	-inf	0	1	1	0	#VALUE!	NO
Gm13271	Gm13271	Gm13271	435791	predicted gene 13271	chr4:88400771-88401320	HFD_LepR	10hr_PBS_LepR	NOTEST	0.0365782	0	-inf	0	1	1	0	#VALUE!	NO
Gm14092	Gm14092	Gm14092	627302	predicted gene 14092	chr2:145068346-145467675	HFD_LepR	10hr_PBS_LepR	NOTEST	0.0422566	0	-inf	0	1	1	0	#VALUE!	NO
Gm3336	Gm3336	Gm3336	100502950	predicted gene 3336	chr8:73242441-73246534	HFD_LepR	10hr_PBS_LepR	NOTEST	0.0252749	0	-inf	0	1	1	0	#VALUE!	NO
Gm364	Gm364	Gm364	245423	predicted gene 364	chrX:54662330-54741944	HFD_LepR	10hr_PBS_LepR	NOTEST	0.0064729	0	-inf	0	1	1	0	#VALUE!	NO
Gm4461	Gm4461	Gm4461	100043474	predicted gene 4461	chr17:33352205-33353296	HFD_LepR	10hr_PBS_LepR	NOTEST	0.0156161	0	-inf	0	1	1	0	#VALUE!	NO
Gm4759	Gm4759	Gm4759	209380	GTPase, very large interferon inducible 1 pseudogene	chr7:113565063-113584587	HFD_LepR	10hr_PBS_LepR	NOTEST	0.00827758	0	-inf	0	1	1	0	#VALUE!	NO
Gm4861	Gm4861	Gm4861	229862	predicted gene 4861	chr3:137213008-137215586	HFD_LepR	10hr_PBS_LepR	NOTEST	0.015974	0	-inf	0	1	1	0	#VALUE!	NO
Gm4971	Gm4971	Gm4971	244061	Smad nuclear interacting protein 1 pseudogene	chr7:80830377-80831449	HFD_LepR	10hr_PBS_LepR	NOTEST	0.0145517	0	-inf	0	1	1	0	#VALUE!	NO
Gm5127	Gm5127	Gm5127	331493	predicted gene 5127	chrX:103771855-103905896	HFD_LepR	10hr_PBS_LepR	NOTEST	0.0172582	0	-inf	0	1	1	0	#VALUE!	NO
Gm5136	Gm5136	Gm5136	368203	predicted gene 5136	chr10:107935313-108447675	HFD_LepR	10hr_PBS_LepR	NOTEST	0.0151712	0	-inf	0	1	1	0	#VALUE!	NO
Gm5485	Gm5485	Gm5485	433023	predicted gene 5485	chr16:48399565-48412529	HFD_LepR	10hr_PBS_LepR	NOTEST	0.136717	0	-inf	0	1	1	0	#VALUE!	NO
Gm5494	Gm5494	Gm5494	433107	exocrine gland secreted peptide 6	chr17:40698455-40702573	HFD_LepR	10hr_PBS_LepR	NOTEST	0.0276844	0	-inf	0	1	1	0	#VALUE!	NO
Gm5771	Gm5771	Gm5771	436523	predicted gene 5771	chr6:41342354-41347255	HFD_LepR	10hr_PBS_LepR	NOTEST	0.0223438	0	-inf	0	1	1	0	#VALUE!	NO
Gm5941	Gm5941	Gm5941	546347	predicted gene 5941	chrX:89364217-89844911	HFD_LepR	10hr_PBS_LepR	NOTEST	0.0391454	0	-inf	0	1	1	0	#VALUE!	NO
Gm595	Gm595	Gm595	209005	predicted gene 595	chrX:46194642-46230890	HFD_LepR	10hr_PBS_LepR	NOTEST	0.0131752	0	-inf	0	1	1	0	#VALUE!	NO
Gm6194	Gm6194	Gm6194	620966	transmembrane protein 189 pseudogene	chr3:8461386-8463098	HFD_LepR	10hr_PBS_LepR	NOTEST	0.00918423	0	-inf	0	1	1	0	#VALUE!	NO
Gm6289	Gm6289	Gm6289	622139	predicted gene 6289	chr3:144542288-144558975	HFD_LepR	10hr_PBS_LepR	NOTEST	0.025001	0	-inf	0	1	1	0	#VALUE!	NO
Gm6377	Gm6377	Gm6377	622976	predicted gene 6377	chrX:106392094-106395784	HFD_LepR	10hr_PBS_LepR	NOTEST	0.00533263	0	-inf	0	1	1	0	#VALUE!	NO
Gm6406	Gm6406	Gm6406	623186	predicted gene 6406	chr9:98757009-98757771	HFD_LepR	10hr_PBS_LepR	NOTEST	0.0226285	0	-inf	0	1	1	0	#VALUE!	NO
Gm7244	Gm7244	Gm7244	638580	predicted gene 7244	chr9:31082482-31082860	HFD_LepR	10hr_PBS_LepR	NOTEST	0.140481	0	-inf	0	1	1	0	#VALUE!	NO
Gm806	Gm806	Gm806	328250	predicted gene 806	chr13:50562675-50570724	HFD_LepR	10hr_PBS_LepR	NOTEST	0.00539064	0	-inf	0	1	1	0	#VALUE!	NO
Gm906	Gm906	Gm906	380882	predicted gene 906	chr13:50340549-50345677	HFD_LepR	10hr_PBS_LepR	NOTEST	0.00428638	0	-inf	0	1	1	0	#VALUE!	NO
Gm9705	Gm9705	Gm9705	677156	predicted gene 9705	chr17:32758263-32773129	HFD_LepR	10hr_PBS_LepR	NOTEST	0.0157063	0	-inf	0	1	1	0	#VALUE!	NO
Gp2	Gp2	Gp2	67133	glycoprotein 2 (zymogen granule membrane)	chr7:126586057-126602786	HFD_LepR	10hr_PBS_LepR	NOTEST	0.00712219	0	-inf	0	1	1	0	#VALUE!	NO
Gphb5	Gphb5	Gphb5	217674	glycoprotein hormone beta 5	chr12:76512706-76517768	HFD_LepR	10hr_PBS_LepR	NOTEST	0.00896015	0	-inf	0	1	1	0	#VALUE!	NO
Gpx2-ps1	Gpx2-ps1	Gpx2-ps1	14777	glutathione peroxidase 2, pseudogene 1	chr7:107376116-107427382	HFD_LepR	10hr_PBS_LepR	NOTEST	0.0340339	0	-inf	0	1	1	0	#VALUE!	NO
Gsc2	Gsc2	Gsc2	195333	goosecoid homebox 2	chr16:17913646-17915152	HFD_LepR	10hr_PBS_LepR	NOTEST	0.0265917	0	-inf	0	1	1	0	#VALUE!	NO
Gzmb	Gzmb	Gzmb	14939	granzyme B	chr14:56877694-56881097	HFD_LepR	10hr_PBS_LepR	NOTEST	0.0114277	0	-inf	0	1	1	0	#VALUE!	NO
Havcr1	Havcr1	Havcr1	171283	hepatitis A virus cellular receptor 1	chr11:46553724-46593080	HFD_LepR	10hr_PBS_LepR	NOTEST	0.0234984	0	-inf	0	1	1	0	#VALUE!	NO
Heatr7b2	Heatr7b2	Heatr7b2	223825	maestro heat-like repeat family member 2B	chr15:4848736-4912201	HFD_LepR	10hr_PBS_LepR	NOTEST	0.00489845	0	-inf	0	1	1	0	#VALUE!	NO
Hemt1	Hemt1	Hemt1	15202	hematopoietic cell transcript 1	chr15:74649505-74654866	HFD_LepR	10hr_PBS_LepR	NOTEST	0.0208743	0	-inf	0	1	1	0	#VALUE!	NO
Hgfac	Hgfac	Hgfac	54426	hepatocyte growth factor activator	chr5:35384201-35391085	HFD_LepR	10hr_PBS_LepR	NOTEST	0.00729296	0	-inf	0	1	1	0	#VALUE!	NO
Hist1h2ab	Hist1h2ab	Hist1h2ab	319172	histone cluster 1, H2ab	chr13:23842956-23843462	HFD_LepR	10hr_PBS_LepR	NOTEST	0.0458913	0	-inf	0	1	1	0	#VALUE!	NO
Hist1h3d	Hist1h3d	Hist1h3d	319149	histone cluster 1, H3d	chr13:23667670-23668081	HFD_LepR	10hr_PBS_LepR	NOTEST	0.133936	0	-inf	0	1	1	0	#VALUE!	NO
Hist1h4k	Hist1h4k	Hist1h4k	319160	histone cluster 1, H4k	chr13:21842062-21842374	HFD_LepR	10hr_PBS_LepR	NOTEST	0.452795	0	-inf	0	1	1	0	#VALUE!	NO
Hoxd3	Hoxd3	Hoxd3	15434	homeobox D3	chr2:74548100-74586328	HFD_LepR	10hr_PBS_LepR	NOTEST	0.00513298	0	-inf	0	1	1	0	#VALUE!	NO
Hsd17b1	Hsd17b1	Hsd17b1	15485	hydroxysteroid (17-beta) dehydrogenase 1	chr11:100939724-100941819	HFD_LepR	10hr_PBS_LepR	NOTEST	0.0362389	0	-inf	0	1	1	0	#VALUE!	NO
Hsh2d	Hsh2d	Hsh2d	209488	hematopoietic SH2 domain containing	chr8:74713566-74724857	HFD_LepR	10hr_PBS_LepR	NOTEST	0.0111346	0	-inf	0	1	1	0	#VALUE!	NO
Iapp	Iapp	Iapp	15874	islet amyloid polypeptide	chr6:142182749-142271470	HFD_LepR	10hr_PBS_LepR	NOTEST	0.101229	0	-inf	0	1	1	0	#VALUE!	NO
Igll1	Igll1	Igll1	16136	immunoglobulin lambda-like polypeptide 1	chr16:16860763-16864078	HFD_LepR	10hr_PBS_LepR	NOTEST	0.0208	0	-inf	0	1	1	0	#VALUE!	NO
Il10	Il10	Il10	16153	interleukin 10	chr1:132916421-132921547	HFD_LepR	10hr_PBS_LepR	NOTEST	0.0683948	0	-inf	0	1	1	0	#VALUE!	NO
Il17f	Il17f	Il17f	257630	interleukin 17F	chr1:20767229-20774351	HFD_LepR	10hr_PBS_LepR	NOTEST	0.013009	0	-inf	0	1	1	0	#VALUE!	NO
Il31	Il31	Il31	76399	interleukin 31	chr5:123930161-123932110	HFD_LepR	10hr_PBS_LepR	NOTEST	0.0412657	0	-inf	0	1	1	0	#VALUE!	NO
Khdc1b	Khdc1b	Khdc1b	98582	KH domain containing 1B	chr1:21373636-21376465	HFD_LepR	10hr_PBS_LepR	NOTEST	0.0118199	0	-inf	0	1	1	0	#VALUE!	NO
Klk11	Klk11	Klk11	56538	kallikrein related-peptidase 11	chr7:51029986-51034632	HFD_LepR	10hr_PBS_LepR	NOTEST	0.023715	0	-inf	0	1	1	0	#VALUE!	NO
Klk1b16	Klk1b16	Klk1b16	16615	kallikrein 1-related peptidase b16	chr7:51392136-51396974	HFD_LepR	10hr_PBS_LepR	NOTEST	0.00993282	0	-inf	0	1	1	0	#VALUE!	NO
Klri1	Klri1	Klri1	503550	killer cell lectin-like receptor family I member 1	chr6:129647235-129667150	HFD_LepR	10hr_PBS_LepR	NOTEST	0.0534062	0	-inf	0	1	1	0	#VALUE!	NO
Krt35	Krt35	Krt35	53617	keratin 35	chr11:99953505-99957538	HFD_LepR	10hr_PBS_LepR	NOTEST	0.0182474	0	-inf	0	1	1	0	#VALUE!	NO
Krt36	Krt36	Krt36	16673	keratin 36	chr11:99963326-99966940	HFD_LepR	10hr_PBS_LepR	NOTEST	0.0189595	0	-inf	0	1	1	0	#VALUE!	NO
Krt6b	Krt6b	Krt6b	16688	keratin 6B	chr15:101346118-101524736	HFD_LepR	10hr_PBS_LepR	NOTEST	0.0310753	0	-inf	0	1	1	0	#VALUE!	NO
Krt81	Krt81	Krt81	64818	keratin 81	chr15:101289491-101294196	HFD_LepR	10hr_PBS_LepR	NOTEST	0.00764337	0	-inf	0	1	1	0	#VALUE!	NO
Lalba	Lalba	Lalba	16770	lactalbumin, alpha	chr15:98310830-98313114	HFD_LepR	10hr_PBS_LepR	NOTEST	0.0261893	0	-inf	0	1	1	0	#VALUE!	NO
Lbx2	Lbx2	Lbx2	16815	ladybird homeobox homolog 2 (Drosophila)	chr6:83036358-83038235	HFD_LepR	10hr_PBS_LepR	NOTEST	0.0225991	0	-inf	0	1	1	0	#VALUE!	NO
Lce1b	Lce1b	Lce1b	68720	late cornified envelope 1B	chr3:92459571-92460848	HFD_LepR	10hr_PBS_LepR	NOTEST	0.028793	0	-inf	0	1	1	0	#VALUE!	NO
Lce3a	Lce3a	Lce3a	545548	late cornified envelope 3A	chr3:92729208-92730152	HFD_LepR	10hr_PBS_LepR	NOTEST	0.0356854	0	-inf	0	1	1	0	#VALUE!	NO
Lilra6	Lilra6	Lilra6	18726	leukocyte immunoglobulin-like receptor, subfamily A (with TM domain), member 6	chr7:3788411-3867103	HFD_LepR	10hr_PBS_LepR	NOTEST	0.00608263	0	-inf	0	1	1	0	#VALUE!	NO
Lrit2	Lrit2	Lrit2	239038	leucine-rich repeat, immunoglobulin-like and transmembrane domains 2	chr14:37881234-37886921	HFD_LepR	10hr_PBS_LepR	NOTEST	0.0211155	0	-inf	0	1	1	0	#VALUE!	NO
Lrrc52	Lrrc52	Lrrc52	240899	leucine rich repeat containing 52	chr1:169375805-169396911	HFD_LepR	10hr_PBS_LepR	NOTEST	0.0135385	0	-inf	0	1	1	0	#VALUE!	NO
Lrrc63	Lrrc63	Lrrc63	70859	leucine rich repeat containing 63	chr14:75484109-75530690	HFD_LepR	10hr_PBS_LepR	NOTEST	0.0114303	0	-inf	0	1	1	0	#VALUE!	NO
Ly6c2	Ly6c2	Ly6c2	100041546	lymphocyte antigen 6 complex, locus C2	chr15:74938590-74942379	HFD_LepR	10hr_PBS_LepR	NOTEST	0.0651339	0	-inf	0	1	1	0	#VALUE!	NO
Ly6g6c	Ly6g6c	Ly6g6c	68468	lymphocyte antigen 6 complex, locus G6C	chr17:35204269-35206993	HFD_LepR	10hr_PBS_LepR	NOTEST	0.0333663	0	-inf	0	1	1	0	#VALUE!	NO
Magea6	Magea6	Magea6	17142	melanoma antigen, family A, 6	chrX:151358554-151360658	HFD_LepR	10hr_PBS_LepR	NOTEST	0.0126699	0	-inf	0	1	1	0	#VALUE!	NO
Marcksl1-ps4	Marcksl1-ps4	Marcksl1-ps4	111002	MARCKS-like 1, pseudogene 4	chr13:4247980-4249023	HFD_LepR	10hr_PBS_LepR	NOTEST	0.0165098	0	-inf	0	1	1	0	#VALUE!	NO
Matn3	Matn3	Matn3	17182	matrilin 3	chr12:8954734-8978834	HFD_LepR	10hr_PBS_LepR	NOTEST	0.00899369	0	-inf	0	1	1	0	#VALUE!	NO
Mep1b	Mep1b	Mep1b	17288	meprin 1 beta	chr18:21230844-21258700	HFD_LepR	10hr_PBS_LepR	NOTEST	0.00568435	0	-inf	0	1	1	0	#VALUE!	NO
Mir106b	Mir106b	Mir106b	723925	microRNA 106b	chr5:138605816-138613090	HFD_LepR	10hr_PBS_LepR	NOTEST	15.5143	0	-inf	0	1	1	0	#VALUE!	NO
Mir1945	Mir1945	Mir1945	100316833	microRNA 1945	chr16:11254460-11254538	HFD_LepR	10hr_PBS_LepR	NOTEST	28.7881	0	-inf	0	1	1	0	#VALUE!	NO
Mir219-1	Mir219-1	Mir219-1	723823	microRNA 219-1	chr17:34161927-34162037	HFD_LepR	10hr_PBS_LepR	NOTEST	5.192	0	-inf	0	1	1	0	#VALUE!	NO
Mir27a	Mir27a	Mir27a	387220	microRNA 27a	chr8:86732570-86732657	HFD_LepR	10hr_PBS_LepR	NOTEST	15.7602	0	-inf	0	1	1	0	#VALUE!	NO
Mir3070b	Mir3070b	Mir3070b	100526519	microRNA 3070b	chr12:110826801-110826890	HFD_LepR	10hr_PBS_LepR	NOTEST	19.1987	0	-inf	0	1	1	0	#VALUE!	NO
Mir30b	Mir30b	Mir30b	387226	microRNA 30b	chr15:68168976-68169072	HFD_LepR	10hr_PBS_LepR	NOTEST	7.55868	0	-inf	0	1	1	0	#VALUE!	NO
Mir3101	Mir3101	Mir3101	100526505	microRNA 3101	chr7:27953451-27963902	HFD_LepR	10hr_PBS_LepR	NOTEST	20.3852	0	-inf	0	1	1	0	#VALUE!	NO
Mir423	Mir423	Mir423	751519	microRNA 423	chr11:76857793-76891937	HFD_LepR	10hr_PBS_LepR	NOTEST	4.42026	0	-inf	0	1	1	0	#VALUE!	NO
Mir466i	Mir466i	Mir466i	100316665	microRNA 466i	chr13:17807795-17896931	HFD_LepR	10hr_PBS_LepR	NOTEST	2.89775	0	-inf	0	1	1	0	#VALUE!	NO
Mir677	Mir677	Mir677	751518	microRNA 677	chr10:127520362-127527444	HFD_LepR	10hr_PBS_LepR	NOTEST	4.42026	0	-inf	0	1	1	0	#VALUE!	NO
Mirlet7c-2	Mirlet7c-2	Mirlet7c-2	723966	microRNA let7c-2	chr15:85537032-85537127	HFD_LepR	10hr_PBS_LepR	NOTEST	18.0728	0	-inf	0	1	1	0	#VALUE!	NO
Mmp10	Mmp10	Mmp10	17384	matrix metallopeptidase 10	chr9:7502359-7510240	HFD_LepR	10hr_PBS_LepR	NOTEST	0.00917206	0	-inf	0	1	1	0	#VALUE!	NO
Mmp3	Mmp3	Mmp3	17392	matrix metallopeptidase 3	chr9:7445821-7455974	HFD_LepR	10hr_PBS_LepR	NOTEST	0.0505435	0	-inf	0	1	1	0	#VALUE!	NO
Mmrn1	Mmrn1	Mmrn1	70945	multimerin 1	chr6:60894310-60939372	HFD_LepR	10hr_PBS_LepR	NOTEST	0.00285227	0	-inf	0	1	1	0	#VALUE!	NO
Ms4a4b	Ms4a4b	Ms4a4b	60361	membrane-spanning 4-domains, subfamily A, member 4B	chr19:11518047-11538038	HFD_LepR	10hr_PBS_LepR	NOTEST	0.0131412	0	-inf	0	1	1	0	#VALUE!	NO
Ms4a4d	Ms4a4d	Ms4a4d	66607	membrane-spanning 4-domains, subfamily A, member 4D	chr19:11611338-11632956	HFD_LepR	10hr_PBS_LepR	NOTEST	0.0100264	0	-inf	0	1	1	0	#VALUE!	NO
Muc6	Muc6	Muc6	353328	mucin 6, gastric	chr7:148819947-148841207	HFD_LepR	10hr_PBS_LepR	NOTEST	0.00506447	0	-inf	0	1	1	0	#VALUE!	NO
Myog	Myog	Myog	17928	myogenin	chr1:136186580-136189125	HFD_LepR	10hr_PBS_LepR	NOTEST	0.0198014	0	-inf	0	1	1	0	#VALUE!	NO
Nipal1	Nipal1	Nipal1	70701	NIPA-like domain containing 1	chr5:73039034-73062317	HFD_LepR	10hr_PBS_LepR	NOTEST	0.00947525	0	-inf	0	1	1	0	#VALUE!	NO
Nkx1-2	Nkx1-2	Nkx1-2	20231	NK1 transcription factor related, locus 2 (Drosophila)	chr7:139787921-139791320	HFD_LepR	10hr_PBS_LepR	NOTEST	0.0474296	0	-inf	0	1	1	0	#VALUE!	NO
Nkx3-2	Nkx3-2	Nkx3-2	12020	NK3 homeobox 2	chr5:42152721-42155459	HFD_LepR	10hr_PBS_LepR	NOTEST	0.0227703	0	-inf	0	1	1	0	#VALUE!	NO
Nlrp9b	Nlrp9b	Nlrp9b	243874	NLR family, pyrin domain containing 9B	chr7:20593371-20648287	HFD_LepR	10hr_PBS_LepR	NOTEST	0.0117554	0	-inf	0	1	1	0	#VALUE!	NO
Nr2e3	Nr2e3	Nr2e3	23958	nuclear receptor subfamily 2, group E, member 3	chr9:59790577-59797886	HFD_LepR	10hr_PBS_LepR	NOTEST	0.0154311	0	-inf	0	1	1	0	#VALUE!	NO
Oc90	Oc90	Oc90	18256	otoconin 90	chr15:65707614-65743849	HFD_LepR	10hr_PBS_LepR	NOTEST	0.00868319	0	-inf	0	1	1	0	#VALUE!	NO
Odam	Odam	Odam	69592	odontogenic, ameloblast asssociated	chr5:88314719-88321767	HFD_LepR	10hr_PBS_LepR	NOTEST	0.0189904	0	-inf	0	1	1	0	#VALUE!	NO
Odf3	Odf3	Odf3	69287	outer dense fiber of sperm tails 3	chr7:148033814-148036824	HFD_LepR	10hr_PBS_LepR	NOTEST	0.0192394	0	-inf	0	1	1	0	#VALUE!	NO
Ofcc1	Ofcc1	Ofcc1	218165	orofacial cleft 1 candidate 1	chr13:40097250-40383380	HFD_LepR	10hr_PBS_LepR	NOTEST	0.00483765	0	-inf	0	1	1	0	#VALUE!	NO
Olfr1260	Olfr1260	Olfr1260	258983	olfactory receptor 1260	chr2:89817936-89818869	HFD_LepR	10hr_PBS_LepR	NOTEST	0.0346487	0	-inf	0	1	1	0	#VALUE!	NO
Olfr13	Olfr13	Olfr13	18310	olfactory receptor 13	chr6:43123986-43124919	HFD_LepR	10hr_PBS_LepR	NOTEST	0.0180778	0	-inf	0	1	1	0	#VALUE!	NO
Olfr1342	Olfr1342	Olfr1342	258708	olfactory receptor 1342	chr4:118362107-118363055	HFD_LepR	10hr_PBS_LepR	NOTEST	0.0186186	0	-inf	0	1	1	0	#VALUE!	NO
Olfr1377	Olfr1377	Olfr1377	258913	olfactory receptor 1377	chr11:50798204-50799128	HFD_LepR	10hr_PBS_LepR	NOTEST	0.020836	0	-inf	0	1	1	0	#VALUE!	NO
Olfr1414	Olfr1414	Olfr1414	259041	olfactory receptor 1414	chr1:94407624-94415092	HFD_LepR	10hr_PBS_LepR	NOTEST	0.0134074	0	-inf	0	1	1	0	#VALUE!	NO
Olfr1420	Olfr1420	Olfr1420	258405	olfactory receptor 1420	chr19:11970512-11971442	HFD_LepR	10hr_PBS_LepR	NOTEST	0.0364763	0	-inf	0	1	1	0	#VALUE!	NO
Olfr153	Olfr153	Olfr153	110511	olfactory receptor 153	chr2:87372191-87373115	HFD_LepR	10hr_PBS_LepR	NOTEST	0.0175408	0	-inf	0	1	1	0	#VALUE!	NO
Olfr18	Olfr18	Olfr18	18315	olfactory receptor 18	chr9:20118335-20140538	HFD_LepR	10hr_PBS_LepR	NOTEST	0.0145496	0	-inf	0	1	1	0	#VALUE!	NO
Olfr221	Olfr221	Olfr221	258420	olfactory receptor 221	chr14:52654848-52655784	HFD_LepR	10hr_PBS_LepR	NOTEST	0.0189239	0	-inf	0	1	1	0	#VALUE!	NO
Olfr368	Olfr368	Olfr368	258371	olfactory receptor 368	chr2:37187268-37188252	HFD_LepR	10hr_PBS_LepR	NOTEST	0.019711	0	-inf	0	1	1	0	#VALUE!	NO
Olfr446	Olfr446	Olfr446	258292	olfactory receptor 446	chr6:42877231-42878158	HFD_LepR	10hr_PBS_LepR	NOTEST	0.0191596	0	-inf	0	1	1	0	#VALUE!	NO
Olfr523	Olfr523	Olfr523	258511	olfactory receptor 523	chr7:147362002-147362956	HFD_LepR	10hr_PBS_LepR	NOTEST	0.0336793	0	-inf	0	1	1	0	#VALUE!	NO
Olfr545	Olfr545	Olfr545	258837	olfactory receptor 545	chr7:109642336-109643287	HFD_LepR	10hr_PBS_LepR	NOTEST	0.0195813	0	-inf	0	1	1	0	#VALUE!	NO
Olfr566	Olfr566	Olfr566	258168	olfactory receptor 566	chr7:110004834-110005785	HFD_LepR	10hr_PBS_LepR	NOTEST	0.0201574	0	-inf	0	1	1	0	#VALUE!	NO
Olfr574	Olfr574	Olfr574	258357	olfactory receptor 574	chr7:110096980-110098021	HFD_LepR	10hr_PBS_LepR	NOTEST	0.0150904	0	-inf	0	1	1	0	#VALUE!	NO
Olfr629	Olfr629	Olfr629	258818	olfactory receptor 629	chr7:110888714-110889836	HFD_LepR	10hr_PBS_LepR	NOTEST	0.0149057	0	-inf	0	1	1	0	#VALUE!	NO
Olfr960	Olfr960	Olfr960	258276	olfactory receptor 960	chr9:39430709-39431660	HFD_LepR	10hr_PBS_LepR	NOTEST	0.0192378	0	-inf	0	1	1	0	#VALUE!	NO
Orm1	Orm1	Orm1	18405	orosomucoid 1	chr4:63005599-63009196	HFD_LepR	10hr_PBS_LepR	NOTEST	0.022388	0	-inf	0	1	1	0	#VALUE!	NO
Orm2	Orm2	Orm2	18406	orosomucoid 2	chr4:63023482-63026911	HFD_LepR	10hr_PBS_LepR	NOTEST	0.0221526	0	-inf	0	1	1	0	#VALUE!	NO
Osm	Osm	Osm	18413	oncostatin M	chr11:4136787-4141029	HFD_LepR	10hr_PBS_LepR	NOTEST	0.0296761	0	-inf	0	1	1	0	#VALUE!	NO
Ostn	Ostn	Ostn	239790	osteocrin	chr16:27307726-27351295	HFD_LepR	10hr_PBS_LepR	NOTEST	0.0237449	0	-inf	0	1	1	0	#VALUE!	NO
Otop1	Otop1	Otop1	21906	otopetrin 1	chr5:38668642-38695456	HFD_LepR	10hr_PBS_LepR	NOTEST	0.0136863	0	-inf	0	1	1	0	#VALUE!	NO
Padi6	Padi6	Padi6	242726	peptidyl arginine deiminase, type VI	chr4:140283269-140298558	HFD_LepR	10hr_PBS_LepR	NOTEST	0.01301	0	-inf	0	1	1	0	#VALUE!	NO
Pdilt	Pdilt	Pdilt	71830	protein disulfide isomerase-like, testis expressed	chr7:126630100-126666996	HFD_LepR	10hr_PBS_LepR	NOTEST	0.0202168	0	-inf	0	1	1	0	#VALUE!	NO
Pea15b	Pea15b	Pea15b	231332	phosphoprotein enriched in astrocytes 15B	chr5:77940219-77940773	HFD_LepR	10hr_PBS_LepR	NOTEST	0.0360564	0	-inf	0	1	1	0	#VALUE!	NO
Phlda2	Phlda2	Phlda2	22113	pleckstrin homology-like domain, family A, member 2	chr7:150687452-150688429	HFD_LepR	10hr_PBS_LepR	NOTEST	0.0817541	0	-inf	0	1	1	0	#VALUE!	NO
Pilrb2	Pilrb2	Pilrb2	545812	paired immunoglobin-like type 2 receptor beta 2	chr5:138307056-138312986	HFD_LepR	10hr_PBS_LepR	NOTEST	0.0401425	0	-inf	0	1	1	0	#VALUE!	NO
Pin1-ps1	Pin1-ps1	Pin1-ps1	241593	protein (peptidyl-prolyl cis/trans isomerase) NIMA-interacting 1, retrogene 1	chr2:104554082-104556447	HFD_LepR	10hr_PBS_LepR	NOTEST	0.0444977	0	-inf	0	1	1	0	#VALUE!	NO
Pira6	Pira6	Pira6	18729	paired-Ig-like receptor A6	chr7:4225744-4234530	HFD_LepR	10hr_PBS_LepR	NOTEST	0.00904962	0	-inf	0	1	1	0	#VALUE!	NO
Pkhd1	Pkhd1	Pkhd1	241035	polycystic kidney and hepatic disease 1	chr1:20047859-20608138	HFD_LepR	10hr_PBS_LepR	NOTEST	0.000949596	0	-inf	0	1	1	0	#VALUE!	NO
Pou4f3	Pou4f3	Pou4f3	18998	POU domain, class 4, transcription factor 3	chr18:42554250-42555747	HFD_LepR	10hr_PBS_LepR	NOTEST	0.0134092	0	-inf	0	1	1	0	#VALUE!	NO
Ppp1r14d	Ppp1r14d	Ppp1r14d	72112	protein phosphatase 1, regulatory (inhibitor) subunit 14D	chr2:119043858-119055601	HFD_LepR	10hr_PBS_LepR	NOTEST	0.0234689	0	-inf	0	1	1	0	#VALUE!	NO
Prf1	Prf1	Prf1	18646	perforin 1 (pore forming protein)	chr10:60760583-60767011	HFD_LepR	10hr_PBS_LepR	NOTEST	0.00748615	0	-inf	0	1	1	0	#VALUE!	NO
Prph2	Prph2	Prph2	19133	peripherin 2	chr17:47047433-47061875	HFD_LepR	10hr_PBS_LepR	NOTEST	0.0212264	0	-inf	0	1	1	0	#VALUE!	NO
Prr23a	Prr23a	Prr23a	623166	proline rich 23A	chr9:98743005-98744064	HFD_LepR	10hr_PBS_LepR	NOTEST	0.0147729	0	-inf	0	1	1	0	#VALUE!	NO
Prr9	Prr9	Prr9	109314	proline rich 9	chr3:91926125-91927869	HFD_LepR	10hr_PBS_LepR	NOTEST	0.0244832	0	-inf	0	1	1	0	#VALUE!	NO
Prss39	Prss39	Prss39	21755	protease, serine, 39	chr1:34555274-34559907	HFD_LepR	10hr_PBS_LepR	NOTEST	0.024246	0	-inf	0	1	1	0	#VALUE!	NO
Psg20	Psg20	Psg20	434540	pregnancy-specific glycoprotein 20	chr7:19259714-19271341	HFD_LepR	10hr_PBS_LepR	NOTEST	0.0199457	0	-inf	0	1	1	0	#VALUE!	NO
Psg21	Psg21	Psg21	72242	pregnancy-specific glycoprotein 21	chr7:19232002-19242074	HFD_LepR	10hr_PBS_LepR	NOTEST	0.00645735	0	-inf	0	1	1	0	#VALUE!	NO
Pxt1	Pxt1	Pxt1	69307	peroxisomal, testis specific 1	chr17:29070930-29079207	HFD_LepR	10hr_PBS_LepR	NOTEST	0.0155738	0	-inf	0	1	1	0	#VALUE!	NO
Pydc4	Pydc4	Pydc4	623121	pyrin domain containing 4	chr1:175522087-175529405	HFD_LepR	10hr_PBS_LepR	NOTEST	0.0108872	0	-inf	0	1	1	0	#VALUE!	NO
Pyy	Pyy	Pyy	217212	peptide YY	chr11:101967990-101969090	HFD_LepR	10hr_PBS_LepR	NOTEST	0.237783	0	-inf	0	1	1	0	#VALUE!	NO
Qrich2	Qrich2	Qrich2	217341	glutamine rich 2	chr11:116302638-116315661	HFD_LepR	10hr_PBS_LepR	NOTEST	0.0060186	0	-inf	0	1	1	0	#VALUE!	NO
Raet1a	Raet1a,Raet1b	Raet1a,Raet1b	19368	retinoic acid early transcript 1, alpha	chr10:21878414-22093945	HFD_LepR	10hr_PBS_LepR	NOTEST	0.00845323	0	-inf	0	1	1	0	#VALUE!	NO
Reg3b	Reg3b	Reg3b	18489	regenerating islet-derived 3 beta	chr6:78320878-78323460	HFD_LepR	10hr_PBS_LepR	NOTEST	0.0849797	0	-inf	0	1	1	0	#VALUE!	NO
Rhox2g	Rhox2g	Rhox2g	434766	reproductive homeobox 2G	chrX:35053618-35057977	HFD_LepR	10hr_PBS_LepR	NOTEST	0.023244	0	-inf	0	1	1	0	#VALUE!	NO
Rhox4g	Rhox4g	Rhox4g	664608	reproductive homeobox 4G	chrX:35061007-35065834	HFD_LepR	10hr_PBS_LepR	NOTEST	0.0163178	0	-inf	0	1	1	0	#VALUE!	NO
Rnase10	Rnase10	Rnase10	75019	ribonuclease, RNase A family, 10 (non-active)	chr14:51627425-51630433	HFD_LepR	10hr_PBS_LepR	NOTEST	0.0193818	0	-inf	0	1	1	0	#VALUE!	NO
Rnase12	Rnase12	Rnase12	497106	ribonuclease, RNase A family, 12 (non-active)	chr14:51676457-51676895	HFD_LepR	10hr_PBS_LepR	NOTEST	0.0564719	0	-inf	0	1	1	0	#VALUE!	NO
Rp1	Rp1	Rp1	19888	retinitis pigmentosa 1 (human)	chr1:4280926-4399322	HFD_LepR	10hr_PBS_LepR	NOTEST	0.0067671	0	-inf	0	1	1	0	#VALUE!	NO
Saa1	Saa1	Saa1	20208	serum amyloid A 1	chr7:53995868-53998350	HFD_LepR	10hr_PBS_LepR	NOTEST	0.0626412	0	-inf	0	1	1	0	#VALUE!	NO
Saa2	Saa2	Saa2	20209	serum amyloid A 2	chr7:54007202-54009684	HFD_LepR	10hr_PBS_LepR	NOTEST	0.0568424	0	-inf	0	1	1	0	#VALUE!	NO
Satl1	Satl1	Satl1	73809	spermidine/spermine N1-acetyl transferase-like 1	chrX:109497913-109520388	HFD_LepR	10hr_PBS_LepR	NOTEST	0.00627222	0	-inf	0	1	1	0	#VALUE!	NO
Sectm1a	Sectm1a	Sectm1a	209588	secreted and transmembrane 1A	chr11:120928716-120942453	HFD_LepR	10hr_PBS_LepR	NOTEST	0.0169831	0	-inf	0	1	1	0	#VALUE!	NO
Sell	Sell	Sell	20343	selectin, lymphocyte	chr1:165992206-166010916	HFD_LepR	10hr_PBS_LepR	NOTEST	0.0206797	0	-inf	0	1	1	0	#VALUE!	NO
Serpina10	Serpina10	Serpina10	217847	serine (or cysteine) peptidase inhibitor, clade A (alpha-1 antiproteinase, antitrypsin), member 10	chr12:104854884-104869615	HFD_LepR	10hr_PBS_LepR	NOTEST	0.0101391	0	-inf	0	1	1	0	#VALUE!	NO
Serpina11	Serpina11	Serpina11	380780	serine (or cysteine) peptidase inhibitor, clade A (alpha-1 antiproteinase, antitrypsin), member 11	chr12:105218452-105228167	HFD_LepR	10hr_PBS_LepR	NOTEST	0.0387191	0	-inf	0	1	1	0	#VALUE!	NO
Serpina4-ps1	Serpina4-ps1	Serpina4-ps1	321018	serine (or cysteine) peptidase inhibitor, clade A, member 4, pseudogene 1	chr12:105316168-105325130	HFD_LepR	10hr_PBS_LepR	NOTEST	0.0120544	0	-inf	0	1	1	0	#VALUE!	NO
Serpinb10-ps	Serpinb10-ps	Serpinb10-ps	241197	serine (or cysteine) peptidase inhibitor, clade B (ovalbumin), member 10	chr1:109425579-109445848	HFD_LepR	10hr_PBS_LepR	NOTEST	0.00445226	0	-inf	0	1	1	0	#VALUE!	NO
Serpinb13	Serpinb13	Serpinb13	241196	serine (or cysteine) peptidase inhibitor, clade B (ovalbumin), member 13	chr1:108877560-108897772	HFD_LepR	10hr_PBS_LepR	NOTEST	0.0176086	0	-inf	0	1	1	0	#VALUE!	NO
Sftpa1	Sftpa1	Sftpa1	20387	surfactant associated protein A1	chr14:41945076-41949662	HFD_LepR	10hr_PBS_LepR	NOTEST	0.00491478	0	-inf	0	1	1	0	#VALUE!	NO
Sit1	Sit1	Sit1	54390	suppression inducing transmembrane adaptor 1	chr4:43494954-43496581	HFD_LepR	10hr_PBS_LepR	NOTEST	0.024399	0	-inf	0	1	1	0	#VALUE!	NO
Slc10a6	Slc10a6	Slc10a6	75750	solute carrier family 10 (sodium/bile acid cotransporter family), member 6	chr5:104034729-104058422	HFD_LepR	10hr_PBS_LepR	NOTEST	0.020315	0	-inf	0	1	1	0	#VALUE!	NO
Slc22a1	Slc22a1	Slc22a1	20517	solute carrier family 22 (organic cation transporter), member 1	chr17:12841740-12868704	HFD_LepR	10hr_PBS_LepR	NOTEST	0.00706249	0	-inf	0	1	1	0	#VALUE!	NO
Slc22a14	Slc22a14	Slc22a14	382113	solute carrier family 22 (organic cation transporter), member 14	chr9:119078573-119099511	HFD_LepR	10hr_PBS_LepR	NOTEST	0.0063366	0	-inf	0	1	1	0	#VALUE!	NO
Slc28a2	Slc28a2	Slc28a2	269346	solute carrier family 28 (sodium-coupled nucleoside transporter), member 2	chr2:122252212-122286866	HFD_LepR	10hr_PBS_LepR	NOTEST	0.00330968	0	-inf	0	1	1	0	#VALUE!	NO
Slc34a2	Slc34a2	Slc34a2	20531	solute carrier family 34 (sodium phosphate), member 2	chr5:53440591-53462902	HFD_LepR	10hr_PBS_LepR	NOTEST	0.0259207	0	-inf	0	1	1	0	#VALUE!	NO
Slc7a15	Slc7a15	Slc7a15	328059	solute carrier family 7 (cationic amino acid transporter, y+ system), member 15	chr12:8535288-8605872	HFD_LepR	10hr_PBS_LepR	NOTEST	0.0300078	0	-inf	0	1	1	0	#VALUE!	NO
Smok3b	Smok3b	Smok3b	622474	sperm motility kinase 3B	chr5:138478451-138491861	HFD_LepR	10hr_PBS_LepR	NOTEST	0.00558309	0	-inf	0	1	1	0	#VALUE!	NO
Smr2	Smr2	Smr2	20600	submaxillary gland androgen regulated protein 2	chr5:88515580-88538078	HFD_LepR	10hr_PBS_LepR	NOTEST	0.0293537	0	-inf	0	1	1	0	#VALUE!	NO
Snord49b	Snord49b	Snord49b	100217426	small nucleolar RNA, C/D box 49B	chr11:62416378-62418308	HFD_LepR	10hr_PBS_LepR	NOTEST	62.2567	0	-inf	0	1	1	0	#VALUE!	NO
Snord88c	Snord88c	Snord88c	100217434	small nucleolar RNA, C/D box 88C	chr7:51502091-51507689	HFD_LepR	10hr_PBS_LepR	NOTEST	13.8292	0	-inf	0	1	1	0	#VALUE!	NO
Spaca3	Spaca3	Spaca3	75622	sperm acrosome associated 3	chr11:80671890-80681316	HFD_LepR	10hr_PBS_LepR	NOTEST	0.0414023	0	-inf	0	1	1	0	#VALUE!	NO
Speer1-ps1	Speer1-ps1	Speer1-ps1	70896	spermatogenesis associated glutamate (E)-rich protein 1, pseudogene 1	chr5:11340407-11346273	HFD_LepR	10hr_PBS_LepR	NOTEST	0.0400637	0	-inf	0	1	1	0	#VALUE!	NO
Speer6-ps1	Speer6-ps1	Speer6-ps1	73266	spermatogenesis associated glutamate (E)-rich protein 6, pseudogene 1	chr13:3148720-3188924	HFD_LepR	10hr_PBS_LepR	NOTEST	0.159927	0	-inf	0	1	1	0	#VALUE!	NO
Spesp1	Spesp1	Spesp1	66712	sperm equatorial segment protein 1	chr9:62118535-62129986	HFD_LepR	10hr_PBS_LepR	NOTEST	0.00449844	0	-inf	0	1	1	0	#VALUE!	NO
Spink4	Spink4	Spink4	20731	serine peptidase inhibitor, Kazal type 4	chr4:40867088-40878428	HFD_LepR	10hr_PBS_LepR	NOTEST	0.0666471	0	-inf	0	1	1	0	#VALUE!	NO
Ssxb3	Ssxb3	Ssxb3	278174	synovial sarcoma, X member B, breakpoint 3	chrX:8160669-8166372	HFD_LepR	10hr_PBS_LepR	NOTEST	0.0625911	0	-inf	0	1	1	0	#VALUE!	NO
Ssxb5	Ssxb5	Ssxb5	387586	synovial sarcoma, X member B, breakpoint 5	chrX:8380816-8386512	HFD_LepR	10hr_PBS_LepR	NOTEST	0.0317136	0	-inf	0	1	1	0	#VALUE!	NO
Sult3a1	Sult3a1	Sult3a1	57430	sulfotransferase family 3A, member 1	chr10:33577527-33599281	HFD_LepR	10hr_PBS_LepR	NOTEST	0.0130906	0	-inf	0	1	1	0	#VALUE!	NO
Tarm1	Tarm1	Tarm1	245126	T cell-interacting, activating receptor on myeloid cells 1	chr7:3489956-3503433	HFD_LepR	10hr_PBS_LepR	NOTEST	0.0510805	0	-inf	0	1	1	0	#VALUE!	NO
Tas2r135	Tas2r135	Tas2r135	387512	taste receptor, type 2, member 135	chr6:42355527-42356493	HFD_LepR	10hr_PBS_LepR	NOTEST	0.0181786	0	-inf	0	1	1	0	#VALUE!	NO
Terc	Terc	Terc	21748	telomerase RNA component	chr3:96218359-96218756	HFD_LepR	10hr_PBS_LepR	NOTEST	0.066827	0	-inf	0	1	1	0	#VALUE!	NO
Tex28	Tex28	Tex28	385380	testis expressed 28	chrX:71396282-71413177	HFD_LepR	10hr_PBS_LepR	NOTEST	0.0113901	0	-inf	0	1	1	0	#VALUE!	NO
Tgm5	Tgm5	Tgm5	74176	transglutaminase 5	chr2:120871846-120911495	HFD_LepR	10hr_PBS_LepR	NOTEST	0.01629	0	-inf	0	1	1	0	#VALUE!	NO
Tgm7	Tgm7	Tgm7	640543	transglutaminase 7	chr2:120919324-120935527	HFD_LepR	10hr_PBS_LepR	NOTEST	0.0128475	0	-inf	0	1	1	0	#VALUE!	NO
Tlr8	Tlr8	Tlr8	170744	toll-like receptor 8	chrX:163680663-163701720	HFD_LepR	10hr_PBS_LepR	NOTEST	0.00875549	0	-inf	0	1	1	0	#VALUE!	NO
Tm4sf19	Tm4sf19	Tm4sf19	277203	transmembrane 4 L six family member 19	chr16:32400591-32408313	HFD_LepR	10hr_PBS_LepR	NOTEST	0.0131537	0	-inf	0	1	1	0	#VALUE!	NO
Tm4sf20	Tm4sf20	Tm4sf20	66261	transmembrane 4 L six family member 20	chr1:82753223-82765031	HFD_LepR	10hr_PBS_LepR	NOTEST	0.00972549	0	-inf	0	1	1	0	#VALUE!	NO
Tmem95	Tmem95	Tmem95	100503361	transmembrane protein 95	chr11:69690185-69691520	HFD_LepR	10hr_PBS_LepR	NOTEST	0.0423801	0	-inf	0	1	1	0	#VALUE!	NO
Tmprss11bnl	Tmprss11bnl	Tmprss11bnl	319875	transmembrane protease, serine 11b N terminal like	chr5:87088546-87105323	HFD_LepR	10hr_PBS_LepR	NOTEST	0.00631609	0	-inf	0	1	1	0	#VALUE!	NO
Tnip3	Tnip3	Tnip3	414084	TNFAIP3 interacting protein 3	chr6:65540391-65584034	HFD_LepR	10hr_PBS_LepR	NOTEST	0.0112179	0	-inf	0	1	1	0	#VALUE!	NO
Tnni2	Tnni2	Tnni2	21953	troponin I, skeletal, fast 2	chr7:149628372-149630310	HFD_LepR	10hr_PBS_LepR	NOTEST	0.100478	0	-inf	0	1	1	0	#VALUE!	NO
Tnp2	Tnp2	Tnp2	21959	transition protein 2	chr16:10788027-10788748	HFD_LepR	10hr_PBS_LepR	NOTEST	0.0335574	0	-inf	0	1	1	0	#VALUE!	NO
U05342	U05342,Zfp91	U05342,Zfp91	664779	Zfp91-Cntf readthrough transcript (NMD candidate)	chr19:12838017-12870613	HFD_LepR	10hr_PBS_LepR	NOTEST	0.0180655	0	-inf	0	1	1	0	#VALUE!	NO
Ucp1	Ucp1	Ucp1	22227	uncoupling protein 1 (mitochondrial, proton carrier)	chr8:85814246-85822355	HFD_LepR	10hr_PBS_LepR	NOTEST	0.0364715	0	-inf	0	1	1	0	#VALUE!	NO
Ugt1a6a	Ugt1a6a	Ugt1a6a	94284	UDP glucuronosyltransferase 1 family, polypeptide A6A	chr1:89951985-90116577	HFD_LepR	10hr_PBS_LepR	NOTEST	0.0126253	0	-inf	0	1	1	0	#VALUE!	NO
Ugt1a7c	Ugt1a7c	Ugt1a7c	394432	UDP glucuronosyltransferase 1 family, polypeptide A7C	chr1:89951985-90116577	HFD_LepR	10hr_PBS_LepR	NOTEST	0.0139127	0	-inf	0	1	1	0	#VALUE!	NO
Ugt2b1	Ugt2b1	Ugt2b1	71773	UDP glucuronosyltransferase 2 family, polypeptide B1	chr5:87345663-87355528	HFD_LepR	10hr_PBS_LepR	NOTEST	0.00591584	0	-inf	0	1	1	0	#VALUE!	NO
Usp44	Usp44	Usp44	327799	ubiquitin specific peptidase 44	chr10:93294299-93311283	HFD_LepR	10hr_PBS_LepR	NOTEST	0.00479748	0	-inf	0	1	1	0	#VALUE!	NO
Vgll1	Vgll1	Vgll1	170828	vestigial like 1 homolog (Drosophila)	chrX:54341282-54358623	HFD_LepR	10hr_PBS_LepR	NOTEST	0.0128502	0	-inf	0	1	1	0	#VALUE!	NO
Vmn1r215	Vmn1r215	Vmn1r215	171253	vomeronasal 1 receptor 215	chr13:23167660-23168563	HFD_LepR	10hr_PBS_LepR	NOTEST	0.0189377	0	-inf	0	1	1	0	#VALUE!	NO
Vmn1r53	Vmn1r53	Vmn1r53	113853	vomeronasal 1 receptor 53	chr6:90173310-90174432	HFD_LepR	10hr_PBS_LepR	NOTEST	0.0148841	0	-inf	0	1	1	0	#VALUE!	NO
Vmn2r118	Vmn2r118	Vmn2r118	383258	vomeronasal 2, receptor 118	chr17:55731638-55763970	HFD_LepR	10hr_PBS_LepR	NOTEST	0.010856	0	-inf	0	1	1	0	#VALUE!	NO
Vpreb1	Vpreb1	Vpreb1	22362	pre-B lymphocyte gene 1	chr16:16868493-16869348	HFD_LepR	10hr_PBS_LepR	NOTEST	0.0715147	0	-inf	0	1	1	0	#VALUE!	NO
Wfdc12	Wfdc12	Wfdc12	192200	WAP four-disulfide core domain 12	chr2:164014966-164016294	HFD_LepR	10hr_PBS_LepR	NOTEST	0.0963937	0	-inf	0	1	1	0	#VALUE!	NO
Wfdc13	Wfdc13	Wfdc13	408190	WAP four-disulfide core domain 13	chr2:164510606-164513206	HFD_LepR	10hr_PBS_LepR	NOTEST	0.0445287	0	-inf	0	1	1	0	#VALUE!	NO
Wfdc6b	Wfdc6b	Wfdc6b	433502	WAP four-disulfide core domain 6B	chr2:164439199-164443713	HFD_LepR	10hr_PBS_LepR	NOTEST	0.0193595	0	-inf	0	1	1	0	#VALUE!	NO
Xlr5a	Xlr5a	Xlr5a	574438	X-linked lymphocyte-regulated 5A	chrX:70352973-70374599	HFD_LepR	10hr_PBS_LepR	NOTEST	0.0287343	0	-inf	0	1	1	0	#VALUE!	NO
Zfp600	Zfp600	Zfp600	667666	zinc finger protein 600	chr4:146124224-146166150	HFD_LepR	10hr_PBS_LepR	NOTEST	0.0160995	0	-inf	0	1	1	0	#VALUE!	NO
Znrf4	Znrf4	Znrf4	20834	zinc and ring finger 4	chr17:56650670-56651906	HFD_LepR	10hr_PBS_LepR	NOTEST	0.0134214	0	-inf	0	1	1	0	#VALUE!	NO
Gm14440	Gm14440	Gm14440	100503353	predicted gene 14440	chr2:176266768-176598837	HFD_LepR	10hr_PBS_LepR	LOWDATA	0	0.00611608	inf	0	1	1	inf	#VALUE!	NO
Mageb2	Mageb2	Mageb2	17146	melanoma antigen, family B, 2	chrX:89260529-89261672	HFD_LepR	10hr_PBS_LepR	LOWDATA	0	0.00860883	inf	0	1	1	inf	#VALUE!	NO
Mir147	Mir147	Mir147	387165	microRNA 147	chr2:122463622-122466812	HFD_LepR	10hr_PBS_LepR	LOWDATA	0	0.00215418	inf	0	1	1	inf	#VALUE!	NO
Mir1903	Mir1903	Mir1903	100316680	microRNA 1903	chr8:130882972-131029375	HFD_LepR	10hr_PBS_LepR	LOWDATA	0	0.19405	inf	0	1	1	inf	#VALUE!	NO
Mir1937b-2	Mir1937b-2	Mir1937b-2			chr6:133669474-133669593	HFD_LepR	10hr_PBS_LepR	LOWDATA	0	3.49745	inf	0	1	1	inf	#VALUE!	NO
Mir671	Mir671	Mir671	735264	microRNA 671	chr5:24092567-24098304	HFD_LepR	10hr_PBS_LepR	LOWDATA	0	18.5876	inf	0	1	1	inf	#VALUE!	NO
Pira4	Pira4,Pira7	Pira4,Pira7	18727	paired-Ig-like receptor A4	chr7:3788411-3867103	HFD_LepR	10hr_PBS_LepR	LOWDATA	0	0.0033423	inf	0	1	1	inf	#VALUE!	NO
Raet1b	Raet1b	Raet1b	19369	retinoic acid early transcript beta	chr10:21878414-22093945	HFD_LepR	10hr_PBS_LepR	LOWDATA	0	0.00596046	inf	0	1	1	inf	#VALUE!	NO
Snord7	Snord7	Snord7	100302731	small nucleolar RNA, C/D box 7	chr11:83105200-83112479	HFD_LepR	10hr_PBS_LepR	LOWDATA	0	2.23717	inf	0	1	1	inf	#VALUE!	NO
Snord1a	Snord1a	Snord1a	100216538	small nucleolar RNA, C/D box 1A	chr11:116532973-116537112	HFD_LepR	10hr_PBS_LepR	LOWDATA	23.8178	0	-inf	0	1	1	0	#VALUE!	NO
Naip7	Naip7	Naip7	53880	NLR family, apoptosis inhibitory protein 7	chr13:101051075-101087643	HFD_LepR	10hr_PBS_LepR	NOTEST	0.0107245	5.34866e-06	-10.9694	0	1	1	0.000498748457531196	2005.02	NO
Pisd-ps1	Pisd-ps1	Pisd-ps1	236604	phosphatidylserine decarboxylase, pseudogene 1	chr11:3024023-3093466	HFD_LepR	10hr_PBS_LepR	OK	7.84206	0.0338398	-7.85637	-1.91317	0.24825	0.999356	0.00431516069148202	231.741	NO
Gm15698	Gm15698	Gm15698	217066	transcription elongation factor B (SIII), polypeptide 2 pseudogene	chr11:88825980-88828231	HFD_LepR	10hr_PBS_LepR	NOTEST	0.212947	0.0129678	-4.03749	0	1	1	0.0608967903030288	16.4212	NO
Gm6460	Gm6460	Gm6460	623898	predicted gene 6460	chr5:11594955-11599480	HFD_LepR	10hr_PBS_LepR	NOTEST	0.291757	0.0192424	-3.9224	0	1	1	0.0659538185357756	15.1621	NO
Anxa13	Anxa13	Anxa13	69787	annexin A13	chr15:58173018-58220829	HFD_LepR	10hr_PBS_LepR	NOTEST	0.0841556	0.00617481	-3.76859	0	1	1	0.0733738603224842	13.6288	NO
Ereg	Ereg	Ereg	13874	epiregulin	chr5:91503642-91522675	HFD_LepR	10hr_PBS_LepR	NOTEST	0.0226607	0.00171316	-3.72547	0	1	1	0.0755999976591209	13.2275	NO
Il27	Il27	Il27	246779	interleukin 27	chr7:133732808-133738424	HFD_LepR	10hr_PBS_LepR	NOTEST	0.401438	0.0318945	-3.6538	0	1	1	0.0794504939953763	12.5865	NO
Oas2	Oas2	Oas2	246728	2'-5' oligoadenylate synthetase 2	chr5:121180341-121199857	HFD_LepR	10hr_PBS_LepR	NOTEST	0.0703772	0.00582133	-3.59569	0	1	1	0.0827159867342598	12.0896	NO
Gm6455	Gm6455	Gm6455	623849	predicted gene 6455	chr5:10865028-10870808	HFD_LepR	10hr_PBS_LepR	NOTEST	0.169073	0.0143933	-3.55418	0	1	1	0.0851305050678812	11.7467	NO
Abca12	Abca12	Abca12	74591	ATP-binding cassette, sub-family A (ABC1), member 12	chr1:71289663-71461484	HFD_LepR	10hr_PBS_LepR	NOTEST	0.00959301	0.000842051	-3.51	0	1	1	0.0877778047336248	11.3924	NO
Mir1893	Mir1893	Mir1893	100316773	microRNA 1893	chr18:6435948-6516085	HFD_LepR	10hr_PBS_LepR	LOWDATA	60.189	5.28401	-3.50979	0	1	1	0.0877905826805391	11.3907	NO
Hba-a2	Hba-a2	Hba-a2	110257	hemoglobin alpha, adult chain 2	chr11:32196488-32197310	HFD_LepR	10hr_PBS_LepR	OK	1.16597	0.10543	-3.46717	-0.726788	0.23765	0.999356	0.0904227747695826	11.0592	NO
4932411G14Rik	4932411G14Rik	4932411G14Rik	238663	spermatogenesis associated 31 subfamily D, member 1D	chr13:59827285-59833113	HFD_LepR	10hr_PBS_LepR	NOTEST	0.0210615	0.00196856	-3.4194	0	1	1	0.0934669417659352	10.699	NO
Gm10636	Gm10636	Gm10636	100038607	predicted gene 10636	chr3:146030116-146041908	HFD_LepR	10hr_PBS_LepR	NOTEST	0.0275686	0.00278015	-3.30979	0	1	1	0.100844897909366	9.91622	NO
Xlr4a	Xlr4a	Xlr4a	434794	X-linked lymphocyte-regulated 4A	chrX:70319683-70327846	HFD_LepR	10hr_PBS_LepR	NOTEST	0.0608216	0.00627388	-3.27715	0	1	1	0.103152450531976	9.69439	NO
Gm7337	Gm7337	Gm7337	654494	DAZ interacting protein 1 pseudogene	chr5:88279383-88282037	HFD_LepR	10hr_PBS_LepR	NOTEST	0.0515421	0.00534015	-3.2708	0	1	1	0.103607475111326	9.65181	NO
B020004J07Rik	B020004J07Rik	B020004J07Rik	545662	RIKEN cDNA B020004J07 gene	chr4:101507573-101516627	HFD_LepR	10hr_PBS_LepR	NOTEST	0.037043	0.00391353	-3.24266	0	1	1	0.105648193231997	9.46538	NO
Fam26d	Fam26d	Fam26d	270711	family with sequence similarity 26, member D	chr10:33757402-33829621	HFD_LepR	10hr_PBS_LepR	NOTEST	0.0185997	0.00207381	-3.16492	0	1	1	0.111497247476312	8.96883	NO
Tm6sf2	Tm6sf2	Tm6sf2	107770	transmembrane 6 superfamily member 2	chr8:72596830-72603951	HFD_LepR	10hr_PBS_LepR	NOTEST	0.135046	0.0153746	-3.13482	0	1	1	0.113847932720161	8.78365	NO
Muc13	Muc13	Muc13	17063	mucin 13, epithelial transmembrane	chr16:33794122-33820013	HFD_LepR	10hr_PBS_LepR	NOTEST	0.0224776	0.00261253	-3.10497	0	1	1	0.116228034695553	8.60378	NO
Atp1a4	Atp1a4	Atp1a4	27222	ATPase, Na+/K+ transporting, alpha 4 polypeptide	chr1:174153638-174188555	HFD_LepR	10hr_PBS_LepR	NOTEST	0.0198239	0.00231425	-3.09862	0	1	1	0.116740738100303	8.56599	NO
Hist1h2ak	Hist1h2ak	Hist1h2ak	319169	histone cluster 1, H2ak	chr13:21845303-21845696	HFD_LepR	10hr_PBS_LepR	NOTEST	0.426032	0.0500878	-3.08843	0	1	1	0.117568216623087	8.5057	NO
Grxcr2	Grxcr2	Grxcr2	332309	glutaredoxin, cysteine rich 2	chr18:42145854-42158703	HFD_LepR	10hr_PBS_LepR	NOTEST	0.073609	0.00866714	-3.08625	0	1	1	0.11774600364253	8.49286	NO
Gm9696	Gm9696	Gm9696	676914	arylacetamide deacetylase-like 2 pseudogene	chr3:59756230-59777516	HFD_LepR	10hr_PBS_LepR	NOTEST	0.0177859	0.00220159	-3.01412	0	1	1	0.123782562619306	8.07868	NO
Speer3	Speer3	Speer3	71026	spermatogenesis associated glutamate (E)-rich protein 3	chr5:13791618-13796819	HFD_LepR	10hr_PBS_LepR	OK	0.515524	0.0641252	-3.00707	-2.39672	0.00775	0.468147	0.124388929692575	8.0393	NO
Rnu1b2	Rnu1b2	Rnu1b2	19845	U1b2 small nuclear RNA	chr3:96177017-96178189	HFD_LepR	10hr_PBS_LepR	NOTEST	0.0690509	0.00861552	-3.00265	0	1	1	0.124770605741216	8.01471	NO
Hapln3	Hapln3	Hapln3	67666	hyaluronan and proteoglycan link protein 3	chr7:86261912-86275904	HFD_LepR	10hr_PBS_LepR	NOTEST	0.0547907	0.00697644	-2.97337	0	1	1	0.127328740093107	7.85369	NO
Adh6-ps1	Adh6-ps1	Adh6-ps1	639769	alcohol dehydrogenase 6 (class V), pseudogene 1	chr3:138037084-138051255	HFD_LepR	10hr_PBS_LepR	NOTEST	0.0195527	0.0024915	-2.97228	0	1	1	0.127424977180901	7.84775	NO
Cryge	Cryge	Cryge	12968	crystallin, gamma E	chr1:65095130-65097737	HFD_LepR	10hr_PBS_LepR	NOTEST	0.270043	0.0349418	-2.95017	0	1	1	0.129392867570593	7.7284	NO
Tigd4	Tigd4	Tigd4	403175	tigger transposable element derived 4	chr3:84397495-84400954	HFD_LepR	10hr_PBS_LepR	NOTEST	0.0359571	0.00469947	-2.93571	0	1	1	0.130696281495477	7.65133	NO
4930579C15Rik	4930579C15Rik	4930579C15Rik	67753	equatorin, sperm acrosome associated	chr4:94573983-94595501	HFD_LepR	10hr_PBS_LepR	NOTEST	0.0903333	0.0122225	-2.88572	0	1	1	0.135304338047312	7.39075	NO
Lrrc15	Lrrc15	Lrrc15	74488	leucine rich repeat containing 15	chr16:30269387-30283340	HFD_LepR	10hr_PBS_LepR	NOTEST	0.0103783	0.00140525	-2.88467	0	1	1	0.13540284900278	7.38537	NO
Cct8l1	Cct8l1	Cct8l1	242891	chaperonin containing TCP1, subunit 8 (theta)-like 1	chr5:25021884-25023845	HFD_LepR	10hr_PBS_LepR	NOTEST	0.0294557	0.00398867	-2.88457	0	1	1	0.135412234738364	7.38486	NO
Ceacam18	Ceacam18	Ceacam18	72431	carcinoembryonic antigen-related cell adhesion molecule 18	chr7:50890108-50904664	HFD_LepR	10hr_PBS_LepR	NOTEST	0.0283756	0.00384498	-2.8836	0	1	1	0.135503310142794	7.37989	NO
Sgca	Sgca	Sgca	20391	sarcoglycan, alpha (dystrophin-associated glycoprotein)	chr11:94824135-94837641	HFD_LepR	10hr_PBS_LepR	NOTEST	0.0828432	0.0115285	-2.84519	0	1	1	0.13915937406544	7.18601	NO
Ms4a6d	Ms4a6d	Ms4a6d	68774	membrane-spanning 4-domains, subfamily A, member 6D	chr19:11661095-11679294	HFD_LepR	10hr_PBS_LepR	NOTEST	0.0809924	0.0114119	-2.82725	0	1	1	0.140900633183394	7.0972	NO
Cyp11b1	Cyp11b1	Cyp11b1	110115	cytochrome P450, family 11, subfamily b, polypeptide 1	chr15:74665321-74672073	HFD_LepR	10hr_PBS_LepR	NOTEST	0.0241427	0.00341185	-2.82296	0	1	1	0.141320239065267	7.07613	NO
Batf2	Batf2	Batf2	74481	basic leucine zipper transcription factor, ATF-like 2	chr19:6164457-6172475	HFD_LepR	10hr_PBS_LepR	NOTEST	0.045387	0.00656015	-2.79048	0	1	1	0.14453792568064	6.9186	NO
Lypd5	Lypd5	Lypd5	76942	Ly6/Plaur domain containing 5	chr7:25134242-25138852	HFD_LepR	10hr_PBS_LepR	NOTEST	0.0878964	0.0128622	-2.77267	0	1	1	0.146333298425804	6.83371	NO
Hist1h2ba	Hist1h2ba	Hist1h2ba	319177	histone cluster 1, H2ba	chr13:24025641-24026025	HFD_LepR	10hr_PBS_LepR	NOTEST	0.279762	0.0415632	-2.75082	0	1	1	0.148566423087334	6.731	NO
Il2	Il2	Il2	16183	interleukin 2	chr3:37019641-37024876	HFD_LepR	10hr_PBS_LepR	NOTEST	0.119143	0.018176	-2.71259	0	1	1	0.152555912541356	6.55497	NO
Lgals6	Lgals6	Lgals6	16857	lectin, galactose binding, soluble 6	chr7:29619010-29626722	HFD_LepR	10hr_PBS_LepR	NOTEST	0.137365	0.0209811	-2.71085	0	1	1	0.152740017580523	6.54707	NO
Cd177	Cd177	Cd177	68891	CD177 antigen	chr7:25529001-25545330	HFD_LepR	10hr_PBS_LepR	NOTEST	0.019541	0.00302461	-2.69168	0	1	1	0.154783114540844	6.46065	NO
BC094916	BC094916	BC094916	545384	cDNA sequence BC094916	chr1:175451441-175466088	HFD_LepR	10hr_PBS_LepR	NOTEST	0.0646999	0.0101187	-2.67674	0	1	1	0.15639431758745	6.39409	NO
Ppp1r1c	Ppp1r1c	Ppp1r1c	75276	protein phosphatase 1, regulatory (inhibitor) subunit 1C	chr2:79547936-79650470	HFD_LepR	10hr_PBS_LepR	NOTEST	0.073661	0.0115683	-2.67072	0	1	1	0.157048274804613	6.36747	NO
BC061237	BC061237	BC061237	385138	cDNA sequence BC061237	chr14:45119792-45126016	HFD_LepR	10hr_PBS_LepR	NOTEST	0.0521327	0.00854478	-2.60907	0	1	1	0.163904798873573	6.1011	NO
Gm525	Gm525	Gm525	217071	predicted gene 525	chr11:88935154-88954378	HFD_LepR	10hr_PBS_LepR	OK	0.708698	0.116167	-2.60897	-2.21915	0.03855	0.930885	0.163916160282247	6.10068	NO
1600015I10Rik	1600015I10Rik	1600015I10Rik	69761	RIKEN cDNA 1600015I10 gene	chr6:48879894-48883686	HFD_LepR	10hr_PBS_LepR	NOTEST	0.0408416	0.00670933	-2.6058	0	1	1	0.164276725405009	6.08729	NO
Neil3	Neil3	Neil3	234258	nei like 3 (E. coli)	chr8:54672220-54724419	HFD_LepR	10hr_PBS_LepR	NOTEST	0.0574971	0.00946642	-2.6026	0	1	1	0.164641507248411	6.0738	NO
Dsg3	Dsg3	Dsg3	13512	desmoglein 3	chr18:20668804-20699811	HFD_LepR	10hr_PBS_LepR	NOTEST	0.00981093	0.00166662	-2.55747	0	1	1	0.16987318007843	5.88674	NO
Gdf2	Gdf2	Gdf2	12165	growth differentiation factor 2	chr14:34754224-34760384	HFD_LepR	10hr_PBS_LepR	NOTEST	0.0149232	0.0025417	-2.55369	0	1	1	0.17031884776743	5.87134	NO
Gcm2	Gcm2	Gcm2	107889	glial cells missing homolog 2 (Drosophila)	chr13:41196795-41205357	HFD_LepR	10hr_PBS_LepR	NOTEST	0.0297625	0.00506957	-2.55356	0	1	1	0.170334195742703	5.87081	NO
Hephl1	Hephl1	Hephl1	244698	hephaestin-like 1	chr9:14856284-14916552	HFD_LepR	10hr_PBS_LepR	NOTEST	0.0155792	0.00267548	-2.54175	0	1	1	0.171734285884423	5.82295	NO
Chst4	Chst4	Chst4	26887	carbohydrate (chondroitin 6/keratan) sulfotransferase 4	chr8:112552974-112563234	HFD_LepR	10hr_PBS_LepR	NOTEST	0.0505974	0.00878641	-2.52572	0	1	1	0.173653091502526	5.75861	NO
Il1b	Il1b	Il1b	16176	interleukin 1 beta	chr2:129190315-129201469	HFD_LepR	10hr_PBS_LepR	NOTEST	0.0355422	0.00618841	-2.52189	0	1	1	0.174114710160785	5.74334	NO
Mrap	Mrap	Mrap	77037	melanocortin 2 receptor accessory protein	chr16:90738568-90750021	HFD_LepR	10hr_PBS_LepR	NOTEST	0.112799	0.0196835	-2.51869	0	1	1	0.174501337571206	5.73062	NO
Stoml3	Stoml3	Stoml3	229277	stomatin (Epb7.2)-like 3	chr3:53292714-53311574	HFD_LepR	10hr_PBS_LepR	NOTEST	0.119993	0.0213899	-2.48795	0	1	1	0.17825939256323	5.6098	NO
Ces2g	Ces2g	Ces2g	72361	carboxylesterase 2G	chr8:107485617-107493437	HFD_LepR	10hr_PBS_LepR	NOTEST	0.0156484	0.00281336	-2.47564	0	1	1	0.179786923776719	5.56214	NO
Gm6531	Gm6531	Gm6531	624855	predicted gene 6531	chr8:87675822-87697521	HFD_LepR	10hr_PBS_LepR	NOTEST	0.0861875	0.0155586	-2.46977	0	1	1	0.180519926328323	5.53955	NO
Olfr1372-ps1	Olfr1372-ps1	Olfr1372-ps1	257871	olfactory receptor 1372, pseudogene 1	chr11:51968377-51971409	HFD_LepR	10hr_PBS_LepR	NOTEST	0.0257888	0.0046696	-2.46537	0	1	1	0.181071325004946	5.52269	NO
Aire	Aire	Aire	11634	autoimmune regulator (autoimmune polyendocrinopathy candidiasis ectodermal dystrophy)	chr10:77492775-77526360	HFD_LepR	10hr_PBS_LepR	NOTEST	0.0446034	0.00818202	-2.44663	0	1	1	0.183438707497156	5.45141	NO
Atf7ip2	Atf7ip2	Atf7ip2	75329	activating transcription factor 7 interacting protein 2	chr16:10192998-10243144	HFD_LepR	10hr_PBS_LepR	NOTEST	0.0135962	0.00254527	-2.41731	0	1	1	0.187204886713727	5.34174	NO
Zfp936	Zfp936	Zfp936	668620	zinc finger protein 936	chr7:50432957-50447479	HFD_LepR	10hr_PBS_LepR	NOTEST	0.0260081	0.00487164	-2.41648	0	1	1	0.1873126189483	5.33867	NO
Itih4	Itih4	Itih4	16427	inter alpha-trypsin inhibitor, heavy chain 4	chr14:31699677-31715169	HFD_LepR	10hr_PBS_LepR	NOTEST	0.0128963	0.00242522	-2.41077	0	1	1	0.188055447057579	5.31758	NO
4933427D06Rik	4933427D06Rik	4933427D06Rik	232217	RIKEN cDNA 4933427D06 gene	chr6:89046108-89060031	HFD_LepR	10hr_PBS_LepR	NOTEST	0.0150656	0.00284456	-2.40498	0	1	1	0.188811690663031	5.29628	NO
Scnn1b	Scnn1b	Scnn1b	20277	sodium channel, nonvoltage-gated 1 beta	chr7:129008624-129062030	HFD_LepR	10hr_PBS_LepR	NOTEST	0.0369965	0.00702815	-2.39617	0	1	1	0.189968220822043	5.26404	NO
Phox2a	Phox2a	Phox2a	11859	paired-like homeobox 2a	chr7:108966826-108986740	HFD_LepR	10hr_PBS_LepR	OK	1.46647	0.279143	-2.39327	-1.99508	0.01765	0.726437	0.190350465089372	5.25347	NO
Alb	Alb	Alb	11657	albumin	chr5:90889914-90905629	HFD_LepR	10hr_PBS_LepR	NOTEST	0.0190539	0.00364121	-2.38759	0	1	1	0.191101366542409	5.23282	NO
Cysltr1	Cysltr1	Cysltr1	58861	cysteinyl leukotriene receptor 1	chrX:103771855-103905896	HFD_LepR	10hr_PBS_LepR	NOTEST	0.0449525	0.00860292	-2.3855	0	1	1	0.191378411438774	5.22525	NO
Yipf7	Yipf7	Yipf7	75581	Yip1 domain family, member 7	chr5:69907916-69933871	HFD_LepR	10hr_PBS_LepR	NOTEST	0.0805695	0.015637	-2.36527	0	1	1	0.194080893162752	5.15249	NO
Atp6v1e2	Atp6v1e2	Atp6v1e2	74915	ATPase, H+ transporting, lysosomal V1 subunit E2	chr17:87343448-87347227	HFD_LepR	10hr_PBS_LepR	NOTEST	0.0458102	0.00900003	-2.34767	0	1	1	0.196463062707622	5.09002	NO
Pou2af1	Pou2af1	Pou2af1	18985	POU domain, class 2, associating factor 1	chr9:51021794-51048184	HFD_LepR	10hr_PBS_LepR	NOTEST	0.0333836	0.00660984	-2.33645	0	1	1	0.197996934640855	5.05058	NO
Cxcl11	Cxcl11	Cxcl11	56066	chemokine (C-X-C motif) ligand 11	chr5:92760866-92843653	HFD_LepR	10hr_PBS_LepR	NOTEST	0.0715728	0.0143318	-2.32019	0	1	1	0.200241096316048	4.99398	NO
Cyct	Cyct	Cyct	13067	cytochrome c, testis	chr2:76191999-76198505	HFD_LepR	10hr_PBS_LepR	NOTEST	0.335565	0.068168	-2.29943	0	1	1	0.203143343930466	4.92263	NO
Ccl4	Ccl4	Ccl4	20303	chemokine (C-C motif) ligand 4	chr11:83476085-83478185	HFD_LepR	10hr_PBS_LepR	NOTEST	0.0857531	0.0174363	-2.2981	0	1	1	0.203330705234061	4.9181	NO
Gata5	Gata5	Gata5	14464	GATA binding protein 5	chr2:180059792-180069384	HFD_LepR	10hr_PBS_LepR	NOTEST	0.0366913	0.00752841	-2.28502	0	1	1	0.20518255774868	4.87371	NO
Hist1h2ac	Hist1h2ac	Hist1h2ac	319164	histone cluster 1, H2ac	chr13:23773335-23775828	HFD_LepR	10hr_PBS_LepR	NOTEST	0.0898289	0.0185211	-2.27801	0	1	1	0.206181958003139	4.85008	NO
S100a9	S100a9	S100a9	20202	S100 calcium binding protein A9 (calgranulin B)	chr3:90496554-90499613	HFD_LepR	10hr_PBS_LepR	NOTEST	0.222949	0.0463998	-2.26452	0	1	1	0.208118915539127	4.80495	NO
Ggt6	Ggt6	Ggt6	71522	gamma-glutamyltransferase 6	chr11:72249027-72251906	HFD_LepR	10hr_PBS_LepR	NOTEST	0.0457172	0.00953829	-2.26093	0	1	1	0.208637443195153	4.793	NO
Gm5084	Gm5084	Gm5084	100503759	predicted gene 5084	chr13:60306831-60317379	HFD_LepR	10hr_PBS_LepR	NOTEST	0.0186805	0.00390262	-2.25902	0	1	1	0.208913843549556	4.78666	NO
Olfr456	Olfr456	Olfr456	259144	olfactory receptor 456	chr6:42436161-42437213	HFD_LepR	10hr_PBS_LepR	NOTEST	0.0451939	0.00948686	-2.25212	0	1	1	0.209915412236725	4.76382	NO
Prss16	Prss16	Prss16	54373	protease, serine, 16 (thymus)	chr13:22094044-22101610	HFD_LepR	10hr_PBS_LepR	NOTEST	0.0744717	0.0156792	-2.24784	0	1	1	0.210539086639267	4.74971	NO
Fam50b	Fam50b	Fam50b	108161	family with sequence similarity 50, member B	chr13:34831510-34839491	HFD_LepR	10hr_PBS_LepR	NOTEST	0.0355247	0.00754971	-2.23433	0	1	1	0.212519922952778	4.70544	NO
4933437F05Rik	4933437F05Rik	4933437F05Rik	71275	NADP+ dependent oxidoreductase domain containing 1	chr12:88562072-88579551	HFD_LepR	10hr_PBS_LepR	NOTEST	0.309524	0.0661948	-2.22526	0	1	1	0.213860211430827	4.67595	NO
Egr2	Egr2	Egr2	13654	early growth response 2	chr10:67000616-67004936	HFD_LepR	10hr_PBS_LepR	NOTEST	0.246711	0.0534373	-2.20691	0	1	1	0.21659772574783	4.61685	NO
Galp	Galp	Galp	232836	galanin-like peptide	chr7:6148691-6167739	HFD_LepR	10hr_PBS_LepR	OK	0.870697	0.190154	-2.195	-2.66915	0.01435	0.650831	0.218393223979174	4.5789	NO
AU022751	AU022751	AU022751	102991	expressed sequence AU022751	chrX:5658335-5660538	HFD_LepR	10hr_PBS_LepR	NOTEST	0.0245692	0.00544717	-2.17327	0	1	1	0.221707579889483	4.51045	NO
Myl7	Myl7	Myl7	17898	myosin, light polypeptide 7, regulatory	chr11:5796639-5798785	HFD_LepR	10hr_PBS_LepR	NOTEST	0.164915	0.0365835	-2.17246	0	1	1	0.221832092386901	4.50791	NO
Hsf3	Hsf3	Hsf3	245525	heat shock transcription factor 3	chrX:93502205-93552579	HFD_LepR	10hr_PBS_LepR	NOTEST	0.0449393	0.00997841	-2.1711	0	1	1	0.222041307696547	4.50367	NO
Catsperg2	Catsperg2	Catsperg2	76718	catsper channel auxiliary subunit gamma 2	chr7:30482237-30512034	HFD_LepR	10hr_PBS_LepR	NOTEST	0.0275825	0.00615842	-2.16312	0	1	1	0.223272890998822	4.47882	NO
F5	F5	F5	14067	coagulation factor V	chr1:166081989-166150405	HFD_LepR	10hr_PBS_LepR	NOTEST	0.0612923	0.0138475	-2.14609	0	1	1	0.225924087370175	4.42627	NO
2310007L24Rik	2310007L24Rik	2310007L24Rik	75573	RIKEN cDNA 2310007L24 gene	chr11:106236139-106238428	HFD_LepR	10hr_PBS_LepR	NOTEST	0.221736	0.0507377	-2.12771	0	1	1	0.228820783288843	4.37023	NO
Calcoco2	Calcoco2	Calcoco2	76815	calcium binding and coiled-coil domain 2	chr11:95960639-95973276	HFD_LepR	10hr_PBS_LepR	NOTEST	0.0554485	0.0126953	-2.12685	0	1	1	0.22895722552534	4.36763	NO
Sprr1a	Sprr1a	Sprr1a	20753	small proline-rich protein 1A	chr3:92287875-92289803	HFD_LepR	10hr_PBS_LepR	OK	1.86028	0.431713	-2.10738	-3.49133	0.00055	0.0826973	0.232068079238601	4.30908	NO
Gcm1	Gcm1	Gcm1	14531	glial cells missing homolog 1 (Drosophila)	chr9:77899764-77913431	HFD_LepR	10hr_PBS_LepR	NOTEST	0.0477942	0.0111371	-2.10147	0	1	1	0.233020695952327	4.29146	NO
Foxs1	Foxs1	Foxs1	14239	forkhead box S1	chr2:152757633-152758944	HFD_LepR	10hr_PBS_LepR	NOTEST	0.0592583	0.0138203	-2.10023	0	1	1	0.233221063920007	4.28778	NO
Gm8898	Gm8898	Gm8898	667962	predicted gene 8898	chr2:175868369-175987706	HFD_LepR	10hr_PBS_LepR	NOTEST	0.00759621	0.00179603	-2.08047	0	1	1	0.236437372761037	4.22945	NO
Cox8b	Cox8b	Cox8b	12869	cytochrome c oxidase subunit VIIIb	chr7:148084840-148086345	HFD_LepR	10hr_PBS_LepR	NOTEST	0.402943	0.0960644	-2.0685	0	1	1	0.238407247661529	4.1945	NO
Il13ra2	Il13ra2	Il13ra2	16165	interleukin 13 receptor, alpha 2	chrX:143818020-143838375	HFD_LepR	10hr_PBS_LepR	NOTEST	0.0189693	0.00455108	-2.05938	0	1	1	0.239919113218894	4.16807	NO
Gm1587	Gm1587	Gm1587	380920	predicted gene 1587	chr14:78193751-78198775	HFD_LepR	10hr_PBS_LepR	NOTEST	0.0759372	0.0182463	-2.05721	0	1	1	0.240280254139593	4.16181	NO
Rbm44	Rbm44	Rbm44	329207	RNA binding motif protein 44	chr1:93041679-93067372	HFD_LepR	10hr_PBS_LepR	NOTEST	0.00696812	0.00168982	-2.0439	0	1	1	0.242507286327059	4.12359	NO
Slfn10-ps	Slfn10-ps	Slfn10-ps	237887	schlafen 10, pseudogene	chr11:82841629-82854035	HFD_LepR	10hr_PBS_LepR	NOTEST	0.00767242	0.00186456	-2.04085	0	1	1	0.243020513029348	4.11488	NO
Smok4a	Smok4a	Smok4a	272667	sperm motility kinase 4A	chr17:13714321-13721300	HFD_LepR	10hr_PBS_LepR	NOTEST	0.0131023	0.00319006	-2.03816	0	1	1	0.243474063500734	4.10721	NO
Il6	Il6	Il6	16193	interleukin 6	chr5:30339700-30346508	HFD_LepR	10hr_PBS_LepR	NOTEST	0.0286094	0.00699309	-2.03249	0	1	1	0.244432834575987	4.0911	NO
Mir212	Mir212	Mir212	387208	microRNA 212	chr11:74986889-74986980	HFD_LepR	10hr_PBS_LepR	OK	56.4176	13.8526	-2.02598	-45.1376	0.2291	0.999356	0.245538302675898	4.07268	NO
C030016D13Rik	C030016D13Rik	C030016D13Rik	107372	RIKEN cDNA C030016D13 gene	chr19:27504526-27507121	HFD_LepR	10hr_PBS_LepR	NOTEST	0.0482921	0.0119194	-2.01847	0	1	1	0.246819793513502	4.05154	NO
Il21	Il21	Il21	60505	interleukin 21	chr3:37121680-37131540	HFD_LepR	10hr_PBS_LepR	NOTEST	0.234544	0.0582745	-2.00892	0	1	1	0.248459050443877	4.02481	NO
Gm9758	Gm9758	Gm9758	381714	predicted gene 9758	chr5:14910123-14914889	HFD_LepR	10hr_PBS_LepR	NOTEST	0.079446	0.0199295	-1.99507	0	1	1	0.250855765234438	3.98635	NO
8430408G22Rik	8430408G22Rik	8430408G22Rik	213393	RIKEN cDNA 8430408G22 gene	chr6:116583025-116623854	HFD_LepR	10hr_PBS_LepR	OK	0.559542	0.140687	-1.99176	-0.912474	0.1431	0.999356	0.251431968667178	3.97722	NO
Mesp1	Mesp1	Mesp1	17292	mesoderm posterior 1	chr7:86937126-86938476	HFD_LepR	10hr_PBS_LepR	NOTEST	0.0462016	0.0116224	-1.99103	0	1	1	0.251559224793035	3.97521	NO
Htr3b	Htr3b	Htr3b	57014	5-hydroxytryptamine (serotonin) receptor 3B	chr9:48743112-48773095	HFD_LepR	10hr_PBS_LepR	NOTEST	0.117887	0.0296994	-1.9889	0	1	1	0.251930902016878	3.96934	NO
Foxe3	Foxe3	Foxe3	30923	forkhead box E3	chr4:114597751-114598618	HFD_LepR	10hr_PBS_LepR	NOTEST	0.0880805	0.0222907	-1.98238	0	1	1	0.253072034914468	3.95144	NO
Dyrk4	Dyrk4	Dyrk4	101320	dual-specificity tyrosine-(Y)-phosphorylation regulated kinase 4	chr6:126826216-126871857	HFD_LepR	10hr_PBS_LepR	NOTEST	0.0887765	0.0225268	-1.97854	0	1	1	0.253746530246493	3.94094	NO
Tubb2a-ps2	Tubb2a-ps2	Tubb2a-ps2	627110	tubulin, beta 2a, pseudogene 2	chr12:11889001-11889705	HFD_LepR	10hr_PBS_LepR	NOTEST	0.0529598	0.0134429	-1.97805	0	1	1	0.253832727892929	3.9396	NO
Gm1968	Gm1968	Gm1968	328657	predicted gene 1968	chr16:29958012-29979210	HFD_LepR	10hr_PBS_LepR	NOTEST	0.0340386	0.00865876	-1.97494	0	1	1	0.254380502193356	3.93112	NO
Mir344g	Mir344g	Mir344g	100526507	microRNA 344g	chr7:69088786-69127245	HFD_LepR	10hr_PBS_LepR	OK	254.648	65.6343	-1.95598	-0.80611	0.43005	0.999356	0.257745652787381	3.87979	NO
Serpina1a	Serpina1a	Serpina1a	20700	serine (or cysteine) peptidase inhibitor, clade A, member 1A	chr12:105091668-105101829	HFD_LepR	10hr_PBS_LepR	NOTEST	0.10269	0.0265558	-1.9512	0	1	1	0.258601043177906	3.86696	NO
1700008P20Rik	1700008P20Rik	1700008P20Rik	69301	tescalcin-like	chr7:25118098-25118984	HFD_LepR	10hr_PBS_LepR	OK	1.42692	0.370991	-1.94345	-3.36938	0.0019	0.191845	0.259993957646132	3.84624	NO
Tex21	Tex21	Tex21	80384	testis expressed gene 21	chr12:77299676-77347733	HFD_LepR	10hr_PBS_LepR	NOTEST	0.0304899	0.00794181	-1.94079	0	1	1	0.26047376929108	3.83916	NO
Agxt2	Agxt2	Agxt2	268782	alanine-glyoxylate aminotransferase 2	chr15:10288333-10339493	HFD_LepR	10hr_PBS_LepR	NOTEST	0.0163381	0.00425646	-1.94051	0	1	1	0.260524327261559	3.83841	NO
8430431K14Rik	8430431K14Rik	8430431K14Rik	78103	RIKEN cDNA 8430431K14 gene	chr19:30642040-31839523	HFD_LepR	10hr_PBS_LepR	NOTEST	0.0197691	0.00521633	-1.92214	0	1	1	0.263862822759038	3.78985	NO
Cd80	Cd80	Cd80	12519	CD80 antigen	chr16:38459012-38487014	HFD_LepR	10hr_PBS_LepR	NOTEST	0.0718535	0.0189867	-1.92007	0	1	1	0.264241688742591	3.78441	NO
Sec1	Sec1	Sec1	56546	secretory blood group 1	chr7:52933056-52934928	HFD_LepR	10hr_PBS_LepR	NOTEST	0.0640031	0.0169233	-1.91913	0	1	1	0.264413913722456	3.78195	NO
Prss54	Prss54	Prss54	70993	protease, serine, 54	chr8:98083191-98099097	HFD_LepR	10hr_PBS_LepR	NOTEST	0.0558708	0.01489	-1.90775	0	1	1	0.266507862309165	3.75223	NO
Nlrc5	Nlrc5	Nlrc5	434341	NLR family, CARD domain containing 5	chr8:96996662-97051172	HFD_LepR	10hr_PBS_LepR	NOTEST	0.123437	0.0332147	-1.89388	0	1	1	0.269082411910967	3.71633	NO
Gm11428	Gm11428	Gm11428	100034251	WAP four-disulfide core domain 17	chr11:83517557-83519771	HFD_LepR	10hr_PBS_LepR	OK	1.01315	0.273921	-1.88702	-2.38714	0.0326	0.886939	0.270364942790968	3.6987	NO
Ccl2	Ccl2	Ccl2	20296	chemokine (C-C motif) ligand 2	chr11:81849078-81850954	HFD_LepR	10hr_PBS_LepR	NOTEST	0.0850906	0.0230521	-1.8841	0	1	1	0.270912712822069	3.69123	NO
Gfra3	Gfra3	Gfra3	14587	glial cell line derived neurotrophic factor family receptor alpha 3	chr18:34849556-34880041	HFD_LepR	10hr_PBS_LepR	NOTEST	0.0502094	0.0136859	-1.87526	0	1	1	0.272577805239904	3.66868	NO
4930528F23Rik	4930528F23Rik	4930528F23Rik	75178	meiosis specific with OB domains	chr17:24941326-24976732	HFD_LepR	10hr_PBS_LepR	NOTEST	0.0707446	0.0194138	-1.86553	0	1	1	0.274422370927449	3.64402	NO
Fndc7	Fndc7	Fndc7	320181	fibronectin type III domain containing 7	chr3:108656595-108692926	HFD_LepR	10hr_PBS_LepR	NOTEST	0.00557389	0.00153113	-1.86408	0	1	1	0.274698321462515	3.64036	NO
Cmtm2a	Cmtm2a	Cmtm2a	73381	CKLF-like MARVEL transmembrane domain containing 2A	chr8:106804941-106817081	HFD_LepR	10hr_PBS_LepR	NOTEST	0.0308586	0.00855154	-1.85142	0	1	1	0.277119473632058	3.60855	NO
Tekt3	Tekt3	Tekt3	71062	tektin 3	chr11:62875160-62908462	HFD_LepR	10hr_PBS_LepR	NOTEST	0.0690136	0.0191844	-1.84694	0	1	1	0.27798135005822	3.59736	NO
Insl5	Insl5	Insl5	23919	insulin-like 5	chr4:102690477-102699333	HFD_LepR	10hr_PBS_LepR	NOTEST	0.318345	0.0887178	-1.84329	0	1	1	0.278685529725384	3.58827	NO
Gm10494	Gm10494	Gm10494	100038718	predicted gene 10494	chr17:79905388-79909826	HFD_LepR	10hr_PBS_LepR	NOTEST	0.0212384	0.00593499	-1.83936	0	1	1	0.279445723115224	3.57851	NO
Stap1	Stap1	Stap1	56792	signal transducing adaptor family member 1	chr5:86500852-86533018	HFD_LepR	10hr_PBS_LepR	NOTEST	0.0806705	0.022625	-1.83412	0	1	1	0.28046254094406	3.56554	NO
Npffr2	Npffr2	Npffr2	104443	neuropeptide FF receptor 2	chr5:89956453-90012765	HFD_LepR	10hr_PBS_LepR	NOTEST	0.216838	0.0610168	-1.82934	0	1	1	0.281393322743214	3.55374	NO
Prodh2	Prodh2	Prodh2	56189	proline dehydrogenase (oxidase) 2	chr7:31278676-31298421	HFD_LepR	10hr_PBS_LepR	NOTEST	0.0335575	0.00948419	-1.82304	0	1	1	0.282624805649029	3.53826	NO
Tnfsf13	Tnfsf13	Tnfsf13	69583	tumor necrosis factor (ligand) superfamily, member 13	chr11:69496078-69509600	HFD_LepR	10hr_PBS_LepR	NOTEST	0.238818	0.067516	-1.82261	0	1	1	0.282709055456364	3.53721	NO
Hist1h3e	Hist1h3e	Hist1h3e	319151	histone cluster 1, H3e	chr13:23653823-23654234	HFD_LepR	10hr_PBS_LepR	NOTEST	0.319962	0.0907691	-1.81763	0	1	1	0.283686617439427	3.52502	NO
Skint4	Skint4	Skint4	320640	selection and upkeep of intraepithelial T cells 4	chr4:111754074-111840681	HFD_LepR	10hr_PBS_LepR	NOTEST	0.023146	0.00659707	-1.81087	0	1	1	0.28501899983137	3.50854	NO
BC048507	BC048507	BC048507	408058	cDNA sequence BC048507	chr13:67964273-67964854	HFD_LepR	10hr_PBS_LepR	NOTEST	0.407909	0.118026	-1.78914	0	1	1	0.289344474722165	3.45609	NO
Plac8	Plac8	Plac8	231507	placenta-specific 8	chr5:100982751-101001224	HFD_LepR	10hr_PBS_LepR	NOTEST	0.214866	0.0621839	-1.78882	0	1	1	0.289408660498528	3.45532	NO
Mir208b	Mir208b	Mir208b	100124433	microRNA 208b	chr14:55587623-55613386	HFD_LepR	10hr_PBS_LepR	NOTEST	41.4638	12.1002	-1.77682	0	1	1	0.291825933281448	3.4267	NO
Gm5766	Gm5766	Gm5766	436332	ribosomal protein L7a pseudogene	chr16:4229228-4231205	HFD_LepR	10hr_PBS_LepR	NOTEST	0.0575123	0.0168003	-1.77539	0	1	1	0.292115334686859	3.42331	NO
Trpm1	Trpm1	Trpm1	17364	transient receptor potential cation channel, subfamily M, member 1	chr7:71298720-71414645	HFD_LepR	10hr_PBS_LepR	NOTEST	0.0602708	0.0176537	-1.77149	0	1	1	0.292906070783972	3.41406	NO
Mybpc3	Mybpc3	Mybpc3	17868	myosin binding protein C, cardiac	chr2:90958300-90976673	HFD_LepR	10hr_PBS_LepR	NOTEST	0.0125877	0.00369203	-1.76953	0	1	1	0.293304274169588	3.40943	NO
Mir3074-1	Mir3074-1	Mir3074-1	100526474	microRNA 3074-1	chr13:63402506-63402591	HFD_LepR	10hr_PBS_LepR	OK	30.8879	9.08782	-1.76504	-0.244608	0.29955	0.999356	0.294218526721914	3.39883	NO
Tff3	Tff3	Tff3	21786	trefoil factor 3, intestinal	chr17:31262250-31266556	HFD_LepR	10hr_PBS_LepR	NOTEST	0.207225	0.0610252	-1.76372	0	1	1	0.294487846410517	3.39573	NO
Abcg3	Abcg3	Abcg3	27405	ATP-binding cassette, sub-family G (WHITE), member 3	chr5:105364075-105411736	HFD_LepR	10hr_PBS_LepR	NOTEST	0.0391483	0.0115539	-1.76057	0	1	1	0.295131537651319	3.38832	NO
Cabp5	Cabp5	Cabp5	29865	calcium binding protein 5	chr7:13983503-13994227	HFD_LepR	10hr_PBS_LepR	NOTEST	0.0584725	0.0173721	-1.75099	0	1	1	0.297097835582367	3.36589	NO
Mir2861	Mir2861	Mir2861	100499514	microRNA 2861	chr2:32568326-32568408	HFD_LepR	10hr_PBS_LepR	OK	273.022	81.473	-1.74462	-121.984	0.10685	0.999356	0.298412526051703	3.35107	NO
Tmem221	Tmem221	Tmem221	434325	transmembrane protein 221	chr8:74078201-74082770	HFD_LepR	10hr_PBS_LepR	NOTEST	0.076194	0.0230245	-1.72651	0	1	1	0.302182077180943	3.30926	NO
Timp1	Timp1	Timp1	21857	tissue inhibitor of metalloproteinase 1	chrX:20425668-20498044	HFD_LepR	10hr_PBS_LepR	OK	5.3005	1.60324	-1.72514	-0.269979	0.65245	0.999356	0.302469169089373	3.30612	NO
BC018465	BC018465	BC018465	228802	BPI fold containing family B, member 5	chr2:154049477-154066638	HFD_LepR	10hr_PBS_LepR	NOTEST	0.0176328	0.00534031	-1.72326	0	1	1	0.302863578639706	3.30182	NO
Mir425	Mir425	Mir425	723864	microRNA 425	chr9:108471107-108471192	HFD_LepR	10hr_PBS_LepR	OK	165.373	50.1478	-1.72147	-83.8828	0.0747	0.999356	0.303239584826972	3.29772	NO
1810046K07Rik	1810046K07Rik	1810046K07Rik	69809	RIKEN cDNA 1810046K07 gene	chr9:51097790-51137022	HFD_LepR	10hr_PBS_LepR	NOTEST	0.0226797	0.00696501	-1.7032	0	1	1	0.307104168482589	3.25622	NO
Speer4c	Speer4c	Speer4c	66773	predicted gene 17019	chr5:15028949-15033007	HFD_LepR	10hr_PBS_LepR	NOTEST	0.0726673	0.0223643	-1.70011	0	1	1	0.307762636713189	3.24926	NO
Gm13315	Gm13315	Gm13315	625342	lactate dehydrogenase A pseudogene	chr2:14525932-14908560	HFD_LepR	10hr_PBS_LepR	NOTEST	0.0662367	0.0203927	-1.69958	0	1	1	0.307875719629517	3.24806	NO
Gm11978	Gm11978	Gm11978	100041311	predicted gene 11978	chr11:6550150-6577478	HFD_LepR	10hr_PBS_LepR	OK	0.480774	0.148695	-1.693	-0.649679	0.3509	0.999356	0.309283119671793	3.23328	NO
Krt76	Krt76	Krt76	77055	keratin 76	chr15:101714781-101723351	HFD_LepR	10hr_PBS_LepR	NOTEST	0.0541206	0.0167711	-1.6902	0	1	1	0.309883962967869	3.22701	NO
Akr1c13	Akr1c13	Akr1c13	27384	aldo-keto reductase family 1, member C13	chr13:4190432-4204849	HFD_LepR	10hr_PBS_LepR	NOTEST	0.125881	0.0390246	-1.68961	0	1	1	0.310010718049968	3.22569	NO
Actl7b	Actl7b	Actl7b	11471	actin-like 7b	chr4:56752876-56754297	HFD_LepR	10hr_PBS_LepR	NOTEST	0.0219169	0.00687536	-1.67254	0	1	1	0.313700557888269	3.18775	NO
Tspan32	Tspan32	Tspan32	27027	tetraspanin 32	chr7:150190950-150205390	HFD_LepR	10hr_PBS_LepR	NOTEST	0.0372767	0.0117125	-1.67023	0	1	1	0.314203248145373	3.18265	NO
Tuba3a	Tuba3a	Tuba3a	22144	tubulin, alpha 3A	chr6:125228291-125236060	HFD_LepR	10hr_PBS_LepR	NOTEST	0.0187817	0.005912	-1.66761	0	1	1	0.314774374014128	3.17688	NO
Oas1a	Oas1a	Oas1a	246730	2'-5' oligoadenylate synthetase 1A	chr5:121346265-121357534	HFD_LepR	10hr_PBS_LepR	NOTEST	0.0804011	0.0253376	-1.66593	0	1	1	0.3151411382682	3.17318	NO
4930567H12Rik	4930567H12Rik	4930567H12Rik	75930	RIKEN cDNA 4930567H12 gene	chr8:128108537-128140570	HFD_LepR	10hr_PBS_LepR	NOTEST	0.122837	0.0387218	-1.66553	0	1	1	0.315228526058747	3.1723	NO
Lhfpl1	Lhfpl1	Lhfpl1	237091	lipoma HMGIC fusion partner-like 1	chrX:141724901-141783437	HFD_LepR	10hr_PBS_LepR	OK	0.43588	0.137446	-1.66506	-2.27196	0.0034	0.28163	0.315331237677605	3.17127	NO
Hist1h2bj	Hist1h2bj	Hist1h2bj	319183	histone cluster 1, H2bj	chr13:22135098-22135479	HFD_LepR	10hr_PBS_LepR	NOTEST	0.526027	0.166182	-1.66237	0	1	1	0.315919742037622	3.16536	NO
Foxl1	Foxl1	Foxl1	14241	forkhead box L1	chr8:123651584-123654544	HFD_LepR	10hr_PBS_LepR	NOTEST	0.0571349	0.018071	-1.6607	0	1	1	0.316285648502394	3.1617	NO
Amd1	Amd1,Amd2	Amd1,Amd2	11702	S-adenosylmethionine decarboxylase 1	chr10:40007264-40021992	HFD_LepR	10hr_PBS_LepR	OK	17.4686	10.2664	-1.65416	-0.261953	0.33195	0.999356	0.317722683799218	3.1474	NO
Ambp	Ambp	Ambp	11699	alpha 1 microglobulin/bikunin	chr4:62804312-62815176	HFD_LepR	10hr_PBS_LepR	NOTEST	0.0875779	0.0278614	-1.6523	0	1	1	0.318132573131527	3.14334	NO
Impg1	Impg1	Impg1	63859	interphotoreceptor matrix proteoglycan 1	chr9:80161136-80359045	HFD_LepR	10hr_PBS_LepR	NOTEST	0.0258077	0.00824994	-1.64535	0	1	1	0.319668833768669	3.12824	NO
Pigr	Pigr	Pigr	18703	polymeric immunoglobulin receptor	chr1:132723260-132748826	HFD_LepR	10hr_PBS_LepR	NOTEST	0.0130652	0.00419661	-1.63843	0	1	1	0.321205833643916	3.11327	NO
Ly6i	Ly6i	Ly6i	57248	lymphocyte antigen 6 complex, locus I	chr15:74810241-74813860	HFD_LepR	10hr_PBS_LepR	NOTEST	0.134444	0.0436478	-1.62302	0	1	1	0.324655149975237	3.08019	NO
Speer4e	Speer4e	Speer4e	624245	spermatogenesis associated glutamate (E)-rich protein 4e	chr5:14933630-14938475	HFD_LepR	10hr_PBS_LepR	NOTEST	0.179096	0.0584744	-1.61485	0	1	1	0.326498891775476	3.0628	NO
Sftpb	Sftpb	Sftpb	20388	surfactant associated protein B	chr6:72253241-72264364	HFD_LepR	10hr_PBS_LepR	NOTEST	0.148971	0.0486985	-1.61308	0	1	1	0.326899709462633	3.05904	NO
Hist1h2bm	Hist1h2bm	Hist1h2bm	319186	histone cluster 1, H2bm	chr13:21813966-21814347	HFD_LepR	10hr_PBS_LepR	NOTEST	0.146179	0.0479876	-1.607	0	1	1	0.328280281356038	3.04618	NO
1700020A23Rik	1700020A23Rik	1700020A23Rik	75656	RIKEN cDNA 1700020A23 gene	chr2:130230994-130231810	HFD_LepR	10hr_PBS_LepR	NOTEST	0.0515119	0.0169455	-1.604	0	1	1	0.328963631257252	3.03985	NO
Gm5294	Gm5294	Gm5294	384244	predicted gene 5294	chr5:139296033-139297573	HFD_LepR	10hr_PBS_LepR	NOTEST	0.066783	0.0219912	-1.60256	0	1	1	0.32929214428711	3.03682	NO
Wfdc2	Wfdc2	Wfdc2	67701	WAP four-disulfide core domain 2	chr2:164388215-164394006	HFD_LepR	10hr_PBS_LepR	NOTEST	0.0921969	0.0303637	-1.60237	0	1	1	0.32933551424798	3.03642	NO
2310043J07Rik	2310043J07Rik	2310043J07Rik	69665	uroplakin 3B-like	chr5:136533136-136540194	HFD_LepR	10hr_PBS_LepR	NOTEST	0.137309	0.045713	-1.58675	0	1	1	0.332920589052773	3.00372	NO
Snord96a	Snord96a	Snord96a	100216534	small nucleolar RNA, C/D box 96A	chr11:48613861-48619743	HFD_LepR	10hr_PBS_LepR	OK	94.8686	31.6795	-1.58238	-0.0903485	0.3726	0.999356	0.333930552065035	2.99463	NO
1700120K04Rik	1700120K04Rik	1700120K04Rik	68232	RIKEN cDNA 1700120K04 gene	chr7:134747416-134747959	HFD_LepR	10hr_PBS_LepR	NOTEST	0.537118	0.179961	-1.57755	0	1	1	0.335050391965379	2.98463	NO
2010003K11Rik	2010003K11Rik	2010003K11Rik	69861	RIKEN cDNA 2010003K11 gene	chr19:4496787-4498583	HFD_LepR	10hr_PBS_LepR	NOTEST	0.0667538	0.0224253	-1.57372	0	1	1	0.335941049949351	2.97671	NO
Gm5936	Gm5936	Gm5936	546325	predicted gene 5936	chrX:72082534-72088694	HFD_LepR	10hr_PBS_LepR	NOTEST	0.0578533	0.0194951	-1.56929	0	1	1	0.336974190040075	2.96759	NO
Taf7l	Taf7l	Taf7l	74469	TAF7-like RNA polymerase II, TATA box binding protein (TBP)-associated factor	chrX:130994654-131011029	HFD_LepR	10hr_PBS_LepR	NOTEST	0.0502629	0.0169912	-1.5647	0	1	1	0.338047996053418	2.95816	NO
Gprc5a	Gprc5a	Gprc5a	232431	G protein-coupled receptor, family C, group 5, member A	chr6:135015679-135034726	HFD_LepR	10hr_PBS_LepR	NOTEST	0.116029	0.0393903	-1.55858	0	1	1	0.339485062093119	2.94564	NO
1700021F07Rik	1700021F07Rik	1700021F07Rik	72221	RIKEN cDNA 1700021F07 gene	chr2:173348092-173354003	HFD_LepR	10hr_PBS_LepR	NOTEST	0.0951183	0.0323115	-1.55767	0	1	1	0.339699264575022	2.94378	NO
1700113H08Rik	1700113H08Rik	1700113H08Rik	76640	RIKEN cDNA 1700113H08 gene	chr10:86520790-86693344	HFD_LepR	10hr_PBS_LepR	NOTEST	0.0364809	0.0123925	-1.55767	0	1	1	0.339699264575022	2.94378	NO
Cd48	Cd48	Cd48	12506	CD48 antigen	chr1:173612185-173635388	HFD_LepR	10hr_PBS_LepR	NOTEST	0.0846995	0.028869	-1.55283	0	1	1	0.340840812438604	2.93392	NO
Fam166a	Fam166a	Fam166a	68222	family with sequence similarity 166, member A	chr2:25074264-25080222	HFD_LepR	10hr_PBS_LepR	OK	6.5435	2.24345	-1.54434	-0.41615	0.54525	0.999356	0.342852512559998	2.91671	NO
Gm5741	Gm5741	Gm5741	100503710	predicted gene 5741	chr8:87591466-87591881	HFD_LepR	10hr_PBS_LepR	OK	3.86053	1.32866	-1.53882	-3.8579	0.0176	0.726437	0.344166838208257	2.90557	NO
Prm1	Prm1	Prm1	19118	protamine 1	chr16:10796424-10796916	HFD_LepR	10hr_PBS_LepR	OK	1.3369	0.460427	-1.53785	-2.62174	0.0472	0.996821	0.344398317542762	2.90361	NO
Grifin	Grifin	Grifin	77998	galectin-related inter-fiber protein	chr5:141039142-141041021	HFD_LepR	10hr_PBS_LepR	NOTEST	0.308745	0.107236	-1.52563	0	1	1	0.347327849768005	2.87912	NO
Duox1	Duox1	Duox1	99439	dual oxidase 1	chr2:122141407-122173708	HFD_LepR	10hr_PBS_LepR	NOTEST	0.0309208	0.0107478	-1.52454	0	1	1	0.347590365683476	2.87695	NO
Tmem190	Tmem190	Tmem190	78052	transmembrane protein 190	chr7:4734541-4735942	HFD_LepR	10hr_PBS_LepR	NOTEST	0.164878	0.0573906	-1.52251	0	1	1	0.348079800444189	2.8729	NO
Rpe65	Rpe65	Rpe65	19892	retinal pigment epithelium 65	chr3:159262144-159288271	HFD_LepR	10hr_PBS_LepR	NOTEST	0.0565537	0.0197651	-1.51667	0	1	1	0.349491676046589	2.8613	NO
Dspp	Dspp	Dspp	666279	dentin sialophosphoprotein	chr5:104599730-104609146	HFD_LepR	10hr_PBS_LepR	NOTEST	0.00954188	0.00333871	-1.51498	0	1	1	0.349901317027404	2.85795	NO
Krtap5-2	Krtap5-2	Krtap5-2	71623	keratin associated protein 5-2	chr7:149360436-149361910	HFD_LepR	10hr_PBS_LepR	NOTEST	0.0548018	0.0191804	-1.51459	0	1	1	0.349995917726844	2.85718	NO
Otor	Otor	Otor	57329	otoraplin	chr2:142904227-142907435	HFD_LepR	10hr_PBS_LepR	NOTEST	0.056649	0.0198272	-1.51457	0	1	1	0.350000769734147	2.85714	NO
Abcc2	Abcc2	Abcc2	12780	ATP-binding cassette, sub-family C (CFTR/MRP), member 2	chr19:43856797-43912708	HFD_LepR	10hr_PBS_LepR	NOTEST	0.0201635	0.00706758	-1.51246	0	1	1	0.35051303456549	2.85296	NO
Tcf23	Tcf23	Tcf23	69852	transcription factor 23	chr5:31271049-31279391	HFD_LepR	10hr_PBS_LepR	NOTEST	0.0276193	0.0096933	-1.51062	0	1	1	0.350960360866633	2.84932	NO
H2-Q6	H2-Q6	H2-Q6	110557	histocompatibility 2, Q region locus 6	chr17:35561821-35565306	HFD_LepR	10hr_PBS_LepR	OK	1.31871	0.463022	-1.50998	-2.72406	0.001	0.124622	0.351116086403267	2.84806	NO
4930583K01Rik	4930583K01Rik	4930583K01Rik	67745	RIKEN cDNA 4930583K01 gene	chr7:125387420-125389065	HFD_LepR	10hr_PBS_LepR	NOTEST	0.0921916	0.0324391	-1.5069	0	1	1	0.351866482512121	2.84199	NO
Clca6	Clca6	Clca6	99663	chloride channel calcium activated 6	chr3:144615449-144638009	HFD_LepR	10hr_PBS_LepR	NOTEST	0.0127185	0.00448201	-1.50471	0	1	1	0.352401018740451	2.83768	NO
4932435O22Rik	4932435O22Rik	4932435O22Rik	319819	RIKEN cDNA 4932435O22 gene	chr11:114274718-114310174	HFD_LepR	10hr_PBS_LepR	NOTEST	0.0240119	0.00853592	-1.49213	0	1	1	0.355487318549323	2.81304	NO
1190003J15Rik	1190003J15Rik	1190003J15Rik	76974	urate (5-hydroxyiso-) hydrolase	chr7:148021394-148023867	HFD_LepR	10hr_PBS_LepR	NOTEST	0.134019	0.0476905	-1.49066	0	1	1	0.355849718545311	2.81018	NO
Rcvrn	Rcvrn	Rcvrn	19674	recoverin	chr11:67508827-67516857	HFD_LepR	10hr_PBS_LepR	NOTEST	0.0749555	0.0267448	-1.48678	0	1	1	0.356808032787111	2.80263	NO
Ntf5	Ntf5	Ntf5	78405	neurotrophin 5	chr7:52669064-52672549	HFD_LepR	10hr_PBS_LepR	NOTEST	0.051122	0.0182424	-1.48665	0	1	1	0.356840185898384	2.80237	NO
Igsf6	Igsf6	Igsf6	80719	immunoglobulin superfamily, member 6	chr7:128177958-128220349	HFD_LepR	10hr_PBS_LepR	NOTEST	0.0393004	0.0140682	-1.4821	0	1	1	0.357967372032868	2.79355	NO
F10	F10	F10	14058	coagulation factor X	chr8:13037307-13056216	HFD_LepR	10hr_PBS_LepR	NOTEST	0.05465	0.0195767	-1.48108	0	1	1	0.358220548077485	2.79158	NO
Nfe2	Nfe2	Nfe2	18022	nuclear factor, erythroid derived 2	chr15:103078648-103085847	HFD_LepR	10hr_PBS_LepR	NOTEST	0.0682991	0.0245295	-1.47735	0	1	1	0.359147903741339	2.78437	NO
Lhcgr	Lhcgr	Lhcgr	16867	luteinizing hormone/choriogonadotropin receptor	chr17:89140888-89191316	HFD_LepR	10hr_PBS_LepR	NOTEST	0.0933135	0.0335506	-1.47575	0	1	1	0.35954643246275	2.78128	NO
Slc23a3	Slc23a3	Slc23a3	22626	solute carrier family 23 (nucleobase transporters), member 3	chr1:75122115-75130464	HFD_LepR	10hr_PBS_LepR	NOTEST	0.0210999	0.00761264	-1.47077	0	1	1	0.360789685612014	2.7717	NO
1810010D01Rik	1810010D01Rik	1810010D01Rik	100040049	RIKEN cDNA 1810010D01 gene	chr7:152391722-152394024	HFD_LepR	10hr_PBS_LepR	NOTEST	0.0359795	0.0129857	-1.47026	0	1	1	0.360917249138074	2.77072	NO
Lhb	Lhb	Lhb	16866	luteinizing hormone beta	chr7:52676315-52677224	HFD_LepR	10hr_PBS_LepR	NOTEST	0.0868067	0.0313553	-1.4691	0	1	1	0.361207561612852	2.76849	NO
Apof	Apof	Apof	103161	apolipoprotein F	chr10:127705052-127707207	HFD_LepR	10hr_PBS_LepR	NOTEST	0.171115	0.06188	-1.46742	0	1	1	0.361628428217114	2.76527	NO
Csl	Csl	Csl	71832	citrate synthase like	chr10:99220338-99222292	HFD_LepR	10hr_PBS_LepR	NOTEST	0.0580734	0.0210403	-1.46472	0	1	1	0.362305848573263	2.7601	NO
Kiss1	Kiss1	Kiss1	280287	KiSS-1 metastasis-suppressor	chr1:135223788-135226299	HFD_LepR	10hr_PBS_LepR	OK	4.737	1.72557	-1.4569	-3.85122	0.00075	0.103748	0.364275027220244	2.74518	NO
1700092M07Rik	1700092M07Rik	1700092M07Rik	74307	RIKEN cDNA 1700092M07 gene	chr19:8815207-8815715	HFD_LepR	10hr_PBS_LepR	NOTEST	0.329837	0.120238	-1.45586	0	1	1	0.364537717948593	2.7432	NO
Ascl4	Ascl4	Ascl4	67341	achaete-scute complex homolog 4 (Drosophila)	chr10:85391235-85392392	HFD_LepR	10hr_PBS_LepR	NOTEST	0.147299	0.0537271	-1.45502	0	1	1	0.364750029515903	2.7416	NO
Kif18b	Kif18b	Kif18b	70218	kinesin family member 18B	chr11:102766832-102786438	HFD_LepR	10hr_PBS_LepR	NOTEST	0.0537517	0.0196776	-1.44976	0	1	1	0.366082318663677	2.73163	NO
A730069N07Rik	A730069N07Rik	A730069N07Rik	50768	deleted in liver cancer 1	chr8:37630792-38015490	HFD_LepR	10hr_PBS_LepR	NOTEST	0.01392	0.00510002	-1.44859	0	1	1	0.366379325325588	2.72941	NO
3110021A11Rik	3110021A11Rik	3110021A11Rik	67289	RIKEN cDNA 3110021A11 gene	chr6:119798210-119799034	HFD_LepR	10hr_PBS_LepR	NOTEST	0.126158	0.0462229	-1.44855	0	1	1	0.366389483658266	2.72934	NO
Clrn2	Clrn2	Clrn2	624224	clarin 2	chr5:45844989-45855388	HFD_LepR	10hr_PBS_LepR	NOTEST	0.0520657	0.0190767	-1.44852	0	1	1	0.366397102592609	2.72928	NO
Vmn1r51	Vmn1r51	Vmn1r51	22296	vomeronasal 1 receptor 51	chr6:90072636-90080639	HFD_LepR	10hr_PBS_LepR	NOTEST	0.0347503	0.0127508	-1.44644	0	1	1	0.366925735184783	2.72535	NO
Spata19	Spata19	Spata19	75469	spermatogenesis associated 19	chr9:27204405-27209295	HFD_LepR	10hr_PBS_LepR	NOTEST	0.07816	0.0286976	-1.4455	0	1	1	0.367164886613367	2.72357	NO
Rnf151	Rnf151	Rnf151	67504	ring finger protein 151	chr17:24852784-24855002	HFD_LepR	10hr_PBS_LepR	NOTEST	0.0815971	0.0300146	-1.44286	0	1	1	0.367837379894039	2.71859	NO
Gm4984	Gm4984	Gm4984	245347	predicted pseudogene 4984	chrX:12229008-12229946	HFD_LepR	10hr_PBS_LepR	NOTEST	0.0344129	0.0126595	-1.44273	0	1	1	0.367870526895002	2.71835	NO
Lelp1	Lelp1	Lelp1	69332	late cornified envelope-like proline-rich 1	chr3:91938915-91946676	HFD_LepR	10hr_PBS_LepR	NOTEST	0.0623999	0.0229751	-1.44147	0	1	1	0.368191952642988	2.71597	NO
1700016D06Rik	1700016D06Rik	1700016D06Rik	76413	RIKEN cDNA 1700016D06 gene	chr8:11654923-11678750	HFD_LepR	10hr_PBS_LepR	NOTEST	0.172038	0.063455	-1.43892	0	1	1	0.368843316720047	2.71118	NO
Snora5c	Snora5c	Snora5c	100217467	small nucleolar RNA, H/ACA box 5C	chr11:6515600-6526070	HFD_LepR	10hr_PBS_LepR	OK	18.2328	6.75175	-1.43321	-5.62381	0.6388	0.999356	0.370306043497973	2.70047	NO
Lrriq4	Lrriq4	Lrriq4	68307	leucine-rich repeats and IQ motif containing 4	chr3:30523188-30571353	HFD_LepR	10hr_PBS_LepR	NOTEST	0.0538498	0.0199593	-1.43188	0	1	1	0.370647580767648	2.69798	NO
Myl10	Myl10	Myl10	59310	myosin, light chain 10, regulatory	chr5:137169015-137176964	HFD_LepR	10hr_PBS_LepR	NOTEST	0.095761	0.0357841	-1.42012	0	1	1	0.373681228935206	2.67608	NO
Abp1	Abp1	Abp1	76507	amine oxidase, copper-containing 1	chr6:48845253-48859186	HFD_LepR	10hr_PBS_LepR	NOTEST	0.0305841	0.0114305	-1.41989	0	1	1	0.373740807384953	2.67565	NO
Gm14920	Gm14920	Gm14920	100039319	predicted pseudogene 14920	chrX:114128365-114128713	HFD_LepR	10hr_PBS_LepR	NOTEST	0.260829	0.0975962	-1.41821	0	1	1	0.374176277295317	2.67254	NO
Ceacam9	Ceacam9	Ceacam9	26368	carcinoembryonic antigen-related cell adhesion molecule 9	chr7:17307277-17311459	HFD_LepR	10hr_PBS_LepR	NOTEST	0.182142	0.0682127	-1.41695	0	1	1	0.374503212673433	2.6702	NO
Tmem139	Tmem139	Tmem139	109218	transmembrane protein 139	chr6:42211968-42214554	HFD_LepR	10hr_PBS_LepR	NOTEST	0.0399487	0.0149689	-1.41618	0	1	1	0.374703147124928	2.66878	NO
Pla2g4f	Pla2g4f	Pla2g4f	271844	phospholipase A2, group IVF	chr2:120125692-120139901	HFD_LepR	10hr_PBS_LepR	NOTEST	0.0335278	0.0125634	-1.41613	0	1	1	0.374716133571464	2.66869	NO
Tnn	Tnn	Tnn	329278	tenascin N	chr1:162015162-162083706	HFD_LepR	10hr_PBS_LepR	NOTEST	0.0278124	0.0104302	-1.41497	0	1	1	0.375017545511005	2.66654	NO
Cd300ld	Cd300ld	Cd300ld	217305	CD300 molecule-like family member d	chr11:114843760-114851200	HFD_LepR	10hr_PBS_LepR	NOTEST	0.031651	0.0118775	-1.41401	0	1	1	0.375267173215747	2.66477	NO
Cnga2	Cnga2	Cnga2	12789	cyclic nucleotide gated channel alpha 2	chrX:69237213-69255557	HFD_LepR	10hr_PBS_LepR	NOTEST	0.114553	0.0430423	-1.41219	0	1	1	0.375740881948497	2.66141	NO
Gm11194	Gm11194	Gm11194	790911	Slc13a2 opposite strand transcript	chr11:78207986-78235687	HFD_LepR	10hr_PBS_LepR	NOTEST	0.0108307	0.00407267	-1.41108	0	1	1	0.376030085733535	2.65936	NO
Bsnd	Bsnd	Bsnd	140475	Bartter syndrome, infantile, with sensorineural deafness (Barttin)	chr4:106156062-106164848	HFD_LepR	10hr_PBS_LepR	NOTEST	0.0312632	0.0117619	-1.41034	0	1	1	0.376223011911375	2.658	NO
Hpse	Hpse	Hpse	15442	heparanase	chr5:101108504-101148702	HFD_LepR	10hr_PBS_LepR	NOTEST	0.0272375	0.0103286	-1.39895	0	1	1	0.379205028360688	2.6371	NO
Esrp2	Esrp2	Esrp2	77411	epithelial splicing regulatory protein 2	chr8:108655082-108660874	HFD_LepR	10hr_PBS_LepR	NOTEST	0.0163426	0.0061982	-1.39872	0	1	1	0.379265487506016	2.63668	NO
1700007I08Rik	1700007I08Rik	1700007I08Rik	70362	actin-like 10	chr2:154370140-154384589	HFD_LepR	10hr_PBS_LepR	NOTEST	0.0932933	0.0353861	-1.39859	0	1	1	0.37929966433025	2.63644	NO
Pldi	Pldi	Pldi	73616	polymorphic derived intron containing	chr10:60390973-60400880	HFD_LepR	10hr_PBS_LepR	NOTEST	0.0621482	0.0235772	-1.39832	0	1	1	0.379370656806242	2.63594	NO
Gm5458	Gm5458	Gm5458	432825	predicted gene 5458	chr14:20413359-20421809	HFD_LepR	10hr_PBS_LepR	OK	0.846781	0.322628	-1.39212	-1.73376	0.00775	0.468147	0.381004515202252	2.62464	NO
Muc2	Muc2	Muc2	17831	mucin 2	chr7:148876260-148940598	HFD_LepR	10hr_PBS_LepR	NOTEST	0.00621491	0.00236893	-1.3915	0	1	1	0.381168287557825	2.62351	NO
Cldn7	Cldn7	Cldn7	53624	claudin 7	chr11:69778280-69781388	HFD_LepR	10hr_PBS_LepR	NOTEST	0.107392	0.0410368	-1.3879	0	1	1	0.382120615856109	2.61697	NO
Duoxa1	Duoxa1	Duoxa1	213696	dual oxidase maturation factor 1	chr2:122129284-122139466	HFD_LepR	10hr_PBS_LepR	NOTEST	0.0727691	0.027848	-1.38575	0	1	1	0.382690501920832	2.61308	NO
Klri2	Klri2	Klri2	320407	killer cell lectin-like receptor family I member 2	chr6:129679058-129690502	HFD_LepR	10hr_PBS_LepR	NOTEST	0.00991331	0.00380503	-1.38146	0	1	1	0.383830164546293	2.60532	NO
4930550L24Rik	4930550L24Rik	4930550L24Rik	75352	RIKEN cDNA 4930550L24 gene	chrX:56164637-56173481	HFD_LepR	10hr_PBS_LepR	NOTEST	0.0938666	0.0360721	-1.37973	0	1	1	0.384290708498227	2.6022	NO
Gpr20	Gpr20	Gpr20	239530	G protein-coupled receptor 20	chr15:73525036-73537935	HFD_LepR	10hr_PBS_LepR	NOTEST	0.0738555	0.0284446	-1.37655	0	1	1	0.385138699396202	2.59647	NO
Mos	Mos	Mos	17451	Moloney sarcoma oncogene	chr4:3797804-3799252	HFD_LepR	10hr_PBS_LepR	NOTEST	0.0319156	0.012298	-1.37584	0	1	1	0.385328286084014	2.59519	NO
Gm5095	Gm5095	Gm5095	328953	predicted gene 5095	chr18:47697388-47878290	HFD_LepR	10hr_PBS_LepR	NOTEST	0.027707	0.010701	-1.3725	0	1	1	0.386221397489789	2.58919	NO
Hhipl2	Hhipl2	Hhipl2	78772	hedgehog interacting protein-like 2	chr1_random:391850-410401	HFD_LepR	10hr_PBS_LepR	NOTEST	0.0611451	0.0236985	-1.36744	0	1	1	0.387578379647349	2.58012	NO
Cpvl	Cpvl	Cpvl	71287	carboxypeptidase, vitellogenic-like	chr6:53823374-53928656	HFD_LepR	10hr_PBS_LepR	NOTEST	0.0273608	0.0106242	-1.36476	0	1	1	0.388299027738216	2.57533	NO
1700069L16Rik	1700069L16Rik	1700069L16Rik	381707	RIKEN cDNA 1700069L16 gene	chr5:114142432-114174781	HFD_LepR	10hr_PBS_LepR	NOTEST	0.0743272	0.0290072	-1.35748	0	1	1	0.390263379919425	2.56237	NO
Gm11166	Gm11166	Gm11166	625850	predicted gene 11166	chr17:13253976-13570089	HFD_LepR	10hr_PBS_LepR	NOTEST	0.027184	0.0106312	-1.35445	0	1	1	0.391083886429704	2.557	NO
Pom121l2	Pom121l2	Pom121l2	195236	POM121 membrane glycoprotein-like 2 (rat)	chr13:22073049-22080603	HFD_LepR	10hr_PBS_LepR	NOTEST	0.0304591	0.0119199	-1.3535	0	1	1	0.391341495995613	2.55531	NO
Tbx20	Tbx20	Tbx20	57246	T-box 20	chr9:24527647-24578746	HFD_LepR	10hr_PBS_LepR	NOTEST	0.0203396	0.00796056	-1.35335	0	1	1	0.391382186699113	2.55505	NO
Gpr97	Gpr97	Gpr97	54672	G protein-coupled receptor 97	chr8:97541591-97569149	HFD_LepR	10hr_PBS_LepR	NOTEST	0.0423081	0.0165779	-1.35167	0	1	1	0.391838211736764	2.55207	NO
Kcnk7	Kcnk7	Kcnk7	16530	potassium channel, subfamily K, member 7	chr19:5704475-5707101	HFD_LepR	10hr_PBS_LepR	NOTEST	0.142266	0.0559143	-1.3473	0	1	1	0.393026909923834	2.54436	NO
Cd200r2	Cd200r2	Cd200r2	271375	Cd200 receptor 2	chr16:44867209-44915953	HFD_LepR	10hr_PBS_LepR	NOTEST	0.0329417	0.0129828	-1.34331	0	1	1	0.39411539213744	2.53733	NO
Klhl31	Klhl31	Klhl31	244923	kelch-like 31	chr9:77484538-77507929	HFD_LepR	10hr_PBS_LepR	NOTEST	0.0284718	0.011238	-1.34115	0	1	1	0.394705902824226	2.53353	NO
Myh3	Myh3	Myh3	17883	myosin, heavy polypeptide 3, skeletal muscle, embryonic	chr11:66891801-66915793	HFD_LepR	10hr_PBS_LepR	NOTEST	0.0126024	0.00498407	-1.3383	0	1	1	0.395486402956016	2.52853	NO
Tbx22	Tbx22	Tbx22	245572	T-box 22	chrX:104863302-104884319	HFD_LepR	10hr_PBS_LepR	NOTEST	0.0131795	0.00521532	-1.33747	0	1	1	0.395713996555103	2.52708	NO
Fap	Fap	Fap	14089	fibroblast activation protein	chr2:62339001-62412078	HFD_LepR	10hr_PBS_LepR	NOTEST	0.0607869	0.024107	-1.33431	0	1	1	0.396581696699195	2.52155	NO
Il22	Il22	Il22	50929	interleukin 22	chr10:117642019-117647102	HFD_LepR	10hr_PBS_LepR	NOTEST	0.0576206	0.0228515	-1.33429	0	1	1	0.396587194527001	2.52151	NO
Snora65	Snora65	Snora65	104367	small nucleolar RNA, H/ACA box 65	chr2:32817231-32819565	HFD_LepR	10hr_PBS_LepR	OK	23.1284	9.18611	-1.33214	-0.103826	0.42135	0.999356	0.397178655720745	2.51776	NO
Mir3070a	Mir3070a	Mir3070a	100526472	microRNA 3070a	chr12:110826152-110826241	HFD_LepR	10hr_PBS_LepR	NOTEST	14.0242	5.57745	-1.33024	0	1	1	0.397702076516602	2.51445	NO
E2f7	E2f7	E2f7	52679	E2F transcription factor 7	chr10:110182520-110224440	HFD_LepR	10hr_PBS_LepR	NOTEST	0.0938275	0.0374121	-1.32651	0	1	1	0.39873164133404	2.50795	NO
Akr1b3	Akr1b3	Akr1b3	11677	aldo-keto reductase family 1, member B3 (aldose reductase)	chr6:34253929-34267489	HFD_LepR	10hr_PBS_LepR	OK	30.5753	12.2216	-1.32293	-0.576639	0.34995	0.999356	0.399722309353148	2.50174	NO
Slc27a5	Slc27a5	Slc27a5	26459	solute carrier family 27 (fatty acid transporter), member 5	chr7:13573695-13583541	HFD_LepR	10hr_PBS_LepR	NOTEST	0.114183	0.045721	-1.32042	0	1	1	0.400418351307528	2.49739	NO
Mir9-2	Mir9-2	Mir9-2	723967	microRNA 9-2	chr13:83878418-83878490	HFD_LepR	10hr_PBS_LepR	OK	141.09	56.6429	-1.31665	-86.3391	0.4482	0.999356	0.401466078822909	2.49087	NO
Pla2r1	Pla2r1	Pla2r1	18779	phospholipase A2 receptor 1	chr2:60257095-60391318	HFD_LepR	10hr_PBS_LepR	NOTEST	0.0389897	0.0156534	-1.31662	0	1	1	0.401474427162127	2.49082	NO
Naalad2	Naalad2	Naalad2	72560	N-acetylated alpha-linked acidic dipeptidase 2	chr9:18127464-18190372	HFD_LepR	10hr_PBS_LepR	NOTEST	0.0954808	0.0383355	-1.31653	0	1	1	0.401499473221399	2.49066	NO
Prop1	Prop1	Prop1	19127	paired like homeodomain factor 1	chr11:50764307-50767134	HFD_LepR	10hr_PBS_LepR	NOTEST	0.131404	0.0529919	-1.31017	0	1	1	0.403273357086831	2.47971	NO
Myf5	Myf5	Myf5	17877	myogenic factor 5	chr10:106919963-106923190	HFD_LepR	10hr_PBS_LepR	NOTEST	0.0201729	0.00814138	-1.30908	0	1	1	0.403578157506929	2.47783	NO
Nps	Nps	Nps	100043254	neuropeptide S	chr7:142460301-142464625	HFD_LepR	10hr_PBS_LepR	NOTEST	0.138465	0.0558947	-1.30874	0	1	1	0.403673279996333	2.47725	NO
Chit1	Chit1	Chit1	71884	chitinase 1 (chitotriosidase)	chr1:136007818-136048013	HFD_LepR	10hr_PBS_LepR	NOTEST	0.0979408	0.0396704	-1.30385	0	1	1	0.405043847876972	2.46887	NO
Trpv3	Trpv3	Trpv3	246788	transient receptor potential cation channel, subfamily V, member 3	chr11:73081121-73110702	HFD_LepR	10hr_PBS_LepR	NOTEST	0.0690224	0.0279606	-1.30367	0	1	1	0.405094386929905	2.46856	NO
Gstm3	Gstm3	Gstm3	14864	glutathione S-transferase, mu 3	chr3:107766613-107772076	HFD_LepR	10hr_PBS_LepR	NOTEST	0.238364	0.0966133	-1.30287	0	1	1	0.40531908124837	2.46719	NO
Pck1	Pck1	Pck1	18534	phosphoenolpyruvate carboxykinase 1, cytosolic	chr2:172978573-172984754	HFD_LepR	10hr_PBS_LepR	NOTEST	0.0834726	0.0338949	-1.30023	0	1	1	0.406061457136168	2.46268	NO
Ccl5	Ccl5	Ccl5	20304	chemokine (C-C motif) ligand 5	chr11:83339280-83344020	HFD_LepR	10hr_PBS_LepR	NOTEST	0.125924	0.0511547	-1.29962	0	1	1	0.406233184254451	2.46164	NO
Treml4	Treml4	Treml4	224840	triggering receptor expressed on myeloid cells-like 4	chr17:48403660-48414724	HFD_LepR	10hr_PBS_LepR	NOTEST	0.0248272	0.0100957	-1.29819	0	1	1	0.406636042400491	2.4592	NO
Xcr1	Xcr1	Xcr1	23832	chemokine (C motif) receptor 1	chr9:123761435-123771246	HFD_LepR	10hr_PBS_LepR	NOTEST	0.108726	0.0442262	-1.29772	0	1	1	0.40676853753576	2.4584	NO
Pdcd1lg2	Pdcd1lg2	Pdcd1lg2	58205	programmed cell death 1 ligand 2	chr19:29485408-29547417	HFD_LepR	10hr_PBS_LepR	NOTEST	0.015962	0.00649997	-1.29613	0	1	1	0.407217085903081	2.45569	NO
Mpl	Mpl	Mpl	17480	myeloproliferative leukemia virus oncogene	chr4:118115021-118130100	HFD_LepR	10hr_PBS_LepR	NOTEST	0.028427	0.0115771	-1.29599	0	1	1	0.407256604412995	2.45545	NO
Ptprc	Ptprc	Ptprc	19264	protein tyrosine phosphatase, receptor type, C	chr1:139959437-140071882	HFD_LepR	10hr_PBS_LepR	NOTEST	0.0457034	0.018619	-1.29553	0	1	1	0.407386477949707	2.45467	NO
Pax6os1	Pax6os1	Pax6os1	402728	Pax6 opposite strand transcript 1	chr2:105376236-105510487	HFD_LepR	10hr_PBS_LepR	NOTEST	0.0572207	0.023344	-1.29349	0	1	1	0.407962938145573	2.4512	NO
Slpi	Slpi	Slpi	20568	secretory leukocyte peptidase inhibitor	chr2:164179805-164182243	HFD_LepR	10hr_PBS_LepR	NOTEST	0.249451	0.101861	-1.29216	0	1	1	0.408339206776532	2.44894	NO
Odf4	Odf4	Odf4	252868	outer dense fiber of sperm tails 4	chr11:68735336-68740583	HFD_LepR	10hr_PBS_LepR	NOTEST	0.284369	0.116276	-1.29021	0	1	1	0.408891506327987	2.44564	NO
Zpbp2	Zpbp2	Zpbp2	69376	zona pellucida binding protein 2	chr11:98412410-98419979	HFD_LepR	10hr_PBS_LepR	NOTEST	0.169034	0.0691638	-1.28922	0	1	1	0.4091721903967	2.44396	NO
Chrnd	Chrnd	Chrnd	11447	cholinergic receptor, nicotinic, delta polypeptide	chr1:89087226-89096645	HFD_LepR	10hr_PBS_LepR	NOTEST	0.0137881	0.00565311	-1.28631	0	1	1	0.409998347480996	2.43903	NO
Prss41	Prss41	Prss41	71003	protease, serine, 41	chr17:23973751-23981123	HFD_LepR	10hr_PBS_LepR	OK	1.01571	0.416947	-1.28456	-2.04523	0.01195	0.604257	0.410495980333719	2.43608	NO
BB123696	BB123696	BB123696	105404	expressed sequence BB123696	chr13:52824738-52852574	HFD_LepR	10hr_PBS_LepR	NOTEST	0.0177012	0.00727064	-1.2837	0	1	1	0.410740752634664	2.43463	NO
Treml1	Treml1	Treml1	71326	triggering receptor expressed on myeloid cells-like 1	chr17:48499240-48506471	HFD_LepR	10hr_PBS_LepR	NOTEST	0.0366484	0.0150585	-1.28317	0	1	1	0.410891673365844	2.43373	NO
Gm14139	Gm14139	Gm14139	100271882	predicted gene 14139	chr2:150007490-150019015	HFD_LepR	10hr_PBS_LepR	NOTEST	0.0244128	0.0100381	-1.28215	0	1	1	0.411182280657895	2.43201	NO
Adamdec1	Adamdec1	Adamdec1	58860	ADAM-like, decysin 1	chr14:69181443-69200129	HFD_LepR	10hr_PBS_LepR	NOTEST	0.0155309	0.00639199	-1.2808	0	1	1	0.41156722401695	2.42974	NO
Cysltr2	Cysltr2	Cysltr2	70086	cysteinyl leukotriene receptor 2	chr14:73428934-73448921	HFD_LepR	10hr_PBS_LepR	NOTEST	0.077409	0.0320745	-1.27107	0	1	1	0.414352347254962	2.4134	NO
Spna1	Spna1	Spna1	20739	spectrin alpha, erythrocytic 1	chr1:176102906-176178580	HFD_LepR	10hr_PBS_LepR	NOTEST	0.0060237	0.00249683	-1.27055	0	1	1	0.414501721897238	2.41254	NO
Tacr2	Tacr2	Tacr2	21337	tachykinin receptor 2	chr10:61715185-61728738	HFD_LepR	10hr_PBS_LepR	NOTEST	0.0184433	0.00764882	-1.26979	0	1	1	0.414720135553356	2.41126	NO
Podnl1	Podnl1	Podnl1	244550	podocan-like 1	chr8:86649887-86656416	HFD_LepR	10hr_PBS_LepR	NOTEST	0.0705512	0.0292966	-1.26793	0	1	1	0.415255159862683	2.40816	NO
Adamts14	Adamts14	Adamts14	237360	a disintegrin-like and metallopeptidase (reprolysin type) with thrombospondin type 1 motif, 14	chr10:60659859-60736186	HFD_LepR	10hr_PBS_LepR	NOTEST	0.0366535	0.0152967	-1.26073	0	1	1	0.417332736982314	2.39617	NO
Mef2b	Mef2b	Mef2b	17259	myocyte enhancer factor 2B	chr8:72676676-72691387	HFD_LepR	10hr_PBS_LepR	NOTEST	0.157491	0.0658034	-1.25903	0	1	1	0.417824790948316	2.39335	NO
Syngr4	Syngr4	Syngr4	58867	synaptogyrin 4	chr7:53142214-53152081	HFD_LepR	10hr_PBS_LepR	NOTEST	0.0701203	0.0293148	-1.25821	0	1	1	0.418062341993802	2.39199	NO
Sprr2g	Sprr2g	Sprr2g	20761	small proline-rich protein 2G	chr3:92177836-92179151	HFD_LepR	10hr_PBS_LepR	NOTEST	0.0818887	0.0342378	-1.25807	0	1	1	0.418102912984998	2.39176	NO
Fosl1	Fosl1	Fosl1	14283	fos-like antigen 1	chr19:5447697-5457549	HFD_LepR	10hr_PBS_LepR	OK	0.810491	0.339042	-1.25733	-0.357345	0.6031	0.999356	0.418317425067956	2.39053	NO
Zdhhc19	Zdhhc19	Zdhhc19	245308	zinc finger, DHHC domain containing 19	chr16:32496366-32507300	HFD_LepR	10hr_PBS_LepR	NOTEST	0.0494567	0.0206906	-1.25719	0	1	1	0.418358020813769	2.3903	NO
Adam7	Adam7	Adam7	11500	a disintegrin and metallopeptidase domain 7	chr14:69115393-69151746	HFD_LepR	10hr_PBS_LepR	NOTEST	0.0577881	0.024224	-1.25433	0	1	1	0.419188196744877	2.38556	NO
AI427809	AI427809	AI427809	381524	expressed sequence AI427809	chr4:53274227-53283104	HFD_LepR	10hr_PBS_LepR	NOTEST	0.0556268	0.0233561	-1.25198	0	1	1	0.419871567087583	2.38168	NO
Cplx4	Cplx4	Cplx4	225644	complexin 4	chr18:66115375-66129832	HFD_LepR	10hr_PBS_LepR	NOTEST	0.0234416	0.00985701	-1.24985	0	1	1	0.420491924772952	2.37817	NO
Mtrnr2l	Mtrnr2l	Mtrnr2l	100463512	predicted gene, 20594	chr6:79768024-79768358	HFD_LepR	10hr_PBS_LepR	OK	18.0148	7.60577	-1.24402	-4.9199	0.00075	0.103748	0.422194590811517	2.36858	NO
Prdm1	Prdm1	Prdm1	12142	PR domain containing 1, with ZNF domain	chr10:44156980-44178493	HFD_LepR	10hr_PBS_LepR	NOTEST	0.0209686	0.00885616	-1.24348	0	1	1	0.422352647604704	2.36769	NO
Chrdl2	Chrdl2	Chrdl2	69121	chordin-like 2	chr7:107154913-107183236	HFD_LepR	10hr_PBS_LepR	NOTEST	0.214934	0.0909451	-1.24083	0	1	1	0.423129154795379	2.36334	NO
Rangrf	Rangrf	Rangrf	57785	RAN guanine nucleotide release factor	chr11:68781632-68787322	HFD_LepR	10hr_PBS_LepR	OK	5.71698	2.42032	-1.24005	-0.395242	0.39275	0.999356	0.423357983457376	2.36207	NO
Eid3	Eid3	Eid3	66341	EP300 interacting inhibitor of differentiation 3	chr10:82296695-82360469	HFD_LepR	10hr_PBS_LepR	NOTEST	0.0481512	0.0204063	-1.23856	0	1	1	0.42379544891829	2.35963	NO
Mat1a	Mat1a	Mat1a	11720	methionine adenosyltransferase I, alpha	chr14:41918669-41937701	HFD_LepR	10hr_PBS_LepR	NOTEST	0.0168259	0.00715341	-1.23398	0	1	1	0.425142973724317	2.35215	NO
Pdcl2	Pdcl2	Pdcl2	79455	phosducin-like 2	chr5:76741170-76760136	HFD_LepR	10hr_PBS_LepR	NOTEST	0.179063	0.0762501	-1.23165	0	1	1	0.425830148382626	2.34835	NO
Lcn12	Lcn12	Lcn12	77701	lipocalin 12	chr2:25346364-25349431	HFD_LepR	10hr_PBS_LepR	NOTEST	0.0968386	0.0413215	-1.22869	0	1	1	0.426704727651393	2.34354	NO
Syce1l	Syce1l	Syce1l	668110	synaptonemal complex central element protein 1 like	chr8:116159485-116179433	HFD_LepR	10hr_PBS_LepR	NOTEST	0.0822706	0.0351161	-1.22824	0	1	1	0.42683784454148	2.34281	NO
Mir345	Mir345	Mir345	723946	microRNA 345	chr12:110075182-110075278	HFD_LepR	10hr_PBS_LepR	OK	49.9956	21.349	-1.22763	-38.8504	0.2876	0.999356	0.427018358184745	2.34182	NO
Gprc5d	Gprc5d	Gprc5d	93746	G protein-coupled receptor, family C, group 5, member D	chr6:135056008-135068301	HFD_LepR	10hr_PBS_LepR	NOTEST	0.0969376	0.0414373	-1.22613	0	1	1	0.427462568928832	2.33939	NO
Fam55b	Fam55b	Fam55b	78252	neurexophilin and PC-esterase domain family, member 2	chr9:47970197-48207603	HFD_LepR	10hr_PBS_LepR	NOTEST	0.0254862	0.0108998	-1.22541	0	1	1	0.427675954192667	2.33822	NO
Gm5797	Gm5797	Gm5797	545013	predicted gene 5797	chr14:8156501-8164909	HFD_LepR	10hr_PBS_LepR	OK	1.31913	0.564788	-1.22381	-2.01991	0.00315	0.267325	0.428150525112968	2.33563	NO
Cyp2b19	Cyp2b19	Cyp2b19	13090	cytochrome P450, family 2, subfamily b, polypeptide 19	chr7:27542205-27557649	HFD_LepR	10hr_PBS_LepR	NOTEST	0.14578	0.0625052	-1.22174	0	1	1	0.428765282690824	2.33228	NO
Tnfrsf26	Tnfrsf26	Tnfrsf26	244237	tumor necrosis factor receptor superfamily, member 26	chr7:150793589-150813750	HFD_LepR	10hr_PBS_LepR	NOTEST	0.0229068	0.00982422	-1.22136	0	1	1	0.428878232595235	2.33166	NO
AI182371	AI182371	AI182371	98870	expressed sequence AI182371	chr2:34939565-34956180	HFD_LepR	10hr_PBS_LepR	NOTEST	0.145522	0.0624503	-1.22046	0	1	1	0.42914586422916	2.33021	NO
Pde6h	Pde6h	Pde6h	78600	phosphodiesterase 6H, cGMP-specific, cone, gamma	chr6:136903043-136912004	HFD_LepR	10hr_PBS_LepR	NOTEST	0.244533	0.104951	-1.22032	0	1	1	0.42918751082425	2.32998	NO
Wnt8b	Wnt8b	Wnt8b	22423	wingless related MMTV integration site 8b	chr19:44567961-44588763	HFD_LepR	10hr_PBS_LepR	NOTEST	0.029197	0.0125768	-1.21506	0	1	1	0.430755164879797	2.3215	NO
H60b	H60b	H60b	667281	histocompatibility 60b	chr10:21878414-22093945	HFD_LepR	10hr_PBS_LepR	NOTEST	0.0185438	0.00799475	-1.21381	0	1	1	0.431128547522202	2.31949	NO
Siglec5	Siglec5	Siglec5	233186	sialic acid binding Ig-like lectin 5	chr7:50606774-50614840	HFD_LepR	10hr_PBS_LepR	NOTEST	0.081068	0.0349964	-1.21193	0	1	1	0.431690724543668	2.31647	NO
Ly6g5b	Ly6g5b	Ly6g5b	266614	lymphocyte antigen 6 complex, locus G5B	chr17:35250889-35252345	HFD_LepR	10hr_PBS_LepR	NOTEST	0.0798781	0.0345667	-1.20842	0	1	1	0.432742283700762	2.31084	NO
Mir191	Mir191	Mir191	387186	microRNA 191	chr9:108470649-108470723	HFD_LepR	10hr_PBS_LepR	OK	78.1149	33.8595	-1.20604	-49.4616	0.387	0.999356	0.433456763617393	2.30704	NO
Tssk2	Tssk2	Tssk2	22115	testis-specific serine kinase 2	chr16:17898729-17900117	HFD_LepR	10hr_PBS_LepR	NOTEST	0.0439578	0.0191077	-1.20196	0	1	1	0.434684331886699	2.30052	NO
1300017J02Rik	1300017J02Rik	1300017J02Rik	71775	RIKEN cDNA 1300017J02 gene	chr9:103152859-103190627	HFD_LepR	10hr_PBS_LepR	NOTEST	0.0805233	0.0351971	-1.19395	0	1	1	0.437104458828842	2.28778	NO
Tmem89	Tmem89	Tmem89	69384	transmembrane protein 89	chr9:108816949-108817894	HFD_LepR	10hr_PBS_LepR	NOTEST	0.15359	0.0671544	-1.19354	0	1	1	0.437228697348231	2.28713	NO
Gm6994	Gm6994	Gm6994	629678	predicted gene 6994	chr14:77556622-78121214	HFD_LepR	10hr_PBS_LepR	NOTEST	0.0836353	0.0366509	-1.19026	0	1	1	0.438223877593382	2.28194	NO
Gm136	Gm136	Gm136	214568	predicted gene 136	chr4:34691036-34703508	HFD_LepR	10hr_PBS_LepR	NOTEST	0.183097	0.0802772	-1.18954	0	1	1	0.43844263480053	2.2808	NO
Apol10b	Apol10b	Apol10b	328561	apolipoprotein L 10B	chr15:77414587-77426555	HFD_LepR	10hr_PBS_LepR	NOTEST	0.125155	0.0548807	-1.18935	0	1	1	0.438500380605417	2.2805	NO
Ubtfl1	Ubtfl1	Ubtfl1	546118	upstream binding transcription factor, RNA polymerase I-like 1	chr9:18208861-18215946	HFD_LepR	10hr_PBS_LepR	NOTEST	0.00568744	0.00250142	-1.18503	0	1	1	0.439815392162156	2.27368	NO
Gm1574	Gm1574	Gm1574	380842	stathmin domain containing 1	chr13:46369089-46395484	HFD_LepR	10hr_PBS_LepR	NOTEST	0.196414	0.0865243	-1.18272	0	1	1	0.440520175456303	2.27004	NO
Sost	Sost	Sost	74499	sclerostin	chr11:101823771-101828329	HFD_LepR	10hr_PBS_LepR	NOTEST	0.085436	0.0377136	-1.17976	0	1	1	0.441424925423846	2.26539	NO
Gm600	Gm600	Gm600	100503545	nuclear GTPase, germinal center associated	chr14:66224103-66267280	HFD_LepR	10hr_PBS_LepR	NOTEST	0.0415332	0.0183562	-1.178	0	1	1	0.441963765531836	2.26263	NO
Tubb1	Tubb1	Tubb1	545486	tubulin, beta 1 class VI	chr2:174276195-174283383	HFD_LepR	10hr_PBS_LepR	NOTEST	0.238318	0.105794	-1.17163	0	1	1	0.443919503611172	2.25266	NO
Ms4a7	Ms4a7	Ms4a7	109225	membrane-spanning 4-domains, subfamily A, member 7	chr19:11395897-11410606	HFD_LepR	10hr_PBS_LepR	NOTEST	0.0706534	0.0313764	-1.17108	0	1	1	0.444088771728022	2.2518	NO
A930007I19Rik	A930007I19Rik	A930007I19Rik	77779	RIKEN cDNA A930007I19 gene	chr19:29578152-29596477	HFD_LepR	10hr_PBS_LepR	NOTEST	0.0541689	0.024079	-1.16969	0	1	1	0.444516846157581	2.24963	NO
Ccdc125	Ccdc125	Ccdc125	76041	coiled-coil domain containing 125	chr13:101439435-101500897	HFD_LepR	10hr_PBS_LepR	OK	0.408216	0.181659	-1.1681	-0.434214	0.4669	0.999356	0.445007020021073	2.24716	NO
H2afy3	H2afy3	H2afy3	67552	H2A histone family, member Y3	chr15:61869541-62082530	HFD_LepR	10hr_PBS_LepR	NOTEST	0.0293565	0.0130867	-1.16559	0	1	1	0.445781916864908	2.24325	NO
Heatr7b1	Heatr7b1	Heatr7b1	100040766	maestro heat-like repeat family member 2A	chr1:90123594-90174154	HFD_LepR	10hr_PBS_LepR	NOTEST	0.0714782	0.0318805	-1.16483	0	1	1	0.446016813014068	2.24207	NO
Prss32	Prss32	Prss32	69814	protease, serine, 32	chr17:23990738-23996743	HFD_LepR	10hr_PBS_LepR	NOTEST	0.215639	0.0962217	-1.16418	0	1	1	0.44621780923233	2.24106	NO
Tomm20l	Tomm20l	Tomm20l	75266	translocase of outer mitochondrial membrane 20 homolog (yeast)-like	chr12:72212414-72237662	HFD_LepR	10hr_PBS_LepR	NOTEST	0.427859	0.191559	-1.15935	0	1	1	0.44771420572535	2.23357	NO
Zscan30	Zscan30	Zscan30	328918	zinc finger and SCAN domain containing 30	chr18:24129475-24140056	HFD_LepR	10hr_PBS_LepR	OK	0.88949	0.398891	-1.15698	-1.81339	0.03675	0.917622	0.44845029662909	2.2299	NO
Sh2d1b1	Sh2d1b1	Sh2d1b1	26904	SH2 domain protein 1B1	chr1:172207454-172215793	HFD_LepR	10hr_PBS_LepR	NOTEST	0.144359	0.0647871	-1.15588	0	1	1	0.448792353279704	2.2282	NO
Lrrc50	Lrrc50	Lrrc50	68270	dynein, axonemal assembly factor 1	chr8:122099134-122129140	HFD_LepR	10hr_PBS_LepR	NOTEST	0.244347	0.109803	-1.15401	0	1	1	0.4493744484684	2.22532	NO
Rdh19	Rdh19	Rdh19	216453	retinol dehydrogenase 19	chr10:127286983-127298232	HFD_LepR	10hr_PBS_LepR	NOTEST	0.079109	0.0355952	-1.15216	0	1	1	0.449951060960058	2.22246	NO
Nrp	Nrp	Nrp	654309	neural regeneration protein	chr12:88769027-88813249	HFD_LepR	10hr_PBS_LepR	OK	4.52912	2.04934	-1.14407	-0.534468	0.5311	0.999356	0.452481276380355	2.21004	NO
Spp2	Spp2	Spp2	75396	secreted phosphoprotein 2	chr1:90303593-90323013	HFD_LepR	10hr_PBS_LepR	NOTEST	0.0758288	0.0344008	-1.1403	0	1	1	0.453665230816786	2.20427	NO
Ehf	Ehf	Ehf	13661	ets homologous factor	chr2:103103589-103143353	HFD_LepR	10hr_PBS_LepR	NOTEST	0.102278	0.0464098	-1.13999	0	1	1	0.4537627228912	2.20379	NO
Hist3h2bb-ps	Hist3h2bb-ps	Hist3h2bb-ps	382522	histone cluster 3, H2bb, pseudogene	chr11:58767549-58768014	HFD_LepR	10hr_PBS_LepR	OK	0.720546	0.327165	-1.13907	-1.5789	0.1322	0.999356	0.454052177577207	2.20239	NO
Ccl8	Ccl8	Ccl8	20307	chemokine (C-C motif) ligand 8	chr11:81928686-81930301	HFD_LepR	10hr_PBS_LepR	NOTEST	0.160402	0.0728952	-1.13779	0	1	1	0.454455204322149	2.20044	NO
Gpr141	Gpr141	Gpr141	353346	G protein-coupled receptor 141	chr13:19841550-19916126	HFD_LepR	10hr_PBS_LepR	NOTEST	0.165386	0.0752279	-1.13649	0	1	1	0.454864894525211	2.19845	NO
E230029C05Rik	E230029C05Rik	E230029C05Rik	319711	RIKEN cDNA E230029C05 gene	chr7:97177668-97188790	HFD_LepR	10hr_PBS_LepR	NOTEST	0.12131	0.0552426	-1.13484	0	1	1	0.455385417854517	2.19594	NO
Capn12	Capn12	Capn12	60594	calpain 12	chr7:29666674-29747299	HFD_LepR	10hr_PBS_LepR	OK	0.649696	0.295869	-1.13481	-0.439953	0.4572	0.999356	0.455394887426527	2.1959	NO
Gm15319	Gm15319	Gm15319	100040599	predicted gene 15319	chr8:19933241-19958780	HFD_LepR	10hr_PBS_LepR	NOTEST	0.00599524	0.00273196	-1.13388	0	1	1	0.455688541849628	2.19448	NO
Tlr4	Tlr4	Tlr4	21898	toll-like receptor 4	chr4:66488844-66503830	HFD_LepR	10hr_PBS_LepR	NOTEST	0.0468125	0.0213327	-1.13383	0	1	1	0.455704335084702	2.19441	NO
Gdf15	Gdf15	Gdf15	23886	growth differentiation factor 15	chr8:73153292-73155534	HFD_LepR	10hr_PBS_LepR	NOTEST	0.108518	0.0494682	-1.13337	0	1	1	0.45584965853201	2.19371	NO
I830077J02Rik	I830077J02Rik	I830077J02Rik	433638	RIKEN cDNA I830077J02 gene	chr3:105728808-105735582	HFD_LepR	10hr_PBS_LepR	NOTEST	0.072036	0.0329007	-1.1306	0	1	1	0.45672573871603	2.1895	NO
Gm1110	Gm1110	Gm1110	382064	predicted gene 1110	chr9:26687151-26730666	HFD_LepR	10hr_PBS_LepR	NOTEST	0.00632378	0.00289182	-1.12881	0	1	1	0.457292765310685	2.18678	NO
Tpt1	Tpt1	Tpt1	22070	tumor protein, translationally-controlled 1	chr14:76245062-76248110	HFD_LepR	10hr_PBS_LepR	OK	577.486	264.102	-1.12869	-0.67003	0.40285	0.999356	0.45733080343554	2.1866	NO
Krt71	Krt71	Krt71	56735	keratin 71	chr15:101564379-101573528	HFD_LepR	10hr_PBS_LepR	NOTEST	0.0395728	0.0181376	-1.12553	0	1	1	0.458333613564808	2.18182	NO
Tex13	Tex13	Tex13	83555	testis expressed gene 13	chrX:137342845-137347972	HFD_LepR	10hr_PBS_LepR	NOTEST	0.00724337	0.00332268	-1.12431	0	1	1	0.458721362525069	2.17997	NO
Ccr4	Ccr4	Ccr4	12773	chemokine (C-C motif) receptor 4	chr9:114399433-114405662	HFD_LepR	10hr_PBS_LepR	NOTEST	0.0250556	0.011525	-1.12037	0	1	1	0.459975842729265	2.17403	NO
Rab19	Rab19	Rab19	19331	RAB19, member RAS oncogene family	chr6:39331426-39340378	HFD_LepR	10hr_PBS_LepR	NOTEST	0.0703063	0.0323475	-1.12	0	1	1	0.460093825312438	2.17347	NO
Mycs	Mycs	Mycs	17870	myc-like oncogene, s-myc protein	chrX:5044021-5046383	HFD_LepR	10hr_PBS_LepR	NOTEST	0.0437487	0.0201689	-1.11711	0	1	1	0.461016406871739	2.16912	NO
Gm13939	Gm13939	Gm13939	100038454	predicted gene 13939	chr2:109742552-109753476	HFD_LepR	10hr_PBS_LepR	NOTEST	0.0120966	0.00558734	-1.11436	0	1	1	0.461896013550821	2.16499	NO
Gm14461	Gm14461	Gm14461	329436	predicted gene 14461	chr2:78077703-78142387	HFD_LepR	10hr_PBS_LepR	NOTEST	0.167959	0.0777866	-1.11052	0	1	1	0.463127072941189	2.15923	NO
Snora21	Snora21	Snora21	100302498	small nucleolar RNA, H/ACA box 21	chr11:97638839-97643753	HFD_LepR	10hr_PBS_LepR	OK	9.69549	4.4947	-1.10909	-0.0312375	0.2282	0.999356	0.463586352294077	2.1571	NO
Meox2	Meox2	Meox2	17286	mesenchyme homeobox 2	chr12:37835132-37906115	HFD_LepR	10hr_PBS_LepR	NOTEST	0.0410005	0.0190477	-1.10603	0	1	1	0.464570676549375	2.15253	NO
Otog	Otog	Otog	18419	otogelin	chr7:53496356-53566804	HFD_LepR	10hr_PBS_LepR	NOTEST	0.0192671	0.00897815	-1.10165	0	1	1	0.465983249182034	2.146	NO
Trim10	Trim10	Trim10	19824	tripartite motif-containing 10	chr17:37006518-37014778	HFD_LepR	10hr_PBS_LepR	NOTEST	0.0383339	0.0178709	-1.10101	0	1	1	0.466190011824294	2.14505	NO
Theg	Theg	Theg	21830	testicular haploid expressed gene	chr10:79039221-79049881	HFD_LepR	10hr_PBS_LepR	NOTEST	0.243684	0.113659	-1.1003	0	1	1	0.466419496475853	2.14399	NO
Gm885	Gm885	Gm885	380732	mast cell immunoglobulin like receptor 1	chr11:106612581-106628882	HFD_LepR	10hr_PBS_LepR	NOTEST	0.218589	0.101997	-1.09969	0	1	1	0.466616749563122	2.14309	NO
Tcp10c	Tcp10c	Tcp10c	21462	t-complex protein 10b	chr17:13253976-13570089	HFD_LepR	10hr_PBS_LepR	NOTEST	0.0433475	0.0202283	-1.09957	0	1	1	0.466655563267439	2.14291	NO
Scn4a	Scn4a	Scn4a	110880	sodium channel, voltage-gated, type IV, alpha	chr11:106179906-106210704	HFD_LepR	10hr_PBS_LepR	NOTEST	0.0168651	0.00788146	-1.09751	0	1	1	0.467322368849609	2.13985	NO
Sntn	Sntn	Sntn	218739	sentan, cilia apical structure protein	chr14:14503389-14515662	HFD_LepR	10hr_PBS_LepR	NOTEST	0.194705	0.091147	-1.09503	0	1	1	0.46812638920143	2.13618	NO
Tnfrsf25	Tnfrsf25	Tnfrsf25	85030	tumor necrosis factor receptor superfamily, member 25	chr4:151490451-151494220	HFD_LepR	10hr_PBS_LepR	NOTEST	0.0486637	0.022874	-1.08914	0	1	1	0.470041485931029	2.12747	NO
Gm13498	Gm13498	Gm13498	227885	heat shock protein 90 alpha (cytosolic), class B member 1 pseudogene	chr2:50765203-50767366	HFD_LepR	10hr_PBS_LepR	NOTEST	0.0516066	0.0242662	-1.08861	0	1	1	0.470214195856418	2.12669	NO
Gm10653	Gm10653	Gm10653	677044	ribsomal protein S2 pseudogene	chr9:62686593-62723724	HFD_LepR	10hr_PBS_LepR	OK	3.66812	1.72725	-1.08656	-1.28993	0.11425	0.999356	0.470882822457415	2.12367	NO
Lctl	Lctl	Lctl	235435	lactase-like	chr9:63964953-64020738	HFD_LepR	10hr_PBS_LepR	NOTEST	0.070351	0.03313	-1.08643	0	1	1	0.470925255212275	2.12348	NO
4933425O20Rik	4933425O20Rik	4933425O20Rik	66766	transmembrane 239	chr2:130232257-130233530	HFD_LepR	10hr_PBS_LepR	NOTEST	0.0694395	0.0327012	-1.08641	0	1	1	0.470931783667785	2.12345	NO
Cyp4f39	Cyp4f39	Cyp4f39	320997	cytochrome P450, family 4, subfamily f, polypeptide 39	chr17:32589667-32630265	HFD_LepR	10hr_PBS_LepR	NOTEST	0.0490253	0.0231093	-1.08505	0	1	1	0.471375931031145	2.12145	NO
Slc2a2	Slc2a2	Slc2a2	20526	solute carrier family 2 (facilitated glucose transporter), member 2	chr3:28596824-28627282	HFD_LepR	10hr_PBS_LepR	NOTEST	0.0848704	0.0401043	-1.08151	0	1	1	0.472533985690643	2.11625	NO
Asb10	Asb10	Asb10	117590	ankyrin repeat and SOCS box-containing 10	chr5:24038514-24046266	HFD_LepR	10hr_PBS_LepR	NOTEST	0.0680918	0.03221	-1.07997	0	1	1	0.473038659822926	2.11399	NO
Erp27	Erp27	Erp27	69187	endoplasmic reticulum protein 27	chr6:136855907-136870701	HFD_LepR	10hr_PBS_LepR	NOTEST	0.103973	0.0492051	-1.07933	0	1	1	0.473248553039835	2.11305	NO
Mmp19	Mmp19	Mmp19	58223	matrix metallopeptidase 19	chr10:128227965-128241426	HFD_LepR	10hr_PBS_LepR	NOTEST	0.303667	0.144004	-1.07638	0	1	1	0.474217234230025	2.10874	NO
Aqp8	Aqp8	Aqp8	11833	aquaporin 8	chr7:130605807-130611517	HFD_LepR	10hr_PBS_LepR	NOTEST	0.0484307	0.0229703	-1.07615	0	1	1	0.474292841794632	2.1084	NO
Speer4d	Speer4d	Speer4d	360220	spermatogenesis associated glutamate (E)-rich protein 4d	chr5:15124916-15129682	HFD_LepR	10hr_PBS_LepR	NOTEST	0.0674401	0.0320412	-1.07368	0	1	1	0.475105561536836	2.1048	NO
Trim29	Trim29	Trim29	72169	tripartite motif-containing 29	chr9:43118845-43144208	HFD_LepR	10hr_PBS_LepR	NOTEST	0.0862066	0.0409823	-1.0728	0	1	1	0.47539544985016	2.10351	NO
Rgs13	Rgs13	Rgs13	246709	regulator of G-protein signaling 13	chr1:145985796-146024502	HFD_LepR	10hr_PBS_LepR	NOTEST	0.248394	0.118121	-1.07237	0	1	1	0.475537164145074	2.10289	NO
E030011O05Rik	E030011O05Rik	E030011O05Rik	319859	RIKEN cDNA E030011O05 gene	chr9:96585841-96653250	HFD_LepR	10hr_PBS_LepR	OK	0.675734	0.321811	-1.07024	-0.464671	0.4304	0.999356	0.476239767411359	2.09978	NO
Mir132	Mir132	Mir132	387150	microRNA 132	chr11:74987183-74987249	HFD_LepR	10hr_PBS_LepR	OK	192.336	91.632	-1.0697	-102.997	0.382	0.999356	0.476418057072249	2.099	NO
Lrrc66	Lrrc66	Lrrc66	231296	leucine rich repeat containing 66	chr5:73997880-74023660	HFD_LepR	10hr_PBS_LepR	NOTEST	0.0263206	0.012545	-1.06908	0	1	1	0.476622842328934	2.09809	NO
Mafa	Mafa	Mafa	378435	v-maf musculoaponeurotic fibrosarcoma oncogene family, protein A (avian)	chr15:75577272-75578352	HFD_LepR	10hr_PBS_LepR	NOTEST	0.132867	0.0634903	-1.06537	0	1	1	0.477850091516311	2.09271	NO
Epha1	Epha1	Epha1	13835	Eph receptor A1	chr6:42308485-42323267	HFD_LepR	10hr_PBS_LepR	NOTEST	0.186017	0.0890201	-1.06323	0	1	1	0.478559429228408	2.0896	NO
Pram1	Pram1	Pram1	378460	PML-RAR alpha-regulated adaptor molecule 1	chr17:33775000-33782651	HFD_LepR	10hr_PBS_LepR	NOTEST	0.129702	0.0621046	-1.06243	0	1	1	0.478824872513392	2.08845	NO
Mir707	Mir707	Mir707	735269	microRNA 707	chr7:52104596-52110780	HFD_LepR	10hr_PBS_LepR	OK	344.442	165.248	-1.05963	-0.233776	0.72815	0.999356	0.479755084013293	2.0844	NO
Snord22	Snord22	Snord22	100127111	small nucleolar RNA, C/D box 22	chr19:8797976-8800816	HFD_LepR	10hr_PBS_LepR	OK	15.707	7.53709	-1.05932	-0.179757	0.68655	0.999356	0.479858182763592	2.08395	NO
Tnfsf11	Tnfsf11	Tnfsf11	21943	tumor necrosis factor (ligand) superfamily, member 11	chr14:78677252-78707850	HFD_LepR	10hr_PBS_LepR	NOTEST	0.0883892	0.0424168	-1.05924	0	1	1	0.47988479248908	2.08383	NO
Acot10	Acot10	Acot10	64833	acyl-CoA thioesterase 10	chr15:20594968-20596505	HFD_LepR	10hr_PBS_LepR	NOTEST	0.0563962	0.0270673	-1.05905	0	1	1	0.479947996501181	2.08356	NO
Cdc25c	Cdc25c	Cdc25c	12532	cell division cycle 25C	chr18:34892650-34911187	HFD_LepR	10hr_PBS_LepR	NOTEST	0.0788709	0.037863	-1.0587	0	1	1	0.480064446736318	2.08305	NO
1700109H08Rik	1700109H08Rik	1700109H08Rik	77036	RIKEN cDNA 1700109H08 gene	chr5:3571715-3637101	HFD_LepR	10hr_PBS_LepR	NOTEST	0.378234	0.181587	-1.05862	0	1	1	0.480091067899826	2.08294	NO
Slc3a1	Slc3a1	Slc3a1	20532	solute carrier family 3, member 1	chr17:85427686-85489614	HFD_LepR	10hr_PBS_LepR	OK	13.2664	6.37372	-1.05757	-0.379217	0.51415	0.999356	0.480440607541298	2.08142	NO
Vrtn	Vrtn	Vrtn	432677	vertebrae development associated	chr12:85981968-85992405	HFD_LepR	10hr_PBS_LepR	NOTEST	0.0285623	0.0137518	-1.05449	0	1	1	0.481467392631459	2.07698	NO
Foxp3	Foxp3	Foxp3	20371	forkhead box P3	chrX:7135687-7182546	HFD_LepR	10hr_PBS_LepR	OK	0.6109	0.294862	-1.0509	-0.346813	0.5568	0.999356	0.482666967201158	2.07182	NO
Stmn1-rs1	Stmn1-rs1	Stmn1-rs1	111186	stathmin 1, related sequence 1	chr9:115151699-115219539	HFD_LepR	10hr_PBS_LepR	NOTEST	0.0938895	0.045348	-1.04992	0	1	1	0.482994946646696	2.07042	NO
Hp	Hp	Hp	15439	haptoglobin	chr8:112099027-112103072	HFD_LepR	10hr_PBS_LepR	NOTEST	0.0684945	0.033119	-1.04833	0	1	1	0.483527550756284	2.06813	NO
Sh2d1a	Sh2d1a	Sh2d1a	20400	SH2 domain protein 1A	chrX:39855784-39875252	HFD_LepR	10hr_PBS_LepR	NOTEST	0.284756	0.137734	-1.04784	0	1	1	0.483691804970209	2.06743	NO
Fgr	Fgr	Fgr	14191	Gardner-Rasheed feline sarcoma viral (Fgr) oncogene homolog	chr4:132530009-132557797	HFD_LepR	10hr_PBS_LepR	NOTEST	0.146958	0.0711465	-1.04654	0	1	1	0.484127851893894	2.06557	NO
Cxcl9	Cxcl9	Cxcl9	17329	chemokine (C-X-C motif) ligand 9	chr5:92750356-92757105	HFD_LepR	10hr_PBS_LepR	NOTEST	0.0601815	0.029149	-1.04587	0	1	1	0.484352737252433	2.06461	NO
Cts8	Cts8	Cts8	56094	cathepsin 8	chr13:61348107-61356709	HFD_LepR	10hr_PBS_LepR	NOTEST	0.0609951	0.0296373	-1.04128	0	1	1	0.485896181519719	2.05805	NO
Cdkn2b	Cdkn2b	Cdkn2b	12579	cyclin-dependent kinase inhibitor 2B (p15, inhibits CDK4)	chr4:88952197-88956941	HFD_LepR	10hr_PBS_LepR	NOTEST	0.187003	0.0909896	-1.03929	0	1	1	0.48656687113641	2.05522	NO
Gm6813	Gm6813	Gm6813	627939	ribosomal protein L21 pseudogene	chr19:45892633-46072978	HFD_LepR	10hr_PBS_LepR	OK	4.16857	2.03191	-1.03672	-0.622066	0.2826	0.999356	0.487434408126143	2.05156	NO
Gm6904	Gm6904	Gm6904	628693	predicted gene 6904	chr14:59863277-59879053	HFD_LepR	10hr_PBS_LepR	NOTEST	0.0381579	0.0186311	-1.03427	0	1	1	0.488262877659875	2.04808	NO
Dthd1	Dthd1	Dthd1	100322896	predicted gene, 17384	chr5:63205061-63279557	HFD_LepR	10hr_PBS_LepR	NOTEST	0.0115319	0.00564296	-1.03111	0	1	1	0.489333513960305	2.0436	NO
Rhoh	Rhoh	Rhoh	74734	ras homolog gene family, member H	chr5:66254807-66287939	HFD_LepR	10hr_PBS_LepR	NOTEST	0.10672	0.0523415	-1.0278	0	1	1	0.490457489126812	2.03891	NO
2810433D01Rik	2810433D01Rik	2810433D01Rik	77132	RIKEN cDNA 2810433D01 gene	chr11:102480820-102485730	HFD_LepR	10hr_PBS_LepR	NOTEST	0.100087	0.0491194	-1.02689	0	1	1	0.490766949610261	2.03763	NO
Art4	Art4	Art4	109978	ADP-ribosyltransferase 4	chr6:136796971-136806121	HFD_LepR	10hr_PBS_LepR	NOTEST	0.0609156	0.0299396	-1.02475	0	1	1	0.491495461567023	2.03461	NO
Vnn1	Vnn1	Vnn1	22361	vanin 1	chr10:23614493-23625149	HFD_LepR	10hr_PBS_LepR	NOTEST	0.0345902	0.0170045	-1.02445	0	1	1	0.491597675802114	2.03418	NO
Hist1h2bb	Hist1h2bb	Hist1h2bb	319178	histone cluster 1, H2bb	chr13:23838602-23839070	HFD_LepR	10hr_PBS_LepR	NOTEST	0.359731	0.176897	-1.02401	0	1	1	0.491747628466489	2.03356	NO
Myocd	Myocd	Myocd	214384	myocardin	chr11:64990071-65083491	HFD_LepR	10hr_PBS_LepR	NOTEST	0.0216782	0.010671	-1.02255	0	1	1	0.492245526443138	2.03151	NO
Adora3	Adora3	Adora3	11542	adenosine A3 receptor	chr3:105673775-105726960	HFD_LepR	10hr_PBS_LepR	NOTEST	0.1459	0.0719236	-1.02044	0	1	1	0.492965982206061	2.02854	NO
Gm4902	Gm4902	Gm4902	236451	PHD finger protein 11B	chr14:59939800-59960167	HFD_LepR	10hr_PBS_LepR	NOTEST	0.0131717	0.0065141	-1.0158	0	1	1	0.49455401318246	2.02202	NO
Tmem140	Tmem140	Tmem140	68487	transmembrane protein 140	chr6:34813145-34828065	HFD_LepR	10hr_PBS_LepR	NOTEST	0.199123	0.0984973	-1.0155	0	1	1	0.494656863491612	2.0216	NO
Hist1h1e	Hist1h1e	Hist1h1e	50709	histone cluster 1, H1e	chr13:23675538-23714427	HFD_LepR	10hr_PBS_LepR	NOTEST	0.187927	0.0929855	-1.0151	0	1	1	0.494794030510229	2.02104	NO
C1qtnf7	C1qtnf7	C1qtnf7	109323	C1q and tumor necrosis factor related protein 7	chr5:43906807-44007825	HFD_LepR	10hr_PBS_LepR	OK	0.829815	0.410766	-1.01447	-1.41529	0.01335	0.634607	0.495010145698619	2.02016	NO
Spns3	Spns3	Spns3	77577	spinster homolog 3	chr11:72311657-72363748	HFD_LepR	10hr_PBS_LepR	NOTEST	0.120817	0.0598645	-1.01305	0	1	1	0.495497608695935	2.01817	NO
Aqp9	Aqp9	Aqp9	64008	aquaporin 9	chr9:70958467-71011096	HFD_LepR	10hr_PBS_LepR	NOTEST	0.132909	0.0659968	-1.00997	0	1	1	0.496556573214823	2.01387	NO
1700096J18Rik	1700096J18Rik	1700096J18Rik	67927	RIKEN cDNA 1700096J18 gene	chr11:109208180-109214965	HFD_LepR	10hr_PBS_LepR	NOTEST	0.348834	0.173273	-1.0095	0	1	1	0.496718367358668	2.01321	NO
Habp2	Habp2	Habp2	226243	hyaluronic acid binding protein 2	chr19:56362427-56464525	HFD_LepR	10hr_PBS_LepR	NOTEST	0.0074379	0.00369691	-1.00857	0	1	1	0.497038668595326	2.01192	NO
Lamp3	Lamp3	Lamp3	239739	lysosomal-associated membrane protein 3	chr16:19653473-19706458	HFD_LepR	10hr_PBS_LepR	NOTEST	0.0325149	0.0161975	-1.00533	0	1	1	0.498156170850892	2.0074	NO
Tdrd12	Tdrd12	Tdrd12	71981	tudor domain containing 12	chr7:36278628-36322763	HFD_LepR	10hr_PBS_LepR	NOTEST	0.188448	0.0939597	-1.00405	0	1	1	0.498598345274727	2.00562	NO
Oit1	Oit1	Oit1	18300	oncoprotein induced transcript 1	chr14:9181461-9211277	HFD_LepR	10hr_PBS_LepR	NOTEST	0.267317	0.133368	-1.00314	0	1	1	0.498912942336442	2.00436	NO
Eps8l3	Eps8l3	Eps8l3	99662	EPS8-like 3	chr3:107680147-107701603	HFD_LepR	10hr_PBS_LepR	OK	2.0009	0.999057	-1.00201	-0.335813	0.6215	0.999356	0.499303872127808	2.00279	NO
Prg2	Prg2	Prg2	19074	proteoglycan 2, bone marrow	chr2:84820617-84823789	HFD_LepR	10hr_PBS_LepR	NOTEST	0.0218502	0.0109102	-1.00197	0	1	1	0.499317715962571	2.00273	NO
Pmel	Pmel	Pmel	20431	premelanosome protein	chr10:128143313-128181112	HFD_LepR	10hr_PBS_LepR	NOTEST	0.168898	0.0844241	-1.00043	0	1	1	0.499850995562914	2.0006	NO
Cryba4	Cryba4	Cryba4	12959	crystallin, beta A4	chr5:112675552-112681522	HFD_LepR	10hr_PBS_LepR	NOTEST	0.165533	0.0827571	-1.00016	0	1	1	0.499944551300341	2.00022	NO
Phf11	Phf11	Phf11	219131	PHD finger protein 11A	chr14:59895749-59916359	HFD_LepR	10hr_PBS_LepR	NOTEST	0.0867654	0.0435109	-0.995742	0	1	1	0.50147789021248	1.99411	NO
Kif14	Kif14	Kif14	381293	kinesin family member 14	chr1:138364534-138428088	HFD_LepR	10hr_PBS_LepR	NOTEST	0.0103523	0.00519474	-0.994834	0	1	1	0.50179360852611	1.99285	NO
F9	F9	F9	14071	coagulation factor IX	chrX:57252640-57283935	HFD_LepR	10hr_PBS_LepR	NOTEST	0.0147627	0.00741014	-0.994381	0	1	1	0.501951194287152	1.99223	NO
Ggt5	Ggt5	Ggt5	23887	gamma-glutamyltransferase 5	chr10:75052125-75079713	HFD_LepR	10hr_PBS_LepR	NOTEST	0.0922418	0.0463117	-0.994045	0	1	1	0.502068111055945	1.99176	NO
Serpina3k	Serpina3k	Serpina3k	20714	serine (or cysteine) peptidase inhibitor, clade A, member 3K	chr12:105576695-105583949	HFD_LepR	10hr_PBS_LepR	NOTEST	0.260899	0.13131	-0.990514	0	1	1	0.503298429099808	1.98689	NO
Oxct2a	Oxct2a	Oxct2a	64059	3-oxoacid CoA transferase 2A	chr4:122989892-123020046	HFD_LepR	10hr_PBS_LepR	NOTEST	0.0180023	0.00907083	-0.988879	0	1	1	0.503869138345302	1.98464	NO
Aqp5	Aqp5	Aqp5	11830	aquaporin 5	chr15:99421458-99425260	HFD_LepR	10hr_PBS_LepR	NOTEST	0.193469	0.097558	-0.987771	0	1	1	0.504256262046802	1.98312	NO
Cntd1	Cntd1	Cntd1	68107	cyclin N-terminal domain containing 1	chr11:101140516-101163581	HFD_LepR	10hr_PBS_LepR	OK	4.80324	2.43453	-0.980362	-0.467345	0.4722	0.999356	0.506852544862539	1.97296	NO
Ifng	Ifng	Ifng	15978	interferon gamma	chr10:117878102-117882948	HFD_LepR	10hr_PBS_LepR	NOTEST	0.0138096	0.00700731	-0.978736	0	1	1	0.507424118768924	1.97074	NO
Hist2h2bb	Hist2h2bb	Hist2h2bb	319189	histone cluster 2, H2bb	chr3:96073622-96074115	HFD_LepR	10hr_PBS_LepR	NOTEST	0.495409	0.251392	-0.978679	0	1	1	0.507444167182017	1.97066	NO
Vamp5	Vamp5	Vamp5	53620	vesicle-associated membrane protein 5	chr6:72318042-72330462	HFD_LepR	10hr_PBS_LepR	OK	0.648638	0.329221	-0.978358	-1.39225	0.013	0.626582	0.507557086195306	1.97022	NO
Slfn2	Slfn2	Slfn2	20556	schlafen 2	chr11:82878613-82884180	HFD_LepR	10hr_PBS_LepR	NOTEST	0.169361	0.0860995	-0.976021	0	1	1	0.508379936567607	1.96703	NO
Tmco2	Tmco2	Tmco2	69469	transmembrane and coiled-coil domains 2	chr4:120778255-120781831	HFD_LepR	10hr_PBS_LepR	NOTEST	0.0538673	0.0274153	-0.974428	0	1	1	0.508941591312139	1.96486	NO
Ch25h	Ch25h	Ch25h	12642	cholesterol 25-hydroxylase	chr19:34548273-34549625	HFD_LepR	10hr_PBS_LepR	NOTEST	0.316662	0.16118	-0.974269	0	1	1	0.508997685060365	1.96465	NO
Mir744	Mir744	Mir744	791070	microRNA 744	chr11:65501745-65601799	HFD_LepR	10hr_PBS_LepR	OK	31.9039	16.2566	-0.972711	-0.073514	0.53175	0.999356	0.509547660435993	1.96252	NO
Fam70b	Fam70b	Fam70b	272465	transmembrane protein 255B	chr8:13435458-13461451	HFD_LepR	10hr_PBS_LepR	NOTEST	0.296915	0.151383	-0.971847	0	1	1	0.509852909307366	1.96135	NO
Ckm	Ckm	Ckm	12715	creatine kinase, muscle	chr7:19996442-20006932	HFD_LepR	10hr_PBS_LepR	NOTEST	0.161218	0.0822224	-0.971407	0	1	1	0.510008430388838	1.96075	NO
Nlrp1c-ps	Nlrp1c-ps	Nlrp1c-ps	627984	NLR family, pyrin domain containing 1C, pseudogene	chr11:71055931-71098734	HFD_LepR	10hr_PBS_LepR	NOTEST	0.00388455	0.00198211	-0.970714	0	1	1	0.510253472294759	1.95981	NO
Nxf3	Nxf3	Nxf3	245610	nuclear RNA export factor 3	chrX:132606637-132619794	HFD_LepR	10hr_PBS_LepR	NOTEST	0.382785	0.195336	-0.970577	0	1	1	0.510301928858999	1.95962	NO
Gm5640	Gm5640	Gm5640	434797	predicted gene 5640	chrX:71884457-71890974	HFD_LepR	10hr_PBS_LepR	NOTEST	0.0702771	0.0358743	-0.970104	0	1	1	0.510469263172842	1.95898	NO
1300002K09Rik	1300002K09Rik	1300002K09Rik	74152	RIKEN cDNA 1300002K09 gene	chr4:45861818-45899880	HFD_LepR	10hr_PBS_LepR	NOTEST	0.0506165	0.0258739	-0.968108	0	1	1	0.51117599729087	1.95627	NO
2610028H24Rik	2610028H24Rik	2610028H24Rik	76964	RIKEN cDNA 2610028H24 gene	chr10:75911825-75978602	HFD_LepR	10hr_PBS_LepR	NOTEST	0.255561	0.130852	-0.965732	0	1	1	0.512018555710886	1.95305	NO
Ankrd53	Ankrd53	Ankrd53	75305	ankyrin repeat domain 53	chr6:83712639-83718320	HFD_LepR	10hr_PBS_LepR	NOTEST	0.114163	0.0584554	-0.96569	0	1	1	0.512033461905029	1.953	NO
Col9a1	Col9a1	Col9a1	12839	collagen, type IX, alpha 1	chr1:24184448-24259577	HFD_LepR	10hr_PBS_LepR	NOTEST	0.0871088	0.0447024	-0.962467	0	1	1	0.513178630185543	1.94864	NO
Dsc1	Dsc1	Dsc1	13505	desmocollin 1	chr18:20243203-20273274	HFD_LepR	10hr_PBS_LepR	NOTEST	0.0366398	0.0188175	-0.96134	0	1	1	0.513579670084053	1.94712	NO
Fbxo15	Fbxo15	Fbxo15	50764	F-box protein 15	chr18:85104416-85150784	HFD_LepR	10hr_PBS_LepR	NOTEST	0.138925	0.0714692	-0.958914	0	1	1	0.514444019379042	1.94385	NO
P2ry14	P2ry14	P2ry14	140795	purinergic receptor P2Y, G-protein coupled, 14	chr3:58810899-59148178	HFD_LepR	10hr_PBS_LepR	OK	0.441428	0.227193	-0.958258	-0.419365	0.53275	0.999356	0.514677992605918	1.94296	NO
Car13	Car13	Car13	71934	carbonic anhydrase 13	chr3:14641726-14663002	HFD_LepR	10hr_PBS_LepR	OK	0.416748	0.214685	-0.956957	-1.50497	0.0177	0.726437	0.515142330567747	1.94121	NO
Serpina3c	Serpina3c	Serpina3c	16625	serine (or cysteine) peptidase inhibitor, clade A, member 3C	chr12:105385116-105392082	HFD_LepR	10hr_PBS_LepR	OK	0.714117	0.368033	-0.956326	-1.53518	0.01025	0.560428	0.515367690673177	1.94036	NO
1700023E05Rik	1700023E05Rik	1700023E05Rik	71868	RIKEN cDNA 1700023E05 gene	chr5:77445047-77490547	HFD_LepR	10hr_PBS_LepR	OK	0.487726	0.251643	-0.954691	-1.53645	0.0262	0.827144	0.515952085713753	1.93816	NO
Sh3tc1	Sh3tc1	Sh3tc1	231147	SH3 domain and tetratricopeptide repeats 1	chr5:36039828-36071925	HFD_LepR	10hr_PBS_LepR	NOTEST	0.129549	0.0669589	-0.952154	0	1	1	0.516860193110633	1.93476	NO
Tcte1	Tcte1	Tcte1	21645	t-complex-associated testis expressed 1	chr17:45660382-45686626	HFD_LepR	10hr_PBS_LepR	OK	2.12057	1.09635	-0.951743	-0.403873	0.48195	0.999356	0.517007459022732	1.93421	NO
Slc5a10	Slc5a10	Slc5a10	109342	solute carrier family 5 (sodium/glucose cotransporter), member 10	chr11:61486283-61534301	HFD_LepR	10hr_PBS_LepR	NOTEST	0.0784016	0.040566	-0.950614	0	1	1	0.517412208367459	1.9327	NO
BC024386	BC024386	BC024386	212965	cDNA sequence BC023486	chr7:148091962-148093866	HFD_LepR	10hr_PBS_LepR	NOTEST	0.103153	0.0533864	-0.950238	0	1	1	0.51754707563932	1.93219	NO
Ces1a	Ces1a	Ces1a	244595	carboxylesterase 1A	chr8:95544113-95572091	HFD_LepR	10hr_PBS_LepR	NOTEST	0.00780251	0.00403942	-0.94979	0	1	1	0.517707814455872	1.93159	NO
Gm9524	Gm9524	Gm9524	671232	testis and ovary specific PAZ domain containing 1	chr9:122656463-122711192	HFD_LepR	10hr_PBS_LepR	NOTEST	0.00236303	0.00122341	-0.94973	0	1	1	0.517729345766317	1.93151	NO
Hao1	Hao1	Hao1	15112	hydroxyacid oxidase 1, liver	chr2:134323096-134380088	HFD_LepR	10hr_PBS_LepR	NOTEST	0.0841669	0.043656	-0.947074	0	1	1	0.518683362831096	1.92796	NO
Tmem212	Tmem212	Tmem212	208613	transmembrane protein 212	chr3:27764986-27795290	HFD_LepR	10hr_PBS_LepR	OK	0.965689	0.50147	-0.945395	-1.58285	0.061	0.999356	0.519287354869928	1.92572	NO
Wdr64	Wdr64	Wdr64	75820	WD repeat domain 64	chr1:177628723-177745864	HFD_LepR	10hr_PBS_LepR	NOTEST	0.00727726	0.00378117	-0.944561	0	1	1	0.519587633754872	1.9246	NO
Card14	Card14	Card14	170720	caspase recruitment domain family, member 14	chr11:119176100-119216824	HFD_LepR	10hr_PBS_LepR	OK	0.435615	0.226532	-0.943337	-0.554211	0.3805	0.999356	0.520028645269132	1.92297	NO
Slc15a1	Slc15a1	Slc15a1	56643	solute carrier family 15 (oligopeptide transporter), member 1	chr14:121858842-121904476	HFD_LepR	10hr_PBS_LepR	NOTEST	0.140136	0.0728969	-0.942895	0	1	1	0.520187991401468	1.92238	NO
Troap	Troap	Troap	78733	trophinin associated protein	chr15:98905403-98913840	HFD_LepR	10hr_PBS_LepR	NOTEST	0.0427947	0.0223038	-0.940145	0	1	1	0.521180495843381	1.91872	NO
Mosc1	Mosc1	Mosc1	66112	mitochondrial amidoxime reducing component 1	chr1:186610645-186635192	HFD_LepR	10hr_PBS_LepR	NOTEST	0.0724283	0.0377524	-0.939986	0	1	1	0.521237938520523	1.91851	NO
Gm572	Gm572	Gm572	230909	predicted gene 572	chr4:148017425-148045681	HFD_LepR	10hr_PBS_LepR	NOTEST	0.0974798	0.0508142	-0.939872	0	1	1	0.521279127733116	1.91836	NO
Bcl3	Bcl3	Bcl3	12051	B cell leukemia/lymphoma 3	chr7:20393810-20408104	HFD_LepR	10hr_PBS_LepR	OK	1.98288	1.03388	-0.939528	-2.42894	0.00065	0.0946468	0.521403437719167	1.9179	NO
Unc5cl	Unc5cl	Unc5cl	76589	unc-5 homolog C (C. elegans)-like	chr17:48594225-48608009	HFD_LepR	10hr_PBS_LepR	NOTEST	0.0658773	0.0343867	-0.93793	0	1	1	0.521981289786593	1.91578	NO
Il6ra	Il6ra	Il6ra	16194	interleukin 6 receptor, alpha	chr3:89673245-89717084	HFD_LepR	10hr_PBS_LepR	NOTEST	0.175347	0.0916692	-0.935708	0	1	1	0.522785850716484	1.91283	NO
Snord35a	Snord35a	Snord35a	27211	small nucleolar RNA, C/D box 35A	chr7:52381145-52384105	HFD_LepR	10hr_PBS_LepR	OK	14.0242	7.33434	-0.935179	-0.021727	0.15765	0.999356	0.522977578293022	1.91213	NO
Treh	Treh	Treh	58866	trehalase (brush-border membrane glycoprotein)	chr9:44481320-44494387	HFD_LepR	10hr_PBS_LepR	NOTEST	0.0657014	0.0343785	-0.934416	0	1	1	0.523254239276659	1.91112	NO
Slfn14-ps	Slfn14-ps	Slfn14-ps	237890	schlafen family member 14	chr11:83088613-83100228	HFD_LepR	10hr_PBS_LepR	NOTEST	0.00738645	0.00386596	-0.934054	0	1	1	0.52338555032685	1.91064	NO
Gm609	Gm609	Gm609	208166	predicted gene 609	chr16:45416867-45493082	HFD_LepR	10hr_PBS_LepR	NOTEST	0.0138083	0.00722907	-0.933655	0	1	1	0.523530320849412	1.91011	NO
Tgif1	Tgif1	Tgif1	21815	TGFB-induced factor homeobox 1	chr17:71193544-71202872	HFD_LepR	10hr_PBS_LepR	OK	0.487423	0.255257	-0.933222	-1.08895	0.0277	0.847043	0.523687473015493	1.90954	NO
Prss42	Prss42	Prss42	235628	protease, serine, 42	chr9:110700688-110706248	HFD_LepR	10hr_PBS_LepR	NOTEST	0.0767559	0.0402175	-0.932455	0	1	1	0.523965962281475	1.90852	NO
Mpzl2	Mpzl2	Mpzl2	14012	myelin protein zero-like 2	chr9:44850426-44862126	HFD_LepR	10hr_PBS_LepR	OK	0.614193	0.322751	-0.928273	-1.7263	0.00465	0.349584	0.52548700765931	1.903	NO
Gm6222	Gm6222	Gm6222	621381	predicted pseudogene 6222	chrX:100892752-101017327	HFD_LepR	10hr_PBS_LepR	NOTEST	0.21556	0.113477	-0.92569	0	1	1	0.526428681895132	1.89959	NO
Ccin	Ccin	Ccin	442829	calicin	chr4:43996375-43998405	HFD_LepR	10hr_PBS_LepR	NOTEST	0.0146817	0.00772939	-0.925591	0	1	1	0.526464807497721	1.89946	NO
Lif	Lif	Lif	16878	leukemia inhibitory factor	chr11:4157570-4172517	HFD_LepR	10hr_PBS_LepR	NOTEST	0.0593313	0.0313013	-0.922573	0	1	1	0.527567281546122	1.89549	NO
1700003G18Rik	1700003G18Rik	1700003G18Rik	69350	RIKEN cDNA 1700003G18 gene	chr7:123225275-123236663	HFD_LepR	10hr_PBS_LepR	NOTEST	0.0333076	0.0175851	-0.9215	0	1	1	0.527959804039971	1.89408	NO
Cdca5	Cdca5	Cdca5	67849	cell division cycle associated 5	chr19:6085096-6091773	HFD_LepR	10hr_PBS_LepR	NOTEST	0.081285	0.0429773	-0.919413	0	1	1	0.52872410240715	1.89135	NO
Adam8	Adam8	Adam8	11501	a disintegrin and metallopeptidase domain 8	chr7:147164839-147178387	HFD_LepR	10hr_PBS_LepR	NOTEST	0.159857	0.0845515	-0.918877	0	1	1	0.528920574122944	1.89064	NO
Gata1	Gata1	Gata1	14460	GATA binding protein 1	chrX:7536385-7544941	HFD_LepR	10hr_PBS_LepR	NOTEST	0.0166409	0.00880483	-0.918366	0	1	1	0.529107950025287	1.88997	NO
Gm1082	Gm1082	Gm1082	100504207	Arhgap33 opposite strand transcript	chr7:31300140-31307212	HFD_LepR	10hr_PBS_LepR	OK	0.50697	0.268291	-0.918104	-1.58523	0.01225	0.607363	0.529204047168011	1.88963	NO
Snord8	Snord8	Snord8	100217445	small nucleolar RNA, C/D box 8	chr14:52817825-52857247	HFD_LepR	10hr_PBS_LepR	OK	8.35776	4.42718	-0.91673	-0.0770783	0.65005	0.999356	0.529708292834612	1.88783	NO
Olfr31	Olfr31	Olfr31	18330	olfactory receptor 31	chr14:15160626-15161580	HFD_LepR	10hr_PBS_LepR	OK	1.28148	0.679369	-0.915547	-1.80782	0.02515	0.816667	0.530142828121108	1.88628	NO
Slc11a1	Slc11a1	Slc11a1	18173	solute carrier family 11 (proton-coupled divalent metal ion transporters), member 1	chr1:74421776-74432625	HFD_LepR	10hr_PBS_LepR	OK	0.540597	0.287278	-0.912108	-1.65079	0.0146	0.653598	0.531408054538802	1.88179	NO
Myo1h	Myo1h	Myo1h	231646	myosin 1H	chr5:114764949-114830514	HFD_LepR	10hr_PBS_LepR	OK	2.63526	1.40156	-0.910912	-0.499441	0.4067	0.999356	0.531848776611446	1.88023	NO
Speer8-ps1	Speer8-ps1	Speer8-ps1	74062	spermatogenesis associated glutamate (E)-rich protein 8, pseudogene 1	chr5:14945293-14978541	HFD_LepR	10hr_PBS_LepR	NOTEST	0.068491	0.0364456	-0.910168	0	1	1	0.532123122558789	1.87926	NO
4933413G19Rik	4933413G19Rik	4933413G19Rik	71149	RIKEN cDNA 4933413G19 gene	chr6:128313011-128335162	HFD_LepR	10hr_PBS_LepR	OK	0.569806	0.303254	-0.909942	-0.685273	0.25175	0.999356	0.532206486847296	1.87897	NO
Fam83e	Fam83e	Fam83e	73813	family with sequence similarity 83, member E	chr7:52976589-52984862	HFD_LepR	10hr_PBS_LepR	NOTEST	0.00982374	0.00523488	-0.908117	0	1	1	0.532880150649811	1.87659	NO
Slc7a13	Slc7a13	Slc7a13	74087	solute carrier family 7, (cationic amino acid transporter, y+ system) member 13	chr4:19745873-19769360	HFD_LepR	10hr_PBS_LepR	NOTEST	0.0137225	0.00731283	-0.908039	0	1	1	0.532908961849821	1.87649	NO
Rdh8	Rdh8	Rdh8	235033	retinol dehydrogenase 8	chr9:20622947-20630607	HFD_LepR	10hr_PBS_LepR	NOTEST	0.0212548	0.0113281	-0.907887	0	1	1	0.532965111228022	1.8763	NO
Itgb1bp2	Itgb1bp2	Itgb1bp2	26549	integrin beta 1 binding protein 2	chrX:98644447-98648880	HFD_LepR	10hr_PBS_LepR	NOTEST	0.0243188	0.0129616	-0.907825	0	1	1	0.532988015962565	1.87621	NO
Ccdc152	Ccdc152	Ccdc152	100039139	coiled-coil domain containing 152	chr15:3230626-3253526	HFD_LepR	10hr_PBS_LepR	NOTEST	0.0445806	0.0237676	-0.907418	0	1	1	0.533138398904099	1.87569	NO
Zp3r	Zp3r	Zp3r	22789	zona pellucida 3 receptor	chr1:132473282-132526183	HFD_LepR	10hr_PBS_LepR	NOTEST	0.00690431	0.00368349	-0.906422	0	1	1	0.533506591189311	1.87439	NO
Asb12	Asb12	Asb12	70392	ankyrin repeat and SOCS box-containing 12	chrX:92665537-92673468	HFD_LepR	10hr_PBS_LepR	NOTEST	0.0131163	0.00699862	-0.906218	0	1	1	0.533582035435427	1.87413	NO
1700024G13Rik	1700024G13Rik	1700024G13Rik	67085	RIKEN cDNA 1700024G13 gene	chr14:33189687-33201559	HFD_LepR	10hr_PBS_LepR	OK	0.830971	0.443954	-0.904387	-1.41375	0.2316	0.999356	0.534259662318006	1.87175	NO
Spink8	Spink8	Spink8	78709	serine peptidase inhibitor, Kazal type 8	chr9:109719140-109729141	HFD_LepR	10hr_PBS_LepR	OK	0.967443	0.51695	-0.904151	-1.44217	0.0794	0.999356	0.534347065123161	1.87144	NO
Fam65c	Fam65c	Fam65c	69553	family with sequence similarity 65, member C	chr2:167806285-167836093	HFD_LepR	10hr_PBS_LepR	NOTEST	0.0564701	0.0301827	-0.903766	0	1	1	0.534489680898884	1.87094	NO
Mylk3	Mylk3	Mylk3	213435	myosin light chain kinase 3	chr8:87848827-87889223	HFD_LepR	10hr_PBS_LepR	NOTEST	0.0573877	0.0307377	-0.900731	0	1	1	0.535615271283566	1.86701	NO
Nr4a3	Nr4a3	Nr4a3	18124	nuclear receptor subfamily 4, group A, member 3	chr4:48064119-48096224	HFD_LepR	10hr_PBS_LepR	OK	1.75964	0.943633	-0.89898	-2.19308	0.00115	0.13833	0.536265742579191	1.86475	NO
Gpr39	Gpr39	Gpr39	71111	G protein-coupled receptor 39	chr1:127573572-127808791	HFD_LepR	10hr_PBS_LepR	OK	10.0742	5.4066	-0.897876	-0.410235	0.4935	0.999356	0.536676268674121	1.86332	NO
1700020C07Rik	1700020C07Rik	1700020C07Rik	75642	spermatogenesis associated 25	chr2:164652881-164654034	HFD_LepR	10hr_PBS_LepR	NOTEST	0.0454204	0.0243836	-0.897428	0	1	1	0.536842948600177	1.86274	NO
Gngt1	Gngt1	Gngt1	14699	guanine nucleotide binding protein (G protein), gamma transducing activity polypeptide 1	chr6:3944011-3947436	HFD_LepR	10hr_PBS_LepR	NOTEST	0.070167	0.0376717	-0.897312	0	1	1	0.536886115232004	1.86259	NO
S100a8	S100a8	S100a8	20201	S100 calcium binding protein A8 (calgranulin A)	chr3:90472992-90473956	HFD_LepR	10hr_PBS_LepR	NOTEST	0.356823	0.19166	-0.896662	0	1	1	0.537128061444906	1.86175	NO
Fanci	Fanci	Fanci	208836	Fanconi anemia, complementation group I	chr7:86537223-86611159	HFD_LepR	10hr_PBS_LepR	OK	0.381035	0.204853	-0.895337	-0.412303	0.483	0.999356	0.537621597208618	1.86004	NO
Hus1b	Hus1b	Hus1b	210554	Hus1 homolog b (S. pombe)	chr13:30905786-31065916	HFD_LepR	10hr_PBS_LepR	NOTEST	0.0220943	0.0118986	-0.892884	0	1	1	0.538536487421313	1.85688	NO
Cga	Cga	Cga	12640	glycoprotein hormones, alpha subunit	chr4:34841027-34854623	HFD_LepR	10hr_PBS_LepR	OK	0.928129	0.500603	-0.890659	-1.43053	0.07895	0.999356	0.539367687448253	1.85402	NO
Psmb11	Psmb11	Psmb11	73902	proteasome (prosome, macropain) subunit, beta type, 11	chr14:55244146-55248393	HFD_LepR	10hr_PBS_LepR	NOTEST	0.216572	0.11698	-0.888581	0	1	1	0.540145130769556	1.85135	NO
Slc5a2	Slc5a2	Slc5a2	246787	solute carrier family 5 (sodium/glucose cotransporter), member 2	chr7:135409210-135441645	HFD_LepR	10hr_PBS_LepR	OK	0.86732	0.468938	-0.887166	-0.440666	0.5673	0.999356	0.540675166762979	1.84954	NO
Lrrc39	Lrrc39	Lrrc39	109245	leucine rich repeat containing 39	chr3:116265890-116333902	HFD_LepR	10hr_PBS_LepR	OK	0.578135	0.312836	-0.885998	-0.647136	0.30575	0.999356	0.541113072404338	1.84804	NO
Ly75	Ly75	Ly75	17076	lymphocyte antigen 75	chr2:60131816-60221288	HFD_LepR	10hr_PBS_LepR	NOTEST	0.0994957	0.0538404	-0.885945	0	1	1	0.541132951532511	1.84797	NO
Gm410	Gm410	Gm410	242037	predicted gene 410	chr3:57471343-57496459	HFD_LepR	10hr_PBS_LepR	OK	0.574676	0.311025	-0.885721	-1.46725	0.02375	0.811194	0.541216977046096	1.84769	NO
Gm8817	Gm8817	Gm8817	667794	predicted gene 8817	chrX:163501380-163508302	HFD_LepR	10hr_PBS_LepR	NOTEST	0.110139	0.059635	-0.885093	0	1	1	0.541452618146874	1.84688	NO
Spem1	Spem1	Spem1	74288	sperm maturation 1	chr11:69634372-69635667	HFD_LepR	10hr_PBS_LepR	NOTEST	0.0334988	0.0181556	-0.883697	0	1	1	0.541976799386151	1.8451	NO
Prss43	Prss43	Prss43	272643	protease, serine, 43	chr9:110729193-110734008	HFD_LepR	10hr_PBS_LepR	NOTEST	0.00774578	0.00419826	-0.883617	0	1	1	0.542006853794662	1.845	NO
Papolb	Papolb	Papolb	56522	poly (A) polymerase beta (testis specific)	chr5:142960794-143027031	HFD_LepR	10hr_PBS_LepR	NOTEST	0.088676	0.0480658	-0.883533	0	1	1	0.542038412717297	1.84489	NO
Gsg1	Gsg1	Gsg1	14840	germ cell-specific gene 1	chr6:135187347-135204354	HFD_LepR	10hr_PBS_LepR	NOTEST	0.102561	0.0556234	-0.882713	0	1	1	0.542346584454407	1.84384	NO
Oca2	Oca2	Oca2	18431	oculocutaneous albinism II	chr7:63495140-63791887	HFD_LepR	10hr_PBS_LepR	NOTEST	0.110392	0.0598922	-0.882197	0	1	1	0.542540596967024	1.84318	NO
Olfr558	Olfr558	Olfr558	259097	olfactory receptor 558	chr7:109850836-109860568	HFD_LepR	10hr_PBS_LepR	NOTEST	0.0635372	0.0344965	-0.881154	0	1	1	0.542932969869409	1.84185	NO
Pdcd1	Pdcd1	Pdcd1	18566	programmed cell death 1	chr1:95934881-95949130	HFD_LepR	10hr_PBS_LepR	NOTEST	0.022665	0.0123125	-0.880337	0	1	1	0.543240520561972	1.84081	NO
Tcfec	Tcfec	Tcfec	21426	transcription factor EC	chr6:16783380-16848441	HFD_LepR	10hr_PBS_LepR	NOTEST	0.00802178	0.00435864	-0.880044	0	1	1	0.543350859637204	1.84043	NO
Mir680-2	Mir680-2	Mir680-2	751551	microRNA 680-2	chrX:140732332-140732442	HFD_LepR	10hr_PBS_LepR	OK	30.0102	16.3173	-0.879055	-17.2485	0.33115	0.999356	0.543723466610987	1.83917	NO
Mir1982	Mir1982	Mir1982	100316778	microRNA 1982	chr10:80289400-80292035	HFD_LepR	10hr_PBS_LepR	OK	80.6865	43.9121	-0.87771	-0.0231542	0.21745	0.999356	0.544230607095177	1.83746	NO
Espl1	Espl1	Espl1	105988	extra spindle pole bodies 1 (S. cerevisiae)	chr15:102126723-102154787	HFD_LepR	10hr_PBS_LepR	NOTEST	0.0688981	0.0375737	-0.87474	0	1	1	0.545352139894544	1.83368	NO
Pdia2	Pdia2	Pdia2	69191	protein disulfide isomerase associated 2	chr17:26332943-26336032	HFD_LepR	10hr_PBS_LepR	NOTEST	0.00912973	0.00498126	-0.874061	0	1	1	0.545608868617563	1.83281	NO
BC053393	BC053393	BC053393	407814	cDNA sequence BC053393	chr11:46385014-46402734	HFD_LepR	10hr_PBS_LepR	NOTEST	0.00684276	0.00373391	-0.87389	0	1	1	0.545673542469898	1.8326	NO
Ms4a4c	Ms4a4c	Ms4a4c	64380	membrane-spanning 4-domains, subfamily A, member 4C	chr19:11482150-11501736	HFD_LepR	10hr_PBS_LepR	NOTEST	0.0246624	0.0134757	-0.871958	0	1	1	0.546404776354002	1.83015	NO
Ssxb9	Ssxb9	Ssxb9	387131	synovial sarcoma, X member B, breakpoint 9	chrX:7944103-7952514	HFD_LepR	10hr_PBS_LepR	NOTEST	0.0192068	0.0104967	-0.871682	0	1	1	0.546509318298299	1.82979	NO
Gm10012	Gm10012	Gm10012	100043160	cytochrome c oxidase, subunit VIIc pseudogene	chr17:26019058-26056659	HFD_LepR	10hr_PBS_LepR	OK	5.88882	3.21912	-0.871315	-0.398655	0.47595	0.999356	0.546648359763859	1.82933	NO
Hsd3b6	Hsd3b6	Hsd3b6	15497	hydroxy-delta-5-steroid dehydrogenase, 3 beta- and steroid delta-isomerase 6	chr3:98609426-98618366	HFD_LepR	10hr_PBS_LepR	NOTEST	0.0252401	0.0138023	-0.870813	0	1	1	0.546838604560921	1.82869	NO
Opn1mw	Opn1mw	Opn1mw	14539	opsin 1 (cone pigments), medium-wave-sensitive (color blindness, deutan)	chrX:71372804-71396094	HFD_LepR	10hr_PBS_LepR	OK	0.958461	0.524399	-0.870055	-1.64251	0.0239	0.814307	0.547125992096641	1.82773	NO
Barx1	Barx1	Barx1	12022	BarH-like homeobox 1	chr13:48758404-48761876	HFD_LepR	10hr_PBS_LepR	NOTEST	0.0241327	0.0132229	-0.867947	0	1	1	0.547926011902738	1.82506	NO
Cort	Cort	Cort	12854	cortistatin	chr4:148499299-148500850	HFD_LepR	10hr_PBS_LepR	OK	0.773385	0.423863	-0.867589	-1.32902	0.20095	0.999356	0.548061994800462	1.82461	NO
Gm4489	Gm4489	Gm4489	100043513	predicted gene 4489	chr10:121556752-121567614	HFD_LepR	10hr_PBS_LepR	NOTEST	0.0814896	0.044694	-0.866534	0	1	1	0.548462922821892	1.82328	NO
Lrrc10	Lrrc10	Lrrc10	237560	leucine rich repeat containing 10	chr10:116482396-116483824	HFD_LepR	10hr_PBS_LepR	NOTEST	0.0329525	0.0180759	-0.866317	0	1	1	0.548545424946135	1.823	NO
2410137F16Rik	2410137F16Rik	2410137F16Rik	76798	Srrm4 opposite strand transcript	chr5:116888730-117041826	HFD_LepR	10hr_PBS_LepR	NOTEST	0.0415798	0.022815	-0.865903	0	1	1	0.54870285973792	1.82248	NO
Gm11545	Gm11545	Gm11545	217122	predicted gene 11545	chr11:94616449-94622496	HFD_LepR	10hr_PBS_LepR	NOTEST	0.00507667	0.00278655	-0.865401	0	1	1	0.548893819542946	1.82185	NO
Mill1	Mill1	Mill1	266815	MHC I like leukocyte 1	chr7:18830695-18851441	HFD_LepR	10hr_PBS_LepR	NOTEST	0.0381486	0.0209484	-0.864785	0	1	1	0.549128235534018	1.82107	NO
Snai1	Snai1	Snai1	20613	snail homolog 1 (Drosophila)	chr2:167363726-167368311	HFD_LepR	10hr_PBS_LepR	NOTEST	0.135617	0.0744758	-0.864693	0	1	1	0.549163254305889	1.82095	NO
Fam151a	Fam151a	Fam151a	230579	family with sequence simliarity 151, member A	chr4:106406519-106472436	HFD_LepR	10hr_PBS_LepR	OK	0.919904	0.505217	-0.864581	-0.36772	0.5503	0.999356	0.549205888868456	1.82081	NO
2810417H13Rik	2810417H13Rik	2810417H13Rik	68026	RIKEN cDNA 2810417H13 gene	chr9:65676732-65756601	HFD_LepR	10hr_PBS_LepR	NOTEST	0.142787	0.0784422	-0.864166	0	1	1	0.549363894006004	1.82029	NO
Tmem92-ps	Tmem92-ps	Tmem92-ps	544806	transmembrane protein 92	chr11:94638530-94693316	HFD_LepR	10hr_PBS_LepR	NOTEST	0.05701	0.0313411	-0.863157	0	1	1	0.549748245539823	1.81901	NO
Slc2a10	Slc2a10	Slc2a10	170441	solute carrier family 2 (facilitated glucose transporter), member 10	chr2:165329477-165345411	HFD_LepR	10hr_PBS_LepR	NOTEST	0.116755	0.064211	-0.862591	0	1	1	0.549963965801553	1.8183	NO
Kif20b	Kif20b	Kif20b	240641	kinesin family member 20B	chr19:34996847-35050221	HFD_LepR	10hr_PBS_LepR	NOTEST	0.0632411	0.034835	-0.860325	0	1	1	0.550828457273133	1.81545	NO
Serhl	Serhl	Serhl	68607	serine hydrolase-like	chr15:82930634-82953231	HFD_LepR	10hr_PBS_LepR	OK	20.4078	11.2607	-0.857823	-0.506299	0.4483	0.999356	0.551784562689149	1.8123	NO
Gm6880	Gm6880	Gm6880	628456	predicted gene 6880	chrX:71725625-71726738	HFD_LepR	10hr_PBS_LepR	NOTEST	0.0655122	0.0361816	-0.856508	0	1	1	0.552287737280034	1.81065	NO
Gm7092	Gm7092	Gm7092	632778	predicted gene 7092	chr7:26399639-26400911	HFD_LepR	10hr_PBS_LepR	NOTEST	0.179039	0.098919	-0.855953	0	1	1	0.552500241414045	1.80995	NO
Insrr	Insrr	Insrr	23920	insulin receptor-related receptor	chr3:87600872-87620023	HFD_LepR	10hr_PBS_LepR	NOTEST	0.0729856	0.0403316	-0.855702	0	1	1	0.552596373736484	1.80964	NO
Gdpd4	Gdpd4	Gdpd4	233537	glycerophosphodiester phosphodiesterase domain containing 4	chr7:105068467-105198173	HFD_LepR	10hr_PBS_LepR	NOTEST	0.00434563	0.00240295	-0.854759	0	1	1	0.55295768968169	1.80846	NO
Loxhd1	Loxhd1	Loxhd1	240411	lipoxygenase homology domains 1	chr18:77520696-77680996	HFD_LepR	10hr_PBS_LepR	NOTEST	0.0578009	0.0319645	-0.854621	0	1	1	0.553010584998255	1.80828	NO
Acsm3	Acsm3	Acsm3	20216	acyl-CoA synthetase medium-chain family member 3	chr7:126904436-126937572	HFD_LepR	10hr_PBS_LepR	NOTEST	0.333153	0.184416	-0.853218	0	1	1	0.55354864135397	1.80653	NO
Arhgap8	Arhgap8	Arhgap8	73167	Rho GTPase activating protein 8	chr15:84550481-84602637	HFD_LepR	10hr_PBS_LepR	NOTEST	0.0910762	0.0504518	-0.852168	0	1	1	0.553951663210809	1.80521	NO
Nhedc1	Nhedc1	Nhedc1	74446	solute carrier family 9, subfamily B (NHA1, cation proton antiporter 1), member 1	chr3:135011000-135060791	HFD_LepR	10hr_PBS_LepR	NOTEST	0.0564126	0.0312512	-0.852107	0	1	1	0.553975085878028	1.80514	NO
Oas1g	Oas1g	Oas1g	23960	2'-5' oligoadenylate synthetase 1G	chr5:121326150-121337607	HFD_LepR	10hr_PBS_LepR	NOTEST	0.00706249	0.00391547	-0.850993	0	1	1	0.5544030117752	1.80374	NO
Lgsn	Lgsn	Lgsn	266744	lengsin, lens protein with glutamine synthetase domain	chr1:31197922-31279501	HFD_LepR	10hr_PBS_LepR	NOTEST	0.0225933	0.0125676	-0.846187	0	1	1	0.556252954933121	1.79774	NO
Wfdc10	Wfdc10	Wfdc10	629756	WAP four-disulfide core domain 10	chr2:164481545-164482868	HFD_LepR	10hr_PBS_LepR	NOTEST	0.199206	0.110939	-0.844492	0	1	1	0.556906871955105	1.79563	NO
Omp	Omp	Omp	18378	olfactory marker protein	chr7:105270074-105326703	HFD_LepR	10hr_PBS_LepR	OK	0.845364	0.470807	-0.844436	-0.428824	0.45835	0.999356	0.556928489406631	1.79556	NO
Kcnq1	Kcnq1	Kcnq1	16535	potassium voltage-gated channel, subfamily Q, member 1	chr7:150293158-150612947	HFD_LepR	10hr_PBS_LepR	NOTEST	0.0966317	0.0538202	-0.84435	0	1	1	0.556961689269604	1.79546	NO
Slc24a5	Slc24a5	Slc24a5	317750	solute carrier family 24, member 5	chr2:124893862-124949396	HFD_LepR	10hr_PBS_LepR	OK	4.50271	2.50904	-0.84366	-0.460269	0.49215	0.999356	0.557228131913466	1.7946	NO
C130050O18Rik	C130050O18Rik	C130050O18Rik	319772	RIKEN cDNA C130050O18 gene	chr5:139835692-139936488	HFD_LepR	10hr_PBS_LepR	NOTEST	0.110566	0.0616453	-0.842839	0	1	1	0.557545326108496	1.79358	NO
Zscan5b	Zscan5b	Zscan5b	170734	zinc finger and SCAN domain containing 5B	chr7:6173879-6191014	HFD_LepR	10hr_PBS_LepR	NOTEST	0.0635058	0.0354168	-0.842453	0	1	1	0.557694520001117	1.7931	NO
BC027072	BC027072	BC027072	225004	cDNA sequence BC027072	chr17:72092894-72102225	HFD_LepR	10hr_PBS_LepR	NOTEST	0.0105265	0.00587112	-0.842321	0	1	1	0.557745548834242	1.79293	NO
Angptl3	Angptl3	Angptl3	30924	angiopoietin-like 3	chr4:98603355-98787606	HFD_LepR	10hr_PBS_LepR	NOTEST	0.046181	0.025773	-0.841438	0	1	1	0.558087020905746	1.79184	NO
Rpgrip1	Rpgrip1	Rpgrip1	77945	retinitis pigmentosa GTPase regulator interacting protein 1	chr14:52730577-52816914	HFD_LepR	10hr_PBS_LepR	OK	3.35577	1.87291	-0.841366	-0.462099	0.41705	0.999356	0.558114873824806	1.79175	NO
Aqp3	Aqp3	Aqp3	11828	aquaporin 3	chr4:41039756-41045216	HFD_LepR	10hr_PBS_LepR	NOTEST	0.0828161	0.046226	-0.841206	0	1	1	0.558176774177422	1.79155	NO
Gfi1	Gfi1	Gfi1	14581	growth factor independent 1	chr5:108145673-108153363	HFD_LepR	10hr_PBS_LepR	NOTEST	0.00950432	0.00530773	-0.840489	0	1	1	0.558454249459716	1.79066	NO
Depdc1a	Depdc1a	Depdc1a	76131	DEP domain containing 1a	chr3:159158396-159192919	HFD_LepR	10hr_PBS_LepR	NOTEST	0.011045	0.00616835	-0.840435	0	1	1	0.558475152764296	1.79059	NO
Slc15a5	Slc15a5	Slc15a5	277898	solute carrier family 15, member 5	chr6:137932110-138028437	HFD_LepR	10hr_PBS_LepR	NOTEST	0.0285222	0.0159301	-0.840333	0	1	1	0.558514638918846	1.79046	NO
5330439B14Rik	5330439B14Rik	5330439B14Rik	321015	RIKEN cDNA 5330439B14 gene	chr6:142536381-142650794	HFD_LepR	10hr_PBS_LepR	NOTEST	0.0212679	0.0118813	-0.839985	0	1	1	0.558649377399528	1.79003	NO
Tas2r108	Tas2r108	Tas2r108	57253	taste receptor, type 2, member 108	chr6:40443590-40444484	HFD_LepR	10hr_PBS_LepR	NOTEST	0.0366057	0.0204596	-0.839291	0	1	1	0.558918177057756	1.78917	NO
Spata18	Spata18	Spata18	73472	spermatogenesis associated 18	chr5:74042618-74070723	HFD_LepR	10hr_PBS_LepR	NOTEST	0.0455316	0.0254557	-0.83888	0	1	1	0.559077426302	1.78866	NO
Kif2c	Kif2c	Kif2c	73804	kinesin family member 2C	chr4:116832240-116855229	HFD_LepR	10hr_PBS_LepR	NOTEST	0.0752812	0.0421011	-0.838431	0	1	1	0.559251451181724	1.7881	NO
Acsbg2	Acsbg2	Acsbg2	328845	acyl-CoA synthetase bubblegum family member 2	chr17:56982526-57013870	HFD_LepR	10hr_PBS_LepR	NOTEST	0.0474489	0.0265414	-0.838128	0	1	1	0.559368919517536	1.78773	NO
Gckr	Gckr	Gckr	231103	glucokinase regulatory protein	chr5:31599953-31629675	HFD_LepR	10hr_PBS_LepR	NOTEST	0.123326	0.0690139	-0.837516	0	1	1	0.559606257547641	1.78697	NO
Ly6k	Ly6k	Ly6k	76486	lymphocyte antigen 6 complex, locus K	chr15:74627303-74630398	HFD_LepR	10hr_PBS_LepR	NOTEST	0.140372	0.0785995	-0.836664	0	1	1	0.559936837005463	1.78592	NO
Prr15	Prr15	Prr15	78004	proline rich 15	chr6:53989925-54380215	HFD_LepR	10hr_PBS_LepR	OK	3.23681	1.81274	-0.8364	-0.659451	0.2654	0.999356	0.560039309701883	1.78559	NO
1700125H20Rik	1700125H20Rik	1700125H20Rik	73634	RIKEN cDNA 1700125H20 gene	chr11:84984597-84994656	HFD_LepR	10hr_PBS_LepR	NOTEST	0.148768	0.0833554	-0.835718	0	1	1	0.560304117641733	1.78475	NO
Rhag	Rhag	Rhag	19743	Rhesus blood group-associated A glycoprotein	chr17:40948097-40977703	HFD_LepR	10hr_PBS_LepR	NOTEST	0.0119216	0.00668258	-0.835099	0	1	1	0.560544572245351	1.78398	NO
Cpsf4l	Cpsf4l	Cpsf4l	52670	cleavage and polyadenylation specific factor 4-like	chr11:113559484-113571331	HFD_LepR	10hr_PBS_LepR	NOTEST	0.10873	0.0610985	-0.831543	0	1	1	0.561927924257941	1.77959	NO
Rmrp	Rmrp	Rmrp	19782	RNA component of mitochondrial RNAase P	chr4:43505656-43505931	HFD_LepR	10hr_PBS_LepR	NOTEST	1.17478	0.660344	-0.831106	0	1	1	0.562098160995983	1.77905	NO
Tbx10	Tbx10	Tbx10	109575	T-box 10	chr19:3992751-3999512	HFD_LepR	10hr_PBS_LepR	NOTEST	0.00977344	0.00549365	-0.831101	0	1	1	0.562100109083136	1.77904	NO
Dsg1a	Dsg1a	Dsg1a	13510	desmoglein 1 alpha	chr18:20469373-20501854	HFD_LepR	10hr_PBS_LepR	NOTEST	0.0120981	0.00681522	-0.827949	0	1	1	0.563329527880632	1.77516	NO
5730422E09Rik	5730422E09Rik	5730422E09Rik	433966	RIKEN cDNA 5730422E09 gene	chr5:149931140-149995639	HFD_LepR	10hr_PBS_LepR	NOTEST	0.128082	0.0722813	-0.825374	0	1	1	0.564335886670709	1.77199	NO
St6galnac2	St6galnac2	St6galnac2	20446	ST6 (alpha-N-acetyl-neuraminyl-2,3-beta-galactosyl-1,3)-N-acetylgalactosaminide alpha-2,6-sialyltransferase 2	chr11:116538018-116555974	HFD_LepR	10hr_PBS_LepR	NOTEST	0.316853	0.178826	-0.825254	0	1	1	0.564382828762397	1.77185	NO
Gmfg	Gmfg	Gmfg	63986	glia maturation factor, gamma	chr7:29222465-29231914	HFD_LepR	10hr_PBS_LepR	NOTEST	0.315595	0.178239	-0.82426	0	1	1	0.564771815915121	1.77063	NO
Gpr119	Gpr119	Gpr119	236781	G-protein coupled receptor 119	chrX:46021155-46027655	HFD_LepR	10hr_PBS_LepR	NOTEST	0.0393144	0.0222075	-0.824007	0	1	1	0.564870866507873	1.77032	NO
4930519F16Rik	4930519F16Rik	4930519F16Rik	75106	RIKEN cDNA 4930519F16 gene	chrX:100427619-100451945	HFD_LepR	10hr_PBS_LepR	NOTEST	0.0259739	0.0146732	-0.823876	0	1	1	0.564922160399593	1.77016	NO
Pkd1l3	Pkd1l3	Pkd1l3	244646	polycystic kidney disease 1 like 3	chr8:112138416-112217194	HFD_LepR	10hr_PBS_LepR	NOTEST	0.225768	0.127568	-0.823574	0	1	1	0.565040428186906	1.76978	NO
Cd5l	Cd5l	Cd5l	11801	CD5 antigen-like	chr3:87161802-87174996	HFD_LepR	10hr_PBS_LepR	NOTEST	0.00689301	0.00389627	-0.823041	0	1	1	0.565249219497019	1.76913	NO
Cldn23	Cldn23	Cldn23	71908	claudin 23	chr8:36887762-36889613	HFD_LepR	10hr_PBS_LepR	NOTEST	0.309434	0.174976	-0.822473	0	1	1	0.565471806223982	1.76843	NO
Gm15645	Gm15645	Gm15645	626055	predicted gene 15645	chr7:113010294-113011841	HFD_LepR	10hr_PBS_LepR	OK	2.85943	1.6183	-0.821247	-2.1367	0.00125	0.142903	0.565952547522351	1.76693	NO
Hist1h2be	Hist1h2be	Hist1h2be	319179	histone cluster 1, H2be	chr13:23675538-23714427	HFD_LepR	10hr_PBS_LepR	OK	0.735152	0.416123	-0.821031	-1.49275	0.01335	0.634607	0.566037288163	1.76667	NO
Spag11b	Spag11b	Spag11b	546038	sperm associated antigen 11B	chr8:19140758-19143010	HFD_LepR	10hr_PBS_LepR	NOTEST	0.0573248	0.0324602	-0.820488	0	1	1	0.566250372763418	1.766	NO
Myoz2	Myoz2	Myoz2	59006	myozenin 2	chr3:122709123-122737905	HFD_LepR	10hr_PBS_LepR	NOTEST	0.0910489	0.0516148	-0.818858	0	1	1	0.566890500917765	1.76401	NO
Pde6b	Pde6b	Pde6b	18587	phosphodiesterase 6B, cGMP, rod receptor, beta polypeptide	chr5:108817391-108860761	HFD_LepR	10hr_PBS_LepR	NOTEST	0.106958	0.0606518	-0.818423	0	1	1	0.567061454959711	1.76348	NO
0610010B08Rik	0610010B08Rik,Gm14308,Gm14430	0610010B08Rik,Gm14308,Gm14430	100039060	RIKEN cDNA 0610010B08 gene	chr2:176266768-176598837	HFD_LepR	10hr_PBS_LepR	NOTEST	0.0322597	0.0182951	-0.818278	0	1	1	0.567118451095962	1.7633	NO
Gulo	Gulo	Gulo	268756	gulonolactone (L-) oxidase	chr14:66605623-66628047	HFD_LepR	10hr_PBS_LepR	NOTEST	0.0372275	0.0211183	-0.817877	0	1	1	0.567276104723743	1.76281	NO
Tmem210	Tmem210	Tmem210	78217	transmembrane protein 210	chr2:25143664-25144707	HFD_LepR	10hr_PBS_LepR	NOTEST	0.252654	0.143396	-0.817155	0	1	1	0.567560070384574	1.76193	NO
Akr1d1	Akr1d1	Akr1d1	208665	aldo-keto reductase family 1, member D1	chr6:37480172-37518815	HFD_LepR	10hr_PBS_LepR	NOTEST	0.0455337	0.0258472	-0.816929	0	1	1	0.567648986350536	1.76165	NO
Gm5803	Gm5803	Gm5803	545091	predicted gene 5803	chr15:22643574-22644739	HFD_LepR	10hr_PBS_LepR	NOTEST	0.292459	0.166032	-0.816777	0	1	1	0.567708796073963	1.76147	NO
Gm10248	Gm10248	Gm10248	791307	predicted gene 10248	chr14:22838933-23913793	HFD_LepR	10hr_PBS_LepR	NOTEST	0.015454	0.00877662	-0.81624	0	1	1	0.567920147994722	1.76081	NO
5430427O19Rik	5430427O19Rik	5430427O19Rik	71398	RIKEN cDNA 5430427O19 gene	chrX:83115611-83136838	HFD_LepR	10hr_PBS_LepR	NOTEST	0.0415592	0.023616	-0.815405	0	1	1	0.568248942763336	1.75979	NO
4933406M09Rik	4933406M09Rik	4933406M09Rik	240755	RIKEN cDNA 4933406M09 gene	chr1:136282516-136287560	HFD_LepR	10hr_PBS_LepR	NOTEST	0.00838864	0.00476718	-0.815299	0	1	1	0.568290695593351	1.75966	NO
Spib	Spib	Spib	272382	Spi-B transcription factor (Spi-1/PU.1 related)	chr7:51781364-51787441	HFD_LepR	10hr_PBS_LepR	NOTEST	0.0554468	0.0315123	-0.815188	0	1	1	0.568334421184805	1.75953	NO
Acta2	Acta2	Acta2	11475	actin, alpha 2, smooth muscle, aorta	chr19:34315580-34329826	HFD_LepR	10hr_PBS_LepR	OK	1.392	0.791211	-0.815028	-1.74032	0.0081	0.48089	0.568397454984342	1.75933	NO
C1qtnf9	C1qtnf9	C1qtnf9	239126	C1q and tumor necrosis factor related protein 9	chr14:61386970-61399705	HFD_LepR	10hr_PBS_LepR	NOTEST	0.0292395	0.0166243	-0.814628	0	1	1	0.568555070070766	1.75884	NO
Krt83	Krt83	Krt83	406219	keratin 83	chr15:101261920-101269235	HFD_LepR	10hr_PBS_LepR	NOTEST	0.0570693	0.0324938	-0.812549	0	1	1	0.569374978677539	1.75631	NO
Rasgrp4	Rasgrp4	Rasgrp4	233046	RAS guanyl releasing protein 4	chr7:29919951-29941229	HFD_LepR	10hr_PBS_LepR	OK	1.29559	0.73869	-0.810572	-0.498216	0.3996	0.999356	0.570155757653459	1.75391	NO
Tmem149	Tmem149	Tmem149	101883	IGF-like family receptor 1	chr7:31350445-31352981	HFD_LepR	10hr_PBS_LepR	OK	0.765999	0.436819	-0.810306	-1.39696	0.048	0.999356	0.570260891038927	1.75358	NO
Hnf4g	Hnf4g	Hnf4g	30942	hepatocyte nuclear factor 4, gamma	chr3:3508029-3659800	HFD_LepR	10hr_PBS_LepR	NOTEST	0.0684654	0.0390612	-0.809637	0	1	1	0.570525391154156	1.75277	NO
Fam124b	Fam124b	Fam124b	241128	family with sequence similarity 124, member B	chr1:80195273-80210519	HFD_LepR	10hr_PBS_LepR	NOTEST	0.0141119	0.00805214	-0.809468	0	1	1	0.570592227481954	1.75257	NO
Mfsd6l	Mfsd6l	Mfsd6l	215723	major facilitator superfamily domain containing 6-like	chr11:68369687-68371747	HFD_LepR	10hr_PBS_LepR	NOTEST	0.0210772	0.0120274	-0.809358	0	1	1	0.57063573462387	1.75243	NO
Gm6225	Gm6225	Gm6225	633947	predicted gene 6225	chr18:3266351-3366861	HFD_LepR	10hr_PBS_LepR	NOTEST	0.327689	0.186993	-0.809347	0	1	1	0.570640085520513	1.75242	NO
Traf3ip3	Traf3ip3	Traf3ip3	215243	TRAF3 interacting protein 3	chr1:194999662-195027740	HFD_LepR	10hr_PBS_LepR	OK	1.81644	1.03664	-0.809206	-1.08239	0.04885	0.999356	0.570695859042808	1.75225	NO
Mrgprb1	Mrgprb1	Mrgprb1	233231	MAS-related GPR, member B1	chr7:55699482-55711712	HFD_LepR	10hr_PBS_LepR	NOTEST	0.0130015	0.00742318	-0.808565	0	1	1	0.570949479742049	1.75147	NO
Crp	Crp	Crp	12944	C-reactive protein, pentraxin-related	chr1:174628186-174630097	HFD_LepR	10hr_PBS_LepR	NOTEST	0.0352464	0.02014	-0.807409	0	1	1	0.571407152416693	1.75007	NO
Pmaip1	Pmaip1	Pmaip1	58801	phorbol-12-myristate-13-acetate-induced protein 1	chr18:66618257-66625212	HFD_LepR	10hr_PBS_LepR	OK	0.949647	0.542776	-0.807035	-1.72624	0.0054	0.38269	0.571555301520718	1.74961	NO
Tslp	Tslp	Tslp	53603	thymic stromal lymphopoietin	chr18:32975036-32979453	HFD_LepR	10hr_PBS_LepR	NOTEST	0.0682382	0.0390041	-0.806953	0	1	1	0.571587788543514	1.74951	NO
Avpr1b	Avpr1b	Avpr1b	26361	arginine vasopressin receptor 1B	chr1:133495690-133508577	HFD_LepR	10hr_PBS_LepR	NOTEST	0.048972	0.0279958	-0.80675	0	1	1	0.571668221678416	1.74927	NO
4933406F09Rik	4933406F09Rik	4933406F09Rik	68308	RIKEN cDNA 4933406F09 gene	chr14:8244986-8255199	HFD_LepR	10hr_PBS_LepR	NOTEST	0.0449098	0.0256789	-0.80645	0	1	1	0.571787109103781	1.7489	NO
Gm14164	Gm14164	Gm14164	791417	predicted gene 14164	chr2:152171404-152202302	HFD_LepR	10hr_PBS_LepR	OK	10.9655	6.27668	-0.804898	-0.38917	0.6003	0.999356	0.572402548308436	1.74702	NO
Hist1h3a	Hist1h3a	Hist1h3a	360198	histone cluster 1, H3a	chr13:23853721-23854255	HFD_LepR	10hr_PBS_LepR	NOTEST	0.129552	0.0741909	-0.804213	0	1	1	0.572674392900593	1.74619	NO
2200002J24Rik	2200002J24Rik	2200002J24Rik	69147	RIKEN cDNA 2200002J24 gene	chr7:31483944-31485553	HFD_LepR	10hr_PBS_LepR	NOTEST	0.0606113	0.0347802	-0.801319	0	1	1	0.573824312338285	1.74269	NO
Gpr44	Gpr44	Gpr44	14764	G protein-coupled receptor 44	chr19:11011649-11023756	HFD_LepR	10hr_PBS_LepR	NOTEST	0.0872616	0.0501015	-0.800492	0	1	1	0.574153341504819	1.74169	NO
Abhd16b	Abhd16b	Abhd16b	241850	abhydrolase domain containing 16B	chr2:181227910-181229685	HFD_LepR	10hr_PBS_LepR	NOTEST	0.0592435	0.0340201	-0.800267	0	1	1	0.57424289236095	1.74142	NO
BC016579	BC016579	BC016579	212998	cDNA sequence, BC016579	chr16:45626960-45654231	HFD_LepR	10hr_PBS_LepR	NOTEST	0.15161	0.0870911	-0.799763	0	1	1	0.574443536966388	1.74082	NO
Krt79	Krt79	Krt79	223917	keratin 79	chr15:101759762-101770755	HFD_LepR	10hr_PBS_LepR	NOTEST	0.0259464	0.0149116	-0.799101	0	1	1	0.574707188585548	1.74002	NO
Nr1i3	Nr1i3	Nr1i3	12355	nuclear receptor subfamily 1, group I, member 3	chr1:173144100-173152645	HFD_LepR	10hr_PBS_LepR	OK	0.840943	0.483389	-0.798824	-0.332738	0.6569	0.999356	0.574817543976298	1.73968	NO
Amdhd1	Amdhd1	Amdhd1	71761	amidohydrolase domain containing 1	chr10:92986082-93002778	HFD_LepR	10hr_PBS_LepR	NOTEST	0.0869293	0.0500232	-0.797246	0	1	1	0.57544661547485	1.73778	NO
Grin3b	Grin3b	Grin3b	170483	glutamate receptor, ionotropic, NMDA3B	chr10:79433468-79447075	HFD_LepR	10hr_PBS_LepR	NOTEST	0.109426	0.063039	-0.795633	0	1	1	0.576090351289163	1.73584	NO
9130008F23Rik	9130008F23Rik	9130008F23Rik	71583	RIKEN cDNA 9130008F23 gene	chr17:41012430-41017507	HFD_LepR	10hr_PBS_LepR	NOTEST	0.0512965	0.0295525	-0.795582	0	1	1	0.576110716734665	1.73578	NO
Msx3	Msx3	Msx3	17703	msh homeobox 3	chr7:147232055-147234987	HFD_LepR	10hr_PBS_LepR	NOTEST	0.0132973	0.00766162	-0.795414	0	1	1	0.576177808000127	1.73558	NO
Fgf2	Fgf2	Fgf2	14173	fibroblast growth factor 2	chr3:37247574-37303752	HFD_LepR	10hr_PBS_LepR	OK	1.00607	0.580058	-0.794468	-1.42454	0.10215	0.999356	0.576555741613245	1.73444	NO
Fbp2	Fbp2	Fbp2	14120	fructose bisphosphatase 2	chr13:62938244-62959730	HFD_LepR	10hr_PBS_LepR	OK	0.476722	0.274984	-0.793799	-1.18425	0.0881	0.999356	0.57682316142493	1.73363	NO
Mir760	Mir760	Mir760	791077	microRNA 760	chr3:121996502-121996621	HFD_LepR	10hr_PBS_LepR	NOTEST	7.08783	4.08871	-0.793699	0	1	1	0.576863145145446	1.73351	NO
Hist2h2ab	Hist2h2ab	Hist2h2ab	621893	histone cluster 2, H2ab	chr3:96023838-96024231	HFD_LepR	10hr_PBS_LepR	NOTEST	0.140346	0.0809895	-0.793176	0	1	1	0.577072305160833	1.73289	NO
Rag2	Rag2	Rag2	19374	recombination activating gene 2	chr2:101400937-101472685	HFD_LepR	10hr_PBS_LepR	NOTEST	0.0229985	0.0132766	-0.792653	0	1	1	0.577281541013811	1.73226	NO
Olfr1507	Olfr1507	Olfr1507	57269	olfactory receptor 1507	chr14:53109609-53115370	HFD_LepR	10hr_PBS_LepR	NOTEST	0.046507	0.0268503	-0.792512	0	1	1	0.577337963662194	1.73209	NO
Gm6588	Gm6588	Gm6588	625464	predicted gene 6588	chr5:112848177-113006205	HFD_LepR	10hr_PBS_LepR	NOTEST	0.0125578	0.0072534	-0.79186	0	1	1	0.577598940108047	1.73131	NO
Clec2e	Clec2e	Clec2e	232409	C-type lectin domain family 2, member e	chr6:129041849-129050934	HFD_LepR	10hr_PBS_LepR	NOTEST	0.0128316	0.00741156	-0.791854	0	1	1	0.577601342279503	1.7313	NO
4933402N22Rik	4933402N22Rik	4933402N22Rik	545732	RIKEN cDNA 4933402N22 gene	chr5:11918042-11922804	HFD_LepR	10hr_PBS_LepR	NOTEST	0.0292949	0.0169247	-0.791523	0	1	1	0.577733877550384	1.7309	NO
Icam2	Icam2	Icam2	15896	intercellular adhesion molecule 2	chr11:106238969-106243955	HFD_LepR	10hr_PBS_LepR	OK	0.583383	0.337304	-0.790392	-1.20982	0.09085	0.999356	0.578186969289722	1.72954	NO
Alox15	Alox15	Alox15	11687	arachidonate 15-lipoxygenase	chr11:70157648-70165533	HFD_LepR	10hr_PBS_LepR	NOTEST	0.0512497	0.0296484	-0.789588	0	1	1	0.578509277099644	1.72858	NO
Ankmy1	Ankmy1	Ankmy1	241158	ankyrin repeat and MYND domain containing 1	chr1:94766705-94799483	HFD_LepR	10hr_PBS_LepR	NOTEST	0.13591	0.0787421	-0.78744	0	1	1	0.579371249602986	1.72601	NO
Cdc6	Cdc6	Cdc6	23834	cell division cycle 6	chr11:98769202-98785256	HFD_LepR	10hr_PBS_LepR	NOTEST	0.0468892	0.0272024	-0.785521	0	1	1	0.580142412713293	1.72371	NO
Ppil5	Ppil5	Ppil5	69706	leucine rich repeat protein 1	chr12:70269800-70279997	HFD_LepR	10hr_PBS_LepR	NOTEST	0.0272546	0.0158224	-0.784533	0	1	1	0.580539847373996	1.72253	NO
Hcst	Hcst	Hcst	23900	hematopoietic cell signal transducer	chr7:31202730-31204873	HFD_LepR	10hr_PBS_LepR	NOTEST	0.224661	0.130471	-0.784022	0	1	1	0.580745509968855	1.72192	NO
Ube2u	Ube2u	Ube2u	381534	ubiquitin-conjugating enzyme E2U (putative)	chr4:100151471-100222750	HFD_LepR	10hr_PBS_LepR	NOTEST	0.249946	0.14519	-0.783671	0	1	1	0.580886819439691	1.72151	NO
C130060K24Rik	C130060K24Rik	C130060K24Rik	243407	RIKEN cDNA C130060K24 gene	chr6:65331287-65408144	HFD_LepR	10hr_PBS_LepR	OK	0.446273	0.259352	-0.783016	-1.40334	0.02445	0.816667	0.581150608556826	1.72072	NO
Dlx4	Dlx4	Dlx4	13394	distal-less homeobox 4	chr11:95001760-95007115	HFD_LepR	10hr_PBS_LepR	NOTEST	0.0405956	0.0235963	-0.782763	0	1	1	0.581252531688671	1.72042	NO
Ccnb2	Ccnb2	Ccnb2	12442	cyclin B2	chr9:70255495-70269361	HFD_LepR	10hr_PBS_LepR	NOTEST	0.24806	0.144222	-0.7824	0	1	1	0.581398800449351	1.71999	NO
Dapk2	Dapk2	Dapk2	13143	death-associated protein kinase 2	chr9:66006032-66120049	HFD_LepR	10hr_PBS_LepR	OK	1.18203	0.687483	-0.781867	-1.65274	0.01	0.55332	0.581613636434864	1.71935	NO
Snx31	Snx31	Snx31	66696	sorting nexin 31	chr15:36433816-36485327	HFD_LepR	10hr_PBS_LepR	OK	0.397376	0.231131	-0.781789	-1.28481	0.03155	0.874612	0.581645082505407	1.71926	NO
Asgr2	Asgr2	Asgr2	11890	asialoglycoprotein receptor 2	chr11:69906145-69919688	HFD_LepR	10hr_PBS_LepR	NOTEST	0.0432632	0.0251831	-0.780682	0	1	1	0.582091558150462	1.71794	NO
Fbxo40	Fbxo40	Fbxo40	207215	F-box protein 40	chr16:36966158-36979222	HFD_LepR	10hr_PBS_LepR	NOTEST	0.13511	0.0786713	-0.780226	0	1	1	0.582275571885807	1.7174	NO
Hrc	Hrc	Hrc	15464	histidine rich calcium binding protein	chr7:52590638-52594342	HFD_LepR	10hr_PBS_LepR	NOTEST	0.0169907	0.00989702	-0.779682	0	1	1	0.582495173138958	1.71675	NO
Abcg8	Abcg8	Abcg8	67470	ATP-binding cassette, sub-family G (WHITE), member 8	chr17:85082470-85099673	HFD_LepR	10hr_PBS_LepR	NOTEST	0.0113297	0.00660068	-0.779429	0	1	1	0.582597332082709	1.71645	NO
Foxn4	Foxn4	Foxn4	116810	forkhead box N4	chr5:114704172-114723770	HFD_LepR	10hr_PBS_LepR	NOTEST	0.0144238	0.00840756	-0.778689	0	1	1	0.582896239751969	1.71557	NO
1700110M21Rik	1700110M21Rik	1700110M21Rik	76627	RIKEN cDNA 1700110M21 gene	chr14:101596906-101599286	HFD_LepR	10hr_PBS_LepR	NOTEST	0.109642	0.0639931	-0.776813	0	1	1	0.583654698466285	1.71334	NO
Pappa2	Pappa2	Pappa2	23850	pappalysin 2	chr1:160641861-160887569	HFD_LepR	10hr_PBS_LepR	NOTEST	0.0931809	0.0544203	-0.775889	0	1	1	0.58402863035361	1.71224	NO
Tprg	Tprg	Tprg	71338	transformation related protein 63 regulated	chr16:25286902-25422430	HFD_LepR	10hr_PBS_LepR	NOTEST	0.026573	0.0155239	-0.775471	0	1	1	0.584197868709379	1.71175	NO
Arl11	Arl11	Arl11	219144	ADP-ribosylation factor-like 11	chr14:61928589-61930773	HFD_LepR	10hr_PBS_LepR	NOTEST	0.0758591	0.0443619	-0.774002	0	1	1	0.584793021330144	1.71001	NO
Hist2h4	Hist2h4	Hist2h4	97122	histone cluster 2, H4	chr3:96066892-96067240	HFD_LepR	10hr_PBS_LepR	NOTEST	0.539302	0.315597	-0.773009	0	1	1	0.585195670085349	1.70883	NO
Ercc6l	Ercc6l	Ercc6l	236930	excision repair cross-complementing rodent repair deficiency complementation group 6 like	chrX:99338158-99352430	HFD_LepR	10hr_PBS_LepR	NOTEST	0.0422341	0.0247501	-0.770975	0	1	1	0.586021296724511	1.70642	NO
Cd14	Cd14	Cd14	12475	CD14 antigen	chr18:36884720-36886308	HFD_LepR	10hr_PBS_LepR	NOTEST	0.311438	0.182574	-0.770462	0	1	1	0.586229713869179	1.70582	NO
Apob48r	Apob48r	Apob48r	171504	apolipoprotein B receptor	chr7:133728521-133732606	HFD_LepR	10hr_PBS_LepR	NOTEST	0.0594366	0.0348456	-0.770375	0	1	1	0.586265066817306	1.70571	NO
Cfp	Cfp	Cfp	18636	complement factor properdin	chrX:20502660-20508650	HFD_LepR	10hr_PBS_LepR	OK	0.748106	0.438719	-0.769945	-1.40779	0.03865	0.930885	0.58643983109114	1.7052	NO
Rad51l1	Rad51l1	Rad51l1	19363	RAD51 homolog B	chr12:80398268-80915677	HFD_LepR	10hr_PBS_LepR	NOTEST	0.229385	0.134674	-0.768303	0	1	1	0.587107666194164	1.70327	NO
Lrrc25	Lrrc25	Lrrc25	211228	leucine rich repeat containing 25	chr8:73140742-73144749	HFD_LepR	10hr_PBS_LepR	NOTEST	0.0346331	0.0203426	-0.767647	0	1	1	0.587374687424869	1.70249	NO
Wnt1	Wnt1	Wnt1	22408	wingless-related MMTV integration site 1	chr15:98620287-98624261	HFD_LepR	10hr_PBS_LepR	NOTEST	0.0820493	0.0482231	-0.766766	0	1	1	0.587733484758394	1.70145	NO
Irak4	Irak4	Irak4	266632	interleukin-1 receptor-associated kinase 4	chr15:94374090-94398747	HFD_LepR	10hr_PBS_LepR	OK	1.38307	0.812905	-0.76672	-1.87626	0.0026	0.239772	0.587752224804316	1.7014	NO
Col24a1	Col24a1	Col24a1	71355	collagen, type XXIV, alpha 1	chr3:144955435-145214969	HFD_LepR	10hr_PBS_LepR	NOTEST	0.0700574	0.0413216	-0.76164	0	1	1	0.589825458676223	1.69542	NO
Epgn	Epgn	Epgn	71920	epithelial mitogen	chr5:91456542-91464238	HFD_LepR	10hr_PBS_LepR	NOTEST	0.0622972	0.0367496	-0.761439	0	1	1	0.58990764040757	1.69518	NO
Snora44	Snora44	Snora44	100217418	small nucleolar RNA, H/ACA box 44	chr4:131864592-131866939	HFD_LepR	10hr_PBS_LepR	NOTEST	3.31451	1.9567	-0.760373	0	1	1	0.590343681225609	1.69393	NO
Fgl2	Fgl2	Fgl2	14190	fibrinogen-like protein 2	chr5:20798778-20930495	HFD_LepR	10hr_PBS_LepR	OK	1.73191	1.02256	-0.760179	-1.92467	0.00055	0.0826973	0.590423070404534	1.6937	NO
Ifi27l2b	Ifi27l2b	Ifi27l2b	217845	interferon, alpha-inducible protein 27 like 2B	chr12:104689107-104695433	HFD_LepR	10hr_PBS_LepR	NOTEST	0.0268817	0.0158785	-0.759556	0	1	1	0.590678088266786	1.69297	NO
Adora2b	Adora2b	Adora2b	11541	adenosine A2b receptor	chr11:62062485-62079954	HFD_LepR	10hr_PBS_LepR	OK	0.892128	0.527563	-0.757909	-1.53261	0.0207	0.76953	0.591352799347537	1.69104	NO
Myl2	Myl2	Myl2	17906	myosin, light polypeptide 2, regulatory, cardiac, slow	chr5:122550988-122556863	HFD_LepR	10hr_PBS_LepR	OK	1.52717	0.903228	-0.757701	-1.49572	0.06775	0.999356	0.591438063555178	1.69079	NO
Gal3st2	Gal3st2	Gal3st2	381334	galactose-3-O-sulfotransferase 2	chr1:95757920-95773071	HFD_LepR	10hr_PBS_LepR	NOTEST	0.00463015	0.0027385	-0.757675	0	1	1	0.591448722445506	1.69076	NO
Avpr2	Avpr2	Avpr2	12000	arginine vasopressin receptor 2	chrX:71137440-71156637	HFD_LepR	10hr_PBS_LepR	NOTEST	0.0329609	0.0195045	-0.75695	0	1	1	0.591746018875137	1.68991	NO
Gna14	Gna14	Gna14	14675	guanine nucleotide binding protein, alpha 14	chr19:16510156-16685308	HFD_LepR	10hr_PBS_LepR	OK	0.962601	0.570842	-0.753846	-1.77344	0.00505	0.369612	0.593020548107254	1.68628	NO
Poln	Poln	Poln	272158	DNA polymerase N	chr5:34349846-34512097	HFD_LepR	10hr_PBS_LepR	NOTEST	0.0431285	0.0255786	-0.753706	0	1	1	0.593078097972477	1.68612	NO
Ftl2	Ftl2	Ftl2	14337	ferritin light chain 2	chr4:125168074-125391417	HFD_LepR	10hr_PBS_LepR	NOTEST	0.265202	0.157327	-0.753325	0	1	1	0.593234744102599	1.68567	NO
Pnpla1	Pnpla1	Pnpla1	433091	patatin-like phospholipase domain containing 1	chr17:28995355-29027253	HFD_LepR	10hr_PBS_LepR	NOTEST	0.0872505	0.0517634	-0.753231	0	1	1	0.593273398066938	1.68556	NO
2010003K15Rik	2010003K15Rik	2010003K15Rik	100504474	small leucine-rich protein 1	chr10:25247748-25256078	HFD_LepR	10hr_PBS_LepR	NOTEST	0.0255389	0.0151576	-0.752655	0	1	1	0.593510311409052	1.68489	NO
Slc43a3	Slc43a3	Slc43a3	58207	solute carrier family 43, member 3	chr2:84776812-84798666	HFD_LepR	10hr_PBS_LepR	NOTEST	0.104774	0.0622213	-0.751804	0	1	1	0.593860507572835	1.6839	NO
Lat2	Lat2	Lat2	56743	linker for activation of T cells family, member 2	chr5:135076134-135090893	HFD_LepR	10hr_PBS_LepR	OK	0.802814	0.477176	-0.750546	-1.15128	0.0391	0.930885	0.59437856739117	1.68243	NO
Xist	Xist	Xist	213742	inactive X specific transcripts	chrX:100626855-100680296	HFD_LepR	10hr_PBS_LepR	OK	0.866752	0.516087	-0.748005	-1.99605	0.001	0.124622	0.595426361088391	1.67947	NO
Pter	Pter	Pter	19212	phosphotriesterase related	chr2:12845667-12932491	HFD_LepR	10hr_PBS_LepR	OK	2.60988	1.55402	-0.74798	-0.4569	0.4414	0.999356	0.595436679130375	1.67944	NO
Stk17b	Stk17b	Stk17b	98267	serine/threonine kinase 17b (apoptosis-inducing)	chr1:53812355-53842059	HFD_LepR	10hr_PBS_LepR	OK	0.973326	0.580699	-0.745134	-1.67786	0.00465	0.349584	0.596612454550028	1.67613	NO
Gdf1	Gdf1	Gdf1	14559	growth differentiation factor 1	chr8:72839673-72877172	HFD_LepR	10hr_PBS_LepR	LOWDATA	13.1764	7.86432	-0.744567	0	1	1	0.596846977949061	1.67547	NO
Sox7	Sox7	Sox7	20680	SRY-box containing gene 7	chr14:64562542-64569569	HFD_LepR	10hr_PBS_LepR	NOTEST	0.255923	0.152882	-0.743289	0	1	1	0.597375924374366	1.67399	NO
Tbata	Tbata	Tbata	65971	thymus, brain and testes associated	chr10:60634711-60651589	HFD_LepR	10hr_PBS_LepR	NOTEST	0.319787	0.191042	-0.743223	0	1	1	0.597403253582375	1.67391	NO
Dleu2	Dleu2	Dleu2	668253	deleted in lymphocytic leukemia, 2	chr14:62217062-62301210	HFD_LepR	10hr_PBS_LepR	OK	0.795661	0.475428	-0.742927	-0.707513	0.28165	0.999356	0.59752583631793	1.67357	NO
Mir219-2	Mir219-2	Mir219-2	723904	microRNA 219-2	chr2:29701150-29701247	HFD_LepR	10hr_PBS_LepR	NOTEST	17.0025	10.1614	-0.742641	0	1	1	0.597644301637574	1.67324	NO
Erbb2	Erbb2	Erbb2	13866	v-erb-b2 erythroblastic leukemia viral oncogene homolog 2, neuro/glioblastoma derived oncogene homolog (avian)	chr11:98273797-98300302	HFD_LepR	10hr_PBS_LepR	NOTEST	0.0891106	0.0532995	-0.741474	0	1	1	0.598127933341635	1.67188	NO
D430050G20	D430050G20	D430050G20	328287	predicted gene, 20554	chr13:72760913-72766012	HFD_LepR	10hr_PBS_LepR	NOTEST	0.056211	0.0336354	-0.740873	0	1	1	0.598377154253493	1.67119	NO
2010002M12Rik	2010002M12Rik	2010002M12Rik	112419	RIKEN cDNA 2010002M12 gene	chr19:34691540-34715233	HFD_LepR	10hr_PBS_LepR	NOTEST	0.311754	0.186639	-0.740162	0	1	1	0.598672123736059	1.67036	NO
Muc4	Muc4	Muc4	140474	mucin 4	chr16:32735971-32797521	HFD_LepR	10hr_PBS_LepR	NOTEST	0.00212689	0.00127413	-0.739239	0	1	1	0.599055261650751	1.6693	NO
Hamp2	Hamp2	Hamp2	66438	hepcidin antimicrobial peptide 2	chr7:31707390-31709200	HFD_LepR	10hr_PBS_LepR	NOTEST	0.0516028	0.0309322	-0.738339	0	1	1	0.599429088360297	1.66825	NO
Ccdc38	Ccdc38	Ccdc38	237465	coiled-coil domain containing 38	chr10:93003376-93052403	HFD_LepR	10hr_PBS_LepR	OK	1.1595	0.695159	-0.738087	-0.384881	0.4938	0.999356	0.599533801636127	1.66796	NO
ENSMUSG00000068790	ENSMUSG00000068790	ENSMUSG00000068790	545007	predicted gene 5796	chr14:4126976-4144402	HFD_LepR	10hr_PBS_LepR	OK	2.75049	1.64935	-0.737792	-1.88845	0.0028	0.248285	0.599656405894118	1.66762	NO
Krt16	Krt16	Krt16	16666	keratin 16	chr11:100107405-100110216	HFD_LepR	10hr_PBS_LepR	NOTEST	0.0172812	0.0103783	-0.735625	0	1	1	0.6005577965602	1.66512	NO
Rbm47	Rbm47	Rbm47	245945	RNA binding motif protein 47	chr5:66407795-66543163	HFD_LepR	10hr_PBS_LepR	NOTEST	0.077123	0.0463437	-0.734787	0	1	1	0.600906736295102	1.66415	NO
Pou5f1	Pou5f1	Pou5f1	18999	POU domain, class 5, transcription factor 1	chr17:35642983-35647722	HFD_LepR	10hr_PBS_LepR	NOTEST	0.0221239	0.0133109	-0.732999	0	1	1	0.601651930032946	1.66209	NO
Il1rn	Il1rn	Il1rn	16181	interleukin 1 receptor antagonist	chr2:24192379-24207011	HFD_LepR	10hr_PBS_LepR	NOTEST	0.082823	0.0498382	-0.732779	0	1	1	0.601743684363262	1.66184	NO
Prr15l	Prr15l	Prr15l	217138	proline rich 15-like	chr11:96790637-96796961	HFD_LepR	10hr_PBS_LepR	NOTEST	0.0545458	0.0328723	-0.730597	0	1	1	0.60265447847285	1.65933	NO
Tm7sf4	Tm7sf4	Tm7sf4	75766	dentrocyte expressed seven transmembrane protein	chr15:39577477-39592480	HFD_LepR	10hr_PBS_LepR	NOTEST	0.196134	0.118434	-0.72775	0	1	1	0.603844925029369	1.65605	NO
BC048609	BC048609	BC048609	433215	cDNA sequence BC048609	chr19:6080037-6084891	HFD_LepR	10hr_PBS_LepR	NOTEST	0.08599	0.0519846	-0.726086	0	1	1	0.604541799708377	1.65415	NO
Lgals1	Lgals1	Lgals1	16852	lectin, galactose binding, soluble 1	chr15:78757154-78760895	HFD_LepR	10hr_PBS_LepR	OK	6.66405	4.02936	-0.725849	-2.22868	0.0039	0.315489	0.604641119503305	1.65387	NO
Mybph	Mybph	Mybph	53311	myosin binding protein H	chr1:136090024-136132008	HFD_LepR	10hr_PBS_LepR	OK	0.808675	0.489159	-0.725256	-0.290264	0.6611	0.999356	0.604889700022941	1.65319	NO
Pmp2	Pmp2	Pmp2	18857	peripheral myelin protein 2	chr3:10179850-10183885	HFD_LepR	10hr_PBS_LepR	NOTEST	0.0308388	0.018664	-0.724487	0	1	1	0.605212210435999	1.65231	NO
Sdr9c7	Sdr9c7	Sdr9c7	70061	4short chain dehydrogenase/reductase family 9C, member 7	chr10:127335590-127348815	HFD_LepR	10hr_PBS_LepR	NOTEST	0.00955462	0.00578338	-0.724285	0	1	1	0.605296955598424	1.65208	NO
Ulbp1	Ulbp1	Ulbp1	77777	UL16 binding protein 1	chrUn_random:3058602-3072666	HFD_LepR	10hr_PBS_LepR	NOTEST	0.0181389	0.0109823	-0.723905	0	1	1	0.605456409350943	1.65165	NO
Izumo1	Izumo1	Izumo1	73456	izumo sperm-egg fusion 1	chr7:52877180-52882612	HFD_LepR	10hr_PBS_LepR	NOTEST	0.0196018	0.0118686	-0.72384	0	1	1	0.605483688541666	1.65157	NO
Foxi2	Foxi2	Foxi2	270004	forkhead box I2	chr7:142602049-142605298	HFD_LepR	10hr_PBS_LepR	NOTEST	0.0116036	0.00702848	-0.723293	0	1	1	0.605713302121521	1.65095	NO
Tmc5	Tmc5	Tmc5	74424	transmembrane channel-like gene family 5	chr7:125740810-125818599	HFD_LepR	10hr_PBS_LepR	NOTEST	0.0791216	0.0479303	-0.723134	0	1	1	0.605780061706601	1.65076	NO
Mpa2l	Mpa2l	Mpa2l	100702	guanylate binding protein 6	chr5:105699720-105722718	HFD_LepR	10hr_PBS_LepR	OK	0.894786	0.542163	-0.722815	-1.72066	0.00365	0.29876	0.605914022939042	1.6504	NO
Atoh7	Atoh7	Atoh7	53404	atonal homolog 7 (Drosophila)	chr10:62562903-62563353	HFD_LepR	10hr_PBS_LepR	OK	0.936696	0.567813	-0.722164	-1.34528	0.276	0.999356	0.606187496560785	1.64965	NO
Spaca5	Spaca5	Spaca5	278203	sperm acrosome associated 5	chrX:20645531-20655089	HFD_LepR	10hr_PBS_LepR	NOTEST	0.0579056	0.0351021	-0.722145	0	1	1	0.606195479979283	1.64963	NO
Prss45	Prss45	Prss45	260408	protease, serine, 45	chr9:110737091-110743814	HFD_LepR	10hr_PBS_LepR	NOTEST	0.380557	0.230726	-0.721933	0	1	1	0.606284565254356	1.64939	NO
Dmrt1	Dmrt1	Dmrt1	50796	doublesex and mab-3 related transcription factor 1	chr19:25580195-25678818	HFD_LepR	10hr_PBS_LepR	NOTEST	0.0308712	0.01872	-0.721675	0	1	1	0.606392998014441	1.6491	NO
1700017N19Rik	1700017N19Rik	1700017N19Rik	66605	RIKEN cDNA 1700017N19 gene	chr10:100055019-100081025	HFD_LepR	10hr_PBS_LepR	NOTEST	0.218263	0.132378	-0.721399	0	1	1	0.606509017320574	1.64878	NO
Leap2	Leap2	Leap2	259301	liver-expressed antimicrobial peptide 2	chr11:53235682-53236638	HFD_LepR	10hr_PBS_LepR	NOTEST	0.0861168	0.0522488	-0.720895	0	1	1	0.606720935942631	1.6482	NO
Mir331	Mir331	Mir331	723908	microRNA 331	chr10:93426512-93426608	HFD_LepR	10hr_PBS_LepR	OK	31.2078	18.9395	-0.720503	-17.9017	0.4955	0.999356	0.606885812728462	1.64776	NO
Npff	Npff	Npff	54615	neuropeptide FF-amide peptide precursor	chr15:102354269-102355373	HFD_LepR	10hr_PBS_LepR	NOTEST	0.337885	0.205164	-0.719757	0	1	1	0.6071997071247	1.6469	NO
Mir1898	Mir1898	Mir1898	100316684	microRNA 1898	chr15:12047605-12115205	HFD_LepR	10hr_PBS_LepR	NOTEST	14.6385	8.90053	-0.717807	0	1	1	0.608020975619919	1.64468	NO
Cmklr1	Cmklr1	Cmklr1	14747	chemokine-like receptor 1	chr5:114062363-114100399	HFD_LepR	10hr_PBS_LepR	NOTEST	0.340104	0.206804	-0.717712	0	1	1	0.608061014500537	1.64457	NO
Abcc12	Abcc12	Abcc12	244562	ATP-binding cassette, sub-family C (CFTR/MRP), member 12	chr8:89028739-89090489	HFD_LepR	10hr_PBS_LepR	NOTEST	0.0707928	0.0430554	-0.717407	0	1	1	0.608189578202109	1.64422	NO
Dppa5a	Dppa5a	Dppa5a	434423	developmental pluripotency associated 5A	chr9:78214860-78216006	HFD_LepR	10hr_PBS_LepR	OK	2.06889	1.26015	-0.715259	-1.58276	0.0559	0.999356	0.609095774029871	1.64178	NO
Gpr4	Gpr4	Gpr4	319197	G protein-coupled receptor 4	chr7:19797886-19809525	HFD_LepR	10hr_PBS_LepR	OK	3.66913	2.23492	-0.715211	-2.37947	0.0005	0.0777135	0.609116039631885	1.64172	NO
9130017N09Rik	9130017N09Rik	9130017N09Rik	78906	mitotic spindle positioning	chr10:79283765-79293197	HFD_LepR	10hr_PBS_LepR	NOTEST	0.117988	0.0718776	-0.715024	0	1	1	0.609194997470223	1.64151	NO
Pmch	Pmch	Pmch	110312	pro-melanin-concentrating hormone	chr10:87553816-87609686	HFD_LepR	10hr_PBS_LepR	OK	90.3465	55.0467	-0.714813	-1.757	0.03355	0.894307	0.609284101224682	1.64127	NO
Sall4	Sall4	Sall4	99377	sal-like 4 (Drosophila)	chr2:168573831-168592701	HFD_LepR	10hr_PBS_LepR	NOTEST	0.0743311	0.0453023	-0.714383	0	1	1	0.609465727419957	1.64078	NO
Clec5a	Clec5a	Clec5a	23845	C-type lectin domain family 5, member a	chr6:40524896-40535804	HFD_LepR	10hr_PBS_LepR	NOTEST	0.0435807	0.0265623	-0.714312	0	1	1	0.609495722069014	1.6407	NO
Rad54b	Rad54b	Rad54b	623474	RAD54 homolog B (S. cerevisiae)	chr4:11486118-11542954	HFD_LepR	10hr_PBS_LepR	NOTEST	0.173022	0.105513	-0.713532	0	1	1	0.609825337953417	1.63981	NO
Fyb	Fyb	Fyb	23880	FYN binding protein	chr15:6529870-6613312	HFD_LepR	10hr_PBS_LepR	NOTEST	0.152798	0.093226	-0.712819	0	1	1	0.610126796622642	1.639	NO
Gm4841	Gm4841	Gm4841	225594	predicted gene 4841	chr18:60427954-60432921	HFD_LepR	10hr_PBS_LepR	NOTEST	0.169296	0.103343	-0.712103	0	1	1	0.610429673665267	1.63819	NO
Gbp8	Gbp8	Gbp8	76074	guanylate-binding protein 8	chr5:105443171-105482580	HFD_LepR	10hr_PBS_LepR	NOTEST	0.041023	0.0250446	-0.711934	0	1	1	0.610501184729277	1.638	NO
Rprl3	Rprl3	Rprl3	19785	ribonuclease P RNA-like 3	chr8:3803095-3803689	HFD_LepR	10hr_PBS_LepR	NOTEST	0.0323632	0.0198051	-0.708481	0	1	1	0.611964131020958	1.63408	NO
Cyp11b2	Cyp11b2	Cyp11b2	13072	cytochrome P450, family 11, subfamily b, polypeptide 2	chr15:74681439-74686748	HFD_LepR	10hr_PBS_LepR	NOTEST	0.00837212	0.00512536	-0.707939	0	1	1	0.612194080429529	1.63347	NO
Prr19	Prr19	Prr19	623131	proline rich 19	chr7:26086377-26089152	HFD_LepR	10hr_PBS_LepR	OK	3.93409	2.40866	-0.7078	-2.00993	0.0028	0.248285	0.61225306661458	1.63331	NO
Gem	Gem	Gem	14579	GTP binding protein (gene overexpressed in skeletal muscle)	chr4:11631593-11642140	HFD_LepR	10hr_PBS_LepR	OK	4.16433	2.55634	-0.704003	-2.24665	0.00045	0.072382	0.613866565456566	1.62902	NO
Mylk4	Mylk4	Mylk4	238564	myosin light chain kinase family, member 4	chr13:32792695-32873648	HFD_LepR	10hr_PBS_LepR	NOTEST	0.227271	0.139561	-0.703517	0	1	1	0.614073393232834	1.62847	NO
Fgf17	Fgf17	Fgf17	14171	fibroblast growth factor 17	chr14:71036011-71042075	HFD_LepR	10hr_PBS_LepR	OK	1.14923	0.706126	-0.702672	-1.52701	0.02485	0.816667	0.614433167122811	1.62752	NO
Mogat1	Mogat1	Mogat1	68393	monoacylglycerol O-acyltransferase 1	chr1:78507634-78534748	HFD_LepR	10hr_PBS_LepR	OK	1.39338	0.85654	-0.701998	-1.50815	0.0342	0.894307	0.614720285809966	1.62676	NO
Dpys	Dpys	Dpys	64705	dihydropyrimidinase	chr15:39600030-39689016	HFD_LepR	10hr_PBS_LepR	NOTEST	0.222787	0.13698	-0.701701	0	1	1	0.614846848051852	1.62642	NO
Ankrd7	Ankrd7	Ankrd7	75196	ankyrin repeat domain 7	chr6:18816317-18829584	HFD_LepR	10hr_PBS_LepR	NOTEST	0.0251658	0.0155248	-0.696894	0	1	1	0.61689890902405	1.62101	NO
Gm6537	Gm6537	Gm6537	100504112	predicted gene 6537	chr7:29541192-29551543	HFD_LepR	10hr_PBS_LepR	OK	4.13904	2.55345	-0.69685	-0.8434	0.23905	0.999356	0.616917723787496	1.62096	NO
Sigirr	Sigirr	Sigirr	24058	single immunoglobulin and toll-interleukin 1 receptor (TIR) domain	chr7:148277073-148286445	HFD_LepR	10hr_PBS_LepR	NOTEST	0.120601	0.074437	-0.696155	0	1	1	0.617214987656005	1.62018	NO
Acsm2	Acsm2	Acsm2	233799	acyl-CoA synthetase medium-chain family member 2	chr7:126697853-126744208	HFD_LepR	10hr_PBS_LepR	NOTEST	0.128909	0.0795708	-0.696046	0	1	1	0.617261621887967	1.62006	NO
Six2	Six2	Six2	20472	sine oculis-related homeobox 2	chr17:86083607-86087594	HFD_LepR	10hr_PBS_LepR	NOTEST	0.198384	0.122473	-0.695832	0	1	1	0.617353189253769	1.61982	NO
Gm6682	Gm6682	Gm6682	626534	tubulin, alpha 1C pseudogene	chr12:4788975-4790318	HFD_LepR	10hr_PBS_LepR	OK	4.40053	2.71691	-0.695713	-1.94274	0.00565	0.390782	0.617404113432051	1.61968	NO
Rhbdl2	Rhbdl2	Rhbdl2	230726	rhomboid, veinlet-like 2 (Drosophila)	chr4:123465117-123507147	HFD_LepR	10hr_PBS_LepR	NOTEST	0.394333	0.243551	-0.695189	0	1	1	0.617628400967562	1.6191	NO
Mixl1	Mixl1	Mixl1	27217	Mix1 homeobox-like 1 (Xenopus laevis)	chr1:182623178-182627165	HFD_LepR	10hr_PBS_LepR	NOTEST	0.0706517	0.0436436	-0.694954	0	1	1	0.6177290143972	1.61883	NO
Mup6	Mup6	Mup6	620807	major urinary protein 6	chr4:60016420-60019086	HFD_LepR	10hr_PBS_LepR	NOTEST	0.34188	0.211239	-0.694614	0	1	1	0.617874611775387	1.61845	NO
Neil1	Neil1	Neil1	72774	nei endonuclease VIII-like 1 (E. coli)	chr9:56991062-56994841	HFD_LepR	10hr_PBS_LepR	OK	6.02207	3.72183	-0.694248	-2.22418	0.00215	0.213964	0.618031381424642	1.61804	NO
Tnfrsf9	Tnfrsf9	Tnfrsf9	21942	tumor necrosis factor receptor superfamily, member 9	chr4:150294263-150320211	HFD_LepR	10hr_PBS_LepR	NOTEST	0.144679	0.0894817	-0.693187	0	1	1	0.61848606689744	1.61685	NO
Morc2b	Morc2b	Morc2b	240069	microrchidia 2B	chr17:33272534-33276628	HFD_LepR	10hr_PBS_LepR	NOTEST	0.12893	0.0797559	-0.692931	0	1	1	0.618595824314754	1.61656	NO
Iqca	Iqca	Iqca	74918	IQ motif containing with AAA domain	chr1:91938706-92049976	HFD_LepR	10hr_PBS_LepR	NOTEST	0.128763	0.079654	-0.692902	0	1	1	0.618608259000324	1.61653	NO
Serpina3f	Serpina3f	Serpina3f	238393	serine (or cysteine) peptidase inhibitor, clade A, member 3F	chr12:105452753-105480144	HFD_LepR	10hr_PBS_LepR	OK	1.0266	0.635091	-0.692836	-0.743492	0.23515	0.999356	0.618636559561322	1.61646	NO
LOC100302626	LOC100302626	LOC100302626			chr15:76156446-76161100	HFD_LepR	10hr_PBS_LepR	OK	1.09307	0.676443	-0.692346	-0.486827	0.48725	0.999356	0.618846710278974	1.61591	NO
Phospho1	Phospho1	Phospho1	237928	phosphatase, orphan 1	chr11:95685813-95707045	HFD_LepR	10hr_PBS_LepR	OK	2.71878	1.68263	-0.69224	-0.607997	0.36275	0.999356	0.618892180845754	1.61579	NO
1700029I15Rik	1700029I15Rik	1700029I15Rik	75641	RIKEN cDNA 1700029I15 gene	chr2:92223074-92223760	HFD_LepR	10hr_PBS_LepR	OK	1.22682	0.759346	-0.692095	-1.41711	0.29525	0.999356	0.618954386560419	1.61563	NO
Fam180a	Fam180a	Fam180a	208164	family with sequence similarity 180, member A	chr6:35262745-35276141	HFD_LepR	10hr_PBS_LepR	NOTEST	0.190405	0.117863	-0.691958	0	1	1	0.619013165980103	1.61547	NO
Ccnb1ip1	Ccnb1ip1	Ccnb1ip1	239083	cyclin B1 interacting protein 1	chr14:51408923-51415403	HFD_LepR	10hr_PBS_LepR	OK	1.23044	0.76247	-0.690422	-1.36706	0.0393	0.930885	0.619672564206311	1.61376	NO
Srpx	Srpx	Srpx	51795	sushi-repeat-containing protein	chrX:9615102-9694787	HFD_LepR	10hr_PBS_LepR	NOTEST	0.0512636	0.0317904	-0.689342	0	1	1	0.620136624116031	1.61255	NO
Map3k15	Map3k15	Map3k15	270672	mitogen-activated protein kinase kinase kinase 15	chrX:156426364-156576268	HFD_LepR	10hr_PBS_LepR	OK	6.53408	4.05324	-0.688909	-0.364602	0.5375	0.999356	0.620322775347135	1.61206	NO
Trim12a	Trim12a	Trim12a	76681	tripartite motif-containing 12A	chr7:111448410-111464009	HFD_LepR	10hr_PBS_LepR	NOTEST	0.175213	0.10872	-0.688487	0	1	1	0.620504251330168	1.61159	NO
Gm13051	Gm13051	Gm13051	626316	predicted gene 13051	chr4:146064712-146094024	HFD_LepR	10hr_PBS_LepR	NOTEST	0.0683625	0.0424489	-0.687477	0	1	1	0.620938805203423	1.61046	NO
Slc39a5	Slc39a5	Slc39a5	72002	solute carrier family 39 (metal ion transporter), member 5	chr10:127832987-127838280	HFD_LepR	10hr_PBS_LepR	NOTEST	0.0319028	0.0198102	-0.687441	0	1	1	0.6209542998681	1.61042	NO
Cyp19a1	Cyp19a1	Cyp19a1	13075	cytochrome P450, family 19, subfamily a, polypeptide 1	chr9:54013743-54041249	HFD_LepR	10hr_PBS_LepR	NOTEST	0.229055	0.142308	-0.686675	0	1	1	0.621284083555012	1.60957	NO
1700102P08Rik	1700102P08Rik	1700102P08Rik	112418	RIKEN cDNA 1700102P08 gene	chr9:108295164-108300098	HFD_LepR	10hr_PBS_LepR	OK	0.426009	0.264736	-0.686334	-0.930633	0.15705	0.999356	0.621430949598189	1.60919	NO
Ppp1r3b	Ppp1r3b	Ppp1r3b	244416	protein phosphatase 1, regulatory (inhibitor) subunit 3B	chr8:36438794-36451191	HFD_LepR	10hr_PBS_LepR	NOTEST	0.350993	0.21813	-0.686255	0	1	1	0.621464979235628	1.6091	NO
H2-Q7	H2-Q7	H2-Q7	15018	histocompatibility 2, Q region locus 7	chr17:35576099-35580718	HFD_LepR	10hr_PBS_LepR	OK	1.9817	1.23206	-0.685663	-1.33698	0.0228	0.799394	0.621720045449702	1.60844	NO
Uox	Uox	Uox	22262	urate oxidase	chr3:146244336-146294447	HFD_LepR	10hr_PBS_LepR	OK	0.488256	0.30374	-0.684802	-0.98052	0.07835	0.999356	0.62209119854129	1.60748	NO
Elf3	Elf3	Elf3	13710	E74-like factor 3	chr1:137150150-137155049	HFD_LepR	10hr_PBS_LepR	NOTEST	0.0744425	0.0463396	-0.683882	0	1	1	0.622488029756058	1.60646	NO
2310050B05Rik	2310050B05Rik	2310050B05Rik	69678	Atcay opposite strand transcript	chr10:80657435-80693524	HFD_LepR	10hr_PBS_LepR	OK	2.32378	1.44774	-0.682672	-0.230192	0.83885	0.999356	0.623010334501586	1.60511	NO
Cdr1	Cdr1	Cdr1	631990	cerebellar degeneration related antigen 1	chrX:58436420-58438733	HFD_LepR	10hr_PBS_LepR	OK	1.07262	0.668403	-0.682345	-1.3236	0.0183	0.745779	0.623151561485353	1.60475	NO
Gjb3	Gjb3	Gjb3	14620	gap junction protein, beta 3	chr4:127002478-127008080	HFD_LepR	10hr_PBS_LepR	NOTEST	0.159881	0.0997158	-0.681108	0	1	1	0.623686095133503	1.60337	NO
Cd68	Cd68	Cd68	12514	CD68 antigen	chr11:69477872-69479564	HFD_LepR	10hr_PBS_LepR	OK	1.6033	1.00139	-0.679037	-1.43914	0.0468	0.9914	0.624582044311808	1.60107	NO
Csrp3	Csrp3	Csrp3	13009	cysteine and glycine-rich protein 3	chr7:56085767-56103421	HFD_LepR	10hr_PBS_LepR	OK	0.370776	0.231586	-0.678999	-0.625046	0.21885	0.999356	0.624598495765225	1.60103	NO
Nlrp1b	Nlrp1b	Nlrp1b	637515	NLR family, pyrin domain containing 1B	chr11:70966603-71044235	HFD_LepR	10hr_PBS_LepR	NOTEST	0.0258675	0.0161757	-0.677309	0	1	1	0.625330590856345	1.59915	NO
Rnf32	Rnf32	Rnf32	56874	ring finger protein 32	chr5:29524545-29551831	HFD_LepR	10hr_PBS_LepR	OK	7.45668	4.66621	-0.676281	-2.19612	0.00165	0.175573	0.625776332272967	1.59802	NO
Ripk3	Ripk3	Ripk3	56532	receptor-interacting serine-threonine kinase 3	chr14:56403831-56407694	HFD_LepR	10hr_PBS_LepR	NOTEST	0.0477419	0.0298839	-0.675887	0	1	1	0.625947255120966	1.59758	NO
Tmc4	Tmc4	Tmc4	353499	transmembrane channel-like gene family 4	chr7:3596870-3629155	HFD_LepR	10hr_PBS_LepR	NOTEST	0.255742	0.160117	-0.675561	0	1	1	0.626088713888271	1.59722	NO
Olfr700	Olfr700	Olfr700	258593	olfactory receptor 700	chr7:113949023-113949974	HFD_LepR	10hr_PBS_LepR	NOTEST	0.0169072	0.0105862	-0.67546	0	1	1	0.626132546556877	1.59711	NO
Msx1	Msx1	Msx1	17701	msh homeobox 1	chr5:38211729-38215824	HFD_LepR	10hr_PBS_LepR	NOTEST	0.281787	0.17655	-0.674527	0	1	1	0.6265376013932	1.59607	NO
Krt86	Krt86	Krt86	16679	keratin 86	chr15:101303908-101310414	HFD_LepR	10hr_PBS_LepR	NOTEST	0.0151775	0.00951533	-0.673608	0	1	1	0.62693683440326	1.59506	NO
Hes3	Hes3	Hes3	15207	hairy and enhancer of split 3 (Drosophila)	chr4:151660080-151665771	HFD_LepR	10hr_PBS_LepR	NOTEST	0.156691	0.0983623	-0.671745	0	1	1	0.627746941696834	1.593	NO
Mpz	Mpz	Mpz	17528	myelin protein zero	chr1:173080843-173091254	HFD_LepR	10hr_PBS_LepR	NOTEST	0.0353125	0.0221754	-0.671214	0	1	1	0.627978033485256	1.59241	NO
D730001G18Rik	D730001G18Rik	D730001G18Rik	78725	RIKEN cDNA D730001G18 gene	chr15:74601337-74609289	HFD_LepR	10hr_PBS_LepR	NOTEST	0.00978458	0.00614745	-0.670522	0	1	1	0.628279320329508	1.59165	NO
Col4a4	Col4a4	Col4a4	12829	collagen, type IV, alpha 4	chr1:82447297-82583424	HFD_LepR	10hr_PBS_LepR	NOTEST	0.0172564	0.0108439	-0.670249	0	1	1	0.628398220359611	1.59135	NO
Hist1h4c	Hist1h4c	Hist1h4c	319155	histone cluster 1, H4c	chr13:23790006-23790318	HFD_LepR	10hr_PBS_LepR	NOTEST	0.846666	0.532331	-0.669469	0	1	1	0.628738058733632	1.59049	NO
Tmc2	Tmc2	Tmc2	192140	transmembrane channel-like gene family 2	chr2:130020929-130090181	HFD_LepR	10hr_PBS_LepR	NOTEST	0.0546527	0.0343691	-0.669179	0	1	1	0.628864455760599	1.59017	NO
Fbln7	Fbln7	Fbln7	70370	fibulin 7	chr2:128689667-128722770	HFD_LepR	10hr_PBS_LepR	NOTEST	0.206888	0.130244	-0.66763	0	1	1	0.629540020689955	1.58846	NO
Fbxw15	Fbxw15	Fbxw15	382105	F-box and WD-40 domain protein 15	chr9:109455115-109470776	HFD_LepR	10hr_PBS_LepR	NOTEST	0.117823	0.0741936	-0.667253	0	1	1	0.629704551372986	1.58805	NO
Mir682	Mir682	Mir682	751556	microRNA 682	chr13:75782493-75782589	HFD_LepR	10hr_PBS_LepR	OK	48.2012	30.3713	-0.666358	-20.2642	0.48285	0.999356	0.630095320321742	1.58706	NO
Hsd17b13	Hsd17b13	Hsd17b13	243168	hydroxysteroid (17-beta) dehydrogenase 13	chr5:104384460-104406407	HFD_LepR	10hr_PBS_LepR	NOTEST	0.134138	0.0846259	-0.664545	0	1	1	0.630887643629157	1.58507	NO
Gm628	Gm628	Gm628	268816	maestro heat-like repeat family member 5	chr15:73617365-73670101	HFD_LepR	10hr_PBS_LepR	NOTEST	0.106458	0.0673686	-0.660141	0	1	1	0.632816446436818	1.58024	NO
Npvf	Npvf	Npvf	60531	neuropeptide VF precursor	chr6:50600869-50604392	HFD_LepR	10hr_PBS_LepR	OK	3.31125	2.09653	-0.659374	-1.65756	0.05525	0.999356	0.633152968879592	1.5794	NO
4930422G04Rik	4930422G04Rik	4930422G04Rik	71643	RIKEN cDNA 4930422G04 gene	chr3:127256406-127320941	HFD_LepR	10hr_PBS_LepR	NOTEST	0.286286	0.181349	-0.658685	0	1	1	0.633455421282734	1.57864	NO
Ankle1	Ankle1	Ankle1	234396	ankyrin repeat and LEM domain containing 1	chr8:73929910-73933803	HFD_LepR	10hr_PBS_LepR	NOTEST	0.112039	0.0709796	-0.658531	0	1	1	0.63352304287904	1.57847	NO
Slc5a8	Slc5a8	Slc5a8	216225	solute carrier family 5 (iodide transporter), member 8	chr10:88348736-88392260	HFD_LepR	10hr_PBS_LepR	NOTEST	0.0364515	0.0231023	-0.657942	0	1	1	0.63378174013857	1.57783	NO
Atp8b5	Atp8b5	Atp8b5	320571	ATPase, class I, type 8B, member 5	chr4:43280030-43386703	HFD_LepR	10hr_PBS_LepR	NOTEST	0.179623	0.113866	-0.657631	0	1	1	0.633918378417683	1.57749	NO
F830016B08Rik	F830016B08Rik	F830016B08Rik	240328	RIKEN cDNA F830016B08 gene	chr18:60453033-60462670	HFD_LepR	10hr_PBS_LepR	NOTEST	0.133826	0.084868	-0.657069	0	1	1	0.634165368611944	1.57688	NO
Gm4013	Gm4013	Gm4013	100042757	predicted gene 4013	chr18:42434033-42434851	HFD_LepR	10hr_PBS_LepR	OK	1.70263	1.08009	-0.656618	-1.44208	0.20585	0.999356	0.634363645643665	1.57638	NO
AI506816	AI506816	AI506816	433855	expressed sequence AI506816	chr5:23198084-23218484	HFD_LepR	10hr_PBS_LepR	NOTEST	0.0114097	0.0072431	-0.655577	0	1	1	0.634821546201281	1.57525	NO
Nhlrc4	Nhlrc4	Nhlrc4	621239	NHL repeat containing 4	chr17:26079177-26081876	HFD_LepR	10hr_PBS_LepR	NOTEST	0.304993	0.193754	-0.654549	0	1	1	0.635274052858469	1.57412	NO
2900052N01Rik	2900052N01Rik	2900052N01Rik	73040	RIKEN cDNA 2900052N01 gene	chr9:46721685-46735449	HFD_LepR	10hr_PBS_LepR	OK	3.30125	2.09882	-0.653433	-1.77821	0.00285	0.249519	0.635765660651294	1.57291	NO
Uts2	Uts2	Uts2	24111	urotensin 2	chr4:150371205-150375919	HFD_LepR	10hr_PBS_LepR	NOTEST	0.271539	0.172681	-0.653054	0	1	1	0.635932699998576	1.57249	NO
AF251705	AF251705	AF251705	140497	cDNA sequence AF251705	chr11:114858082-114863194	HFD_LepR	10hr_PBS_LepR	OK	0.451875	0.287422	-0.652753	-0.924978	0.1702	0.999356	0.63606539312283	1.57217	NO
Pycard	Pycard	Pycard	66824	PYD and CARD domain containing	chr7:135134886-135137381	HFD_LepR	10hr_PBS_LepR	OK	0.609052	0.387485	-0.652425	-1.17086	0.05945	0.999356	0.636210020477203	1.57181	NO
Mst1	Mst1	Mst1	15235	macrophage stimulating 1 (hepatocyte growth factor-like)	chr9:107982766-107987358	HFD_LepR	10hr_PBS_LepR	NOTEST	0.00606512	0.00386143	-0.651402	0	1	1	0.636661310347886	1.57069	NO
Mki67	Mki67	Mki67	17345	antigen identified by monoclonal antibody Ki 67	chr7:142881470-142908062	HFD_LepR	10hr_PBS_LepR	NOTEST	0.0352321	0.0224495	-0.650203	0	1	1	0.637190648970402	1.56939	NO
Grhl2	Grhl2	Grhl2	252973	grainyhead-like 2 (Drosophila)	chr15:37162790-37293323	HFD_LepR	10hr_PBS_LepR	NOTEST	0.0332771	0.0212101	-0.649779	0	1	1	0.637377943257794	1.56893	NO
Hgd	Hgd	Hgd	15233	homogentisate 1, 2-dioxygenase	chr16:37580238-37632112	HFD_LepR	10hr_PBS_LepR	NOTEST	0.0712518	0.0454207	-0.649579	0	1	1	0.637466308727544	1.56871	NO
Blvrb	Blvrb	Blvrb	233016	biliverdin reductase B (flavin reductase (NADPH))	chr7:28232996-28251000	HFD_LepR	10hr_PBS_LepR	OK	18.0764	11.5247	-0.649372	-2.6656	0.00045	0.072382	0.637557779890337	1.56849	NO
Snora81	Snora81	Snora81	100217420	small nucleolar RNA, H/ACA box 81	chr16:23107551-23127803	HFD_LepR	10hr_PBS_LepR	OK	5.47185	3.49124	-0.64829	-0.18372	0.1273	0.999356	0.63803611817178	1.56731	NO
Slc22a18	Slc22a18	Slc22a18	18400	solute carrier family 22 (organic cation transporter), member 18	chr7:150659659-150685237	HFD_LepR	10hr_PBS_LepR	NOTEST	0.175699	0.112172	-0.647391	0	1	1	0.638433827462887	1.56633	NO
Rhox7	Rhox7	Rhox7	547168	reproductive homeobox 7	chrX:35184862-35194348	HFD_LepR	10hr_PBS_LepR	NOTEST	0.0145553	0.00930514	-0.645444	0	1	1	0.639296012314835	1.56422	NO
Gm16386	Gm16386	Gm16386	100042679	zinc finger protein 946 pseudogene	chr17:22916824-22954714	HFD_LepR	10hr_PBS_LepR	OK	1.83026	1.1703	-0.645164	-1.39347	0.11065	0.999356	0.639420099699935	1.56392	NO
4933411K16Rik	4933411K16Rik	4933411K16Rik	66765	RIKEN cDNA 4933411K16 gene	chr19:42120340-42145429	HFD_LepR	10hr_PBS_LepR	NOTEST	0.182604	0.116795	-0.644742	0	1	1	0.639607162622297	1.56346	NO
Smagp	Smagp	Smagp	207818	small cell adhesion glycoprotein	chr15:100451770-100467296	HFD_LepR	10hr_PBS_LepR	NOTEST	0.294251	0.188272	-0.644232	0	1	1	0.639833306961259	1.56291	NO
Slc9a4	Slc9a4	Slc9a4	110895	solute carrier family 9 (sodium/hydrogen exchanger), member 4	chr1:40637071-40687576	HFD_LepR	10hr_PBS_LepR	NOTEST	0.0221012	0.0141425	-0.644085	0	1	1	0.639898504584736	1.56275	NO
Adam32	Adam32	Adam32	353188	a disintegrin and metallopeptidase domain 32	chr8:25946614-26059276	HFD_LepR	10hr_PBS_LepR	NOTEST	0.195883	0.125415	-0.643278	0	1	1	0.640256544596128	1.56187	NO
Angpt2	Angpt2	Angpt2	11601	angiopoietin 2	chr8:18595172-18803188	HFD_LepR	10hr_PBS_LepR	OK	0.762005	0.487893	-0.643234	-0.573122	0.29795	0.999356	0.640276071742725	1.56183	NO
Lbp	Lbp	Lbp	16803	lipopolysaccharide binding protein	chr2:158132228-158158588	HFD_LepR	10hr_PBS_LepR	NOTEST	0.271782	0.1741	-0.642528	0	1	1	0.640589475141372	1.56106	NO
Krtap5-4	Krtap5-4	Krtap5-4	50775	keratin associated protein 5-4	chr7:149489406-149490408	HFD_LepR	10hr_PBS_LepR	NOTEST	0.0173583	0.0111271	-0.64154	0	1	1	0.64102831990625	1.55999	NO
Gucy2d	Gucy2d	Gucy2d	14918	guanylate cyclase 2d	chr7:105591931-105625802	HFD_LepR	10hr_PBS_LepR	NOTEST	0.00796153	0.00510431	-0.64133	0	1	1	0.641121635361873	1.55977	NO
Prrx2	Prrx2	Prrx2	20204	paired related homeobox 2	chr2:30700886-30736767	HFD_LepR	10hr_PBS_LepR	NOTEST	0.31169	0.199859	-0.641126	0	1	1	0.641212297669044	1.55955	NO
Gm3696	Gm3696	Gm3696	100042149	predicted gene 3696	chr14:7915538-7937971	HFD_LepR	10hr_PBS_LepR	OK	2.18322	1.39998	-0.641054	-1.5965	0.0087	0.503544	0.641244299191313	1.55947	NO
Ambn	Ambn	Ambn	11698	ameloblastin	chr5:88885035-88897554	HFD_LepR	10hr_PBS_LepR	NOTEST	0.0402619	0.0258227	-0.640774	0	1	1	0.641368764738984	1.55917	NO
H2-Ob	H2-Ob	H2-Ob	15002	histocompatibility 2, O region beta locus	chr17:34375849-34382853	HFD_LepR	10hr_PBS_LepR	NOTEST	0.0270958	0.0173797	-0.640671	0	1	1	0.641414556357542	1.55905	NO
Rpl39l	Rpl39l	Rpl39l	68172	ribosomal protein L39-like	chr16:10170320-10175004	HFD_LepR	10hr_PBS_LepR	NOTEST	0.245027	0.157269	-0.639708	0	1	1	0.641842843970519	1.55801	NO
Abca8a	Abca8a	Abca8a	217258	ATP-binding cassette, sub-family A (ABC1), member 8a	chr11:109886947-109957251	HFD_LepR	10hr_PBS_LepR	OK	0.506271	0.325018	-0.639392	-1.39203	0.01735	0.722899	0.641983445100427	1.55767	NO
Mageb16-ps1	Mageb16-ps1	Mageb16-ps1	100039436	melanoma antigen family B, 16, pseudogene 1	chrX:140816213-141122723	HFD_LepR	10hr_PBS_LepR	NOTEST	0.102275	0.0656671	-0.639216	0	1	1	0.642061767944414	1.55748	NO
A2m	A2m	A2m	232345	alpha-2-macroglobulin	chr6:121586190-121629256	HFD_LepR	10hr_PBS_LepR	NOTEST	0.22085	0.141904	-0.638152	0	1	1	0.64253546867779	1.55633	NO
Serpina12	Serpina12	Serpina12	68054	serine (or cysteine) peptidase inhibitor, clade A (alpha-1 antiproteinase, antitrypsin), member 12	chr12:105266978-105282653	HFD_LepR	10hr_PBS_LepR	NOTEST	0.0426819	0.02747	-0.635769	0	1	1	0.643597666327682	1.55377	NO
Hist1h2bc	Hist1h2bc	Hist1h2bc	68024	histone cluster 1, H2bc	chr13:23776067-23784349	HFD_LepR	10hr_PBS_LepR	OK	13.6981	8.82272	-0.634677	-2.56741	0.0027	0.245718	0.644085000575486	1.55259	NO
Kif20a	Kif20a	Kif20a	19348	kinesin family member 20A	chr18:34758268-34811390	HFD_LepR	10hr_PBS_LepR	OK	1.59315	1.02641	-0.634281	-0.378114	0.5157	0.999356	0.644261817339331	1.55216	NO
Ptger3	Ptger3	Ptger3	19218	prostaglandin E receptor 3 (subtype EP3)	chr3:157229855-157307722	HFD_LepR	10hr_PBS_LepR	OK	1.42493	0.918701	-0.633227	-1.5472	0.0251	0.816667	0.644732672264699	1.55103	NO
Acoxl	Acoxl	Acoxl	74121	acyl-Coenzyme A oxidase-like	chr2:127680363-127949628	HFD_LepR	10hr_PBS_LepR	NOTEST	0.0756491	0.0487823	-0.632963	0	1	1	0.64485066324338	1.55075	NO
Egr4	Egr4	Egr4	13656	early growth response 4	chr6:85461115-85463536	HFD_LepR	10hr_PBS_LepR	OK	4.43529	2.862	-0.632003	-2.24812	0.0027	0.245718	0.645279903402657	1.54972	NO
Cdca2	Cdca2	Cdca2	108912	cell division cycle associated 2	chr14:68294410-68333898	HFD_LepR	10hr_PBS_LepR	NOTEST	0.0491152	0.0316984	-0.631758	0	1	1	0.64538949482456	1.54945	NO
Tsnax	Tsnax	Tsnax	53424	translin-associated factor X	chr8_random:580369-601515	HFD_LepR	10hr_PBS_LepR	NOTEST	0.0299975	0.0193601	-0.631754	0	1	1	0.645391284226675	1.54945	NO
Nkx6-3	Nkx6-3	Nkx6-3	74561	NK6 homeobox 3	chr8:24263742-24269420	HFD_LepR	10hr_PBS_LepR	NOTEST	0.073187	0.047263	-0.630875	0	1	1	0.645784625701329	1.5485	NO
Ecm1	Ecm1	Ecm1	13601	extracellular matrix protein 1	chr3:95538070-95543492	HFD_LepR	10hr_PBS_LepR	OK	2.10881	1.36189	-0.630824	-1.66244	0.01125	0.587642	0.645807454918259	1.54845	NO
Piwil4	Piwil4	Piwil4	330890	piwi-like RNA-mediated gene silencing 4	chr9:14506801-14545177	HFD_LepR	10hr_PBS_LepR	NOTEST	0.0383489	0.0247966	-0.629044	0	1	1	0.646604745183752	1.54654	NO
Phldb3	Phldb3	Phldb3	232970	pleckstrin homology-like domain, family B, member 3	chr7:25396346-25414316	HFD_LepR	10hr_PBS_LepR	NOTEST	0.0314828	0.0203758	-0.627709	0	1	1	0.647203358766862	1.54511	NO
Prss8	Prss8	Prss8	76560	protease, serine, 8 (prostasin)	chr7:135056030-135073627	HFD_LepR	10hr_PBS_LepR	NOTEST	0.078263	0.0506798	-0.626919	0	1	1	0.647557855491643	1.54426	NO
Mns1	Mns1	Mns1	17427	meiosis-specific nuclear structural protein 1	chr9:72286335-72306383	HFD_LepR	10hr_PBS_LepR	OK	0.832388	0.539087	-0.626738	-1.18856	0.0534	0.999356	0.647639102963399	1.54407	NO
Fcrl6	Fcrl6	Fcrl6	677296	Fc receptor-like 6	chr1:174526770-174532682	HFD_LepR	10hr_PBS_LepR	NOTEST	0.107868	0.0699247	-0.625388	0	1	1	0.64824541404118	1.54263	NO
Ctrb1	Ctrb1	Ctrb1	66473	chymotrypsinogen B1	chr8:114210409-114214910	HFD_LepR	10hr_PBS_LepR	NOTEST	0.0380038	0.0246392	-0.625187	0	1	1	0.648335735558639	1.54241	NO
Rtp3	Rtp3	Rtp3	235636	receptor transporter protein 3	chr9:110887446-110892217	HFD_LepR	10hr_PBS_LepR	NOTEST	0.188639	0.122331	-0.624834	0	1	1	0.64849439037452	1.54203	NO
Gm6525	Gm6525	Gm6525	624713	ribosomal protein L36a pseudogene	chr3:83965795-84024799	HFD_LepR	10hr_PBS_LepR	NOTEST	0.222143	0.144149	-0.623931	0	1	1	0.648900417788603	1.54107	NO
Ptpn7	Ptpn7	Ptpn7	320139	protein tyrosine phosphatase, non-receptor type 7	chr1:137029301-137041897	HFD_LepR	10hr_PBS_LepR	NOTEST	0.198452	0.128956	-0.621916	0	1	1	0.649807364746287	1.53892	NO
Agmat	Agmat	Agmat	75986	agmatine ureohydrolase (agmatinase)	chr4:141302589-141315178	HFD_LepR	10hr_PBS_LepR	OK	0.443211	0.288252	-0.620664	-0.956824	0.16445	0.999356	0.650371525508715	1.53758	NO
Prnd	Prnd	Prnd	26434	prion protein dublet	chr2:131776596-131781866	HFD_LepR	10hr_PBS_LepR	NOTEST	0.189043	0.122968	-0.620433	0	1	1	0.650475669382805	1.53734	NO
Chdh	Chdh	Chdh	218865	choline dehydrogenase	chr14:30822185-31340242	HFD_LepR	10hr_PBS_LepR	OK	0.64806	0.42185	-0.619395	-0.57525	0.338	0.999356	0.650943846426757	1.53623	NO
Mnda	Mnda	Mnda	381308	myeloid cell nuclear differentiation antigen	chr1:175826485-175843053	HFD_LepR	10hr_PBS_LepR	NOTEST	0.0162377	0.0105724	-0.619047	0	1	1	0.651100882928158	1.53586	NO
Ube2c	Ube2c	Ube2c	68612	ubiquitin-conjugating enzyme E2C	chr2:164595428-164598402	HFD_LepR	10hr_PBS_LepR	OK	1.41837	0.923593	-0.618902	-1.27581	0.08215	0.999356	0.651166325984307	1.53571	NO
4930579K19Rik	4930579K19Rik	4930579K19Rik	75881	RIKEN cDNA 4930579K19 gene	chr9:98462878-98464030	HFD_LepR	10hr_PBS_LepR	OK	1.765	1.15106	-0.616699	-1.39825	0.04605	0.984559	0.652161418634557	1.53336	NO
Gpc2	Gpc2	Gpc2	71951	glypican 2 (cerebroglycan)	chr5:138714887-138721165	HFD_LepR	10hr_PBS_LepR	OK	0.440388	0.287331	-0.616062	-1.10461	0.08415	0.999356	0.652449434145863	1.53269	NO
Bbs12	Bbs12	Bbs12	241950	Bardet-Biedl syndrome 12 (human)	chr3:37211475-37220373	HFD_LepR	10hr_PBS_LepR	OK	1.84916	1.20753	-0.614809	-1.5696	0.01105	0.587642	0.653016341381125	1.53136	NO
Gm765	Gm765	Gm765	330390	predicted gene 765	chr6:98188007-98292748	HFD_LepR	10hr_PBS_LepR	NOTEST	0.20318	0.132703	-0.614555	0	1	1	0.653131321157177	1.53109	NO
Lamc2	Lamc2	Lamc2	16782	laminin, gamma 2	chr1:154969885-155033577	HFD_LepR	10hr_PBS_LepR	OK	0.430217	0.281185	-0.613545	-1.26278	0.02905	0.861354	0.653588724542802	1.53001	NO
Gm3086	Gm3086	Gm3086	100040999	RuvB-like protein 1 pseudogene	chr12:70847834-71087989	HFD_LepR	10hr_PBS_LepR	OK	0.837372	0.547403	-0.613264	-0.1425	0.8406	0.999356	0.653716039265269	1.52972	NO
Apold1	Apold1	Apold1	381823	apolipoprotein L domain containing 1	chr6:134932018-134936854	HFD_LepR	10hr_PBS_LepR	OK	0.790221	0.51714	-0.611701	-1.3609	0.02625	0.827144	0.654424651841823	1.52806	NO
Gsc	Gsc	Gsc	14836	goosecoid homeobox	chr12:105709418-105711446	HFD_LepR	10hr_PBS_LepR	OK	0.524125	0.34302	-0.611619	-1.02201	0.18945	0.999356	0.654461849132314	1.52797	NO
Ceacam2	Ceacam2	Ceacam2	26367	carcinoembryonic antigen-related cell adhesion molecule 2	chr7:26164545-26351436	HFD_LepR	10hr_PBS_LepR	NOTEST	0.0700541	0.045858	-0.611297	0	1	1	0.654607936994764	1.52763	NO
Eif2s3y	Eif2s3y	Eif2s3y	26908	eukaryotic translation initiation factor 2, subunit 3, structural gene Y-linked	chrY:347054-365037	HFD_LepR	10hr_PBS_LepR	OK	7.89596	5.17177	-0.610457	-2.01626	0.0015	0.164679	0.654989189277407	1.52674	NO
2210020M01Rik	2210020M01Rik	2210020M01Rik	66528	small integral membrane protein 5	chr11:115753990-115794320	HFD_LepR	10hr_PBS_LepR	OK	0.485179	0.317933	-0.609798	-0.305392	0.60735	0.999356	0.655288446196676	1.52605	NO
Chrna9	Chrna9	Chrna9	231252	cholinergic receptor, nicotinic, alpha polypeptide 9	chr5:66358362-66368725	HFD_LepR	10hr_PBS_LepR	NOTEST	0.0502639	0.0329388	-0.609734	0	1	1	0.65531751636716	1.52598	NO
Eif4e1b	Eif4e1b	Eif4e1b	218268	eukaryotic translation initiation factor 4E family member 1B	chr13:54885363-54889819	HFD_LepR	10hr_PBS_LepR	NOTEST	0.00746725	0.00489729	-0.608592	0	1	1	0.655836454089145	1.52477	NO
Ppef2	Ppef2	Ppef2	19023	protein phosphatase, EF hand calcium-binding domain 2	chr5:92655999-92682185	HFD_LepR	10hr_PBS_LepR	NOTEST	0.276743	0.181513	-0.608478	0	1	1	0.655888279532263	1.52465	NO
Gm10035	Gm10035	Gm10035	668178	methyltransferase like 7A3	chr15:100165359-100170600	HFD_LepR	10hr_PBS_LepR	NOTEST	0.145707	0.0956126	-0.607797	0	1	1	0.656197953677838	1.52393	NO
9330158H04Rik	9330158H04Rik	9330158H04Rik	319472	RIKEN cDNA 9330158H04 gene	chr6:36283137-36338234	HFD_LepR	10hr_PBS_LepR	OK	0.749411	0.491794	-0.607704	-1.28172	0.03035	0.862077	0.65624025532508	1.52383	NO
Tmem217	Tmem217	Tmem217	71138	transmembrane protein 217	chr17:29662962-29686538	HFD_LepR	10hr_PBS_LepR	NOTEST	0.0202683	0.0133063	-0.607114	0	1	1	0.656508684148062	1.52321	NO
Psmb8	Psmb8	Psmb8	16913	proteasome (prosome, macropain) subunit, beta type 8 (large multifunctional peptidase 7)	chr17:34335139-34338399	HFD_LepR	10hr_PBS_LepR	OK	4.54471	2.98471	-0.6066	-1.84637	0.00995	0.552764	0.656742625191293	1.52267	NO
Speer7-ps1	Speer7-ps1	Speer7-ps1	75858	spermatogenesis associated glutamate (E)-rich protein 7, pseudogene 1	chr5:15186527-15220414	HFD_LepR	10hr_PBS_LepR	NOTEST	0.200276	0.131533	-0.606563	0	1	1	0.656759468521341	1.52263	NO
Ttc18	Ttc18	Ttc18	76670	tetratricopeptide repeat domain 18	chr14:21213411-21271447	HFD_LepR	10hr_PBS_LepR	NOTEST	0.202891	0.133254	-0.606521	0	1	1	0.656778588500556	1.52258	NO
Dsp	Dsp	Dsp	109620	desmoplakin	chr13:38243162-38290446	HFD_LepR	10hr_PBS_LepR	NOTEST	0.283984	0.186531	-0.606398	0	1	1	0.656834585927516	1.52245	NO
Mir665	Mir665	Mir665	751555	microRNA 665	chr12:110824523-110824617	HFD_LepR	10hr_PBS_LepR	NOTEST	16.5754	10.8979	-0.604992	0	1	1	0.657475025908111	1.52097	NO
Gpr143	Gpr143	Gpr143	18241	G protein-coupled receptor 143	chrX:149216463-149243189	HFD_LepR	10hr_PBS_LepR	NOTEST	0.0557481	0.0366605	-0.604694	0	1	1	0.657610846569269	1.52066	NO
Ctsz	Ctsz	Ctsz	64138	cathepsin Z	chr2:174241304-174264493	HFD_LepR	10hr_PBS_LepR	OK	21.7016	14.2798	-0.603823	-1.03506	0.0759	0.999356	0.658007986621888	1.51974	NO
H2-Gs10	H2-Gs10	H2-Gs10	15015	histocompatibility 2, Q region locus 4	chr17:35516561-35521619	HFD_LepR	10hr_PBS_LepR	OK	2.04003	1.34247	-0.603699	-1.54331	0.0189	0.746512	0.658064545003665	1.51961	NO
Hydin	Hydin	Hydin	244653	HYDIN, axonemal central pair apparatus protein	chr8:112790876-113134153	HFD_LepR	10hr_PBS_LepR	NOTEST	0.110172	0.0725029	-0.603643	0	1	1	0.658090089092128	1.51955	NO
Bcl2l15	Bcl2l15	Bcl2l15	229672	BCLl2-like 15	chr3:103636618-103658541	HFD_LepR	10hr_PBS_LepR	NOTEST	0.171644	0.112982	-0.603321	0	1	1	0.65823698684414	1.51921	NO
Gm15455	Gm15455	Gm15455	433287	predicted gene 15455	chr1:33892743-33895759	HFD_LepR	10hr_PBS_LepR	NOTEST	0.0192682	0.0126837	-0.603247	0	1	1	0.658270750588309	1.51913	NO
Batf	Batf	Batf	53314	basic leucine zipper transcription factor, ATF-like	chr12:87027669-87050037	HFD_LepR	10hr_PBS_LepR	NOTEST	0.174794	0.115171	-0.601873	0	1	1	0.658897975900003	1.51769	NO
Adam28	Adam28	Adam28	13522	a disintegrin and metallopeptidase domain 28	chr14:69224083-69273899	HFD_LepR	10hr_PBS_LepR	NOTEST	0.159164	0.104888	-0.601661	0	1	1	0.658994806228447	1.51746	NO
Samsn1	Samsn1	Samsn1	67742	SAM domain, SH3 domain and nuclear localization signals, 1	chr16:75859038-75909511	HFD_LepR	10hr_PBS_LepR	NOTEST	0.22251	0.146736	-0.600647	0	1	1	0.65945814435569	1.5164	NO
Il17ra	Il17ra	Il17ra	16172	interleukin 17 receptor A	chr6:120413214-120433745	HFD_LepR	10hr_PBS_LepR	OK	0.408662	0.269733	-0.599377	-1.13827	0.05555	0.999356	0.660038918918105	1.51506	NO
Echdc1	Echdc1	Echdc1	52665	enoyl Coenzyme A hydratase domain containing 1	chr10:29032971-29082248	HFD_LepR	10hr_PBS_LepR	OK	8.03462	5.30654	-0.598456	-0.466737	0.4333	0.999356	0.660460414733409	1.5141	NO
Nr5a2	Nr5a2	Nr5a2	26424	nuclear receptor subfamily 5, group A, member 2	chr1:138740160-138857025	HFD_LepR	10hr_PBS_LepR	OK	1.4583	0.963876	-0.597364	-1.45015	0.0085	0.49612	0.660960517509193	1.51295	NO
Sdc1	Sdc1	Sdc1	20969	syndecan 1	chr12:8778201-8800493	HFD_LepR	10hr_PBS_LepR	OK	0.834968	0.552014	-0.597016	-1.33846	0.03085	0.869104	0.661119970475533	1.51258	NO
2010001E11Rik	2010001E11Rik	2010001E11Rik	72045	RIKEN cDNA 2010001E11 gene	chr10:39640187-39646729	HFD_LepR	10hr_PBS_LepR	NOTEST	0.128282	0.0848243	-0.596772	0	1	1	0.661231793771712	1.51233	NO
Slc1a7	Slc1a7	Slc1a7	242607	solute carrier family 1 (glutamate transporter), member 7	chr4:107640938-107686137	HFD_LepR	10hr_PBS_LepR	NOTEST	0.248791	0.164539	-0.596508	0	1	1	0.661352804215014	1.51205	NO
Sdf2l1	Sdf2l1	Sdf2l1	64136	stromal cell-derived factor 2-like 1	chr16:17130230-17132476	HFD_LepR	10hr_PBS_LepR	OK	12.9706	8.5805	-0.596111	-2.36638	0.00175	0.182013	0.661534819945502	1.51164	NO
Crip1	Crip1	Crip1	12925	cysteine-rich protein 1 (intestinal)	chr12:114390222-114392090	HFD_LepR	10hr_PBS_LepR	OK	11.2151	7.42169	-0.595617	-2.34832	0.0258	0.826138	0.661761377983362	1.51112	NO
Oas3	Oas3	Oas3	246727	2'-5' oligoadenylate synthetase 3	chr5:121203106-121227668	HFD_LepR	10hr_PBS_LepR	NOTEST	0.355128	0.235289	-0.593905	0	1	1	0.662547135140681	1.50933	NO
Gpr3	Gpr3	Gpr3	14748	G-protein coupled receptor 3	chr4:132765254-132768451	HFD_LepR	10hr_PBS_LepR	OK	2.0727	1.37389	-0.593247	-1.62865	0.01445	0.653225	0.6628493857449	1.50864	NO
Dusp4	Dusp4	Dusp4	319520	dual specificity phosphatase 4	chr8:35870663-35882948	HFD_LepR	10hr_PBS_LepR	OK	3.22264	2.13631	-0.593122	-1.84136	0.00395	0.317676	0.662906819755861	1.50851	NO
Pqlc3	Pqlc3	Pqlc3	217430	PQ loop repeat containing	chr12:16995453-17006924	HFD_LepR	10hr_PBS_LepR	NOTEST	0.344561	0.228525	-0.592407	0	1	1	0.663235437955821	1.50776	NO
Zfp459	Zfp459	Zfp459	328274	zinc finger protein 459	chr13:67506657-67522354	HFD_LepR	10hr_PBS_LepR	OK	0.52834	0.350416	-0.592398	-1.15108	0.0537	0.999356	0.663239575446692	1.50775	NO
Ephx3	Ephx3	Ephx3	71932	epoxide hydrolase 3	chr17:32320714-32326408	HFD_LepR	10hr_PBS_LepR	NOTEST	0.069993	0.0464398	-0.59185	0	1	1	0.663491551307186	1.50718	NO
Pate4	Pate4	Pate4	56872	prostate and testis expressed 4	chr9:35414677-35419470	HFD_LepR	10hr_PBS_LepR	NOTEST	0.0622187	0.0412858	-0.591702	0	1	1	0.663559619598667	1.50702	NO
H28	H28	H28	15061	interferon-induced protein 44 like	chr3:151421700-151425855	HFD_LepR	10hr_PBS_LepR	NOTEST	0.119029	0.0789838	-0.591681	0	1	1	0.663569278503033	1.507	NO
Iqgap3	Iqgap3	Iqgap3	404710	IQ motif containing GTPase activating protein 3	chr3:87885972-87924970	HFD_LepR	10hr_PBS_LepR	NOTEST	0.0553864	0.0367675	-0.5911	0	1	1	0.663836563952205	1.50639	NO
Hspb1	Hspb1	Hspb1	15507	heat shock protein 1	chr5:136363788-136365433	HFD_LepR	10hr_PBS_LepR	OK	7.97223	5.29517	-0.590306	-2.12193	0.0094	0.524315	0.664202012842467	1.50557	NO
Neat1	Neat1	Neat1	66961	nuclear paraspeckle assembly transcript 1 (non-protein coding)	chr19:5842301-5845478	HFD_LepR	10hr_PBS_LepR	OK	6.092	4.05006	-0.588971	-2.11589	0.00035	0.0605194	0.664816917619734	1.50417	NO
Myl3	Myl3	Myl3	17897	myosin, light polypeptide 3	chr9:110666184-110672298	HFD_LepR	10hr_PBS_LepR	NOTEST	0.129432	0.0860617	-0.588752	0	1	1	0.664917843977688	1.50395	NO
Klhl6	Klhl6	Klhl6	239743	kelch-like 6	chr16:19946585-19983122	HFD_LepR	10hr_PBS_LepR	NOTEST	0.151524	0.100768	-0.588513	0	1	1	0.665028004839177	1.5037	NO
Ccl28	Ccl28	Ccl28	56838	chemokine (C-C motif) ligand 28	chr13_random:362538-393978	HFD_LepR	10hr_PBS_LepR	NOTEST	0.266997	0.177605	-0.588148	0	1	1	0.665196277359236	1.50332	NO
Gsx2	Gsx2	Gsx2	14843	GS homeobox 2	chr5:75471625-75473918	HFD_LepR	10hr_PBS_LepR	NOTEST	0.0924741	0.0615681	-0.586866	0	1	1	0.665787643249316	1.50198	NO
Wdr93	Wdr93	Wdr93	626359	WD repeat domain 93	chr7:86888048-86930836	HFD_LepR	10hr_PBS_LepR	NOTEST	0.149102	0.0992885	-0.586602	0	1	1	0.665909487447694	1.50171	NO
C2cd4a	C2cd4a	C2cd4a	244911	C2 calcium-dependent domain containing 4A	chr9:67678338-67680137	HFD_LepR	10hr_PBS_LepR	OK	0.58884	0.392157	-0.586442	-1.12018	0.16815	0.999356	0.665983343268452	1.50154	NO
Six5	Six5	Six5	20475	sine oculis-related homeobox 5	chr7:19679892-19683694	HFD_LepR	10hr_PBS_LepR	OK	0.412076	0.274519	-0.586004	-1.07545	0.09685	0.999356	0.666185565484865	1.50108	NO
Zfp185	Zfp185	Zfp185	22673	zinc finger protein 185	chrX:70232677-70276882	HFD_LepR	10hr_PBS_LepR	NOTEST	0.122699	0.0817653	-0.585563	0	1	1	0.666389234820969	1.50062	NO
Cd52	Cd52	Cd52	23833	CD52 antigen	chr4:133649452-133650988	HFD_LepR	10hr_PBS_LepR	OK	0.705975	0.47056	-0.585237	-0.909608	0.32225	0.999356	0.666539833132459	1.50029	NO
Ccdc79	Ccdc79	Ccdc79	320022	coiled-coil domain containing 79	chr8:106970618-107033787	HFD_LepR	10hr_PBS_LepR	OK	0.385668	0.257145	-0.584776	-0.983702	0.0923	0.999356	0.666752853870057	1.49981	NO
Art3	Art3	Art3	109979	ADP-ribosyltransferase 3	chr5:92760866-92843653	HFD_LepR	10hr_PBS_LepR	NOTEST	0.403679	0.269279	-0.584106	0	1	1	0.667062571548998	1.49911	NO
Arid5a	Arid5a	Arid5a	214855	AT rich interactive domain 5A (MRF1-like)	chr1:36364577-36380874	HFD_LepR	10hr_PBS_LepR	OK	1.62666	1.08555	-0.583489	-1.69575	0.0025	0.235255	0.667347916419256	1.49847	NO
Zbtb42	Zbtb42	Zbtb42	382639	zinc finger and BTB domain containing 42	chr12:113917050-113920958	HFD_LepR	10hr_PBS_LepR	NOTEST	0.308597	0.205998	-0.583092	0	1	1	0.667531582108314	1.49806	NO
Mfi2	Mfi2	Mfi2	30060	antigen p97 (melanoma associated) identified by monoclonal antibodies 133.2 and 96.5	chr16:31878895-31899105	HFD_LepR	10hr_PBS_LepR	NOTEST	0.357648	0.238744	-0.583078	0	1	1	0.667538059906621	1.49804	NO
LOC100042049	LOC100042049	LOC100042049	100042049	ribosomal protein L22 like 1 pseudogene	chr5:21992306-22056149	HFD_LepR	10hr_PBS_LepR	OK	2.78484	1.86121	-0.581354	-0.350438	0.55205	0.999356	0.668336235177691	1.49625	NO
Tulp2	Tulp2	Tulp2	56734	tubby-like protein 2	chr7:52769075-52777973	HFD_LepR	10hr_PBS_LepR	NOTEST	0.0877991	0.0587183	-0.580396	0	1	1	0.668780181210472	1.49526	NO
Caprin2	Caprin2	Caprin2	232560	caprin family member 2	chr6:148791033-148844648	HFD_LepR	10hr_PBS_LepR	OK	2.66244	1.78138	-0.579756	-1.74757	0.0022	0.217376	0.669076927408111	1.4946	NO
Mpp4	Mpp4	Mpp4	227157	membrane protein, palmitoylated 4 (MAGUK p55 subfamily member 4)	chr1:59177778-59294075	HFD_LepR	10hr_PBS_LepR	NOTEST	0.194553	0.130182	-0.579629	0	1	1	0.6691358286364	1.49446	NO
9530077C05Rik	9530077C05Rik	9530077C05Rik	68283	RIKEN cDNA 9530077C05 gene	chr9:22216020-22249123	HFD_LepR	10hr_PBS_LepR	OK	3.59856	2.40908	-0.578937	-1.74797	0.00585	0.398636	0.669456861875518	1.49375	NO
Olfr317	Olfr317	Olfr317	257931	olfactory receptor 317	chr11:58545597-58546725	HFD_LepR	10hr_PBS_LepR	NOTEST	0.0149906	0.010036	-0.578873	0	1	1	0.669486560590976	1.49368	NO
Cryaa	Cryaa	Cryaa	12954	crystallin, alpha A	chr17:31814889-31818669	HFD_LepR	10hr_PBS_LepR	NOTEST	0.0977951	0.0654769	-0.578776	0	1	1	0.669531575218269	1.49358	NO
Eppk1	Eppk1	Eppk1	223650	epiplakin 1	chr15:75931917-75956986	HFD_LepR	10hr_PBS_LepR	NOTEST	0.0088287	0.00591487	-0.577856	0	1	1	0.669958668591302	1.49263	NO
Gm10474	Gm10474	Gm10474	100038638	predicted gene 10474	chrX:65920688-65931574	HFD_LepR	10hr_PBS_LepR	NOTEST	0.0275183	0.0184367	-0.577807	0	1	1	0.669981423595877	1.49258	NO
Emilin3	Emilin3	Emilin3	280635	elastin microfibril interfacer 3	chr2:160732173-160738064	HFD_LepR	10hr_PBS_LepR	NOTEST	0.0165702	0.0111101	-0.576716	0	1	1	0.670488270963346	1.49145	NO
1700019N12Rik	1700019N12Rik	1700019N12Rik	67077	testis expressed 40	chr19:6996915-6999870	HFD_LepR	10hr_PBS_LepR	OK	1.29015	0.865735	-0.575544	-1.10968	0.12755	0.999356	0.671033175813156	1.49024	NO
Loxl4	Loxl4	Loxl4	67573	lysyl oxidase-like 4	chr19:42666768-42687296	HFD_LepR	10hr_PBS_LepR	NOTEST	0.042425	0.028477	-0.575117	0	1	1	0.671231813477388	1.4898	NO
Dmrt3	Dmrt3	Dmrt3	240590	doublesex and mab-3 related transcription factor 3	chr19:25685026-25698411	HFD_LepR	10hr_PBS_LepR	NOTEST	0.0192285	0.0129068	-0.575116	0	1	1	0.671232278739988	1.4898	NO
Qrfpr	Qrfpr	Qrfpr	229214	pyroglutamylated RFamide peptide receptor	chr3:36078347-36121197	HFD_LepR	10hr_PBS_LepR	OK	3.0744	2.06406	-0.574817	-1.64872	0.01395	0.643235	0.671371406722389	1.48949	NO
Ptk6	Ptk6	Ptk6	20459	PTK6 protein tyrosine kinase 6	chr2:180929828-180937494	HFD_LepR	10hr_PBS_LepR	NOTEST	0.0472514	0.0317234	-0.57481	0	1	1	0.671374664244675	1.48948	NO
Mnd1	Mnd1	Mnd1	76915	meiotic nuclear divisions 1 homolog (S. cerevisiae)	chr3:83891855-83959708	HFD_LepR	10hr_PBS_LepR	OK	0.912828	0.612974	-0.574516	-1.02239	0.157	0.999356	0.671511494454145	1.48918	NO
Dmbx1	Dmbx1	Dmbx1	140477	diencephalon/mesencephalon homeobox 1	chr4:115587723-115612531	HFD_LepR	10hr_PBS_LepR	NOTEST	0.0478266	0.032118	-0.57443	0	1	1	0.671551524888976	1.48909	NO
Cxcl12	Cxcl12	Cxcl12	20315	chemokine (C-X-C motif) ligand 12	chr6:117118552-117131386	HFD_LepR	10hr_PBS_LepR	OK	6.47854	4.35131	-0.574219	-1.24857	0.03165	0.875629	0.671649749205375	1.48887	NO
Vmn1r45	Vmn1r45	Vmn1r45	22297	vomeronasal 1 receptor 45	chr6:89881643-89890501	HFD_LepR	10hr_PBS_LepR	NOTEST	0.0206078	0.0138501	-0.5733	0	1	1	0.672077727910061	1.48792	NO
Scpppq1	Scpppq1	Scpppq1	100271704	predicted gene, 17660	chr5:104499079-104506627	HFD_LepR	10hr_PBS_LepR	OK	1.67614	1.12683	-0.572871	-1.26438	0.1809	0.999356	0.67227760675416	1.48748	NO
Ror1	Ror1	Ror1	26563	receptor tyrosine kinase-like orphan receptor 1	chr4:99768395-100115150	HFD_LepR	10hr_PBS_LepR	NOTEST	0.0621364	0.0418068	-0.571701	0	1	1	0.672823033063161	1.48627	NO
Erg	Erg	Erg	13876	avian erythroblastosis virus E-26 (v-ets) oncogene related	chr16:95581810-95751972	HFD_LepR	10hr_PBS_LepR	OK	0.725975	0.488491	-0.571587	-1.12284	0.07485	0.999356	0.672876200818034	1.48616	NO
Ces5a	Ces5a	Ces5a	67935	carboxylesterase 5A	chr8:96038094-96059607	HFD_LepR	10hr_PBS_LepR	NOTEST	0.306485	0.206469	-0.56989	0	1	1	0.673668151104469	1.48441	NO
Fxyd5	Fxyd5	Fxyd5	18301	FXYD domain-containing ion transport regulator 5	chr7:31817741-31827341	HFD_LepR	10hr_PBS_LepR	OK	2.06467	1.39163	-0.569139	-1.04596	0.0559	0.999356	0.674018922730111	1.48364	NO
Fndc8	Fndc8	Fndc8	78919	fibronectin type III domain containing 8	chr11:82705646-82714239	HFD_LepR	10hr_PBS_LepR	NOTEST	0.293487	0.197841	-0.568958	0	1	1	0.674103490206086	1.48345	NO
BC065397	BC065397	BC065397	436230	cDNA sequence BC065397	chrX:133267489-133337900	HFD_LepR	10hr_PBS_LepR	OK	0.419594	0.283093	-0.567719	-0.0887138	0.8835	0.999356	0.674682665255747	1.48218	NO
Ngfr	Ngfr	Ngfr	18053	nerve growth factor receptor (TNFR superfamily, member 16)	chr11:95430139-95449012	HFD_LepR	10hr_PBS_LepR	OK	2.26511	1.52845	-0.567514	-1.72155	0.00595	0.399029	0.674778541216716	1.48197	NO
Chordc1	Chordc1	Chordc1	66917	cysteine and histidine-rich domain (CHORD)-containing, zinc-binding protein 1	chr9:18096710-18118444	HFD_LepR	10hr_PBS_LepR	OK	43.3885	29.2889	-0.566957	-2.48754	5e-05	0.0117229	0.6750391120242	1.4814	NO
5730408K05Rik	5730408K05Rik	5730408K05Rik	67531	RIKEN cDNA 5730408K05 gene	chr19:8962876-8963260	HFD_LepR	10hr_PBS_LepR	OK	2.21808	1.49731	-0.566936	-1.46738	0.2492	0.999356	0.675048938026317	1.48137	NO
a	a	a	50518	nonagouti	chr2:154839305-154876748	HFD_LepR	10hr_PBS_LepR	NOTEST	0.0542618	0.0366517	-0.566057	0	1	1	0.675460354714512	1.48047	NO
Wnt8a	Wnt8a	Wnt8a	20890	wingless-related MMTV integration site 8A	chr18:34701981-34707715	HFD_LepR	10hr_PBS_LepR	NOTEST	0.0503263	0.0340013	-0.565723	0	1	1	0.675616749426484	1.48013	NO
Cd2	Cd2	Cd2	12481	CD2 antigen	chr3:101079830-101091862	HFD_LepR	10hr_PBS_LepR	NOTEST	0.145818	0.0985359	-0.565445	0	1	1	0.675746949883476	1.47984	NO
Speer5-ps1	Speer5-ps1	Speer5-ps1	70365	spermatogenesis associated glutamate (E)-rich protein 5, pseudogene 1	chr10:43890252-43939391	HFD_LepR	10hr_PBS_LepR	NOTEST	0.066076	0.0446607	-0.565121	0	1	1	0.675898725963909	1.47951	NO
Serpina3i	Serpina3i	Serpina3i	628900	serine (or cysteine) peptidase inhibitor, clade A, member 3I	chr12:105501331-105507575	HFD_LepR	10hr_PBS_LepR	OK	1.41274	0.95509	-0.564791	-1.29703	0.0302	0.861354	0.67605334775498	1.47917	NO
Atp6v0a4	Atp6v0a4	Atp6v0a4	140494	ATPase, H+ transporting, lysosomal V0 subunit A4	chr6:37998482-38204009	HFD_LepR	10hr_PBS_LepR	NOTEST	0.057571	0.0389266	-0.564587	0	1	1	0.676148949826252	1.47896	NO
Esrp1	Esrp1	Esrp1	207920	epithelial splicing regulatory protein 1	chr4:11259184-11313930	HFD_LepR	10hr_PBS_LepR	NOTEST	0.0172098	0.0116416	-0.563939	0	1	1	0.676452716679371	1.4783	NO
4933404M02Rik	4933404M02Rik	4933404M02Rik	66748	glutamate rich 2	chr2:70346875-70378941	HFD_LepR	10hr_PBS_LepR	OK	1.05464	0.713419	-0.563923	-1.20735	0.0686	0.999356	0.676460218821665	1.47828	NO
E330021D16Rik	E330021D16Rik	E330021D16Rik			chr6:136182256-136190619	HFD_LepR	10hr_PBS_LepR	NOTEST	0.032036	0.0216802	-0.563314	0	1	1	0.676745830974175	1.47766	NO
Mak	Mak	Mak	17152	male germ cell-associated kinase	chr13:41120488-41175075	HFD_LepR	10hr_PBS_LepR	OK	1.2131	0.822061	-0.561383	-1.32279	0.02175	0.785068	0.677652239539253	1.47568	NO
Cd70	Cd70	Cd70	21948	CD70 antigen	chr17:57285419-57289200	HFD_LepR	10hr_PBS_LepR	OK	0.563542	0.381994	-0.560975	-0.85696	0.2656	0.999356	0.677843909438096	1.47527	NO
Nfatc4	Nfatc4	Nfatc4	73181	nuclear factor of activated T cells, cytoplasmic, calcineurin dependent 4	chr14:56443631-56452780	HFD_LepR	10hr_PBS_LepR	NOTEST	0.172273	0.116807	-0.560561	0	1	1	0.678038453426418	1.47484	NO
Mocos	Mocos	Mocos	68591	molybdenum cofactor sulfurase	chr18:24812191-24860057	HFD_LepR	10hr_PBS_LepR	NOTEST	0.287715	0.195218	-0.559557	0	1	1	0.678510478017062	1.47382	NO
Mir1901	Mir1901	Mir1901	100316686	microRNA 1901	chr18:11997782-12104136	HFD_LepR	10hr_PBS_LepR	OK	343.163	232.855	-0.559458	-0.154921	0.794	0.999356	0.678557040069482	1.47372	NO
Tmem8c	Tmem8c	Tmem8c	66139	transmembrane protein 8C	chr2:26917155-26927681	HFD_LepR	10hr_PBS_LepR	OK	1.41206	0.95832	-0.559222	-1.04707	0.07495	0.999356	0.678668049365041	1.47347	NO
Ptgr1	Ptgr1	Ptgr1	67103	prostaglandin reductase 1	chr4:58978461-58999950	HFD_LepR	10hr_PBS_LepR	NOTEST	0.27318	0.185449	-0.558826	0	1	1	0.67885436000433	1.47307	NO
B430212C06Rik	B430212C06Rik	B430212C06Rik	338360	RIKEN cDNA B430212C06 gene	chr18:67480862-67527448	HFD_LepR	10hr_PBS_LepR	NOTEST	0.158807	0.107814	-0.558737	0	1	1	0.678896239888827	1.47298	NO
4632427E13Rik	4632427E13Rik	4632427E13Rik	666737	RIKEN cDNA 4632427E13 gene	chr7:99889215-99889969	HFD_LepR	10hr_PBS_LepR	OK	1.36746	0.928709	-0.558203	-1.12234	0.169	0.999356	0.679147573458117	1.47243	NO
Stat3	Stat3	Stat3	20848	signal transducer and activator of transcription 3	chr11:100748123-100800825	HFD_LepR	10hr_PBS_LepR	OK	46.9732	31.9129	-0.5577	-2.33851	5e-05	0.0117229	0.679384401601684	1.47192	NO
Dusp13	Dusp13	Dusp13	27389	dual specificity phosphatase 13	chr14:22552617-22567844	HFD_LepR	10hr_PBS_LepR	NOTEST	0.0269801	0.0183344	-0.557341	0	1	1	0.679553480541912	1.47155	NO
Nlrp2	Nlrp2	Nlrp2	232827	NLR family, pyrin domain containing 2	chr7:5250148-5312283	HFD_LepR	10hr_PBS_LepR	NOTEST	0.363829	0.24735	-0.556703	0	1	1	0.679854064509773	1.4709	NO
Ifi44	Ifi44	Ifi44	99899	interferon-induced protein 44	chr3:151393886-151412923	HFD_LepR	10hr_PBS_LepR	NOTEST	0.114065	0.0775816	-0.556064	0	1	1	0.680155252881181	1.47025	NO
Glyatl3	Glyatl3	Glyatl3	435528	glycine-N-acyltransferase-like 3	chr17:41041689-41051299	HFD_LepR	10hr_PBS_LepR	NOTEST	0.0962144	0.0654434	-0.556003	0	1	1	0.680184011798617	1.47019	NO
Tbx19	Tbx19	Tbx19	83993	T-box 19	chr1:167067983-167090904	HFD_LepR	10hr_PBS_LepR	OK	3.04789	2.07333	-0.555862	-1.73612	0.0057	0.392279	0.680250491983079	1.47005	NO
1110032A04Rik	1110032A04Rik	1110032A04Rik	66183	serine palmitoyltransferase, small subunit B	chr3:69623460-69663818	HFD_LepR	10hr_PBS_LepR	OK	4.72554	3.21491	-0.555702	-1.55305	0.00555	0.385795	0.680325938360331	1.46988	NO
Pcdhb4	Pcdhb4	Pcdhb4	93875	protocadherin beta 4	chr18:37089938-38001526	HFD_LepR	10hr_PBS_LepR	OK	0.367271	0.250082	-0.554445	-0.11419	0.86535	0.999356	0.680918955136013	1.4686	NO
Nat2	Nat2	Nat2	17961	N-acetyltransferase 2 (arylamine N-acetyltransferase)	chr8:70018773-70026477	HFD_LepR	10hr_PBS_LepR	NOTEST	0.31193	0.2124	-0.554439	0	1	1	0.680921787004225	1.4686	NO
Ovol2	Ovol2	Ovol2	107586	ovo-like 2 (Drosophila)	chr2:144130911-144157816	HFD_LepR	10hr_PBS_LepR	NOTEST	0.164829	0.112264	-0.554074	0	1	1	0.681094081139552	1.46823	NO
Tspo	Tspo	Tspo	12257	translocator protein	chr15:83394002-83404633	HFD_LepR	10hr_PBS_LepR	OK	4.52014	3.07992	-0.553472	-1.68438	0.0383	0.930885	0.681378343705309	1.46761	NO
Ltc4s	Ltc4s	Ltc4s	17001	leukotriene C4 synthase	chr11:50049973-50051973	HFD_LepR	10hr_PBS_LepR	OK	0.752491	0.513013	-0.552679	-0.92	0.32115	0.999356	0.68175297697133	1.46681	NO
Fas	Fas	Fas	14102	Fas (TNF receptor superfamily member 6)	chr19:34365148-34402260	HFD_LepR	10hr_PBS_LepR	NOTEST	0.156358	0.106604	-0.552592	0	1	1	0.681794090509351	1.46672	NO
Ccdc18	Ccdc18	Ccdc18	73254	coiled-coil domain containing 18	chr5:108561932-108661968	HFD_LepR	10hr_PBS_LepR	NOTEST	0.0769062	0.0524794	-0.551347	0	1	1	0.68238271109945	1.46545	NO
LOC624853	LOC624853	LOC624853			chr9:40609355-40613283	HFD_LepR	10hr_PBS_LepR	OK	1597.3	1089.98	-0.551337	-0.397377	0.48375	0.999356	0.682387441032365	1.46544	NO
Cd101	Cd101	Cd101	630146	CD101 antigen	chr3:100797451-100833418	HFD_LepR	10hr_PBS_LepR	NOTEST	0.0425877	0.0290662	-0.551096	0	1	1	0.682501442332295	1.4652	NO
Ska1	Ska1	Ska1	66468	spindle and kinetochore associated complex subunit 1	chr18:74354952-74367472	HFD_LepR	10hr_PBS_LepR	NOTEST	0.0214867	0.0146668	-0.550888	0	1	1	0.682599848807682	1.46499	NO
Pabpc1l	Pabpc1l	Pabpc1l	381404	poly(A) binding protein, cytoplasmic 1-like	chr2:163851185-163876274	HFD_LepR	10hr_PBS_LepR	OK	0.628379	0.429194	-0.550006	-1.08443	0.08665	0.999356	0.683017287782247	1.46409	NO
Acsm5	Acsm5	Acsm5	272428	acyl-CoA synthetase medium-chain family member 5	chr7:126669778-126686874	HFD_LepR	10hr_PBS_LepR	NOTEST	0.0225132	0.0153823	-0.5495	0	1	1	0.683256886139947	1.46358	NO
Gm16523	Gm16523	Gm16523	100042584	mitochondrial ribosomal protein L40 pseudogene	chr2:38921734-39046250	HFD_LepR	10hr_PBS_LepR	NOTEST	0.0334204	0.0228421	-0.549031	0	1	1	0.683479039514472	1.4631	NO
2810002D19Rik	2810002D19Rik	2810002D19Rik	66457	RIKEN cDNA 2810002D19 gene	chr2:94246863-94251837	HFD_LepR	10hr_PBS_LepR	OK	4.96414	3.39554	-0.547904	-1.7404	0.0084	0.494456	0.68401316612949	1.46196	NO
9430060I03Rik	9430060I03Rik	9430060I03Rik	100037260	RIKEN cDNA 9430060I03 gene	chr1:94830119-94847167	HFD_LepR	10hr_PBS_LepR	OK	1.68268	1.15164	-0.54707	-0.314589	0.67695	0.999356	0.684408698023125	1.46112	NO
Mmp2	Mmp2	Mmp2	17390	matrix metallopeptidase 2	chr8:95351226-95377319	HFD_LepR	10hr_PBS_LepR	OK	0.482364	0.330172	-0.546904	-1.05722	0.09065	0.999356	0.684487452283124	1.46095	NO
Naaladl1	Naaladl1	Naaladl1	381204	N-acetylated alpha-linked acidic dipeptidase-like 1	chr19:6105797-6115555	HFD_LepR	10hr_PBS_LepR	NOTEST	0.30194	0.206687	-0.546817	0	1	1	0.684528730725383	1.46086	NO
Dbh	Dbh	Dbh	13166	dopamine beta hydroxylase	chr2:27021026-27038724	HFD_LepR	10hr_PBS_LepR	NOTEST	0.316584	0.216738	-0.546635	0	1	1	0.684615091379656	1.46067	NO
Mamdc4	Mamdc4	Mamdc4	381352	MAM domain containing 4	chr2:25418634-25426836	HFD_LepR	10hr_PBS_LepR	NOTEST	0.156985	0.107537	-0.54579	0	1	1	0.685016194305262	1.45982	NO
Ntn5	Ntn5	Ntn5	243967	netrin 5	chr7:52939783-52949924	HFD_LepR	10hr_PBS_LepR	NOTEST	0.311706	0.213546	-0.545641	0	1	1	0.685086945698278	1.45967	NO
Arl4d	Arl4d	Arl4d	80981	ADP-ribosylation factor-like 4D	chr11:101526854-101529146	HFD_LepR	10hr_PBS_LepR	OK	7.15973	4.90573	-0.545437	-1.86866	0.0059	0.399029	0.685183825228907	1.45946	NO
Pcdhb21	Pcdhb21	Pcdhb21	93892	protocadherin beta 21	chr18:37089938-38001526	HFD_LepR	10hr_PBS_LepR	NOTEST	0.217027	0.148802	-0.544482	0	1	1	0.685637536621703	1.4585	NO
Gyltl1b	Gyltl1b	Gyltl1b	228366	glycosyltransferase-like 1B	chr2:92205202-92211193	HFD_LepR	10hr_PBS_LepR	NOTEST	0.0500648	0.0343295	-0.544348	0	1	1	0.6857012227745	1.45836	NO
2010002N04Rik	2010002N04Rik	2010002N04Rik	106878	small integral membrane protein 3	chr18:60633844-60661637	HFD_LepR	10hr_PBS_LepR	OK	2.49088	1.70866	-0.543793	-1.5244	0.02055	0.76953	0.685965060507443	1.4578	NO
Rpain	Rpain	Rpain	69723	RPA interacting protein	chr11:70783714-70791306	HFD_LepR	10hr_PBS_LepR	OK	17.6497	12.1087	-0.543599	-2.19646	0.00105	0.129684	0.686057308810689	1.4576	NO
Mmp24	Mmp24	Mmp24	17391	matrix metallopeptidase 24	chr2:155601079-155644939	HFD_LepR	10hr_PBS_LepR	OK	13.394	9.19093	-0.5433	-0.47146	0.4497	0.999356	0.686199509613912	1.4573	NO
Ier2	Ier2	Ier2	15936	immediate early response 2	chr8:87185229-87186751	HFD_LepR	10hr_PBS_LepR	OK	4.49159	3.08286	-0.542957	-1.7391	0.01405	0.643555	0.686362672587698	1.45696	NO
H2afj	H2afj	H2afj	232440	H2A histone family, member J	chr6:136756768-136758595	HFD_LepR	10hr_PBS_LepR	OK	18.6848	12.827	-0.542679	-2.40927	0.00035	0.0605194	0.686494943928971	1.45667	NO
Pah	Pah	Pah	18478	phenylalanine hydroxylase	chr10:86984539-87046882	HFD_LepR	10hr_PBS_LepR	NOTEST	0.0742003	0.0509622	-0.541997	0	1	1	0.68681954491442	1.45599	NO
Banp	Banp	Banp	53325	BTG3 associated nuclear protein	chr8:124474432-124553158	HFD_LepR	10hr_PBS_LepR	OK	3.78368	2.60068	-0.540902	-1.87198	0.0009	0.11745	0.687341036193391	1.45488	NO
B2m	B2m	B2m	12010	beta-2 microglobulin	chr2:121945843-122011925	HFD_LepR	10hr_PBS_LepR	OK	60.9579	41.9115	-0.540468	-2.02198	0.00035	0.0605194	0.687547837266962	1.45444	NO
Zfp296	Zfp296	Zfp296	63872	zinc finger protein 296	chr7:20162635-20166005	HFD_LepR	10hr_PBS_LepR	OK	0.645314	0.443879	-0.539834	-0.975217	0.15325	0.999356	0.687850050216309	1.45381	NO
Hcrt	Hcrt	Hcrt	15171	hypocretin	chr11:100623006-100624245	HFD_LepR	10hr_PBS_LepR	OK	69.1743	47.5912	-0.53954	-3.21854	0.0007	0.100866	0.687990238208897	1.45351	NO
Hspa1a	Hspa1a	Hspa1a	193740	heat shock protein 1A	chr17:35106303-35109101	HFD_LepR	10hr_PBS_LepR	OK	2.80859	1.9335	-0.538632	-1.70583	0.0089	0.508151	0.688423380171963	1.45259	NO
Tmprss5	Tmprss5	Tmprss5	80893	transmembrane protease, serine 5 (spinesin)	chr9:48910883-48925693	HFD_LepR	10hr_PBS_LepR	OK	0.44311	0.305052	-0.53861	-0.891563	0.1626	0.999356	0.688433878183957	1.45257	NO
Thbs4	Thbs4	Thbs4	21828	thrombospondin 4	chr13:93521540-93564773	HFD_LepR	10hr_PBS_LepR	NOTEST	0.122188	0.0841219	-0.538554	0	1	1	0.688460601118688	1.45252	NO
Gstp2	Gstp2	Gstp2	14869	glutathione S-transferase, pi 2	chr19:4040287-4042221	HFD_LepR	10hr_PBS_LepR	OK	3.21651	2.21562	-0.537785	-1.44601	0.0853	0.999356	0.688827669218597	1.45174	NO
H2-T22	H2-T22,H2-T9	H2-T22,H2-T9	15039	histocompatibility 2, T region locus 22	chr17:36175353-36179647	HFD_LepR	10hr_PBS_LepR	OK	3.92486	2.70369	-0.537714	-0.995317	0.08315	0.999356	0.688861569638702	1.45167	NO
Tnfrsf11b	Tnfrsf11b	Tnfrsf11b	18383	tumor necrosis factor receptor superfamily, member 11b (osteoprotegerin)	chr15:54082173-54110039	HFD_LepR	10hr_PBS_LepR	OK	1.48676	1.02419	-0.537688	-1.33886	0.026	0.827144	0.688873984294393	1.45164	NO
Bahcc1	Bahcc1	Bahcc1	268515	BAH domain and coiled-coil containing 1	chr11:120094260-120153611	HFD_LepR	10hr_PBS_LepR	OK	6.33251	4.36292	-0.537483	-2.16636	0.0003	0.055332	0.688971876916558	1.45144	NO
Serpina3g	Serpina3g	Serpina3g	20715	serine (or cysteine) peptidase inhibitor, clade A, member 3G	chr12:105452753-105480144	HFD_LepR	10hr_PBS_LepR	OK	1.31285	0.905165	-0.536453	-0.747288	0.18315	0.999356	0.689463938228565	1.4504	NO
Chrng	Chrng	Chrng	11449	cholinergic receptor, nicotinic, gamma polypeptide	chr1:89102385-89108410	HFD_LepR	10hr_PBS_LepR	NOTEST	0.00735856	0.00507351	-0.536438	0	1	1	0.689471106765605	1.45039	NO
Irgm2	Irgm2	Irgm2	54396	immunity-related GTPase family M member 2	chr11:58028478-58036285	HFD_LepR	10hr_PBS_LepR	OK	0.693514	0.47844	-0.535588	-1.17761	0.0518	0.999356	0.689877445666905	1.44953	NO
Angptl2	Angptl2	Angptl2	26360	angiopoietin-like 2	chr2:32992492-33226998	HFD_LepR	10hr_PBS_LepR	NOTEST	0.302719	0.208844	-0.53555	0	1	1	0.68989561699726	1.44949	NO
Pla2g2f	Pla2g2f	Pla2g2f	26971	phospholipase A2, group IIF	chr4:138306447-138313513	HFD_LepR	10hr_PBS_LepR	NOTEST	0.0290044	0.0200216	-0.534717	0	1	1	0.690294071953564	1.44866	NO
Vax1	Vax1	Vax1	22326	ventral anterior homeobox containing gene 1	chr19:59240676-59244519	HFD_LepR	10hr_PBS_LepR	OK	2.54073	1.75397	-0.534623	-1.48857	0.0729	0.999356	0.690339050105477	1.44856	NO
Ccdc63	Ccdc63	Ccdc63	330188	coiled-coil domain containing 63	chr5:122558064-122588071	HFD_LepR	10hr_PBS_LepR	NOTEST	0.090883	0.0627594	-0.534179	0	1	1	0.690551539716817	1.44812	NO
Myl1	Myl1	Myl1	17901	myosin, light polypeptide 1	chr1:66970869-66991630	HFD_LepR	10hr_PBS_LepR	NOTEST	0.256443	0.177102	-0.534064	0	1	1	0.690606587103825	1.448	NO
Rdm1	Rdm1	Rdm1	66599	RAD52 motif 1	chr11:101489262-101497395	HFD_LepR	10hr_PBS_LepR	OK	4.83215	3.33817	-0.533611	-1.6148	0.0248	0.816667	0.690823468631927	1.44755	NO
Zbbx	Zbbx	Zbbx	213234	zinc finger, B-box domain containing	chr3:74841828-74947645	HFD_LepR	10hr_PBS_LepR	NOTEST	0.303609	0.209855	-0.532821	0	1	1	0.691201857671036	1.44676	NO
Ggt1	Ggt1	Ggt1	14598	gamma-glutamyltransferase 1	chr10:75036337-75048927	HFD_LepR	10hr_PBS_LepR	NOTEST	0.252147	0.17429	-0.532774	0	1	1	0.691224375954919	1.44671	NO
AA467197	AA467197	AA467197	433470	expressed sequence AA467197	chr2:122463622-122466812	HFD_LepR	10hr_PBS_LepR	OK	0.488969	0.33806	-0.53246	-0.493918	0.3886	0.999356	0.691374836079395	1.44639	NO
Ifi203	Ifi203	Ifi203	15950	interferon activated gene 203	chr1:175850533-175872623	HFD_LepR	10hr_PBS_LepR	NOTEST	0.16101	0.11138	-0.531661	0	1	1	0.691757842518951	1.44559	NO
E530001F21Rik	E530001F21Rik	E530001F21Rik	279610	RIKEN cDNA E530001F21 gene	chrX:102359716-102360844	HFD_LepR	10hr_PBS_LepR	OK	0.609418	0.421575	-0.531643	-0.859982	0.2022	0.999356	0.69176647339276	1.44557	NO
Slc19a3	Slc19a3	Slc19a3	80721	solute carrier family 19, member 3	chr1:83009097-83035023	HFD_LepR	10hr_PBS_LepR	NOTEST	0.28293	0.195748	-0.531452	0	1	1	0.691858063187766	1.44538	NO
Gimap8	Gimap8	Gimap8	243374	GTPase, IMAP family member 8	chr6:48597232-48610874	HFD_LepR	10hr_PBS_LepR	NOTEST	0.230158	0.159246	-0.531369	0	1	1	0.691897867768423	1.4453	NO
Prpf39	Prpf39	Prpf39	328110	PRP39 pre-mRNA processing factor 39 homolog (yeast)	chr12:66137320-66174925	HFD_LepR	10hr_PBS_LepR	OK	9.7919	6.78096	-0.530099	-0.491438	0.4019	0.999356	0.692507211492249	1.44403	NO
Lpcat3	Lpcat3	Lpcat3	14792	lysophosphatidylcholine acyltransferase 3	chr6:124613121-124662196	HFD_LepR	10hr_PBS_LepR	OK	2.82249	1.95506	-0.52976	-0.621649	0.3369	0.999356	0.692669953805617	1.44369	NO
Paqr5	Paqr5	Paqr5	74090	progestin and adipoQ receptor family member V	chr9:61801544-61874597	HFD_LepR	10hr_PBS_LepR	NOTEST	0.295668	0.204873	-0.529245	0	1	1	0.692917260889847	1.44317	NO
Fam46c	Fam46c	Fam46c	74645	family with sequence similarity 46, member C	chr3:100275458-100293115	HFD_LepR	10hr_PBS_LepR	OK	0.476099	0.32991	-0.529191	-0.913631	0.15825	0.999356	0.692943197232112	1.44312	NO
Chst5	Chst5	Chst5	56773	carbohydrate (N-acetylglucosamine 6-O) sulfotransferase 5	chr8:114413034-114434099	HFD_LepR	10hr_PBS_LepR	OK	0.543533	0.376659	-0.529109	-0.973069	0.15125	0.999356	0.692982583904555	1.44304	NO
Comp	Comp	Comp	12845	cartilage oligomeric matrix protein	chr8:72897446-72905965	HFD_LepR	10hr_PBS_LepR	NOTEST	0.0471535	0.032678	-0.529042	0	1	1	0.693014767359785	1.44297	NO
3300002I08Rik	3300002I08Rik	3300002I08Rik	69277	RIKEN cDNA 3300002I08 gene	chr2:150136672-150188501	HFD_LepR	10hr_PBS_LepR	OK	1.89652	1.31473	-0.528585	-1.1931	0.1514	0.999356	0.693234327215808	1.44251	NO
E130112N10Rik	E130112N10Rik	E130112N10Rik	78668	RIKEN cDNA E130112N10 gene	chr6:125174229-125189952	HFD_LepR	10hr_PBS_LepR	OK	0.959899	0.665546	-0.528345	-0.470869	0.46335	0.999356	0.693349660029306	1.44227	NO
Pde6g	Pde6g	Pde6g	18588	phosphodiesterase 6G, cGMP-specific, rod, gamma	chr11:120308923-120314797	HFD_LepR	10hr_PBS_LepR	NOTEST	0.270808	0.187789	-0.528156	0	1	1	0.693440498124707	1.44208	NO
Crtac1	Crtac1	Crtac1	72832	cartilage acidic protein 1	chr19:42357526-42506273	HFD_LepR	10hr_PBS_LepR	OK	15.9774	11.0797	-0.528116	-2.28849	0.0004	0.0683111	0.693459724644288	1.44204	NO
Nfil3	Nfil3	Nfil3	18030	nuclear factor, interleukin 3, regulated	chr13:53062577-53076408	HFD_LepR	10hr_PBS_LepR	OK	10.6206	7.36544	-0.52802	-2.05265	0.00125	0.142903	0.693505870466277	1.44195	NO
Dlgap5	Dlgap5	Dlgap5	218977	discs, large (Drosophila) homolog-associated protein 5	chr14:48007453-48038082	HFD_LepR	10hr_PBS_LepR	NOTEST	0.141916	0.0984301	-0.527861	0	1	1	0.693582306238779	1.44179	NO
Insl6	Insl6	Insl6	27356	insulin-like 6	chr19:29395843-29399808	HFD_LepR	10hr_PBS_LepR	OK	0.586726	0.406943	-0.52786	-0.746854	0.3612	0.999356	0.693582786993566	1.44179	NO
Gm9112	Gm9112	Gm9112	668339	predicted gene 9112	chrX:99902226-99903009	HFD_LepR	10hr_PBS_LepR	NOTEST	0.287872	0.199803	-0.526849	0	1	1	0.694069000593834	1.44078	NO
Il18	Il18	Il18	16173	interleukin 18	chr9:50373472-50389942	HFD_LepR	10hr_PBS_LepR	OK	15.266	10.5957	-0.526838	-2.01417	0.0055	0.38425	0.694074292625689	1.44077	NO
Gm10389	Gm10389	Gm10389	100038608	predicted gene 10389	chr15:10498732-10644386	HFD_LepR	10hr_PBS_LepR	NOTEST	0.0591526	0.0410727	-0.526263	0	1	1	0.69435097775223	1.44019	NO
Arid3c	Arid3c	Arid3c	550619	AT rich interactive domain 3C (BRIGHT-like)	chr4:41670867-41678174	HFD_LepR	10hr_PBS_LepR	NOTEST	0.0416103	0.0289014	-0.525804	0	1	1	0.694571923824816	1.43974	NO
Amac1	Amac1	Amac1	56293	solute carrier family 35, member G3	chr11:69573386-69575346	HFD_LepR	10hr_PBS_LepR	NOTEST	0.0735355	0.0511114	-0.524795	0	1	1	0.695057867271741	1.43873	NO
Rbm12b	Rbm12b	Rbm12b	72397	RNA binding motif protein 12 B1	chr4:12067263-12073892	HFD_LepR	10hr_PBS_LepR	OK	1.44533	1.00463	-0.524728	-1.37772	0.0224	0.796553	0.695090147107156	1.43866	NO
Gm14057	Gm14057	Gm14057	100043766	Ppp1r14c pseudogene	chr2:130533588-130665846	HFD_LepR	10hr_PBS_LepR	OK	0.867776	0.603394	-0.524222	-0.378701	0.51445	0.999356	0.695333980551315	1.43816	NO
4930404A10Rik	4930404A10Rik	4930404A10Rik	74847	RIKEN cDNA 4930404A10 gene	chr11:54184153-54240257	HFD_LepR	10hr_PBS_LepR	NOTEST	0.0308159	0.0214335	-0.523805	0	1	1	0.69553499058479	1.43774	NO
Slc4a9	Slc4a9	Slc4a9	240215	solute carrier family 4, sodium bicarbonate cotransporter, member 9	chr18:36687805-36704262	HFD_LepR	10hr_PBS_LepR	NOTEST	0.0478489	0.0332819	-0.523748	0	1	1	0.695562471290368	1.43769	NO
Rinl	Rinl	Rinl	320435	Ras and Rab interactor-like	chr7:29573987-29583984	HFD_LepR	10hr_PBS_LepR	OK	1.73155	1.20514	-0.522865	-1.3899	0.02285	0.799394	0.69598831988464	1.43681	NO
Pcdh12	Pcdh12	Pcdh12	53601	protocadherin 12	chr18:38426745-38444055	HFD_LepR	10hr_PBS_LepR	NOTEST	0.0100653	0.00700559	-0.522814	0	1	1	0.696012923858942	1.43675	NO
Adam4	Adam4	Adam4	11498	a disintegrin and metallopeptidase domain 4	chr12:82520535-82522865	HFD_LepR	10hr_PBS_LepR	NOTEST	0.195866	0.136332	-0.522746	0	1	1	0.696045730511005	1.43669	NO
Padi1	Padi1	Padi1	18599	peptidyl arginine deiminase, type I	chr4:140368895-140401693	HFD_LepR	10hr_PBS_LepR	NOTEST	0.0506808	0.0352808	-0.522556	0	1	1	0.696137404353274	1.4365	NO
Prickle3	Prickle3	Prickle3	54630	prickle homolog 3 (Drosophila)	chrX:7235658-7248404	HFD_LepR	10hr_PBS_LepR	OK	0.527107	0.36703	-0.522198	-0.679885	0.29595	0.999356	0.696310169981118	1.43614	NO
Rasl11a	Rasl11a	Rasl11a	68895	RAS-like, family 11, member A	chr5:147656646-147659302	HFD_LepR	10hr_PBS_LepR	OK	13.0474	9.08656	-0.521955	-2.06367	0.003	0.257758	0.696427462698688	1.4359	NO
[truncated: 19,901 more rows]

## Sheet: isoforms
Select Differentially Expressed Transcripts Based on Three Criteria
Test Status OK
FDR (q-value) <= 0.05
Fold Change >= Threshold or <= 1/Threshold, where Threshold = 1.5
test_id	gene	Entrez GeneId	Description	locus	sample_1	sample_2	status	value_1	value_2	log2(fold_change)	test_stat	p_value	q_value	Fold Change	Diff Exp
NM_008117	Gh	14599	growth hormone	chr11:106161581-106163124	HFD_LepR	10hr_PBS_LepR	OK	0.468542	5.83122	3.63755	6.27478	5e-05	0.0159575	12.4454802721	YES
NR_002445	BC002163	170658	NADH dehydrogenase Fe-S protein 5 pseudogene	chr16:42955692-42956192	HFD_LepR	10hr_PBS_LepR	OK	2.98208	26.8732	3.17178	10.7447	5e-05	0.0159575	9.01157952598862	YES
NM_173391	Tph2	216343	tryptophan hydroxylase 2	chr10:114515696-114622078	HFD_LepR	10hr_PBS_LepR	OK	0.329143	1.15925	1.81641	3.55174	5e-05	0.0159575	3.52203684090042	YES
NM_001163020	Klhl32	212390	kelch-like 32	chr4:24544419-24778233	HFD_LepR	10hr_PBS_LepR	OK	1.70752	4.42112	1.37251	3.00585	5e-05	0.0159575	2.58920644478862	YES
NM_009933	Col6a1	12833	collagen, type VI, alpha 1	chr10:76171536-76188789	HFD_LepR	10hr_PBS_LepR	OK	0.304747	0.768547	1.33452	2.82638	5e-05	0.0159575	2.52191560989015	YES
NM_009630	Adora2a	11540	adenosine A2a receptor	chr10:74779687-74797533	HFD_LepR	10hr_PBS_LepR	OK	1.18626	2.87471	1.277	3.59886	5e-05	0.0159575	2.42334532086049	YES
NM_001025388	Gm5506	433182	predicted gene 5506	chr18:48204988-48208037	HFD_LepR	10hr_PBS_LepR	OK	4.04584	8.89806	1.13705	3.22522	5e-05	0.0159575	2.19930851953326	YES
NM_020002	Rec8	56739	REC8 homolog (yeast)	chr14:56237006-56244227	HFD_LepR	10hr_PBS_LepR	OK	2.99036	6.45304	1.10966	3.6708	5e-05	0.0159575	2.15794784941855	YES
NM_001081971	Gm1337	383787	ankyrin repeat domain 63	chr2:118524838-118529699	HFD_LepR	10hr_PBS_LepR	OK	0.947662	1.92487	1.02232	3.05899	5e-05	0.0159575	2.03118268251296	YES
NR_002875	Gm1821	218963	ubiquitin pseudogene	chr14:46703701-46704632	HFD_LepR	10hr_PBS_LepR	OK	130.741	247.316	0.919643	3.89314	5e-05	0.0159575	1.8916471407426	YES
NM_144828	Ppp1r1b	19049	protein phosphatase 1, regulatory (inhibitor) subunit 1B	chr11:98210051-98219109	HFD_LepR	10hr_PBS_LepR	OK	24.5501	45.7301	0.897416	3.79902	5e-05	0.0159575	1.86272667802737	YES
NM_021290	Ucn	22226	urocortin	chr5:31440361-31441268	HFD_LepR	10hr_PBS_LepR	OK	15.0005	27.4239	0.870419	3.74144	5e-05	0.0159575	1.82819378324979	YES
NM_010134	En2	13799	engrailed 2	chr5:28492235-28498706	HFD_LepR	10hr_PBS_LepR	OK	1.67056	3.01872	0.853608	2.77973	5e-05	0.0159575	1.80701439623358	YES
NM_177135	D830030K20Rik	320333	RIKEN cDNA D830030K20 gene	chr14:3224445-3234357	HFD_LepR	10hr_PBS_LepR	OK	5.28172	9.48167	0.844132	2.96864	5e-05	0.0159575	1.79518434498032	YES
NM_007427	Agrp	11604	agouti related protein	chr8:108090597-108092198	HFD_LepR	10hr_PBS_LepR	OK	118.903	210.411	0.823425	4.81587	5e-05	0.0159575	1.76960209663517	YES
NM_001013390	Scn4b	399548	sodium channel, type IV, beta	chr9:44947124-44962144	HFD_LepR	10hr_PBS_LepR	OK	5.29769	8.80952	0.7337	2.92419	5e-05	0.0159575	1.66289837079963	YES
NM_023456	Npy	109648	neuropeptide Y	chr6:49772727-49779504	HFD_LepR	10hr_PBS_LepR	OK	656.728	1090.29	0.731343	4.72618	5e-05	0.0159575	1.66018383211055	YES
NM_025681	Lix1	66643	limb expression 1 homolog (chicken)	chr17:17539649-17596351	HFD_LepR	10hr_PBS_LepR	OK	11.3429	18.8178	0.730309	3.09055	5e-05	0.0159575	1.65899438110798	YES
NM_028934	4930452B06Rik	74430	RIKEN cDNA 4930452B06 gene	chr14:9263685-9498804	HFD_LepR	10hr_PBS_LepR	OK	2.84196	4.68785	0.722041	2.41353	0.0001	0.0291638	1.64951397414844	YES
NM_008744	Ntn1	18208	netrin 1	chr11:68022865-68200328	HFD_LepR	10hr_PBS_LepR	OK	2.70885	4.32972	0.676596	2.60063	5e-05	0.0159575	1.59836400582147	YES
NM_009377	Th	21823	tyrosine hydroxylase	chr7:150078680-150085871	HFD_LepR	10hr_PBS_LepR	OK	213.602	324.831	0.604765	2.77878	5e-05	0.0159575	1.52073102181638	YES
NM_198102	Tra2a	101214	transformer 2 alpha homolog (Drosophila)	chr6:49193919-49214051	HFD_LepR	10hr_PBS_LepR	OK	61.042	39.6893	-0.621051	-2.91985	5e-05	0.0159575	0.650197088071775	YES
NM_007669	Cdkn1a	12575	cyclin-dependent kinase inhibitor 1A (P21)	chr17:29227930-29237667	HFD_LepR	10hr_PBS_LepR	OK	11.2853	7.33203	-0.622159	-2.1725	0.0001	0.0291638	0.649697923812679	YES
NM_024435	Nts	67405	neurotensin	chr10:101944389-101953052	HFD_LepR	10hr_PBS_LepR	OK	172.559	109.625	-0.654514	-3.21378	5e-05	0.0159575	0.635289464890069	YES
NM_013496	Crabp1	12903	cellular retinoic acid binding protein I	chr9:54612614-54620916	HFD_LepR	10hr_PBS_LepR	OK	36.5546	23.2222	-0.654552	-3.13055	5e-05	0.0159575	0.635272731844586	YES
NM_011817	Gadd45g	23882	growth arrest and DNA-damage-inducible 45 gamma	chr13:51942043-51943843	HFD_LepR	10hr_PBS_LepR	OK	41.7434	26.1613	-0.674113	-3.35993	5e-05	0.0159575	0.626717420260216	YES
NM_023048	Asb4	65255	ankyrin repeat and SOCS box-containing 4	chr6:5333385-5383021	HFD_LepR	10hr_PBS_LepR	OK	91.1515	56.3005	-0.695118	-3.08234	5e-05	0.0159575	0.61765879733983	YES
NR_033388	Gm3002	100040852	alpha-takusan pseudogene	chr14:3920623-3936392	HFD_LepR	10hr_PBS_LepR	OK	2.95059	1.81931	-0.697609	-2.14946	5e-05	0.0159575	0.616593249529036	YES
NM_009312	Tac2	21334	tachykinin 2	chr10:127161533-127168824	HFD_LepR	10hr_PBS_LepR	OK	68.5207	41.4233	-0.726096	-2.66737	5e-05	0.0159575	0.60453760935846	YES
NM_183426	Sbno2	216161	strawberry notch homolog 2 (Drosophila)	chr10:79519758-79565447	HFD_LepR	10hr_PBS_LepR	OK	4.05104	2.39581	-0.75778	-2.75608	5e-05	0.0159575	0.591405678105405	YES
NM_001039385	Vgf	381677	VGF nerve growth factor inducible	chr5:137506164-137509221	HFD_LepR	10hr_PBS_LepR	OK	220.04	127.914	-0.782591	-3.93637	5e-05	0.0159575	0.581321833510924	YES
NM_010253	Gal	14419	galanin	chr19:3409916-3414457	HFD_LepR	10hr_PBS_LepR	OK	179.4	101.159	-0.826548	-4.802	5e-05	0.0159575	0.563876842439827	YES
NM_001164727	Gm10406	100038847	predicted gene 10406	chr14:7838628-7859963	HFD_LepR	10hr_PBS_LepR	OK	11.8988	6.62516	-0.844786	-2.95313	5e-05	0.0159575	0.556793394100185	YES
NM_010934	Npy1r	18166	neuropeptide Y receptor Y1	chr8:69221320-69230697	HFD_LepR	10hr_PBS_LepR	OK	11.9351	6.54245	-0.867309	-3.50615	5e-05	0.0159575	0.548168373658608	YES
NM_019662	Rrad	56437	Ras-related associated with diabetes	chr8:107151965-107155221	HFD_LepR	10hr_PBS_LepR	OK	31.2004	16.9374	-0.881358	-4.05876	5e-05	0.0159575	0.54285620347571	YES
NM_008416	Junb	16477	Jun-B oncogene	chr8:87500810-87502617	HFD_LepR	10hr_PBS_LepR	OK	36.474	19.5239	-0.90163	-4.18944	5e-05	0.0159575	0.535281612318948	YES
NM_007913	Egr1	13653	early growth response 1	chr18:35020860-35024610	HFD_LepR	10hr_PBS_LepR	OK	27.6358	14.6447	-0.916159	-4.01017	5e-05	0.0159575	0.529917986006132	YES
NM_009252	Serpina3n	20716	serine (or cysteine) peptidase inhibitor, clade A, member 3N	chr12:105644917-105652539	HFD_LepR	10hr_PBS_LepR	OK	128.816	68.1	-0.919584	-3.88153	5e-05	0.0159575	0.528661437421837	YES
NM_205769	Crh	12918	corticotropin releasing hormone	chr3:19593400-19595396	HFD_LepR	10hr_PBS_LepR	OK	22.8704	11.6946	-0.967633	-4.3274	5e-05	0.0159575	0.511344327095829	YES
NM_023665	D4Wsu53e	27981	DNA segment, Chr 4, Wayne State University 53, expressed	chr4:134479539-134483285	HFD_LepR	10hr_PBS_LepR	OK	154.521	78.6555	-0.974182	-4.88306	5e-05	0.0159575	0.509028380482878	YES
NM_001011684	Nms	433292	neuromedin S	chr1:38995993-39007121	HFD_LepR	10hr_PBS_LepR	OK	5.26346	2.67498	-0.976485	-2.86234	0.0001	0.0291638	0.508216457554566	YES
NM_144944	Prokr2	246313	prokineticin receptor 2	chr2:132196064-132211183	HFD_LepR	10hr_PBS_LepR	OK	1.63041	0.799859	-1.02741	-2.81528	5e-05	0.0159575	0.490590091147036	YES
NM_009426	Trh	22044	thyrotropin releasing hormone	chr6:92192055-92194642	HFD_LepR	10hr_PBS_LepR	OK	51.37	24.482	-1.06921	-4.63252	5e-05	0.0159575	0.476579896192567	YES
NM_001001892	H2-K1	14972	histocompatibility 2, K1, K region	chr17:34132956-34137278	HFD_LepR	10hr_PBS_LepR	OK	7.06806	3.35776	-1.07381	-3.54157	5e-05	0.0159575	0.475062752115167	YES
NM_009253	Serpina3m	20717	serine (or cysteine) peptidase inhibitor, clade A, member 3M	chr12:105625373-105632467	HFD_LepR	10hr_PBS_LepR	OK	2.36865	1.1082	-1.09585	-2.30624	0.0001	0.0291638	0.467860390803574	YES
NM_181543	Gpr151	240239	G protein-coupled receptor 151	chr18:42737673-42739306	HFD_LepR	10hr_PBS_LepR	OK	2.14114	0.995245	-1.10526	-2.63336	0.00015	0.0415943	0.464818694938146	YES
NM_008895	Pomc	18976	pro-opiomelanocortin-alpha	chr12:3954950-3960618	HFD_LepR	10hr_PBS_LepR	OK	1473.31	679.527	-1.11645	-5.76985	5e-05	0.0159575	0.461227359588008	YES
NM_001039676	Slc39a2	214922	solute carrier family 39 (zinc transporter), member 2	chr14:52513284-52516420	HFD_LepR	10hr_PBS_LepR	OK	2.9576	1.28361	-1.20422	-3.26633	5e-05	0.0159575	0.434003926462562	YES
NR_033450	Serpina3h	546546	serine (or cysteine) peptidase inhibitor, clade A, member 3H	chr12:105486105-105492615	HFD_LepR	10hr_PBS_LepR	OK	3.38829	1.4628	-1.21182	-2.91347	5e-05	0.0159575	0.431723640571458	YES
NM_008037	Fosl2	14284	fos-like antigen 2	chr5:32438844-32460212	HFD_LepR	10hr_PBS_LepR	OK	3.93398	1.63444	-1.2672	-4.47725	5e-05	0.0159575	0.415465331079836	YES
NM_010234	Fos	14281	FBJ osteosarcoma oncogene	chr12:86814850-86818219	HFD_LepR	10hr_PBS_LepR	OK	26.4971	10.7817	-1.29726	-5.18544	5e-05	0.0159575	0.406898255428656	YES
NM_008036	Fosb	14282	FBJ osteosarcoma oncogene B	chr7:19888044-19895394	HFD_LepR	10hr_PBS_LepR	OK	2.88789	1.13197	-1.35118	-4.12499	5e-05	0.0159575	0.391971319100252	YES
NM_007707	Socs3	12702	suppressor of cytokine signaling 3	chr11:117827400-117830680	HFD_LepR	10hr_PBS_LepR	OK	5.8083	2.27044	-1.35514	-4.62951	5e-05	0.0159575	0.390896886853221	YES
NM_001099664	Npw	381073	neuropeptide W	chr17:24794274-24795370	HFD_LepR	10hr_PBS_LepR	OK	6.85297	2.56942	-1.41528	-4.50042	0.0001	0.0291638	0.37493697203811	YES
NM_028977	Lrrc17	74511	leucine rich repeat containing 17	chr5:20989664-21151423	HFD_LepR	10hr_PBS_LepR	OK	1.27587	0.40875	-1.64219	-2.51299	0.00015	0.0415943	0.320369786212953	YES
NM_011171	Procr	19124	protein C receptor, endothelial	chr2:155576952-155581214	HFD_LepR	10hr_PBS_LepR	OK	3.17335	1.00331	-1.66124	-4.08822	5e-05	0.0159575	0.316167285102479	YES
NM_007646	Cd38	12494	CD38 antigen	chr5:44260065-44303613	HFD_LepR	10hr_PBS_LepR	OK	3.65043	0.638226	-2.51593	-6.31884	5e-05	0.0159575	0.174835493207553	YES
NM_001161767	Galnt6	207839	UDP-N-acetyl-alpha-D-galactosamine:polypeptide N-acetylgalactosaminyltransferase 6	chr15:100520345-100559807	HFD_LepR	10hr_PBS_LepR	OK	1.13284	0.185268	-2.61225	-3.26758	5e-05	0.0159575	0.16354391647511	YES
NM_007498	Atf3	11910	activating transcription factor 3	chr1:192994175-193007212	HFD_LepR	10hr_PBS_LepR	OK	7.59494	1.2132	-2.64623	-7.37004	5e-05	0.0159575	0.159736952490142	YES
NM_010591	Jun	16476	Jun oncogene	chr4:94715726-94718913	HFD_LepR	10hr_PBS_LepR	OK	33.8907	23.8851	-0.504776	-2.38049	0.00015	0.0415943	0.704769795136436	NO
NM_025844	Chordc1	66917	cysteine and histidine-rich domain (CHORD)-containing, zinc-binding protein 1	chr9:18096710-18118444	HFD_LepR	10hr_PBS_LepR	OK	43.3885	29.2889	-0.566957	-2.48754	5e-05	0.0159575	0.6750391120242	NO
NM_001025428	Spag9	70834	sperm associated antigen 9	chr11:93857404-93987396	HFD_LepR	10hr_PBS_LepR	OK	0	0.499588	inf	-nan	0.1326	0.999345	inf	NO
NM_001170486	Arpc4	68089	actin related protein 2/3 complex, subunit 4	chr6:113328106-113364565	HFD_LepR	10hr_PBS_LepR	OK	0	0.556717	inf	-nan	0.17405	0.999345	inf	NO
NM_008790	Pcp2	18545	Purkinje cell protein 2 (L7)	chr8:3621550-3625545	HFD_LepR	10hr_PBS_LepR	OK	0	0.691432	inf	-nan	0.1848	0.999345	inf	NO
NM_019709	Mbtps1	56453	membrane-bound transcription factor peptidase, site 1	chr8:122032051-122082661	HFD_LepR	10hr_PBS_LepR	OK	0	1.03003	inf	-nan	0.12145	0.999345	inf	NO
NM_194068	Ifi27l1	52668	interferon, alpha-inducible protein 27	chr12:104672398-104678455	HFD_LepR	10hr_PBS_LepR	OK	0	0.485518	inf	-nan	0.17075	0.999345	inf	NO
NR_002173	Snord15b	449631	small nucleolar RNA, C/D box 14B	chr7:106626406-106632219	HFD_LepR	10hr_PBS_LepR	OK	0	2.70636	inf	-nan	0.0799	0.999345	inf	NO
NR_028418	Tmem179b	67706	transmembrane protein 179B	chr19:8847011-8860907	HFD_LepR	10hr_PBS_LepR	OK	0	0.800156	inf	-nan	0.1364	0.999345	inf	NO
NR_028531	Snord69	100217431	small nucleolar RNA, C/D box 69	chr14:31813011-31832275	HFD_LepR	10hr_PBS_LepR	OK	0	1921.63	inf	-nan	0.2421	0.999345	inf	NO
NR_028548	Snord16a	100217453	small nucleolar RNA, C/D box 16A	chr9:64021193-64026369	HFD_LepR	10hr_PBS_LepR	OK	0	34.5289	inf	-nan	0.0669	0.999345	inf	NO
NR_029953	Mir434	723867	microRNA 434	chr12:110828378-110833613	HFD_LepR	10hr_PBS_LepR	OK	0	47.248	inf	-nan	0.16105	0.999345	inf	NO
NR_034043	Snora47	100217450	small nucleolar RNA, H/ACA box 47	chr13:96095191-96107796	HFD_LepR	10hr_PBS_LepR	OK	0	3.22043	inf	-nan	0.21655	0.999345	inf	NO
NM_053250	Crip3	114570	cysteine-rich protein 3	chr17:46565890-46568720	HFD_LepR	10hr_PBS_LepR	OK	4.32284e-05	0.645754	13.8667	0.00932224	0.19585	0.999345	14938.0063897844	NO
NR_002891	Gm5512	433224	required for meiotic nuclear division 1 pseudogene	chr10:5914188-5943372	HFD_LepR	10hr_PBS_LepR	OK	4.59886e-05	0.638049	13.7601	0.0187618	0.39905	0.999345	13874.0368393711	NO
NM_009812	Casp8	12370	caspase 8	chr1:58852217-58904347	HFD_LepR	10hr_PBS_LepR	OK	2.74557e-05	0.36426	13.6956	0.0171931	0.2456	0.999345	13267.4178926684	NO
NM_001167697	Gpr19	14760	G protein-coupled receptor 19	chr6:134819110-134847943	HFD_LepR	10hr_PBS_LepR	OK	4.51219e-05	0.417979	13.1773	0.0175144	0.2334	0.999345	9263.23244065862	NO
NM_008749	Nucb1	18220	nucleobindin 1	chr7:52748043-52765778	HFD_LepR	10hr_PBS_LepR	OK	0.000186564	1.64522	13.1063	0.103292	0.2853	0.999345	8818.39264478467	NO
NM_001159636	Wdsub1	72137	WD repeat, SAM and U-box domain containing 1	chr2:59690421-59720663	HFD_LepR	10hr_PBS_LepR	OK	0.000290782	1.47718	12.3106	0.0944404	0.09165	0.999345	5079.95499357735	NO
NM_173874	Clcn3	12725	chloride channel 3	chr8:63389185-63462108	HFD_LepR	10hr_PBS_LepR	OK	8.27784e-05	0.407503	12.2653	0.0893849	0.2624	0.999345	4922.92484587693	NO
NM_001190490	Dmpk	13400	dystrophia myotonica-protein kinase	chr7:19669197-19679169	HFD_LepR	10hr_PBS_LepR	OK	0.000131444	0.551199	12.0339	0.0752706	0.25255	0.999345	4193.38623069676	NO
NM_011490	Stau1	20853	staufen (RNA binding protein) homolog 1 (Drosophila)	chr2:166773641-166821778	HFD_LepR	10hr_PBS_LepR	OK	0.000413346	1.52668	11.8508	0.149801	0.08035	0.999345	3693.5694769065	NO
NM_080454	Gjc2	118454	gap junction protein, gamma 2	chr11:58989065-58996715	HFD_LepR	10hr_PBS_LepR	OK	0.000289264	0.866891	11.5492	0.126294	0.28635	0.999345	2996.78527386017	NO
NM_001142810	Slc6a8	102857	solute carrier family 6 (neurotransmitter transporter, creatine), member 8	chrX:70918471-70927839	HFD_LepR	10hr_PBS_LepR	OK	0.000375155	1.00305	11.3846	0.19222	0.08185	0.999345	2673.65944538065	NO
NR_028098	Rabggtb	19352	RAB geranylgeranyl transferase, b subunit	chr3:153570252-153575930	HFD_LepR	10hr_PBS_LepR	OK	0.00048206	0.776074	10.6528	0.0771444	0.448	0.999345	1609.94981239792	NO
NM_001170691	Elmod2	244548	ELMO/CED-12 domain containing 2	chr8:85836530-85856385	HFD_LepR	10hr_PBS_LepR	OK	0.00133538	1.70427	10.3177	0.79053	0.188	0.999345	1276.25420574136	NO
NM_001083120	Enah	13800	enabled homolog (Drosophila)	chr1:183834575-183950111	HFD_LepR	10hr_PBS_LepR	OK	0.00222052	2.67737	10.2357	0.535182	0.17185	0.999345	1205.73738443439	NO
NM_001113415	Ebf3	13593	early B cell factor 3	chr7:144385353-144506128	HFD_LepR	10hr_PBS_LepR	OK	0.000682469	0.713676	10.0303	0.432396	0.12075	0.999345	1045.73384835715	NO
NM_001159966	Ralgps2	78255	Ral GEF with PH domain and SH3 binding motif 2	chr1:158734296-158869757	HFD_LepR	10hr_PBS_LepR	OK	0.000385926	0.392542	9.99031	0.335252	0.2399	0.999345	1017.14525157027	NO
NM_024201	Ccdc127	67433	coiled-coil domain containing 127	chr13:74487764-74503231	HFD_LepR	10hr_PBS_LepR	OK	0.000531105	0.498106	9.87324	0.200661	0.279	0.999345	937.867301133691	NO
NM_001163608	Plxdc1	72324	plexin domain containing 1	chr11:97784550-97847760	HFD_LepR	10hr_PBS_LepR	OK	0.000470195	0.428085	9.83042	0.215591	0.10095	0.999345	910.439915859064	NO
NM_027627	4931408A02Rik	70967	eva-1 homolog C (C. elegans)	chr16:90831103-90905130	HFD_LepR	10hr_PBS_LepR	OK	0.000628346	0.488607	9.6029	0.207806	0.2455	0.999345	777.60840360972	NO
NM_001163531	Tmem175	72392	transmembrane protein 175	chr5:109058828-109089788	HFD_LepR	10hr_PBS_LepR	OK	0.00199357	1.50344	9.55869	0.450574	0.22245	0.999345	754.140751260874	NO
NM_011265	Rfx3	19726	regulatory factor X, 3 (influences HLA class II expression)	chr19:27836210-28085656	HFD_LepR	10hr_PBS_LepR	OK	0.00164314	1.16715	9.47233	1.07392	0.25145	0.999345	710.322315724623	NO
NM_001159354	Magi3	99470	membrane associated guanylate kinase, WW and PDZ domain containing 3	chr3:103817187-104024329	HFD_LepR	10hr_PBS_LepR	OK	0.000727368	0.474058	9.34816	0.356645	0.2696	0.999345	651.743283496446	NO
NM_001161456	Cbfb	12400	core binding factor beta	chr8:107694573-107741888	HFD_LepR	10hr_PBS_LepR	OK	0.00183271	1.02766	9.13117	0.47037	0.2747	0.999345	560.732935130565	NO
NM_053187	Gopc	94221	golgi associated PDZ and coiled-coil motif containing	chr10:52056829-52101930	HFD_LepR	10hr_PBS_LepR	OK	0.000703879	0.36416	9.01503	0.258751	0.2472	0.999345	517.361898727611	NO
NM_001166666	Rtel1	269400	regulator of telomere elongation helicase 1	chr2:181054428-181091321	HFD_LepR	10hr_PBS_LepR	OK	0.00191125	0.90266	8.88352	0.946815	0.2154	0.999345	472.286995184036	NO
NM_001005247	Hps5	246694	Hermansky-Pudlak syndrome 5 homolog (human)	chr7:54015835-54051251	HFD_LepR	10hr_PBS_LepR	OK	0.00109545	0.502982	8.84284	0.808477	0.37445	0.999345	459.155812913986	NO
NM_001083315	St7	64213	suppression of tumorigenicity 7	chr6:17699215-17893022	HFD_LepR	10hr_PBS_LepR	OK	0.00119221	0.472482	8.63047	0.377734	0.16575	0.999345	396.305725470999	NO
NM_001008795	Whrn	73750	whirlin	chr4:63075943-63156985	HFD_LepR	10hr_PBS_LepR	OK	0.00144373	0.510769	8.46672	0.246709	0.2343	0.999345	353.782775618461	NO
NM_173001	Kdm3a	104263	lysine (K)-specific demethylase 3A	chr6:71538965-71582899	HFD_LepR	10hr_PBS_LepR	OK	0.00109485	0.377174	8.42835	0.476478	0.3403	0.999345	344.497570876607	NO
NM_172451	Galnt6	207839	UDP-N-acetyl-alpha-D-galactosamine:polypeptide N-acetylgalactosaminyltransferase 6	chr15:100520345-100559807	HFD_LepR	10hr_PBS_LepR	OK	0.00144328	0.433002	8.22888	0.884489	0.2041	0.999345	300.012749223873	NO
NM_001013023	Mterf	545725	mitochondrial transcription termination factor 1a	chr5:3890580-3893933	HFD_LepR	10hr_PBS_LepR	OK	0.00154919	0.422266	8.0905	0.281599	0.365	0.999345	272.573217018559	NO
NM_001165997	Spopl	76857	speckle-type POZ protein-like	chr2:23365573-23427624	HFD_LepR	10hr_PBS_LepR	OK	0.00138423	0.360598	8.02516	0.46642	0.2418	0.999345	260.503690360061	NO
NM_001159714	Prpf31	68988	PRP31 pre-mRNA processing factor 31 homolog (yeast)	chr7:3581586-3594086	HFD_LepR	10hr_PBS_LepR	OK	0.00158341	0.388182	7.93756	0.340449	0.2986	0.999345	245.156635424661	NO
NM_001161746	Tnfrsf12a	27279	tumor necrosis factor receptor superfamily, member 12a	chr17:23797489-23814416	HFD_LepR	10hr_PBS_LepR	OK	0.00479704	1.15379	7.91002	0.130021	0.2831	0.999345	240.521158106927	NO
NM_001044703	Zscan21	22697	zinc finger and SCAN domain containing 21	chr5:138558132-138575487	HFD_LepR	10hr_PBS_LepR	OK	0.00291906	0.684353	7.87309	0.459526	0.26525	0.999345	234.442448547863	NO
NM_001168372	Usp19	71472	ubiquitin specific peptidase 19	chr9:108393006-108404668	HFD_LepR	10hr_PBS_LepR	OK	0.00561119	1.18732	7.72519	0.60277	0.3811	0.999345	211.599146789415	NO
NM_010066	Dnmt1	13433	DNA methyltransferase (cytosine-5) 1	chr9:20711649-20764332	HFD_LepR	10hr_PBS_LepR	OK	0.0133369	2.74696	7.68626	1.25907	0.28685	0.999345	205.965658390596	NO
NM_001159865	Kctd18	51960	potassium channel tetramerisation domain containing 18	chr1:58011944-58026928	HFD_LepR	10hr_PBS_LepR	OK	0.00356105	0.584031	7.3576	0.663764	0.2447	0.999345	164.005456020394	NO
NM_001164426	Kcnk13	217826	potassium channel, subfamily K, member 13	chr12:101202708-101300892	HFD_LepR	10hr_PBS_LepR	OK	0.00502701	0.796946	7.30864	0.940654	0.41195	0.999345	158.533069150297	NO
NM_001130454	Nfe2l1	18023	nuclear factor, erythroid derived 2,-like 1	chr11:96678727-96691282	HFD_LepR	10hr_PBS_LepR	OK	0.00805736	1.19289	7.20993	0.432186	0.12265	0.999345	148.048903987977	NO
NM_001172122	Rbms3	207181	RNA binding motif, single stranded interacting protein	chr9:116481863-117539031	HFD_LepR	10hr_PBS_LepR	OK	0.00458548	0.58972	7.00681	0.859359	0.443	0.999345	128.60563079913	NO
NM_183033	Zfp516	329003	zinc finger protein 516	chr18:83080270-83174706	HFD_LepR	10hr_PBS_LepR	OK	0.00328259	0.406622	6.95271	1.12679	0.27555	0.999345	123.872317032915	NO
NM_001037740	Fam40b	320609	striatin interacting protein 2	chr6:29867012-29909680	HFD_LepR	10hr_PBS_LepR	OK	0.00495464	0.592838	6.90271	1.18758	0.25375	0.999345	119.652771170188	NO
NM_011199	Pth1r	19228	parathyroid hormone 1 receptor	chr9:110624588-110649649	HFD_LepR	10hr_PBS_LepR	OK	0.00734882	0.819242	6.80063	1.09776	0.2564	0.999345	111.479142489956	NO
NM_001165943	Nsun6	74455	NOL1/NOP2/Sun domain family member 6	chr2:14916757-14976499	HFD_LepR	10hr_PBS_LepR	OK	0.00702269	0.782023	6.79904	1.17214	0.198	0.999345	111.356348557468	NO
NM_178371	Slc9a8	77031	solute carrier family 9 (sodium/hydrogen exchanger), member 8	chr2:167247220-167302498	HFD_LepR	10hr_PBS_LepR	OK	0.0214436	1.81294	6.40164	1.77371	0.22315	0.999345	84.5445586736628	NO
NM_011164	Prl	19109	prolactin	chr13:27149438-27157072	HFD_LepR	10hr_PBS_LepR	OK	0.0192628	1.54196	6.32281	1.12743	0.31405	0.999345	80.0489181534544	NO
NM_028640	Whrn	73750	whirlin	chr4:63075943-63156985	HFD_LepR	10hr_PBS_LepR	OK	0.0170864	0.927553	5.76251	1.00823	0.2436	0.999345	54.2860647436572	NO
NM_001161768	Galnt6	207839	UDP-N-acetyl-alpha-D-galactosamine:polypeptide N-acetylgalactosaminyltransferase 6	chr15:100520345-100559807	HFD_LepR	10hr_PBS_LepR	OK	0.00669662	0.351565	5.71421	1.10012	0.1877	0.999345	52.4987075199778	NO
NM_001163233	Fancg	60534	Fanconi anemia, complementation group G	chr4:43015208-43023173	HFD_LepR	10hr_PBS_LepR	OK	0.0173899	0.899348	5.69256	1.47198	0.22465	0.999345	51.7167603743542	NO
NM_001110859	Crem	12916	cAMP responsive element modulator	chr18:3266351-3366861	HFD_LepR	10hr_PBS_LepR	OK	0.0124504	0.642155	5.68866	0.889451	0.23555	0.999345	51.577144595329	NO
NM_008218_1	Hba-a1	15122	hemoglobin alpha, adult chain 1	chr11:32196488-32197310	HFD_LepR	10hr_PBS_LepR	OK	0.0646721	3.27145	5.66064	0.716702	0.21175	0.999345	50.5850792418184	NO
NM_001081636	Ccnd3	12445	cyclin D3	chr17:47641999-47748441	HFD_LepR	10hr_PBS_LepR	OK	0.00972427	0.404485	5.37835	0.482088	0.2689	0.999345	41.5953398670096	NO
NM_001159535	Cacna1c	12288	calcium channel, voltage-dependent, L type, alpha 1C subunit	chr6:118542313-119171632	HFD_LepR	10hr_PBS_LepR	OK	0.0122052	0.433829	5.15156	1.34468	0.20425	0.999345	35.5446370910974	NO
NR_027395	Rnf44	105239	ring finger protein 44	chr13:54780759-54795321	HFD_LepR	10hr_PBS_LepR	OK	0.0916973	3.23608	5.14122	1.1827	0.25575	0.999345	35.2907943851194	NO
NM_001080928	Rbpj	19664	recombination signal binding protein for immunoglobulin kappa J region	chr5:53947017-54048684	HFD_LepR	10hr_PBS_LepR	OK	0.0469963	1.54992	5.04351	1.83081	0.08905	0.999345	32.9797829756406	NO
NM_001177559	Gng12	14701	guanine nucleotide binding protein (G protein), gamma 12	chr6:66846390-66971355	HFD_LepR	10hr_PBS_LepR	OK	0.0296333	0.665334	4.48879	1.28941	0.25715	0.999345	22.4522792046086	NO
NM_001142921	Tcf7l2	21416	transcription factor 7 like 2, T cell specific, HMG box	chr19:55816299-56008145	HFD_LepR	10hr_PBS_LepR	OK	0.0187418	0.416291	4.47326	0.599054	0.47605	0.999345	22.2118861311895	NO
NM_001122822	Wrn	22427	Werner syndrome homolog (human)	chr8:34344844-34495999	HFD_LepR	10hr_PBS_LepR	OK	0.0364282	0.80161	4.45977	1.87788	0.10225	0.999345	22.0051606631134	NO
NM_001165985	Ubap2l	74383	ubiquitin associated protein 2-like	chr3:89803510-89856437	HFD_LepR	10hr_PBS_LepR	OK	0.0734953	1.49433	4.34571	0.932075	0.479	0.999345	20.3324195438948	NO
NM_028956	Pus10	74467	pseudouridylate synthase 10	chr11:23546478-23632876	HFD_LepR	10hr_PBS_LepR	OK	0.0299717	0.590011	4.29907	0.859839	0.44915	0.999345	19.6856166449238	NO
NM_133919	Aff1	17355	AF4/FMR2 family, member 1	chr5:104183180-104284341	HFD_LepR	10hr_PBS_LepR	OK	0.0193254	0.371121	4.26332	1.81964	0.0712	0.999345	19.2038011850155	NO
NM_001025430	Spag9	70834	sperm associated antigen 9	chr11:93857404-93987396	HFD_LepR	10hr_PBS_LepR	OK	0.0405405	0.724627	4.1598	0.650946	0.3079	0.999345	17.87411615875	NO
NM_001142922	Tcf7l2	21416	transcription factor 7 like 2, T cell specific, HMG box	chr19:55816299-56008145	HFD_LepR	10hr_PBS_LepR	OK	0.0712264	1.13966	4.00005	0.968632	0.2137	0.999345	16.0005545273536	NO
NM_181666	Fuk	234730	fucokinase	chr8:113406362-113426359	HFD_LepR	10hr_PBS_LepR	OK	0.0467465	0.729062	3.96311	1.30651	0.1962	0.999345	15.5960631893272	NO
NM_001165987	Ubap2l	74383	ubiquitin associated protein 2-like	chr3:89803510-89856437	HFD_LepR	10hr_PBS_LepR	OK	0.0330301	0.513167	3.95757	0.595196	0.4715	0.999345	15.5362885966146	NO
NM_011529	Tank	21353	TRAF family member-associated Nf-kappa B activator	chr2:61416642-61492226	HFD_LepR	10hr_PBS_LepR	OK	0.0713511	1.04092	3.86678	1.11737	0.2304	0.999345	14.588705812219	NO
NM_001166031	Mrps2	118451	mitochondrial ribosomal protein S2	chr2:28323585-28326697	HFD_LepR	10hr_PBS_LepR	OK	0.0471919	0.524539	3.47444	0.655895	0.46795	0.999345	11.1150304841357	NO
NM_013887	Opn4	30044	opsin 4 (melanopsin)	chr14:35403803-35413328	HFD_LepR	10hr_PBS_LepR	OK	0.0595284	0.659709	3.47018	2.14641	0.0325	0.999345	11.0822583531377	NO
NM_008488	Arhgef1	16801	Rho guanine nucleotide exchange factor (GEF) 1	chr7:25688004-25711610	HFD_LepR	10hr_PBS_LepR	OK	0.0368276	0.402977	3.45184	0.857306	0.352	0.999345	10.9422688274788	NO
NM_001163469	Phtf1	18685	putative homeodomain transcription factor 1	chr3:103718042-103811414	HFD_LepR	10hr_PBS_LepR	OK	0.199369	1.92449	3.27096	1.06471	0.2334	0.999345	9.65288371929049	NO
NM_027539	Dclk2	70762	doublecortin-like kinase 2	chr3:86590071-86724806	HFD_LepR	10hr_PBS_LepR	OK	0.120082	1.15032	3.25994	0.959975	0.36585	0.999345	9.57943123132191	NO
NM_001164497	Papd5	214627	PAP associated domain containing 5	chr8:90723111-90783621	HFD_LepR	10hr_PBS_LepR	OK	0.181042	1.57425	3.12028	1.35409	0.0931	0.999345	8.69556638249886	NO
NM_001104557	Med7	66213	mediator complex subunit 7	chr11:46250448-46256223	HFD_LepR	10hr_PBS_LepR	OK	0.068164	0.578473	3.08517	0.791999	0.20945	0.999345	8.48650187915468	NO
NM_001164352	Efemp2	58859	epidermal growth factor-containing fibulin-like extracellular matrix protein 2	chr19:5474689-5481854	HFD_LepR	10hr_PBS_LepR	OK	0.0485722	0.409933	3.07719	1.06003	0.22	0.999345	8.43968995334345	NO
NM_001190156	Snx7	76561	sorting nexin 7	chr3:117484414-117571854	HFD_LepR	10hr_PBS_LepR	OK	0.127797	1.01319	2.98698	0.981599	0.2104	0.999345	7.92812659817884	NO
NM_001159630	Scmh1	29871	sex comb on midleg homolog 1	chr4:120077885-120202804	HFD_LepR	10hr_PBS_LepR	OK	0.108503	0.857085	2.9817	1.03951	0.2199	0.999345	7.89916413576332	NO
NM_010447	Hnrnpa1	15382	heterogeneous nuclear ribonucleoprotein A1	chr15:103070862-103075386	HFD_LepR	10hr_PBS_LepR	OK	1.39311	10.3487	2.89308	0.893181	0.27935	0.999345	7.42854673313092	NO
NM_011615	Dedd	21945	death effector domain-containing	chr1:173259275-173275776	HFD_LepR	10hr_PBS_LepR	OK	0.175362	1.27767	2.86511	0.937795	0.30355	0.999345	7.28591417075328	NO
NR_029428	Wdr13	73447	WD repeat domain 13	chrX:7700426-7709984	HFD_LepR	10hr_PBS_LepR	OK	0.862966	6.26102	2.85902	1.10534	0.22585	0.999345	7.25522320951823	NO
NM_001113532	Wtap	60532	Wilms' tumour 1-associating protein	chr17:13159664-13185405	HFD_LepR	10hr_PBS_LepR	OK	0.124048	0.872778	2.81472	0.734149	0.48135	0.999345	7.03582695304753	NO
NM_001164172	Map2k7	26400	mitogen-activated protein kinase kinase 7	chr8:4238739-4247897	HFD_LepR	10hr_PBS_LepR	OK	0.284609	1.975	2.7948	0.951485	0.24005	0.999345	6.93934743271127	NO
NM_176923	Wdr59	319481	WD repeat domain 59	chr8:113972683-114046007	HFD_LepR	10hr_PBS_LepR	OK	0.0756818	0.520523	2.78194	0.991903	0.23925	0.999345	6.8777658457557	NO
NM_008665	Myt1	17932	myelin transcription factor 1	chr2:181498036-181562480	HFD_LepR	10hr_PBS_LepR	OK	0.0842563	0.564575	2.74431	1.06546	0.1945	0.999345	6.70069156068144	NO
NM_001110306	Keap1	50868	kelch-like ECH-associated protein 1	chr9:21034173-21043776	HFD_LepR	10hr_PBS_LepR	OK	0.141611	0.938333	2.72817	0.829414	0.31105	0.999345	6.62614603673122	NO
NM_001164156	Mcrs1	51812	microspherule protein 1	chr15:99055406-99082392	HFD_LepR	10hr_PBS_LepR	OK	1.64994	10.845	2.71655	1.28436	0.17205	0.999345	6.57299095600966	NO
NM_001170430	Slc35b3	108652	solute carrier family 35, member B3	chr13:39024008-39052744	HFD_LepR	10hr_PBS_LepR	OK	0.196825	1.28704	2.70907	1.13805	0.23025	0.999345	6.53899989446311	NO
NM_001145885	Ddx4	13206	DEAD (Asp-Glu-Ala-Asp) box polypeptide 4	chr13:113388540-113442518	HFD_LepR	10hr_PBS_LepR	OK	0.0629148	0.406055	2.6902	1.01117	0.2054	0.999345	6.45402873012623	NO
NM_001166033	Gtf3c4	269252	general transcription factor IIIC, polypeptide 4	chr2:28677819-28695880	HFD_LepR	10hr_PBS_LepR	OK	0.121135	0.762124	2.65341	0.90251	0.22275	0.999345	6.29152607404129	NO
NM_001025378	Orc2	18393	origin recognition complex, subunit 2	chr1:58519614-58561763	HFD_LepR	10hr_PBS_LepR	OK	0.323492	2.01878	2.64168	0.871648	0.2522	0.999345	6.24057948304146	NO
NM_028156	1700001P01Rik	72215	RIKEN cDNA 1700001P01 gene	chr11:97632794-97637232	HFD_LepR	10hr_PBS_LepR	OK	0.154576	0.931567	2.59134	2.78124	0.0697	0.999345	6.02658198401472	NO
NM_001079822	Tcf7l1	21415	transcription factor 7 like 1 (T cell specific, HMG box)	chr6:72576373-72738950	HFD_LepR	10hr_PBS_LepR	OK	0.0997009	0.573221	2.52341	1.01196	0.2646	0.999345	5.74939439639724	NO
NM_001163348	Ntng1	80883	netrin G1	chr3:109582967-109946390	HFD_LepR	10hr_PBS_LepR	OK	0.130378	0.724553	2.47439	0.772605	0.3301	0.999345	5.55732263660441	NO
NM_019655	Adar	56417	adenosine deaminase, RNA-specific	chr3:89518943-89568554	HFD_LepR	10hr_PBS_LepR	OK	0.410751	2.26979	2.46622	0.810625	0.30895	0.999345	5.52594039212939	NO
NM_001164885	Lpin2	64898	lipin 2	chr17:71533317-71599158	HFD_LepR	10hr_PBS_LepR	OK	0.105975	0.582495	2.45852	0.664909	0.38535	0.999345	5.49652572540311	NO
NM_001029842	Slc16a6	104681	solute carrier family 16 (monocarboxylic acid transporters), member 6	chr11:109312169-109434643	HFD_LepR	10hr_PBS_LepR	OK	0.0925739	0.506957	2.45319	0.928302	0.3293	0.999345	5.47625641670047	NO
NM_001044697	Zfp2	22678	zinc finger protein 2	chr11:50712213-50729663	HFD_LepR	10hr_PBS_LepR	OK	0.150877	0.809869	2.42431	0.843342	0.2748	0.999345	5.3677221682809	NO
NR_002889_1	Gm5801	545056	ubiquitin-conjugating enzyme E2, J2 homolog pseudogene	chr14:56629128-56630317	HFD_LepR	10hr_PBS_LepR	OK	0.139382	0.744918	2.41804	2.73985	0.00275	0.325288	5.34444449097144	NO
NM_001081144	Zfp518b	100515	zinc finger protein 518B	chr5:39059722-39076065	HFD_LepR	10hr_PBS_LepR	OK	0.198811	1.0383	2.38476	1.0329	0.22035	0.999345	5.22257027372019	NO
NM_001160220	Pum2	80913	pumilio 2 (Drosophila)	chr12:8680939-8759389	HFD_LepR	10hr_PBS_LepR	OK	0.193051	0.989432	2.35762	0.723033	0.3335	0.999345	5.12524155107944	NO
NM_026601	Hyi	68180	hydroxypyruvate isomerase homolog (E. coli)	chr4:118032618-118035349	HFD_LepR	10hr_PBS_LepR	OK	0.857509	4.37302	2.35041	1.34812	0.05005	0.999345	5.09969158646683	NO
NM_001113574	Brd3	67382	bromodomain containing 3	chr2:27301100-27331193	HFD_LepR	10hr_PBS_LepR	OK	0.374339	1.87396	2.32367	1.27151	0.0817	0.999345	5.00604062907185	NO
NM_001161627	Tmem116	77462	transmembrane protein 116	chr5:121902717-121945430	HFD_LepR	10hr_PBS_LepR	OK	0.0963108	0.468549	2.28243	0.982584	0.2379	0.999345	4.86496693605189	NO
NM_026611_1	Rnaset2b	68195	ribonuclease T2B	chr17:8321455-8340697	HFD_LepR	10hr_PBS_LepR	OK	0.090281	0.435471	2.27008	0.870752	0.2455	0.999345	4.82349877491339	NO
NR_028392	Tsr2	69499	TSR2 20S rRNA accumulation	chrX:147481775-147531086	HFD_LepR	10hr_PBS_LepR	OK	0.26309	1.2672	2.26802	0.724187	0.309	0.999345	4.81661629694295	NO
NM_029652	Klhl25	207952	kelch-like 25	chr7:82993223-83019016	HFD_LepR	10hr_PBS_LepR	OK	0.180701	0.851996	2.23724	0.795939	0.4517	0.999345	4.71494192169736	NO
NM_001130175	Tnnt2	21956	troponin T2, cardiac	chr1:137732962-137748838	HFD_LepR	10hr_PBS_LepR	OK	0.27287	1.27329	2.22228	0.596149	0.46465	0.999345	4.666303033017	NO
NR_027492	Hspa13	110920	heat shock protein 70 family, member 13	chr16:75755435-75767063	HFD_LepR	10hr_PBS_LepR	OK	0.27115	1.26454	2.22145	1.12973	0.12795	0.999345	4.66361922422844	NO
NM_001164733	Mpp6	56524	membrane protein, palmitoylated 6 (MAGUK p55 subfamily member 6)	chr6:50060239-50148597	HFD_LepR	10hr_PBS_LepR	OK	0.174679	0.807545	2.20884	0.721945	0.30715	0.999345	4.62303408690054	NO
NM_023719	Txnip	56338	thioredoxin interacting protein	chr3:96361879-96365780	HFD_LepR	10hr_PBS_LepR	OK	0.486577	2.23369	2.19869	1.18342	0.22915	0.999345	4.59062313641431	NO
NM_030716	Kcnip2	80906	Kv channel-interacting protein 2	chr19:45868159-45890293	HFD_LepR	10hr_PBS_LepR	OK	0.360776	1.64185	2.18615	0.67418	0.27175	0.999345	4.55089405280011	NO
NM_001184706	Tfdp2	211586	transcription factor Dp 2	chr9:96096693-96224065	HFD_LepR	10hr_PBS_LepR	OK	0.238138	1.07746	2.17776	1.1849	0.1592	0.999345	4.5245051132633	NO
NM_033522	Ferd3l	114712	Fer3-like (Drosophila)	chr12:34613289-34614174	HFD_LepR	10hr_PBS_LepR	OK	0.120253	0.542719	2.17414	2.2693	0.0194	0.894144	4.51316648898457	NO
NM_001166655	Cdkl3	213084	cyclin-dependent kinase-like 3	chr11:51817722-51898169	HFD_LepR	10hr_PBS_LepR	OK	0.0897559	0.402574	2.16517	0.710481	0.2624	0.999345	4.48519279376228	NO
NM_177173	A830018L16Rik	320492	RIKEN cDNA A830018L16 gene	chr1:11404185-11965983	HFD_LepR	10hr_PBS_LepR	OK	0.275724	1.23273	2.16056	0.789835	0.3116	0.999345	4.47088364453827	NO
NM_001040131	Eif4g2	13690	eukaryotic translation initiation factor 4, gamma 2	chr7:118211498-118226544	HFD_LepR	10hr_PBS_LepR	OK	0.215561	0.962238	2.1583	0.412822	0.5196	0.999345	4.46388543167601	NO
NM_001163511	Spata5	57815	spermatogenesis associated 5	chr3:37319201-37478017	HFD_LepR	10hr_PBS_LepR	OK	0.991356	4.40884	2.15293	1.29757	0.1226	0.999345	4.44730084045067	NO
NM_181424	Gtpbp5	52856	mitochondrial ribosome associated GTPase 2	chr2:179805297-179820607	HFD_LepR	10hr_PBS_LepR	OK	0.290195	1.2844	2.14599	1.00971	0.2271	0.999345	4.42595873385459	NO
NM_001161799	Mfap2	17150	microfibrillar-associated protein 2	chr4:140566338-140571899	HFD_LepR	10hr_PBS_LepR	OK	0.194032	0.846939	2.12596	0.798341	0.35715	0.999345	4.36493448486075	NO
NM_001166493	Rasgrp3	240168	RAS, guanyl releasing protein 3	chr17:75835244-75928393	HFD_LepR	10hr_PBS_LepR	OK	0.0896423	0.389129	2.118	0.746544	0.3546	0.999345	4.34091748752723	NO
NM_001168569	Ctps2	55936	cytidine 5'-triphosphate synthase 2	chrX:159339491-159472473	HFD_LepR	10hr_PBS_LepR	OK	0.258836	1.12284	2.11704	0.703582	0.42685	0.999345	4.33802990943293	NO
NM_053182	Pag1	94212	phosphoprotein associated with glycosphingolipid microdomains 1	chr3:9687481-9833679	HFD_LepR	10hr_PBS_LepR	OK	0.307638	1.33138	2.11362	1.34521	0.07335	0.999345	4.32775851399272	NO
NR_029537	Mir101a	387143	microRNA 101a	chr4:101019549-101019632	HFD_LepR	10hr_PBS_LepR	OK	14.6385	63.3221	2.11294	46.5424	0.224	0.999345	4.32571914859157	NO
NM_001177974	Irak1	16179	interleukin-1 receptor-associated kinase 1	chrX:71259252-71269275	HFD_LepR	10hr_PBS_LepR	OK	0.093975	0.405892	2.11075	0.477836	0.38335	0.999345	4.31915772148001	NO
NM_001033310	Cox18	231430	cytochrome c oxidase assembly protein 18	chr5:90643749-90653021	HFD_LepR	10hr_PBS_LepR	OK	1.40849	6.01259	2.09384	1.2013	0.0902	0.999345	4.26882789774298	NO
NM_001162492	Mpst	246221	mercaptopyruvate sulfurtransferase	chr15:78237141-78244445	HFD_LepR	10hr_PBS_LepR	OK	0.258977	1.10104	2.08796	0.674443	0.342	0.999345	4.25146482016596	NO
NM_023884	Ralgps2	78255	Ral GEF with PH domain and SH3 binding motif 2	chr1:158734296-158869757	HFD_LepR	10hr_PBS_LepR	OK	0.0861491	0.358478	2.05698	0.758546	0.33855	0.999345	4.16114337999206	NO
NM_001159383	Gjc1	14615	gap junction protein, gamma 1	chr11:102660791-102681000	HFD_LepR	10hr_PBS_LepR	OK	0.258793	1.06923	2.0467	0.931206	0.24185	0.999345	4.13159831968564	NO
NM_008010	Fgfr3	14184	fibroblast growth factor receptor 3	chr5:34064372-34079713	HFD_LepR	10hr_PBS_LepR	OK	0.292712	1.2063	2.04303	1.69347	0.02385	0.949581	4.12110150948607	NO
NM_008875	Pld1	18805	phospholipase D1	chr3:27837601-28032284	HFD_LepR	10hr_PBS_LepR	OK	0.197161	0.81212	2.04232	1.04454	0.1147	0.999345	4.11907387223872	NO
NM_001199338	Apoo	68316	apolipoprotein O	chrX:91612448-91662431	HFD_LepR	10hr_PBS_LepR	OK	0.445426	1.81345	2.02548	0.730922	0.2846	0.999345	4.07127309900368	NO
NM_201386	Plec	18810	plectin	chr15:76001403-76061808	HFD_LepR	10hr_PBS_LepR	OK	0.123293	0.501566	2.02435	1.22223	0.3225	0.999345	4.06808549716034	NO
NR_028576	Scarna13	100306943	small Cajal body-specific RNA 1	chr12:106268826-106270489	HFD_LepR	10hr_PBS_LepR	OK	0.337	1.37031	2.02368	0.448566	0.42445	0.999345	4.06619668185027	NO
NM_001161737	Siva1	30954	SIVA1, apoptosis-inducing factor	chr12:113883038-113887363	HFD_LepR	10hr_PBS_LepR	OK	0.246151	0.99974	2.02201	0.6541	0.41135	0.999345	4.06149255550129	NO
NM_030098	Rnase6	78416	ribonuclease, RNase A family, 6	chr14:51748742-51750796	HFD_LepR	10hr_PBS_LepR	OK	0.461908	1.87525	2.0214	3.29037	0.00025	0.0631157	4.05977563911061	NO
NM_001168297	Fbxo30	71865	F-box protein 30	chr10:11001127-11017767	HFD_LepR	10hr_PBS_LepR	OK	0.158271	0.641402	2.01883	0.740778	0.3858	0.999345	4.05255004018237	NO
NM_001164624	Zfp809	235047	zinc finger protein 809	chr9:22030146-22047798	HFD_LepR	10hr_PBS_LepR	OK	0.153528	0.618675	2.01068	1.00105	0.15955	0.999345	4.02972112175992	NO
NM_001166501	Dennd1b	329260	DENN/MADD domain containing 1B	chr1:140860285-141072619	HFD_LepR	10hr_PBS_LepR	OK	0.181442	0.727048	2.00254	1.3215	0.06095	0.999345	4.00704857837562	NO
NM_001083927	Tle3	21887	transducin-like enhancer of split 3, homolog of Drosophila E(spl)	chr9:61220172-61266304	HFD_LepR	10hr_PBS_LepR	OK	0.609445	2.41123	1.9842	0.925874	0.22235	0.999345	3.95643210545968	NO
NM_001161807	Cys1	12879	cystin 1	chr12:25350702-25366660	HFD_LepR	10hr_PBS_LepR	OK	0.388024	1.53123	1.98048	0.670056	0.4077	0.999345	3.94624355682594	NO
NM_009881	Cdyl	12593	chromodomain protein, Y chromosome-like	chr13:35751730-35965933	HFD_LepR	10hr_PBS_LepR	OK	0.186364	0.733337	1.97635	0.69473	0.3584	0.999345	3.93496280824892	NO
NM_001165940	Tshb	22094	thyroid stimulating hormone, beta subunit	chr3:102581320-102586637	HFD_LepR	10hr_PBS_LepR	OK	0.157026	0.617296	1.97496	1.12019	0.1842	0.999345	3.93117339739973	NO
NM_001168622	Znrf1	170737	zinc and ring finger 1	chr8:114060539-114149930	HFD_LepR	10hr_PBS_LepR	OK	0.288376	1.12319	1.96158	0.923465	0.18155	0.999345	3.89488302368923	NO
NM_153779	Aifm2	71361	apoptosis-inducing factor, mitochondrion-associated 2	chr10:61178010-61246612	HFD_LepR	10hr_PBS_LepR	OK	0.259985	1.00986	1.95765	0.843189	0.3213	0.999345	3.88428753381807	NO
NM_001190451	Dcn	13179	decorin	chr10:96942133-96980796	HFD_LepR	10hr_PBS_LepR	OK	0.519346	2.00659	1.94998	1.73477	0.0602	0.999345	3.86369175318721	NO
NM_001193645	Galns	50917	galactosamine (N-acetyl)-6-sulfate sulfatase	chr8:125102136-125135387	HFD_LepR	10hr_PBS_LepR	OK	0.211205	0.812863	1.94437	0.929685	0.18485	0.999345	3.84869674601818	NO
NM_001113474	Lair1	52855	leukocyte-associated Ig-like receptor 1	chr7:3958674-4014806	HFD_LepR	10hr_PBS_LepR	OK	0.115364	0.44301	1.94114	1.10582	0.09455	0.999345	3.84008967070135	NO
NM_001172065	Lrrc56	70552	leucine rich repeat containing 56	chr7:148380028-148399979	HFD_LepR	10hr_PBS_LepR	OK	0.159288	0.594589	1.90025	0.813109	0.24215	0.999345	3.73277875137273	NO
NM_001164610	Smpd4	77626	sphingomyelin phosphodiesterase 4	chr16:17619446-17644923	HFD_LepR	10hr_PBS_LepR	OK	0.102609	0.380133	1.88935	0.757651	0.3235	0.999345	3.70468274273694	NO
NM_001012311	Pgbd1	319207	piggyBac transposable element derived 1	chr13:21513143-21532922	HFD_LepR	10hr_PBS_LepR	OK	0.293245	1.08408	1.88629	0.84212	0.21655	0.999345	3.696833325488	NO
NM_001199203	Spag9	70834	sperm associated antigen 9	chr11:93857404-93987396	HFD_LepR	10hr_PBS_LepR	OK	0.32182	1.18434	1.87976	0.691588	0.32565	0.999345	3.6801383409708	NO
NM_026139	Armcx2	67416	armadillo repeat containing, X-linked 2	chrX:131338680-131343760	HFD_LepR	10hr_PBS_LepR	OK	0.186134	0.681264	1.87187	0.58879	0.36795	0.999345	3.66006685219952	NO
NM_175516	Lingo2	242384	leucine rich repeat and Ig domain containing 2	chr4:35653896-36898777	HFD_LepR	10hr_PBS_LepR	OK	0.188977	0.68636	1.86075	1.11364	0.12055	0.999345	3.63196424490794	NO
NM_001195774	Gprc5b	64297	G protein-coupled receptor, family C, group 5, member B	chr7:125985731-126138725	HFD_LepR	10hr_PBS_LepR	OK	0.41136	1.49231	1.85907	0.878521	0.21615	0.999345	3.62773733037556	NO
NM_001113214	Odf2	18286	outer dense fiber of sperm tails 2	chr2:29745239-29787266	HFD_LepR	10hr_PBS_LepR	OK	1.63973	5.94194	1.85747	1.25263	0.0791	0.999345	3.62371627109265	NO
NM_001177620	Arpp21	74100	cyclic AMP-regulated phosphoprotein, 21	chr9:111967594-112251429	HFD_LepR	10hr_PBS_LepR	OK	0.695313	2.50849	1.85108	1.09846	0.1113	0.999345	3.60770156143569	NO
NM_001193660	Cldn12	64945	claudin 12	chr5:5505014-5514976	HFD_LepR	10hr_PBS_LepR	OK	0.132961	0.476437	1.84128	0.607421	0.4001	0.999345	3.58327805982478	NO
NM_001170786	Mthfd1l	270685	methylenetetrahydrofolate dehydrogenase (NADP+ dependent) 1-like	chr10:6179459-6373466	HFD_LepR	10hr_PBS_LepR	OK	0.48612	1.73952	1.8393	1.41231	0.08505	0.999345	3.57836362956844	NO
NM_023117	Cdc25b	12531	cell division cycle 25B	chr2:131012686-131024233	HFD_LepR	10hr_PBS_LepR	OK	0.186956	0.665831	1.83246	0.894409	0.25235	0.999345	3.56143830841867	NO
NM_027712	Dlgap1	224997	discs, large (Drosophila) homolog-associated protein 1	chr17:70774131-71170753	HFD_LepR	10hr_PBS_LepR	OK	0.126187	0.445381	1.81948	0.475951	0.56535	0.999345	3.52953958085314	NO
NM_001044699	Zfp2	22678	zinc finger protein 2	chr11:50712213-50729663	HFD_LepR	10hr_PBS_LepR	OK	0.385439	1.36004	1.81908	0.770922	0.23785	0.999345	3.52856112033918	NO
NR_024487	Uqcc	56046	ubiquinol-cytochrome c reductase complex assembly factor 1	chr2:155672621-155756046	HFD_LepR	10hr_PBS_LepR	OK	1.74459	6.06553	1.79775	1.74252	0.01085	0.714116	3.47677570883621	NO
NM_001083125	Lhx6	16874	LIM homeobox protein 6	chr2:35937472-35960928	HFD_LepR	10hr_PBS_LepR	OK	0.106507	0.369386	1.79418	0.73846	0.3152	0.999345	3.46818294008661	NO
NM_173408	Dcun1d3	233805	DCN1, defective in cullin neddylation 1, domain containing 3 (S. cerevisiae)	chr7:126996676-127039259	HFD_LepR	10hr_PBS_LepR	OK	0.122726	0.42522	1.79277	0.69462	0.35445	0.999345	3.46479501060211	NO
NM_172498	Ptk2b	19229	PTK2 protein tyrosine kinase 2 beta	chr14:66772093-66899889	HFD_LepR	10hr_PBS_LepR	OK	0.688635	2.37059	1.78344	1.00434	0.12375	0.999345	3.44246026027499	NO
NM_001163302	Pxmp3	19302	peroxisomal biogenesis factor 2	chr3:5560187-5576239	HFD_LepR	10hr_PBS_LepR	OK	0.436144	1.47563	1.75845	0.591838	0.3681	0.999345	3.38334430494608	NO
NM_016885	Emcn	59308	endomucin	chr3:137004041-137094033	HFD_LepR	10hr_PBS_LepR	OK	0.106259	0.356012	1.74435	0.498726	0.1467	0.999345	3.35043867293774	NO
NM_027141	Spsb3	79043	splA/ryanodine receptor domain and SOCS box containing 3	chr17:25023618-25029092	HFD_LepR	10hr_PBS_LepR	OK	0.21849	0.725475	1.73136	0.483864	0.46015	0.999345	3.32040679001085	NO
NM_001003933	Rtn3	20168	reticulon 3	chr19:7492114-7557779	HFD_LepR	10hr_PBS_LepR	OK	0.381254	1.26215	1.72706	0.300663	0.6293	0.999345	3.31052494231166	NO
NR_028122	2310001K24Rik	69517	RIKEN cDNA 2310001K24 gene	chr2:163294438-163298739	HFD_LepR	10hr_PBS_LepR	OK	0.153282	0.506655	1.72481	0.400766	0.4786	0.999345	3.30536593398608	NO
NM_178408	Arrdc1	215705	arrestin domain containing 1	chr2:24780871-24790801	HFD_LepR	10hr_PBS_LepR	OK	0.240998	0.79392	1.71997	0.497412	0.497	0.999345	3.29429556540756	NO
NM_139130	Coro6	216961	coronin 6	chr11:77277414-77283003	HFD_LepR	10hr_PBS_LepR	OK	0.268233	0.882548	1.71818	0.92426	0.1766	0.999345	3.29021075729787	NO
NM_015785	Zpbp	53604	zona pellucida binding protein	chr11:11180042-11362422	HFD_LepR	10hr_PBS_LepR	OK	0.166608	0.547857	1.71735	0.888238	0.2375	0.999345	3.28831840343997	NO
NM_007928	Mark2	13728	MAP/microtubule affinity-regulating kinase 2	chr19:7349885-7416334	HFD_LepR	10hr_PBS_LepR	OK	1.01659	3.28041	1.69014	0.694616	0.4248	0.999345	3.22688016009932	NO
NM_001113545	Lima1	65970	LIM domain and actin binding 1	chr15:99608898-99705887	HFD_LepR	10hr_PBS_LepR	OK	0.167234	0.538222	1.68634	1.1458	0.12275	0.999345	3.21839187294526	NO
NM_001190327	Tmsb10	19240	thymosin, beta 10	chr6:72907340-72908742	HFD_LepR	10hr_PBS_LepR	OK	2.00425	6.4241	1.68043	0.325676	0.5803	0.999345	3.20523469874252	NO
NM_009514	Vpreb3	22364	pre-B lymphocyte gene 3	chr10:75411056-75412391	HFD_LepR	10hr_PBS_LepR	OK	0.199586	0.639273	1.67942	1.94384	0.0455	0.999345	3.20299156762983	NO
NM_026756	Nfic	18029	nuclear factor I/C	chr10:80858935-80889918	HFD_LepR	10hr_PBS_LepR	OK	0.383765	1.21265	1.65987	0.978578	0.18695	0.999345	3.15988050053077	NO
NM_001122843	Tnpo2	212999	transportin 2 (importin 3, karyopherin beta 2b)	chr8:87560813-87581481	HFD_LepR	10hr_PBS_LepR	OK	1.09748	3.40806	1.63476	1.08749	0.1238	0.999345	3.10535886405488	NO
NM_207675	Cadm1	54725	cell adhesion molecule 1	chr9:47338434-47661468	HFD_LepR	10hr_PBS_LepR	OK	0.335673	1.03304	1.62176	0.50292	0.47465	0.999345	3.07750243882255	NO
NM_153089	Ppp1r16b	228852	protein phosphatase 1, regulatory (inhibitor) subunit 16B	chr2:158492468-158592070	HFD_LepR	10hr_PBS_LepR	OK	0.829443	2.55036	1.62048	0.430701	0.4883	0.999345	3.07477320219224	NO
NM_145688	Ccdc46	76380	centrosomal protein 112	chr11:108286579-108721929	HFD_LepR	10hr_PBS_LepR	OK	0.239467	0.73569	1.61927	1.07501	0.08875	0.999345	3.07219544618084	NO
NM_001168240	Irak1bp1	65099	interleukin-1 receptor-associated kinase 1 binding protein 1	chr9:82723412-82741295	HFD_LepR	10hr_PBS_LepR	OK	0.23116	0.702784	1.60419	0.590826	0.36265	0.999345	3.04025008118528	NO
NM_025278	Gng12	14701	guanine nucleotide binding protein (G protein), gamma 12	chr6:66846390-66971355	HFD_LepR	10hr_PBS_LepR	OK	0.489746	1.47927	1.59478	0.729242	0.2305	0.999345	3.02048453513013	NO
NM_001163276	Med16	216154	mediator complex subunit 16	chr10:79357451-79371683	HFD_LepR	10hr_PBS_LepR	OK	0.620984	1.86502	1.58656	0.582819	0.50255	0.999345	3.00332374621924	NO
NM_001039159	Ube2j2	140499	ubiquitin-conjugating enzyme E2J 2	chr4:155317939-155333713	HFD_LepR	10hr_PBS_LepR	OK	0.207422	0.621761	1.58379	0.847367	0.184	0.999345	2.99756284378433	NO
NM_001013378	Uspl1	231915	ubiquitin specific peptidase like 1	chr5:149996135-150027010	HFD_LepR	10hr_PBS_LepR	OK	0.209355	0.627199	1.58297	0.832895	0.1409	0.999345	2.99585957105219	NO
NM_001163705	Fbxo6	50762	F-box protein 6	chr4:147519824-147526244	HFD_LepR	10hr_PBS_LepR	OK	2.94893	8.81512	1.57979	1.76168	0.01235	0.746072	2.98926334571351	NO
NM_011754	Zfp27	22689	zinc finger protein 27	chr7:30678355-30691123	HFD_LepR	10hr_PBS_LepR	OK	0.566961	1.69281	1.5781	0.728058	0.27365	0.999345	2.98576371679169	NO
NM_008220	Hbb-b1	101488143	hemoglobin, beta adult t chain	chr7:110961037-110962437	HFD_LepR	10hr_PBS_LepR	OK	2.72194	8.10903	1.5749	0.634352	0.2877	0.999345	2.97914842025574	NO
NM_134111	Eaf2	106389	ELL associated factor 2	chr16:36792969-36874912	HFD_LepR	10hr_PBS_LepR	OK	0.231943	0.690758	1.57441	0.668483	0.3204	0.999345	2.97813674778805	NO
NM_026221	Ppfibp1	67533	PTPRF interacting protein, binding protein 1 (liprin beta 1)	chr6:146837015-146980545	HFD_LepR	10hr_PBS_LepR	OK	0.561298	1.66997	1.57298	0.70916	0.26895	0.999345	2.97518627974349	NO
NM_009278	Ssb	20823	Sjogren syndrome antigen B	chr2:69699618-69723661	HFD_LepR	10hr_PBS_LepR	OK	0.539435	1.60277	1.57104	0.431218	0.496	0.999345	2.97118821900913	NO
NM_146059	2410075B13Rik	223648	coiled-coil domain containing 166	chr15:75810301-75812715	HFD_LepR	10hr_PBS_LepR	OK	0.632099	1.87352	1.56753	0.654297	0.34345	0.999345	2.96396826316745	NO
NM_199469	Nploc4	217365	nuclear protein localization 4 homolog (S. cerevisiae)	chr11:120241111-120299014	HFD_LepR	10hr_PBS_LepR	OK	0.161791	0.479403	1.56711	0.436943	0.55025	0.999345	2.9631055129334	NO
NM_001190448	Ddc	13195	dopa decarboxylase	chr11:11714103-11798147	HFD_LepR	10hr_PBS_LepR	OK	0.124611	0.366853	1.55777	0.193145	0.7469	0.999345	2.94398434559905	NO
NM_001166650	Zfp280c	208968	zinc finger protein 280C	chrX:45894802-45947629	HFD_LepR	10hr_PBS_LepR	OK	0.161675	0.475312	1.55578	0.506774	0.3976	0.999345	2.93992632223284	NO
NM_001198826	App	11820	amyloid beta (A4) precursor protein	chr16:84954680-85173952	HFD_LepR	10hr_PBS_LepR	OK	0.405727	1.18846	1.55051	0.236357	0.6929	0.999345	2.92920669828318	NO
NM_016770	Folh1	53320	folate hydrolase 1	chr7:93867485-93924374	HFD_LepR	10hr_PBS_LepR	OK	0.130895	0.38239	1.54663	0.907205	0.25785	0.999345	2.92133944127607	NO
NM_026860	Gkn3	68888	gastrokine 3	chr6:87333312-87338929	HFD_LepR	10hr_PBS_LepR	OK	0.391519	1.13734	1.53851	2.34622	0.0066	0.552668	2.90494329047811	NO
NM_174996	D4Ertd22e	213491	SUZ RNA binding domain containing 1	chr4:140668929-140695711	HFD_LepR	10hr_PBS_LepR	OK	0.783042	2.25407	1.52537	0.947688	0.15985	0.999345	2.87860532531213	NO
NM_001168288	Arhgap39	223666	Rho GTPase activating protein 39	chr15:76554414-76648600	HFD_LepR	10hr_PBS_LepR	OK	0.403094	1.15714	1.52138	1.20608	0.04815	0.999345	2.8706550885056	NO
NM_001109757	Atp7a	11977	ATPase, Cu++ transporting, alpha polypeptide	chrX:103222614-103323499	HFD_LepR	10hr_PBS_LepR	OK	0.264807	0.760109	1.52127	1.06395	0.1132	0.999345	2.87043622033673	NO
NM_001146084	Fastkd5	380601	FAST kinase domains 5	chr2:130415737-130455763	HFD_LepR	10hr_PBS_LepR	OK	0.579393	1.64189	1.50274	1.06609	0.11	0.999345	2.83380404374101	NO
NM_001177722	Madd	228355	MAP-kinase activating death domain	chr2:90977516-91024025	HFD_LepR	10hr_PBS_LepR	OK	0.170752	0.481836	1.49664	0.472505	0.43205	0.999345	2.82184745493785	NO
NM_001199902	Pfdn4	109054	prefoldin 4	chr2:170308464-170344570	HFD_LepR	10hr_PBS_LepR	OK	0.215238	0.606704	1.49506	0.315254	0.58455	0.999345	2.81875873672663	NO
NM_023813	Camk2d	108058	calcium/calmodulin-dependent protein kinase II, delta	chr3:126299890-126547972	HFD_LepR	10hr_PBS_LepR	OK	2.20439	6.21262	1.49483	1.09559	0.10575	0.999345	2.81830939517112	NO
NM_198724	Egfl7	353156	EGF-like domain 7	chr2:26436575-26448202	HFD_LepR	10hr_PBS_LepR	OK	0.254351	0.713044	1.48717	0.460413	0.58995	0.999345	2.80338521565453	NO
NM_001161770	Lmo4	16911	LIM domain only 4	chr3:143851493-143868219	HFD_LepR	10hr_PBS_LepR	OK	0.172721	0.481551	1.47925	0.312773	0.5964	0.999345	2.7880375656118	NO
NM_001146049	Htatip2	53415	HIV-1 tat interactive protein 2, homolog (human)	chr7:57014475-57029369	HFD_LepR	10hr_PBS_LepR	OK	0.243458	0.675421	1.47211	0.565035	0.4522	0.999345	2.77427345797969	NO
NM_001168657	Socs2	216233	suppressor of cytokine signaling 2	chr10:94874123-94879491	HFD_LepR	10hr_PBS_LepR	OK	0.684383	1.89589	1.47	0.624898	0.26775	0.999345	2.77021893622185	NO
NM_007547	Sirpa	19261	signal-regulatory protein alpha	chr2:129418574-129457964	HFD_LepR	10hr_PBS_LepR	OK	1.03175	2.85025	1.466	0.578179	0.37	0.999345	2.76254889628771	NO
NM_001145977	Cadm2	239857	cell adhesion molecule 2	chr16:66655665-67621153	HFD_LepR	10hr_PBS_LepR	OK	1.00972	2.77433	1.45818	0.583012	0.3205	0.999345	2.74761525579272	NO
NM_001139520	Samhd1	56045	SAM domain and HD domain, 1	chr2:156923264-156960958	HFD_LepR	10hr_PBS_LepR	OK	0.559885	1.53158	1.45181	1.26293	0.05255	0.999345	2.73551032294024	NO
NM_001098226	Tead3	21678	TEA domain family member 3	chr17:28468619-28487750	HFD_LepR	10hr_PBS_LepR	OK	0.270838	0.740649	1.45136	1.24197	0.0645	0.999345	2.7346572059272	NO
NM_019543	Pigp	56176	phosphatidylinositol glycan anchor biosynthesis, class P	chr16:94580369-94690828	HFD_LepR	10hr_PBS_LepR	OK	1.14638	3.10808	1.43894	0.236451	0.7414	0.999345	2.71121589495606	NO
NM_001160251	Zfp281	226442	zinc finger protein 281	chr1:138521477-138526968	HFD_LepR	10hr_PBS_LepR	OK	1.32878	3.59877	1.4374	0.640319	0.3467	0.999345	2.70832336069737	NO
NM_001168403	Ankrd55	77318	ankyrin repeat domain 55	chr13:113078658-113174210	HFD_LepR	10hr_PBS_LepR	OK	0.270326	0.728691	1.43061	0.808998	0.1807	0.999345	2.69560666862866	NO
NM_001146050	Htatip2	53415	HIV-1 tat interactive protein 2, homolog (human)	chr7:57014475-57029369	HFD_LepR	10hr_PBS_LepR	OK	0.754053	2.0279	1.42725	0.720819	0.293	0.999345	2.68933597434152	NO
NM_178677	Sec22c	215474	SEC22 vesicle trafficking protein homolog C (S. cerevisiae)	chr9:121589162-121614147	HFD_LepR	10hr_PBS_LepR	OK	0.384551	1.02511	1.41453	0.879426	0.166	0.999345	2.66572877378704	NO
NM_001142746	Pcdh15	11994	protocadherin 15	chr10:73284614-74112477	HFD_LepR	10hr_PBS_LepR	OK	0.196302	0.522905	1.41347	0.652875	0.3439	0.999345	2.66377088621367	NO
NM_001104556	Med7	66213	mediator complex subunit 7	chr11:46250448-46256223	HFD_LepR	10hr_PBS_LepR	OK	0.337548	0.896461	1.40915	0.765562	0.20905	0.999345	2.65580643212156	NO
NM_009649	Akap2	11641	A kinase (PRKA) anchor protein 2	chr4:57858119-57909856	HFD_LepR	10hr_PBS_LepR	OK	0.445208	1.17906	1.40509	0.411486	0.38855	0.999345	2.64834302787293	NO
NM_001167832	Zfp764	233893	zinc finger protein 764	chr7:134547181-134550336	HFD_LepR	10hr_PBS_LepR	OK	0.372187	0.970031	1.382	0.573267	0.28715	0.999345	2.60629429872659	NO
NM_011058	Pdgfra	18595	platelet derived growth factor receptor, alpha polypeptide	chr5:75548315-75594229	HFD_LepR	10hr_PBS_LepR	OK	0.318496	0.828077	1.37849	0.799776	0.11875	0.999345	2.59996103123891	NO
NM_011718	Wnt10b	22410	wingless related MMTV integration site 10b	chr15:98602182-98608581	HFD_LepR	10hr_PBS_LepR	OK	0.164413	0.425148	1.37064	2.09441	0.0032	0.340428	2.58585252776199	NO
NM_001159574	Fip1l1	66899	FIP1 like 1 (S. cerevisiae)	chr5:74931506-75098928	HFD_LepR	10hr_PBS_LepR	OK	0.219483	0.565984	1.36666	0.400153	0.65355	0.999345	2.57872870059477	NO
NM_146095	Rorb	225998	RAR-related orphan receptor beta	chr19:19011057-19185686	HFD_LepR	10hr_PBS_LepR	OK	0.166192	0.427816	1.36414	0.941627	0.1319	0.999345	2.57422828715345	NO
NR_028364	AI450353	103729	expressed sequence AI450353	chr11:83105200-83112479	HFD_LepR	10hr_PBS_LepR	OK	0.163248	0.418754	1.35904	0.612194	0.36015	0.999345	2.56514432544084	NO
NM_001012449	Zfp708	432769	zinc finger protein 708	chr13:67170333-67198912	HFD_LepR	10hr_PBS_LepR	OK	0.494308	1.26795	1.35901	1.30577	0.0383	0.999345	2.56509098531872	NO
NR_037304	Mir3471-1	100499521	microRNA 3471-1	chr9:30942991-31066970	HFD_LepR	10hr_PBS_LepR	OK	35.0106	89.4921	1.35397	5.40798	0.61485	0.999345	2.55614557230055	NO
NM_001198825	App	11820	amyloid beta (A4) precursor protein	chr16:84954680-85173952	HFD_LepR	10hr_PBS_LepR	OK	0.540252	1.38008	1.35304	0.241132	0.7208	0.999345	2.55449834314191	NO
NM_001163749	2310057J16Rik	69697	calmodulin regulated spectrin-associated protein family, member 3	chr8:3587449-3609075	HFD_LepR	10hr_PBS_LepR	OK	1.86761	4.76463	1.35117	1.26647	0.0471	0.999345	2.55118938510003	NO
NM_001122605	Dazap1	70248	DAZ associated protein 1	chr10:79727735-79751158	HFD_LepR	10hr_PBS_LepR	OK	1.29986	3.31178	1.34925	1.14416	0.05955	0.999345	2.54779641187708	NO
NM_001199116	Slc29a1	63959	solute carrier family 29 (nucleoside transporters), member 1	chr17:45722148-45736552	HFD_LepR	10hr_PBS_LepR	OK	1.87897	4.78215	1.34772	1.89998	0.007	0.561199	2.54509586732815	NO
NM_031158	Ank1	11733	ankyrin 1, erythroid	chr8:24085353-24260968	HFD_LepR	10hr_PBS_LepR	OK	0.466145	1.18632	1.34765	1.11421	0.05605	0.999345	2.54497238150223	NO
NM_017368	Celf1	13046	CUGBP, Elav-like family member 1	chr2:90780614-90857210	HFD_LepR	10hr_PBS_LepR	OK	1.24502	3.15239	1.34028	1.19603	0.06775	0.999345	2.53200455476561	NO
NM_013658	Sema4a	20351	sema domain, immunoglobulin domain (Ig), transmembrane domain (TM) and short cytoplasmic domain, (semaphorin) 4A	chr3:88239883-88265104	HFD_LepR	10hr_PBS_LepR	OK	0.532966	1.3452	1.33571	0.843296	0.15625	0.999345	2.52399665788991	NO
NM_001025257	Vegfa	22339	vascular endothelial growth factor A	chr17:46153942-46169326	HFD_LepR	10hr_PBS_LepR	OK	0.617087	1.54115	1.32046	0.88457	0.15835	0.999345	2.49745727938316	NO
NR_028332	Zfp672	319475	zinc finger protein 672	chr11:58128615-58136848	HFD_LepR	10hr_PBS_LepR	OK	0.547596	1.366	1.31878	0.498163	0.44645	0.999345	2.49455071484772	NO
NM_001190984	Lancl1	14768	LanC (bacterial lantibiotic synthetase component C)-like 1	chr1:67047090-67085446	HFD_LepR	10hr_PBS_LepR	OK	2.24102	5.51469	1.29912	0.61105	0.3187	0.999345	2.46078736352878	NO
NM_001163792	Fam76a	230789	family with sequence similarity 76, member A	chr4:132455127-132478466	HFD_LepR	10hr_PBS_LepR	OK	0.53112	1.30116	1.29269	0.424355	0.54615	0.999345	2.44984419544373	NO
NM_001109761	Capn3	12335	calpain 3	chr2:120289328-120330655	HFD_LepR	10hr_PBS_LepR	OK	0.17728	0.433145	1.28882	0.763933	0.25845	0.999345	2.44328134468575	NO
NM_001146346	Emp3	13732	epithelial membrane protein 3	chr7:53173392-53176796	HFD_LepR	10hr_PBS_LepR	OK	0.398203	0.972352	1.28797	0.642089	0.2883	0.999345	2.44184224812824	NO
NM_001079903	Repin1	58887	replication initiator 1	chr6:48543881-48549081	HFD_LepR	10hr_PBS_LepR	OK	1.01378	2.47509	1.28774	0.878743	0.18465	0.999345	2.44145299126146	NO
NM_001163631	Satb1	20230	special AT-rich sequence binding protein 1	chr17:51875511-51972615	HFD_LepR	10hr_PBS_LepR	OK	0.754414	1.8405	1.28667	0.74476	0.27505	0.999345	2.43964291628593	NO
[truncated: 27,323 more rows]

## Sheet: enrichment
Functional enrichment of 67 differentially expressed genes using DAVID (http://david.abcc.ncifcrf.gov)
[truncated: 113 more rows]
