# Supplementary material for: Increased leptin signaling drives the response of hypothalamic LepRb neurons to diet-induced obesity
Source: Mol Metab. 2026 May 2;108:102378. doi: 10.1016/j.molmet.2026.102378 (PMC13206730; doi:10.1016/j.molmet.2026.102378)
Supplement: Multimedia component 3 [file mmc3.xlsx]

## Sheet: genes
Select Differentially Expressed Transcripts Based on Three Criteria
Test Status OK
FDR (q-value) <= 0.05
Fold Change >= Threshold or <= 1/Threshold, where Threshold = 1.5
test_id	gene		NCBI Gene	Description	locus	sample_1	sample_2	status	value_1	value_2	log2(fold_change)	test_stat	p_value	q_value	Fold Change		Diff Exp	GO Annotation
Lrrc17	Lrrc17	Lrrc17	74511	leucine rich repeat containing 17	chr5:20989664-21151423	Ob_PBS_LepR	10hr_PBS_LepR	OK	4.43092	0.408417	-3.43949	-5.4478	5e-05	0.00503297	0.0921744044406115	10.849	YES	GO_BP (GO:0001503)~ ossification; GO_BP (GO:0001649)~ osteoblast differentiation; GO_MF (GO:0003674)~ molecular_function; GO_CC (GO:0005576)~ extracellular region; GO_CC (GO:0005615)~ extracellular space; GO_BP (GO:0033687)~ osteoblast proliferation; GO_BP (GO:0045671)~ negative regulation of osteoclast differentiation; GO_BP (GO:0048539)~ bone marrow development
1700024P16Rik	1700024P16Rik	1700024P16Rik	242594	RIKEN cDNA 1700024P16 gene	chr4:104586060-104689468	Ob_PBS_LepR	10hr_PBS_LepR	OK	0.667345	0.0792421	-3.07409	-4.01859	5e-05	0.00503297	0.118742640076946	8.42157	YES	GO_MF (GO:0003674)~ molecular_function; GO_CC (GO:0005575)~ cellular_component; GO_BP (GO:0008150)~ biological_process
Gm885	Gm885	Gm885	380732	mast cell immunoglobulin like receptor 1	chr11:106612581-106628882	Ob_PBS_LepR	10hr_PBS_LepR	OK	0.803407	0.101914	-2.97878	-3.06677	0.0007	0.0454379	0.126852160835659	7.88319	YES	GO_MF (GO:0005515)~ protein binding; GO_CC (GO:0005576)~ extracellular region; GO_CC (GO:0005886)~ plasma membrane; GO_CC (GO:0005887)~ integral to plasma membrane; GO_CC (GO:0016020)~ membrane; GO_CC (GO:0016021)~ integral to membrane; GO_BP (GO:0033004)~ negative regulation of mast cell activation; GO_BP (GO:0043303)~ mast cell degranulation
Mtrnr2l	Mtrnr2l	Mtrnr2l	100463512	predicted gene, 20594	chr6:79768024-79768358	Ob_PBS_LepR	10hr_PBS_LepR	OK	51.3098	7.59957	-2.75524	-11.3929	5e-05	0.00503297	0.148111955105971	6.75165	YES
Lyve1	Lyve1	Lyve1	114332	lymphatic vessel endothelial hyaluronan receptor 1	chr7:117994120-118006467	Ob_PBS_LepR	10hr_PBS_LepR	OK	0.743241	0.122085	-2.60595	-3.63189	5e-05	0.00503297	0.164259646100552	6.08792	YES	GO_MF (GO:0004888)~ transmembrane signaling receptor activity; GO_MF (GO:0005540)~ hyaluronic acid binding; GO_CC (GO:0005886)~ plasma membrane; GO_BP (GO:0006027)~ glycosaminoglycan catabolic process; GO_BP (GO:0006810)~ transport; GO_BP (GO:0007155)~ cell adhesion; GO_BP (GO:0007165)~ signal transduction; GO_CC (GO:0016020)~ membrane; GO_CC (GO:0016021)~ integral to membrane; GO_CC (GO:0071944)…
Agrp	Agrp	Agrp	11604	agouti related protein	chr8:108090597-108092198	Ob_PBS_LepR	10hr_PBS_LepR	OK	1167.76	210.239	-2.47364	-14.2913	5e-05	0.00503297	0.180036334213552	5.55443	YES	GO_MF (GO:0005102)~ receptor binding; GO_MF (GO:0005184)~ neuropeptide hormone activity; GO_CC (GO:0005576)~ extracellular region; GO_CC (GO:0005615)~ extracellular space; GO_CC (GO:0005794)~ Golgi apparatus; GO_CC (GO:0005796)~ Golgi lumen; GO_BP (GO:0007218)~ neuropeptide signaling pathway; GO_BP (GO:0008343)~ adult feeding behavior; GO_BP (GO:0009755)~ hormone-mediated signaling pathway; GO_BP…
Cbln3	Cbln3	Cbln3	56410	cerebellin 3 precursor protein	chr14:56497756-56503093	Ob_PBS_LepR	10hr_PBS_LepR	OK	1.16081	0.255026	-2.18642	-4.24042	5e-05	0.00503297	0.219695922641288	4.55175	YES	GO_MF (GO:0005515)~ protein binding; GO_CC (GO:0005576)~ extracellular region; GO_CC (GO:0005615)~ extracellular space; GO_CC (GO:0005783)~ endoplasmic reticulum; GO_CC (GO:0005794)~ Golgi apparatus; GO_BP (GO:0008150)~ biological_process; GO_CC (GO:0030054)~ cell junction; GO_CC (GO:0045202)~ synapse
Npy	Npy	Npy	109648	neuropeptide Y	chr6:49772727-49779504	Ob_PBS_LepR	10hr_PBS_LepR	OK	4539.01	1089.4	-2.05884	-12.2355	5e-05	0.00503297	0.240008931626057	4.16651	YES	GO_MF (GO:0001664)~ G-protein coupled receptor binding; GO_MF (GO:0005179)~ hormone activity; GO_CC (GO:0005576)~ extracellular region; GO_CC (GO:0005615)~ extracellular space; GO_BP (GO:0007218)~ neuropeptide signaling pathway; GO_BP (GO:0007268)~ synaptic transmission; GO_BP (GO:0008217)~ regulation of blood pressure; GO_BP (GO:0008343)~ adult feeding behavior; GO_MF (GO:0031841)~ neuropeptide …
Nmb	Nmb	Nmb	68039	neuromedin B	chr7:88047112-88049957	Ob_PBS_LepR	10hr_PBS_LepR	OK	10.9958	2.65821	-2.04842	-6.07474	5e-05	0.00503297	0.241748693839431	4.13653	YES	GO_CC (GO:0005576)~ extracellular region; GO_BP (GO:0007204)~ positive regulation of cytosolic calcium ion concentration; GO_BP (GO:0007218)~ neuropeptide signaling pathway; GO_BP (GO:0008284)~ positive regulation of cell proliferation; GO_MF (GO:0031710)~ neuromedin B receptor binding; GO_BP (GO:0042593)~ glucose homeostasis; GO_CC (GO:0043005)~ neuron projection; GO_BP (GO:0046887)~ positive re…
Cdkn1a	Cdkn1a	Cdkn1a	12575	cyclin-dependent kinase inhibitor 1A (P21)	chr17:29227930-29237667	Ob_PBS_LepR	10hr_PBS_LepR	OK	29.3258	7.32607	-2.00106	-7.11893	5e-05	0.00503297	0.249816383460254	4.00294	YES	GO_BP (GO:0000079)~ regulation of cyclin-dependent protein serine/threonine kinase activity; GO_BP (GO:0000082)~ G1/S transition of mitotic cell cycle; GO_BP (GO:0000086)~ G2/M transition of mitotic cell cycle; GO_CC (GO:0000307)~ cyclin-dependent protein kinase holoenzyme complex; GO_MF (GO:0004860)~ protein kinase inhibitor activity; GO_MF (GO:0004861)~ cyclin-dependent protein serine/threonine…
Sult1a1	Sult1a1	Sult1a1	20887	sulfotransferase family 1A, phenol-preferring, member 1	chr7:133816383-133819871	Ob_PBS_LepR	10hr_PBS_LepR	OK	4.36142	1.13221	-1.94566	-4.72201	5e-05	0.00503297	0.259595989424875	3.85214	YES	GO_MF (GO:0000166)~ nucleotide binding; GO_MF (GO:0004062)~ aryl sulfotransferase activity; GO_CC (GO:0005737)~ cytoplasm; GO_CC (GO:0005829)~ cytosol; GO_BP (GO:0006584)~ catecholamine metabolic process; GO_BP (GO:0006629)~ lipid metabolic process; GO_BP (GO:0006805)~ xenobiotic metabolic process; GO_MF (GO:0008146)~ sulfotransferase activity; GO_BP (GO:0008202)~ steroid metabolic process; GO_BP…
Hif3a	Hif3a	Hif3a	53417	hypoxia inducible factor 3, alpha subunit	chr7:17616341-17647776	Ob_PBS_LepR	10hr_PBS_LepR	OK	0.647823	0.191364	-1.75928	-3.59261	5e-05	0.00503297	0.2953955504438	3.38529	YES	GO_BP (GO:0001666)~ response to hypoxia; GO_MF (GO:0003677)~ DNA binding; GO_MF (GO:0003700)~ sequence-specific DNA binding transcription factor activity; GO_MF (GO:0004871)~ signal transducer activity; GO_CC (GO:0005634)~ nucleus; GO_CC (GO:0005737)~ cytoplasm; GO_CC (GO:0005886)~ plasma membrane; GO_BP (GO:0006351)~ transcription, DNA-dependent; GO_BP (GO:0006355)~ regulation of transcription, …
Fosl2	Fosl2	Fosl2	14284	fos-like antigen 2	chr5:32438844-32460212	Ob_PBS_LepR	10hr_PBS_LepR	OK	5.33048	1.6331	-1.70665	-5.89317	5e-05	0.00503297	0.306370649944375	3.26402	YES	GO_MF (GO:0000977)~ RNA polymerase II regulatory region sequence-specific DNA binding; GO_MF (GO:0003677)~ DNA binding; GO_MF (GO:0003700)~ sequence-specific DNA binding transcription factor activity; GO_CC (GO:0005634)~ nucleus; GO_BP (GO:0006351)~ transcription, DNA-dependent; GO_BP (GO:0006355)~ regulation of transcription, DNA-dependent; GO_MF (GO:0043565)~ sequence-specific DNA binding; GO_B…
Fosb	Fosb	Fosb	14282	FBJ osteosarcoma oncogene B	chr7:19888044-19895394	Ob_PBS_LepR	10hr_PBS_LepR	OK	3.62407	1.13105	-1.67995	-5.01485	5e-05	0.00503297	0.312093453372836	3.20417	YES	GO_MF (GO:0003677)~ DNA binding; GO_MF (GO:0003690)~ double-stranded DNA binding; GO_MF (GO:0003700)~ sequence-specific DNA binding transcription factor activity; GO_CC (GO:0005634)~ nucleus; GO_BP (GO:0006366)~ transcription from RNA polymerase II promoter; GO_MF (GO:0043565)~ sequence-specific DNA binding; GO_BP (GO:0071277)~ cellular response to calcium ion
Avp	Avp	Avp	11998	arginine vasopressin	chr2:130406412-130408277	Ob_PBS_LepR	10hr_PBS_LepR	OK	263.77	86.166	-1.61409	-10.9019	5e-05	0.00503297	0.326670934044311	3.06118	YES	GO_BP (GO:0002125)~ maternal aggressive behavior; GO_BP (GO:0003084)~ positive regulation of systemic arterial blood pressure; GO_MF (GO:0004672)~ protein kinase activity; GO_MF (GO:0004871)~ signal transducer activity; GO_MF (GO:0005179)~ hormone activity; GO_MF (GO:0005184)~ neuropeptide hormone activity; GO_MF (GO:0005185)~ neurohypophyseal hormone activity; GO_CC (GO:0005576)~ extracellular r…
Ctla2a	Ctla2a	Ctla2a	13024	cytotoxic T lymphocyte-associated protein 2 alpha	chr13:61035515-61037986	Ob_PBS_LepR	10hr_PBS_LepR	OK	5.66949	1.90666	-1.57217	-3.60287	5e-05	0.00503297	0.336302171622219	2.97352	YES	GO_MF (GO:0003674)~ molecular_function; GO_CC (GO:0005576)~ extracellular region; GO_MF (GO:0008234)~ cysteine-type peptidase activity; GO_BP (GO:0010955)~ negative regulation of protein processing; GO_CC (GO:0030425)~ dendrite; GO_BP (GO:0045589)~ regulation of regulatory T cell differentiation; GO_BP (GO:0050728)~ negative regulation of inflammatory response
Fam159a	Fam159a	Fam159a	545667	family with sequence similarity 159, member A	chr4:108040381-108055954	Ob_PBS_LepR	10hr_PBS_LepR	OK	15.5691	5.30124	-1.55429	-5.64957	5e-05	0.00503297	0.340496057754699	2.93689	YES	GO_MF (GO:0003674)~ molecular_function; GO_CC (GO:0005575)~ cellular_component; GO_BP (GO:0008150)~ biological_process; GO_CC (GO:0016020)~ membrane; GO_CC (GO:0016021)~ integral to membrane
Vdr	Vdr	Vdr	22337	vitamin D receptor	chr15:97684857-97738727	Ob_PBS_LepR	10hr_PBS_LepR	OK	0.663131	0.230455	-1.52481	-2.94277	5e-05	0.00503297	0.347525320324147	2.87749	YES	GO_BP (GO:0000122)~ negative regulation of transcription from RNA polymerase II promoter; GO_BP (GO:0000902)~ cell morphogenesis; GO_BP (GO:0001501)~ skeletal system development; GO_MF (GO:0003677)~ DNA binding; GO_MF (GO:0003700)~ sequence-specific DNA binding transcription factor activity; GO_MF (GO:0003707)~ steroid hormone receptor activity; GO_MF (GO:0004879)~ ligand-activated sequence-speci…
Zbtb16	Zbtb16	Zbtb16	235320	zinc finger and BTB domain containing 16	chr9:48462401-48644050	Ob_PBS_LepR	10hr_PBS_LepR	OK	3.52617	1.25431	-1.49121	-4.71384	5e-05	0.00503297	0.355714083475085	2.81125	YES	GO_BP (GO:0001501)~ skeletal system development; GO_BP (GO:0001823)~ mesonephros development; GO_MF (GO:0003677)~ DNA binding; GO_MF (GO:0003690)~ double-stranded DNA binding; GO_MF (GO:0003700)~ sequence-specific DNA binding transcription factor activity; GO_MF (GO:0005515)~ protein binding; GO_CC (GO:0005634)~ nucleus; GO_CC (GO:0005829)~ cytosol; GO_CC (GO:0005886)~ plasma membrane; GO_BP (GO:…
Mgst1	Mgst1	Mgst1	56615	microsomal glutathione S-transferase 1	chr6:138089057-138105273	Ob_PBS_LepR	10hr_PBS_LepR	OK	4.93814	1.77471	-1.47639	-3.76839	5e-05	0.00503297	0.359386967934327	2.78252	YES	GO_MF (GO:0004364)~ glutathione transferase activity; GO_MF (GO:0004602)~ glutathione peroxidase activity; GO_CC (GO:0005634)~ nucleus; GO_CC (GO:0005739)~ mitochondrion; GO_CC (GO:0005741)~ mitochondrial outer membrane; GO_CC (GO:0005743)~ mitochondrial inner membrane; GO_CC (GO:0005778)~ peroxisomal membrane; GO_CC (GO:0005783)~ endoplasmic reticulum; GO_BP (GO:0006749)~ glutathione metabolic p…
Acta2	Acta2	Acta2	11475	actin, alpha 2, smooth muscle, aorta	chr19:34315580-34329826	Ob_PBS_LepR	10hr_PBS_LepR	OK	2.19419	0.790565	-1.47273	-3.14305	5e-05	0.00503297	0.360299860924962	2.77547	YES	GO_MF (GO:0000166)~ nucleotide binding; GO_MF (GO:0005515)~ protein binding; GO_MF (GO:0005524)~ ATP binding; GO_CC (GO:0005737)~ cytoplasm; GO_CC (GO:0005856)~ cytoskeleton; GO_BP (GO:0008217)~ regulation of blood pressure; GO_BP (GO:0014829)~ vascular smooth muscle contraction; GO_CC (GO:0015629)~ actin cytoskeleton; GO_CC (GO:0030485)~ smooth muscle contractile fiber
Ghrh	Ghrh	Ghrh	14601	growth hormone releasing hormone	chr2:157155231-157172391	Ob_PBS_LepR	10hr_PBS_LepR	OK	165.967	62.4431	-1.41028	-8.78678	5e-05	0.00503297	0.376238658911941	2.65789	YES	GO_MF (GO:0005179)~ hormone activity; GO_MF (GO:0005515)~ protein binding; GO_CC (GO:0005576)~ extracellular region; GO_CC (GO:0005615)~ extracellular space; GO_BP (GO:0007188)~ adenylate cyclase-modulating G-protein coupled receptor signaling pathway; GO_BP (GO:0007189)~ adenylate cyclase-activating G-protein coupled receptor signaling pathway; GO_BP (GO:0007204)~ positive regulation of cytosoli…
Ccl17	Ccl17	Ccl17	20295	chemokine (C-C motif) ligand 17	chr8:97334352-97335936	Ob_PBS_LepR	10hr_PBS_LepR	OK	9.18457	3.50342	-1.39045	-4.32355	5e-05	0.00503297	0.381445804544668	2.6216	YES	GO_MF (GO:0005125)~ cytokine activity; GO_CC (GO:0005615)~ extracellular space; GO_BP (GO:0006935)~ chemotaxis; GO_BP (GO:0006968)~ cellular defense response; GO_BP (GO:0007165)~ signal transduction; GO_MF (GO:0008009)~ chemokine activity; GO_MF (GO:0031729)~ CCR4 chemokine receptor binding
Cdr1	Cdr1	Cdr1	631990	cerebellar degeneration related antigen 1	chrX:58436420-58438733	Ob_PBS_LepR	10hr_PBS_LepR	OK	1.74285	0.667857	-1.38384	-2.78306	5e-05	0.00503297	0.38319748565653	2.60962	YES	GO_MF (GO:0003674)~ molecular_function; GO_CC (GO:0005575)~ cellular_component; GO_BP (GO:0008150)~ biological_process
Bst1	Bst1	Bst1	12182	bone marrow stromal cell antigen 1	chr5:44210131-44234707	Ob_PBS_LepR	10hr_PBS_LepR	OK	0.655552	0.256019	-1.35646	-2.23007	0.00075	0.0475719	0.390539397642286	2.56056	YES	GO_MF (GO:0003953)~ NAD+ nucleosidase activity; GO_CC (GO:0005886)~ plasma membrane; GO_CC (GO:0016020)~ membrane; GO_MF (GO:0016787)~ hydrolase activity; GO_CC (GO:0031225)~ anchored to membrane
Vwce	Vwce	Vwce	71768	von Willebrand factor C and EGF domains	chr19:10708722-10739700	Ob_PBS_LepR	10hr_PBS_LepR	OK	0.450179	0.177681	-1.34121	-2.27997	0.00045	0.0337889	0.394689487808548	2.53364	YES	GO_MF (GO:0005509)~ calcium ion binding; GO_CC (GO:0005575)~ cellular_component; GO_CC (GO:0005576)~ extracellular region; GO_BP (GO:0008150)~ biological_process
Mt2	Mt2	Mt2	17750	metallothionein 2	chr8:96696517-96697467	Ob_PBS_LepR	10hr_PBS_LepR	OK	253.063	100.593	-1.33096	-8.90852	5e-05	0.00503297	0.397503646462975	2.5157	YES	GO_CC (GO:0005622)~ intracellular; GO_BP (GO:0006882)~ cellular zinc ion homeostasis; GO_BP (GO:0007263)~ nitric oxide mediated signal transduction; GO_MF (GO:0008270)~ zinc ion binding; GO_BP (GO:0010273)~ detoxification of copper ion; GO_MF (GO:0046870)~ cadmium ion binding; GO_MF (GO:0046872)~ metal ion binding
Fmod	Fmod	Fmod	14264	fibromodulin	chr1:135934091-135944854	Ob_PBS_LepR	10hr_PBS_LepR	OK	1.54897	0.625703	-1.30776	-3.0244	5e-05	0.00503297	0.403947582046294	2.47557	YES	GO_CC (GO:0005576)~ extracellular region; GO_CC (GO:0005578)~ proteinaceous extracellular matrix; GO_CC (GO:0005615)~ extracellular space; GO_CC (GO:0005622)~ intracellular; GO_CC (GO:0031012)~ extracellular matrix
Xist	Xist	Xist	213742	inactive X specific transcripts	chrX:100626855-100680296	Ob_PBS_LepR	10hr_PBS_LepR	OK	1.27259	0.515666	-1.30326	-4.08385	5e-05	0.00503297	0.405209527203193	2.46786	YES	GO_CC (GO:0005694)~ chromosome; GO_BP (GO:0009048)~ dosage compensation by inactivation of X chromosome
Gadl1	Gadl1	Gadl1	73748	glutamate decarboxylase-like 1	chr9:115818572-115985294	Ob_PBS_LepR	10hr_PBS_LepR	OK	0.653372	0.264779	-1.30312	-2.46359	5e-05	0.00503297	0.405248850888944	2.46762	YES	GO_MF (GO:0003824)~ catalytic activity; GO_CC (GO:0005575)~ cellular_component; GO_BP (GO:0008150)~ biological_process; GO_MF (GO:0016829)~ lyase activity; GO_MF (GO:0016831)~ carboxy-lyase activity; GO_BP (GO:0019752)~ carboxylic acid metabolic process; GO_MF (GO:0030170)~ pyridoxal phosphate binding
Procr	Procr	Procr	19124	protein C receptor, endothelial	chr2:155576952-155581214	Ob_PBS_LepR	10hr_PBS_LepR	OK	2.45196	1.00249	-1.29035	-2.99407	5e-05	0.00503297	0.408851829173899	2.44587	YES	GO_CC (GO:0005813)~ centrosome; GO_BP (GO:0006955)~ immune response; GO_BP (GO:0007596)~ blood coagulation; GO_BP (GO:0007599)~ hemostasis; GO_MF (GO:0008022)~ protein C-terminus binding; GO_CC (GO:0016020)~ membrane; GO_CC (GO:0016021)~ integral to membrane; GO_BP (GO:0019882)~ antigen processing and presentation; GO_BP (GO:0050819)~ negative regulation of coagulation
Fam107a	Fam107a	Fam107a	268709	family with sequence similarity 107, member A	chr14:9128791-9142290	Ob_PBS_LepR	10hr_PBS_LepR	OK	69.7786	29.1094	-1.2613	-5.51707	5e-05	0.00503297	0.417167883934978	2.39712	YES	GO_BP (GO:0001558)~ regulation of cell growth; GO_MF (GO:0003674)~ molecular_function; GO_CC (GO:0005634)~ nucleus; GO_CC (GO:0043005)~ neuron projection
Snx31	Snx31	Snx31	66696	sorting nexin 31	chr15:36433816-36485327	Ob_PBS_LepR	10hr_PBS_LepR	OK	0.547465	0.230943	-1.24523	-2.03736	0.00065	0.0434094	0.421840641244222	2.37056	YES	GO_CC (GO:0005575)~ cellular_component; GO_BP (GO:0006810)~ transport; GO_BP (GO:0007154)~ cell communication; GO_BP (GO:0015031)~ protein transport; GO_MF (GO:0035091)~ phosphatidylinositol binding
Fkbp5	Fkbp5	Fkbp5	14229	FK506 binding protein 5	chr17:28536039-28623057	Ob_PBS_LepR	10hr_PBS_LepR	OK	35.4243	15.3217	-1.20916	-5.24937	5e-05	0.00503297	0.432520374587974	2.31203	YES	GO_MF (GO:0003755)~ peptidyl-prolyl cis-trans isomerase activity; GO_MF (GO:0005515)~ protein binding; GO_MF (GO:0005528)~ FK506 binding; GO_CC (GO:0005634)~ nucleus; GO_CC (GO:0005737)~ cytoplasm; GO_BP (GO:0006457)~ protein folding; GO_CC (GO:0016020)~ membrane; GO_MF (GO:0016853)~ isomerase activity; GO_BP (GO:0018208)~ peptidyl-proline modification
Myh11	Myh11	Myh11	17880	myosin, heavy polypeptide 11, smooth muscle	chr16:14194619-14291501	Ob_PBS_LepR	10hr_PBS_LepR	OK	0.525807	0.22764	-1.20778	-2.35747	5e-05	0.00503297	0.432934296907573	2.30982	YES	GO_MF (GO:0000166)~ nucleotide binding; GO_CC (GO:0001725)~ stress fiber; GO_MF (GO:0003774)~ motor activity; GO_MF (GO:0003779)~ actin binding; GO_MF (GO:0005516)~ calmodulin binding; GO_MF (GO:0005524)~ ATP binding; GO_CC (GO:0005737)~ cytoplasm; GO_CC (GO:0005859)~ muscle myosin complex; GO_BP (GO:0006939)~ smooth muscle contraction; GO_MF (GO:0008307)~ structural constituent of muscle; GO_CC …
Scrg1	Scrg1	Scrg1	20284	scrapie responsive gene 1	chr8:59934719-59956382	Ob_PBS_LepR	10hr_PBS_LepR	OK	6.65944	2.89368	-1.20249	-3.27898	5e-05	0.00503297	0.434524672099331	2.30137	YES	GO_CC (GO:0005576)~ extracellular region
Rhoj	Rhoj	Rhoj	80837	ras homolog gene family, member J	chr12:76409299-76502442	Ob_PBS_LepR	10hr_PBS_LepR	OK	2.63299	1.17055	-1.16951	-3.04313	5e-05	0.00503297	0.444572310425303	2.24935	YES	GO_MF (GO:0000166)~ nucleotide binding; GO_MF (GO:0003924)~ GTPase activity; GO_MF (GO:0005515)~ protein binding; GO_MF (GO:0005525)~ GTP binding; GO_CC (GO:0005886)~ plasma membrane; GO_BP (GO:0006184)~ GTP catabolic process; GO_BP (GO:0007264)~ small GTPase mediated signal transduction; GO_BP (GO:0007266)~ Rho protein signal transduction; GO_BP (GO:0008360)~ regulation of cell shape; GO_CC (GO:…
Cd68	Cd68	Cd68	12514	CD68 antigen	chr11:69477872-69479564	Ob_PBS_LepR	10hr_PBS_LepR	OK	2.24749	1.00057	-1.16749	-2.50234	0.0004	0.0303628	0.44519521757546	2.24621	YES	GO_CC (GO:0005764)~ lysosome; GO_CC (GO:0005768)~ endosome; GO_CC (GO:0005886)~ plasma membrane; GO_CC (GO:0016020)~ membrane; GO_CC (GO:0016021)~ integral to membrane; GO_BP (GO:0071310)~ cellular response to organic substance
Apoa1	Apoa1	Apoa1	11806	apolipoprotein A-I	chr9:46036712-46038549	Ob_PBS_LepR	10hr_PBS_LepR	OK	1.99746	0.889376	-1.1673	-2.44964	0.0008	0.0498332	0.445253852740315	2.24591	YES	GO_MF (GO:0001540)~ beta-amyloid binding; GO_BP (GO:0001932)~ regulation of protein phosphorylation; GO_BP (GO:0001935)~ endothelial cell proliferation; GO_BP (GO:0002740)~ negative regulation of cytokine secretion involved in immune response; GO_MF (GO:0005319)~ lipid transporter activity; GO_MF (GO:0005515)~ protein binding; GO_MF (GO:0005543)~ phospholipid binding; GO_CC (GO:0005576)~ extracel…
Cyp4v3	Cyp4v3	Cyp4v3	102294	cytochrome P450, family 4, subfamily v, polypeptide 3	chr8:46391155-46418550	Ob_PBS_LepR	10hr_PBS_LepR	OK	1.51843	0.689653	-1.13864	-2.66911	5e-05	0.00503297	0.454187529491534	2.20173	YES	GO_MF (GO:0004497)~ monooxygenase activity; GO_MF (GO:0005506)~ iron ion binding; GO_CC (GO:0005575)~ cellular_component; GO_CC (GO:0005783)~ endoplasmic reticulum; GO_BP (GO:0010430)~ fatty acid omega-oxidation; GO_CC (GO:0016020)~ membrane; GO_CC (GO:0016021)~ integral to membrane; GO_MF (GO:0016491)~ oxidoreductase activity; GO_MF (GO:0016705)~ oxidoreductase activity, acting on paired donors,…
Fam107b	Fam107b	Fam107b	66540	family with sequence similarity 107, member B	chr2:3630729-3699406	Ob_PBS_LepR	10hr_PBS_LepR	OK	9.47707	4.38935	-1.11043	-4.02968	5e-05	0.00503297	0.463155965212613	2.1591	YES	GO_MF (GO:0003674)~ molecular_function; GO_CC (GO:0005575)~ cellular_component; GO_BP (GO:0008150)~ biological_process
Mgp	Mgp	Mgp	17313	matrix Gla protein	chr6:136820955-136824326	Ob_PBS_LepR	10hr_PBS_LepR	OK	8.80342	4.1044	-1.10089	-3.56605	5e-05	0.00503297	0.466228790032088	2.14487	YES	GO_BP (GO:0001503)~ ossification; GO_MF (GO:0005509)~ calcium ion binding; GO_CC (GO:0005576)~ extracellular region; GO_CC (GO:0005615)~ extracellular space; GO_CC (GO:0005783)~ endoplasmic reticulum; GO_BP (GO:0006461)~ protein complex assembly; GO_BP (GO:0007275)~ multicellular organismal development; GO_BP (GO:0030154)~ cell differentiation; GO_BP (GO:0030324)~ lung development; GO_BP (GO:0030…
Fcgr3	Fcgr3	Fcgr3	14131	Fc receptor, IgG, low affinity III	chr1:172981299-172989534	Ob_PBS_LepR	10hr_PBS_LepR	OK	1.80694	0.871174	-1.05252	-2.20741	0.00045	0.0337889	0.482125285404002	2.07415	YES	GO_BP (GO:0001788)~ antibody-dependent cellular cytotoxicity; GO_BP (GO:0001798)~ positive regulation of type IIa hypersensitivity; GO_BP (GO:0001805)~ positive regulation of type III hypersensitivity; GO_BP (GO:0001812)~ positive regulation of type I hypersensitivity; GO_BP (GO:0001820)~ serotonin secretion; GO_CC (GO:0005886)~ plasma membrane; GO_BP (GO:0006910)~ phagocytosis, recognition; GO_B…
Krtap17-1	Krtap17-1	Krtap17-1	77914	keratin associated protein 17-1	chr11:99854547-99855308	Ob_PBS_LepR	10hr_PBS_LepR	OK	3.92083	1.89583	-1.04833	-2.75675	0.0007	0.0454379	0.483527550756284	2.06813	YES	GO_MF (GO:0003674)~ molecular_function; GO_BP (GO:0008150)~ biological_process
Hs3st1	Hs3st1	Hs3st1	15476	heparan sulfate (glucosamine) 3-O-sulfotransferase 1	chr5:40005173-40035870	Ob_PBS_LepR	10hr_PBS_LepR	OK	12.1801	5.92104	-1.0406	-3.85062	5e-05	0.00503297	0.486125257848326	2.05708	YES	GO_CC (GO:0005737)~ cytoplasm; GO_CC (GO:0005794)~ Golgi apparatus; GO_MF (GO:0008146)~ sulfotransferase activity; GO_MF (GO:0008467)~ [heparan sulfate]-glucosamine 3-sulfotransferase 1 activity; GO_MF (GO:0016740)~ transferase activity
Mertk	Mertk	Mertk	17289	c-mer proto-oncogene tyrosine kinase	chr2:128524732-128627924	Ob_PBS_LepR	10hr_PBS_LepR	OK	0.925741	0.456355	-1.02045	-2.19323	0.00025	0.0203085	0.492962565238097	2.02855	YES	GO_MF (GO:0000166)~ nucleotide binding; GO_CC (GO:0001750)~ photoreceptor outer segment; GO_BP (GO:0001779)~ natural killer cell differentiation; GO_MF (GO:0004672)~ protein kinase activity; GO_MF (GO:0004713)~ protein tyrosine kinase activity; GO_MF (GO:0004714)~ transmembrane receptor protein tyrosine kinase activity; GO_MF (GO:0005524)~ ATP binding; GO_CC (GO:0005615)~ extracellular space; GO_…
B230206F22Rik	B230206F22Rik	B230206F22Rik	78878	Ftx transcript, Xist regulator (non-protein coding)	chrX:100756248-100819093	Ob_PBS_LepR	10hr_PBS_LepR	OK	1.64739	0.826185	-0.995649	-2.38899	5e-05	0.00503297	0.501510217867104	1.99398	YES	GO_MF (GO:0003674)~ molecular_function; GO_CC (GO:0005575)~ cellular_component; GO_BP (GO:0006325)~ chromatin organization; GO_BP (GO:0010468)~ regulation of gene expression; GO_BP (GO:0044030)~ regulation of DNA methylation; GO_BP (GO:1900095)~ regulation of dosage compensation by inactivation of X chromosome
Mt1	Mt1	Mt1	17748	metallothionein 1	chr8:96702988-96704227	Ob_PBS_LepR	10hr_PBS_LepR	OK	491.256	250.941	-0.969127	-6.80923	5e-05	0.00503297	0.510815072484417	1.95766	YES	GO_MF (GO:0005507)~ copper ion binding; GO_CC (GO:0005622)~ intracellular; GO_CC (GO:0005634)~ nucleus; GO_CC (GO:0005737)~ cytoplasm; GO_CC (GO:0005764)~ lysosome; GO_CC (GO:0005829)~ cytosol; GO_BP (GO:0006875)~ cellular metal ion homeostasis; GO_BP (GO:0006882)~ cellular zinc ion homeostasis; GO_BP (GO:0007263)~ nitric oxide mediated signal transduction; GO_MF (GO:0008270)~ zinc ion binding; G…
Wdr52	Wdr52	Wdr52	212517	WD repeat domain 52	chr16:44394911-44482541	Ob_PBS_LepR	10hr_PBS_LepR	OK	0.500198	0.256126	-0.965648	-2.00419	0.00015	0.0131047	0.51204836853313	1.95294	YES	GO_MF (GO:0003674)~ molecular_function; GO_CC (GO:0005575)~ cellular_component; GO_BP (GO:0008150)~ biological_process
D7Ertd715e	D7Ertd715e	D7Ertd715e	52480	DNA segment, Chr 7, ERATO Doi 715, expressed	chr7:67114462-67119317	Ob_PBS_LepR	10hr_PBS_LepR	OK	2.9253	1.50035	-0.963284	-2.47802	5e-05	0.00503297	0.512888098759502	1.94974	YES
Igf2	Igf2	Igf2	16002	insulin-like growth factor 2	chr7:149836672-149856261	Ob_PBS_LepR	10hr_PBS_LepR	OK	5.88946	3.02891	-0.959337	-3.27925	5e-05	0.00503297	0.514293205856148	1.94442	YES	GO_BP (GO:0001503)~ ossification; GO_BP (GO:0001934)~ positive regulation of protein phosphorylation; GO_MF (GO:0005158)~ insulin receptor binding; GO_MF (GO:0005159)~ insulin-like growth factor receptor binding; GO_MF (GO:0005179)~ hormone activity; GO_MF (GO:0005515)~ protein binding; GO_CC (GO:0005576)~ extracellular region; GO_CC (GO:0005615)~ extracellular space; GO_BP (GO:0005975)~ carbohyd…
Ctgf	Ctgf	Ctgf	14219	connective tissue growth factor	chr10:24315247-24318488	Ob_PBS_LepR	10hr_PBS_LepR	OK	2.3047	1.18789	-0.956181	-2.49558	5e-05	0.00503297	0.515419490997217	1.94017	YES	GO_BP (GO:0001502)~ cartilage condensation; GO_BP (GO:0001503)~ ossification; GO_BP (GO:0001525)~ angiogenesis; GO_BP (GO:0001558)~ regulation of cell growth; GO_BP (GO:0001934)~ positive regulation of protein phosphorylation; GO_MF (GO:0001968)~ fibronectin binding; GO_MF (GO:0005178)~ integrin binding; GO_MF (GO:0005520)~ insulin-like growth factor binding; GO_CC (GO:0005576)~ extracellular reg…
Plce1	Plce1	Plce1	74055	phospholipase C, epsilon 1	chr19:38598686-38859590	Ob_PBS_LepR	10hr_PBS_LepR	OK	1.66429	0.863645	-0.9464	-2.95191	5e-05	0.00503297	0.518925738559089	1.92706	YES	GO_BP (GO:0000187)~ activation of MAPK activity; GO_MF (GO:0004435)~ phosphatidylinositol phospholipase C activity; GO_MF (GO:0004629)~ phospholipase C activity; GO_MF (GO:0004871)~ signal transducer activity; GO_MF (GO:0005085)~ guanyl-nucleotide exchange factor activity; GO_MF (GO:0005509)~ calcium ion binding; GO_CC (GO:0005622)~ intracellular; GO_CC (GO:0005737)~ cytoplasm; GO_CC (GO:0005794)…
Rbp4	Rbp4	Rbp4	19662	retinol binding protein 4, plasma	chr19:38191109-38199811	Ob_PBS_LepR	10hr_PBS_LepR	OK	19.0956	9.94019	-0.941892	-2.89342	5e-05	0.00503297	0.520549765684573	1.92105	YES	GO_BP (GO:0001654)~ eye development; GO_MF (GO:0005215)~ transporter activity; GO_MF (GO:0005501)~ retinoid binding; GO_CC (GO:0005576)~ extracellular region; GO_CC (GO:0005615)~ extracellular space; GO_BP (GO:0006094)~ gluconeogenesis; GO_BP (GO:0006810)~ transport; GO_BP (GO:0007283)~ spermatogenesis; GO_BP (GO:0007507)~ heart development; GO_BP (GO:0008584)~ male gonad development; GO_BP (GO:0…
Apold1	Apold1	Apold1	381823	apolipoprotein L domain containing 1	chr6:134932018-134936854	Ob_PBS_LepR	10hr_PBS_LepR	OK	0.992467	0.516718	-0.941642	-2.0593	0.00025	0.0203085	0.520639977901246	1.92071	YES	GO_MF (GO:0003674)~ molecular_function; GO_CC (GO:0005575)~ cellular_component; GO_BP (GO:0008150)~ biological_process
Eln	Eln	Eln	13717	elastin	chr5:135178465-135223124	Ob_PBS_LepR	10hr_PBS_LepR	OK	1.09041	0.576882	-0.918528	-1.98252	0.00075	0.0475719	0.529048539912155	1.89019	YES	GO_BP (GO:0001974)~ blood vessel remodeling; GO_MF (GO:0005201)~ extracellular matrix structural constituent; GO_MF (GO:0005515)~ protein binding; GO_CC (GO:0005576)~ extracellular region; GO_CC (GO:0005578)~ proteinaceous extracellular matrix; GO_CC (GO:0005739)~ mitochondrion; GO_BP (GO:0007519)~ skeletal muscle tissue development; GO_MF (GO:0030023)~ extracellular matrix constituent conferring…
Spry4	Spry4	Spry4	24066	sprouty homolog 4 (Drosophila)	chr18:38745918-38760922	Ob_PBS_LepR	10hr_PBS_LepR	OK	5.14635	2.72909	-0.915129	-3.25071	5e-05	0.00503297	0.530296451583882	1.88574	YES	GO_MF (GO:0005515)~ protein binding; GO_CC (GO:0005737)~ cytoplasm; GO_BP (GO:0007275)~ multicellular organismal development; GO_BP (GO:0009966)~ regulation of signal transduction; GO_CC (GO:0016020)~ membrane; GO_BP (GO:0043407)~ negative regulation of MAP kinase activity
Neat1	Neat1	Neat1	66961	nuclear paraspeckle assembly transcript 1 (non-protein coding)	chr19:5842301-5845478	Ob_PBS_LepR	10hr_PBS_LepR	OK	7.62864	4.04676	-0.914659	-3.24506	5e-05	0.00503297	0.530469239268098	1.88512	YES	GO_MF (GO:0005515)~ protein binding; GO_BP (GO:0030575)~ nuclear body organization; GO_CC (GO:0042382)~ paraspeckles; GO_BP (GO:0043954)~ cellular component maintenance
C4b	C4b	C4b	12268	complement component 4B (Chido blood group)	chr17:34865325-34880842	Ob_PBS_LepR	10hr_PBS_LepR	OK	0.727505	0.38635	-0.913051	-2.04677	0.00055	0.0391797	0.531060819647058	1.88302	YES	GO_CC (GO:0005576)~ extracellular region; GO_CC (GO:0005615)~ extracellular space; GO_BP (GO:0006956)~ complement activation; GO_BP (GO:0016064)~ immunoglobulin mediated immune response
Maff	Maff	Maff	17133	v-maf musculoaponeurotic fibrosarcoma oncogene family, protein F (avian)	chr15:79178107-79189506	Ob_PBS_LepR	10hr_PBS_LepR	OK	3.57674	1.90167	-0.91138	-2.59656	0.0001	0.00913882	0.531676276635204	1.88084	YES	GO_BP (GO:0001701)~ in utero embryonic development; GO_MF (GO:0003677)~ DNA binding; GO_MF (GO:0003700)~ sequence-specific DNA binding transcription factor activity; GO_CC (GO:0005634)~ nucleus; GO_BP (GO:0006351)~ transcription, DNA-dependent; GO_BP (GO:0006355)~ regulation of transcription, DNA-dependent; GO_BP (GO:0035914)~ skeletal muscle cell differentiation; GO_MF (GO:0043565)~ sequence-spe…
Sgk1	Sgk1	Sgk1	20393	serum/glucocorticoid regulated kinase 1	chr10:21601989-21719708	Ob_PBS_LepR	10hr_PBS_LepR	OK	32.6055	17.397	-0.90628	-3.63893	5e-05	0.00503297	0.533559105173371	1.87421	YES	GO_MF (GO:0000166)~ nucleotide binding; GO_MF (GO:0004672)~ protein kinase activity; GO_MF (GO:0004674)~ protein serine/threonine kinase activity; GO_MF (GO:0005515)~ protein binding; GO_MF (GO:0005524)~ ATP binding; GO_CC (GO:0005634)~ nucleus; GO_CC (GO:0005737)~ cytoplasm; GO_CC (GO:0005739)~ mitochondrion; GO_CC (GO:0005783)~ endoplasmic reticulum; GO_CC (GO:0005886)~ plasma membrane; GO_BP (…
Bahcc1	Bahcc1	Bahcc1	268515	BAH domain and coiled-coil containing 1	chr11:120094260-120153611	Ob_PBS_LepR	10hr_PBS_LepR	OK	8.12268	4.35935	-0.897842	-3.39101	5e-05	0.00503297	0.536688916675003	1.86328	YES	GO_MF (GO:0003674)~ molecular_function; GO_MF (GO:0003677)~ DNA binding; GO_CC (GO:0005575)~ cellular_component; GO_BP (GO:0008150)~ biological_process
Notch4	Notch4	Notch4	18132	notch 4	chr17:34701239-34725488	Ob_PBS_LepR	10hr_PBS_LepR	OK	0.989147	0.531999	-0.894761	-2.35501	0.00015	0.0131047	0.537836286978634	1.8593	YES	GO_BP (GO:0001569)~ patterning of blood vessels; GO_BP (GO:0001763)~ morphogenesis of a branching structure; GO_BP (GO:0001886)~ endothelial cell morphogenesis; GO_MF (GO:0005509)~ calcium ion binding; GO_MF (GO:0005515)~ protein binding; GO_CC (GO:0005634)~ nucleus; GO_CC (GO:0005886)~ plasma membrane; GO_BP (GO:0006351)~ transcription, DNA-dependent; GO_BP (GO:0006355)~ regulation of transcript…
1500015A07Rik	1500015A07Rik	1500015A07Rik	68982	RIKEN cDNA 1500015A07 gene	chr18:61886043-61887907	Ob_PBS_LepR	10hr_PBS_LepR	OK	12.3804	6.67247	-0.891768	-3.29338	5e-05	0.00503297	0.53895323470187	1.85545	YES
2900073G15Rik	2900073G15Rik	2900073G15Rik	67268	myosin, light chain 12A, regulatory, non-sarcomeric	chr17:71343132-71351873	Ob_PBS_LepR	10hr_PBS_LepR	OK	25.4248	13.7789	-0.88377	-3.77863	5e-05	0.00503297	0.541949376192559	1.84519	YES	GO_CC (GO:0001725)~ stress fiber; GO_MF (GO:0005515)~ protein binding; GO_BP (GO:0008360)~ regulation of cell shape; GO_CC (GO:0016460)~ myosin II complex; GO_CC (GO:0030018)~ Z disc; GO_MF (GO:0035254)~ glutamate receptor binding; GO_CC (GO:0043234)~ protein complex; GO_BP (GO:0072661)~ protein targeting to plasma membrane
Cdhr3	Cdhr3	Cdhr3	68764	cadherin-related family member 3	chr12:33718660-33777740	Ob_PBS_LepR	10hr_PBS_LepR	OK	1.17572	0.63883	-0.880042	-1.95064	0.00025	0.0203085	0.543351612881958	1.84043	YES	GO_MF (GO:0005509)~ calcium ion binding; GO_CC (GO:0005886)~ plasma membrane; GO_BP (GO:0007155)~ cell adhesion; GO_BP (GO:0007156)~ homophilic cell adhesion; GO_BP (GO:0008150)~ biological_process; GO_CC (GO:0016020)~ membrane; GO_CC (GO:0016021)~ integral to membrane
Thbs2	Thbs2	Thbs2	21826	thrombospondin 2	chr17:14802506-14831269	Ob_PBS_LepR	10hr_PBS_LepR	OK	0.769752	0.418481	-0.879232	-2.07031	0.0002	0.0168376	0.543656762874257	1.8394	YES	GO_MF (GO:0005509)~ calcium ion binding; GO_MF (GO:0005515)~ protein binding; GO_CC (GO:0005576)~ extracellular region; GO_CC (GO:0005604)~ basement membrane; GO_BP (GO:0007155)~ cell adhesion; GO_MF (GO:0008201)~ heparin binding; GO_BP (GO:0016525)~ negative regulation of angiogenesis; GO_CC (GO:0031012)~ extracellular matrix; GO_BP (GO:0051965)~ positive regulation of synapse assembly
Myof	Myof	Myof	226101	myoferlin	chr19:37973525-38118067	Ob_PBS_LepR	10hr_PBS_LepR	OK	0.511291	0.278881	-0.874496	-1.92482	0.0006	0.041673	0.545444381963435	1.83337	YES	GO_BP (GO:0001778)~ plasma membrane repair; GO_MF (GO:0005543)~ phospholipid binding; GO_CC (GO:0005634)~ nucleus; GO_CC (GO:0005886)~ plasma membrane; GO_CC (GO:0005901)~ caveola; GO_CC (GO:0016020)~ membrane; GO_CC (GO:0016021)~ integral to membrane; GO_BP (GO:0030947)~ regulation of vascular endothelial growth factor receptor signaling pathway; GO_CC (GO:0031410)~ cytoplasmic vesicle; GO_BP (G…
Malat1	Malat1	Malat1	72289	metastasis associated lung adenocarcinoma transcript 1 (non-coding RNA)	chr19:5795689-5802671	Ob_PBS_LepR	10hr_PBS_LepR	OK	8.38164	4.58231	-0.871159	-3.18055	5e-05	0.00503297	0.546707472571779	1.82913	YES	GO_BP (GO:0000381)~ regulation of alternative mRNA splicing, via spliceosome; GO_MF (GO:0003674)~ molecular_function; GO_CC (GO:0016607)~ nuclear speck; GO_BP (GO:0035063)~ nuclear speck organization; GO_BP (GO:0050807)~ regulation of synapse organization
Ttr	Ttr	Ttr	22139	transthyretin	chr18:20823750-20832827	Ob_PBS_LepR	10hr_PBS_LepR	OK	8.67035	4.75835	-0.865629	-2.62454	0.00025	0.0203085	0.54880708055875	1.82213	YES	GO_MF (GO:0005179)~ hormone activity; GO_CC (GO:0005576)~ extracellular region; GO_CC (GO:0005615)~ extracellular space; GO_BP (GO:0006810)~ transport; GO_MF (GO:0042562)~ hormone binding; GO_BP (GO:0042572)~ retinol metabolic process; GO_MF (GO:0042802)~ identical protein binding; GO_CC (GO:0043234)~ protein complex; GO_MF (GO:0046982)~ protein heterodimerization activity
Hmgb2	Hmgb2	Hmgb2	97165	high mobility group box 2	chr8:59990639-59994796	Ob_PBS_LepR	10hr_PBS_LepR	OK	4.86521	2.68435	-0.857931	-2.66416	5e-05	0.00503297	0.55174325770051	1.81244	YES	GO_CC (GO:0000793)~ condensed chromosome; GO_BP (GO:0001938)~ positive regulation of endothelial cell proliferation; GO_MF (GO:0003677)~ DNA binding; GO_MF (GO:0003684)~ damaged DNA binding; GO_MF (GO:0003700)~ sequence-specific DNA binding transcription factor activity; GO_CC (GO:0005615)~ extracellular space; GO_CC (GO:0005634)~ nucleus; GO_CC (GO:0005694)~ chromosome; GO_CC (GO:0005737)~ cytop…
Ptgds	Ptgds	Ptgds	19215	prostaglandin D2 synthase (brain)	chr2:25322231-25325269	Ob_PBS_LepR	10hr_PBS_LepR	OK	204.456	112.856	-0.857307	-4.63999	5e-05	0.00503297	0.551981951430037	1.81165	YES	GO_BP (GO:0001516)~ prostaglandin biosynthetic process; GO_MF (GO:0004667)~ prostaglandin-D synthase activity; GO_MF (GO:0005215)~ transporter activity; GO_MF (GO:0005501)~ retinoid binding; GO_MF (GO:0005504)~ fatty acid binding; GO_CC (GO:0005576)~ extracellular region; GO_CC (GO:0005615)~ extracellular space; GO_CC (GO:0005634)~ nucleus; GO_CC (GO:0005737)~ cytoplasm; GO_CC (GO:0005783)~ endop…
Acy3	Acy3	Acy3	71670	aspartoacylase (aminoacylase) 3	chr19:3986660-3990005	Ob_PBS_LepR	10hr_PBS_LepR	OK	2.42597	1.34078	-0.855494	-2.0782	0.0008	0.0498332	0.552676049848618	1.80938	YES	GO_MF (GO:0004046)~ aminoacylase activity; GO_MF (GO:0005515)~ protein binding; GO_CC (GO:0005737)~ cytoplasm; GO_CC (GO:0005886)~ plasma membrane; GO_BP (GO:0008152)~ metabolic process; GO_CC (GO:0016020)~ membrane; GO_CC (GO:0016324)~ apical plasma membrane; GO_MF (GO:0016787)~ hydrolase activity; GO_MF (GO:0016788)~ hydrolase activity, acting on ester bonds; GO_MF (GO:0016811)~ hydrolase activ…
Agt	Agt	Agt	11606	angiotensinogen (serpin peptidase inhibitor, clade A, member 8)	chr8:127080486-127093607	Ob_PBS_LepR	10hr_PBS_LepR	OK	10.5882	5.92685	-0.837121	-3.05615	5e-05	0.00503297	0.559759494876708	1.78648	YES	GO_BP (GO:0001543)~ ovarian follicle rupture; GO_BP (GO:0001568)~ blood vessel development; GO_BP (GO:0001658)~ branching involved in ureteric bud morphogenesis; GO_BP (GO:0001822)~ kidney development; GO_BP (GO:0001991)~ regulation of systemic arterial blood pressure by circulatory renin-angiotensin; GO_BP (GO:0001998)~ angiotensin mediated vasoconstriction involved in regulation of systemic art…
Ell2	Ell2	Ell2	192657	elongation factor RNA polymerase II 2	chr13:75844931-75909806	Ob_PBS_LepR	10hr_PBS_LepR	OK	11.6247	6.54446	-0.828846	-3.14315	5e-05	0.00503297	0.56297938490738	1.77626	YES	GO_CC (GO:0005634)~ nucleus; GO_BP (GO:0006351)~ transcription, DNA-dependent; GO_BP (GO:0006355)~ regulation of transcription, DNA-dependent; GO_BP (GO:0006368)~ transcription elongation from RNA polymerase II promoter; GO_CC (GO:0008023)~ transcription elongation factor complex; GO_BP (GO:0032968)~ positive regulation of transcription elongation from RNA polymerase II promoter
Gm129	Gm129	Gm129	229599	predicted gene 129	chr3:95682427-95686151	Ob_PBS_LepR	10hr_PBS_LepR	OK	21.1367	11.9653	-0.820895	-3.2979	5e-05	0.00503297	0.566090649890565	1.7665	YES	GO_MF (GO:0003674)~ molecular_function; GO_CC (GO:0005575)~ cellular_component; GO_BP (GO:0008150)~ biological_process
Spsb1	Spsb1	Spsb1	74646	splA/ryanodine receptor domain and SOCS box containing 1	chr4:149270392-149329115	Ob_PBS_LepR	10hr_PBS_LepR	OK	5.74203	3.26482	-0.814558	-2.79155	5e-05	0.00503297	0.568582657204096	1.75876	YES	GO_CC (GO:0005737)~ cytoplasm; GO_BP (GO:0035556)~ intracellular signal transduction
2900052N01Rik	2900052N01Rik	2900052N01Rik	73040	RIKEN cDNA 2900052N01 gene	chr9:46721685-46735449	Ob_PBS_LepR	10hr_PBS_LepR	OK	3.68252	2.09711	-0.812291	-2.13799	0.0001	0.00913882	0.569476810233214	1.756	YES
Ghsr	Ghsr	Ghsr	208188	growth hormone secretagogue receptor	chr3:27270272-27276932	Ob_PBS_LepR	10hr_PBS_LepR	OK	3.64602	2.08951	-0.80316	-2.66469	5e-05	0.00503297	0.573092531344087	1.74492	YES	GO_MF (GO:0001616)~ growth hormone secretagogue receptor activity; GO_MF (GO:0004871)~ signal transducer activity; GO_MF (GO:0004930)~ G-protein coupled receptor activity; GO_CC (GO:0005886)~ plasma membrane; GO_BP (GO:0007165)~ signal transduction; GO_BP (GO:0007186)~ G-protein coupled receptor signaling pathway; GO_BP (GO:0008154)~ actin polymerization or depolymerization; GO_BP (GO:0008343)~ a…
Hhip	Hhip	Hhip	15245	Hedgehog-interacting protein	chr8:82489749-82581907	Ob_PBS_LepR	10hr_PBS_LepR	OK	0.474853	0.273326	-0.796858	-1.83367	0.00075	0.0475719	0.575601397536789	1.73731	YES	GO_MF (GO:0003824)~ catalytic activity; GO_MF (GO:0005515)~ protein binding; GO_CC (GO:0005576)~ extracellular region; GO_CC (GO:0005886)~ plasma membrane; GO_CC (GO:0005887)~ integral to plasma membrane; GO_BP (GO:0005975)~ carbohydrate metabolic process; GO_BP (GO:0007165)~ signal transduction; GO_BP (GO:0007224)~ smoothened signaling pathway; GO_BP (GO:0007405)~ neuroblast proliferation; GO_MF…
Phyhd1	Phyhd1	Phyhd1	227696	phytanoyl-CoA dioxygenase domain containing 1	chr2:30122068-30137668	Ob_PBS_LepR	10hr_PBS_LepR	OK	5.15709	2.97844	-0.792003	-2.34714	0.00065	0.0434094	0.577541691311358	1.73148	YES	GO_MF (GO:0003674)~ molecular_function; GO_CC (GO:0005575)~ cellular_component; GO_BP (GO:0008150)~ biological_process; GO_MF (GO:0016491)~ oxidoreductase activity; GO_MF (GO:0046872)~ metal ion binding; GO_MF (GO:0051213)~ dioxygenase activity; GO_BP (GO:0055114)~ oxidation-reduction process
Fam46a	Fam46a	Fam46a	212943	family with sequence similarity 46, member A	chr9:85214045-85220757	Ob_PBS_LepR	10hr_PBS_LepR	OK	7.42424	4.29894	-0.788264	-2.86889	5e-05	0.00503297	0.579040434297418	1.727	YES	GO_MF (GO:0003674)~ molecular_function; GO_CC (GO:0005575)~ cellular_component; GO_BP (GO:0008150)~ biological_process
Txnip	Txnip	Txnip	56338	thioredoxin interacting protein	chr3:96361879-96365780	Ob_PBS_LepR	10hr_PBS_LepR	OK	6.45056	3.76598	-0.7764	-2.48054	5e-05	0.00503297	0.58382180508931	1.71285	YES	GO_BP (GO:0000122)~ negative regulation of transcription from RNA polymerase II promoter; GO_MF (GO:0004857)~ enzyme inhibitor activity; GO_MF (GO:0005515)~ protein binding; GO_CC (GO:0005634)~ nucleus; GO_CC (GO:0005737)~ cytoplasm; GO_CC (GO:0005758)~ mitochondrial intermembrane space; GO_BP (GO:0006351)~ transcription, DNA-dependent; GO_BP (GO:0006355)~ regulation of transcription, DNA-depende…
Miat	Miat	Miat	330166	myocardial infarction associated transcript (non-protein coding)	chr5:112642247-112657968	Ob_PBS_LepR	10hr_PBS_LepR	OK	7.29458	4.32838	-0.752997	-2.89751	5e-05	0.00503297	0.593369632704447	1.68529	YES	GO_MF (GO:0003674)~ molecular_function; GO_CC (GO:0005634)~ nucleus; GO_BP (GO:0010001)~ glial cell differentiation; GO_BP (GO:0035881)~ amacrine cell differentiation; GO_BP (GO:0046548)~ retinal rod cell development
Bcl6	Bcl6	Bcl6	12053	B cell leukemia/lymphoma 6	chr16:23965137-23988698	Ob_PBS_LepR	10hr_PBS_LepR	OK	10.1807	6.06328	-0.747667	-2.86815	5e-05	0.00503297	0.595565876149764	1.67908	YES	GO_BP (GO:0000060)~ protein import into nucleus, translocation; GO_BP (GO:0000122)~ negative regulation of transcription from RNA polymerase II promoter; GO_BP (GO:0000902)~ cell morphogenesis; GO_BP (GO:0001953)~ negative regulation of cell-matrix adhesion; GO_BP (GO:0002467)~ germinal center formation; GO_BP (GO:0002829)~ negative regulation of type 2 immune response; GO_MF (GO:0003676)~ nuclei…
Nr4a1	Nr4a1	Nr4a1	15370	nuclear receptor subfamily 4, group A, member 1	chr15:101097276-101105225	Ob_PBS_LepR	10hr_PBS_LepR	OK	10.0294	5.97377	-0.747518	-2.81465	5e-05	0.00503297	0.595627388732562	1.6789	YES	GO_MF (GO:0001077)~ RNA polymerase II core promoter proximal region sequence-specific DNA binding transcription factor activity involved in positive regulation of transcription; GO_BP (GO:0001938)~ positive regulation of endothelial cell proliferation; GO_BP (GO:0002042)~ cell migration involved in sprouting angiogenesis; GO_MF (GO:0003677)~ DNA binding; GO_MF (GO:0003700)~ sequence-specific DNA …
Oxt	Oxt	Oxt	18429	oxytocin	chr2:130401908-130402724	Ob_PBS_LepR	10hr_PBS_LepR	OK	89.1906	53.1404	-0.747082	-4.64647	5e-05	0.00503297	0.595807421781373	1.67839	YES	GO_BP (GO:0002027)~ regulation of heart rate; GO_MF (GO:0005179)~ hormone activity; GO_MF (GO:0005184)~ neuropeptide hormone activity; GO_MF (GO:0005185)~ neurohypophyseal hormone activity; GO_CC (GO:0005576)~ extracellular region; GO_CC (GO:0005615)~ extracellular space; GO_CC (GO:0005737)~ cytoplasm; GO_BP (GO:0007204)~ positive regulation of cytosolic calcium ion concentration; GO_BP (GO:00076…
Wsb1	Wsb1	Wsb1	78889	WD repeat and SOCS box-containing 1	chr11:79052883-79068197	Ob_PBS_LepR	10hr_PBS_LepR	OK	16.4254	9.78736	-0.746936	-2.69779	5e-05	0.00503297	0.595867720238654	1.67822	YES	GO_MF (GO:0003674)~ molecular_function; GO_CC (GO:0005622)~ intracellular; GO_BP (GO:0008150)~ biological_process; GO_BP (GO:0035556)~ intracellular signal transduction
Sparc	Sparc	Sparc	20692	secreted acidic cysteine rich glycoprotein	chr11:55208002-55233582	Ob_PBS_LepR	10hr_PBS_LepR	OK	39.586	23.6391	-0.743815	-3.15106	5e-05	0.00503297	0.59715816354984	1.6746	YES	GO_MF (GO:0005509)~ calcium ion binding; GO_CC (GO:0005576)~ extracellular region; GO_CC (GO:0005578)~ proteinaceous extracellular matrix; GO_CC (GO:0005604)~ basement membrane; GO_CC (GO:0005615)~ extracellular space; GO_CC (GO:0005622)~ intracellular; GO_CC (GO:0005634)~ nucleus; GO_CC (GO:0005737)~ cytoplasm; GO_BP (GO:0007165)~ signal transduction; GO_BP (GO:0030324)~ lung development; GO_CC …
Gem	Gem	Gem	14579	GTP binding protein (gene overexpressed in skeletal muscle)	chr4:11631593-11642140	Ob_PBS_LepR	10hr_PBS_LepR	OK	4.26814	2.55426	-0.740702	-2.22603	0.0002	0.0168376	0.59844808300473	1.67099	YES	GO_MF (GO:0000166)~ nucleotide binding; GO_MF (GO:0000287)~ magnesium ion binding; GO_MF (GO:0003924)~ GTPase activity; GO_MF (GO:0005515)~ protein binding; GO_MF (GO:0005525)~ GTP binding; GO_CC (GO:0005634)~ nucleus; GO_CC (GO:0005886)~ plasma membrane; GO_BP (GO:0007067)~ mitosis; GO_BP (GO:0007165)~ signal transduction; GO_BP (GO:0007264)~ small GTPase mediated signal transduction; GO_CC (GO:…
Htra1	Htra1	Htra1	56213	HtrA serine peptidase 1	chr7:138079716-138129172	Ob_PBS_LepR	10hr_PBS_LepR	OK	7.26304	4.35977	-0.736323	-2.61455	5e-05	0.00503297	0.600267306927212	1.66592	YES	GO_BP (GO:0001558)~ regulation of cell growth; GO_MF (GO:0003824)~ catalytic activity; GO_MF (GO:0004252)~ serine-type endopeptidase activity; GO_MF (GO:0005515)~ protein binding; GO_MF (GO:0005520)~ insulin-like growth factor binding; GO_CC (GO:0005576)~ extracellular region; GO_CC (GO:0005737)~ cytoplasm; GO_BP (GO:0006508)~ proteolysis; GO_MF (GO:0008233)~ peptidase activity; GO_MF (GO:0008236…
F3	F3	F3	14066	coagulation factor III	chr3:121426454-121437970	Ob_PBS_LepR	10hr_PBS_LepR	OK	4.41766	2.65926	-0.732259	-2.15362	0.0006	0.041673	0.601960613863455	1.66124	YES	GO_BP (GO:0001938)~ positive regulation of endothelial cell proliferation; GO_MF (GO:0002020)~ protease binding; GO_BP (GO:0002541)~ activation of plasma proteins involved in acute inflammatory response; GO_MF (GO:0005543)~ phospholipid binding; GO_CC (GO:0005615)~ extracellular space; GO_CC (GO:0005737)~ cytoplasm; GO_BP (GO:0006919)~ activation of cysteine-type endopeptidase activity involved i…
Arrdc2	Arrdc2	Arrdc2	70807	arrestin domain containing 2	chr8:73359036-73363619	Ob_PBS_LepR	10hr_PBS_LepR	OK	7.72905	4.6842	-0.722488	-2.68361	5e-05	0.00503297	0.606051374448549	1.65003	YES	GO_MF (GO:0003674)~ molecular_function; GO_CC (GO:0005886)~ plasma membrane; GO_BP (GO:0007165)~ signal transduction; GO_BP (GO:0008150)~ biological_process; GO_CC (GO:0031410)~ cytoplasmic vesicle
Snhg8	Snhg8	Snhg8	69895	small nucleolar RNA host gene 8	chr3:123210469-123211254	Ob_PBS_LepR	10hr_PBS_LepR	OK	40.1197	24.3814	-0.718529	-2.48964	5e-05	0.00503297	0.607716766273367	1.6455	YES	GO_MF (GO:0003674)~ molecular_function; GO_CC (GO:0005575)~ cellular_component; GO_BP (GO:0008150)~ biological_process
C130074G19Rik	C130074G19Rik	C130074G19Rik	226777	RIKEN cDNA C130074G19 gene	chr1:186695804-186706915	Ob_PBS_LepR	10hr_PBS_LepR	OK	2.66289	1.62173	-0.715456	-1.98666	0.0007	0.0454379	0.609012607683546	1.642	YES	GO_MF (GO:0003674)~ molecular_function; GO_CC (GO:0005575)~ cellular_component; GO_BP (GO:0008150)~ biological_process; GO_CC (GO:0016020)~ membrane; GO_CC (GO:0016021)~ integral to membrane
Tmem181b-ps	Tmem181b-ps	Tmem181b-ps	547127	transmembrane protein 181B, pseudogene	chr17:6438149-6450142	Ob_PBS_LepR	10hr_PBS_LepR	OK	16.6847	10.2059	-0.709124	-2.90724	5e-05	0.00503297	0.611691443273739	1.63481	YES
Sbsn	Sbsn	Sbsn	282619	suprabasin	chr7:31536489-31541153	Ob_PBS_LepR	10hr_PBS_LepR	OK	13.5323	8.27882	-0.708907	-1.87952	0.00075	0.0475719	0.611783456500799	1.63457	YES	GO_MF (GO:0003674)~ molecular_function; GO_CC (GO:0005576)~ extracellular region; GO_CC (GO:0005737)~ cytoplasm; GO_BP (GO:0008150)~ biological_process
A330050F15Rik	A330050F15Rik	A330050F15Rik	320722	RIKEN cDNA A330050F15 gene	chr17:69788665-69838573	Ob_PBS_LepR	10hr_PBS_LepR	OK	6.23326	3.83023	-0.702557	-2.36509	5e-05	0.00503297	0.614482146725919	1.62739	YES	GO_MF (GO:0003674)~ molecular_function; GO_CC (GO:0005575)~ cellular_component; GO_BP (GO:0008150)~ biological_process
Hist1h1c	Hist1h1c	Hist1h1c	50708	histone cluster 1, H1c	chr13:23830675-23832236	Ob_PBS_LepR	10hr_PBS_LepR	OK	14.0912	8.68136	-0.698798	-2.74132	5e-05	0.00503297	0.616085292316404	1.62315	YES	GO_CC (GO:0000786)~ nucleosome; GO_MF (GO:0003677)~ DNA binding; GO_MF (GO:0005515)~ protein binding; GO_CC (GO:0005634)~ nucleus; GO_CC (GO:0005694)~ chromosome; GO_BP (GO:0006334)~ nucleosome assembly; GO_BP (GO:0016584)~ nucleosome positioning
Amy1	Amy1	Amy1	11722	amylase 1, salivary	chr3:113258869-113280668	Ob_PBS_LepR	10hr_PBS_LepR	OK	5.05167	3.12322	-0.693727	-1.75198	0.0005	0.0371417	0.618254611205332	1.61746	YES	GO_MF (GO:0003824)~ catalytic activity; GO_MF (GO:0004556)~ alpha-amylase activity; GO_CC (GO:0005576)~ extracellular region; GO_CC (GO:0005615)~ extracellular space; GO_BP (GO:0005975)~ carbohydrate metabolic process; GO_BP (GO:0008152)~ metabolic process; GO_MF (GO:0016160)~ amylase activity; GO_MF (GO:0016787)~ hydrolase activity; GO_MF (GO:0016798)~ hydrolase activity, acting on glycosyl bond…
Ssfa2	Ssfa2	Ssfa2	70599	sperm specific antigen 2	chr2:79475581-79513121	Ob_PBS_LepR	10hr_PBS_LepR	OK	3.12428	1.93355	-0.692274	-2.26936	5e-05	0.00503297	0.618877595583033	1.61583	YES	GO_MF (GO:0003779)~ actin binding; GO_CC (GO:0005737)~ cytoplasm; GO_CC (GO:0005886)~ plasma membrane
Snhg11	Snhg11	Snhg11	319317	small nucleolar RNA host gene 11	chr2:158201373-158211881	Ob_PBS_LepR	10hr_PBS_LepR	OK	52.8217	32.751	-0.68959	-2.7469	5e-05	0.00503297	0.620030031481721	1.61283	YES	GO_MF (GO:0003674)~ molecular_function; GO_CC (GO:0005575)~ cellular_component; GO_BP (GO:0008150)~ biological_process
Trib1	Trib1	Trib1	211770	tribbles homolog 1 (Drosophila)	chr15:59480208-59488654	Ob_PBS_LepR	10hr_PBS_LepR	OK	3.09267	1.92817	-0.681623	-2.18887	5e-05	0.00503297	0.623463497143284	1.60394	YES	GO_MF (GO:0004672)~ protein kinase activity; GO_MF (GO:0004860)~ protein kinase inhibitor activity; GO_MF (GO:0005524)~ ATP binding; GO_CC (GO:0005634)~ nucleus; GO_CC (GO:0005737)~ cytoplasm; GO_BP (GO:0006468)~ protein phosphorylation; GO_BP (GO:0006469)~ negative regulation of protein kinase activity; GO_BP (GO:0007254)~ JNK cascade; GO_MF (GO:0008134)~ transcription factor binding; GO_BP (GO:…
Spry2	Spry2	Spry2	24064	sprouty homolog 2 (Drosophila)	chr14:106291163-106296036	Ob_PBS_LepR	10hr_PBS_LepR	OK	11.0033	6.87122	-0.679303	-2.55116	5e-05	0.00503297	0.624466896270178	1.60137	YES	GO_BP (GO:0000132)~ establishment of mitotic spindle orientation; GO_MF (GO:0005515)~ protein binding; GO_CC (GO:0005623)~ cell; GO_CC (GO:0005737)~ cytoplasm; GO_CC (GO:0005856)~ cytoskeleton; GO_CC (GO:0005874)~ microtubule; GO_CC (GO:0005886)~ plasma membrane; GO_BP (GO:0007275)~ multicellular organismal development; GO_BP (GO:0007605)~ sensory perception of sound; GO_BP (GO:0008285)~ negative…
Tnrc18	Tnrc18	Tnrc18	231861	trinucleotide repeat containing 18	chr5:143200557-143579066	Ob_PBS_LepR	10hr_PBS_LepR	OK	16.5678	10.3887	-0.67337	-2.544	5e-05	0.00503297	0.627040268095502	1.59479	YES	GO_MF (GO:0003674)~ molecular_function; GO_MF (GO:0003677)~ DNA binding; GO_CC (GO:0005575)~ cellular_component; GO_BP (GO:0008150)~ biological_process
A130040M12Rik	A130040M12Rik	A130040M12Rik	319269	RIKEN cDNA A130040M12 gene	chr13:62184506-62397849	Ob_PBS_LepR	10hr_PBS_LepR	OK	9.65497	6.1598	-0.648388	-2.36286	5e-05	0.00503297	0.637992778856014	1.56742	YES
Arl4d	Arl4d	Arl4d	80981	ADP-ribosylation factor-like 4D	chr11:101526854-101529146	Ob_PBS_LepR	10hr_PBS_LepR	OK	7.62905	4.90173	-0.638213	-2.15439	0.00075	0.0475719	0.642508301581573	1.5564	YES	GO_MF (GO:0000166)~ nucleotide binding; GO_MF (GO:0003674)~ molecular_function; GO_MF (GO:0005525)~ GTP binding; GO_CC (GO:0005622)~ intracellular; GO_CC (GO:0005634)~ nucleus; GO_CC (GO:0005737)~ cytoplasm; GO_CC (GO:0005886)~ plasma membrane; GO_BP (GO:0007264)~ small GTPase mediated signal transduction; GO_BP (GO:0008150)~ biological_process; GO_CC (GO:0016020)~ membrane
Brca2	Brca2	Brca2	12190	breast cancer 2	chr5:151325197-151372324	Ob_PBS_LepR	10hr_PBS_LepR	OK	1.87916	1.20777	-0.637737	-2.03756	5e-05	0.00503297	0.642720324498103	1.55589	YES	GO_BP (GO:0000724)~ double-strand break repair via homologous recombination; GO_BP (GO:0000910)~ cytokinesis; GO_BP (GO:0001556)~ oocyte maturation; GO_BP (GO:0001833)~ inner cell mass cell proliferation; GO_MF (GO:0002020)~ protease binding; GO_MF (GO:0003677)~ DNA binding; GO_MF (GO:0003697)~ single-stranded DNA binding; GO_MF (GO:0005515)~ protein binding; GO_CC (GO:0005622)~ intracellular; GO…
Per2	Per2	Per2	18627	period circadian clock 2	chr1:93312558-93355905	Ob_PBS_LepR	10hr_PBS_LepR	OK	5.12946	3.29755	-0.637414	-2.36679	5e-05	0.00503297	0.642864237036745	1.55554	YES	GO_BP (GO:0000122)~ negative regulation of transcription from RNA polymerase II promoter; GO_MF (GO:0000988)~ protein binding transcription factor activity; GO_MF (GO:0004871)~ signal transducer activity; GO_MF (GO:0005515)~ protein binding; GO_CC (GO:0005634)~ nucleus; GO_CC (GO:0005737)~ cytoplasm; GO_BP (GO:0006351)~ transcription, DNA-dependent; GO_BP (GO:0006355)~ regulation of transcription…
Tshz2	Tshz2	Tshz2	228911	teashirt zinc finger family member 2	chr2:169459145-169714004	Ob_PBS_LepR	10hr_PBS_LepR	OK	10.5071	6.78755	-0.630398	-2.55401	5e-05	0.00503297	0.645998177551884	1.54799	YES	GO_MF (GO:0003677)~ DNA binding; GO_MF (GO:0003700)~ sequence-specific DNA binding transcription factor activity; GO_MF (GO:0005515)~ protein binding; GO_CC (GO:0005634)~ nucleus; GO_BP (GO:0006351)~ transcription, DNA-dependent; GO_BP (GO:0006355)~ regulation of transcription, DNA-dependent; GO_BP (GO:0007275)~ multicellular organismal development; GO_BP (GO:0010468)~ regulation of gene expressi…
Btg1	Btg1	Btg1	12226	B cell translocation gene 1, anti-proliferative	chr10:96079634-96085445	Ob_PBS_LepR	10hr_PBS_LepR	OK	17.0775	11.0367	-0.629784	-2.64329	5e-05	0.00503297	0.646273167959309	1.54733	YES	GO_MF (GO:0005515)~ protein binding; GO_CC (GO:0005634)~ nucleus; GO_CC (GO:0005737)~ cytoplasm; GO_BP (GO:0006479)~ protein methylation; GO_BP (GO:0008285)~ negative regulation of cell proliferation; GO_MF (GO:0019899)~ enzyme binding; GO_BP (GO:0043085)~ positive regulation of catalytic activity; GO_BP (GO:0045603)~ positive regulation of endothelial cell differentiation; GO_BP (GO:0045663)~ po…
Mobp	Mobp	Mobp	17433	myelin-associated oligodendrocytic basic protein	chr9:120058859-120085209	Ob_PBS_LepR	10hr_PBS_LepR	OK	60.1468	38.9382	-0.627302	-2.40196	5e-05	0.00503297	0.647385967647264	1.54467	YES	GO_CC (GO:0005634)~ nucleus; GO_CC (GO:0005730)~ nucleolus; GO_CC (GO:0005737)~ cytoplasm; GO_CC (GO:0005739)~ mitochondrion; GO_BP (GO:0006886)~ intracellular protein transport; GO_BP (GO:0007399)~ nervous system development; GO_MF (GO:0017137)~ Rab GTPase binding; GO_MF (GO:0019911)~ structural constituent of myelin sheath; GO_CC (GO:0043231)~ intracellular membrane-bounded organelle
Gdpd3	Gdpd3	Gdpd3	68616	glycerophosphodiester phosphodiesterase domain containing 3	chr7:133909927-133919159	Ob_PBS_LepR	10hr_PBS_LepR	OK	10.9657	7.09964	-0.627177	-2.26058	0.00065	0.0434094	0.647442061797099	1.54454	YES	GO_BP (GO:0006071)~ glycerol metabolic process; GO_BP (GO:0006629)~ lipid metabolic process; GO_MF (GO:0008081)~ phosphoric diester hydrolase activity; GO_MF (GO:0008889)~ glycerophosphodiester phosphodiesterase activity; GO_CC (GO:0016020)~ membrane; GO_CC (GO:0016021)~ integral to membrane; GO_MF (GO:0016787)~ hydrolase activity; GO_MF (GO:0046872)~ metal ion binding
Gm608	Gm608	Gm608	207806	predicted gene 608	chr16:44173509-44227578	Ob_PBS_LepR	10hr_PBS_LepR	OK	1.57421	1.02405	-0.620335	-2.05603	5e-05	0.00503297	0.650519856670447	1.53723	YES	GO_MF (GO:0003674)~ molecular_function; GO_CC (GO:0005575)~ cellular_component; GO_BP (GO:0008150)~ biological_process
Camk1g	Camk1g	Camk1g	215303	calcium/calmodulin-dependent protein kinase I gamma	chr1:195172539-195196476	Ob_PBS_LepR	10hr_PBS_LepR	OK	56.4906	36.9374	-0.612929	-2.77646	5e-05	0.00503297	0.653867852569322	1.52936	YES	GO_MF (GO:0000166)~ nucleotide binding; GO_MF (GO:0003824)~ catalytic activity; GO_MF (GO:0004672)~ protein kinase activity; GO_MF (GO:0004674)~ protein serine/threonine kinase activity; GO_MF (GO:0004683)~ calmodulin-dependent protein kinase activity; GO_MF (GO:0005516)~ calmodulin binding; GO_MF (GO:0005524)~ ATP binding; GO_CC (GO:0005737)~ cytoplasm; GO_CC (GO:0005794)~ Golgi apparatus; GO_CC…
Gjb6	Gjb6	Gjb6	14623	gap junction protein, beta 6	chr14:57742139-57752414	Ob_PBS_LepR	10hr_PBS_LepR	OK	9.21047	6.02699	-0.611835	-1.93786	0.00035	0.026861	0.654363870575891	1.5282	YES	GO_MF (GO:0005515)~ protein binding; GO_CC (GO:0005829)~ cytosol; GO_CC (GO:0005886)~ plasma membrane; GO_CC (GO:0005921)~ gap junction; GO_CC (GO:0005922)~ connexon complex; GO_BP (GO:0007154)~ cell communication; GO_BP (GO:0007605)~ sensory perception of sound; GO_BP (GO:0008285)~ negative regulation of cell proliferation; GO_CC (GO:0016020)~ membrane; GO_CC (GO:0016021)~ integral to membrane; …
Plvap	Plvap	Plvap	84094	plasmalemma vesicle associated protein	chr8:74021651-74035668	Ob_PBS_LepR	10hr_PBS_LepR	OK	19.5023	12.7738	-0.610457	-2.62773	0.0001	0.00913882	0.654989189277407	1.52674	YES	GO_CC (GO:0005737)~ cytoplasm; GO_CC (GO:0005886)~ plasma membrane; GO_CC (GO:0005901)~ caveola; GO_CC (GO:0016020)~ membrane; GO_CC (GO:0016021)~ integral to membrane; GO_MF (GO:0042803)~ protein homodimerization activity
A330023F24Rik	A330023F24Rik	A330023F24Rik	320977	RIKEN cDNA A330023F24 gene	chr1:196843592-196864102	Ob_PBS_LepR	10hr_PBS_LepR	OK	2.67239	1.75335	-0.608018	-1.78394	0.00035	0.026861	0.656097441347264	1.52416	YES
Fus	Fus	Fus	233908	fused in sarcoma	chr7:135110992-135125545	Ob_PBS_LepR	10hr_PBS_LepR	OK	208.241	136.702	-0.607224	-2.83857	5e-05	0.00503297	0.656458629770536	1.52333	YES	GO_MF (GO:0000166)~ nucleotide binding; GO_MF (GO:0003676)~ nucleic acid binding; GO_MF (GO:0003677)~ DNA binding; GO_MF (GO:0003723)~ RNA binding; GO_CC (GO:0005634)~ nucleus; GO_CC (GO:0005737)~ cytoplasm; GO_MF (GO:0008270)~ zinc ion binding; GO_MF (GO:0042802)~ identical protein binding; GO_MF (GO:0046872)~ metal ion binding
Lrrc1	Lrrc1	Lrrc1	214345	leucine rich repeat containing 1	chr9:77278629-77392659	Ob_PBS_LepR	10hr_PBS_LepR	OK	7.71422	5.08199	-0.602126	-2.00848	0.0001	0.00913882	0.658782437572669	1.51795	YES	GO_MF (GO:0003674)~ molecular_function; GO_CC (GO:0005737)~ cytoplasm; GO_BP (GO:0008150)~ biological_process; GO_CC (GO:0016020)~ membrane
6720456H20Rik	6720456H20Rik	6720456H20Rik	218989	transmembrane protein 260	chr14:49066026-49134834	Ob_PBS_LepR	10hr_PBS_LepR	OK	2.14272	1.41227	-0.601428	-1.85228	0.0005	0.0371417	0.659101244654616	1.51722	YES	GO_MF (GO:0003674)~ molecular_function; GO_CC (GO:0005575)~ cellular_component; GO_BP (GO:0008150)~ biological_process; GO_CC (GO:0016020)~ membrane; GO_CC (GO:0016021)~ integral to membrane
Ezr	Ezr	Ezr	22350	ezrin	chr17:6942479-6987129	Ob_PBS_LepR	10hr_PBS_LepR	OK	9.33215	6.1698	-0.596985	-2.27543	5e-05	0.00503297	0.661134176484909	1.51255	YES	GO_CC (GO:0001726)~ ruffle; GO_CC (GO:0001931)~ uropod; GO_MF (GO:0003779)~ actin binding; GO_MF (GO:0005515)~ protein binding; GO_CC (GO:0005622)~ intracellular; GO_CC (GO:0005730)~ nucleolus; GO_CC (GO:0005737)~ cytoplasm; GO_CC (GO:0005829)~ cytosol; GO_CC (GO:0005856)~ cytoskeleton; GO_CC (GO:0005884)~ actin filament; GO_CC (GO:0005886)~ plasma membrane; GO_CC (GO:0005902)~ microvillus; GO_CC…
Flnb	Flnb	Flnb	286940	filamin, beta	chr14:8650470-8784101	Ob_PBS_LepR	10hr_PBS_LepR	OK	2.86323	1.89557	-0.595012	-2.11114	5e-05	0.00503297	0.66203894848963	1.51049	YES	GO_CC (GO:0001725)~ stress fiber; GO_MF (GO:0003779)~ actin binding; GO_MF (GO:0005515)~ protein binding; GO_CC (GO:0005737)~ cytoplasm; GO_CC (GO:0005856)~ cytoskeleton; GO_CC (GO:0005886)~ plasma membrane; GO_CC (GO:0005925)~ focal adhesion; GO_BP (GO:0007519)~ skeletal muscle tissue development; GO_MF (GO:0042802)~ identical protein binding
Rplp2	Rplp2	Rplp2	67186	ribosomal protein, large P2	chr7:148633548-148637241	Ob_PBS_LepR	10hr_PBS_LepR	OK	1349.44	895.056	-0.592311	-3.17997	5e-05	0.00503297	0.6632795725225	1.50766	YES	GO_MF (GO:0003674)~ molecular_function; GO_MF (GO:0003735)~ structural constituent of ribosome; GO_CC (GO:0005622)~ intracellular; GO_CC (GO:0005840)~ ribosome; GO_BP (GO:0006414)~ translational elongation; GO_CC (GO:0022625)~ cytosolic large ribosomal subunit; GO_CC (GO:0030529)~ ribonucleoprotein complex
Rpl22l1	Rpl22l1	Rpl22l1	68028	ribosomal protein L22 like 1	chr3:28704432-28706337	Ob_PBS_LepR	10hr_PBS_LepR	OK	666.561	442.154	-0.592188	-4.1838	5e-05	0.00503297	0.663336124228154	1.50753	YES	GO_MF (GO:0003674)~ molecular_function; GO_MF (GO:0003735)~ structural constituent of ribosome; GO_CC (GO:0005575)~ cellular_component; GO_CC (GO:0005622)~ intracellular; GO_CC (GO:0005840)~ ribosome; GO_BP (GO:0006412)~ translation; GO_BP (GO:0008150)~ biological_process; GO_CC (GO:0030529)~ ribonucleoprotein complex
N4bp2l1	N4bp2l1	N4bp2l1	100637	NEDD4 binding protein 2-like 1	chr5:151374217-151397100	Ob_PBS_LepR	10hr_PBS_LepR	OK	70.2228	46.6639	-0.589633	-2.7194	5e-05	0.00503297	0.664511927426021	1.50486	YES	GO_MF (GO:0003674)~ molecular_function; GO_CC (GO:0005575)~ cellular_component; GO_BP (GO:0008150)~ biological_process
Dbi	Dbi	Dbi	13167	diazepam binding inhibitor	chr1:122009856-122017673	Ob_PBS_LepR	10hr_PBS_LepR	OK	181.231	120.566	-0.588006	-2.35134	5e-05	0.00503297	0.665261753788736	1.50317	YES	GO_MF (GO:0000062)~ fatty-acyl-CoA binding; GO_BP (GO:0001942)~ hair follicle development; GO_CC (GO:0005615)~ extracellular space; GO_CC (GO:0005634)~ nucleus; GO_CC (GO:0005737)~ cytoplasm; GO_CC (GO:0005739)~ mitochondrion; GO_CC (GO:0005783)~ endoplasmic reticulum; GO_CC (GO:0005794)~ Golgi apparatus; GO_CC (GO:0005886)~ plasma membrane; GO_BP (GO:0006641)~ triglyceride metabolic process; GO_…
Adarb2	Adarb2	Adarb2	94191	adenosine deaminase, RNA-specific, B2	chr13:8202154-8759554	Ob_PBS_LepR	10hr_PBS_LepR	OK	3.41783	5.13955	0.588561	2.13501	0.00015	0.0131047	1.5037461044366	0.665006	YES	GO_MF (GO:0003723)~ RNA binding; GO_MF (GO:0004000)~ adenosine deaminase activity; GO_CC (GO:0005634)~ nucleus; GO_CC (GO:0005737)~ cytoplasm; GO_CC (GO:0005739)~ mitochondrion; GO_BP (GO:0006396)~ RNA processing; GO_BP (GO:0006397)~ mRNA processing; GO_MF (GO:0016787)~ hydrolase activity; GO_MF (GO:0046872)~ metal ion binding
Fam179a	Fam179a	Fam179a	320159	family with sequence similarity 179, member A	chr17:72022600-72079009	Ob_PBS_LepR	10hr_PBS_LepR	OK	2.68658	4.04351	0.589839	1.97075	0.00065	0.0434094	1.50507877621998	0.664417	YES	GO_MF (GO:0003674)~ molecular_function; GO_CC (GO:0005575)~ cellular_component; GO_BP (GO:0008150)~ biological_process
Arhgap33	Arhgap33	Arhgap33	233071	Rho GTPase activating protein 33	chr7:31307244-31320028	Ob_PBS_LepR	10hr_PBS_LepR	OK	8.95707	13.5465	0.596816	2.54549	5e-05	0.00503297	1.51237509805266	0.661212	YES	GO_MF (GO:0005096)~ GTPase activator activity; GO_MF (GO:0005100)~ Rho GTPase activator activity; GO_MF (GO:0005515)~ protein binding; GO_CC (GO:0005622)~ intracellular; GO_CC (GO:0005737)~ cytoplasm; GO_CC (GO:0005886)~ plasma membrane; GO_BP (GO:0006810)~ transport; GO_BP (GO:0007154)~ cell communication; GO_BP (GO:0007165)~ signal transduction; GO_BP (GO:0015031)~ protein transport; GO_CC (GO:…
Ifi27l1	Ifi27l1	Ifi27l1	52668	interferon, alpha-inducible protein 27	chr12:104672398-104678455	Ob_PBS_LepR	10hr_PBS_LepR	OK	16.1942	24.6972	0.608866	2.03552	0.0003	0.0240884	1.5250599964788	0.655712	YES	GO_MF (GO:0003674)~ molecular_function; GO_CC (GO:0005739)~ mitochondrion; GO_BP (GO:0006919)~ activation of cysteine-type endopeptidase activity involved in apoptotic process; GO_BP (GO:0097190)~ apoptotic signaling pathway
Il33	Il33	Il33	77125	interleukin 33	chr19:29999603-30035205	Ob_PBS_LepR	10hr_PBS_LepR	OK	7.16973	11.1691	0.639528	2.2089	0.0001	0.00913882	1.55781941122092	0.641923	YES	GO_BP (GO:0002686)~ negative regulation of leukocyte migration; GO_BP (GO:0002826)~ negative regulation of T-helper 1 type immune response; GO_BP (GO:0002830)~ positive regulation of type 2 immune response; GO_MF (GO:0005125)~ cytokine activity; GO_CC (GO:0005576)~ extracellular region; GO_CC (GO:0005615)~ extracellular space; GO_CC (GO:0005634)~ nucleus; GO_CC (GO:0005694)~ chromosome; GO_BP (GO…
Gsx1	Gsx1	Gsx1	14842	GS homeobox 1	chr5:148000271-148002522	Ob_PBS_LepR	10hr_PBS_LepR	OK	8.31272	13.0594	0.6517	2.73959	0.0001	0.00913882	1.57101831529203	0.63653	YES	GO_MF (GO:0003677)~ DNA binding; GO_MF (GO:0003700)~ sequence-specific DNA binding transcription factor activity; GO_CC (GO:0005634)~ nucleus; GO_BP (GO:0006351)~ transcription, DNA-dependent; GO_BP (GO:0006355)~ regulation of transcription, DNA-dependent; GO_BP (GO:0007275)~ multicellular organismal development; GO_BP (GO:0021527)~ spinal cord association neuron differentiation; GO_BP (GO:002185…
Anxa2	Anxa2	Anxa2	12306	annexin A2	chr9:69301489-69339592	Ob_PBS_LepR	10hr_PBS_LepR	OK	6.90919	11.044	0.676674	2.0574	0.0001	0.00913882	1.59845042447491	0.625606	YES	GO_BP (GO:0001525)~ angiogenesis; GO_CC (GO:0001725)~ stress fiber; GO_CC (GO:0001726)~ ruffle; GO_BP (GO:0001934)~ positive regulation of protein phosphorylation; GO_MF (GO:0004859)~ phospholipase inhibitor activity; GO_MF (GO:0005509)~ calcium ion binding; GO_MF (GO:0005515)~ protein binding; GO_MF (GO:0005544)~ calcium-dependent phospholipid binding; GO_MF (GO:0005546)~ phosphatidylinositol-4,…
Upp2	Upp2	Upp2	76654	uridine phosphorylase 2	chr2:58607595-58643079	Ob_PBS_LepR	10hr_PBS_LepR	OK	3.22932	5.17871	0.681361	2.05378	0.0008	0.0498332	1.6036518842065	0.623577	YES	GO_MF (GO:0003824)~ catalytic activity; GO_MF (GO:0004850)~ uridine phosphorylase activity; GO_CC (GO:0005737)~ cytoplasm; GO_BP (GO:0009116)~ nucleoside metabolic process; GO_BP (GO:0009166)~ nucleotide catabolic process; GO_MF (GO:0016740)~ transferase activity; GO_MF (GO:0016757)~ transferase activity, transferring glycosyl groups; GO_MF (GO:0016763)~ transferase activity, transferring pentosy…
Padi2	Padi2	Padi2	18600	peptidyl arginine deiminase, type II	chr4:140462274-140508501	Ob_PBS_LepR	10hr_PBS_LepR	OK	2.06516	3.32089	0.685321	2.25721	0.0001	0.00913882	1.60805973536969	0.621867	YES	GO_MF (GO:0004668)~ protein-arginine deiminase activity; GO_MF (GO:0005509)~ calcium ion binding; GO_CC (GO:0005737)~ cytoplasm; GO_BP (GO:0006464)~ cellular protein modification process; GO_MF (GO:0016787)~ hydrolase activity; GO_BP (GO:0018101)~ protein citrullination
Chodl	Chodl	Chodl	246048	chondrolectin	chr16:78931192-78951973	Ob_PBS_LepR	10hr_PBS_LepR	OK	2.42558	3.92729	0.695207	2.09345	0.00055	0.0391797	1.6191167296719	0.617621	YES	GO_MF (GO:0005540)~ hyaluronic acid binding; GO_CC (GO:0005737)~ cytoplasm; GO_BP (GO:0008150)~ biological_process; GO_CC (GO:0016020)~ membrane; GO_CC (GO:0016021)~ integral to membrane; GO_MF (GO:0030246)~ carbohydrate binding; GO_CC (GO:0048471)~ perinuclear region of cytoplasm
Yeats2	Yeats2	Yeats2	208146	YEATS domain containing 2	chr16:20141135-20232646	Ob_PBS_LepR	10hr_PBS_LepR	OK	19.2349	31.2447	0.699885	2.9703	5e-05	0.00503297	1.62437530546794	0.615621	YES	GO_BP (GO:0000122)~ negative regulation of transcription from RNA polymerase II promoter; GO_CC (GO:0005634)~ nucleus; GO_CC (GO:0005671)~ Ada2/Gcn5/Ada3 transcription activator complex; GO_BP (GO:0006355)~ regulation of transcription, DNA-dependent; GO_MF (GO:0017025)~ TBP-class protein binding; GO_BP (GO:0043966)~ histone H3 acetylation; GO_BP (GO:0045892)~ negative regulation of transcription,…
Gstm6	Gstm6	Gstm6	14867	glutathione S-transferase, mu 6	chr3:107741765-107746667	Ob_PBS_LepR	10hr_PBS_LepR	OK	36.5433	59.4161	0.701245	3.33791	5e-05	0.00503297	1.6259072938239	0.615041	YES	GO_MF (GO:0004364)~ glutathione transferase activity; GO_CC (GO:0005737)~ cytoplasm; GO_BP (GO:0008152)~ metabolic process; GO_MF (GO:0016740)~ transferase activity
Asb4	Asb4	Asb4	65255	ankyrin repeat and SOCS box-containing 4	chr6:5333385-5383021	Ob_PBS_LepR	10hr_PBS_LepR	OK	34.391	56.2546	0.709938	3.12543	5e-05	0.00503297	1.63573381973937	0.611346	YES	GO_MF (GO:0004842)~ ubiquitin-protein ligase activity; GO_MF (GO:0019899)~ enzyme binding; GO_CC (GO:0031462)~ Cul2-RING ubiquitin ligase complex; GO_CC (GO:0031466)~ Cul5-RING ubiquitin ligase complex; GO_MF (GO:0031625)~ ubiquitin protein ligase binding; GO_BP (GO:0035556)~ intracellular signal transduction; GO_BP (GO:0051865)~ protein autoubiquitination; GO_BP (GO:2001214)~ positive regulation…
Car12	Car12	Car12	76459	carbonic anyhydrase 12	chr9:66561492-66614652	Ob_PBS_LepR	10hr_PBS_LepR	OK	1.23303	2.01874	0.711246	1.97808	0.00055	0.0391797	1.63721750822598	0.610792	YES	GO_MF (GO:0004089)~ carbonate dehydratase activity; GO_CC (GO:0005575)~ cellular_component; GO_BP (GO:0006730)~ one-carbon metabolic process; GO_MF (GO:0008270)~ zinc ion binding; GO_CC (GO:0016020)~ membrane; GO_CC (GO:0016021)~ integral to membrane; GO_MF (GO:0016829)~ lyase activity; GO_MF (GO:0046872)~ metal ion binding
Cd59a	Cd59a	Cd59a	12509	CD59a antigen	chr2:103935957-103955508	Ob_PBS_LepR	10hr_PBS_LepR	OK	5.05995	8.40789	0.732619	2.13168	5e-05	0.00503297	1.6616528408748	0.60181	YES	GO_BP (GO:0001775)~ cell activation; GO_MF (GO:0001848)~ complement binding; GO_BP (GO:0001971)~ negative regulation of activation of membrane attack complex; GO_CC (GO:0005576)~ extracellular region; GO_CC (GO:0005886)~ plasma membrane; GO_CC (GO:0009897)~ external side of plasma membrane; GO_CC (GO:0016020)~ membrane; GO_BP (GO:0016525)~ negative regulation of angiogenesis; GO_BP (GO:0030948)~ …
Irs4	Irs4	Irs4	16370	insulin receptor substrate 4	chrX:138145540-138159760	Ob_PBS_LepR	10hr_PBS_LepR	OK	32.4248	54.1017	0.738575	3.22426	5e-05	0.00503297	1.66852696263187	0.599331	YES	GO_MF (GO:0004871)~ signal transducer activity; GO_MF (GO:0005158)~ insulin receptor binding; GO_MF (GO:0005515)~ protein binding; GO_CC (GO:0005886)~ plasma membrane; GO_BP (GO:0007165)~ signal transduction; GO_CC (GO:0016020)~ membrane; GO_MF (GO:0019904)~ protein domain specific binding; GO_CC (GO:0043234)~ protein complex
Serpinb1a	Serpinb1a	Serpinb1a	66222	serine (or cysteine) peptidase inhibitor, clade B, member 1a	chr13:32933960-32943054	Ob_PBS_LepR	10hr_PBS_LepR	OK	1.52897	2.6317	0.783437	1.98158	0.0007	0.0454379	1.72122655094378	0.580981	YES	GO_MF (GO:0004867)~ serine-type endopeptidase inhibitor activity; GO_CC (GO:0005615)~ extracellular space; GO_CC (GO:0005737)~ cytoplasm; GO_BP (GO:0010466)~ negative regulation of peptidase activity; GO_BP (GO:0010951)~ negative regulation of endopeptidase activity; GO_BP (GO:0030162)~ regulation of proteolysis; GO_MF (GO:0030414)~ peptidase inhibitor activity; GO_BP (GO:0042176)~ regulation of …
Tac1	Tac1	Tac1	21333	tachykinin 1	chr6:7505070-7512973	Ob_PBS_LepR	10hr_PBS_LepR	OK	145.99	256.368	0.812346	4.19493	5e-05	0.00503297	1.75606469982875	0.569455	YES	GO_BP (GO:0002675)~ positive regulation of acute inflammatory response; GO_CC (GO:0005576)~ extracellular region; GO_CC (GO:0005615)~ extracellular space; GO_CC (GO:0005886)~ plasma membrane; GO_BP (GO:0006954)~ inflammatory response; GO_BP (GO:0007204)~ positive regulation of cytosolic calcium ion concentration; GO_BP (GO:0007217)~ tachykinin receptor signaling pathway; GO_BP (GO:0007218)~ neuro…
4632428C04Rik	4632428C04Rik	4632428C04Rik	100043102	RIKEN cDNA 4632428C04 gene	chr16:30008752-30021516	Ob_PBS_LepR	10hr_PBS_LepR	OK	1.19156	2.11955	0.830906	2.10288	0.0008	0.0498332	1.77880208396492	0.562176	YES	GO_MF (GO:0003674)~ molecular_function; GO_CC (GO:0005575)~ cellular_component; GO_BP (GO:0008150)~ biological_process
Stat1	Stat1	Stat1	20846	signal transducer and activator of transcription 1	chr1:52176281-52218707	Ob_PBS_LepR	10hr_PBS_LepR	OK	3.36849	6.02726	0.8394	3.07054	5e-05	0.00503297	1.78930583571545	0.558876	YES	GO_CC (GO:0000790)~ nuclear chromatin; GO_MF (GO:0000978)~ RNA polymerase II core promoter proximal region sequence-specific DNA binding; GO_MF (GO:0000979)~ RNA polymerase II core promoter sequence-specific DNA binding; GO_MF (GO:0000983)~ RNA polymerase II core promoter sequence-specific DNA binding transcription factor activity; GO_BP (GO:0001937)~ negative regulation of endothelial cell proli…
Tmem176b	Tmem176b	Tmem176b	65963	transmembrane protein 176B	chr6:48783810-48791373	Ob_PBS_LepR	10hr_PBS_LepR	OK	31.5888	57.5782	0.866109	3.31512	5e-05	0.00503297	1.82274026964546	0.548625	YES	GO_MF (GO:0005515)~ protein binding; GO_CC (GO:0005634)~ nucleus; GO_CC (GO:0016020)~ membrane; GO_CC (GO:0016021)~ integral to membrane; GO_BP (GO:0030154)~ cell differentiation; GO_BP (GO:2001199)~ negative regulation of dendritic cell differentiation
Plagl1	Plagl1	Plagl1	22634	pleiomorphic adenoma gene-like 1	chr10:12810593-12851501	Ob_PBS_LepR	10hr_PBS_LepR	OK	18.6142	34.1158	0.874036	3.88439	5e-05	0.00503297	1.83278302276195	0.545618	YES	GO_MF (GO:0000981)~ sequence-specific DNA binding RNA polymerase II transcription factor activity; GO_MF (GO:0003677)~ DNA binding; GO_MF (GO:0005515)~ protein binding; GO_CC (GO:0005634)~ nucleus; GO_BP (GO:0010468)~ regulation of gene expression; GO_BP (GO:0035914)~ skeletal muscle cell differentiation; GO_BP (GO:0045944)~ positive regulation of transcription from RNA polymerase II promoter; GO…
Mcam	Mcam	Mcam	84004	melanoma cell adhesion molecule	chr9:43942740-43950809	Ob_PBS_LepR	10hr_PBS_LepR	OK	1.75604	3.26767	0.895935	2.61916	5e-05	0.00503297	1.86081547528234	0.537399	YES	GO_CC (GO:0005615)~ extracellular space; GO_CC (GO:0005634)~ nucleus; GO_CC (GO:0005886)~ plasma membrane; GO_BP (GO:0007155)~ cell adhesion; GO_BP (GO:0007157)~ heterophilic cell-cell adhesion; GO_CC (GO:0009897)~ external side of plasma membrane; GO_CC (GO:0016020)~ membrane; GO_CC (GO:0016021)~ integral to membrane; GO_BP (GO:0030335)~ positive regulation of cell migration
Pld6	Pld6	Pld6	194908	phospholipase D family, member 6	chr11:59597394-59601159	Ob_PBS_LepR	10hr_PBS_LepR	OK	1.41278	2.65676	0.911124	2.39468	0.00025	0.0203085	1.88051002838017	0.531771	YES	GO_MF (GO:0003824)~ catalytic activity; GO_MF (GO:0004518)~ nuclease activity; GO_MF (GO:0004519)~ endonuclease activity; GO_CC (GO:0005739)~ mitochondrion; GO_CC (GO:0005741)~ mitochondrial outer membrane; GO_BP (GO:0006629)~ lipid metabolic process; GO_BP (GO:0007126)~ meiosis; GO_BP (GO:0007283)~ spermatogenesis; GO_BP (GO:0007286)~ spermatid development; GO_BP (GO:0008053)~ mitochondrial fusi…
Tnfaip8l3	Tnfaip8l3	Tnfaip8l3	244882	tumor necrosis factor, alpha-induced protein 8-like 3	chr9:53873412-53916218	Ob_PBS_LepR	10hr_PBS_LepR	OK	2.53243	4.79182	0.920051	2.78114	5e-05	0.00503297	1.89218218186688	0.52849	YES	GO_MF (GO:0003674)~ molecular_function; GO_CC (GO:0005575)~ cellular_component; GO_BP (GO:0008150)~ biological_process
Stat3	Stat3	Stat3	20848	signal transducer and activator of transcription 3	chr11:100748123-100800825	Ob_PBS_LepR	10hr_PBS_LepR	OK	16.7373	31.8868	0.929893	3.83241	5e-05	0.00503297	1.90513469320265	0.524897	YES	GO_MF (GO:0000981)~ sequence-specific DNA binding RNA polymerase II transcription factor activity; GO_MF (GO:0001103)~ RNA polymerase II repressing transcription factor binding; GO_BP (GO:0001659)~ temperature homeostasis; GO_BP (GO:0001754)~ eye photoreceptor cell differentiation; GO_MF (GO:0003677)~ DNA binding; GO_MF (GO:0003700)~ sequence-specific DNA binding transcription factor activity; GO…
Vwa5a	Vwa5a	Vwa5a	67776	von Willebrand factor A domain containing 5A	chr9:38525852-38550922	Ob_PBS_LepR	10hr_PBS_LepR	OK	3.30889	6.39525	0.950656	3.19679	5e-05	0.00503297	1.93275128888173	0.517397	YES	GO_MF (GO:0003674)~ molecular_function; GO_CC (GO:0005634)~ nucleus; GO_BP (GO:0008150)~ biological_process
Gch1	Gch1	Gch1	14528	GTP cyclohydrolase 1	chr14:47773569-47809077	Ob_PBS_LepR	10hr_PBS_LepR	OK	8.9805	17.5955	0.970342	3.95018	5e-05	0.00503297	1.95930500579123	0.510385	YES	GO_MF (GO:0000166)~ nucleotide binding; GO_MF (GO:0003824)~ catalytic activity; GO_MF (GO:0003934)~ GTP cyclohydrolase I activity; GO_MF (GO:0005509)~ calcium ion binding; GO_MF (GO:0005525)~ GTP binding; GO_CC (GO:0005634)~ nucleus; GO_CC (GO:0005737)~ cytoplasm; GO_CC (GO:0005829)~ cytosol; GO_BP (GO:0006184)~ GTP catabolic process; GO_BP (GO:0006461)~ protein complex assembly; GO_BP (GO:000672…
Nr0b1	Nr0b1	Nr0b1	11614	nuclear receptor subfamily 0, group B, member 1	chrX:83437113-83441283	Ob_PBS_LepR	10hr_PBS_LepR	OK	1.58423	3.24874	1.0361	2.83627	5e-05	0.00503297	2.05067661292228	0.487644	YES	GO_BP (GO:0000122)~ negative regulation of transcription from RNA polymerase II promoter; GO_MF (GO:0003677)~ DNA binding; GO_MF (GO:0003690)~ double-stranded DNA binding; GO_MF (GO:0003700)~ sequence-specific DNA binding transcription factor activity; GO_MF (GO:0003707)~ steroid hormone receptor activity; GO_MF (GO:0003714)~ transcription corepressor activity; GO_MF (GO:0003723)~ RNA binding; GO…
Adora2a	Adora2a	Adora2a	11540	adenosine A2a receptor	chr10:74779687-74797533	Ob_PBS_LepR	10hr_PBS_LepR	OK	1.37483	2.87236	1.06298	2.83146	5e-05	0.00503297	2.08924256247587	0.478642	YES	GO_MF (GO:0001609)~ G-protein coupled adenosine receptor activity; GO_BP (GO:0001963)~ synaptic transmission, dopaminergic; GO_BP (GO:0001973)~ adenosine receptor signaling pathway; GO_BP (GO:0001975)~ response to amphetamine; GO_MF (GO:0004871)~ signal transducer activity; GO_MF (GO:0004930)~ G-protein coupled receptor activity; GO_CC (GO:0005882)~ intermediate filament; GO_CC (GO:0005886)~ plas…
Prokr1	Prokr1	Prokr1	58182	prokineticin receptor 1	chr6:87528585-87540695	Ob_PBS_LepR	10hr_PBS_LepR	OK	0.260354	0.56625	1.12096	2.16959	0.0002	0.0168376	2.17491647938478	0.459788	YES	GO_MF (GO:0004871)~ signal transducer activity; GO_MF (GO:0004930)~ G-protein coupled receptor activity; GO_MF (GO:0004983)~ neuropeptide Y receptor activity; GO_CC (GO:0005886)~ plasma membrane; GO_BP (GO:0007165)~ signal transduction; GO_BP (GO:0007186)~ G-protein coupled receptor signaling pathway; GO_BP (GO:0007623)~ circadian rhythm; GO_CC (GO:0016020)~ membrane; GO_CC (GO:0016021)~ integral…
Rec8	Rec8	Rec8	56739	REC8 homolog (yeast)	chr14:56237006-56244227	Ob_PBS_LepR	10hr_PBS_LepR	OK	2.87483	6.44777	1.16532	3.50362	5e-05	0.00503297	2.24282957640845	0.445865	YES	GO_CC (GO:0000228)~ nuclear chromosome; GO_BP (GO:0000724)~ double-strand break repair via homologous recombination; GO_CC (GO:0000775)~ chromosome, centromeric region; GO_CC (GO:0000778)~ condensed nuclear chromosome kinetochore; GO_CC (GO:0000780)~ condensed nuclear chromosome, centromeric region; GO_CC (GO:0000794)~ condensed nuclear chromosome; GO_CC (GO:0000795)~ synaptonemal complex; GO_CC …
Npy2r	Npy2r	Npy2r	18167	neuropeptide Y receptor Y2	chr3:82342304-82352007	Ob_PBS_LepR	10hr_PBS_LepR	OK	6.39878	14.4132	1.17152	4.49728	5e-05	0.00503297	2.25248890526927	0.443953	YES	GO_MF (GO:0001601)~ peptide YY receptor activity; GO_BP (GO:0003151)~ outflow tract morphogenesis; GO_BP (GO:0003214)~ cardiac left ventricle morphogenesis; GO_MF (GO:0004871)~ signal transducer activity; GO_MF (GO:0004930)~ G-protein coupled receptor activity; GO_MF (GO:0004983)~ neuropeptide Y receptor activity; GO_CC (GO:0005886)~ plasma membrane; GO_BP (GO:0007165)~ signal transduction; GO_BP…
Bcl3	Bcl3	Bcl3	12051	B cell leukemia/lymphoma 3	chr7:20393810-20408104	Ob_PBS_LepR	10hr_PBS_LepR	OK	0.439428	1.03304	1.23319	2.46	0.00055	0.0391797	2.35086224022475	0.425376	YES	GO_BP (GO:0000060)~ protein import into nucleus, translocation; GO_BP (GO:0002268)~ follicular dendritic cell differentiation; GO_BP (GO:0002315)~ marginal zone B cell differentiation; GO_BP (GO:0002455)~ humoral immune response mediated by circulating immunoglobulin; GO_BP (GO:0002467)~ germinal center formation; GO_MF (GO:0003677)~ DNA binding; GO_MF (GO:0003700)~ sequence-specific DNA binding …
Tnfrsf11b	Tnfrsf11b	Tnfrsf11b	18383	tumor necrosis factor receptor superfamily, member 11b (osteoprotegerin)	chr15:54082173-54110039	Ob_PBS_LepR	10hr_PBS_LepR	OK	0.429162	1.02336	1.25372	2.52042	5e-05	0.00503297	2.38455490244612	0.419365	YES	GO_CC (GO:0005576)~ extracellular region; GO_CC (GO:0005578)~ proteinaceous extracellular matrix; GO_CC (GO:0005615)~ extracellular space; GO_BP (GO:0006915)~ apoptotic process; GO_BP (GO:0007165)~ signal transduction; GO_BP (GO:0030198)~ extracellular matrix organization; GO_BP (GO:0042489)~ negative regulation of odontogenesis of dentin-containing tooth; GO_BP (GO:0045779)~ negative regulation …
Atg7	Atg7	Atg7	74244	autophagy related 7	chr6:114593142-114809954	Ob_PBS_LepR	10hr_PBS_LepR	OK	22.636	54.4248	1.26565	5.41811	5e-05	0.00503297	2.40435512684385	0.415912	YES	GO_BP (GO:0001889)~ liver development; GO_MF (GO:0003824)~ catalytic activity; GO_MF (GO:0004839)~ ubiquitin activating enzyme activity; GO_MF (GO:0005515)~ protein binding; GO_CC (GO:0005737)~ cytoplasm; GO_BP (GO:0006497)~ protein lipidation; GO_BP (GO:0006520)~ cellular amino acid metabolic process; GO_BP (GO:0006810)~ transport; GO_BP (GO:0006914)~ autophagy; GO_BP (GO:0006996)~ organelle org…
Nts	Nts	Nts	67405	neurotensin	chr10:101944389-101953052	Ob_PBS_LepR	10hr_PBS_LepR	OK	44.5095	109.535	1.29921	6.09551	5e-05	0.00503297	2.46094088022123	0.406349	YES	GO_MF (GO:0005184)~ neuropeptide hormone activity; GO_CC (GO:0005576)~ extracellular region; GO_CC (GO:0031410)~ cytoplasmic vesicle; GO_BP (GO:0050880)~ regulation of blood vessel size
Tmem176a	Tmem176a	Tmem176a	66058	transmembrane protein 176A	chr6:48791481-48795363	Ob_PBS_LepR	10hr_PBS_LepR	OK	13.4432	33.4356	1.31451	4.52814	5e-05	0.00503297	2.48717841257919	0.402062	YES	GO_MF (GO:0005515)~ protein binding; GO_CC (GO:0016020)~ membrane; GO_CC (GO:0016021)~ integral to membrane; GO_BP (GO:2001199)~ negative regulation of dendritic cell differentiation
Gm6682	Gm6682	Gm6682	626534	tubulin, alpha 1C pseudogene	chr12:4788975-4790318	Ob_PBS_LepR	10hr_PBS_LepR	OK	1.03281	2.71469	1.39422	3.12354	5e-05	0.00503297	2.6284640444764	0.38045	YES
Irf9	Irf9	Irf9	16391	interferon regulatory factor 9	chr14:56222821-56228867	Ob_PBS_LepR	10hr_PBS_LepR	OK	2.95957	7.78362	1.39506	4.15787	5e-05	0.00503297	2.62999489654856	0.380229	YES	GO_MF (GO:0000975)~ regulatory region DNA binding; GO_MF (GO:0003677)~ DNA binding; GO_MF (GO:0003700)~ sequence-specific DNA binding transcription factor activity; GO_MF (GO:0005515)~ protein binding; GO_CC (GO:0005634)~ nucleus; GO_CC (GO:0005737)~ cytoplasm; GO_BP (GO:0006351)~ transcription, DNA-dependent; GO_BP (GO:0006355)~ regulation of transcription, DNA-dependent; GO_BP (GO:0045351)~ typ…
Tuba1c	Tuba1c	Tuba1c	22146	tubulin, alpha 1C	chr15:98860321-98868536	Ob_PBS_LepR	10hr_PBS_LepR	OK	7.42762	20.0551	1.43299	5.35446	5e-05	0.00503297	2.70005725480989	0.370363	YES	GO_MF (GO:0000166)~ nucleotide binding; GO_MF (GO:0003924)~ GTPase activity; GO_MF (GO:0005200)~ structural constituent of cytoskeleton; GO_MF (GO:0005525)~ GTP binding; GO_CC (GO:0005737)~ cytoplasm; GO_CC (GO:0005856)~ cytoskeleton; GO_CC (GO:0005874)~ microtubule; GO_CC (GO:0005881)~ cytoplasmic microtubule; GO_BP (GO:0006184)~ GTP catabolic process; GO_BP (GO:0007017)~ microtubule-based proce…
Ucn	Ucn	Ucn	22226	urocortin	chr5:31440361-31441268	Ob_PBS_LepR	10hr_PBS_LepR	OK	9.58518	27.4015	1.51538	6.08865	5e-05	0.00503297	2.85874116110765	0.349804	YES	GO_MF (GO:0001664)~ G-protein coupled receptor binding; GO_BP (GO:0001934)~ positive regulation of protein phosphorylation; GO_MF (GO:0005179)~ hormone activity; GO_CC (GO:0005576)~ extracellular region; GO_BP (GO:0006979)~ response to oxidative stress; GO_BP (GO:0007218)~ neuropeptide signaling pathway; GO_BP (GO:0007611)~ learning or memory; GO_BP (GO:0007631)~ feeding behavior; GO_BP (GO:00083…
Klk6	Klk6	Klk6	19144	kallikrein related-peptidase 6	chr7:51079913-51087397	Ob_PBS_LepR	10hr_PBS_LepR	OK	0.606323	1.80022	1.57002	2.51318	5e-05	0.00503297	2.9690883012765	0.336804	YES	GO_MF (GO:0004252)~ serine-type endopeptidase activity; GO_CC (GO:0005576)~ extracellular region; GO_CC (GO:0005737)~ cytoplasm; GO_BP (GO:0006508)~ proteolysis; GO_MF (GO:0008233)~ peptidase activity; GO_MF (GO:0008236)~ serine-type peptidase activity; GO_BP (GO:0010975)~ regulation of neuron projection development; GO_MF (GO:0016787)~ hydrolase activity; GO_BP (GO:0045745)~ positive regulation …
Serpina3h	Serpina3h	Serpina3h	546546	serine (or cysteine) peptidase inhibitor, clade A, member 3H	chr12:105486105-105492615	Ob_PBS_LepR	10hr_PBS_LepR	OK	0.4722	1.46161	1.63009	3.16043	5e-05	0.00503297	3.09532307736368	0.323068	YES
Cartpt	Cartpt	Cartpt	27220	CART prepropeptide	chr13:100668438-100670638	Ob_PBS_LepR	10hr_PBS_LepR	OK	216.499	777.063	1.84367	7.61322	5e-05	0.00503297	3.58921911591902	0.278612	YES	GO_BP (GO:0000186)~ activation of MAPKK activity; GO_BP (GO:0001678)~ cellular glucose homeostasis; GO_MF (GO:0005184)~ neuropeptide hormone activity; GO_CC (GO:0005576)~ extracellular region; GO_CC (GO:0005615)~ extracellular space; GO_BP (GO:0007186)~ G-protein coupled receptor signaling pathway; GO_BP (GO:0007218)~ neuropeptide signaling pathway; GO_BP (GO:0007268)~ synaptic transmission; GO_B…
Tph2	Tph2	Tph2	216343	tryptophan hydroxylase 2	chr10:114515696-114622078	Ob_PBS_LepR	10hr_PBS_LepR	OK	0.321284	1.15831	1.85009	3.36913	5e-05	0.00503297	3.60522674917637	0.277375	YES	GO_MF (GO:0004497)~ monooxygenase activity; GO_MF (GO:0004510)~ tryptophan 5-monooxygenase activity; GO_MF (GO:0005506)~ iron ion binding; GO_BP (GO:0006587)~ serotonin biosynthetic process from tryptophan; GO_BP (GO:0008152)~ metabolic process; GO_BP (GO:0009072)~ aromatic amino acid family metabolic process; GO_MF (GO:0016491)~ oxidoreductase activity; GO_MF (GO:0016597)~ amino acid binding; GO…
Serpina3n	Serpina3n	Serpina3n	20716	serine (or cysteine) peptidase inhibitor, clade A, member 3N	chr12:105644917-105652539	Ob_PBS_LepR	10hr_PBS_LepR	OK	17.7767	68.0444	1.93649	8.03436	5e-05	0.00503297	3.82773247078039	0.261251	YES	GO_MF (GO:0004867)~ serine-type endopeptidase inhibitor activity; GO_CC (GO:0005576)~ extracellular region; GO_CC (GO:0005615)~ extracellular space; GO_BP (GO:0006953)~ acute-phase response; GO_BP (GO:0010466)~ negative regulation of peptidase activity; GO_BP (GO:0010951)~ negative regulation of endopeptidase activity; GO_BP (GO:0030162)~ regulation of proteolysis; GO_MF (GO:0030414)~ peptidase i…
Socs3	Socs3	Socs3	12702	suppressor of cytokine signaling 3	chr11:117827400-117830680	Ob_PBS_LepR	10hr_PBS_LepR	OK	0.556921	2.26859	2.02625	4.85115	5e-05	0.00503297	4.07344661241129	0.245492	YES	GO_BP (GO:0001932)~ regulation of protein phosphorylation; GO_MF (GO:0005515)~ protein binding; GO_CC (GO:0005737)~ cytoplasm; GO_BP (GO:0007165)~ signal transduction; GO_BP (GO:0007243)~ intracellular protein kinase cascade; GO_BP (GO:0007259)~ JAK-STAT cascade; GO_BP (GO:0009968)~ negative regulation of signal transduction; GO_BP (GO:0035556)~ intracellular signal transduction; GO_BP (GO:004000…
Abhd12b	Abhd12b	Abhd12b	100504285	abhydrolase domain containing 12B	chr12:71255157-71284193	Ob_PBS_LepR	10hr_PBS_LepR	OK	0.314326	1.28478	2.03119	3.06423	0.0001	0.00913882	4.08741860012085	0.244653	YES	GO_MF (GO:0003674)~ molecular_function; GO_CC (GO:0005575)~ cellular_component; GO_BP (GO:0008150)~ biological_process
Pomc	Pomc	Pomc	18976	pro-opiomelanocortin-alpha	chr12:3954950-3960618	Ob_PBS_LepR	10hr_PBS_LepR	OK	106.57	678.972	2.67155	14.3708	5e-05	0.00503297	6.37113320046644	0.156958	YES	GO_MF (GO:0001664)~ G-protein coupled receptor binding; GO_MF (GO:0005102)~ receptor binding; GO_MF (GO:0005179)~ hormone activity; GO_CC (GO:0005576)~ extracellular region; GO_CC (GO:0005615)~ extracellular space; GO_CC (GO:0005737)~ cytoplasm; GO_CC (GO:0005782)~ peroxisomal matrix; GO_BP (GO:0006091)~ generation of precursor metabolites and energy; GO_BP (GO:0007165)~ signal transduction; GO_B…
Serpina3i	Serpina3i	Serpina3i	628900	serine (or cysteine) peptidase inhibitor, clade A, member 3I	chr12:105501331-105507575	Ob_PBS_LepR	10hr_PBS_LepR	OK	0.127795	0.95431	2.90062	3.89187	5e-05	0.00503297	7.46747239843602	0.133914	YES	GO_MF (GO:0003674)~ molecular_function; GO_CC (GO:0005575)~ cellular_component; GO_BP (GO:0034097)~ response to cytokine stimulus; GO_BP (GO:0043434)~ response to peptide hormone stimulus
Gh	Gh	Gh	14599	growth hormone	chr11:106161581-106163124	Ob_PBS_LepR	10hr_PBS_LepR	OK	0.373963	5.82645	3.96165	5.86667	5e-05	0.00503297	15.5802880367083	0.0641837	YES	GO_MF (GO:0005131)~ growth hormone receptor binding; GO_MF (GO:0005179)~ hormone activity; GO_CC (GO:0005576)~ extracellular region; GO_CC (GO:0005615)~ extracellular space; GO_CC (GO:0005634)~ nucleus; GO_CC (GO:0005739)~ mitochondrion; GO_CC (GO:0005802)~ trans-Golgi network; GO_CC (GO:0005829)~ cytosol; GO_CC (GO:0005886)~ plasma membrane; GO_BP (GO:0007165)~ signal transduction; GO_BP (GO:000…
Mir1894	Mir1894	Mir1894	100316810	microRNA 1894	chr17:36053855-36069228	Ob_PBS_LepR	10hr_PBS_LepR	OK	0	39.0356	inf	-nan	0.2794	0.930228	inf	#VALUE!	NO
Mir3074-1	Mir3074-1	Mir3074-1	100526474	microRNA 3074-1	chr13:63402506-63402591	Ob_PBS_LepR	10hr_PBS_LepR	OK	0	9.08039	inf	-nan	0.02365	0.387408	inf	#VALUE!	NO
Snora47	Snora47	Snora47	100217450	small nucleolar RNA, H/ACA box 47	chr13:96095191-96107796	Ob_PBS_LepR	10hr_PBS_LepR	OK	0	3.2178	inf	-nan	0.24615	0.912975	inf	#VALUE!	NO
Snord15b	Snord15b	Snord15b	449631	small nucleolar RNA, C/D box 14B	chr7:106626406-106632219	Ob_PBS_LepR	10hr_PBS_LepR	OK	0	2.70415	inf	-nan	0.1075	0.739981	inf	#VALUE!	NO
Mir1964	Mir1964	Mir1964	100316711	microRNA 1964	chr7:30553570-30566438	Ob_PBS_LepR	10hr_PBS_LepR	OK	44.0775	0	-inf	-nan	0.25765	0.91682	0	#VALUE!	NO
Mir207	Mir207	Mir207	387203	microRNA 207	chr4:40669500-40704918	Ob_PBS_LepR	10hr_PBS_LepR	OK	96.2598	0	-inf	-nan	0.19885	0.872129	0	#VALUE!	NO
Mir3101	Mir3101	Mir3101	100526505	microRNA 3101	chr7:27953451-27963902	Ob_PBS_LepR	10hr_PBS_LepR	OK	56.7132	0	-inf	-nan	0.2919	0.938404	0	#VALUE!	NO
Mir32	Mir32	Mir32	723837	microRNA 32	chr4:56888884-56960301	Ob_PBS_LepR	10hr_PBS_LepR	OK	62.829	0	-inf	-nan	0.27595	0.928534	0	#VALUE!	NO
Mir432	Mir432	Mir432	100316735	microRNA 432	chr12:110828378-110833613	Ob_PBS_LepR	10hr_PBS_LepR	OK	79.5219	0	-inf	-nan	0.20855	0.88027	0	#VALUE!	NO
Mirlet7c-2	Mirlet7c-2	Mirlet7c-2	723966	microRNA let7c-2	chr15:85537032-85537127	Ob_PBS_LepR	10hr_PBS_LepR	OK	42.5765	0	-inf	-nan	0.008	0.217472	0	#VALUE!	NO
Mirlet7d	Mirlet7d	Mirlet7d	387247	microRNA let7d	chr13:48631380-48631483	Ob_PBS_LepR	10hr_PBS_LepR	OK	20.8266	0	-inf	-nan	0.0012	0.0666768	0	#VALUE!	NO
Snora52	Snora52	Snora52	100217419	small nucleolar RNA, H/ACA box 52	chr7:148633548-148637241	Ob_PBS_LepR	10hr_PBS_LepR	OK	30.9553	0	-inf	-nan	0.2397	0.908753	0	#VALUE!	NO
Snora68	Snora68	Snora68	104370	small nucleolar RNA, H/ACA box 68	chr8:73418620-73421342	Ob_PBS_LepR	10hr_PBS_LepR	OK	14.9788	0	-inf	-nan	0.228	0.900523	0	#VALUE!	NO
Snord1b	Snord1b	Snord1b	100216531	small nucleolar RNA, C/D box 1B	chr11:116532973-116537112	Ob_PBS_LepR	10hr_PBS_LepR	OK	53.1246	0	-inf	-nan	0.25425	0.916655	0	#VALUE!	NO
Snord32a	Snord32a	Snord32a	27209	small nucleolar RNA, C/D box 32A	chr7:52381145-52384105	Ob_PBS_LepR	10hr_PBS_LepR	OK	50.4479	0	-inf	-nan	0.1188	0.764681	0	#VALUE!	NO
1100001G20Rik	1100001G20Rik	1100001G20Rik	66107	RIKEN cDNA 1100001G20 gene	chr11:83560441-83566148	Ob_PBS_LepR	10hr_PBS_LepR	NOTEST	0	0.0603238	inf	0	1	1	inf	#VALUE!	NO
1600015I10Rik	1600015I10Rik	1600015I10Rik	69761	RIKEN cDNA 1600015I10 gene	chr6:48879894-48883686	Ob_PBS_LepR	10hr_PBS_LepR	NOTEST	0	0.00670386	inf	0	1	1	inf	#VALUE!	NO
1700003G18Rik	1700003G18Rik	1700003G18Rik	69350	RIKEN cDNA 1700003G18 gene	chr7:123225275-123236663	Ob_PBS_LepR	10hr_PBS_LepR	NOTEST	0	0.0175707	inf	0	1	1	inf	#VALUE!	NO
1700013H16Rik	1700013H16Rik	1700013H16Rik	75514	RIKEN cDNA 1700013H16 gene	chrX:51046077-51061008	Ob_PBS_LepR	10hr_PBS_LepR	NOTEST	0	0.0197162	inf	0	1	1	inf	#VALUE!	NO
1700015E13Rik	1700015E13Rik	1700015E13Rik	76925	RIKEN cDNA 1700015E13 gene	chr1:172238991-172242256	Ob_PBS_LepR	10hr_PBS_LepR	NOTEST	0	0.0290078	inf	0	1	1	inf	#VALUE!	NO
1700015G11Rik	1700015G11Rik	1700015G11Rik	100503036	RIKEN cDNA 1700015G11 gene	chr7:59267049-59271086	Ob_PBS_LepR	10hr_PBS_LepR	NOTEST	0	0.0831077	inf	0	1	1	inf	#VALUE!	NO
1700018B08Rik	1700018B08Rik	1700018B08Rik	76405	RIKEN cDNA 1700018B08 gene	chr8:124054683-124065854	Ob_PBS_LepR	10hr_PBS_LepR	NOTEST	0	0.032202	inf	0	1	1	inf	#VALUE!	NO
1700021F07Rik	1700021F07Rik	1700021F07Rik	72221	RIKEN cDNA 1700021F07 gene	chr2:173348092-173354003	Ob_PBS_LepR	10hr_PBS_LepR	NOTEST	0	0.0322851	inf	0	1	1	inf	#VALUE!	NO
1700084J12Rik	1700084J12Rik	1700084J12Rik	73486	ribosomal protein L7-like 1 pseudogene	chr15:33012883-33524307	Ob_PBS_LepR	10hr_PBS_LepR	NOTEST	0	0.0391246	inf	0	1	1	inf	#VALUE!	NO
2010003K15Rik	2010003K15Rik	2010003K15Rik	100504474	small leucine-rich protein 1	chr10:25247748-25256078	Ob_PBS_LepR	10hr_PBS_LepR	NOTEST	0	0.0151452	inf	0	1	1	inf	#VALUE!	NO
2410017I17Rik	2410017I17Rik	2410017I17Rik	675325	RIKEN cDNA 2410017I17 gene	chr17:36281962-36299319	Ob_PBS_LepR	10hr_PBS_LepR	NOTEST	0	0.0138332	inf	0	1	1	inf	#VALUE!	NO
3110099E03Rik	3110099E03Rik	3110099E03Rik	100043232	RIKEN cDNA 3110099E03 gene	chr2:115319248-115337937	Ob_PBS_LepR	10hr_PBS_LepR	NOTEST	0	0.00831433	inf	0	1	1	inf	#VALUE!	NO
4833422F24Rik	4833422F24Rik	4833422F24Rik	74614	osteoclast stimulatory transmembrane protein	chr2:165220949-165225894	Ob_PBS_LepR	10hr_PBS_LepR	NOTEST	0	0.0160987	inf	0	1	1	inf	#VALUE!	NO
4921504E06Rik	4921504E06Rik	4921504E06Rik	70909	RIKEN cDNA 4921504E06 gene	chr2:19384463-19475537	Ob_PBS_LepR	10hr_PBS_LepR	NOTEST	0	0.00783465	inf	0	1	1	inf	#VALUE!	NO
4921539E11Rik	4921539E11Rik	4921539E11Rik	70941	RIKEN cDNA 4921539E11 gene	chr4:102903050-102963468	Ob_PBS_LepR	10hr_PBS_LepR	NOTEST	0	0.0131108	inf	0	1	1	inf	#VALUE!	NO
4930407I10Rik	4930407I10Rik	4930407I10Rik	328573	RIKEN cDNA 4930407I10 gene	chr15:81889580-81896968	Ob_PBS_LepR	10hr_PBS_LepR	NOTEST	0	0.00631066	inf	0	1	1	inf	#VALUE!	NO
4930449I24Rik	4930449I24Rik	4930449I24Rik	67410	RIKEN cDNA 4930449I24 gene	chr5:147313974-147316759	Ob_PBS_LepR	10hr_PBS_LepR	NOTEST	0	0.00703744	inf	0	1	1	inf	#VALUE!	NO
4930521A18Rik	4930521A18Rik	4930521A18Rik	74708	PIH1 domain containing 3	chr1:31279683-31281132	Ob_PBS_LepR	10hr_PBS_LepR	NOTEST	0	0.00489442	inf	0	1	1	inf	#VALUE!	NO
4930529C04Rik	4930529C04Rik	4930529C04Rik	619677	zinc finger, BED domain containing 4 pseudogene	chr3:90875583-90879114	Ob_PBS_LepR	10hr_PBS_LepR	NOTEST	0	0.00660281	inf	0	1	1	inf	#VALUE!	NO
4930547C10Rik	4930547C10Rik	4930547C10Rik	68274	RIKEN cDNA 4930547C10 gene	chr4:52609145-52625035	Ob_PBS_LepR	10hr_PBS_LepR	NOTEST	0	0.00572056	inf	0	1	1	inf	#VALUE!	NO
4930562C15Rik	4930562C15Rik	4930562C15Rik	78809	RIKEN cDNA 4930562C15 gene	chr16:4835415-4867691	Ob_PBS_LepR	10hr_PBS_LepR	NOTEST	0	0.00587405	inf	0	1	1	inf	#VALUE!	NO
4930594C11Rik	4930594C11Rik	4930594C11Rik	77633	G1 to S phase transition pseudogene	chr1:37496184-37593104	Ob_PBS_LepR	10hr_PBS_LepR	NOTEST	0	0.0219065	inf	0	1	1	inf	#VALUE!	NO
4933402N22Rik	4933402N22Rik	4933402N22Rik	545732	RIKEN cDNA 4933402N22 gene	chr5:11918042-11922804	Ob_PBS_LepR	10hr_PBS_LepR	NOTEST	0	0.0169108	inf	0	1	1	inf	#VALUE!	NO
4933402P03Rik	4933402P03Rik	4933402P03Rik	108803	RIKEN cDNA 4933402P03 gene	chr11:69630067-69631942	Ob_PBS_LepR	10hr_PBS_LepR	NOTEST	0	0.0167316	inf	0	1	1	inf	#VALUE!	NO
4933409K07Rik	4933409K07Rik	4933409K07Rik	108816	RIKEN cDNA 4933409K07 gene	chrUn_random:588638-612480	Ob_PBS_LepR	10hr_PBS_LepR	NOTEST	0	0.00819105	inf	0	1	1	inf	#VALUE!	NO
5730416F02Rik	5730416F02Rik	5730416F02Rik	70550	capping protein (actin filament), gelsolin-like pseudogene	chrX:106196823-106197635	Ob_PBS_LepR	10hr_PBS_LepR	NOTEST	0	0.0351702	inf	0	1	1	inf	#VALUE!	NO
9130209A04Rik	9130209A04Rik	9130209A04Rik	77668	RIKEN cDNA 9130209A04 gene	chr18:47612321-47630522	Ob_PBS_LepR	10hr_PBS_LepR	NOTEST	0	0.0145653	inf	0	1	1	inf	#VALUE!	NO
9130409I23Rik	9130409I23Rik	9130409I23Rik	619326	RIKEN cDNA 9130409I23 gene	chr1:182981367-182990798	Ob_PBS_LepR	10hr_PBS_LepR	NOTEST	0	0.0180465	inf	0	1	1	inf	#VALUE!	NO
9230102K24Rik	9230102K24Rik	9230102K24Rik	109335	RIKEN cDNA 9230102K24 gene	chr10:110037705-110053017	Ob_PBS_LepR	10hr_PBS_LepR	NOTEST	0	0.0122227	inf	0	1	1	inf	#VALUE!	NO
AF067063	AF067063	AF067063	380878	cDNA sequence AF067063	chrUn_random:125697-127960	Ob_PBS_LepR	10hr_PBS_LepR	NOTEST	0	0.0578628	inf	0	1	1	inf	#VALUE!	NO
AF366264	AF366264	AF366264	231201	cDNA sequence AF366264	chr8:13835230-13838089	Ob_PBS_LepR	10hr_PBS_LepR	NOTEST	0	0.00531138	inf	0	1	1	inf	#VALUE!	NO
AU019990	AU019990	AU019990	767814	expressed sequence AU019990	chr2:132423931-132478800	Ob_PBS_LepR	10hr_PBS_LepR	NOTEST	0	0.0207742	inf	0	1	1	inf	#VALUE!	NO
Abra	Abra	Abra	223513	actin-binding Rho activating protein	chr15:41696838-41701266	Ob_PBS_LepR	10hr_PBS_LepR	NOTEST	0	0.0187862	inf	0	1	1	inf	#VALUE!	NO
Acap1	Acap1	Acap1	216859	ArfGAP with coiled-coil, ankyrin repeat and PH domains 1	chr11:69695068-69709041	Ob_PBS_LepR	10hr_PBS_LepR	NOTEST	0	0.00649623	inf	0	1	1	inf	#VALUE!	NO
Acsm4	Acsm4	Acsm4	233801	acyl-CoA synthetase medium-chain family member 4	chr7:126833539-126858080	Ob_PBS_LepR	10hr_PBS_LepR	NOTEST	0	0.00343193	inf	0	1	1	inf	#VALUE!	NO
Actbl2	Actbl2	Actbl2	238880	actin, beta-like 2	chr13:112045220-112047957	Ob_PBS_LepR	10hr_PBS_LepR	NOTEST	0	0.0177565	inf	0	1	1	inf	#VALUE!	NO
Adam1b	Adam1b	Adam1b	280667	a disintegrin and metallopeptidase domain 1b	chr5:121950105-121952989	Ob_PBS_LepR	10hr_PBS_LepR	NOTEST	0	0.00789355	inf	0	1	1	inf	#VALUE!	NO
Akp3	Akp3	Akp3	11648	alkaline phosphatase 3, intestine, not Mn requiring	chr1:89021582-89024487	Ob_PBS_LepR	10hr_PBS_LepR	NOTEST	0	0.0253028	inf	0	1	1	inf	#VALUE!	NO
Ampd1	Ampd1	Ampd1	229665	adenosine monophosphate deaminase 1	chr3:102877936-102903643	Ob_PBS_LepR	10hr_PBS_LepR	NOTEST	0	0.00659591	inf	0	1	1	inf	#VALUE!	NO
Ankrd36	Ankrd36	Ankrd36	76389	ankyrin repeat domain 36	chr11:5469686-5589340	Ob_PBS_LepR	10hr_PBS_LepR	NOTEST	0	0.00657859	inf	0	1	1	inf	#VALUE!	NO
Apob	Apob	Apob	238055	apolipoprotein B	chr12:7984482-8023645	Ob_PBS_LepR	10hr_PBS_LepR	NOTEST	0	0.000447432	inf	0	1	1	inf	#VALUE!	NO
Apol11b	Apol11b	Apol11b	328563	apolipoprotein L 11b	chr15:77464380-77473716	Ob_PBS_LepR	10hr_PBS_LepR	NOTEST	0	0.0285816	inf	0	1	1	inf	#VALUE!	NO
Arl9	Arl9	Arl9	384185	ADP-ribosylation factor-like 9	chr5:77433079-77438502	Ob_PBS_LepR	10hr_PBS_LepR	NOTEST	0	0.0776522	inf	0	1	1	inf	#VALUE!	NO
Art2a-ps	Art2a-ps	Art2a-ps	11871	ADP-ribosyltransferase 2a, pseudogene	chr7:108700966-108709379	Ob_PBS_LepR	10hr_PBS_LepR	NOTEST	0	0.0100545	inf	0	1	1	inf	#VALUE!	NO
Asgr2	Asgr2	Asgr2	11890	asialoglycoprotein receptor 2	chr11:69906145-69919688	Ob_PBS_LepR	10hr_PBS_LepR	NOTEST	0	0.0251626	inf	0	1	1	inf	#VALUE!	NO
Astl	Astl	Astl	215095	astacin-like metalloendopeptidase (M12 family)	chr2:127164374-127183387	Ob_PBS_LepR	10hr_PBS_LepR	NOTEST	0	0.0105987	inf	0	1	1	inf	#VALUE!	NO
BB123696	BB123696	BB123696	105404	expressed sequence BB123696	chr13:52824738-52852574	Ob_PBS_LepR	10hr_PBS_LepR	NOTEST	0	0.0072647	inf	0	1	1	inf	#VALUE!	NO
BC100530	BC100530	BC100530	100034684	cDNA sequence BC100530	chr16:36359467-36367656	Ob_PBS_LepR	10hr_PBS_LepR	NOTEST	0	0.0595594	inf	0	1	1	inf	#VALUE!	NO
Barx1	Barx1	Barx1	12022	BarH-like homeobox 1	chr13:48758404-48761876	Ob_PBS_LepR	10hr_PBS_LepR	NOTEST	0	0.0132121	inf	0	1	1	inf	#VALUE!	NO
Bcl2a1c	Bcl2a1c	Bcl2a1c	12046	B cell leukemia/lymphoma 2 related protein A1c	chr9:114239252-114239696	Ob_PBS_LepR	10hr_PBS_LepR	NOTEST	0	0.0637473	inf	0	1	1	inf	#VALUE!	NO
Bik	Bik	Bik	12124	BCL2-interacting killer	chr15:83357291-83375065	Ob_PBS_LepR	10hr_PBS_LepR	NOTEST	0	0.0398582	inf	0	1	1	inf	#VALUE!	NO
Blk	Blk	Blk	12143	B lymphoid kinase	chr14:63991673-64036024	Ob_PBS_LepR	10hr_PBS_LepR	NOTEST	0	0.00992978	inf	0	1	1	inf	#VALUE!	NO
Btnl2	Btnl2	Btnl2	547431	butyrophilin-like 2	chr17:34491766-34506437	Ob_PBS_LepR	10hr_PBS_LepR	NOTEST	0	0.0179337	inf	0	1	1	inf	#VALUE!	NO
C86695	C86695	C86695	97476	expressed sequence C86695	chr8:23069185-23074775	Ob_PBS_LepR	10hr_PBS_LepR	NOTEST	0	0.00837939	inf	0	1	1	inf	#VALUE!	NO
Camp	Camp	Camp	12796	cathelicidin antimicrobial peptide	chr9:109749890-109751970	Ob_PBS_LepR	10hr_PBS_LepR	NOTEST	0	0.0774327	inf	0	1	1	inf	#VALUE!	NO
Capns2	Capns2	Capns2	69543	calpain, small subunit 2	chr8:95379248-95443178	Ob_PBS_LepR	10hr_PBS_LepR	NOTEST	0	0.0288694	inf	0	1	1	inf	#VALUE!	NO
Capza3	Capza3	Capza3	12344	capping protein (actin filament) muscle Z-line, alpha 3	chr6:139990045-139991307	Ob_PBS_LepR	10hr_PBS_LepR	NOTEST	0	0.0129357	inf	0	1	1	inf	#VALUE!	NO
Ccdc64b	Ccdc64b	Ccdc64b	212733	coiled-coil domain containing 64B	chr17:23797489-23814416	Ob_PBS_LepR	10hr_PBS_LepR	NOTEST	0	0.00820865	inf	0	1	1	inf	#VALUE!	NO
Cct8l1	Cct8l1	Cct8l1	242891	chaperonin containing TCP1, subunit 8 (theta)-like 1	chr5:25021884-25023845	Ob_PBS_LepR	10hr_PBS_LepR	NOTEST	0	0.00398542	inf	0	1	1	inf	#VALUE!	NO
Cd177	Cd177	Cd177	68891	CD177 antigen	chr7:25529001-25545330	Ob_PBS_LepR	10hr_PBS_LepR	NOTEST	0	0.00302214	inf	0	1	1	inf	#VALUE!	NO
Cd19	Cd19	Cd19	12478	CD19 antigen	chr7:133551961-133558384	Ob_PBS_LepR	10hr_PBS_LepR	NOTEST	0	0.00950769	inf	0	1	1	inf	#VALUE!	NO
Cd209b	Cd209b	Cd209b	69165	CD209b antigen	chr8:3917656-3926814	Ob_PBS_LepR	10hr_PBS_LepR	NOTEST	0	0.0158479	inf	0	1	1	inf	#VALUE!	NO
Cd226	Cd226	Cd226	225825	CD226 antigen	chr18:89366818-89439719	Ob_PBS_LepR	10hr_PBS_LepR	NOTEST	0	0.00725387	inf	0	1	1	inf	#VALUE!	NO
Cd27	Cd27	Cd27	21940	CD27 antigen	chr6:125174229-125189952	Ob_PBS_LepR	10hr_PBS_LepR	NOTEST	0	0.0755389	inf	0	1	1	inf	#VALUE!	NO
Cd69	Cd69	Cd69	12515	CD69 antigen	chr6:129217342-129225387	Ob_PBS_LepR	10hr_PBS_LepR	NOTEST	0	0.0315705	inf	0	1	1	inf	#VALUE!	NO
Cdhr5	Cdhr5	Cdhr5	72040	cadherin-related family member 5	chr7:148454983-148462685	Ob_PBS_LepR	10hr_PBS_LepR	NOTEST	0	0.0157657	inf	0	1	1	inf	#VALUE!	NO
Ceacam12	Ceacam12	Ceacam12	67315	carcinoembryonic antigen-related cell adhesion molecule 12	chr7:18651277-18663335	Ob_PBS_LepR	10hr_PBS_LepR	NOTEST	0	0.0103422	inf	0	1	1	inf	#VALUE!	NO
Ces2e	Ces2e	Ces2e	234673	carboxylesterase 2E	chr8:107450159-107458572	Ob_PBS_LepR	10hr_PBS_LepR	NOTEST	0	0.00387271	inf	0	1	1	inf	#VALUE!	NO
Cfhr1	Cfhr1	Cfhr1	50702	complement factor H-related 1	chr1:141443640-141456799	Ob_PBS_LepR	10hr_PBS_LepR	NOTEST	0	0.0174105	inf	0	1	1	inf	#VALUE!	NO
Clec4g	Clec4g	Clec4g	75863	C-type lectin domain family 4, member g	chr8:3716070-3720651	Ob_PBS_LepR	10hr_PBS_LepR	NOTEST	0	0.049157	inf	0	1	1	inf	#VALUE!	NO
Clrn3	Clrn3	Clrn3	212070	clarin 3	chr7:142703138-142720337	Ob_PBS_LepR	10hr_PBS_LepR	NOTEST	0	0.004913	inf	0	1	1	inf	#VALUE!	NO
Crygd	Crygd	Crygd	12967	crystallin, gamma D	chr1:65108411-65110014	Ob_PBS_LepR	10hr_PBS_LepR	NOTEST	0	0.0534148	inf	0	1	1	inf	#VALUE!	NO
Cst7	Cst7	Cst7	13011	cystatin F (leukocystatin)	chr2:150396150-150404680	Ob_PBS_LepR	10hr_PBS_LepR	NOTEST	0	0.0360741	inf	0	1	1	inf	#VALUE!	NO
Ctrb1	Ctrb1	Ctrb1	66473	chymotrypsinogen B1	chr8:114210409-114214910	Ob_PBS_LepR	10hr_PBS_LepR	NOTEST	0	0.0246191	inf	0	1	1	inf	#VALUE!	NO
Cts8-ps	Cts8-ps	Cts8-ps	116911	cathepsin 8, pseudogene	chr13:61382740-61390211	Ob_PBS_LepR	10hr_PBS_LepR	NOTEST	0	0.00821553	inf	0	1	1	inf	#VALUE!	NO
Cxcl17	Cxcl17	Cxcl17	232983	chemokine (C-X-C motif) ligand 17	chr7:26164545-26351436	Ob_PBS_LepR	10hr_PBS_LepR	NOTEST	0	0.0275076	inf	0	1	1	inf	#VALUE!	NO
Cxcr3	Cxcr3	Cxcr3	12766	chemokine (C-X-C motif) receptor 3	chrX:98926874-98929486	Ob_PBS_LepR	10hr_PBS_LepR	NOTEST	0	0.022596	inf	0	1	1	inf	#VALUE!	NO
Cyp2c55	Cyp2c55	Cyp2c55	72082	cytochrome P450, family 2, subfamily c, polypeptide 55	chr19:39081508-39117177	Ob_PBS_LepR	10hr_PBS_LepR	NOTEST	0	0.00856317	inf	0	1	1	inf	#VALUE!	NO
D730001G18Rik	D730001G18Rik	D730001G18Rik	78725	RIKEN cDNA D730001G18 gene	chr15:74601337-74609289	Ob_PBS_LepR	10hr_PBS_LepR	NOTEST	0	0.00614244	inf	0	1	1	inf	#VALUE!	NO
D730005E14Rik	D730005E14Rik	D730005E14Rik	109361	RIKEN cDNA D730005E14 gene	chr15:79719961-79738859	Ob_PBS_LepR	10hr_PBS_LepR	NOTEST	0	0.00898279	inf	0	1	1	inf	#VALUE!	NO
Dcpp3	Dcpp3	Dcpp3	620253	demilune cell and parotid protein 3	chr17:24054424-24056408	Ob_PBS_LepR	10hr_PBS_LepR	NOTEST	0	0.0179666	inf	0	1	1	inf	#VALUE!	NO
Dgat2l6	Dgat2l6	Dgat2l6	668257	diacylglycerol O-acyltransferase 2-like 6	chrX:97720176-97741447	Ob_PBS_LepR	10hr_PBS_LepR	NOTEST	0	0.0209471	inf	0	1	1	inf	#VALUE!	NO
Dmrt1	Dmrt1	Dmrt1	50796	doublesex and mab-3 related transcription factor 1	chr19:25580195-25678818	Ob_PBS_LepR	10hr_PBS_LepR	NOTEST	0	0.0187048	inf	0	1	1	inf	#VALUE!	NO
Dmrt3	Dmrt3	Dmrt3	240590	doublesex and mab-3 related transcription factor 3	chr19:25685026-25698411	Ob_PBS_LepR	10hr_PBS_LepR	NOTEST	0	0.0128962	inf	0	1	1	inf	#VALUE!	NO
Dppa1	Dppa1	Dppa1	347708	developmental pluripotency associated 1	chr11:46420511-46442776	Ob_PBS_LepR	10hr_PBS_LepR	NOTEST	0	0.0219819	inf	0	1	1	inf	#VALUE!	NO
Dspp	Dspp	Dspp	666279	dentin sialophosphoprotein	chr5:104599730-104609146	Ob_PBS_LepR	10hr_PBS_LepR	NOTEST	0	0.00333599	inf	0	1	1	inf	#VALUE!	NO
Duxbl	Duxbl,Gm10394	Duxbl,Gm10394	278672	double homeobox B-like 1	chr14:27081743-27088920	Ob_PBS_LepR	10hr_PBS_LepR	NOTEST	0	0.00371568	inf	0	1	1	inf	#VALUE!	NO
E330012B07Rik	E330012B07Rik	E330012B07Rik	100039641	RIKEN cDNA E330012B07 gene	chr6:147128762-147156816	Ob_PBS_LepR	10hr_PBS_LepR	NOTEST	0	0.00708618	inf	0	1	1	inf	#VALUE!	NO
Efcab3	Efcab3	Efcab3	70894	EF-hand calcium binding domain 3	chr11:104953532-104978851	Ob_PBS_LepR	10hr_PBS_LepR	NOTEST	0	0.0141467	inf	0	1	1	inf	#VALUE!	NO
Enpp7	Enpp7	Enpp7	238011	ectonucleotide pyrophosphatase/phosphodiesterase 7	chr11:118849501-118854155	Ob_PBS_LepR	10hr_PBS_LepR	NOTEST	0	0.0120956	inf	0	1	1	inf	#VALUE!	NO
Enthd1	Enthd1	Enthd1	383075	ENTH domain containing 1	chr15:80282669-80390900	Ob_PBS_LepR	10hr_PBS_LepR	NOTEST	0	0.0118365	inf	0	1	1	inf	#VALUE!	NO
Fam150a	Fam150a	Fam150a	620393	family with sequence similarity 150, member A	chr1:6349411-6384812	Ob_PBS_LepR	10hr_PBS_LepR	NOTEST	0	0.0233777	inf	0	1	1	inf	#VALUE!	NO
Fam170a	Fam170a	Fam170a	225497	family with sequence similarity 170, member A	chr18:50438022-50442673	Ob_PBS_LepR	10hr_PBS_LepR	NOTEST	0	0.0247865	inf	0	1	1	inf	#VALUE!	NO
Fbxw21	Fbxw21	Fbxw21	320082	F-box and WD-40 domain protein 21	chr9:109041967-109064536	Ob_PBS_LepR	10hr_PBS_LepR	NOTEST	0	0.0238473	inf	0	1	1	inf	#VALUE!	NO
Fbxw24	Fbxw24	Fbxw24	382106	F-box and WD-40 domain protein 24	chr9:109503629-109528571	Ob_PBS_LepR	10hr_PBS_LepR	NOTEST	0	0.0238102	inf	0	1	1	inf	#VALUE!	NO
Fcnb	Fcnb	Fcnb	14134	ficolin B	chr2:27931998-27940398	Ob_PBS_LepR	10hr_PBS_LepR	NOTEST	0	0.00841824	inf	0	1	1	inf	#VALUE!	NO
Fndc7	Fndc7	Fndc7	320181	fibronectin type III domain containing 7	chr3:108656595-108692926	Ob_PBS_LepR	10hr_PBS_LepR	NOTEST	0	0.00152988	inf	0	1	1	inf	#VALUE!	NO
Foxd3	Foxd3	Foxd3	15221	forkhead box D3	chr4:99322989-99325362	Ob_PBS_LepR	10hr_PBS_LepR	NOTEST	0	0.00704697	inf	0	1	1	inf	#VALUE!	NO
Fut4-ps1	Fut4-ps1	Fut4-ps1	14346	fucosyltransferase 4, pseudogene 1	chr17:56873650-56878715	Ob_PBS_LepR	10hr_PBS_LepR	NOTEST	0	0.00976629	inf	0	1	1	inf	#VALUE!	NO
Galntl5	Galntl5	Galntl5	67909	UDP-N-acetyl-alpha-D-galactosamine:polypeptide N-acetylgalactosaminyltransferase-like 5	chr5:24687297-24726107	Ob_PBS_LepR	10hr_PBS_LepR	NOTEST	0	0.0101096	inf	0	1	1	inf	#VALUE!	NO
Gata1	Gata1	Gata1	14460	GATA binding protein 1	chrX:7536385-7544941	Ob_PBS_LepR	10hr_PBS_LepR	NOTEST	0	0.00879764	inf	0	1	1	inf	#VALUE!	NO
Gbp1	Gbp1	Gbp1	14468	guanylate binding protein 2b	chr3:142257810-142282140	Ob_PBS_LepR	10hr_PBS_LepR	NOTEST	0	0.0023422	inf	0	1	1	inf	#VALUE!	NO
Gbp10	Gbp10	Gbp10	626578	guanylate-binding protein 10	chr5:105644717-105668552	Ob_PBS_LepR	10hr_PBS_LepR	NOTEST	0	0.0117416	inf	0	1	1	inf	#VALUE!	NO
Gcnt3	Gcnt3	Gcnt3	72077	glucosaminyl (N-acetyl) transferase 3, mucin type	chr9:69879302-69885895	Ob_PBS_LepR	10hr_PBS_LepR	NOTEST	0	0.00175392	inf	0	1	1	inf	#VALUE!	NO
Gfi1	Gfi1	Gfi1	14581	growth factor independent 1	chr5:108145673-108153363	Ob_PBS_LepR	10hr_PBS_LepR	NOTEST	0	0.00530339	inf	0	1	1	inf	#VALUE!	NO
Gfral	Gfral	Gfral	404194	GDNF family receptor alpha like	chr9:76011908-76061464	Ob_PBS_LepR	10hr_PBS_LepR	NOTEST	0	0.00814774	inf	0	1	1	inf	#VALUE!	NO
Gja3	Gja3	Gja3	14611	gap junction protein, alpha 3	chr14:57654496-57676782	Ob_PBS_LepR	10hr_PBS_LepR	NOTEST	0	0.0446006	inf	0	1	1	inf	#VALUE!	NO
Glrp1	Glrp1	Glrp1	14659	glutamine repeat protein 1	chr1:90396445-90406641	Ob_PBS_LepR	10hr_PBS_LepR	NOTEST	0	0.0409964	inf	0	1	1	inf	#VALUE!	NO
Gm10466	Gm10466	Gm10466	100038617	predicted gene 10466	chr11:24621005-24630722	Ob_PBS_LepR	10hr_PBS_LepR	NOTEST	0	0.0270288	inf	0	1	1	inf	#VALUE!	NO
Gm10639	Gm10639	Gm10639	100042314	predicted gene 10639	chr9:78137734-78153332	Ob_PBS_LepR	10hr_PBS_LepR	NOTEST	0	0.0210533	inf	0	1	1	inf	#VALUE!	NO
Gm11194	Gm11194	Gm11194	790911	Slc13a2 opposite strand transcript	chr11:78207986-78235687	Ob_PBS_LepR	10hr_PBS_LepR	NOTEST	0	0.00406935	inf	0	1	1	inf	#VALUE!	NO
Gm11213	Gm11213	Gm11213	670833	predicted gene 11213	chr4:63257934-63266295	Ob_PBS_LepR	10hr_PBS_LepR	NOTEST	0	0.0262997	inf	0	1	1	inf	#VALUE!	NO
Gm11437	Gm11437	Gm11437	628813	predicted gene 11437	chr11:83961864-83980978	Ob_PBS_LepR	10hr_PBS_LepR	NOTEST	0	0.0126388	inf	0	1	1	inf	#VALUE!	NO
Gm11545	Gm11545	Gm11545	217122	predicted gene 11545	chr11:94616449-94622496	Ob_PBS_LepR	10hr_PBS_LepR	NOTEST	0	0.00278428	inf	0	1	1	inf	#VALUE!	NO
Gm12166	Gm12166	Gm12166	100039624	SFT2 domain containing 1 pseudogene	chr17:8503967-8520307	Ob_PBS_LepR	10hr_PBS_LepR	NOTEST	0	1.01307	inf	0	1	1	inf	#VALUE!	NO
Gm12695	Gm12695	Gm12695	620779	predicted gene 12695	chr4:96390577-96451851	Ob_PBS_LepR	10hr_PBS_LepR	NOTEST	0	0.0224746	inf	0	1	1	inf	#VALUE!	NO
Gm13178	Gm13178	Gm13178	546849	predicted gene 13178	chr4:144293093-144311307	Ob_PBS_LepR	10hr_PBS_LepR	NOTEST	0	0.0137868	inf	0	1	1	inf	#VALUE!	NO
Gm13749	Gm13749	Gm13749	433315	predicted gene 13749	chr1:64011300-64015573	Ob_PBS_LepR	10hr_PBS_LepR	NOTEST	0	0.0114848	inf	0	1	1	inf	#VALUE!	NO
Gm14288	Gm14288,Gm14435,Gm14440	Gm14288,Gm14435,Gm14440	13999	predicted gene 14288	chr2:176266768-176598837	Ob_PBS_LepR	10hr_PBS_LepR	NOTEST	0	0.00606908	inf	0	1	1	inf	#VALUE!	NO
Gm14391	Gm14391	Gm14391	665001	predicted gene 14391	chr2:175868369-175987706	Ob_PBS_LepR	10hr_PBS_LepR	NOTEST	0	0.0235189	inf	0	1	1	inf	#VALUE!	NO
Gm14725	Gm14725	Gm14725	628053	predicted gene 14725	chrX:67798732-67799560	Ob_PBS_LepR	10hr_PBS_LepR	NOTEST	0	0.0109394	inf	0	1	1	inf	#VALUE!	NO
Gm14920	Gm14920	Gm14920	100039319	predicted pseudogene 14920	chrX:114128365-114128713	Ob_PBS_LepR	10hr_PBS_LepR	NOTEST	0	0.0975165	inf	0	1	1	inf	#VALUE!	NO
Gm1995	Gm1995	Gm1995	100038982	REX1, RNA exonuclease 1 homolog pseudogene	chr12:89099797-89104138	Ob_PBS_LepR	10hr_PBS_LepR	NOTEST	0	0.00176377	inf	0	1	1	inf	#VALUE!	NO
Gm3238	Gm3238	Gm3238	100041261	predicted gene 3238	chr10:77233377-77234070	Ob_PBS_LepR	10hr_PBS_LepR	NOTEST	0	0.12508	inf	0	1	1	inf	#VALUE!	NO
Gm4659	Gm4659	Gm4659	100043803	ORAI calcium release-activated calcium modulator 2, pseudogene	chr16:59407207-59461565	Ob_PBS_LepR	10hr_PBS_LepR	NOTEST	0	0.0125593	inf	0	1	1	inf	#VALUE!	NO
Gm4894	Gm4894	Gm4894	235327	predicted gene 4894	chr9:49058635-49088699	Ob_PBS_LepR	10hr_PBS_LepR	NOTEST	0	0.00731337	inf	0	1	1	inf	#VALUE!	NO
Gm5095	Gm5095	Gm5095	328953	predicted gene 5095	chr18:47697388-47878290	Ob_PBS_LepR	10hr_PBS_LepR	NOTEST	0	0.0106923	inf	0	1	1	inf	#VALUE!	NO
Gm5346	Gm5346	Gm5346	384813	predicted gene 5346	chr8:44710328-44712539	Ob_PBS_LepR	10hr_PBS_LepR	NOTEST	0	0.00652884	inf	0	1	1	inf	#VALUE!	NO
Gm5934	Gm5934	Gm5934	546272	predicted gene 5934	chrX:24051433-24077886	Ob_PBS_LepR	10hr_PBS_LepR	NOTEST	0	0.0130839	inf	0	1	1	inf	#VALUE!	NO
Gm597	Gm597	Gm597	210962	predicted gene 597	chr1:28832966-28837097	Ob_PBS_LepR	10hr_PBS_LepR	NOTEST	0	0.00570744	inf	0	1	1	inf	#VALUE!	NO
Gm6455	Gm6455	Gm6455	623849	predicted gene 6455	chr5:10865028-10870808	Ob_PBS_LepR	10hr_PBS_LepR	NOTEST	0	0.0143815	inf	0	1	1	inf	#VALUE!	NO
Gm6460	Gm6460	Gm6460	623898	predicted gene 6460	chr5:11594955-11599480	Ob_PBS_LepR	10hr_PBS_LepR	NOTEST	0	0.0192268	inf	0	1	1	inf	#VALUE!	NO
Gm6484	Gm6484	Gm6484	624219	predicted gene 6484	chr9:21604623-21657079	Ob_PBS_LepR	10hr_PBS_LepR	NOTEST	0	0.0326509	inf	0	1	1	inf	#VALUE!	NO
Gm6524	Gm6524	Gm6524	624710	katanin p60 (ATPase-containing) subunit A1 pseudogene	chr8:11692981-11694514	Ob_PBS_LepR	10hr_PBS_LepR	NOTEST	0	0.0106118	inf	0	1	1	inf	#VALUE!	NO
Gm6614	Gm6614	Gm6614	625716	predicted gene 6614	chr6:141920716-141957266	Ob_PBS_LepR	10hr_PBS_LepR	NOTEST	0	0.0387394	inf	0	1	1	inf	#VALUE!	NO
Gm6710	Gm6710	Gm6710	626832	predicted gene 6710	chr2:175868369-175987706	Ob_PBS_LepR	10hr_PBS_LepR	NOTEST	0	1.37149e-07	inf	0	1	1	inf	#VALUE!	NO
Gm6878	Gm6878	Gm6878	628416	predicted gene 6878	chr14:67852128-68048604	Ob_PBS_LepR	10hr_PBS_LepR	NOTEST	0	0.018921	inf	0	1	1	inf	#VALUE!	NO
Gm6880	Gm6880	Gm6880	628456	predicted gene 6880	chrX:71725625-71726738	Ob_PBS_LepR	10hr_PBS_LepR	NOTEST	0	0.036152	inf	0	1	1	inf	#VALUE!	NO
Gm853	Gm853	Gm853	332942	predicted gene 853	chr4:129886352-129899539	Ob_PBS_LepR	10hr_PBS_LepR	NOTEST	0	0.00762726	inf	0	1	1	inf	#VALUE!	NO
Gm8817	Gm8817	Gm8817	667794	predicted gene 8817	chrX:163501380-163508302	Ob_PBS_LepR	10hr_PBS_LepR	NOTEST	0	0.0595863	inf	0	1	1	inf	#VALUE!	NO
Gm8898	Gm8898	Gm8898	667962	predicted gene 8898	chr2:175868369-175987706	Ob_PBS_LepR	10hr_PBS_LepR	NOTEST	0	0.00179456	inf	0	1	1	inf	#VALUE!	NO
Gm949	Gm949	Gm949	381142	ADP-ribosylation factor-like 14 effector protein-like	chr18:47081468-47093876	Ob_PBS_LepR	10hr_PBS_LepR	NOTEST	0	0.00347638	inf	0	1	1	inf	#VALUE!	NO
Gm9513	Gm9513	Gm9513	671003	predicted gene 9513	chr9:36283222-36284765	Ob_PBS_LepR	10hr_PBS_LepR	NOTEST	0	0.0772422	inf	0	1	1	inf	#VALUE!	NO
Gm9696	Gm9696	Gm9696	676914	arylacetamide deacetylase-like 2 pseudogene	chr3:59756230-59777516	Ob_PBS_LepR	10hr_PBS_LepR	NOTEST	0	0.0021998	inf	0	1	1	inf	#VALUE!	NO
Gm9731	Gm9731	Gm9731	732482	Fam58a pseudogene	chr8:28406516-28407672	Ob_PBS_LepR	10hr_PBS_LepR	NOTEST	0	0.0148153	inf	0	1	1	inf	#VALUE!	NO
Gm9758	Gm9758	Gm9758	381714	predicted gene 9758	chr5:14910123-14914889	Ob_PBS_LepR	10hr_PBS_LepR	NOTEST	0	0.0199132	inf	0	1	1	inf	#VALUE!	NO
Gp9	Gp9	Gp9	54368	glycoprotein 9 (platelet)	chr6:87728129-87729756	Ob_PBS_LepR	10hr_PBS_LepR	NOTEST	0	0.0697181	inf	0	1	1	inf	#VALUE!	NO
Gpihbp1	Gpihbp1	Gpihbp1	68453	GPI-anchored HDL-binding protein 1	chr15:75427087-75428643	Ob_PBS_LepR	10hr_PBS_LepR	NOTEST	0	0.0243096	inf	0	1	1	inf	#VALUE!	NO
Gpr82	Gpr82	Gpr82	319200	G protein-coupled receptor 82	chrX:13094207-13423667	Ob_PBS_LepR	10hr_PBS_LepR	NOTEST	0	0.0123	inf	0	1	1	inf	#VALUE!	NO
Gpx5	Gpx5	Gpx5	14780	glutathione peroxidase 5	chr13:21378297-21384555	Ob_PBS_LepR	10hr_PBS_LepR	NOTEST	0	0.0107269	inf	0	1	1	inf	#VALUE!	NO
Guca2a	Guca2a	Guca2a	14915	guanylate cyclase activator 2a (guanylin)	chr4:119310336-119312070	Ob_PBS_LepR	10hr_PBS_LepR	NOTEST	0	0.0216112	inf	0	1	1	inf	#VALUE!	NO
Guca2b	Guca2b	Guca2b	14916	guanylate cyclase activator 2b (retina)	chr4:119329207-119331550	Ob_PBS_LepR	10hr_PBS_LepR	NOTEST	0	0.0386185	inf	0	1	1	inf	#VALUE!	NO
H2afy3	H2afy3	H2afy3	67552	H2A histone family, member Y3	chr15:61869541-62082530	Ob_PBS_LepR	10hr_PBS_LepR	NOTEST	0	0.013076	inf	0	1	1	inf	#VALUE!	NO
H60b	H60b	H60b	667281	histocompatibility 60b	chr10:21878414-22093945	Ob_PBS_LepR	10hr_PBS_LepR	NOTEST	0	0.00798823	inf	0	1	1	inf	#VALUE!	NO
Hand1	Hand1	Hand1	15110	heart and neural crest derivatives expressed transcript 1	chr11:57642214-57645649	Ob_PBS_LepR	10hr_PBS_LepR	NOTEST	0	0.0147949	inf	0	1	1	inf	#VALUE!	NO
Hist1h2bm	Hist1h2bm	Hist1h2bm	319186	histone cluster 1, H2bm	chr13:21813966-21814347	Ob_PBS_LepR	10hr_PBS_LepR	NOTEST	0	0.0479483	inf	0	1	1	inf	#VALUE!	NO
Hist1h3h	Hist1h3h	Hist1h3h	319152	histone cluster 1, H3h	chr13:21809496-21809984	Ob_PBS_LepR	10hr_PBS_LepR	NOTEST	0	0.0355968	inf	0	1	1	inf	#VALUE!	NO
Hist1h4j	Hist1h4j	Hist1h4j	319159	histone cluster 1, H4j	chr13:21826964-21827276	Ob_PBS_LepR	10hr_PBS_LepR	NOTEST	0	0.0738341	inf	0	1	1	inf	#VALUE!	NO
Hist2h3b	Hist2h3b	Hist2h3b	319154	histone cluster 2, H3b	chr3:96072616-96073027	Ob_PBS_LepR	10hr_PBS_LepR	NOTEST	0	0.113307	inf	0	1	1	inf	#VALUE!	NO
Hoxa2	Hoxa2	Hoxa2	15399	homeobox A2	chr6:52112509-52114830	Ob_PBS_LepR	10hr_PBS_LepR	NOTEST	0	0.00526084	inf	0	1	1	inf	#VALUE!	NO
Hoxb3	Hoxb3	Hoxb3	15410	homeobox B3	chr11:96184439-96209244	Ob_PBS_LepR	10hr_PBS_LepR	NOTEST	0	0.00944862	inf	0	1	1	inf	#VALUE!	NO
Hrg	Hrg	Hrg	94175	histidine-rich glycoprotein	chr16:22951144-22961732	Ob_PBS_LepR	10hr_PBS_LepR	NOTEST	0	0.00480265	inf	0	1	1	inf	#VALUE!	NO
Hsd17b3	Hsd17b3	Hsd17b3	15487	hydroxysteroid (17-beta) dehydrogenase 3	chr13:64159581-64190509	Ob_PBS_LepR	10hr_PBS_LepR	NOTEST	0	0.0273656	inf	0	1	1	inf	#VALUE!	NO
Hyal6	Hyal6	Hyal6	74409	hyaluronoglucosaminidase 6	chr6:24683244-24695452	Ob_PBS_LepR	10hr_PBS_LepR	NOTEST	0	0.00630837	inf	0	1	1	inf	#VALUE!	NO
Ifi27l2b	Ifi27l2b	Ifi27l2b	217845	interferon, alpha-inducible protein 27 like 2B	chr12:104689107-104695433	Ob_PBS_LepR	10hr_PBS_LepR	NOTEST	0	0.0158655	inf	0	1	1	inf	#VALUE!	NO
Il12b	Il12b	Il12b	16160	interleukin 12b	chr11:44213564-44227519	Ob_PBS_LepR	10hr_PBS_LepR	NOTEST	0	0.00381881	inf	0	1	1	inf	#VALUE!	NO
Il1b	Il1b	Il1b	16176	interleukin 1 beta	chr2:129190315-129201469	Ob_PBS_LepR	10hr_PBS_LepR	NOTEST	0	0.00618337	inf	0	1	1	inf	#VALUE!	NO
Il2	Il2	Il2	16183	interleukin 2	chr3:37019641-37024876	Ob_PBS_LepR	10hr_PBS_LepR	NOTEST	0	0.0181612	inf	0	1	1	inf	#VALUE!	NO
Il27	Il27	Il27	246779	interleukin 27	chr7:133732808-133738424	Ob_PBS_LepR	10hr_PBS_LepR	NOTEST	0	0.0318684	inf	0	1	1	inf	#VALUE!	NO
Kcna7	Kcna7	Kcna7	16495	potassium voltage-gated channel, shaker-related subfamily, member 7	chr7:52661329-52666752	Ob_PBS_LepR	10hr_PBS_LepR	NOTEST	0	0.00464567	inf	0	1	1	inf	#VALUE!	NO
Kcnk15	Kcnk15	Kcnk15	241769	potassium channel, subfamily K, member 15	chr2:163679485-163684610	Ob_PBS_LepR	10hr_PBS_LepR	NOTEST	0	0.0476133	inf	0	1	1	inf	#VALUE!	NO
Kcnk16	Kcnk16	Kcnk16	74571	potassium channel, subfamily K, member 16	chr14:21081977-21088384	Ob_PBS_LepR	10hr_PBS_LepR	NOTEST	0	0.0208973	inf	0	1	1	inf	#VALUE!	NO
Kcnmb3	Kcnmb3	Kcnmb3	100502876	potassium large conductance calcium-activated channel, subfamily M, beta member 3	chr3:32371242-32390891	Ob_PBS_LepR	10hr_PBS_LepR	NOTEST	0	0.0273398	inf	0	1	1	inf	#VALUE!	NO
Klk12	Klk12	Klk12	69511	kallikrein related-peptidase 12	chr7:51024469-51028851	Ob_PBS_LepR	10hr_PBS_LepR	NOTEST	0	0.0304982	inf	0	1	1	inf	#VALUE!	NO
Klk14	Klk14	Klk14	317653	kallikrein related-peptidase 14	chr7:50945788-50950389	Ob_PBS_LepR	10hr_PBS_LepR	NOTEST	0	0.0256957	inf	0	1	1	inf	#VALUE!	NO
Klk1b24	Klk1b24	Klk1b24	16617	kallikrein 1-related peptidase b24	chr7:51443632-51447821	Ob_PBS_LepR	10hr_PBS_LepR	NOTEST	0	0.0219377	inf	0	1	1	inf	#VALUE!	NO
Klk4	Klk4	Klk4	56640	kallikrein related-peptidase 4 (prostase, enamel matrix, prostate)	chr7:51136541-51141174	Ob_PBS_LepR	10hr_PBS_LepR	NOTEST	0	0.029597	inf	0	1	1	inf	#VALUE!	NO
Klra3	Klra3	Klra3	16634	killer cell lectin-like receptor, subfamily A, member 3	chr6:129922099-130336892	Ob_PBS_LepR	10hr_PBS_LepR	NOTEST	0	0.00538909	inf	0	1	1	inf	#VALUE!	NO
Klra5	Klra5	Klra5	16636	killer cell lectin-like receptor, subfamily A, member 5	chr6:129849008-129863242	Ob_PBS_LepR	10hr_PBS_LepR	NOTEST	0	0.00603283	inf	0	1	1	inf	#VALUE!	NO
Klrb1b	Klrb1b	Klrb1b	80782	killer cell lectin-like receptor subfamily B member 1B	chr6:128763723-128776333	Ob_PBS_LepR	10hr_PBS_LepR	NOTEST	0	0.0140023	inf	0	1	1	inf	#VALUE!	NO
Kpna7	Kpna7	Kpna7	381686	karyopherin alpha 7 (importin alpha 8)	chr5:145744612-145770505	Ob_PBS_LepR	10hr_PBS_LepR	NOTEST	0	0.0108677	inf	0	1	1	inf	#VALUE!	NO
Krt13	Krt13	Krt13	16663	keratin 13	chr11:99978909-99982809	Ob_PBS_LepR	10hr_PBS_LepR	NOTEST	0	0.00630558	inf	0	1	1	inf	#VALUE!	NO
Krt79	Krt79	Krt79	223917	keratin 79	chr15:101759762-101770755	Ob_PBS_LepR	10hr_PBS_LepR	NOTEST	0	0.0148994	inf	0	1	1	inf	#VALUE!	NO
Krtap5-4	Krtap5-4	Krtap5-4	50775	keratin associated protein 5-4	chr7:149489406-149490408	Ob_PBS_LepR	10hr_PBS_LepR	NOTEST	0	0.0111181	inf	0	1	1	inf	#VALUE!	NO
Lbx1	Lbx1	Lbx1	16814	ladybird homeobox homolog 1 (Drosophila)	chr19:45308217-45309726	Ob_PBS_LepR	10hr_PBS_LepR	NOTEST	0	0.0213725	inf	0	1	1	inf	#VALUE!	NO
Lelp1	Lelp1	Lelp1	69332	late cornified envelope-like proline-rich 1	chr3:91938915-91946676	Ob_PBS_LepR	10hr_PBS_LepR	NOTEST	0	0.0229564	inf	0	1	1	inf	#VALUE!	NO
Lrrc66	Lrrc66	Lrrc66	231296	leucine rich repeat containing 66	chr5:73997880-74023660	Ob_PBS_LepR	10hr_PBS_LepR	NOTEST	0	0.0125347	inf	0	1	1	inf	#VALUE!	NO
Lrrc69	Lrrc69	Lrrc69	73314	leucine rich repeat containing 69	chr4:14592900-14723199	Ob_PBS_LepR	10hr_PBS_LepR	NOTEST	0	0.0292156	inf	0	1	1	inf	#VALUE!	NO
Lypd5	Lypd5	Lypd5	76942	Ly6/Plaur domain containing 5	chr7:25134242-25138852	Ob_PBS_LepR	10hr_PBS_LepR	NOTEST	0	0.0128517	inf	0	1	1	inf	#VALUE!	NO
Mageb1	Mageb1	Mageb1	17145	melanoma antigen, family B, 1	chrX:89260529-89261672	Ob_PBS_LepR	10hr_PBS_LepR	NOTEST	0	3.35848e-06	inf	0	1	1	inf	#VALUE!	NO
Mat1a	Mat1a	Mat1a	11720	methionine adenosyltransferase I, alpha	chr14:41918669-41937701	Ob_PBS_LepR	10hr_PBS_LepR	NOTEST	0	0.00714757	inf	0	1	1	inf	#VALUE!	NO
Mefv	Mefv	Mefv	54483	Mediterranean fever	chr16:3707214-3718124	Ob_PBS_LepR	10hr_PBS_LepR	NOTEST	0	0.0150585	inf	0	1	1	inf	#VALUE!	NO
Mgam	Mgam	Mgam	232714	maltase-glucoamylase	chr6:40578829-40719122	Ob_PBS_LepR	10hr_PBS_LepR	NOTEST	0	0.00243216	inf	0	1	1	inf	#VALUE!	NO
Mir129-1	Mir129-1	Mir129-1	387237	microRNA 129-1	chr6:28972618-28972691	Ob_PBS_LepR	10hr_PBS_LepR	NOTEST	0	19.7294	inf	0	1	1	inf	#VALUE!	NO
Mir1839	Mir1839	Mir1839	100316717	microRNA 1839	chr7:88674801-88674874	Ob_PBS_LepR	10hr_PBS_LepR	NOTEST	0	13.6012	inf	0	1	1	inf	#VALUE!	NO
Mir186	Mir186	Mir186	387181	microRNA 186	chr3:157197360-157211303	Ob_PBS_LepR	10hr_PBS_LepR	NOTEST	0	41.7186	inf	0	1	1	inf	#VALUE!	NO
Mir1898	Mir1898	Mir1898	100316684	microRNA 1898	chr15:12047605-12115205	Ob_PBS_LepR	10hr_PBS_LepR	NOTEST	0	8.89327	inf	0	1	1	inf	#VALUE!	NO
Mir1937b-5	Mir1937b-5	Mir1937b-5			chr1:53753288-53753411	Ob_PBS_LepR	10hr_PBS_LepR	NOTEST	0	0.0185967	inf	0	1	1	inf	#VALUE!	NO
Mir1968	Mir1968	Mir1968	100316713	microRNA 1968	chr8:13176868-13200624	Ob_PBS_LepR	10hr_PBS_LepR	NOTEST	0	29.1718	inf	0	1	1	inf	#VALUE!	NO
Mir219-2	Mir219-2	Mir219-2	723904	microRNA 219-2	chr2:29701150-29701247	Ob_PBS_LepR	10hr_PBS_LepR	NOTEST	0	10.1531	inf	0	1	1	inf	#VALUE!	NO
Mir27b	Mir27b	Mir27b	387221	microRNA 27b	chr13:63402019-63402092	Ob_PBS_LepR	10hr_PBS_LepR	NOTEST	0	44.1988	inf	0	1	1	inf	#VALUE!	NO
Mir3070a	Mir3070a	Mir3070a	100526472	microRNA 3070a	chr12:110826152-110826241	Ob_PBS_LepR	10hr_PBS_LepR	NOTEST	0	5.5729	inf	0	1	1	inf	#VALUE!	NO
Mir339	Mir339	Mir339	723898	microRNA 339	chr5:139835692-139936488	Ob_PBS_LepR	10hr_PBS_LepR	NOTEST	0	9.84038	inf	0	1	1	inf	#VALUE!	NO
Mir341	Mir341	Mir341	723846	microRNA 341	chr12:110842154-110899921	Ob_PBS_LepR	10hr_PBS_LepR	NOTEST	0	16.106	inf	0	1	1	inf	#VALUE!	NO
Mir343	Mir343	Mir343	100124438	microRNA 343	chr7:19967387-19985205	Ob_PBS_LepR	10hr_PBS_LepR	NOTEST	0	54.9011	inf	0	1	1	inf	#VALUE!	NO
Mir377	Mir377	Mir377	723857	microRNA 377	chr12:110973190-110987667	Ob_PBS_LepR	10hr_PBS_LepR	NOTEST	0	27.4238	inf	0	1	1	inf	#VALUE!	NO
Mir384	Mir384	Mir384	723861	microRNA 384	chrX:102539620-102539708	Ob_PBS_LepR	10hr_PBS_LepR	NOTEST	0	16.3976	inf	0	1	1	inf	#VALUE!	NO
Mir485	Mir485	Mir485	723875	microRNA 485	chr12:110973111-110973184	Ob_PBS_LepR	10hr_PBS_LepR	NOTEST	0	47.9061	inf	0	1	1	inf	#VALUE!	NO
Mir493	Mir493	Mir493	100124466	microRNA 493	chr12:110818442-110818525	Ob_PBS_LepR	10hr_PBS_LepR	NOTEST	0	41.2276	inf	0	1	1	inf	#VALUE!	NO
Mir665	Mir665	Mir665	751555	microRNA 665	chr12:110824523-110824617	Ob_PBS_LepR	10hr_PBS_LepR	NOTEST	0	10.889	inf	0	1	1	inf	#VALUE!	NO
Mir681	Mir681	Mir681	751538	microRNA 681	chr12:70847834-71087989	Ob_PBS_LepR	10hr_PBS_LepR	NOTEST	0	5.28683	inf	0	1	1	inf	#VALUE!	NO
Mir688	Mir688	Mir688	751542	microRNA 688	chr15:102502222-102502297	Ob_PBS_LepR	10hr_PBS_LepR	NOTEST	0	49.9558	inf	0	1	1	inf	#VALUE!	NO
Mir93	Mir93	Mir93	723885	microRNA 93	chr5:138605816-138613090	Ob_PBS_LepR	10hr_PBS_LepR	NOTEST	0	21.8493	inf	0	1	1	inf	#VALUE!	NO
Mirlet7a-1	Mirlet7a-1	Mirlet7a-1	387244	microRNA let7a-1	chr13:48633547-48633641	Ob_PBS_LepR	10hr_PBS_LepR	NOTEST	0	10.889	inf	0	1	1	inf	#VALUE!	NO
Mmp12	Mmp12	Mmp12	17381	matrix metallopeptidase 12	chr9:7347373-7360461	Ob_PBS_LepR	10hr_PBS_LepR	NOTEST	0	0.00414382	inf	0	1	1	inf	#VALUE!	NO
Msmb	Msmb	Msmb	17695	beta-microseminoprotein	chr14:32955208-32971512	Ob_PBS_LepR	10hr_PBS_LepR	NOTEST	0	0.0235575	inf	0	1	1	inf	#VALUE!	NO
Muc4	Muc4	Muc4	140474	mucin 4	chr16:32735971-32797521	Ob_PBS_LepR	10hr_PBS_LepR	NOTEST	0	0.00127309	inf	0	1	1	inf	#VALUE!	NO
Nkg7	Nkg7	Nkg7	72310	natural killer cell group 7 sequence	chr7:50692507-50693616	Ob_PBS_LepR	10hr_PBS_LepR	NOTEST	0	0.0251059	inf	0	1	1	inf	#VALUE!	NO
OTTMUSG00000016609	OTTMUSG00000016609	OTTMUSG00000016609	668030	predicted gene 14432	chr2:176266768-176598837	Ob_PBS_LepR	10hr_PBS_LepR	NOTEST	0	0.00139897	inf	0	1	1	inf	#VALUE!	NO
Oas1g	Oas1g	Oas1g	23960	2'-5' oligoadenylate synthetase 1G	chr5:121326150-121337607	Ob_PBS_LepR	10hr_PBS_LepR	NOTEST	0	0.00391227	inf	0	1	1	inf	#VALUE!	NO
Olfr1206	Olfr1206	Olfr1206	258896	olfactory receptor 1206	chr2:88704763-88705687	Ob_PBS_LepR	10hr_PBS_LepR	NOTEST	0	0.021234	inf	0	1	1	inf	#VALUE!	NO
Olfr1388	Olfr1388	Olfr1388	258459	olfactory receptor 1388	chr11:49257354-49258290	Ob_PBS_LepR	10hr_PBS_LepR	NOTEST	0	0.0208858	inf	0	1	1	inf	#VALUE!	NO
Olfr1447	Olfr1447	Olfr1447	258698	olfactory receptor 1447	chr19:12975338-12976268	Ob_PBS_LepR	10hr_PBS_LepR	NOTEST	0	0.0194288	inf	0	1	1	inf	#VALUE!	NO
Olfr1507	Olfr1507	Olfr1507	57269	olfactory receptor 1507	chr14:53109609-53115370	Ob_PBS_LepR	10hr_PBS_LepR	NOTEST	0	0.0268284	inf	0	1	1	inf	#VALUE!	NO
Olfr1508	Olfr1508	Olfr1508	57270	olfactory receptor 1508	chr14:53082395-53087136	Ob_PBS_LepR	10hr_PBS_LepR	NOTEST	0	0.00864995	inf	0	1	1	inf	#VALUE!	NO
Olfr1535	Olfr1535	Olfr1535	404335	olfactory receptor 1535	chr13:21646908-21647889	Ob_PBS_LepR	10hr_PBS_LepR	NOTEST	0	0.0196758	inf	0	1	1	inf	#VALUE!	NO
Olfr279	Olfr279	Olfr279	258502	olfactory receptor 279	chr15:98327904-98328837	Ob_PBS_LepR	10hr_PBS_LepR	NOTEST	0	0.0284708	inf	0	1	1	inf	#VALUE!	NO
Olfr317	Olfr317	Olfr317	257931	olfactory receptor 317	chr11:58545597-58546725	Ob_PBS_LepR	10hr_PBS_LepR	NOTEST	0	0.0100278	inf	0	1	1	inf	#VALUE!	NO
Olfr463	Olfr463	Olfr463	258408	olfactory receptor 463	chr11:87706488-87707424	Ob_PBS_LepR	10hr_PBS_LepR	NOTEST	0	0.038539	inf	0	1	1	inf	#VALUE!	NO
Olfr48	Olfr48	Olfr48	18347	olfactory receptor 48	chr2:89684222-89685128	Ob_PBS_LepR	10hr_PBS_LepR	NOTEST	0	0.012608	inf	0	1	1	inf	#VALUE!	NO
Olfr631	Olfr631	Olfr631	258961	olfactory receptor 631	chr7:111063575-111078425	Ob_PBS_LepR	10hr_PBS_LepR	NOTEST	0	0.00610173	inf	0	1	1	inf	#VALUE!	NO
Olfr644	Olfr644	Olfr644	259125	olfactory receptor 644	chr7:111216598-111217543	Ob_PBS_LepR	10hr_PBS_LepR	NOTEST	0	0.0225715	inf	0	1	1	inf	#VALUE!	NO
Olfr690	Olfr690	Olfr690	56860	olfactory receptor 690	chr7:112477730-112478792	Ob_PBS_LepR	10hr_PBS_LepR	NOTEST	0	0.0164389	inf	0	1	1	inf	#VALUE!	NO
Olfr857	Olfr857	Olfr857	257963	olfactory receptor 857	chr9:19517272-19518202	Ob_PBS_LepR	10hr_PBS_LepR	NOTEST	0	0.0210585	inf	0	1	1	inf	#VALUE!	NO
Olfr976	Olfr976	Olfr976	258364	olfactory receptor 976	chr9:39761841-39764654	Ob_PBS_LepR	10hr_PBS_LepR	NOTEST	0	0.00265795	inf	0	1	1	inf	#VALUE!	NO
Osta	Osta	Osta	106407	solute carrier family 51, alpha subunit	chr16:32475663-32487965	Ob_PBS_LepR	10hr_PBS_LepR	NOTEST	0	0.00574116	inf	0	1	1	inf	#VALUE!	NO
Pate-dj	Pate-dj	Pate-dj	100312956	predicted gene, 17365	chr9:35452697-35455787	Ob_PBS_LepR	10hr_PBS_LepR	NOTEST	0	0.00602689	inf	0	1	1	inf	#VALUE!	NO
Pbp2	Pbp2	Pbp2	76400	phosphatidylethanolamine binding protein 2	chr6:135259146-135260402	Ob_PBS_LepR	10hr_PBS_LepR	NOTEST	0	0.0134066	inf	0	1	1	inf	#VALUE!	NO
Pglyrp3	Pglyrp3	Pglyrp3	242100	peptidoglycan recognition protein 3	chr3:91818504-91835506	Ob_PBS_LepR	10hr_PBS_LepR	NOTEST	0	0.0230631	inf	0	1	1	inf	#VALUE!	NO
Phox2a	Phox2a	Phox2a	11859	paired-like homeobox 2a	chr7:108966826-108986740	Ob_PBS_LepR	10hr_PBS_LepR	NOTEST	0	0.278914	inf	0	1	1	inf	#VALUE!	NO
Pigr	Pigr	Pigr	18703	polymeric immunoglobulin receptor	chr1:132723260-132748826	Ob_PBS_LepR	10hr_PBS_LepR	NOTEST	0	0.00419318	inf	0	1	1	inf	#VALUE!	NO
Pira11	Pira11	Pira11	18724	paired-Ig-like receptor A11	chr7:3788411-3867103	Ob_PBS_LepR	10hr_PBS_LepR	NOTEST	0	1.63946e-05	inf	0	1	1	inf	#VALUE!	NO
Pira7	Pira7	Pira7	18730	paired-Ig-like receptor A7	chr7:3788411-3867103	Ob_PBS_LepR	10hr_PBS_LepR	NOTEST	0	0.000144884	inf	0	1	1	inf	#VALUE!	NO
Pla2g1b	Pla2g1b	Pla2g1b	18778	phospholipase A2, group IB, pancreas	chr5:115916274-115924726	Ob_PBS_LepR	10hr_PBS_LepR	NOTEST	0	0.0232388	inf	0	1	1	inf	#VALUE!	NO
Plac1l	Plac1l	Plac1l	225922	oocyte secreted protein 2	chr19:11721773-11735049	Ob_PBS_LepR	10hr_PBS_LepR	NOTEST	0	0.0445349	inf	0	1	1	inf	#VALUE!	NO
Plac8l1	Plac8l1	Plac8l1	69401	PLAC8-like 1	chr18:42338328-42356363	Ob_PBS_LepR	10hr_PBS_LepR	NOTEST	0	0.0273525	inf	0	1	1	inf	#VALUE!	NO
Pnpla5	Pnpla5	Pnpla5	75772	patatin-like phospholipase domain containing 5	chr15:83943050-83953605	Ob_PBS_LepR	10hr_PBS_LepR	NOTEST	0	0.00946496	inf	0	1	1	inf	#VALUE!	NO
Pom121l2	Pom121l2	Pom121l2	195236	POM121 membrane glycoprotein-like 2 (rat)	chr13:22073049-22080603	Ob_PBS_LepR	10hr_PBS_LepR	NOTEST	0	0.0119101	inf	0	1	1	inf	#VALUE!	NO
Poteg	Poteg	Poteg	70952	POTE ankyrin domain family, member G	chr8:28558141-28605644	Ob_PBS_LepR	10hr_PBS_LepR	NOTEST	0	0.0123675	inf	0	1	1	inf	#VALUE!	NO
Pou2af1	Pou2af1	Pou2af1	18985	POU domain, class 2, associating factor 1	chr9:51021794-51048184	Ob_PBS_LepR	10hr_PBS_LepR	NOTEST	0	0.00660445	inf	0	1	1	inf	#VALUE!	NO
Pou5f1	Pou5f1	Pou5f1	18999	POU domain, class 5, transcription factor 1	chr17:35642983-35647722	Ob_PBS_LepR	10hr_PBS_LepR	NOTEST	0	0.0133	inf	0	1	1	inf	#VALUE!	NO
Prss42	Prss42	Prss42	235628	protease, serine, 42	chr9:110700688-110706248	Ob_PBS_LepR	10hr_PBS_LepR	NOTEST	0	0.0401847	inf	0	1	1	inf	#VALUE!	NO
Prss51	Prss51	Prss51	100504162	protease, serine, 51	chr14:64712532-64716509	Ob_PBS_LepR	10hr_PBS_LepR	NOTEST	0	0.0404987	inf	0	1	1	inf	#VALUE!	NO
Prss55	Prss55	Prss55	71037	protease, serine, 55	chr14:64694279-64704226	Ob_PBS_LepR	10hr_PBS_LepR	NOTEST	0	0.0173919	inf	0	1	1	inf	#VALUE!	NO
Psors1c2	Psors1c2	Psors1c2	57390	psoriasis susceptibility 1 candidate 2 (human)	chr17:35670145-35671592	Ob_PBS_LepR	10hr_PBS_LepR	NOTEST	0	0.0220751	inf	0	1	1	inf	#VALUE!	NO
Ptchd3	Ptchd3	Ptchd3	74675	patched domain containing 3	chr11:121691531-121704750	Ob_PBS_LepR	10hr_PBS_LepR	NOTEST	0	0.00465091	inf	0	1	1	inf	#VALUE!	NO
Raet1d	Raet1d	Raet1d	56554	retinoic acid early transcript delta	chr10:21878414-22093945	Ob_PBS_LepR	10hr_PBS_LepR	NOTEST	0	0.000123099	inf	0	1	1	inf	#VALUE!	NO
Rdh8	Rdh8	Rdh8	235033	retinol dehydrogenase 8	chr9:20622947-20630607	Ob_PBS_LepR	10hr_PBS_LepR	NOTEST	0	0.0113188	inf	0	1	1	inf	#VALUE!	NO
Reg4	Reg4	Reg4	67709	regenerating islet-derived family, member 4	chr3:98026078-98040671	Ob_PBS_LepR	10hr_PBS_LepR	NOTEST	0	0.0253376	inf	0	1	1	inf	#VALUE!	NO
Rhbg	Rhbg	Rhbg	58176	Rhesus blood group-associated B glycoprotein	chr3:88046795-88058606	Ob_PBS_LepR	10hr_PBS_LepR	NOTEST	0	0.0178986	inf	0	1	1	inf	#VALUE!	NO
Rhox2h	Rhox2h	Rhox2h	622301	reproductive homeobox 2H	chrX:35083503-35087784	Ob_PBS_LepR	10hr_PBS_LepR	NOTEST	0	0.0245333	inf	0	1	1	inf	#VALUE!	NO
Rnf186	Rnf186	Rnf186	66825	ring finger protein 186	chr4:138523026-138524281	Ob_PBS_LepR	10hr_PBS_LepR	NOTEST	0	0.0134194	inf	0	1	1	inf	#VALUE!	NO
Ros1	Ros1	Ros1	19886	Ros1 proto-oncogene	chr10:51765731-51915050	Ob_PBS_LepR	10hr_PBS_LepR	NOTEST	0	0.00462473	inf	0	1	1	inf	#VALUE!	NO
Rp1l1	Rp1l1	Rp1l1	271209	retinitis pigmentosa 1 homolog (human)-like 1	chr14:64611267-64652343	Ob_PBS_LepR	10hr_PBS_LepR	NOTEST	0	0.00862314	inf	0	1	1	inf	#VALUE!	NO
Rprl1	Rprl1	Rprl1	19783	ribonuclease P RNA-like 1	chr6:69276676-69277511	Ob_PBS_LepR	10hr_PBS_LepR	NOTEST	0	0.0242302	inf	0	1	1	inf	#VALUE!	NO
S100a7a	S100a7a	S100a7a	381493	S100 calcium binding protein A7A	chr3:90458223-90462052	Ob_PBS_LepR	10hr_PBS_LepR	NOTEST	0	0.0141985	inf	0	1	1	inf	#VALUE!	NO
Saa3	Saa3	Saa3	20210	serum amyloid A 3	chr7:53967367-53971046	Ob_PBS_LepR	10hr_PBS_LepR	NOTEST	0	0.0467738	inf	0	1	1	inf	#VALUE!	NO
Scgb1c1	Scgb1c1	Scgb1c1	338417	secretoglobin, family 1C, member 1	chr7:148031463-148032668	Ob_PBS_LepR	10hr_PBS_LepR	NOTEST	0	0.121166	inf	0	1	1	inf	#VALUE!	NO
Serpina5	Serpina5	Serpina5	268591	serine (or cysteine) peptidase inhibitor, clade A, member 5	chr12:105339322-105344347	Ob_PBS_LepR	10hr_PBS_LepR	NOTEST	0	0.0234194	inf	0	1	1	inf	#VALUE!	NO
Serpinb9d	Serpinb9d	Serpinb9d	20726	serine (or cysteine) peptidase inhibitor, clade B, member 9d	chr13:33284827-33295849	Ob_PBS_LepR	10hr_PBS_LepR	NOTEST	0	0.0132906	inf	0	1	1	inf	#VALUE!	NO
Sfta2	Sfta2	Sfta2	433102	surfactant associated 2	chr17:35786652-35787514	Ob_PBS_LepR	10hr_PBS_LepR	NOTEST	0	0.0467295	inf	0	1	1	inf	#VALUE!	NO
Sirpb1a	Sirpb1a	Sirpb1a	320832	signal-regulatory protein beta 1A	chr3:15371826-15426427	Ob_PBS_LepR	10hr_PBS_LepR	NOTEST	0	0.0129555	inf	0	1	1	inf	#VALUE!	NO
Sirpb1b	Sirpb1b	Sirpb1b	668101	signal-regulatory protein beta 1B	chr3:15495753-15575065	Ob_PBS_LepR	10hr_PBS_LepR	NOTEST	0	0.00509197	inf	0	1	1	inf	#VALUE!	NO
Slamf7	Slamf7	Slamf7	75345	SLAM family member 7	chr1:173562533-173583168	Ob_PBS_LepR	10hr_PBS_LepR	NOTEST	0	0.0113248	inf	0	1	1	inf	#VALUE!	NO
Slc17a1	Slc17a1	Slc17a1	20504	solute carrier family 17 (sodium phosphate), member 1	chr13:23962141-23987599	Ob_PBS_LepR	10hr_PBS_LepR	NOTEST	0	0.00871815	inf	0	1	1	inf	#VALUE!	NO
Slc22a19	Slc22a19	Slc22a19	207151	solute carrier family 22 (organic anion transporter), member 19	chr19:7747565-7785800	Ob_PBS_LepR	10hr_PBS_LepR	NOTEST	0	0.00859206	inf	0	1	1	inf	#VALUE!	NO
Slc2a7	Slc2a7	Slc2a7	435818	solute carrier family 2 (facilitated glucose transporter), member 7	chr4:149523080-149542591	Ob_PBS_LepR	10hr_PBS_LepR	NOTEST	0	0.0205284	inf	0	1	1	inf	#VALUE!	NO
Slc6a14	Slc6a14	Slc6a14	56774	solute carrier family 6 (neurotransmitter transporter), member 14	chrX:21292025-21319483	Ob_PBS_LepR	10hr_PBS_LepR	NOTEST	0	0.00946982	inf	0	1	1	inf	#VALUE!	NO
Slc7a13	Slc7a13	Slc7a13	74087	solute carrier family 7, (cationic amino acid transporter, y+ system) member 13	chr4:19745873-19769360	Ob_PBS_LepR	10hr_PBS_LepR	NOTEST	0	0.00730686	inf	0	1	1	inf	#VALUE!	NO
Slfn1	Slfn1	Slfn1	20555	schlafen 1	chr11:82930346-82936161	Ob_PBS_LepR	10hr_PBS_LepR	NOTEST	0	0.0124079	inf	0	1	1	inf	#VALUE!	NO
Snai3	Snai3	Snai3	30927	snail homolog 3 (Drosophila)	chr8:124978105-124984592	Ob_PBS_LepR	10hr_PBS_LepR	NOTEST	0	0.082309	inf	0	1	1	inf	#VALUE!	NO
Snora33	Snora33	Snora33	100529074	small nucleolar RNA, H/ACA box 33	chr10:23504988-23507015	Ob_PBS_LepR	10hr_PBS_LepR	NOTEST	0	12.9997	inf	0	1	1	inf	#VALUE!	NO
Snora5c	Snora5c	Snora5c	100217467	small nucleolar RNA, H/ACA box 5C	chr11:6515600-6526070	Ob_PBS_LepR	10hr_PBS_LepR	NOTEST	0	6.74623	inf	0	1	1	inf	#VALUE!	NO
Snord35b	Snord35b	Snord35b	27212	small nucleolar RNA, C/D box 35B	chr7:52377757-52379759	Ob_PBS_LepR	10hr_PBS_LepR	NOTEST	0	32.2762	inf	0	1	1	inf	#VALUE!	NO
Snord4a	Snord4a	Snord4a	100216539	small nucleolar RNA, C/D box 4A	chr11:77994436-77997086	Ob_PBS_LepR	10hr_PBS_LepR	NOTEST	0	63.6959	inf	0	1	1	inf	#VALUE!	NO
Snord8	Snord8	Snord8	100217445	small nucleolar RNA, C/D box 8	chr14:52817825-52857247	Ob_PBS_LepR	10hr_PBS_LepR	NOTEST	0	4.42357	inf	0	1	1	inf	#VALUE!	NO
Sohlh1	Sohlh1	Sohlh1	227631	spermatogenesis and oogenesis specific basic helix-loop-helix 1	chr2:25698516-25702768	Ob_PBS_LepR	10hr_PBS_LepR	NOTEST	0	0.0211905	inf	0	1	1	inf	#VALUE!	NO
Spag11b	Spag11b	Spag11b	546038	sperm associated antigen 11B	chr8:19140758-19143010	Ob_PBS_LepR	10hr_PBS_LepR	NOTEST	0	0.0324337	inf	0	1	1	inf	#VALUE!	NO
Spata16	Spata16	Spata16	70862	spermatogenesis associated 16	chr3:26536552-26882134	Ob_PBS_LepR	10hr_PBS_LepR	NOTEST	0	0.0253768	inf	0	1	1	inf	#VALUE!	NO
Spdyb	Spdyb	Spdyb	74673	speedy homolog B (Xenopus laevis)	chr5:143977994-143987561	Ob_PBS_LepR	10hr_PBS_LepR	NOTEST	0	0.00458607	inf	0	1	1	inf	#VALUE!	NO
Speer3	Speer3	Speer3	71026	spermatogenesis associated glutamate (E)-rich protein 3	chr5:13791618-13796819	Ob_PBS_LepR	10hr_PBS_LepR	NOTEST	0	0.0640729	inf	0	1	1	inf	#VALUE!	NO
Spn-ps	Spn-ps	Spn-ps	20738	sialophorin, pseudogene	chr15:90721826-90728907	Ob_PBS_LepR	10hr_PBS_LepR	NOTEST	0	0.0117921	inf	0	1	1	inf	#VALUE!	NO
Sprr2i	Sprr2i	Sprr2i	20763	small proline-rich protein 2I	chr3:92211912-92213193	Ob_PBS_LepR	10hr_PBS_LepR	NOTEST	0	0.0711518	inf	0	1	1	inf	#VALUE!	NO
Sry	Sry	Sry	21674	sex determining region of Chr Y	chrY:1918380-1919568	Ob_PBS_LepR	10hr_PBS_LepR	NOTEST	0	0.00705718	inf	0	1	1	inf	#VALUE!	NO
Ssxb9	Ssxb9	Ssxb9	387131	synovial sarcoma, X member B, breakpoint 9	chrX:7944103-7952514	Ob_PBS_LepR	10hr_PBS_LepR	NOTEST	0	0.0104881	inf	0	1	1	inf	#VALUE!	NO
Sycp1-ps1	Sycp1-ps1	Sycp1-ps1	20958	synaptonemal complex protein 1, pseudogene 1	chr7:19371650-19383859	Ob_PBS_LepR	10hr_PBS_LepR	NOTEST	0	0.00170495	inf	0	1	1	inf	#VALUE!	NO
Tcf21	Tcf21	Tcf21	21412	transcription factor 21	chr10:22537078-22539934	Ob_PBS_LepR	10hr_PBS_LepR	NOTEST	0	0.0230431	inf	0	1	1	inf	#VALUE!	NO
Tex101	Tex101	Tex101	56746	testis expressed gene 101	chr7:25453030-25457069	Ob_PBS_LepR	10hr_PBS_LepR	NOTEST	0	0.0165937	inf	0	1	1	inf	#VALUE!	NO
Timd2	Timd2	Timd2	171284	T cell immunoglobulin and mucin domain containing 2	chr11:46482461-46520606	Ob_PBS_LepR	10hr_PBS_LepR	NOTEST	0	0.00495341	inf	0	1	1	inf	#VALUE!	NO
Tktl2	Tktl2	Tktl2	74419	transketolase-like 2	chr8:69035638-69037677	Ob_PBS_LepR	10hr_PBS_LepR	NOTEST	0	0.00814524	inf	0	1	1	inf	#VALUE!	NO
Tmed6	Tmed6	Tmed6	66269	transmembrane emp24 protein transport domain containing 6	chr8:109585383-109589544	Ob_PBS_LepR	10hr_PBS_LepR	NOTEST	0	0.0313317	inf	0	1	1	inf	#VALUE!	NO
Tprg	Tprg	Tprg	71338	transformation related protein 63 regulated	chr16:25286902-25422430	Ob_PBS_LepR	10hr_PBS_LepR	NOTEST	0	0.0155112	inf	0	1	1	inf	#VALUE!	NO
Trem1	Trem1	Trem1	58217	triggering receptor expressed on myeloid cells 1	chr17:48371921-48386091	Ob_PBS_LepR	10hr_PBS_LepR	NOTEST	0	0.00503451	inf	0	1	1	inf	#VALUE!	NO
Trex2	Trex2	Trex2	24102	three prime repair exonuclease 2	chrX:70679043-70680682	Ob_PBS_LepR	10hr_PBS_LepR	NOTEST	0	0.0173704	inf	0	1	1	inf	#VALUE!	NO
Trim50	Trim50	Trim50	215061	tripartite motif-containing 50	chr5:135829165-135843524	Ob_PBS_LepR	10hr_PBS_LepR	NOTEST	0	0.0179886	inf	0	1	1	inf	#VALUE!	NO
Ubd	Ubd	Ubd	24108	ubiquitin D	chr17:37330836-37333046	Ob_PBS_LepR	10hr_PBS_LepR	NOTEST	0	0.0769729	inf	0	1	1	inf	#VALUE!	NO
Ugt1a1	Ugt1a1	Ugt1a1	394436	UDP glucuronosyltransferase 1 family, polypeptide A1	chr1:89951985-90116577	Ob_PBS_LepR	10hr_PBS_LepR	NOTEST	0	0.00736066	inf	0	1	1	inf	#VALUE!	NO
Ugt2b35	Ugt2b35	Ugt2b35	243085	UDP glucuronosyltransferase 2 family, polypeptide B35	chr5:87429884-87442299	Ob_PBS_LepR	10hr_PBS_LepR	NOTEST	0	0.00212131	inf	0	1	1	inf	#VALUE!	NO
Ugt3a2	Ugt3a2	Ugt3a2	223337	UDP glycosyltransferases 3 family, polypeptide A2	chr15:9265352-9300625	Ob_PBS_LepR	10hr_PBS_LepR	NOTEST	0	0.00371743	inf	0	1	1	inf	#VALUE!	NO
Utf1	Utf1	Utf1	22286	undifferentiated embryonic cell transcription factor 1	chr7:147129754-147131011	Ob_PBS_LepR	10hr_PBS_LepR	NOTEST	0	0.0147533	inf	0	1	1	inf	#VALUE!	NO
Vmn1r210	Vmn1r210	Vmn1r210	171269	vomeronasal 1 receptor 210	chr13:22919062-22919983	Ob_PBS_LepR	10hr_PBS_LepR	NOTEST	0	0.021778	inf	0	1	1	inf	#VALUE!	NO
Vmn1r48	Vmn1r48	Vmn1r48	113845	vomeronasal 1 receptor 48	chr6:89985926-89986835	Ob_PBS_LepR	10hr_PBS_LepR	NOTEST	0	0.0200078	inf	0	1	1	inf	#VALUE!	NO
Vmn2r-ps11	Vmn2r-ps11	Vmn2r-ps11	319210	vomeronasal 2, receptor, pseudogene 11	chr3:64436784-64648665	Ob_PBS_LepR	10hr_PBS_LepR	NOTEST	0	0.00743071	inf	0	1	1	inf	#VALUE!	NO
Vmn2r120	Vmn2r120	Vmn2r120	224916	vomeronasal 2, receptor 120	chr17:57648205-57684737	Ob_PBS_LepR	10hr_PBS_LepR	NOTEST	0	0.00845762	inf	0	1	1	inf	#VALUE!	NO
Vmn2r17	Vmn2r17	Vmn2r17	384221	vomeronasal 2, receptor 17	chr5:109849031-109882406	Ob_PBS_LepR	10hr_PBS_LepR	NOTEST	0	0.00544836	inf	0	1	1	inf	#VALUE!	NO
Vmn2r18	Vmn2r18	Vmn2r18	632671	vomeronasal 2, receptor 18	chr5:152364235-152389499	Ob_PBS_LepR	10hr_PBS_LepR	NOTEST	0	0.00601356	inf	0	1	1	inf	#VALUE!	NO
Vmn2r32	Vmn2r32	Vmn2r32	22311	vomeronasal 2, receptor 32	chr7:7416679-7432684	Ob_PBS_LepR	10hr_PBS_LepR	NOTEST	0	0.00649033	inf	0	1	1	inf	#VALUE!	NO
Vmn2r42	Vmn2r42	Vmn2r42	22310	vomeronasal 2, receptor 42	chr7:9927006-9944061	Ob_PBS_LepR	10hr_PBS_LepR	NOTEST	0	0.00412926	inf	0	1	1	inf	#VALUE!	NO
Vmn2r56	Vmn2r56	Vmn2r56	629079	vomeronasal 2, receptor 56	chr7:13279346-13318454	Ob_PBS_LepR	10hr_PBS_LepR	NOTEST	0	0.00715585	inf	0	1	1	inf	#VALUE!	NO
Vwde	Vwde	Vwde	232585	von Willebrand factor D and EGF domains	chr6:13135609-13174965	Ob_PBS_LepR	10hr_PBS_LepR	NOTEST	0	0.00700076	inf	0	1	1	inf	#VALUE!	NO
Wfdc11	Wfdc11	Wfdc11	629761	WAP four-disulfide core domain 11	chr2:164488393-164499587	Ob_PBS_LepR	10hr_PBS_LepR	NOTEST	0	0.0166465	inf	0	1	1	inf	#VALUE!	NO
Wfdc8	Wfdc8	Wfdc8	277343	WAP four-disulfide core domain 8	chr2:164422712-164439126	Ob_PBS_LepR	10hr_PBS_LepR	NOTEST	0	0.00886958	inf	0	1	1	inf	#VALUE!	NO
Zfa	Zfa	Zfa	22639	zinc finger protein, autosomal, pseudogene	chr10:52262123-52265545	Ob_PBS_LepR	10hr_PBS_LepR	NOTEST	0	0.00204633	inf	0	1	1	inf	#VALUE!	NO
Zp3r	Zp3r	Zp3r	22789	zona pellucida 3 receptor	chr1:132473282-132526183	Ob_PBS_LepR	10hr_PBS_LepR	NOTEST	0	0.00368049	inf	0	1	1	inf	#VALUE!	NO
1110017F19Rik	1110017F19Rik	1110017F19Rik	68528	small integral membrane protein 6	chr11:115753990-115794320	Ob_PBS_LepR	10hr_PBS_LepR	NOTEST	0.0222894	0	-inf	0	1	1	0	#VALUE!	NO
1110059M19Rik	1110059M19Rik	1110059M19Rik	68800	RIKEN cDNA 1110059M19 gene	chrX:42444080-42445967	Ob_PBS_LepR	10hr_PBS_LepR	NOTEST	0.134504	0	-inf	0	1	1	0	#VALUE!	NO
1190003K10Rik	1190003K10Rik	1190003K10Rik	68880	RIKEN cDNA 1190003K10 gene	chr13:64582553-64599100	Ob_PBS_LepR	10hr_PBS_LepR	NOTEST	0.0193617	0	-inf	0	1	1	0	#VALUE!	NO
1600014K23Rik	1600014K23Rik	1600014K23Rik	71996	RIKEN cDNA 1600014K23 gene	chrX:82495015-82515630	Ob_PBS_LepR	10hr_PBS_LepR	NOTEST	0.0270225	0	-inf	0	1	1	0	#VALUE!	NO
1700001J03Rik	1700001J03Rik	1700001J03Rik	69282	RIKEN cDNA 1700001J03 gene	chr5:146994025-146996880	Ob_PBS_LepR	10hr_PBS_LepR	NOTEST	0.0562175	0	-inf	0	1	1	0	#VALUE!	NO
1700008F21Rik	1700008F21Rik	1700008F21Rik	75453	RIKEN cDNA 1700008F21 gene	chr8:131591033-131707632	Ob_PBS_LepR	10hr_PBS_LepR	NOTEST	0.0302375	0	-inf	0	1	1	0	#VALUE!	NO
1700011A15Rik	1700011A15Rik	1700011A15Rik	66322	RIKEN cDNA 1700011A15 gene	chr15:101278175-101284340	Ob_PBS_LepR	10hr_PBS_LepR	NOTEST	0.0259335	0	-inf	0	1	1	0	#VALUE!	NO
1700011E24Rik	1700011E24Rik	1700011E24Rik	75467	RIKEN cDNA 1700011E24 gene	chr17:87788910-87827081	Ob_PBS_LepR	10hr_PBS_LepR	NOTEST	0.0148288	0	-inf	0	1	1	0	#VALUE!	NO
1700011L22Rik	1700011L22Rik	1700011L22Rik	67687	RIKEN cDNA 1700011L22 gene	chr8:81734328-81772482	Ob_PBS_LepR	10hr_PBS_LepR	NOTEST	0.0239625	0	-inf	0	1	1	0	#VALUE!	NO
1700012P22Rik	1700012P22Rik	1700012P22Rik	69364	RIKEN cDNA 1700012P22 gene	chr4:144008093-144028675	Ob_PBS_LepR	10hr_PBS_LepR	NOTEST	0.0472458	0	-inf	0	1	1	0	#VALUE!	NO
1700018A14Rik	1700018A14Rik	1700018A14Rik	69391	RIKEN cDNA 1700018A14 gene	chr18:46324953-46372261	Ob_PBS_LepR	10hr_PBS_LepR	NOTEST	0.067366	0	-inf	0	1	1	0	#VALUE!	NO
1700018F24Rik	1700018F24Rik	1700018F24Rik	69396	RIKEN cDNA 1700018F24 gene	chr5:145803858-145806547	Ob_PBS_LepR	10hr_PBS_LepR	NOTEST	0.0187806	0	-inf	0	1	1	0	#VALUE!	NO
1700018L24Rik	1700018L24Rik	1700018L24Rik	75528	testis expressed 29	chr8:11840520-11855761	Ob_PBS_LepR	10hr_PBS_LepR	NOTEST	0.026413	0	-inf	0	1	1	0	#VALUE!	NO
1700019O17Rik	1700019O17Rik	1700019O17Rik	71863	RIKEN cDNA 1700019O17 gene	chr1:88322903-88324624	Ob_PBS_LepR	10hr_PBS_LepR	NOTEST	0.00566326	0	-inf	0	1	1	0	#VALUE!	NO
1700023A16Rik	1700023A16Rik	1700023A16Rik	69371	single-pass membrane protein with coiled-coil domains 2	chr6:146798631-146819926	Ob_PBS_LepR	10hr_PBS_LepR	NOTEST	0.0233689	0	-inf	0	1	1	0	#VALUE!	NO
1700029F12Rik	1700029F12Rik	1700029F12Rik	66479	RIKEN cDNA 1700029F12 gene	chr13:97791818-97804317	Ob_PBS_LepR	10hr_PBS_LepR	NOTEST	0.0143378	0	-inf	0	1	1	0	#VALUE!	NO
1700029H14Rik	1700029H14Rik	1700029H14Rik	66501	RIKEN cDNA 1700029H14 gene	chr8:13550732-13562448	Ob_PBS_LepR	10hr_PBS_LepR	NOTEST	0.0170991	0	-inf	0	1	1	0	#VALUE!	NO
1700029J11Rik	1700029J11Rik	1700029J11Rik	76426	family with sequence similarity 209	chr2:172298053-172299816	Ob_PBS_LepR	10hr_PBS_LepR	NOTEST	0.0794638	0	-inf	0	1	1	0	#VALUE!	NO
1700031F05Rik	1700031F05Rik	1700031F05Rik	73300	RIKEN cDNA 1700031F05 gene	chrX:100054525-100061692	Ob_PBS_LepR	10hr_PBS_LepR	NOTEST	0.00743219	0	-inf	0	1	1	0	#VALUE!	NO
1700031M16Rik	1700031M16Rik	1700031M16Rik	73302	RIKEN cDNA 1700031M16 gene	chr15:98228875-98246566	Ob_PBS_LepR	10hr_PBS_LepR	NOTEST	0.0153792	0	-inf	0	1	1	0	#VALUE!	NO
1700034I23Rik	1700034I23Rik	1700034I23Rik	73297	FUN14 domain containing 2 pseudogene	chr3:40698198-40740229	Ob_PBS_LepR	10hr_PBS_LepR	NOTEST	0.00850153	0	-inf	0	1	1	0	#VALUE!	NO
1700034O15Rik	1700034O15Rik	1700034O15Rik	76606	RIKEN cDNA 1700034O15 gene	chr6:41634429-41635716	Ob_PBS_LepR	10hr_PBS_LepR	NOTEST	0.0160033	0	-inf	0	1	1	0	#VALUE!	NO
1700058C13Rik	1700058C13Rik	1700058C13Rik	73388	BPI fold containing family A, member 3	chr2:153956082-153964091	Ob_PBS_LepR	10hr_PBS_LepR	NOTEST	0.0107002	0	-inf	0	1	1	0	#VALUE!	NO
1700071K01Rik	1700071K01Rik	1700071K01Rik	237880	RIKEN cDNA 1700071K01 gene	chr11:80693666-81781898	Ob_PBS_LepR	10hr_PBS_LepR	NOTEST	0.0103026	0	-inf	0	1	1	0	#VALUE!	NO
1700072E05Rik	1700072E05Rik	1700072E05Rik	73495	spermatogenesis associated multipass transmembrane protein 3	chrX:83289537-83292652	Ob_PBS_LepR	10hr_PBS_LepR	NOTEST	0.0203609	0	-inf	0	1	1	0	#VALUE!	NO
1700080E11Rik	1700080E11Rik	1700080E11Rik	73532	RIKEN cDNA 1700080E11 gene	chr9:105045673-105047412	Ob_PBS_LepR	10hr_PBS_LepR	NOTEST	0.0128831	0	-inf	0	1	1	0	#VALUE!	NO
1700108F19Rik	1700108F19Rik	1700108F19Rik	73272	RIKEN cDNA 1700108F19 gene	chr14:77077374-77086915	Ob_PBS_LepR	10hr_PBS_LepR	NOTEST	0.0227122	0	-inf	0	1	1	0	#VALUE!	NO
1810065E05Rik	1810065E05Rik	1810065E05Rik	69864	RIKEN cDNA 1810065E05 gene	chr11:58234612-58239525	Ob_PBS_LepR	10hr_PBS_LepR	NOTEST	0.0119178	0	-inf	0	1	1	0	#VALUE!	NO
2010106E10Rik	2010106E10Rik	2010106E10Rik	67715	RIKEN cDNA 2010106E10 gene	chrX:109608882-109671952	Ob_PBS_LepR	10hr_PBS_LepR	NOTEST	0.0080615	0	-inf	0	1	1	0	#VALUE!	NO
2210010C04Rik	2210010C04Rik	2210010C04Rik	67373	RIKEN cDNA 2210010C04 gene	chr6:40980266-40985508	Ob_PBS_LepR	10hr_PBS_LepR	NOTEST	0.00443284	0	-inf	0	1	1	0	#VALUE!	NO
2210407C18Rik	2210407C18Rik	2210407C18Rik	78354	RIKEN cDNA 2210407C18 gene	chr11:58421707-58426994	Ob_PBS_LepR	10hr_PBS_LepR	NOTEST	0.0125341	0	-inf	0	1	1	0	#VALUE!	NO
2310002L09Rik	2310002L09Rik	2310002L09Rik	71886	RIKEN cDNA 2310002L09 gene	chr4:73585274-73596750	Ob_PBS_LepR	10hr_PBS_LepR	NOTEST	0.0652906	0	-inf	0	1	1	0	#VALUE!	NO
2310033E01Rik	2310033E01Rik	2310033E01Rik	641361	phospholipase A2 inhibitor and LY6/PLAUR domain containing	chr7:25326676-25331024	Ob_PBS_LepR	10hr_PBS_LepR	NOTEST	0.0362577	0	-inf	0	1	1	0	#VALUE!	NO
2310042E22Rik	2310042E22Rik	2310042E22Rik	66561	RIKEN cDNA 2310042E22 gene	chr16:21152731-21154017	Ob_PBS_LepR	10hr_PBS_LepR	NOTEST	0.0343733	0	-inf	0	1	1	0	#VALUE!	NO
2410012M07Rik	2410012M07Rik	2410012M07Rik	71979	RIKEN cDNA 2410012M07 gene	chr9:98765185-98766999	Ob_PBS_LepR	10hr_PBS_LepR	NOTEST	0.0123551	0	-inf	0	1	1	0	#VALUE!	NO
2810007J24Rik	2810007J24Rik	2810007J24Rik	76971	RIKEN cDNA 2810007J24 gene	chr7:14996034-15031936	Ob_PBS_LepR	10hr_PBS_LepR	NOTEST	0.00907458	0	-inf	0	1	1	0	#VALUE!	NO
4921510H08Rik	4921510H08Rik	4921510H08Rik	66716	coiled coil glutamate rich protein 1	chr10:97106701-97429724	Ob_PBS_LepR	10hr_PBS_LepR	NOTEST	0.0289601	0	-inf	0	1	1	0	#VALUE!	NO
4921511H03Rik	4921511H03Rik	4921511H03Rik	70920	RIKEN cDNA 4921511H03 gene	chr5:6769029-7344378	Ob_PBS_LepR	10hr_PBS_LepR	NOTEST	0.0499772	0	-inf	0	1	1	0	#VALUE!	NO
4921517D21Rik	4921517D21Rik	4921517D21Rik	67722	actin-like 11	chr9:107830799-107834792	Ob_PBS_LepR	10hr_PBS_LepR	NOTEST	0.00243837	0	-inf	0	1	1	0	#VALUE!	NO
4921528I01Rik	4921528I01Rik	4921528I01Rik	70950	coiled coil domain containing 178	chr18:21969397-22329897	Ob_PBS_LepR	10hr_PBS_LepR	NOTEST	0.01668	0	-inf	0	1	1	0	#VALUE!	NO
4921530L21Rik	4921530L21Rik	4921530L21Rik	66732	RIKEN cDNA 4921530L21 gene	chr14:96280484-96281994	Ob_PBS_LepR	10hr_PBS_LepR	NOTEST	0.00845065	0	-inf	0	1	1	0	#VALUE!	NO
4930429F11Rik	4930429F11Rik	4930429F11Rik	74622	RIKEN cDNA 4930429F11 gene	chr17:79874963-79877225	Ob_PBS_LepR	10hr_PBS_LepR	NOTEST	0.0121689	0	-inf	0	1	1	0	#VALUE!	NO
4930433I11Rik	4930433I11Rik	4930433I11Rik	243944	RIKEN cDNA 4930433I11 gene	chr7:48242978-48250203	Ob_PBS_LepR	10hr_PBS_LepR	NOTEST	0.0052434	0	-inf	0	1	1	0	#VALUE!	NO
4930433N12Rik	4930433N12Rik	4930433N12Rik	114673	RIKEN cDNA 4930433N12 gene	chr9:3190268-3199813	Ob_PBS_LepR	10hr_PBS_LepR	NOTEST	0.00729336	0	-inf	0	1	1	0	#VALUE!	NO
4930444G20Rik	4930444G20Rik	4930444G20Rik	114671	RIKEN cDNA 4930444G20 gene	chr10:21786112-21787885	Ob_PBS_LepR	10hr_PBS_LepR	NOTEST	0.0156853	0	-inf	0	1	1	0	#VALUE!	NO
4930479M11Rik	4930479M11Rik	4930479M11Rik	74927	Pmis2, sperm specific protein	chr7:31455740-31456624	Ob_PBS_LepR	10hr_PBS_LepR	NOTEST	0.034724	0	-inf	0	1	1	0	#VALUE!	NO
4930503E24Rik	4930503E24Rik	4930503E24Rik	75030	eukaryotic translation initiation factor 3, subunit I pseudogene	chr10:123906129-123961544	Ob_PBS_LepR	10hr_PBS_LepR	NOTEST	0.00844403	0	-inf	0	1	1	0	#VALUE!	NO
4930548H24Rik	4930548H24Rik	4930548H24Rik	67656	RIKEN cDNA 4930548H24 gene	chr5:31788231-31790635	Ob_PBS_LepR	10hr_PBS_LepR	NOTEST	0.00620431	0	-inf	0	1	1	0	#VALUE!	NO
4930592I03Rik	4930592I03Rik	4930592I03Rik	75853	RIKEN cDNA 4930592I03 gene	chr18:83080270-83174706	Ob_PBS_LepR	10hr_PBS_LepR	NOTEST	0.0121766	0	-inf	0	1	1	0	#VALUE!	NO
4931406H21Rik	4931406H21Rik	4931406H21Rik	77592	RIKEN cDNA 4931406H21 gene	chr14:26278777-26484195	Ob_PBS_LepR	10hr_PBS_LepR	NOTEST	0.0078258	0	-inf	0	1	1	0	#VALUE!	NO
4931428L18Rik	4931428L18Rik	4931428L18Rik	70988	RIKEN cDNA 4931428L18 gene	chr1:31197922-31279501	Ob_PBS_LepR	10hr_PBS_LepR	NOTEST	0.0201821	0	-inf	0	1	1	0	#VALUE!	NO
4931440L10Rik	4931440L10Rik	4931440L10Rik	71001	RIKEN cDNA 4931440L10 gene	chr1:136437521-136443599	Ob_PBS_LepR	10hr_PBS_LepR	NOTEST	0.00743125	0	-inf	0	1	1	0	#VALUE!	NO
4932415M13Rik	4932415M13Rik	4932415M13Rik	211496	RIKEN cDNA 4932415M13 gene	chr17:53863075-53865058	Ob_PBS_LepR	10hr_PBS_LepR	NOTEST	0.00847512	0	-inf	0	1	1	0	#VALUE!	NO
4933402E13Rik	4933402E13Rik	4933402E13Rik	74437	RIKEN cDNA 4933402E13 gene	chrX:59536673-59545253	Ob_PBS_LepR	10hr_PBS_LepR	NOTEST	0.0160091	0	-inf	0	1	1	0	#VALUE!	NO
4933402J07Rik	4933402J07Rik	4933402J07Rik	330820	RIKEN cDNA 4933402J07 gene	chr8:90087805-90113096	Ob_PBS_LepR	10hr_PBS_LepR	NOTEST	0.0200351	0	-inf	0	1	1	0	#VALUE!	NO
4933407P14Rik	4933407P14Rik	4933407P14Rik	237958	signal peptide peptidase 2C	chr11:104047640-104052480	Ob_PBS_LepR	10hr_PBS_LepR	NOTEST	0.00505718	0	-inf	0	1	1	0	#VALUE!	NO
5530400C23Rik	5530400C23Rik	5530400C23Rik	232426	RIKEN cDNA 5530400C23 gene	chr6:133242233-133245808	Ob_PBS_LepR	10hr_PBS_LepR	NOTEST	0.0176598	0	-inf	0	1	1	0	#VALUE!	NO
5830411N06Rik	5830411N06Rik	5830411N06Rik	244234	RIKEN cDNA 5830411N06 gene	chr7:147433199-147485690	Ob_PBS_LepR	10hr_PBS_LepR	NOTEST	0.0104701	0	-inf	0	1	1	0	#VALUE!	NO
9130404H23Rik	9130404H23Rik	9130404H23Rik	74556	thymocyte selection associated family member 3	chr17:66904591-66943962	Ob_PBS_LepR	10hr_PBS_LepR	NOTEST	0.0327896	0	-inf	0	1	1	0	#VALUE!	NO
9830107B12Rik	9830107B12Rik	9830107B12Rik	328829	RIKEN cDNA 9830107B12 gene	chr17:48262554-48283257	Ob_PBS_LepR	10hr_PBS_LepR	NOTEST	0.00254061	0	-inf	0	1	1	0	#VALUE!	NO
A430084P05Rik	A430084P05Rik	A430084P05Rik	327957	SLP adaptor and CSK interacting membrane protein	chr11:70604433-70626063	Ob_PBS_LepR	10hr_PBS_LepR	NOTEST	0.0205664	0	-inf	0	1	1	0	#VALUE!	NO
A530053G22Rik	A530053G22Rik	A530053G22Rik	208079	RIKEN cDNA A530053G22 gene	chr6:60229036-60353701	Ob_PBS_LepR	10hr_PBS_LepR	NOTEST	0.0210718	0	-inf	0	1	1	0	#VALUE!	NO
AA619741	AA619741	AA619741	241051	PHD finger protein 19 pseudogene	chr1:34690379-34693055	Ob_PBS_LepR	10hr_PBS_LepR	NOTEST	0.0177567	0	-inf	0	1	1	0	#VALUE!	NO
AI314831	AI314831	AI314831	329480	expressed sequence AI314831	chr2:104916694-104966667	Ob_PBS_LepR	10hr_PBS_LepR	NOTEST	0.00280458	0	-inf	0	1	1	0	#VALUE!	NO
AY761184	AY761184	AY761184	382000	cDNA sequence AY761184	chr8:22812995-22814119	Ob_PBS_LepR	10hr_PBS_LepR	NOTEST	0.0290443	0	-inf	0	1	1	0	#VALUE!	NO
Abcg5	Abcg5	Abcg5	27409	ATP-binding cassette, sub-family G (WHITE), member 5	chr17:85057573-85082263	Ob_PBS_LepR	10hr_PBS_LepR	NOTEST	0.0114948	0	-inf	0	1	1	0	#VALUE!	NO
Abo	Abo	Abo	80908	ABO blood group (transferase A, alpha 1-3-N-acetylgalactosaminyltransferase, transferase B, alpha 1-3-galactosyltransferase)	chr2:26698022-26720499	Ob_PBS_LepR	10hr_PBS_LepR	NOTEST	0.00570633	0	-inf	0	1	1	0	#VALUE!	NO
Abpa	Abpa	Abpa	11354	secretoglobin, family 1B, member 27	chr7:34806585-34807900	Ob_PBS_LepR	10hr_PBS_LepR	NOTEST	0.0419453	0	-inf	0	1	1	0	#VALUE!	NO
Abpe	Abpe	Abpe	381970	secretoglobin, family 2B, member 2	chr7:32087787-32089996	Ob_PBS_LepR	10hr_PBS_LepR	NOTEST	0.0279118	0	-inf	0	1	1	0	#VALUE!	NO
Abpz	Abpz	Abpz	233090	secretoglobin, family 2B, member 24	chr7:34522211-34524314	Ob_PBS_LepR	10hr_PBS_LepR	NOTEST	0.0287527	0	-inf	0	1	1	0	#VALUE!	NO
Accn5	Accn5	Accn5	58170	acid-sensing (proton-gated) ion channel family member 5	chr3:81800843-81825155	Ob_PBS_LepR	10hr_PBS_LepR	NOTEST	0.010377	0	-inf	0	1	1	0	#VALUE!	NO
Acpt	Acpt	Acpt	100503991	acid phosphatase, testicular	chr7:51508456-51512574	Ob_PBS_LepR	10hr_PBS_LepR	NOTEST	0.00887656	0	-inf	0	1	1	0	#VALUE!	NO
Acsm1	Acsm1	Acsm1	117147	acyl-CoA synthetase medium-chain family member 1	chr7:126761341-126806029	Ob_PBS_LepR	10hr_PBS_LepR	NOTEST	0.00468936	0	-inf	0	1	1	0	#VALUE!	NO
Adam2	Adam2	Adam2	11495	a disintegrin and metallopeptidase domain 2	chr14:66646165-66696570	Ob_PBS_LepR	10hr_PBS_LepR	NOTEST	0.00406144	0	-inf	0	1	1	0	#VALUE!	NO
Adam26b	Adam26b	Adam26b	382007	a disintegrin and metallopeptidase domain 26B	chr8:44605217-44613491	Ob_PBS_LepR	10hr_PBS_LepR	NOTEST	0.00384499	0	-inf	0	1	1	0	#VALUE!	NO
Adh4	Adh4	Adh4	26876	alcohol dehydrogenase 4 (class II), pi polypeptide	chr3:138078460-138093856	Ob_PBS_LepR	10hr_PBS_LepR	NOTEST	0.00860411	0	-inf	0	1	1	0	#VALUE!	NO
Adig	Adig	Adig	246747	adipogenin	chr2:158328347-158333934	Ob_PBS_LepR	10hr_PBS_LepR	NOTEST	0.148093	0	-inf	0	1	1	0	#VALUE!	NO
Afm	Afm	Afm	280662	afamin	chr5:90947974-90982570	Ob_PBS_LepR	10hr_PBS_LepR	NOTEST	0.0146367	0	-inf	0	1	1	0	#VALUE!	NO
Als2cr11	Als2cr11	Als2cr11	73463	amyotrophic lateral sclerosis 2 (juvenile) chromosome region, candidate 11 (human)	chr1:59107349-59151744	Ob_PBS_LepR	10hr_PBS_LepR	NOTEST	0.0143517	0	-inf	0	1	1	0	#VALUE!	NO
Ang4	Ang4	Ang4	219033	angiogenin, ribonuclease A family, member 4	chr14:52383566-52393265	Ob_PBS_LepR	10hr_PBS_LepR	NOTEST	0.0194218	0	-inf	0	1	1	0	#VALUE!	NO
Anks4b	Anks4b	Anks4b	72074	ankyrin repeat and sterile alpha motif domain containing 4B	chr7:127317371-127327230	Ob_PBS_LepR	10hr_PBS_LepR	NOTEST	0.00940955	0	-inf	0	1	1	0	#VALUE!	NO
Aox3l1	Aox3l1	Aox3l1	213043	aldehyde oxidase 2	chr1:58335169-58436108	Ob_PBS_LepR	10hr_PBS_LepR	NOTEST	0.00375774	0	-inf	0	1	1	0	#VALUE!	NO
Apoa5	Apoa5	Apoa5	66113	apolipoprotein A-V	chr9:46076690-46080002	Ob_PBS_LepR	10hr_PBS_LepR	NOTEST	0.00405798	0	-inf	0	1	1	0	#VALUE!	NO
Apoc2	Apoc2	Apoc2	11813	apolipoprotein C-II	chr7:20256927-20262213	Ob_PBS_LepR	10hr_PBS_LepR	NOTEST	0.042463	0	-inf	0	1	1	0	#VALUE!	NO
Arhgef38	Arhgef38	Arhgef38	77669	Rho guanine nucleotide exchange factor (GEF) 38	chr3:132822494-132897853	Ob_PBS_LepR	10hr_PBS_LepR	NOTEST	0.00558768	0	-inf	0	1	1	0	#VALUE!	NO
Art5	Art5	Art5	11875	ADP-ribosyltransferase 5	chr7:109245392-109248743	Ob_PBS_LepR	10hr_PBS_LepR	NOTEST	0.0188812	0	-inf	0	1	1	0	#VALUE!	NO
Asb17	Asb17	Asb17	66772	ankyrin repeat and SOCS box-containing 17	chr3:153507210-153516579	Ob_PBS_LepR	10hr_PBS_LepR	NOTEST	0.00993744	0	-inf	0	1	1	0	#VALUE!	NO
Asb9	Asb9	Asb9	69299	ankyrin repeat and SOCS box-containing 9	chrX:160935834-160977684	Ob_PBS_LepR	10hr_PBS_LepR	NOTEST	0.0163195	0	-inf	0	1	1	0	#VALUE!	NO
Ascl3	Ascl3	Ascl3	56787	achaete-scute complex homolog 3 (Drosophila)	chr7:116870978-116875246	Ob_PBS_LepR	10hr_PBS_LepR	NOTEST	0.134501	0	-inf	0	1	1	0	#VALUE!	NO
Atp6v1b1	Atp6v1b1	Atp6v1b1	110935	ATPase, H+ transporting, lysosomal V1 subunit B1	chr6:83693010-83708804	Ob_PBS_LepR	10hr_PBS_LepR	NOTEST	0.0216983	0	-inf	0	1	1	0	#VALUE!	NO
Azgp1	Azgp1	Azgp1	12007	alpha-2-glycoprotein 1, zinc	chr5:138422748-138431460	Ob_PBS_LepR	10hr_PBS_LepR	NOTEST	0.0135843	0	-inf	0	1	1	0	#VALUE!	NO
B130006D01Rik	B130006D01Rik	B130006D01Rik	320616	RIKEN cDNA B130006D01 gene	chr11:95584899-95588087	Ob_PBS_LepR	10hr_PBS_LepR	NOTEST	0.00638872	0	-inf	0	1	1	0	#VALUE!	NO
BB019430	BB019430	BB019430	103505	expressed sequence BB019430	chr10:58159492-58167025	Ob_PBS_LepR	10hr_PBS_LepR	NOTEST	0.0355649	0	-inf	0	1	1	0	#VALUE!	NO
BC021767	BC021767	BC021767	545551	cingulin pseudogene	chr3:94464510-94471074	Ob_PBS_LepR	10hr_PBS_LepR	NOTEST	0.0346613	0	-inf	0	1	1	0	#VALUE!	NO
BC026439	BC026439	BC026439	210463	solute carrier family 22 (organic cation transporter), member 22	chr15:57075325-57309180	Ob_PBS_LepR	10hr_PBS_LepR	NOTEST	0.0120112	0	-inf	0	1	1	0	#VALUE!	NO
BC048502	BC048502	BC048502	223927	cDNA sequence BC048502	chr15:103269390-103278890	Ob_PBS_LepR	10hr_PBS_LepR	NOTEST	0.0171869	0	-inf	0	1	1	0	#VALUE!	NO
Bcl2a1a	Bcl2a1a	Bcl2a1a	12044	B cell leukemia/lymphoma 2 related protein A1a	chr9:88851757-88857254	Ob_PBS_LepR	10hr_PBS_LepR	NOTEST	0.0596546	0	-inf	0	1	1	0	#VALUE!	NO
Bcl2a1d	Bcl2a1d	Bcl2a1d	12047	B cell leukemia/lymphoma 2 related protein A1d	chr9:88618125-88626688	Ob_PBS_LepR	10hr_PBS_LepR	NOTEST	0.0902176	0	-inf	0	1	1	0	#VALUE!	NO
Bcl2l10	Bcl2l10	Bcl2l10	12049	Bcl2-like 10	chr9:75195564-75199447	Ob_PBS_LepR	10hr_PBS_LepR	NOTEST	0.0183244	0	-inf	0	1	1	0	#VALUE!	NO
Bglap-rs1	Bglap-rs1	Bglap-rs1	12095	bone gamma-carboxyglutamate protein 3	chr3:88172538-88173642	Ob_PBS_LepR	10hr_PBS_LepR	NOTEST	0.0211182	0	-inf	0	1	1	0	#VALUE!	NO
Bpil3	Bpil3	Bpil3	228796	BPI fold containing family B, member 6	chr2:153726123-153738529	Ob_PBS_LepR	10hr_PBS_LepR	NOTEST	0.00587233	0	-inf	0	1	1	0	#VALUE!	NO
Btg4	Btg4	Btg4	56057	B cell translocation gene 4	chr9:50924105-50927805	Ob_PBS_LepR	10hr_PBS_LepR	NOTEST	0.0358541	0	-inf	0	1	1	0	#VALUE!	NO
Btn3a3	Btn3a3	Btn3a3	632126	butyrophilin-like 4	chr17:34605986-34612882	Ob_PBS_LepR	10hr_PBS_LepR	NOTEST	0.00551774	0	-inf	0	1	1	0	#VALUE!	NO
Btnl5	Btnl5	Btnl5	81497	butyrophilin-like 5, pseudogene	chr17:34624350-34634374	Ob_PBS_LepR	10hr_PBS_LepR	NOTEST	0.0079834	0	-inf	0	1	1	0	#VALUE!	NO
C4bp-ps1	C4bp-ps1	C4bp-ps1	12270	complement component 4 binding protein, pseudogene 1	chr1:132566778-132578148	Ob_PBS_LepR	10hr_PBS_LepR	NOTEST	0.0156249	0	-inf	0	1	1	0	#VALUE!	NO
Calhm1	Calhm1	Calhm1	546729	calcium homeostasis modulator 1	chr19:47215524-47218664	Ob_PBS_LepR	10hr_PBS_LepR	NOTEST	0.0133319	0	-inf	0	1	1	0	#VALUE!	NO
Car6	Car6	Car6	12353	carbonic anhydrase 6	chr4:149561124-149575244	Ob_PBS_LepR	10hr_PBS_LepR	NOTEST	0.0147495	0	-inf	0	1	1	0	#VALUE!	NO
Ccl1	Ccl1	Ccl1	20290	chemokine (C-C motif) ligand 1	chr11:81990167-81993314	Ob_PBS_LepR	10hr_PBS_LepR	NOTEST	0.0285615	0	-inf	0	1	1	0	#VALUE!	NO
Ccl24	Ccl24	Ccl24	56221	chemokine (C-C motif) ligand 24	chr5:136045806-136048913	Ob_PBS_LepR	10hr_PBS_LepR	NOTEST	0.0175731	0	-inf	0	1	1	0	#VALUE!	NO
Ccnb3	Ccnb3	Ccnb3	209091	cyclin B3	chrX:6556777-6618745	Ob_PBS_LepR	10hr_PBS_LepR	NOTEST	0.00416596	0	-inf	0	1	1	0	#VALUE!	NO
Ccr3	Ccr3	Ccr3	12771	chemokine (C-C motif) receptor 3	chr9:123936702-123946421	Ob_PBS_LepR	10hr_PBS_LepR	NOTEST	0.00298921	0	-inf	0	1	1	0	#VALUE!	NO
Ccr7	Ccr7	Ccr7	12775	chemokine (C-C motif) receptor 7	chr11:99005512-99016391	Ob_PBS_LepR	10hr_PBS_LepR	NOTEST	0.00970181	0	-inf	0	1	1	0	#VALUE!	NO
Cd163l1	Cd163l1	Cd163l1	244233	CD163 molecule-like 1	chr7:147404165-147417044	Ob_PBS_LepR	10hr_PBS_LepR	NOTEST	0.00291372	0	-inf	0	1	1	0	#VALUE!	NO
Cd244	Cd244	Cd244	18106	CD244 natural killer cell receptor 2B4	chr1:173489323-173515447	Ob_PBS_LepR	10hr_PBS_LepR	NOTEST	0.00241709	0	-inf	0	1	1	0	#VALUE!	NO
Cd3e	Cd3e	Cd3e	12501	CD3 antigen, epsilon polypeptide	chr9:44806825-44817673	Ob_PBS_LepR	10hr_PBS_LepR	NOTEST	0.0471069	0	-inf	0	1	1	0	#VALUE!	NO
Cdkn2a	Cdkn2a	Cdkn2a	12578	cyclin-dependent kinase inhibitor 2A	chr4:88920376-88940523	Ob_PBS_LepR	10hr_PBS_LepR	NOTEST	0.0118521	0	-inf	0	1	1	0	#VALUE!	NO
Cdx4	Cdx4	Cdx4	12592	caudal type homeobox 4	chrX:100516736-100525563	Ob_PBS_LepR	10hr_PBS_LepR	NOTEST	0.0890948	0	-inf	0	1	1	0	#VALUE!	NO
Ceacam15	Ceacam15	Ceacam15	101434	carcinoembryonic antigen-related cell adhesion molecule 15	chr7:17256679-17261054	Ob_PBS_LepR	10hr_PBS_LepR	NOTEST	0.00723805	0	-inf	0	1	1	0	#VALUE!	NO
Cebpe	Cebpe	Cebpe	110794	CCAAT/enhancer binding protein (C/EBP), epsilon	chr14:55329199-55331011	Ob_PBS_LepR	10hr_PBS_LepR	NOTEST	0.0166186	0	-inf	0	1	1	0	#VALUE!	NO
Cela3b	Cela3b	Cela3b	67868	chymotrypsin-like elastase family, member 3B	chr4:136976922-136986435	Ob_PBS_LepR	10hr_PBS_LepR	NOTEST	0.0141822	0	-inf	0	1	1	0	#VALUE!	NO
Ces2d-ps	Ces2d-ps	Ces2d-ps	667754	carboxylesterase 2D, pseudogene	chr8:107391323-107397982	Ob_PBS_LepR	10hr_PBS_LepR	NOTEST	0.00503554	0	-inf	0	1	1	0	#VALUE!	NO
Chi3l3	Chi3l3	Chi3l3	12655	chitinase 3-like 3	chr3:105950471-105970482	Ob_PBS_LepR	10hr_PBS_LepR	NOTEST	0.00643547	0	-inf	0	1	1	0	#VALUE!	NO
Clca4	Clca4	Clca4	229927	chloride channel calcium activated 4	chr3:144485586-144512266	Ob_PBS_LepR	10hr_PBS_LepR	NOTEST	0.00307284	0	-inf	0	1	1	0	#VALUE!	NO
Cldn20	Cldn20	Cldn20	621628	claudin 20	chr17:3326572-3557713	Ob_PBS_LepR	10hr_PBS_LepR	NOTEST	0.0519255	0	-inf	0	1	1	0	#VALUE!	NO
Cldn8	Cldn8	Cldn8	54420	claudin 8	chr16:88561070-88563428	Ob_PBS_LepR	10hr_PBS_LepR	NOTEST	0.00442539	0	-inf	0	1	1	0	#VALUE!	NO
Clec4d	Clec4d	Clec4d	17474	C-type lectin domain family 4, member d	chr6:123212124-123225286	Ob_PBS_LepR	10hr_PBS_LepR	NOTEST	0.0151998	0	-inf	0	1	1	0	#VALUE!	NO
Clec4f	Clec4f	Clec4f	51811	C-type lectin domain family 4, member f	chr6:83594535-83606110	Ob_PBS_LepR	10hr_PBS_LepR	NOTEST	0.00434074	0	-inf	0	1	1	0	#VALUE!	NO
Clec7a	Clec7a	Clec7a	56644	C-type lectin domain family 7, member a	chr6:129411608-129422795	Ob_PBS_LepR	10hr_PBS_LepR	NOTEST	0.0439311	0	-inf	0	1	1	0	#VALUE!	NO
Cma1	Cma1	Cma1	17228	chymase 1, mast cell	chr14:56560287-56563498	Ob_PBS_LepR	10hr_PBS_LepR	NOTEST	0.0207869	0	-inf	0	1	1	0	#VALUE!	NO
Cnfn	Cnfn	Cnfn	72383	cornifelin	chr7:26152634-26154743	Ob_PBS_LepR	10hr_PBS_LepR	NOTEST	0.0689415	0	-inf	0	1	1	0	#VALUE!	NO
Cpn2	Cpn2	Cpn2	71756	carboxypeptidase N, polypeptide 2	chr16:30256464-30267618	Ob_PBS_LepR	10hr_PBS_LepR	NOTEST	0.00418421	0	-inf	0	1	1	0	#VALUE!	NO
Cpz	Cpz	Cpz	242939	carboxypeptidase Z	chr5:35844866-35868275	Ob_PBS_LepR	10hr_PBS_LepR	NOTEST	0.0189669	0	-inf	0	1	1	0	#VALUE!	NO
Crygc	Crygc	Crygc	12966	crystallin, gamma C	chr1:65118105-65120095	Ob_PBS_LepR	10hr_PBS_LepR	NOTEST	0.077762	0	-inf	0	1	1	0	#VALUE!	NO
Crygs	Crygs	Crygs	12970	crystallin, gamma S	chr16:22805275-22811483	Ob_PBS_LepR	10hr_PBS_LepR	NOTEST	0.0189206	0	-inf	0	1	1	0	#VALUE!	NO
Csf2	Csf2	Csf2	12981	colony stimulating factor 2 (granulocyte-macrophage)	chr11:54060771-54063401	Ob_PBS_LepR	10hr_PBS_LepR	NOTEST	0.0103647	0	-inf	0	1	1	0	#VALUE!	NO
Csn1s2b	Csn1s2b	Csn1s2b	12992	casein alpha s2-like B	chr5:88237146-88253446	Ob_PBS_LepR	10hr_PBS_LepR	NOTEST	0.0169973	0	-inf	0	1	1	0	#VALUE!	NO
Csta	Csta	Csta	209294	cystatin A	chr16:36120031-36131275	Ob_PBS_LepR	10hr_PBS_LepR	NOTEST	0.00339952	0	-inf	0	1	1	0	#VALUE!	NO
Ctf2	Ctf2	Ctf2	244218	cardiotrophin 2	chr7:134862473-134869130	Ob_PBS_LepR	10hr_PBS_LepR	NOTEST	0.0123461	0	-inf	0	1	1	0	#VALUE!	NO
Cxcl10	Cxcl10	Cxcl10	15945	chemokine (C-X-C motif) ligand 10	chr5:92760866-92843653	Ob_PBS_LepR	10hr_PBS_LepR	NOTEST	0.0637175	0	-inf	0	1	1	0	#VALUE!	NO
Cxcl2	Cxcl2	Cxcl2	20310	chemokine (C-X-C motif) ligand 2	chr5:91332924-91334964	Ob_PBS_LepR	10hr_PBS_LepR	NOTEST	0.395866	0	-inf	0	1	1	0	#VALUE!	NO
Cym	Cym	Cym	229697	chymosin	chr3:107014212-107024650	Ob_PBS_LepR	10hr_PBS_LepR	NOTEST	0.0385351	0	-inf	0	1	1	0	#VALUE!	NO
Cyp1a2	Cyp1a2	Cyp1a2	13077	cytochrome P450, family 1, subfamily a, polypeptide 2	chr9:57524743-57531462	Ob_PBS_LepR	10hr_PBS_LepR	NOTEST	0.00564728	0	-inf	0	1	1	0	#VALUE!	NO
Cyp21a1	Cyp21a1	Cyp21a1	13079	cytochrome P450, family 21, subfamily a, polypeptide 1	chr17:34938292-34941371	Ob_PBS_LepR	10hr_PBS_LepR	NOTEST	0.0205384	0	-inf	0	1	1	0	#VALUE!	NO
Cyp26c1	Cyp26c1	Cyp26c1	546726	cytochrome P450, family 26, subfamily c, polypeptide 1	chr19:37760169-37767797	Ob_PBS_LepR	10hr_PBS_LepR	NOTEST	0.0159488	0	-inf	0	1	1	0	#VALUE!	NO
Cyp2c65	Cyp2c65	Cyp2c65	72303	cytochrome P450, family 2, subfamily c, polypeptide 65	chr19:39135495-39168438	Ob_PBS_LepR	10hr_PBS_LepR	NOTEST	0.0306377	0	-inf	0	1	1	0	#VALUE!	NO
Cyp2c70	Cyp2c70	Cyp2c70	226105	cytochrome P450, family 2, subfamily c, polypeptide 70	chr19:40227850-40261776	Ob_PBS_LepR	10hr_PBS_LepR	NOTEST	0.0389505	0	-inf	0	1	1	0	#VALUE!	NO
Cyp2d12	Cyp2d12	Cyp2d12	380997	cytochrome P450, family 2, subfamily d, polypeptide 12	chr15:82385527-82389843	Ob_PBS_LepR	10hr_PBS_LepR	NOTEST	0.00605018	0	-inf	0	1	1	0	#VALUE!	NO
Cyp2g1	Cyp2g1	Cyp2g1	13108	cytochrome P450, family 2, subfamily g, polypeptide 1	chr7:27593945-27606216	Ob_PBS_LepR	10hr_PBS_LepR	NOTEST	0.00579147	0	-inf	0	1	1	0	#VALUE!	NO
Cyp3a57	Cyp3a57	Cyp3a57	622127	cytochrome P450, family 3, subfamily a, polypeptide 57	chr5:146106138-146151381	Ob_PBS_LepR	10hr_PBS_LepR	NOTEST	0.00688297	0	-inf	0	1	1	0	#VALUE!	NO
Cyp4a12b	Cyp4a12b	Cyp4a12b	13118	cytochrome P450, family 4, subfamily a, polypeptide 12B	chr4:115084228-115111639	Ob_PBS_LepR	10hr_PBS_LepR	NOTEST	0.0137625	0	-inf	0	1	1	0	#VALUE!	NO
D830046C22Rik	D830046C22Rik	D830046C22Rik	320197	RIKEN cDNA D830046C22 gene	chr5:139835692-139936488	Ob_PBS_LepR	10hr_PBS_LepR	NOTEST	0.00442744	0	-inf	0	1	1	0	#VALUE!	NO
Dbx1	Dbx1	Dbx1	13172	developing brain homeobox 1	chr7:56886868-56892205	Ob_PBS_LepR	10hr_PBS_LepR	NOTEST	0.0091734	0	-inf	0	1	1	0	#VALUE!	NO
Ddi1	Ddi1	Ddi1	71829	DDI1, DNA-damage inducible 1, homolog 1 (S. cerevisiae)	chr9:6168611-6377519	Ob_PBS_LepR	10hr_PBS_LepR	NOTEST	0.0229149	0	-inf	0	1	1	0	#VALUE!	NO
Ddx43	Ddx43	Ddx43	100048658	DEAD (Asp-Glu-Ala-Asp) box polypeptide 43	chr9:78243583-78271396	Ob_PBS_LepR	10hr_PBS_LepR	NOTEST	0.0202098	0	-inf	0	1	1	0	#VALUE!	NO
Defa21	Defa21	Defa21	66298	defensin, alpha, 21	chr8:22165223-22166196	Ob_PBS_LepR	10hr_PBS_LepR	NOTEST	0.0399968	0	-inf	0	1	1	0	#VALUE!	NO
Defb11	Defb11	Defb11	246081	defensin beta 11	chr8:23015845-23016904	Ob_PBS_LepR	10hr_PBS_LepR	NOTEST	0.0701273	0	-inf	0	1	1	0	#VALUE!	NO
Defb36	Defb36	Defb36	266620	defensin beta 36	chr2:152430062-152438465	Ob_PBS_LepR	10hr_PBS_LepR	NOTEST	0.146331	0	-inf	0	1	1	0	#VALUE!	NO
Defb48	Defb48	Defb48	432867	defensin beta 48	chr14:63596360-63603347	Ob_PBS_LepR	10hr_PBS_LepR	NOTEST	0.0713595	0	-inf	0	1	1	0	#VALUE!	NO
Defb8	Defb8	Defb8	244334	defensin beta 8	chr8:19445769-19447606	Ob_PBS_LepR	10hr_PBS_LepR	NOTEST	0.109161	0	-inf	0	1	1	0	#VALUE!	NO
Dhrs7c	Dhrs7c	Dhrs7c	68460	dehydrogenase/reductase (SDR family) member 7C	chr11:67611772-67629504	Ob_PBS_LepR	10hr_PBS_LepR	NOTEST	0.0103628	0	-inf	0	1	1	0	#VALUE!	NO
Dmrtc1b	Dmrtc1b	Dmrtc1b	632708	DMRT-like family C1b	chrX:99903219-99910548	Ob_PBS_LepR	10hr_PBS_LepR	NOTEST	0.0175346	0	-inf	0	1	1	0	#VALUE!	NO
Dnajb7	Dnajb7	Dnajb7	57755	DnaJ (Hsp40) homolog, subfamily B, member 7	chr15:81230617-81285318	Ob_PBS_LepR	10hr_PBS_LepR	NOTEST	0.0291252	0	-inf	0	1	1	0	#VALUE!	NO
Dpep2	Dpep2	Dpep2	319446	dipeptidase 2	chr8:108508956-108520323	Ob_PBS_LepR	10hr_PBS_LepR	NOTEST	0.0340836	0	-inf	0	1	1	0	#VALUE!	NO
Ear2	Ear2,Ear3	Ear2,Ear3	13587	eosinophil-associated, ribonuclease A family, member 2	chr14:44680318-44681196	Ob_PBS_LepR	10hr_PBS_LepR	NOTEST	0.0170017	0	-inf	0	1	1	0	#VALUE!	NO
Eddm3b	Eddm3b	Eddm3b	219026	epididymal protein 3B	chr14:51736227-51737466	Ob_PBS_LepR	10hr_PBS_LepR	NOTEST	0.00921112	0	-inf	0	1	1	0	#VALUE!	NO
Egam-1c	Egam-1c	Egam-1c	546024	Crx opposite strand transcript 1	chr7:16481472-16489365	Ob_PBS_LepR	10hr_PBS_LepR	NOTEST	0.086952	0	-inf	0	1	1	0	#VALUE!	NO
Elane	Elane	Elane	50701	elastase, neutrophil expressed	chr10:79349056-79350961	Ob_PBS_LepR	10hr_PBS_LepR	NOTEST	0.0240022	0	-inf	0	1	1	0	#VALUE!	NO
Evx1	Evx1	Evx1	14028	even skipped homeotic gene 1 homolog	chr6:52263491-52268372	Ob_PBS_LepR	10hr_PBS_LepR	NOTEST	0.00803004	0	-inf	0	1	1	0	#VALUE!	NO
Evx2	Evx2	Evx2	14029	even skipped homeotic gene 2 homolog	chr2:74493672-74497476	Ob_PBS_LepR	10hr_PBS_LepR	NOTEST	0.00778852	0	-inf	0	1	1	0	#VALUE!	NO
F11	F11	F11	109821	coagulation factor XI	chr8:46326523-46347385	Ob_PBS_LepR	10hr_PBS_LepR	NOTEST	0.0115799	0	-inf	0	1	1	0	#VALUE!	NO
F630028O10Rik	F630028O10Rik	F630028O10Rik	100038363	RIKEN cDNA F630028O10 gene	chrX:93435264-93438981	Ob_PBS_LepR	10hr_PBS_LepR	NOTEST	0.0126145	0	-inf	0	1	1	0	#VALUE!	NO
Fabp6	Fabp6	Fabp6	16204	fatty acid binding protein 6, ileal (gastrotropin)	chr11:43409613-43415013	Ob_PBS_LepR	10hr_PBS_LepR	NOTEST	0.176347	0	-inf	0	1	1	0	#VALUE!	NO
Fam170b	Fam170b	Fam170b	105511	family with sequence similarity 170, member B	chr14:33647147-33649974	Ob_PBS_LepR	10hr_PBS_LepR	NOTEST	0.0242562	0	-inf	0	1	1	0	#VALUE!	NO
Fam71b	Fam71b	Fam71b	432552	family with sequence similarity 71, member B	chr11:46218231-46221484	Ob_PBS_LepR	10hr_PBS_LepR	NOTEST	0.0210959	0	-inf	0	1	1	0	#VALUE!	NO
Fate1	Fate1	Fate1	77905	fetal and adult testis expressed 1	chrX:69218324-69234385	Ob_PBS_LepR	10hr_PBS_LepR	NOTEST	0.0569485	0	-inf	0	1	1	0	#VALUE!	NO
Fbxw18	Fbxw18	Fbxw18	546161	F-box and WD-40 domain protein 18	chr9:109579247-109605214	Ob_PBS_LepR	10hr_PBS_LepR	NOTEST	0.00724944	0	-inf	0	1	1	0	#VALUE!	NO
Fbxw19	Fbxw19	Fbxw19	235612	F-box and WD-40 domain protein 19	chr9:109381088-109398368	Ob_PBS_LepR	10hr_PBS_LepR	NOTEST	0.00682946	0	-inf	0	1	1	0	#VALUE!	NO
Fbxw20	Fbxw20	Fbxw20	434440	F-box and WD-40 domain protein 20	chr9:109119945-109137238	Ob_PBS_LepR	10hr_PBS_LepR	NOTEST	0.0074652	0	-inf	0	1	1	0	#VALUE!	NO
Fer1l4	Fer1l4	Fer1l4	74562	fer-1-like 4 (C. elegans)	chr2:155844875-155878683	Ob_PBS_LepR	10hr_PBS_LepR	NOTEST	0.00458805	0	-inf	0	1	1	0	#VALUE!	NO
Fgb	Fgb	Fgb	110135	fibrinogen beta chain	chr3:82846226-82853712	Ob_PBS_LepR	10hr_PBS_LepR	NOTEST	0.030931	0	-inf	0	1	1	0	#VALUE!	NO
Figla	Figla	Figla	26910	folliculogenesis specific basic helix-loop-helix	chr6:85967184-85970990	Ob_PBS_LepR	10hr_PBS_LepR	NOTEST	0.0668258	0	-inf	0	1	1	0	#VALUE!	NO
Fitm1	Fitm1	Fitm1	68680	fat storage-inducing transmembrane protein 1	chr14:56194510-56195789	Ob_PBS_LepR	10hr_PBS_LepR	NOTEST	0.0368062	0	-inf	0	1	1	0	#VALUE!	NO
Fmo4	Fmo4	Fmo4	226564	flavin containing monooxygenase 4	chr1:164724013-164742680	Ob_PBS_LepR	10hr_PBS_LepR	NOTEST	0.0337522	0	-inf	0	1	1	0	#VALUE!	NO
Fmo6	Fmo6	Fmo6	226565	flavin containing monooxygenase 6	chr1:164846681-164867356	Ob_PBS_LepR	10hr_PBS_LepR	NOTEST	0.00515668	0	-inf	0	1	1	0	#VALUE!	NO
Fmo9	Fmo9	Fmo9	240894	flavin containing monooxygenase 9	chr1:168592185-168611976	Ob_PBS_LepR	10hr_PBS_LepR	NOTEST	0.00832128	0	-inf	0	1	1	0	#VALUE!	NO
Foxd4	Foxd4	Foxd4	14237	forkhead box D4	chr19:24973454-24975799	Ob_PBS_LepR	10hr_PBS_LepR	NOTEST	0.00445226	0	-inf	0	1	1	0	#VALUE!	NO
Foxh1	Foxh1	Foxh1	14106	forkhead box H1	chr15:76498736-76500303	Ob_PBS_LepR	10hr_PBS_LepR	NOTEST	0.0171153	0	-inf	0	1	1	0	#VALUE!	NO
Foxi3	Foxi3	Foxi3	232077	forkhead box I3	chr6:70906599-70911060	Ob_PBS_LepR	10hr_PBS_LepR	NOTEST	0.00951456	0	-inf	0	1	1	0	#VALUE!	NO
G6pc2	G6pc2	G6pc2	14378	glucose-6-phosphatase, catalytic, 2	chr2:69058054-69066045	Ob_PBS_LepR	10hr_PBS_LepR	NOTEST	0.00475162	0	-inf	0	1	1	0	#VALUE!	NO
Gabrp	Gabrp	Gabrp	216643	gamma-aminobutyric acid (GABA) A receptor, pi	chr11:33450780-33478957	Ob_PBS_LepR	10hr_PBS_LepR	NOTEST	0.00558545	0	-inf	0	1	1	0	#VALUE!	NO
Gabrr3	Gabrr3	Gabrr3	328699	gamma-aminobutyric acid (GABA) receptor, rho 3	chr16:59407207-59461565	Ob_PBS_LepR	10hr_PBS_LepR	NOTEST	0.0120432	0	-inf	0	1	1	0	#VALUE!	NO
Galnt5	Galnt5	Galnt5	241391	UDP-N-acetyl-alpha-D-galactosamine:polypeptide N-acetylgalactosaminyltransferase 5	chr2:57850565-57891582	Ob_PBS_LepR	10hr_PBS_LepR	NOTEST	0.0109099	0	-inf	0	1	1	0	#VALUE!	NO
Gcgr	Gcgr	Gcgr	14527	glucagon receptor	chr11:120392040-120400298	Ob_PBS_LepR	10hr_PBS_LepR	NOTEST	0.00552613	0	-inf	0	1	1	0	#VALUE!	NO
Ghrhr	Ghrhr	Ghrhr	14602	growth hormone releasing hormone receptor	chr6:55326288-55338524	Ob_PBS_LepR	10hr_PBS_LepR	NOTEST	0.0286402	0	-inf	0	1	1	0	#VALUE!	NO
Gif	Gif	Gif	14603	gastric intrinsic factor	chr19:11822048-11837937	Ob_PBS_LepR	10hr_PBS_LepR	NOTEST	0.00663436	0	-inf	0	1	1	0	#VALUE!	NO
Gimap7	Gimap7	Gimap7	231932	GTPase, IMAP family member 7	chr6:48668619-48674635	Ob_PBS_LepR	10hr_PBS_LepR	NOTEST	0.0141584	0	-inf	0	1	1	0	#VALUE!	NO
Gja10	Gja10	Gja10	14610	gap junction protein, alpha 10	chr4:32687839-32689357	Ob_PBS_LepR	10hr_PBS_LepR	NOTEST	0.00725495	0	-inf	0	1	1	0	#VALUE!	NO
Gjd4	Gjd4	Gjd4	225152	gap junction protein, delta 4	chr18:9278604-9282807	Ob_PBS_LepR	10hr_PBS_LepR	NOTEST	0.0061362	0	-inf	0	1	1	0	#VALUE!	NO
Glycam1	Glycam1	Glycam1	14663	glycosylation dependent cell adhesion molecule 1	chr15:103393192-103395509	Ob_PBS_LepR	10hr_PBS_LepR	NOTEST	0.0226531	0	-inf	0	1	1	0	#VALUE!	NO
Gm10696	Gm10696	Gm10696	100043188	predicted gene 10696	chr3:93978333-93982115	Ob_PBS_LepR	10hr_PBS_LepR	NOTEST	0.00420499	0	-inf	0	1	1	0	#VALUE!	NO
Gm10768	Gm10768	Gm10768	100038628	predicted gene 10768	chr19:43913292-43915335	Ob_PBS_LepR	10hr_PBS_LepR	NOTEST	0.0526248	0	-inf	0	1	1	0	#VALUE!	NO
Gm11487	Gm11487	Gm11487	433719	predicted gene 11487	chr4:73062065-73066106	Ob_PBS_LepR	10hr_PBS_LepR	NOTEST	0.00777181	0	-inf	0	1	1	0	#VALUE!	NO
Gm12	Gm12	Gm12	192852	predicted gene 12	chr11:98459604-98460899	Ob_PBS_LepR	10hr_PBS_LepR	NOTEST	0.0123284	0	-inf	0	1	1	0	#VALUE!	NO
Gm12238	Gm12238	Gm12238	100303747	predicted gene 12238	chr11:55283253-55314389	Ob_PBS_LepR	10hr_PBS_LepR	NOTEST	1.93245	0	-inf	0	1	1	0	#VALUE!	NO
Gm12633	Gm12633	Gm12633	619842	zinc finger protein 352 pseudogene	chr4:90026315-90028005	Ob_PBS_LepR	10hr_PBS_LepR	NOTEST	0.0115628	0	-inf	0	1	1	0	#VALUE!	NO
Gm12769	Gm12769	Gm12769	100043860	secretoglobin, family 1B, member 24	chr7:34528817-34530122	Ob_PBS_LepR	10hr_PBS_LepR	NOTEST	0.0438655	0	-inf	0	1	1	0	#VALUE!	NO
Gm12776	Gm12776	Gm12776	100043868	secretoglobin, family 1B, member 30	chr7:34880449-34885856	Ob_PBS_LepR	10hr_PBS_LepR	NOTEST	0.0334212	0	-inf	0	1	1	0	#VALUE!	NO
Gm12886	Gm12886	Gm12886	666921	predicted gene 12886	chr4:121087339-121095704	Ob_PBS_LepR	10hr_PBS_LepR	NOTEST	0.0090921	0	-inf	0	1	1	0	#VALUE!	NO
Gm13034	Gm13034	Gm13034	627585	SWI/SNF related, matrix associated, actin dependent regulator of chromatin, subfamily a, member 5 pseudogene	chr4:146034924-146036119	Ob_PBS_LepR	10hr_PBS_LepR	NOTEST	0.00985865	0	-inf	0	1	1	0	#VALUE!	NO
Gm13083	Gm13083	Gm13083	279185	predicted gene 13083	chr4:143204905-143208498	Ob_PBS_LepR	10hr_PBS_LepR	NOTEST	0.0152685	0	-inf	0	1	1	0	#VALUE!	NO
Gm14207	Gm14207	Gm14207	100043609	predicted gene 14207	chr2:119146934-119161402	Ob_PBS_LepR	10hr_PBS_LepR	NOTEST	0.0305453	0	-inf	0	1	1	0	#VALUE!	NO
Gm14743	Gm14743	Gm14743	236874	predicted gene 14743	chrX:75485800-75491260	Ob_PBS_LepR	10hr_PBS_LepR	NOTEST	0.0154841	0	-inf	0	1	1	0	#VALUE!	NO
Gm14812	Gm14812	Gm14812	100038584	predicted gene 14812	chrX:96600669-96639136	Ob_PBS_LepR	10hr_PBS_LepR	NOTEST	0.0054032	0	-inf	0	1	1	0	#VALUE!	NO
Gm1965	Gm1965	Gm1965	434065	predicted gene 1965	chr6:89090998-89096010	Ob_PBS_LepR	10hr_PBS_LepR	NOTEST	0.0112165	0	-inf	0	1	1	0	#VALUE!	NO
Gm2663	Gm2663	Gm2663	100040208	predicted gene 2663	chr6:40945820-40949478	Ob_PBS_LepR	10hr_PBS_LepR	NOTEST	0.0226439	0	-inf	0	1	1	0	#VALUE!	NO
Gm3448	Gm3448	Gm3448	100041639	predicted gene 3448	chr17:15101152-15115776	Ob_PBS_LepR	10hr_PBS_LepR	NOTEST	0.0747945	0	-inf	0	1	1	0	#VALUE!	NO
Gm3833	Gm3833	Gm3833	100042415	Mnd1 retrotransposed pseudogene	chr14:10382607-11994546	Ob_PBS_LepR	10hr_PBS_LepR	NOTEST	0.00741798	0	-inf	0	1	1	0	#VALUE!	NO
Gm4461	Gm4461	Gm4461	100043474	predicted gene 4461	chr17:33352205-33353296	Ob_PBS_LepR	10hr_PBS_LepR	NOTEST	0.0301221	0	-inf	0	1	1	0	#VALUE!	NO
Gm4759	Gm4759	Gm4759	209380	GTPase, very large interferon inducible 1 pseudogene	chr7:113565063-113584587	Ob_PBS_LepR	10hr_PBS_LepR	NOTEST	0.00522217	0	-inf	0	1	1	0	#VALUE!	NO
Gm4763	Gm4763	Gm4763	210155	predicted gene 4763	chr7:25507512-25509309	Ob_PBS_LepR	10hr_PBS_LepR	NOTEST	0.022243	0	-inf	0	1	1	0	#VALUE!	NO
Gm4847	Gm4847	Gm4847	226604	predicted gene 4847	chr1:168559101-168577824	Ob_PBS_LepR	10hr_PBS_LepR	NOTEST	0.00580922	0	-inf	0	1	1	0	#VALUE!	NO
Gm4850	Gm4850	Gm4850	226957	THO complex 4 pseudogene	chr1:31321691-31324906	Ob_PBS_LepR	10hr_PBS_LepR	NOTEST	0.0454452	0	-inf	0	1	1	0	#VALUE!	NO
Gm4884	Gm4884	Gm4884	233164	predicted gene 4884	chr7:48288088-48300672	Ob_PBS_LepR	10hr_PBS_LepR	NOTEST	0.00298799	0	-inf	0	1	1	0	#VALUE!	NO
Gm4934	Gm4934	Gm4934	238662	spermatogenesis associated 31 subfamily D, member 1B	chr13:59813644-59820650	Ob_PBS_LepR	10hr_PBS_LepR	NOTEST	0.00582894	0	-inf	0	1	1	0	#VALUE!	NO
Gm4971	Gm4971	Gm4971	244061	Smad nuclear interacting protein 1 pseudogene	chr7:80830377-80831449	Ob_PBS_LepR	10hr_PBS_LepR	NOTEST	0.0109838	0	-inf	0	1	1	0	#VALUE!	NO
Gm5082	Gm5082	Gm5082	328231	predicted gene 5082	chr13:41744811-41752146	Ob_PBS_LepR	10hr_PBS_LepR	NOTEST	0.00812765	0	-inf	0	1	1	0	#VALUE!	NO
Gm5127	Gm5127	Gm5127	331493	predicted gene 5127	chrX:103771855-103905896	Ob_PBS_LepR	10hr_PBS_LepR	NOTEST	0.0435156	0	-inf	0	1	1	0	#VALUE!	NO
Gm5136	Gm5136	Gm5136	368203	predicted gene 5136	chr10:107935313-108447675	Ob_PBS_LepR	10hr_PBS_LepR	NOTEST	0.00941086	0	-inf	0	1	1	0	#VALUE!	NO
Gm5166	Gm5166	Gm5166	382233	DMRT-like family pseudogene	chrX:99986534-99993728	Ob_PBS_LepR	10hr_PBS_LepR	NOTEST	0.0219835	0	-inf	0	1	1	0	#VALUE!	NO
Gm5478	Gm5478	Gm5478	432987	predicted pseudogene 5478	chr15:101346118-101524736	Ob_PBS_LepR	10hr_PBS_LepR	NOTEST	0.00626718	0	-inf	0	1	1	0	#VALUE!	NO
Gm5938	Gm5938	Gm5938	546335	predicted gene 5938	chrX:75370805-75375742	Ob_PBS_LepR	10hr_PBS_LepR	NOTEST	0.01505	0	-inf	0	1	1	0	#VALUE!	NO
Gm595	Gm595	Gm595	209005	predicted gene 595	chrX:46194642-46230890	Ob_PBS_LepR	10hr_PBS_LepR	NOTEST	0.00447907	0	-inf	0	1	1	0	#VALUE!	NO
Gm6194	Gm6194	Gm6194	620966	transmembrane protein 189 pseudogene	chr3:8461386-8463098	Ob_PBS_LepR	10hr_PBS_LepR	NOTEST	0.00569706	0	-inf	0	1	1	0	#VALUE!	NO
Gm6289	Gm6289	Gm6289	622139	predicted gene 6289	chr3:144542288-144558975	Ob_PBS_LepR	10hr_PBS_LepR	NOTEST	0.0468847	0	-inf	0	1	1	0	#VALUE!	NO
Gm6377	Gm6377	Gm6377	622976	predicted gene 6377	chrX:106392094-106395784	Ob_PBS_LepR	10hr_PBS_LepR	NOTEST	0.0098628	0	-inf	0	1	1	0	#VALUE!	NO
Gm6406	Gm6406	Gm6406	623186	predicted gene 6406	chr9:98757009-98757771	Ob_PBS_LepR	10hr_PBS_LepR	NOTEST	0.0175677	0	-inf	0	1	1	0	#VALUE!	NO
Gm6607	Gm6607	Gm6607	625603	40S ribosomal protein S20 pseudogene	chr9:22134572-22135134	Ob_PBS_LepR	10hr_PBS_LepR	NOTEST	0.0266423	0	-inf	0	1	1	0	#VALUE!	NO
Gm7134	Gm7134	Gm7134	634340	kinesin family member 18B pseudogene	chrX:107568091-107570495	Ob_PBS_LepR	10hr_PBS_LepR	NOTEST	0.00390487	0	-inf	0	1	1	0	#VALUE!	NO
Gm7244	Gm7244	Gm7244	638580	predicted gene 7244	chr9:31082482-31082860	Ob_PBS_LepR	10hr_PBS_LepR	NOTEST	0.0866421	0	-inf	0	1	1	0	#VALUE!	NO
Gm806	Gm806	Gm806	328250	predicted gene 806	chr13:50562675-50570724	Ob_PBS_LepR	10hr_PBS_LepR	NOTEST	0.00732991	0	-inf	0	1	1	0	#VALUE!	NO
Gm829	Gm829	Gm829	329839	predicted gene 829	chr4:45696460-45736578	Ob_PBS_LepR	10hr_PBS_LepR	NOTEST	0.00969773	0	-inf	0	1	1	0	#VALUE!	NO
Gm839	Gm839	Gm839	330379	predicted gene 839	chr6:89162190-89166173	Ob_PBS_LepR	10hr_PBS_LepR	NOTEST	0.0156534	0	-inf	0	1	1	0	#VALUE!	NO
Gm906	Gm906	Gm906	380882	predicted gene 906	chr13:50340549-50345677	Ob_PBS_LepR	10hr_PBS_LepR	NOTEST	0.00323337	0	-inf	0	1	1	0	#VALUE!	NO
Gm9125	Gm9125	Gm9125	668359	predicted gene 9125	chr3:93851902-93858807	Ob_PBS_LepR	10hr_PBS_LepR	NOTEST	0.00449425	0	-inf	0	1	1	0	#VALUE!	NO
Gm9992	Gm9992	Gm9992	667055	predicted gene 9992	chr17:7568060-7589654	Ob_PBS_LepR	10hr_PBS_LepR	NOTEST	0.0192336	0	-inf	0	1	1	0	#VALUE!	NO
Gml	Gml	Gml	625599	GPI anchored molecule like protein	chr15:74643884-74649245	Ob_PBS_LepR	10hr_PBS_LepR	NOTEST	0.0262719	0	-inf	0	1	1	0	#VALUE!	NO
Gnrhr	Gnrhr	Gnrhr	14715	gonadotropin releasing hormone receptor	chr5:86611022-86626895	Ob_PBS_LepR	10hr_PBS_LepR	NOTEST	0.0150338	0	-inf	0	1	1	0	#VALUE!	NO
Gp2	Gp2	Gp2	67133	glycoprotein 2 (zymogen granule membrane)	chr7:126586057-126602786	Ob_PBS_LepR	10hr_PBS_LepR	NOTEST	0.0096854	0	-inf	0	1	1	0	#VALUE!	NO
Gp6	Gp6	Gp6	243816	glycoprotein 6 (platelet)	chr7:4320314-4349346	Ob_PBS_LepR	10hr_PBS_LepR	NOTEST	0.0181266	0	-inf	0	1	1	0	#VALUE!	NO
Gpbar1	Gpbar1	Gpbar1	227289	G protein-coupled bile acid receptor 1	chr1:74325173-74326163	Ob_PBS_LepR	10hr_PBS_LepR	NOTEST	0.0121301	0	-inf	0	1	1	0	#VALUE!	NO
Gpr128	Gpr128	Gpr128	239853	G protein-coupled receptor 128	chr16:56724721-56795971	Ob_PBS_LepR	10hr_PBS_LepR	NOTEST	0.0129186	0	-inf	0	1	1	0	#VALUE!	NO
Gpr142	Gpr142	Gpr142	217302	G protein-coupled receptor 142	chr11:114660237-114668059	Ob_PBS_LepR	10hr_PBS_LepR	NOTEST	0.00961093	0	-inf	0	1	1	0	#VALUE!	NO
Gpr18	Gpr18	Gpr18	110168	G protein-coupled receptor 18	chr14:122277827-122420257	Ob_PBS_LepR	10hr_PBS_LepR	NOTEST	0.0172393	0	-inf	0	1	1	0	#VALUE!	NO
Gpr33	Gpr33	Gpr33	14762	G protein-coupled receptor 33	chr12:53123990-53129050	Ob_PBS_LepR	10hr_PBS_LepR	NOTEST	0.00805851	0	-inf	0	1	1	0	#VALUE!	NO
Gpx2-ps1	Gpx2-ps1	Gpx2-ps1	14777	glutathione peroxidase 2, pseudogene 1	chr7:107376116-107427382	Ob_PBS_LepR	10hr_PBS_LepR	NOTEST	0.01214	0	-inf	0	1	1	0	#VALUE!	NO
Gsc2	Gsc2	Gsc2	195333	goosecoid homebox 2	chr16:17913646-17915152	Ob_PBS_LepR	10hr_PBS_LepR	NOTEST	0.0164951	0	-inf	0	1	1	0	#VALUE!	NO
Gsdma3	Gsdma3	Gsdma3	450219	gasdermin A3	chr11:98487673-98499403	Ob_PBS_LepR	10hr_PBS_LepR	NOTEST	0.00748866	0	-inf	0	1	1	0	#VALUE!	NO
Gsta1	Gsta1	Gsta1	14857	glutathione S-transferase, alpha 1 (Ya)	chr9:78078475-78090490	Ob_PBS_LepR	10hr_PBS_LepR	NOTEST	0.027592	0	-inf	0	1	1	0	#VALUE!	NO
Gzmb	Gzmb	Gzmb	14939	granzyme B	chr14:56877694-56881097	Ob_PBS_LepR	10hr_PBS_LepR	NOTEST	0.0248816	0	-inf	0	1	1	0	#VALUE!	NO
Gzmc	Gzmc	Gzmc	14940	granzyme C	chr14:56850237-56853493	Ob_PBS_LepR	10hr_PBS_LepR	NOTEST	0.0261219	0	-inf	0	1	1	0	#VALUE!	NO
H2-M1	H2-M1	H2-M1	224756	histocompatibility 2, M region locus 1	chr17:36806952-36809142	Ob_PBS_LepR	10hr_PBS_LepR	NOTEST	0.011473	0	-inf	0	1	1	0	#VALUE!	NO
Hba-x	Hba-x	Hba-x	15126	hemoglobin X, alpha-like embryonic chain in Hba complex	chr11:32176599-32178115	Ob_PBS_LepR	10hr_PBS_LepR	NOTEST	0.0597981	0	-inf	0	1	1	0	#VALUE!	NO
Hbb-bh1	Hbb-bh1	Hbb-bh1	15132	hemoglobin Z, beta-like embryonic chain	chr7:110990151-110991676	Ob_PBS_LepR	10hr_PBS_LepR	NOTEST	0.0214153	0	-inf	0	1	1	0	#VALUE!	NO
Hbb-y	Hbb-y	Hbb-y	15135	hemoglobin Y, beta-like embryonic chain	chr7:111000267-111001721	Ob_PBS_LepR	10hr_PBS_LepR	NOTEST	0.0229808	0	-inf	0	1	1	0	#VALUE!	NO
Heatr7b2	Heatr7b2	Heatr7b2	223825	maestro heat-like repeat family member 2B	chr15:4848736-4912201	Ob_PBS_LepR	10hr_PBS_LepR	NOTEST	0.00471327	0	-inf	0	1	1	0	#VALUE!	NO
Hes2	Hes2	Hes2	15206	hairy and enhancer of split 2 (Drosophila)	chr4:151532975-151536578	Ob_PBS_LepR	10hr_PBS_LepR	NOTEST	0.0122011	0	-inf	0	1	1	0	#VALUE!	NO
Hist1h1b	Hist1h1b	Hist1h1b	56702	histone cluster 1, H1b	chr13:21871751-21872423	Ob_PBS_LepR	10hr_PBS_LepR	NOTEST	0.02152	0	-inf	0	1	1	0	#VALUE!	NO
Hist1h2aa	Hist1h2aa	Hist1h2aa	319163	histone cluster 1, H2aa	chr13:24026330-24026720	Ob_PBS_LepR	10hr_PBS_LepR	NOTEST	0.051276	0	-inf	0	1	1	0	#VALUE!	NO
Hist1h2ab	Hist1h2ab	Hist1h2ab	319172	histone cluster 1, H2ab	chr13:23842956-23843462	Ob_PBS_LepR	10hr_PBS_LepR	NOTEST	0.0999194	0	-inf	0	1	1	0	#VALUE!	NO
Hist1h2bp	Hist1h2bp	Hist1h2bp	319188	histone cluster 1, H2bp	chr13:21879356-21881082	Ob_PBS_LepR	10hr_PBS_LepR	NOTEST	0.0631342	0	-inf	0	1	1	0	#VALUE!	NO
Hist1h3d	Hist1h3d	Hist1h3d	319149	histone cluster 1, H3d	chr13:23667670-23668081	Ob_PBS_LepR	10hr_PBS_LepR	NOTEST	0.145809	0	-inf	0	1	1	0	#VALUE!	NO
Hist1h3f	Hist1h3f	Hist1h3f	260423	histone cluster 1, H3f	chr13:23635920-23636923	Ob_PBS_LepR	10hr_PBS_LepR	NOTEST	0.0296275	0	-inf	0	1	1	0	#VALUE!	NO
Hist1h3i	Hist1h3i	Hist1h3i	319153	histone cluster 1, H3i	chr13:21874783-21875266	Ob_PBS_LepR	10hr_PBS_LepR	NOTEST	0.054082	0	-inf	0	1	1	0	#VALUE!	NO
Hist1h4k	Hist1h4k	Hist1h4k	319160	histone cluster 1, H4k	chr13:21842062-21842374	Ob_PBS_LepR	10hr_PBS_LepR	NOTEST	0.391196	0	-inf	0	1	1	0	#VALUE!	NO
Hormad2	Hormad2	Hormad2	75828	HORMA domain containing 2	chr11:4246385-4341085	Ob_PBS_LepR	10hr_PBS_LepR	NOTEST	0.0611719	0	-inf	0	1	1	0	#VALUE!	NO
Hoxa3	Hoxa3	Hoxa3	15400	homeobox A3	chr6:52119060-52163596	Ob_PBS_LepR	10hr_PBS_LepR	NOTEST	0.00367279	0	-inf	0	1	1	0	#VALUE!	NO
Hoxa5	Hoxa5	Hoxa5	15402	homeobox A5	chr6:52119060-52163596	Ob_PBS_LepR	10hr_PBS_LepR	NOTEST	0.0154053	0	-inf	0	1	1	0	#VALUE!	NO
Hoxb5	Hoxb5	Hoxb5	15413	homeobox B5	chr11:96164825-96167435	Ob_PBS_LepR	10hr_PBS_LepR	NOTEST	0.00507743	0	-inf	0	1	1	0	#VALUE!	NO
Hoxb8	Hoxb8	Hoxb8	15416	homeobox B8	chr11:96143218-96146639	Ob_PBS_LepR	10hr_PBS_LepR	NOTEST	0.0150957	0	-inf	0	1	1	0	#VALUE!	NO
Hoxc5	Hoxc5	Hoxc5	15424	homeobox C5	chr15:102844438-102847860	Ob_PBS_LepR	10hr_PBS_LepR	NOTEST	0.00717447	0	-inf	0	1	1	0	#VALUE!	NO
Hoxd4	Hoxd4	Hoxd4	15436	homeobox D4	chr2:74548100-74586328	Ob_PBS_LepR	10hr_PBS_LepR	NOTEST	0.00364783	0	-inf	0	1	1	0	#VALUE!	NO
Hsd17b1	Hsd17b1	Hsd17b1	15485	hydroxysteroid (17-beta) dehydrogenase 1	chr11:100939724-100941819	Ob_PBS_LepR	10hr_PBS_LepR	NOTEST	0.0715655	0	-inf	0	1	1	0	#VALUE!	NO
Hsd17b6	Hsd17b6	Hsd17b6	27400	hydroxysteroid (17-beta) dehydrogenase 6	chr10:127427991-127444564	Ob_PBS_LepR	10hr_PBS_LepR	NOTEST	0.00759609	0	-inf	0	1	1	0	#VALUE!	NO
Hsh2d	Hsh2d	Hsh2d	209488	hematopoietic SH2 domain containing	chr8:74713566-74724857	Ob_PBS_LepR	10hr_PBS_LepR	NOTEST	0.0388749	0	-inf	0	1	1	0	#VALUE!	NO
Hyal4	Hyal4	Hyal4	77042	hyaluronoglucosaminidase 4	chr6:24698366-24716519	Ob_PBS_LepR	10hr_PBS_LepR	NOTEST	0.00505969	0	-inf	0	1	1	0	#VALUE!	NO
Igfals	Igfals	Igfals	16005	insulin-like growth factor binding protein, acid labile subunit	chr17:25015714-25018953	Ob_PBS_LepR	10hr_PBS_LepR	NOTEST	0.0418735	0	-inf	0	1	1	0	#VALUE!	NO
Igfbp1	Igfbp1	Igfbp1	16006	insulin-like growth factor binding protein 1	chr11:7097789-7102549	Ob_PBS_LepR	10hr_PBS_LepR	NOTEST	0.0245143	0	-inf	0	1	1	0	#VALUE!	NO
Il10	Il10	Il10	16153	interleukin 10	chr1:132916421-132921547	Ob_PBS_LepR	10hr_PBS_LepR	NOTEST	0.00865097	0	-inf	0	1	1	0	#VALUE!	NO
Il17c	Il17c	Il17c	234836	interleukin 17C	chr8:124945984-124947539	Ob_PBS_LepR	10hr_PBS_LepR	NOTEST	0.0593905	0	-inf	0	1	1	0	#VALUE!	NO
Il17f	Il17f	Il17f	257630	interleukin 17F	chr1:20767229-20774351	Ob_PBS_LepR	10hr_PBS_LepR	NOTEST	0.0155294	0	-inf	0	1	1	0	#VALUE!	NO
Il18rap	Il18rap	Il18rap	16174	interleukin 18 receptor accessory protein	chr1:40572206-40606142	Ob_PBS_LepR	10hr_PBS_LepR	NOTEST	0.0121454	0	-inf	0	1	1	0	#VALUE!	NO
Iqcf4	Iqcf4	Iqcf4	67320	IQ motif containing F4	chr9:106470649-106473298	Ob_PBS_LepR	10hr_PBS_LepR	NOTEST	0.0164319	0	-inf	0	1	1	0	#VALUE!	NO
Khdc1a	Khdc1a	Khdc1a	368204	KH domain containing 1A	chr1:21339757-21342280	Ob_PBS_LepR	10hr_PBS_LepR	NOTEST	0.00482508	0	-inf	0	1	1	0	#VALUE!	NO
Kif12	Kif12	Kif12	16552	kinesin family member 12	chr4:62826670-62833165	Ob_PBS_LepR	10hr_PBS_LepR	NOTEST	0.0162268	0	-inf	0	1	1	0	#VALUE!	NO
Klk1b16	Klk1b16	Klk1b16	16615	kallikrein 1-related peptidase b16	chr7:51392136-51396974	Ob_PBS_LepR	10hr_PBS_LepR	NOTEST	0.00729956	0	-inf	0	1	1	0	#VALUE!	NO
Klk7	Klk7	Klk7	23993	kallikrein related-peptidase 7 (chymotryptic, stratum corneum)	chr7:51066813-51071729	Ob_PBS_LepR	10hr_PBS_LepR	NOTEST	0.0117611	0	-inf	0	1	1	0	#VALUE!	NO
Klkb1	Klkb1	Klkb1	16621	kallikrein B, plasma 1	chr8:46354806-46380189	Ob_PBS_LepR	10hr_PBS_LepR	NOTEST	0.0674925	0	-inf	0	1	1	0	#VALUE!	NO
Klra19	Klra19,Klra6	Klra19,Klra6	93971	killer cell lectin-like receptor, subfamily A, member 19	chr6:129922099-130336892	Ob_PBS_LepR	10hr_PBS_LepR	NOTEST	0.00730236	0	-inf	0	1	1	0	#VALUE!	NO
Klra6	Klra6	Klra6	16637	killer cell lectin-like receptor, subfamily A, member 6	chr6:129922099-130336892	Ob_PBS_LepR	10hr_PBS_LepR	NOTEST	0.0010832	0	-inf	0	1	1	0	#VALUE!	NO
Klrb1f	Klrb1f	Klrb1f	232408	killer cell lectin-like receptor subfamily B member 1F	chr6:128995918-129007489	Ob_PBS_LepR	10hr_PBS_LepR	NOTEST	0.0111676	0	-inf	0	1	1	0	#VALUE!	NO
Klri1	Klri1	Klri1	503550	killer cell lectin-like receptor family I member 1	chr6:129647235-129667150	Ob_PBS_LepR	10hr_PBS_LepR	NOTEST	0.0271078	0	-inf	0	1	1	0	#VALUE!	NO
Klrk1	Klrk1	Klrk1	27007	killer cell lectin-like receptor subfamily K, member 1	chr6:129560338-129573859	Ob_PBS_LepR	10hr_PBS_LepR	NOTEST	0.00290718	0	-inf	0	1	1	0	#VALUE!	NO
Kng1	Kng1	Kng1	16644	kininogen 1	chr16:23058372-23082151	Ob_PBS_LepR	10hr_PBS_LepR	NOTEST	0.00614173	0	-inf	0	1	1	0	#VALUE!	NO
Kng2	Kng2	Kng2	385643	kininogen 2	chr16:22985924-23029174	Ob_PBS_LepR	10hr_PBS_LepR	NOTEST	0.016808	0	-inf	0	1	1	0	#VALUE!	NO
Krt31	Krt31	Krt31	16660	keratin 31	chr11:99907959-99911865	Ob_PBS_LepR	10hr_PBS_LepR	NOTEST	0.00692297	0	-inf	0	1	1	0	#VALUE!	NO
Krt33b	Krt33b	Krt33b	16671	keratin 33B	chr11:99884947-99891182	Ob_PBS_LepR	10hr_PBS_LepR	NOTEST	0.0234281	0	-inf	0	1	1	0	#VALUE!	NO
Krt35	Krt35	Krt35	53617	keratin 35	chr11:99953505-99957538	Ob_PBS_LepR	10hr_PBS_LepR	NOTEST	0.00627982	0	-inf	0	1	1	0	#VALUE!	NO
Krt36	Krt36	Krt36	16673	keratin 36	chr11:99963326-99966940	Ob_PBS_LepR	10hr_PBS_LepR	NOTEST	0.00652486	0	-inf	0	1	1	0	#VALUE!	NO
Krt6a	Krt6a	Krt6a	16687	keratin 6A	chr15:101346118-101524736	Ob_PBS_LepR	10hr_PBS_LepR	NOTEST	0.00464087	0	-inf	0	1	1	0	#VALUE!	NO
Krtap10-10	Krtap10-10	Krtap10-10	544710	keratin associated protein 10-10	chr10:77298691-77299996	Ob_PBS_LepR	10hr_PBS_LepR	NOTEST	0.0214989	0	-inf	0	1	1	0	#VALUE!	NO
Krtap26-1	Krtap26-1	Krtap26-1	69533	keratin associated protein 26-1	chr16:88647068-88648041	Ob_PBS_LepR	10hr_PBS_LepR	NOTEST	0.0276141	0	-inf	0	1	1	0	#VALUE!	NO
Krtap4-16	Krtap4-16	Krtap4-16	435285	keratin associated protein 4-16	chr11:99711968-99712919	Ob_PBS_LepR	10hr_PBS_LepR	NOTEST	0.0115029	0	-inf	0	1	1	0	#VALUE!	NO
Krtap5-1	Krtap5-1	Krtap5-1	50774	keratin associated protein 5-1	chr7:149482281-149482974	Ob_PBS_LepR	10hr_PBS_LepR	NOTEST	0.0800233	0	-inf	0	1	1	0	#VALUE!	NO
Krtap7-1	Krtap7-1	Krtap7-1	71363	keratin associated protein 7-1	chr16:89507947-89508568	Ob_PBS_LepR	10hr_PBS_LepR	NOTEST	0.0228705	0	-inf	0	1	1	0	#VALUE!	NO
LOC100043315	LOC100043315	LOC100043315	100043315	uncharacterized LOC100043315	chr15:94928052-94979749	Ob_PBS_LepR	10hr_PBS_LepR	NOTEST	0.011888	0	-inf	0	1	1	0	#VALUE!	NO
Lalba	Lalba	Lalba	16770	lactalbumin, alpha	chr15:98310830-98313114	Ob_PBS_LepR	10hr_PBS_LepR	NOTEST	0.0370962	0	-inf	0	1	1	0	#VALUE!	NO
Lao1	Lao1	Lao1	100470	L-amino acid oxidase 1	chr4:118634571-118641515	Ob_PBS_LepR	10hr_PBS_LepR	NOTEST	0.0322926	0	-inf	0	1	1	0	#VALUE!	NO
Lbx2	Lbx2	Lbx2	16815	ladybird homeobox homolog 2 (Drosophila)	chr6:83036358-83038235	Ob_PBS_LepR	10hr_PBS_LepR	NOTEST	0.0155549	0	-inf	0	1	1	0	#VALUE!	NO
Lce1g	Lce1g	Lce1g	66195	late cornified envelope 1G	chr3:92554072-92556260	Ob_PBS_LepR	10hr_PBS_LepR	NOTEST	0.0134487	0	-inf	0	1	1	0	#VALUE!	NO
Lcn11	Lcn11	Lcn11	227630	lipocalin 11	chr2:25632536-25635799	Ob_PBS_LepR	10hr_PBS_LepR	NOTEST	0.0638611	0	-inf	0	1	1	0	#VALUE!	NO
Ldlrad1	Ldlrad1	Ldlrad1	546840	low density lipoprotein receptor class A domain containing 1	chr4:106881784-106890519	Ob_PBS_LepR	10hr_PBS_LepR	NOTEST	0.0122846	0	-inf	0	1	1	0	#VALUE!	NO
Lep	Lep	Lep	16846	leptin	chr6:29010220-29023876	Ob_PBS_LepR	10hr_PBS_LepR	NOTEST	0.00312216	0	-inf	0	1	1	0	#VALUE!	NO
Lhx4	Lhx4	Lhx4	16872	LIM homeobox protein 4	chr1:157548823-157589157	Ob_PBS_LepR	10hr_PBS_LepR	NOTEST	0.0231515	0	-inf	0	1	1	0	#VALUE!	NO
Lipf	Lipf	Lipf	67717	lipase, gastric	chr19:34035737-34051303	Ob_PBS_LepR	10hr_PBS_LepR	NOTEST	0.0240715	0	-inf	0	1	1	0	#VALUE!	NO
Lrrc30	Lrrc30	Lrrc30	240131	leucine rich repeat containing 30	chr17:67980304-67982063	Ob_PBS_LepR	10hr_PBS_LepR	NOTEST	0.0114118	0	-inf	0	1	1	0	#VALUE!	NO
Lrrc63	Lrrc63	Lrrc63	70859	leucine rich repeat containing 63	chr14:75484109-75530690	Ob_PBS_LepR	10hr_PBS_LepR	NOTEST	0.00387228	0	-inf	0	1	1	0	#VALUE!	NO
Ly6c2	Ly6c2	Ly6c2	100041546	lymphocyte antigen 6 complex, locus C2	chr15:74938590-74942379	Ob_PBS_LepR	10hr_PBS_LepR	NOTEST	0.0481366	0	-inf	0	1	1	0	#VALUE!	NO
Lypd4	Lypd4	Lypd4	232973	Ly6/Plaur domain containing 4	chr7:25649638-25654710	Ob_PBS_LepR	10hr_PBS_LepR	NOTEST	0.0201235	0	-inf	0	1	1	0	#VALUE!	NO
Mcpt-ps1	Mcpt-ps1	Mcpt-ps1	17223	mast cell protease, pseudogene 1	chr14:56568645-56571208	Ob_PBS_LepR	10hr_PBS_LepR	NOTEST	0.0161889	0	-inf	0	1	1	0	#VALUE!	NO
Mcpt4	Mcpt4	Mcpt4	17227	mast cell protease 4	chr14:56678580-56681147	Ob_PBS_LepR	10hr_PBS_LepR	NOTEST	0.0121301	0	-inf	0	1	1	0	#VALUE!	NO
Mep1b	Mep1b	Mep1b	17288	meprin 1 beta	chr18:21230844-21258700	Ob_PBS_LepR	10hr_PBS_LepR	NOTEST	0.0255553	0	-inf	0	1	1	0	#VALUE!	NO
Mir106b	Mir106b	Mir106b	723925	microRNA 106b	chr5:138605816-138613090	Ob_PBS_LepR	10hr_PBS_LepR	NOTEST	13.4224	0	-inf	0	1	1	0	#VALUE!	NO
Mir1192	Mir1192	Mir1192	100316672	microRNA 1192	chr19:23215715-23241401	Ob_PBS_LepR	10hr_PBS_LepR	NOTEST	2.14052	0	-inf	0	1	1	0	#VALUE!	NO
Mir1199	Mir1199	Mir1199	100316677	microRNA 1199	chr8:86535413-86535532	Ob_PBS_LepR	10hr_PBS_LepR	NOTEST	2.77795	0	-inf	0	1	1	0	#VALUE!	NO
Mir124a-2	Mir124a-2	Mir124a-2	723950	microRNA 124a-2	chr3:17689920-17700071	Ob_PBS_LepR	10hr_PBS_LepR	NOTEST	13.5852	0	-inf	0	1	1	0	#VALUE!	NO
Mir124a-3	Mir124a-3	Mir124a-3	723951	microRNA 124a-3	chr2:180628744-180628812	Ob_PBS_LepR	10hr_PBS_LepR	NOTEST	53.0006	0	-inf	0	1	1	0	#VALUE!	NO
Mir135a-1	Mir135a-1	Mir135a-1	387153	microRNA 135a-1	chr9:106055190-106060469	Ob_PBS_LepR	10hr_PBS_LepR	NOTEST	10.2769	0	-inf	0	1	1	0	#VALUE!	NO
Mir138-1	Mir138-1	Mir138-1	387156	microRNA 138-1	chr9:122591993-122592092	Ob_PBS_LepR	10hr_PBS_LepR	NOTEST	9.09869	0	-inf	0	1	1	0	#VALUE!	NO
Mir1938	Mir1938	Mir1938	100316693	microRNA 1938	chr12:40929715-40949776	Ob_PBS_LepR	10hr_PBS_LepR	NOTEST	4.94757	0	-inf	0	1	1	0	#VALUE!	NO
Mir194-2	Mir194-2	Mir194-2	723957	microRNA 194-2	chr19:6264642-6264728	Ob_PBS_LepR	10hr_PBS_LepR	NOTEST	10.3845	0	-inf	0	1	1	0	#VALUE!	NO
Mir1949	Mir1949	Mir1949	100316700	microRNA 1949	chr18:35714220-35714290	Ob_PBS_LepR	10hr_PBS_LepR	NOTEST	35.7997	0	-inf	0	1	1	0	#VALUE!	NO
Mir219-1	Mir219-1	Mir219-1	723823	microRNA 219-1	chr17:34161927-34162037	Ob_PBS_LepR	10hr_PBS_LepR	NOTEST	5.65228	0	-inf	0	1	1	0	#VALUE!	NO
Mir221	Mir221	Mir221	723827	microRNA 221	chrX:18723419-18723514	Ob_PBS_LepR	10hr_PBS_LepR	NOTEST	6.30295	0	-inf	0	1	1	0	#VALUE!	NO
Mir27a	Mir27a	Mir27a	387220	microRNA 27a	chr8:86732570-86732657	Ob_PBS_LepR	10hr_PBS_LepR	NOTEST	9.77621	0	-inf	0	1	1	0	#VALUE!	NO
Mir3070b	Mir3070b	Mir3070b	100526519	microRNA 3070b	chr12:110826801-110826890	Ob_PBS_LepR	10hr_PBS_LepR	NOTEST	8.69935	0	-inf	0	1	1	0	#VALUE!	NO
Mir31	Mir31	Mir31	723895	microRNA 31	chr4:88556460-88556566	Ob_PBS_LepR	10hr_PBS_LepR	NOTEST	6.65985	0	-inf	0	1	1	0	#VALUE!	NO
Mir3102	Mir3102	Mir3102	100526508	microRNA 3102	chr7:108018259-108080675	Ob_PBS_LepR	10hr_PBS_LepR	NOTEST	4.15964	0	-inf	0	1	1	0	#VALUE!	NO
Mir3107	Mir3107	Mir3107	100526510	microRNA 3107	chr8:24085353-24260968	Ob_PBS_LepR	10hr_PBS_LepR	NOTEST	9.0235	0	-inf	0	1	1	0	#VALUE!	NO
Mir344f	Mir344f	Mir344f	100526527	microRNA Mir344f	chr7:69191066-69191134	Ob_PBS_LepR	10hr_PBS_LepR	NOTEST	44.2135	0	-inf	0	1	1	0	#VALUE!	NO
Mir374	Mir374	Mir374	751546	microRNA 374	chrX:100756248-100819093	Ob_PBS_LepR	10hr_PBS_LepR	NOTEST	13.7564	0	-inf	0	1	1	0	#VALUE!	NO
Mir421	Mir421	Mir421	100124494	microRNA 421	chrX:100756248-100819093	Ob_PBS_LepR	10hr_PBS_LepR	NOTEST	41.7472	0	-inf	0	1	1	0	#VALUE!	NO
Mir423	Mir423	Mir423	751519	microRNA 423	chr11:76857793-76891937	Ob_PBS_LepR	10hr_PBS_LepR	NOTEST	6.2896	0	-inf	0	1	1	0	#VALUE!	NO
Mir466i	Mir466i	Mir466i	100316665	microRNA 466i	chr13:17807795-17896931	Ob_PBS_LepR	10hr_PBS_LepR	NOTEST	2.14052	0	-inf	0	1	1	0	#VALUE!	NO
Mir496	Mir496	Mir496	751524	microRNA 496	chr12:110973190-110987667	Ob_PBS_LepR	10hr_PBS_LepR	NOTEST	16.5757	0	-inf	0	1	1	0	#VALUE!	NO
Mir677	Mir677	Mir677	751518	microRNA 677	chr10:127520362-127527444	Ob_PBS_LepR	10hr_PBS_LepR	NOTEST	13.4102	0	-inf	0	1	1	0	#VALUE!	NO
Mir708	Mir708	Mir708	735284	microRNA 708	chr7:103359146-104057064	Ob_PBS_LepR	10hr_PBS_LepR	NOTEST	6.70511	0	-inf	0	1	1	0	#VALUE!	NO
Mir709	Mir709	Mir709	735271	microRNA 709	chr8:86590734-86620891	Ob_PBS_LepR	10hr_PBS_LepR	NOTEST	9.2161	0	-inf	0	1	1	0	#VALUE!	NO
Mir9-3	Mir9-3	Mir9-3	723968	microRNA 9-3	chr7:86650149-86650239	Ob_PBS_LepR	10hr_PBS_LepR	NOTEST	9.1228	0	-inf	0	1	1	0	#VALUE!	NO
Mirlet7b	Mirlet7b	Mirlet7b	387245	microRNA let7b	chr15:85537748-85537833	Ob_PBS_LepR	10hr_PBS_LepR	NOTEST	22.0929	0	-inf	0	1	1	0	#VALUE!	NO
Mirlet7f-1	Mirlet7f-1	Mirlet7f-1	387252	microRNA let7f-1	chr13:48633197-48633286	Ob_PBS_LepR	10hr_PBS_LepR	NOTEST	8.69935	0	-inf	0	1	1	0	#VALUE!	NO
Mirlet7i	Mirlet7i	Mirlet7i	387251	microRNA let7i	chr10:122422695-122422780	Ob_PBS_LepR	10hr_PBS_LepR	NOTEST	12.2571	0	-inf	0	1	1	0	#VALUE!	NO
Mmp10	Mmp10	Mmp10	17384	matrix metallopeptidase 10	chr9:7502359-7510240	Ob_PBS_LepR	10hr_PBS_LepR	NOTEST	0.00998518	0	-inf	0	1	1	0	#VALUE!	NO
Mmp13	Mmp13	Mmp13	17386	matrix metallopeptidase 13	chr9:7272513-7283333	Ob_PBS_LepR	10hr_PBS_LepR	NOTEST	0.009578	0	-inf	0	1	1	0	#VALUE!	NO
Mmp21	Mmp21	Mmp21	214766	matrix metallopeptidase 21	chr7:140865952-140871744	Ob_PBS_LepR	10hr_PBS_LepR	NOTEST	0.0103882	0	-inf	0	1	1	0	#VALUE!	NO
Mmp3	Mmp3	Mmp3	17392	matrix metallopeptidase 3	chr9:7445821-7455974	Ob_PBS_LepR	10hr_PBS_LepR	NOTEST	0.0113058	0	-inf	0	1	1	0	#VALUE!	NO
Mmrn1	Mmrn1	Mmrn1	70945	multimerin 1	chr6:60894310-60939372	Ob_PBS_LepR	10hr_PBS_LepR	NOTEST	0.00645416	0	-inf	0	1	1	0	#VALUE!	NO
Mogat2	Mogat2	Mogat2	233549	monoacylglycerol O-acyltransferase 2	chr7:106367593-106387121	Ob_PBS_LepR	10hr_PBS_LepR	NOTEST	0.00602143	0	-inf	0	1	1	0	#VALUE!	NO
Mov10l1	Mov10l1	Mov10l1	83456	Moloney leukemia virus 10-like 1	chr15:88813423-88885582	Ob_PBS_LepR	10hr_PBS_LepR	NOTEST	0.00247708	0	-inf	0	1	1	0	#VALUE!	NO
Mrgpra1	Mrgpra1	Mrgpra1	233221	MAS-related GPR, member A1	chr7:54590244-54609610	Ob_PBS_LepR	10hr_PBS_LepR	NOTEST	0.00971968	0	-inf	0	1	1	0	#VALUE!	NO
Mrgpra4	Mrgpra4	Mrgpra4	235854	MAS-related GPR, member A4	chr7:55236163-55237666	Ob_PBS_LepR	10hr_PBS_LepR	NOTEST	0.00661386	0	-inf	0	1	1	0	#VALUE!	NO
Mrgprb5	Mrgprb5	Mrgprb5	404239	MAS-related GPR, member B5	chr7:55423386-55424355	Ob_PBS_LepR	10hr_PBS_LepR	NOTEST	0.0112321	0	-inf	0	1	1	0	#VALUE!	NO
Mrgprb8	Mrgprb8	Mrgprb8	404240	MAS-related GPR, member B8	chr7:55643895-55645018	Ob_PBS_LepR	10hr_PBS_LepR	NOTEST	0.0093494	0	-inf	0	1	1	0	#VALUE!	NO
Ms4a1	Ms4a1	Ms4a1	12482	membrane-spanning 4-domains, subfamily A, member 1	chr19:11325092-11340641	Ob_PBS_LepR	10hr_PBS_LepR	NOTEST	0.00468978	0	-inf	0	1	1	0	#VALUE!	NO
Ms4a3	Ms4a3	Ms4a3	170813	membrane-spanning 4-domains, subfamily A, member 3	chr19:11703986-11715324	Ob_PBS_LepR	10hr_PBS_LepR	NOTEST	0.0224339	0	-inf	0	1	1	0	#VALUE!	NO
Ms4a4d	Ms4a4d	Ms4a4d	66607	membrane-spanning 4-domains, subfamily A, member 4D	chr19:11611338-11632956	Ob_PBS_LepR	10hr_PBS_LepR	NOTEST	0.0307521	0	-inf	0	1	1	0	#VALUE!	NO
Ms4a8a	Ms4a8a	Ms4a8a	64381	membrane-spanning 4-domains, subfamily A, member 8A	chr19:11141960-11155593	Ob_PBS_LepR	10hr_PBS_LepR	NOTEST	0.0108587	0	-inf	0	1	1	0	#VALUE!	NO
Mt4	Mt4	Mt4	17752	metallothionein 4	chr8:96661103-96662931	Ob_PBS_LepR	10hr_PBS_LepR	NOTEST	0.0472159	0	-inf	0	1	1	0	#VALUE!	NO
Muc6	Muc6	Muc6	353328	mucin 6, gastric	chr7:148819947-148841207	Ob_PBS_LepR	10hr_PBS_LepR	NOTEST	0.00437079	0	-inf	0	1	1	0	#VALUE!	NO
Mug2	Mug2	Mug2	17837	murinoglobulin 2	chr6:121956815-122035985	Ob_PBS_LepR	10hr_PBS_LepR	NOTEST	0.00197931	0	-inf	0	1	1	0	#VALUE!	NO
Mup20	Mup20	Mup20	381530	major urinary protein 20	chr4:61711268-61715151	Ob_PBS_LepR	10hr_PBS_LepR	NOTEST	0.0120028	0	-inf	0	1	1	0	#VALUE!	NO
Mup5	Mup5	Mup5	17844	major urinary protein 5	chr4:61492352-61496214	Ob_PBS_LepR	10hr_PBS_LepR	NOTEST	0.0118408	0	-inf	0	1	1	0	#VALUE!	NO
Myf6	Myf6	Myf6	17878	myogenic factor 6	chr10:106929915-106931785	Ob_PBS_LepR	10hr_PBS_LepR	NOTEST	0.0433298	0	-inf	0	1	1	0	#VALUE!	NO
Myog	Myog	Myog	17928	myogenin	chr1:136186580-136189125	Ob_PBS_LepR	10hr_PBS_LepR	NOTEST	0.0134662	0	-inf	0	1	1	0	#VALUE!	NO
Nanogpd	Nanogpd	Nanogpd	634428	Nanog homeobox pseudogene	chr6:122657585-122663796	Ob_PBS_LepR	10hr_PBS_LepR	NOTEST	0.00759056	0	-inf	0	1	1	0	#VALUE!	NO
Nipal1	Nipal1	Nipal1	70701	NIPA-like domain containing 1	chr5:73039034-73062317	Ob_PBS_LepR	10hr_PBS_LepR	NOTEST	0.0385716	0	-inf	0	1	1	0	#VALUE!	NO
Nlrp5	Nlrp5	Nlrp5	23968	NLR family, pyrin domain containing 5	chr7:24170915-24226940	Ob_PBS_LepR	10hr_PBS_LepR	NOTEST	0.0052698	0	-inf	0	1	1	0	#VALUE!	NO
Nox3	Nox3	Nox3	224480	NADPH oxidase 3	chr17:3635239-3696261	Ob_PBS_LepR	10hr_PBS_LepR	NOTEST	0.00600295	0	-inf	0	1	1	0	#VALUE!	NO
Nr2e3	Nr2e3	Nr2e3	23958	nuclear receptor subfamily 2, group E, member 3	chr9:59790577-59797886	Ob_PBS_LepR	10hr_PBS_LepR	NOTEST	0.0100966	0	-inf	0	1	1	0	#VALUE!	NO
Nt5c1b	Nt5c1b	Nt5c1b	70881	5'-nucleotidase, cytosolic IB	chr12:10376776-10396980	Ob_PBS_LepR	10hr_PBS_LepR	NOTEST	0.0167512	0	-inf	0	1	1	0	#VALUE!	NO
Oas1h	Oas1h	Oas1h	246729	2'-5' oligoadenylate synthetase 1H	chr5:121311430-121323514	Ob_PBS_LepR	10hr_PBS_LepR	NOTEST	0.0163727	0	-inf	0	1	1	0	#VALUE!	NO
Obp1a	Obp1a	Obp1a	18249	odorant binding protein IA	chrX:75330843-75336713	Ob_PBS_LepR	10hr_PBS_LepR	NOTEST	0.0466203	0	-inf	0	1	1	0	#VALUE!	NO
Oc90	Oc90	Oc90	18256	otoconin 90	chr15:65707614-65743849	Ob_PBS_LepR	10hr_PBS_LepR	NOTEST	0.0059766	0	-inf	0	1	1	0	#VALUE!	NO
Odf3	Odf3	Odf3	69287	outer dense fiber of sperm tails 3	chr7:148033814-148036824	Ob_PBS_LepR	10hr_PBS_LepR	NOTEST	0.0474299	0	-inf	0	1	1	0	#VALUE!	NO
Ofcc1	Ofcc1	Ofcc1	218165	orofacial cleft 1 candidate 1	chr13:40097250-40383380	Ob_PBS_LepR	10hr_PBS_LepR	NOTEST	0.00328888	0	-inf	0	1	1	0	#VALUE!	NO
Olfr1029	Olfr1029	Olfr1029	258154	olfactory receptor 1029	chr2:85815369-85816430	Ob_PBS_LepR	10hr_PBS_LepR	NOTEST	0.020052	0	-inf	0	1	1	0	#VALUE!	NO
Olfr110	Olfr110	Olfr110	258325	olfactory receptor 110	chr17:37629412-37636619	Ob_PBS_LepR	10hr_PBS_LepR	NOTEST	0.0213821	0	-inf	0	1	1	0	#VALUE!	NO
Olfr1252	Olfr1252	Olfr1252	404331	olfactory receptor 1252	chr2:89561321-89562266	Ob_PBS_LepR	10hr_PBS_LepR	NOTEST	0.0231921	0	-inf	0	1	1	0	#VALUE!	NO
Olfr131	Olfr131	Olfr131	258867	olfactory receptor 131	chr17:38218976-38219921	Ob_PBS_LepR	10hr_PBS_LepR	NOTEST	0.0138401	0	-inf	0	1	1	0	#VALUE!	NO
Olfr1342	Olfr1342	Olfr1342	258708	olfactory receptor 1342	chr4:118362107-118363055	Ob_PBS_LepR	10hr_PBS_LepR	NOTEST	0.0149101	0	-inf	0	1	1	0	#VALUE!	NO
Olfr1349	Olfr1349	Olfr1349	269862	olfactory receptor 1349	chr7:6467184-6468138	Ob_PBS_LepR	10hr_PBS_LepR	NOTEST	0.0114569	0	-inf	0	1	1	0	#VALUE!	NO
Olfr1420	Olfr1420	Olfr1420	258405	olfactory receptor 1420	chr19:11970512-11971442	Ob_PBS_LepR	10hr_PBS_LepR	NOTEST	0.0415437	0	-inf	0	1	1	0	#VALUE!	NO
Olfr18	Olfr18	Olfr18	18315	olfactory receptor 18	chr9:20118335-20140538	Ob_PBS_LepR	10hr_PBS_LepR	NOTEST	0.0285602	0	-inf	0	1	1	0	#VALUE!	NO
Olfr214	Olfr214	Olfr214	258754	olfactory receptor 214	chr6:116506444-116507407	Ob_PBS_LepR	10hr_PBS_LepR	NOTEST	0.0125617	0	-inf	0	1	1	0	#VALUE!	NO
Olfr285	Olfr285	Olfr285	257943	olfactory receptor 285	chr15:98143019-98143979	Ob_PBS_LepR	10hr_PBS_LepR	NOTEST	0.0137773	0	-inf	0	1	1	0	#VALUE!	NO
Olfr315	Olfr315	Olfr315	258531	olfactory receptor 315	chr11:58591590-58592588	Ob_PBS_LepR	10hr_PBS_LepR	NOTEST	0.0108218	0	-inf	0	1	1	0	#VALUE!	NO
Olfr316	Olfr316	Olfr316	258064	olfactory receptor 316	chr11:58571168-58572089	Ob_PBS_LepR	10hr_PBS_LepR	NOTEST	0.0119843	0	-inf	0	1	1	0	#VALUE!	NO
Olfr330	Olfr330	Olfr330	258879	olfactory receptor 330	chr11:58342430-58348327	Ob_PBS_LepR	10hr_PBS_LepR	NOTEST	0.00978612	0	-inf	0	1	1	0	#VALUE!	NO
Olfr368	Olfr368	Olfr368	258371	olfactory receptor 368	chr2:37187268-37188252	Ob_PBS_LepR	10hr_PBS_LepR	NOTEST	0.0303494	0	-inf	0	1	1	0	#VALUE!	NO
Olfr446	Olfr446	Olfr446	258292	olfactory receptor 446	chr6:42877231-42878158	Ob_PBS_LepR	10hr_PBS_LepR	NOTEST	0.0744591	0	-inf	0	1	1	0	#VALUE!	NO
Olfr448	Olfr448	Olfr448	258270	olfactory receptor 448	chr6:42846451-42847384	Ob_PBS_LepR	10hr_PBS_LepR	NOTEST	0.0141992	0	-inf	0	1	1	0	#VALUE!	NO
Olfr543	Olfr543	Olfr543	257947	olfactory receptor 543	chr7:109625286-109626416	Ob_PBS_LepR	10hr_PBS_LepR	NOTEST	0.0566892	0	-inf	0	1	1	0	#VALUE!	NO
Olfr545	Olfr545	Olfr545	258837	olfactory receptor 545	chr7:109642336-109643287	Ob_PBS_LepR	10hr_PBS_LepR	NOTEST	0.0127636	0	-inf	0	1	1	0	#VALUE!	NO
Olfr56	Olfr56	Olfr56	18356	olfactory receptor 56	chr11:48851161-48948889	Ob_PBS_LepR	10hr_PBS_LepR	NOTEST	0.0087354	0	-inf	0	1	1	0	#VALUE!	NO
Olfr560	Olfr560	Olfr560	259117	olfactory receptor 560	chr7:109889234-109907985	Ob_PBS_LepR	10hr_PBS_LepR	NOTEST	0.0203309	0	-inf	0	1	1	0	#VALUE!	NO
Olfr668	Olfr668	Olfr668	259061	olfactory receptor 668	chr7:112073319-112074276	Ob_PBS_LepR	10hr_PBS_LepR	NOTEST	0.0276001	0	-inf	0	1	1	0	#VALUE!	NO
Olfr689	Olfr689	Olfr689	258745	olfactory receptor 689	chr7:112462519-112463482	Ob_PBS_LepR	10hr_PBS_LepR	NOTEST	0.0238827	0	-inf	0	1	1	0	#VALUE!	NO
Olfr750	Olfr750	Olfr750	404319	olfactory receptor 750	chr14:51689985-51691117	Ob_PBS_LepR	10hr_PBS_LepR	NOTEST	0.0102735	0	-inf	0	1	1	0	#VALUE!	NO
Olfr921	Olfr921	Olfr921	258778	olfactory receptor 921	chr9:38580672-38583939	Ob_PBS_LepR	10hr_PBS_LepR	NOTEST	0.00724393	0	-inf	0	1	1	0	#VALUE!	NO
Olfr99	Olfr99	Olfr99	258508	olfactory receptor 99	chr17:37416445-37417363	Ob_PBS_LepR	10hr_PBS_LepR	NOTEST	0.0211211	0	-inf	0	1	1	0	#VALUE!	NO
Orm1	Orm1	Orm1	18405	orosomucoid 1	chr4:63005599-63009196	Ob_PBS_LepR	10hr_PBS_LepR	NOTEST	0.0304738	0	-inf	0	1	1	0	#VALUE!	NO
Osm	Osm	Osm	18413	oncostatin M	chr11:4136787-4141029	Ob_PBS_LepR	10hr_PBS_LepR	NOTEST	0.00885339	0	-inf	0	1	1	0	#VALUE!	NO
Otop1	Otop1	Otop1	21906	otopetrin 1	chr5:38668642-38695456	Ob_PBS_LepR	10hr_PBS_LepR	NOTEST	0.0184677	0	-inf	0	1	1	0	#VALUE!	NO
Padi6	Padi6	Padi6	242726	peptidyl arginine deiminase, type VI	chr4:140283269-140298558	Ob_PBS_LepR	10hr_PBS_LepR	NOTEST	0.0157658	0	-inf	0	1	1	0	#VALUE!	NO
Panx3	Panx3	Panx3	208098	pannexin 3	chr9:37467486-37476807	Ob_PBS_LepR	10hr_PBS_LepR	NOTEST	0.00386982	0	-inf	0	1	1	0	#VALUE!	NO
Pax4	Pax4	Pax4	18506	paired box gene 4	chr6:28392333-28399340	Ob_PBS_LepR	10hr_PBS_LepR	NOTEST	0.00799573	0	-inf	0	1	1	0	#VALUE!	NO
Pax9	Pax9	Pax9	18511	paired box gene 9	chr12:57796625-57812217	Ob_PBS_LepR	10hr_PBS_LepR	NOTEST	0.00402202	0	-inf	0	1	1	0	#VALUE!	NO
Pdilt	Pdilt	Pdilt	71830	protein disulfide isomerase-like, testis expressed	chr7:126630100-126666996	Ob_PBS_LepR	10hr_PBS_LepR	NOTEST	0.0199226	0	-inf	0	1	1	0	#VALUE!	NO
Pdx1	Pdx1	Pdx1	18609	pancreatic and duodenal homeobox 1	chr5:148081706-148086725	Ob_PBS_LepR	10hr_PBS_LepR	NOTEST	0.0227258	0	-inf	0	1	1	0	#VALUE!	NO
Pga5	Pga5	Pga5	58803	pepsinogen 5, group I	chr19:10743446-10752561	Ob_PBS_LepR	10hr_PBS_LepR	NOTEST	0.0124408	0	-inf	0	1	1	0	#VALUE!	NO
Phlda2	Phlda2	Phlda2	22113	pleckstrin homology-like domain, family A, member 2	chr7:150687452-150688429	Ob_PBS_LepR	10hr_PBS_LepR	NOTEST	0.028297	0	-inf	0	1	1	0	#VALUE!	NO
Pilrb2	Pilrb2	Pilrb2	545812	paired immunoglobin-like type 2 receptor beta 2	chr5:138307056-138312986	Ob_PBS_LepR	10hr_PBS_LepR	NOTEST	0.0478743	0	-inf	0	1	1	0	#VALUE!	NO
Pkhd1	Pkhd1	Pkhd1	241035	polycystic kidney and hepatic disease 1	chr1:20047859-20608138	Ob_PBS_LepR	10hr_PBS_LepR	NOTEST	0.000683617	0	-inf	0	1	1	0	#VALUE!	NO
Pla2g10	Pla2g10	Pla2g10	26565	phospholipase A2, group X	chr16:13715154-13730678	Ob_PBS_LepR	10hr_PBS_LepR	NOTEST	0.0184349	0	-inf	0	1	1	0	#VALUE!	NO
Pou4f3	Pou4f3	Pou4f3	18998	POU domain, class 4, transcription factor 3	chr18:42554250-42555747	Ob_PBS_LepR	10hr_PBS_LepR	NOTEST	0.0202415	0	-inf	0	1	1	0	#VALUE!	NO
Ppp1r14d	Ppp1r14d	Ppp1r14d	72112	protein phosphatase 1, regulatory (inhibitor) subunit 14D	chr2:119043858-119055601	Ob_PBS_LepR	10hr_PBS_LepR	NOTEST	0.0880149	0	-inf	0	1	1	0	#VALUE!	NO
Pramel1	Pramel1	Pramel1	83491	preferentially expressed antigen in melanoma-like 1	chr4:142984343-142989722	Ob_PBS_LepR	10hr_PBS_LepR	NOTEST	0.0105847	0	-inf	0	1	1	0	#VALUE!	NO
Prdm14	Prdm14	Prdm14	383491	PR domain containing 14	chr1:13103508-13117244	Ob_PBS_LepR	10hr_PBS_LepR	NOTEST	0.00359591	0	-inf	0	1	1	0	#VALUE!	NO
Prl2c3	Prl2c3,Prl2c4	Prl2c3,Prl2c4	18812	prolactin family 2, subfamily c, member 3	chr13:12883082-12892346	Ob_PBS_LepR	10hr_PBS_LepR	NOTEST	0.0132593	0	-inf	0	1	1	0	#VALUE!	NO
Prl2c4	Prl2c4	Prl2c4	26421	prolactin family 2, subfamily c, member 4	chr13:12883082-12892346	Ob_PBS_LepR	10hr_PBS_LepR	NOTEST	1.6997e-06	0	-inf	0	1	1	0	#VALUE!	NO
Prl6a1	Prl6a1	Prl6a1	19111	prolactin family 6, subfamily a, member 1	chr13:27404495-27411121	Ob_PBS_LepR	10hr_PBS_LepR	NOTEST	0.0129413	0	-inf	0	1	1	0	#VALUE!	NO
Prph2	Prph2	Prph2	19133	peripherin 2	chr17:47047433-47061875	Ob_PBS_LepR	10hr_PBS_LepR	NOTEST	0.0113131	0	-inf	0	1	1	0	#VALUE!	NO
Prr23a	Prr23a	Prr23a	623166	proline rich 23A	chr9:98743005-98744064	Ob_PBS_LepR	10hr_PBS_LepR	NOTEST	0.0100494	0	-inf	0	1	1	0	#VALUE!	NO
Prr9	Prr9	Prr9	109314	proline rich 9	chr3:91926125-91927869	Ob_PBS_LepR	10hr_PBS_LepR	NOTEST	0.0154025	0	-inf	0	1	1	0	#VALUE!	NO
Prss33	Prss33	Prss33	353130	protease, serine, 33	chr17:23970327-23972734	Ob_PBS_LepR	10hr_PBS_LepR	NOTEST	0.00728717	0	-inf	0	1	1	0	#VALUE!	NO
Prss37	Prss37	Prss37	67690	protease, serine, 37	chr6:40464822-40469507	Ob_PBS_LepR	10hr_PBS_LepR	NOTEST	0.0203368	0	-inf	0	1	1	0	#VALUE!	NO
Pth	Pth	Pth	19226	parathyroid hormone	chr7:120529089-120532087	Ob_PBS_LepR	10hr_PBS_LepR	NOTEST	0.0339091	0	-inf	0	1	1	0	#VALUE!	NO
Pxt1	Pxt1	Pxt1	69307	peroxisomal, testis specific 1	chr17:29070930-29079207	Ob_PBS_LepR	10hr_PBS_LepR	NOTEST	0.0114673	0	-inf	0	1	1	0	#VALUE!	NO
Pydc4	Pydc4	Pydc4	623121	pyrin domain containing 4	chr1:175522087-175529405	Ob_PBS_LepR	10hr_PBS_LepR	NOTEST	0.00352397	0	-inf	0	1	1	0	#VALUE!	NO
Qrich2	Qrich2	Qrich2	217341	glutamine rich 2	chr11:116302638-116315661	Ob_PBS_LepR	10hr_PBS_LepR	NOTEST	0.0236273	0	-inf	0	1	1	0	#VALUE!	NO
Reg3g	Reg3g	Reg3g	19695	regenerating islet-derived 3 gamma	chr6:78416261-78418868	Ob_PBS_LepR	10hr_PBS_LepR	NOTEST	0.0264593	0	-inf	0	1	1	0	#VALUE!	NO
Rergl	Rergl	Rergl	632971	RERG/RAS-like	chr6:139441702-139450430	Ob_PBS_LepR	10hr_PBS_LepR	NOTEST	0.0183229	0	-inf	0	1	1	0	#VALUE!	NO
Retnlg	Retnlg	Retnlg	245195	resistin like gamma	chr16:48872720-48874611	Ob_PBS_LepR	10hr_PBS_LepR	NOTEST	0.0871254	0	-inf	0	1	1	0	#VALUE!	NO
Rfpl3s	Rfpl3s	Rfpl3s	75258	RIKEN cDNA 4930563M21 gene	chr9:55810395-55828739	Ob_PBS_LepR	10hr_PBS_LepR	NOTEST	0.0292294	0	-inf	0	1	1	0	#VALUE!	NO
Rhox1	Rhox1	Rhox1	385343	reproductive homeobox 1	chrX:34753799-34762253	Ob_PBS_LepR	10hr_PBS_LepR	NOTEST	0.0135814	0	-inf	0	1	1	0	#VALUE!	NO
Rhox12	Rhox12	Rhox12	382282	reproductive homeobox 12	chrX:35457238-35464084	Ob_PBS_LepR	10hr_PBS_LepR	NOTEST	0.0206297	0	-inf	0	1	1	0	#VALUE!	NO
Rhox13	Rhox13	Rhox13	73614	reproductive homeobox 13	chrX:35474016-35483143	Ob_PBS_LepR	10hr_PBS_LepR	NOTEST	0.00818267	0	-inf	0	1	1	0	#VALUE!	NO
Rnase10	Rnase10	Rnase10	75019	ribonuclease, RNase A family, 10 (non-active)	chr14:51627425-51630433	Ob_PBS_LepR	10hr_PBS_LepR	NOTEST	0.00652263	0	-inf	0	1	1	0	#VALUE!	NO
Rp1	Rp1	Rp1	19888	retinitis pigmentosa 1 (human)	chr1:4280926-4399322	Ob_PBS_LepR	10hr_PBS_LepR	NOTEST	0.00117607	0	-inf	0	1	1	0	#VALUE!	NO
Rprl2	Rprl2	Rprl2	19784	ribonuclease P RNA-like 2	chr3:22149862-22150561	Ob_PBS_LepR	10hr_PBS_LepR	NOTEST	0.0173619	0	-inf	0	1	1	0	#VALUE!	NO
Rxfp4	Rxfp4	Rxfp4	242093	relaxin family peptide receptor 4	chr3:88455819-88457064	Ob_PBS_LepR	10hr_PBS_LepR	NOTEST	0.0101075	0	-inf	0	1	1	0	#VALUE!	NO
S100a2	S100a2	S100a2	628324	S100 calcium binding protein A2	chr3:90394168-90395430	Ob_PBS_LepR	10hr_PBS_LepR	NOTEST	0.342861	0	-inf	0	1	1	0	#VALUE!	NO
Saa1	Saa1	Saa1	20208	serum amyloid A 1	chr7:53995868-53998350	Ob_PBS_LepR	10hr_PBS_LepR	NOTEST	0.0847618	0	-inf	0	1	1	0	#VALUE!	NO
Saa2	Saa2	Saa2	20209	serum amyloid A 2	chr7:54007202-54009684	Ob_PBS_LepR	10hr_PBS_LepR	NOTEST	0.0891646	0	-inf	0	1	1	0	#VALUE!	NO
Sbpl	Sbpl	Sbpl	638345	spermine binding protein-like	chr17:24090051-24092240	Ob_PBS_LepR	10hr_PBS_LepR	NOTEST	0.042566	0	-inf	0	1	1	0	#VALUE!	NO
Scarna17	Scarna17	Scarna17	100217466	small Cajal body-specific RNA 17	chr18:74938047-74938109	Ob_PBS_LepR	10hr_PBS_LepR	NOTEST	193.544	0	-inf	0	1	1	0	#VALUE!	NO
Scarna2	Scarna2	Scarna2	100217438	small Cajal body-specific RNA 2	chr3:108357259-108357320	Ob_PBS_LepR	10hr_PBS_LepR	NOTEST	199.707	0	-inf	0	1	1	0	#VALUE!	NO
Scarna3a	Scarna3a	Scarna3a	100217414	small Cajal body-specific RNA 3A	chr1:161162456-161277711	Ob_PBS_LepR	10hr_PBS_LepR	NOTEST	4.75931	0	-inf	0	1	1	0	#VALUE!	NO
Scarna3b	Scarna3b	Scarna3b	100217447	small Cajal body-specific RNA 3B	chr12:81436833-81537588	Ob_PBS_LepR	10hr_PBS_LepR	NOTEST	2.083	0	-inf	0	1	1	0	#VALUE!	NO
Scarna6	Scarna6	Scarna6	100217415	small Cajal body-specific RNA 6	chr1:89652645-89688997	Ob_PBS_LepR	10hr_PBS_LepR	NOTEST	0.166918	0	-inf	0	1	1	0	#VALUE!	NO
Serpina10	Serpina10	Serpina10	217847	serine (or cysteine) peptidase inhibitor, clade A (alpha-1 antiproteinase, antitrypsin), member 10	chr12:104854884-104869615	Ob_PBS_LepR	10hr_PBS_LepR	NOTEST	0.0062894	0	-inf	0	1	1	0	#VALUE!	NO
Serpina11	Serpina11	Serpina11	380780	serine (or cysteine) peptidase inhibitor, clade A (alpha-1 antiproteinase, antitrypsin), member 11	chr12:105218452-105228167	Ob_PBS_LepR	10hr_PBS_LepR	NOTEST	0.0144042	0	-inf	0	1	1	0	#VALUE!	NO
Serpina3b	Serpina3b	Serpina3b	271047	serine (or cysteine) peptidase inhibitor, clade A, member 3B	chr12:105366205-105377755	Ob_PBS_LepR	10hr_PBS_LepR	NOTEST	0.0153255	0	-inf	0	1	1	0	#VALUE!	NO
Serpinb10-ps	Serpinb10-ps	Serpinb10-ps	241197	serine (or cysteine) peptidase inhibitor, clade B (ovalbumin), member 10	chr1:109425579-109445848	Ob_PBS_LepR	10hr_PBS_LepR	NOTEST	0.0124565	0	-inf	0	1	1	0	#VALUE!	NO
Serpinb12	Serpinb12	Serpinb12	71869	serine (or cysteine) peptidase inhibitor, clade B (ovalbumin), member 12	chr1:108831025-108853657	Ob_PBS_LepR	10hr_PBS_LepR	NOTEST	0.0123976	0	-inf	0	1	1	0	#VALUE!	NO
Serpinb13	Serpinb13	Serpinb13	241196	serine (or cysteine) peptidase inhibitor, clade B (ovalbumin), member 13	chr1:108877560-108897772	Ob_PBS_LepR	10hr_PBS_LepR	NOTEST	0.00679465	0	-inf	0	1	1	0	#VALUE!	NO
Serpinb6e	Serpinb6e	Serpinb6e	435350	serine (or cysteine) peptidase inhibitor, clade B, member 6e	chr13:33924213-33935277	Ob_PBS_LepR	10hr_PBS_LepR	NOTEST	0.00738996	0	-inf	0	1	1	0	#VALUE!	NO
Serpinb9e	Serpinb9e	Serpinb9e	20710	serine (or cysteine) peptidase inhibitor, clade B, member 9e	chr13:33341478-33352715	Ob_PBS_LepR	10hr_PBS_LepR	NOTEST	0.0049499	0	-inf	0	1	1	0	#VALUE!	NO
Slc10a6	Slc10a6	Slc10a6	75750	solute carrier family 10 (sodium/bile acid cotransporter family), member 6	chr5:104034729-104058422	Ob_PBS_LepR	10hr_PBS_LepR	NOTEST	0.0184992	0	-inf	0	1	1	0	#VALUE!	NO
Slc13a2	Slc13a2	Slc13a2	20500	solute carrier family 13 (sodium-dependent dicarboxylate transporter), member 2	chr11:78207986-78235687	Ob_PBS_LepR	10hr_PBS_LepR	NOTEST	0.00479737	0	-inf	0	1	1	0	#VALUE!	NO
Slc34a2	Slc34a2	Slc34a2	20531	solute carrier family 34 (sodium phosphate), member 2	chr5:53440591-53462902	Ob_PBS_LepR	10hr_PBS_LepR	NOTEST	0.00240095	0	-inf	0	1	1	0	#VALUE!	NO
Slc46a2	Slc46a2	Slc46a2	30936	solute carrier family 46, member 2	chr4:59918770-59927928	Ob_PBS_LepR	10hr_PBS_LepR	NOTEST	0.00542208	0	-inf	0	1	1	0	#VALUE!	NO
Slco6c1	Slco6c1	Slco6c1	74441	solute carrier organic anion transporter family, member 6c1	chr1:98956025-99024880	Ob_PBS_LepR	10hr_PBS_LepR	NOTEST	0.00385406	0	-inf	0	1	1	0	#VALUE!	NO
Snora15	Snora15	Snora15	100113364	small nucleolar RNA, H/ACA box 15	chr5:130293260-130322231	Ob_PBS_LepR	10hr_PBS_LepR	NOTEST	2.80263	0	-inf	0	1	1	0	#VALUE!	NO
Snora23	Snora23	Snora23	100379145	small nucleolar RNA, H/ACA box 23	chr7:117161938-117198628	Ob_PBS_LepR	10hr_PBS_LepR	NOTEST	0.416352	0	-inf	0	1	1	0	#VALUE!	NO
Snora2b	Snora2b	Snora2b	100217416	small nucleolar RNA, H/ACA box 2B	chr15:98349531-98364652	Ob_PBS_LepR	10hr_PBS_LepR	NOTEST	2.97705	0	-inf	0	1	1	0	#VALUE!	NO
Snora30	Snora30	Snora30	100217442	small nucleolar RNA, H/ACA box 30	chr7:134671410-134671517	Ob_PBS_LepR	10hr_PBS_LepR	NOTEST	3.63905	0	-inf	0	1	1	0	#VALUE!	NO
Snora41	Snora41	Snora41	100217464	small nucleolar RNA, H/ACA box 41	chr1:63223404-63227060	Ob_PBS_LepR	10hr_PBS_LepR	NOTEST	7.44395	0	-inf	0	1	1	0	#VALUE!	NO
Snora61	Snora61	Snora61	100217440	small nucleolar RNA, H/ACA box 61	chr4:131864592-131866939	Ob_PBS_LepR	10hr_PBS_LepR	NOTEST	96.7718	0	-inf	0	1	1	0	#VALUE!	NO
Snora69	Snora69	Snora69	104369	small nucleolar RNA, H/ACA box 69	chrX:34622514-34625179	Ob_PBS_LepR	10hr_PBS_LepR	NOTEST	2.06798	0	-inf	0	1	1	0	#VALUE!	NO
Snora74a	Snora74a	Snora74a	436583	small nucleolar RNA, H/ACA box 74A	chr18:35716683-35716881	Ob_PBS_LepR	10hr_PBS_LepR	NOTEST	0.354991	0	-inf	0	1	1	0	#VALUE!	NO
Snord12	Snord12	Snord12	100217443	small nucleolar RNA, C/D box 12	chr2:166861296-166891362	Ob_PBS_LepR	10hr_PBS_LepR	NOTEST	55.7752	0	-inf	0	1	1	0	#VALUE!	NO
Snord2	Snord2	Snord2	100216532	small nucleolar RNA, C/D box 2	chr16:23107551-23127803	Ob_PBS_LepR	10hr_PBS_LepR	NOTEST	49.0594	0	-inf	0	1	1	0	#VALUE!	NO
Snord52	Snord52	Snord52	100217427	small nucleolar RNA, C/D box 52	chr17:35087180-35089416	Ob_PBS_LepR	10hr_PBS_LepR	NOTEST	327.873	0	-inf	0	1	1	0	#VALUE!	NO
Snord65	Snord65	Snord65	100217444	small nucleolar RNA, C/D box 65	chr11:62416378-62418308	Ob_PBS_LepR	10hr_PBS_LepR	NOTEST	282.315	0	-inf	0	1	1	0	#VALUE!	NO
Snord71	Snord71	Snord71	100217432	small nucleolar RNA, C/D box 71	chr8:112302539-112384835	Ob_PBS_LepR	10hr_PBS_LepR	NOTEST	72.2401	0	-inf	0	1	1	0	#VALUE!	NO
Snord87	Snord87	Snord87	266793	small nucleolar RNA, C/D box 87	chr1:9932105-9934199	Ob_PBS_LepR	10hr_PBS_LepR	NOTEST	28.3486	0	-inf	0	1	1	0	#VALUE!	NO
Spaca3	Spaca3	Spaca3	75622	sperm acrosome associated 3	chr11:80671890-80681316	Ob_PBS_LepR	10hr_PBS_LepR	NOTEST	0.0247236	0	-inf	0	1	1	0	#VALUE!	NO
Spata22	Spata22	Spata22	380709	spermatogenesis associated 22	chr11:73143242-73159546	Ob_PBS_LepR	10hr_PBS_LepR	NOTEST	0.0160594	0	-inf	0	1	1	0	#VALUE!	NO
Spatc1	Spatc1	Spatc1	74281	spermatogenesis and centriole associated 1	chr15:76098518-76123002	Ob_PBS_LepR	10hr_PBS_LepR	NOTEST	0.00680435	0	-inf	0	1	1	0	#VALUE!	NO
Spint3	Spint3	Spint3	629747	serine peptidase inhibitor, Kunitz type, 3	chr2:164395194-164398956	Ob_PBS_LepR	10hr_PBS_LepR	NOTEST	0.0272518	0	-inf	0	1	1	0	#VALUE!	NO
Stra8	Stra8	Stra8	20899	stimulated by retinoic acid gene 8	chr6:34870959-34889342	Ob_PBS_LepR	10hr_PBS_LepR	NOTEST	0.00762039	0	-inf	0	1	1	0	#VALUE!	NO
Sult1c2	Sult1c2	Sult1c2	69083	sulfotransferase family, cytosolic, 1C, member 2	chr17:53968961-53985283	Ob_PBS_LepR	10hr_PBS_LepR	NOTEST	0.0219331	0	-inf	0	1	1	0	#VALUE!	NO
Sult1e1	Sult1e1	Sult1e1	20860	sulfotransferase family 1E, member 1	chr5:88004992-88020636	Ob_PBS_LepR	10hr_PBS_LepR	NOTEST	0.00813617	0	-inf	0	1	1	0	#VALUE!	NO
Svs6	Svs6	Svs6	20945	seminal vesicle secretory protein 6	chr2:164142486-164144186	Ob_PBS_LepR	10hr_PBS_LepR	NOTEST	0.0786256	0	-inf	0	1	1	0	#VALUE!	NO
Taar1	Taar1	Taar1	111174	trace amine-associated receptor 1	chr10:23640211-23641210	Ob_PBS_LepR	10hr_PBS_LepR	NOTEST	0.0189684	0	-inf	0	1	1	0	#VALUE!	NO
Taar3	Taar3	Taar3	493809	trace amine-associated receptor 3	chr10:23669363-23670395	Ob_PBS_LepR	10hr_PBS_LepR	NOTEST	0.0297268	0	-inf	0	1	1	0	#VALUE!	NO
Taar5	Taar5	Taar5	215854	trace amine-associated receptor 5	chr10:23690511-23691525	Ob_PBS_LepR	10hr_PBS_LepR	NOTEST	0.0212159	0	-inf	0	1	1	0	#VALUE!	NO
Tarm1	Tarm1	Tarm1	245126	T cell-interacting, activating receptor on myeloid cells 1	chr7:3489956-3503433	Ob_PBS_LepR	10hr_PBS_LepR	NOTEST	0.0588332	0	-inf	0	1	1	0	#VALUE!	NO
Tas1r2	Tas1r2	Tas1r2	83770	taste receptor, type 1, member 2	chr4:139209452-139226194	Ob_PBS_LepR	10hr_PBS_LepR	NOTEST	0.00930395	0	-inf	0	1	1	0	#VALUE!	NO
Tcp10a	Tcp10a	Tcp10a			chr17:13253976-13570089	Ob_PBS_LepR	10hr_PBS_LepR	NOTEST	0.00476473	0	-inf	0	1	1	0	#VALUE!	NO
Tcp10b	Tcp10b	Tcp10b	21461	t-complex protein 10a	chr17:7529045-7549861	Ob_PBS_LepR	10hr_PBS_LepR	NOTEST	1.1434e-06	0	-inf	0	1	1	0	#VALUE!	NO
Tfpi2	Tfpi2	Tfpi2	21789	tissue factor pathway inhibitor 2	chr6:3912594-3918354	Ob_PBS_LepR	10hr_PBS_LepR	NOTEST	0.00658849	0	-inf	0	1	1	0	#VALUE!	NO
Tgm5	Tgm5	Tgm5	74176	transglutaminase 5	chr2:120871846-120911495	Ob_PBS_LepR	10hr_PBS_LepR	NOTEST	0.00395499	0	-inf	0	1	1	0	#VALUE!	NO
Tgm7	Tgm7	Tgm7	640543	transglutaminase 7	chr2:120919324-120935527	Ob_PBS_LepR	10hr_PBS_LepR	NOTEST	0.0389024	0	-inf	0	1	1	0	#VALUE!	NO
Timd4	Timd4	Timd4	276891	T cell immunoglobulin and mucin domain containing 4	chr11:46624300-46657835	Ob_PBS_LepR	10hr_PBS_LepR	NOTEST	0.012008	0	-inf	0	1	1	0	#VALUE!	NO
Tlr11	Tlr11	Tlr11	239081	toll-like receptor 11	chr14:50980176-50983338	Ob_PBS_LepR	10hr_PBS_LepR	NOTEST	0.00303857	0	-inf	0	1	1	0	#VALUE!	NO
Tlr8	Tlr8	Tlr8	170744	toll-like receptor 8	chrX:163680663-163701720	Ob_PBS_LepR	10hr_PBS_LepR	NOTEST	0.00280987	0	-inf	0	1	1	0	#VALUE!	NO
Tlx2	Tlx2	Tlx2	21909	T cell leukemia, homeobox 2	chr6:83018318-83020219	Ob_PBS_LepR	10hr_PBS_LepR	NOTEST	0.00775052	0	-inf	0	1	1	0	#VALUE!	NO
Tlx3	Tlx3	Tlx3	27140	T cell leukemia, homeobox 3	chr11:33100751-33103588	Ob_PBS_LepR	10hr_PBS_LepR	NOTEST	0.117158	0	-inf	0	1	1	0	#VALUE!	NO
Tm4sf19	Tm4sf19	Tm4sf19	277203	transmembrane 4 L six family member 19	chr16:32400591-32408313	Ob_PBS_LepR	10hr_PBS_LepR	NOTEST	0.0143198	0	-inf	0	1	1	0	#VALUE!	NO
Tm4sf20	Tm4sf20	Tm4sf20	66261	transmembrane 4 L six family member 20	chr1:82753223-82765031	Ob_PBS_LepR	10hr_PBS_LepR	NOTEST	0.0182064	0	-inf	0	1	1	0	#VALUE!	NO
Tmem95	Tmem95	Tmem95	100503361	transmembrane protein 95	chr11:69690185-69691520	Ob_PBS_LepR	10hr_PBS_LepR	NOTEST	0.0273474	0	-inf	0	1	1	0	#VALUE!	NO
Tmprss11a	Tmprss11a	Tmprss11a	194597	transmembrane protease, serine 11a	chr5:86839434-86898015	Ob_PBS_LepR	10hr_PBS_LepR	NOTEST	0.0061462	0	-inf	0	1	1	0	#VALUE!	NO
Tmprss11bnl	Tmprss11bnl	Tmprss11bnl	319875	transmembrane protease, serine 11b N terminal like	chr5:87088546-87105323	Ob_PBS_LepR	10hr_PBS_LepR	NOTEST	0.00749353	0	-inf	0	1	1	0	#VALUE!	NO
Tmprss11f	Tmprss11f	Tmprss11f	243083	transmembrane protease, serine 11f	chr5:86950250-87061449	Ob_PBS_LepR	10hr_PBS_LepR	NOTEST	0.00234023	0	-inf	0	1	1	0	#VALUE!	NO
Tnf	Tnf	Tnf	21926	tumor necrosis factor	chr17:35336335-35338941	Ob_PBS_LepR	10hr_PBS_LepR	NOTEST	0.012805	0	-inf	0	1	1	0	#VALUE!	NO
Tnfsf4	Tnfsf4	Tnfsf4	22164	tumor necrosis factor (ligand) superfamily, member 4	chr1:163325568-163348337	Ob_PBS_LepR	10hr_PBS_LepR	NOTEST	0.00611479	0	-inf	0	1	1	0	#VALUE!	NO
Tnfsf8	Tnfsf8	Tnfsf8	21949	tumor necrosis factor (ligand) superfamily, member 8	chr4:63493857-63522318	Ob_PBS_LepR	10hr_PBS_LepR	NOTEST	0.0162828	0	-inf	0	1	1	0	#VALUE!	NO
Tnip3	Tnip3	Tnip3	414084	TNFAIP3 interacting protein 3	chr6:65540391-65584034	Ob_PBS_LepR	10hr_PBS_LepR	NOTEST	0.00959794	0	-inf	0	1	1	0	#VALUE!	NO
Tnni2	Tnni2	Tnni2	21953	troponin I, skeletal, fast 2	chr7:149628372-149630310	Ob_PBS_LepR	10hr_PBS_LepR	NOTEST	0.152054	0	-inf	0	1	1	0	#VALUE!	NO
Trat1	Trat1	Trat1	77647	T cell receptor associated transmembrane adaptor 1	chr16:48734802-48772069	Ob_PBS_LepR	10hr_PBS_LepR	NOTEST	0.0314231	0	-inf	0	1	1	0	#VALUE!	NO
Trcg1	Trcg1	Trcg1	541610	taste receptor cell gene 1	chr9:57084362-57097671	Ob_PBS_LepR	10hr_PBS_LepR	NOTEST	0.0284348	0	-inf	0	1	1	0	#VALUE!	NO
Trim31	Trim31	Trim31	224762	tripartite motif-containing 31	chr17:37035074-37047162	Ob_PBS_LepR	10hr_PBS_LepR	NOTEST	0.0277611	0	-inf	0	1	1	0	#VALUE!	NO
Trim42	Trim42	Trim42	78911	tripartite motif-containing 42	chr9:97249980-97270377	Ob_PBS_LepR	10hr_PBS_LepR	NOTEST	0.0129629	0	-inf	0	1	1	0	#VALUE!	NO
Ttc23l	Ttc23l	Ttc23l	75777	tetratricopeptide repeat domain 23-like	chr15:10433701-10488423	Ob_PBS_LepR	10hr_PBS_LepR	NOTEST	0.00479236	0	-inf	0	1	1	0	#VALUE!	NO
Ttc24	Ttc24	Ttc24	214191	tetratricopeptide repeat domain 24	chr3:87873331-87882226	Ob_PBS_LepR	10hr_PBS_LepR	NOTEST	0.00736539	0	-inf	0	1	1	0	#VALUE!	NO
Ubl4b	Ubl4b	Ubl4b	67591	ubiquitin-like 4B	chr3:107356615-107357991	Ob_PBS_LepR	10hr_PBS_LepR	NOTEST	0.0206636	0	-inf	0	1	1	0	#VALUE!	NO
Ucp1	Ucp1	Ucp1	22227	uncoupling protein 1 (mitochondrial, proton carrier)	chr8:85814246-85822355	Ob_PBS_LepR	10hr_PBS_LepR	NOTEST	0.0104707	0	-inf	0	1	1	0	#VALUE!	NO
Ugt1a6a	Ugt1a6a	Ugt1a6a	94284	UDP glucuronosyltransferase 1 family, polypeptide A6A	chr1:89951985-90116577	Ob_PBS_LepR	10hr_PBS_LepR	NOTEST	0.0256058	0	-inf	0	1	1	0	#VALUE!	NO
Ugt1a7c	Ugt1a7c	Ugt1a7c	394432	UDP glucuronosyltransferase 1 family, polypeptide A7C	chr1:89951985-90116577	Ob_PBS_LepR	10hr_PBS_LepR	NOTEST	0.0365832	0	-inf	0	1	1	0	#VALUE!	NO
Ugt2b1	Ugt2b1	Ugt2b1	71773	UDP glucuronosyltransferase 2 family, polypeptide B1	chr5:87345663-87355528	Ob_PBS_LepR	10hr_PBS_LepR	NOTEST	0.00407185	0	-inf	0	1	1	0	#VALUE!	NO
Usp44	Usp44	Usp44	327799	ubiquitin specific peptidase 44	chr10:93294299-93311283	Ob_PBS_LepR	10hr_PBS_LepR	NOTEST	0.00313294	0	-inf	0	1	1	0	#VALUE!	NO
Vax2os2	Vax2os2	Vax2os2	574519	Vax2 opposite strand transcript	chr6:83642799-83688298	Ob_PBS_LepR	10hr_PBS_LepR	NOTEST	0.0141324	0	-inf	0	1	1	0	#VALUE!	NO
Vmn1r199	Vmn1r199	Vmn1r199	171247	vomeronasal 1 receptor 199	chr13:22474406-22475510	Ob_PBS_LepR	10hr_PBS_LepR	NOTEST	0.0211864	0	-inf	0	1	1	0	#VALUE!	NO
Vmn1r215	Vmn1r215	Vmn1r215	171253	vomeronasal 1 receptor 215	chr13:23167660-23168563	Ob_PBS_LepR	10hr_PBS_LepR	NOTEST	0.0122931	0	-inf	0	1	1	0	#VALUE!	NO
Vmn1r29	Vmn1r29	Vmn1r29	113859	vomeronasal 1 receptor 29	chr6:58257290-58258202	Ob_PBS_LepR	10hr_PBS_LepR	NOTEST	0.0122866	0	-inf	0	1	1	0	#VALUE!	NO
Vmn1r53	Vmn1r53	Vmn1r53	113853	vomeronasal 1 receptor 53	chr6:90173310-90174432	Ob_PBS_LepR	10hr_PBS_LepR	NOTEST	0.0319018	0	-inf	0	1	1	0	#VALUE!	NO
Vmn1r56	Vmn1r56	Vmn1r56	81015	vomeronasal 1 receptor 56	chr7:5146517-5148349	Ob_PBS_LepR	10hr_PBS_LepR	NOTEST	0.00926132	0	-inf	0	1	1	0	#VALUE!	NO
Vmn2r111	Vmn2r111	Vmn2r111	210876	vomeronasal 2, receptor 111	chr17:22684907-22710240	Ob_PBS_LepR	10hr_PBS_LepR	NOTEST	0.00355595	0	-inf	0	1	1	0	#VALUE!	NO
Vmn2r118	Vmn2r118	Vmn2r118	383258	vomeronasal 2, receptor 118	chr17:55731638-55763970	Ob_PBS_LepR	10hr_PBS_LepR	NOTEST	0.0121275	0	-inf	0	1	1	0	#VALUE!	NO
Vmn2r2	Vmn2r2	Vmn2r2	100125586	vomeronasal 2, receptor 2	chr3:63920353-63941402	Ob_PBS_LepR	10hr_PBS_LepR	NOTEST	0.00661261	0	-inf	0	1	1	0	#VALUE!	NO
Vnn3	Vnn3	Vnn3	26464	vanin 3	chr10:23571267-23589649	Ob_PBS_LepR	10hr_PBS_LepR	NOTEST	0.0166544	0	-inf	0	1	1	0	#VALUE!	NO
Vpreb1	Vpreb1	Vpreb1	22362	pre-B lymphocyte gene 1	chr16:16868493-16869348	Ob_PBS_LepR	10hr_PBS_LepR	NOTEST	0.108842	0	-inf	0	1	1	0	#VALUE!	NO
Wnt3a	Wnt3a	Wnt3a	22416	wingless-related MMTV integration site 3A	chr11:59061543-59104253	Ob_PBS_LepR	10hr_PBS_LepR	NOTEST	0.0215686	0	-inf	0	1	1	0	#VALUE!	NO
Xkr9	Xkr9	Xkr9	381246	X Kell blood group precursor related family member 9 homolog	chr1:13658851-13691804	Ob_PBS_LepR	10hr_PBS_LepR	NOTEST	0.0105247	0	-inf	0	1	1	0	#VALUE!	NO
Xlr5a	Xlr5a	Xlr5a	574438	X-linked lymphocyte-regulated 5A	chrX:70352973-70374599	Ob_PBS_LepR	10hr_PBS_LepR	NOTEST	0.017322	0	-inf	0	1	1	0	#VALUE!	NO
Zcchc13	Zcchc13	Zcchc13	75064	zinc finger, CCHC domain containing 13	chrX:100825924-100827003	Ob_PBS_LepR	10hr_PBS_LepR	NOTEST	0.0172337	0	-inf	0	1	1	0	#VALUE!	NO
Zfp36l3	Zfp36l3	Zfp36l3	333473	zinc finger protein 36, C3H type-like 3	chrX:51075862-51079571	Ob_PBS_LepR	10hr_PBS_LepR	NOTEST	0.00875658	0	-inf	0	1	1	0	#VALUE!	NO
Zfp600	Zfp600	Zfp600	667666	zinc finger protein 600	chr4:146124224-146166150	Ob_PBS_LepR	10hr_PBS_LepR	NOTEST	0.0137826	0	-inf	0	1	1	0	#VALUE!	NO
Znrf4	Znrf4	Znrf4	20834	zinc and ring finger 4	chr17:56650670-56651906	Ob_PBS_LepR	10hr_PBS_LepR	NOTEST	0.0123358	0	-inf	0	1	1	0	#VALUE!	NO
Gm14440	Gm14440	Gm14440	100503353	predicted gene 14440	chr2:176266768-176598837	Ob_PBS_LepR	10hr_PBS_LepR	LOWDATA	0	0.00611109	inf	0	1	1	inf	#VALUE!	NO
Mageb2	Mageb2	Mageb2	17146	melanoma antigen, family B, 2	chrX:89260529-89261672	Ob_PBS_LepR	10hr_PBS_LepR	LOWDATA	0	0.00860181	inf	0	1	1	inf	#VALUE!	NO
Mir147	Mir147	Mir147	387165	microRNA 147	chr2:122463622-122466812	Ob_PBS_LepR	10hr_PBS_LepR	LOWDATA	0	0.00215242	inf	0	1	1	inf	#VALUE!	NO
Mir1937b-2	Mir1937b-2	Mir1937b-2			chr6:133669474-133669593	Ob_PBS_LepR	10hr_PBS_LepR	LOWDATA	0	3.49383	inf	0	1	1	inf	#VALUE!	NO
Mir29b-2	Mir29b-2	Mir29b-2	723963	microRNA 29b-2	chr1:196843592-196864102	Ob_PBS_LepR	10hr_PBS_LepR	LOWDATA	0	11.3626	inf	0	1	1	inf	#VALUE!	NO
Pira4	Pira4,Pira7	Pira4,Pira7	18727	paired-Ig-like receptor A4	chr7:3788411-3867103	Ob_PBS_LepR	10hr_PBS_LepR	LOWDATA	0	0.00333382	inf	0	1	1	inf	#VALUE!	NO
Raet1b	Raet1b	Raet1b	19369	retinoic acid early transcript beta	chr10:21878414-22093945	Ob_PBS_LepR	10hr_PBS_LepR	LOWDATA	0	0.00595215	inf	0	1	1	inf	#VALUE!	NO
Mir675	Mir675	Mir675	735280	microRNA 675	chr7:149761436-149764051	Ob_PBS_LepR	10hr_PBS_LepR	LOWDATA	10.5975	0	-inf	0	1	1	0	#VALUE!	NO
Mir705	Mir705	Mir705	735267	microRNA 705	chr6:85284955-85324628	Ob_PBS_LepR	10hr_PBS_LepR	LOWDATA	36.6319	0	-inf	0	1	1	0	#VALUE!	NO
Snord45c	Snord45c	Snord45c	100217425	small nucleolar RNA, C/D box 45C	chr3:153570252-153575930	Ob_PBS_LepR	10hr_PBS_LepR	LOWDATA	61.9581	0	-inf	0	1	1	0	#VALUE!	NO
Tgoln2	Tgoln2	Tgoln2	22135	trans-golgi network protein 2	chr6:72558414-72566994	Ob_PBS_LepR	10hr_PBS_LepR	LOWDATA	0.00211573	0	-inf	0	1	1	0	#VALUE!	NO
Dux	Dux	Dux	664783	double homeobox	chr10:57692726-57695423	Ob_PBS_LepR	10hr_PBS_LepR	NOTEST	0.00523476	1.85921e-07	-14.7811	0	1	1	3.55177569567432e-05	28154.9	NO
Naip7	Naip7	Naip7	53880	NLR family, apoptosis inhibitory protein 7	chr13:101051075-101087643	Ob_PBS_LepR	10hr_PBS_LepR	NOTEST	0.0235758	5.71284e-06	-12.0108	0	1	1	0.000242319814619431	4126.78	NO
Pisd-ps1	Pisd-ps1	Pisd-ps1	236604	phosphatidylserine decarboxylase, pseudogene 1	chr11:3024023-3093466	Ob_PBS_LepR	10hr_PBS_LepR	OK	4.90798	0.0349016	-7.13569	-1.67844	0.2692	0.924141	0.00711120617385416	140.623	NO
Gabra6	Gabra6	Gabra6	14399	gamma-aminobutyric acid (GABA) A receptor, subunit alpha 6	chr11:42119938-42134553	Ob_PBS_LepR	10hr_PBS_LepR	OK	0.744286	0.00683759	-6.76623	-1.34343	0.325	0.951276	0.00918674818936755	108.852	NO
Hba-a2	Hba-a2	Hba-a2	110257	hemoglobin alpha, adult chain 2	chr11:32196488-32197310	Ob_PBS_LepR	10hr_PBS_LepR	OK	5.82286	0.108781	-5.74223	-1.25358	0.1527	0.82311	0.0186817057777193	53.5283	NO
Svs2	Svs2	Svs2	53878	seminal vesicle secretory protein 2	chr2:164061664-164064077	Ob_PBS_LepR	10hr_PBS_LepR	OK	0.927181	0.0206486	-5.48873	-3.23789	0.2508	0.916265	0.0222703802269301	44.9027	NO
Rnu1b2	Rnu1b2	Rnu1b2	19845	U1b2 small nuclear RNA	chr3:96177017-96178189	Ob_PBS_LepR	10hr_PBS_LepR	NOTEST	0.263254	0.00860848	-4.93455	0	1	1	0.0327003525486725	30.5807	NO
Grxcr2	Grxcr2	Grxcr2	332309	glutaredoxin, cysteine rich 2	chr18:42145854-42158703	Ob_PBS_LepR	10hr_PBS_LepR	NOTEST	0.195483	0.00866007	-4.49652	0	1	1	0.0443009055721198	22.5729	NO
Fat2	Fat2	Fat2	245827	FAT tumor suppressor homolog 2 (Drosophila)	chr11:55064111-55125759	Ob_PBS_LepR	10hr_PBS_LepR	NOTEST	0.055359	0.00265921	-4.37975	0	1	1	0.0480356726418414	20.8179	NO
Spt1	Spt1	Spt1	20770	salivary protein 1	chrUn_random:2674944-2678407	Ob_PBS_LepR	10hr_PBS_LepR	NOTEST	0.301215	0.0156288	-4.26852	0	1	1	0.0518856716432798	19.2731	NO
Lrrc15	Lrrc15	Lrrc15	74488	leucine rich repeat containing 15	chr16:30269387-30283340	Ob_PBS_LepR	10hr_PBS_LepR	NOTEST	0.0243512	0.0014041	-4.11627	0	1	1	0.0576606136122434	17.3429	NO
Myl7	Myl7	Myl7	17898	myosin, light polypeptide 7, regulatory	chr11:5796639-5798785	Ob_PBS_LepR	10hr_PBS_LepR	OK	0.631502	0.0365536	-4.1107	-1.62344	0.14785	0.81596	0.0578836617256551	17.276	NO
Lgsn	Lgsn	Lgsn	266744	lengsin, lens protein with glutamine synthetase domain	chr1:31197922-31279501	Ob_PBS_LepR	10hr_PBS_LepR	NOTEST	0.202735	0.0125573	-4.01299	0	1	1	0.0619397770363352	16.1447	NO
Muc2	Muc2	Muc2	17831	mucin 2	chr7:148876260-148940598	Ob_PBS_LepR	10hr_PBS_LepR	NOTEST	0.0378599	0.00236699	-3.99954	0	1	1	0.0625199311587743	15.9949	NO
Snora43	Snora43	Snora43	100306955	small nucleolar RNA, H/ACA box 43	chr2:26492695-26495764	Ob_PBS_LepR	10hr_PBS_LepR	OK	14.7703	0.983039	-3.90931	-6.85984	0.31395	0.94721	0.0665549601367852	15.0252	NO
S100a9	S100a9	S100a9	20202	S100 calcium binding protein A9 (calgranulin B)	chr3:90496554-90499613	Ob_PBS_LepR	10hr_PBS_LepR	OK	0.663927	0.046362	-3.84001	-1.583	0.1582	0.829893	0.0698299621034227	14.3205	NO
Gm1968	Gm1968	Gm1968	328657	predicted gene 1968	chr16:29958012-29979210	Ob_PBS_LepR	10hr_PBS_LepR	NOTEST	0.120772	0.0086517	-3.80316	0	1	1	0.0716365664180108	13.9594	NO
Prss43	Prss43	Prss43	272643	protease, serine, 43	chr9:110729193-110734008	Ob_PBS_LepR	10hr_PBS_LepR	NOTEST	0.0523875	0.00419484	-3.64254	0	1	1	0.0800730183612586	12.4886	NO
Adh6-ps1	Adh6-ps1	Adh6-ps1	639769	alcohol dehydrogenase 6 (class V), pseudogene 1	chr3:138037084-138051255	Ob_PBS_LepR	10hr_PBS_LepR	NOTEST	0.0308625	0.00248946	-3.63195	0	1	1	0.0806629511696522	12.3973	NO
Hapln3	Hapln3	Hapln3	67666	hyaluronan and proteoglycan link protein 3	chr7:86261912-86275904	Ob_PBS_LepR	10hr_PBS_LepR	NOTEST	0.0838342	0.00697074	-3.58815	0	1	1	0.0831494194002533	12.0265	NO
Abca12	Abca12	Abca12	74591	ATP-binding cassette, sub-family A (ABC1), member 12	chr1:71289663-71461484	Ob_PBS_LepR	10hr_PBS_LepR	NOTEST	0.00997398	0.000841364	-3.56737	0	1	1	0.0843557370474461	11.8546	NO
Olfr1372-ps1	Olfr1372-ps1	Olfr1372-ps1	257871	olfactory receptor 1372, pseudogene 1	chr11:51968377-51971409	Ob_PBS_LepR	10hr_PBS_LepR	NOTEST	0.0544427	0.0046658	-3.54454	0	1	1	0.0857012466009626	11.6684	NO
Sgca	Sgca	Sgca	20391	sarcoglycan, alpha (dystrophin-associated glycoprotein)	chr11:94824135-94837641	Ob_PBS_LepR	10hr_PBS_LepR	NOTEST	0.131499	0.0115189	-3.51297	0	1	1	0.0875972870829849	11.4159	NO
Xlr4a	Xlr4a	Xlr4a	434794	X-linked lymphocyte-regulated 4A	chrX:70319683-70327846	Ob_PBS_LepR	10hr_PBS_LepR	NOTEST	0.0680233	0.00626876	-3.43978	0	1	1	0.092155878078409	10.8512	NO
Sycp1	Sycp1	Sycp1	20957	synaptonemal complex protein 1	chr3:102622421-102740023	Ob_PBS_LepR	10hr_PBS_LepR	NOTEST	0.0504848	0.00472759	-3.41667	0	1	1	0.0936439759410163	10.6787	NO
Mir1903	Mir1903	Mir1903	100316680	microRNA 1903	chr8:130882972-131029375	Ob_PBS_LepR	10hr_PBS_LepR	LOWDATA	2.06955	0.200624	-3.36675	0	1	1	0.0969409479241567	10.3156	NO
Atp1a4	Atp1a4	Atp1a4	27222	ATPase, Na+/K+ transporting, alpha 4 polypeptide	chr1:174153638-174188555	Ob_PBS_LepR	10hr_PBS_LepR	NOTEST	0.0236571	0.00231237	-3.35483	0	1	1	0.097745222522819	10.2307	NO
B020004J07Rik	B020004J07Rik	B020004J07Rik	545662	RIKEN cDNA B020004J07 gene	chr4:101507573-101516627	Ob_PBS_LepR	10hr_PBS_LepR	NOTEST	0.0395346	0.00391033	-3.33775	0	1	1	0.0989093008389792	10.1103	NO
Hist1h1d	Hist1h1d	Hist1h1d	14957	histone cluster 1, H1d	chr13:23646900-23649877	Ob_PBS_LepR	10hr_PBS_LepR	NOTEST	0.0760642	0.00770754	-3.30288	0	1	1	0.101329067950081	9.86884	NO
Tm6sf2	Tm6sf2	Tm6sf2	107770	transmembrane 6 superfamily member 2	chr8:72596830-72603951	Ob_PBS_LepR	10hr_PBS_LepR	NOTEST	0.151548	0.0153621	-3.30233	0	1	1	0.101367705091217	9.86507	NO
Itih4	Itih4	Itih4	16427	inter alpha-trypsin inhibitor, heavy chain 4	chr14:31699677-31715169	Ob_PBS_LepR	10hr_PBS_LepR	NOTEST	0.0236126	0.00242324	-3.28455	0	1	1	0.102624706421224	9.74424	NO
Aurkb	Aurkb	Aurkb	20877	aurora kinase B	chr11:68859144-68865164	Ob_PBS_LepR	10hr_PBS_LepR	NOTEST	0.12548	0.0129931	-3.27165	0	1	1	0.103546450145417	9.6575	NO
Gm6904	Gm6904	Gm6904	628693	predicted gene 6904	chr14:59863277-59879053	Ob_PBS_LepR	10hr_PBS_LepR	NOTEST	0.177831	0.0186159	-3.2559	0	1	1	0.104683066764341	9.55264	NO
Gprc5a	Gprc5a	Gprc5a	232431	G protein-coupled receptor, family C, group 5, member A	chr6:135015679-135034726	Ob_PBS_LepR	10hr_PBS_LepR	NOTEST	0.361933	0.0393581	-3.20099	0	1	1	0.108744172843137	9.1959	NO
4933427D06Rik	4933427D06Rik	4933427D06Rik	232217	RIKEN cDNA 4933427D06 gene	chr6:89046108-89060031	Ob_PBS_LepR	10hr_PBS_LepR	NOTEST	0.0260512	0.00284224	-3.19625	0	1	1	0.109102041310469	9.16573	NO
Mybpc3	Mybpc3	Mybpc3	17868	myosin binding protein C, cardiac	chr2:90958300-90976673	Ob_PBS_LepR	10hr_PBS_LepR	NOTEST	0.0336817	0.00368901	-3.19066	0	1	1	0.109525598244355	9.13029	NO
Mir212	Mir212	Mir212	387208	microRNA 212	chr11:74986889-74986980	Ob_PBS_LepR	10hr_PBS_LepR	OK	125.763	13.8413	-3.18365	-72.4886	0.1574	0.828512	0.110059073954748	9.08603	NO
Eif4e1b	Eif4e1b	Eif4e1b	218268	eukaryotic translation initiation factor 4E family member 1B	chr13:54885363-54889819	Ob_PBS_LepR	10hr_PBS_LepR	NOTEST	0.0443464	0.0048933	-3.17994	0	1	1	0.110342463454954	9.06269	NO
4930579C15Rik	4930579C15Rik	4930579C15Rik	67753	equatorin, sperm acrosome associated	chr4:94573983-94595501	Ob_PBS_LepR	10hr_PBS_LepR	NOTEST	0.109589	0.0122126	-3.16567	0	1	1	0.111439299537989	8.9735	NO
Rpph1	Rpph1	Rpph1	85029	ribonuclease P RNA component H1	chr14:51427121-51427446	Ob_PBS_LepR	10hr_PBS_LepR	OK	7.28464	0.819869	-3.15139	-6.79308	0.0039	0.140714	0.11254781860907	8.88511	NO
Gm10636	Gm10636	Gm10636	100038607	predicted gene 10636	chr3:146030116-146041908	Ob_PBS_LepR	10hr_PBS_LepR	NOTEST	0.0246758	0.00277788	-3.15104	0	1	1	0.112575126192468	8.88296	NO
Ces2g	Ces2g	Ces2g	72361	carboxylesterase 2G	chr8:107485617-107493437	Ob_PBS_LepR	10hr_PBS_LepR	NOTEST	0.024799	0.00281107	-3.14109	0	1	1	0.113354219491882	8.8219	NO
Ereg	Ereg	Ereg	13874	epiregulin	chr5:91503642-91522675	Ob_PBS_LepR	10hr_PBS_LepR	NOTEST	0.0149972	0.00171176	-3.13114	0	1	1	0.114138704625084	8.76127	NO
Cldn19	Cldn19	Cldn19	242653	claudin 19	chr4:118928045-118935043	Ob_PBS_LepR	10hr_PBS_LepR	NOTEST	0.198546	0.0227422	-3.12602	0	1	1	0.11454449264957	8.73023	NO
Atf7ip2	Atf7ip2	Atf7ip2	75329	activating transcription factor 7 interacting protein 2	chr16:10192998-10243144	Ob_PBS_LepR	10hr_PBS_LepR	NOTEST	0.0215127	0.0025432	-3.08047	0	1	1	0.118218686380519	8.4589	NO
Rmrp	Rmrp	Rmrp	19782	RNA component of mitochondrial RNAase P	chr4:43505656-43505931	Ob_PBS_LepR	10hr_PBS_LepR	OK	5.40566	0.659805	-3.03436	-6.61302	0.01595	0.32487	0.12205810479665	8.19282	NO
Gm15319	Gm15319	Gm15319	100040599	predicted gene 15319	chr8:19933241-19958780	Ob_PBS_LepR	10hr_PBS_LepR	NOTEST	0.0222175	0.00272973	-3.02487	0	1	1	0.122863645455993	8.1391	NO
Cmtm2a	Cmtm2a	Cmtm2a	73381	CKLF-like MARVEL transmembrane domain containing 2A	chr8:106804941-106817081	Ob_PBS_LepR	10hr_PBS_LepR	NOTEST	0.0693264	0.00854456	-3.02033	0	1	1	0.123250892604224	8.11353	NO
C6	C6	C6	12274	complement component 6	chr15:4677209-4754045	Ob_PBS_LepR	10hr_PBS_LepR	NOTEST	0.0193543	0.00238943	-3.01792	0	1	1	0.123456953398	8.09999	NO
Fga	Fga	Fga	14161	fibrinogen alpha chain	chr3:82830074-82837539	Ob_PBS_LepR	10hr_PBS_LepR	NOTEST	0.0224894	0.00277703	-3.01763	0	1	1	0.123481772305733	8.09836	NO
Slc17a3	Slc17a3	Slc17a3	105355	solute carrier family 17 (sodium phosphate), member 3	chr13:23931302-23952583	Ob_PBS_LepR	10hr_PBS_LepR	NOTEST	0.0136303	0.00175217	-2.9596	0	1	1	0.128549864982081	7.77908	NO
1700093K21Rik	1700093K21Rik	1700093K21Rik	67358	RIKEN cDNA 1700093K21 gene	chr11:23416202-23419942	Ob_PBS_LepR	10hr_PBS_LepR	NOTEST	0.0982533	0.0126376	-2.95878	0	1	1	0.128622951011165	7.77466	NO
Slfn14-ps	Slfn14-ps	Slfn14-ps	237890	schlafen family member 14	chr11:83088613-83100228	Ob_PBS_LepR	10hr_PBS_LepR	NOTEST	0.0297216	0.00386281	-2.94379	0	1	1	0.129966346039443	7.6943	NO
Snora17	Snora17	Snora17	100306954	small nucleolar RNA, H/ACA box 17	chr2:26492695-26495764	Ob_PBS_LepR	10hr_PBS_LepR	OK	10.0982	1.32391	-2.93121	-0.853858	0.38255	0.968471	0.131104580856059	7.6275	NO
Hist2h2bb	Hist2h2bb	Hist2h2bb	319189	histone cluster 2, H2bb	chr3:96073622-96074115	Ob_PBS_LepR	10hr_PBS_LepR	OK	1.91513	0.251187	-2.93061	-3.55127	0.00765	0.212108	0.131159117058104	7.62433	NO
Tpsb2	Tpsb2	Tpsb2	17229	tryptase beta 2	chr17:25503277-25505037	Ob_PBS_LepR	10hr_PBS_LepR	NOTEST	0.0667379	0.00908143	-2.87751	0	1	1	0.136076514676785	7.34881	NO
Agxt2	Agxt2	Agxt2	268782	alanine-glyoxylate aminotransferase 2	chr15:10288333-10339493	Ob_PBS_LepR	10hr_PBS_LepR	NOTEST	0.0311763	0.00425299	-2.8739	0	1	1	0.136417440040558	7.33044	NO
Hist1h3e	Hist1h3e	Hist1h3e	319151	histone cluster 1, H3e	chr13:23653823-23654234	Ob_PBS_LepR	10hr_PBS_LepR	NOTEST	0.656142	0.0906946	-2.85492	0	1	1	0.138223996218386	7.23463	NO
Serpina1b	Serpina1b	Serpina1b	20701	serine (or cysteine) preptidase inhibitor, clade A, member 1B	chr12:104966365-104976399	Ob_PBS_LepR	10hr_PBS_LepR	NOTEST	0.163634	0.0226234	-2.85459	0	1	1	0.138255616993871	7.23298	NO
Treml2	Treml2	Treml2	328833	triggering receptor expressed on myeloid cells-like 2	chr17:48439362-48451859	Ob_PBS_LepR	10hr_PBS_LepR	NOTEST	0.011481	0.00161418	-2.83037	0	1	1	0.140596248021538	7.11257	NO
Htr2b	Htr2b	Htr2b	15559	5-hydroxytryptamine (serotonin) receptor 2B	chr1:87961193-88035870	Ob_PBS_LepR	10hr_PBS_LepR	NOTEST	0.14013	0.0197406	-2.82753	0	1	1	0.140873289671454	7.09858	NO
Tigd4	Tigd4	Tigd4	403175	tigger transposable element derived 4	chr3:84397495-84400954	Ob_PBS_LepR	10hr_PBS_LepR	NOTEST	0.0333141	0.00469563	-2.82674	0	1	1	0.140950451075395	7.09469	NO
Hephl1	Hephl1	Hephl1	244698	hephaestin-like 1	chr9:14856284-14916552	Ob_PBS_LepR	10hr_PBS_LepR	NOTEST	0.0187194	0.0026733	-2.80784	0	1	1	0.142809118015855	7.00235	NO
Aire	Aire	Aire	11634	autoimmune regulator (autoimmune polyendocrinopathy candidiasis ectodermal dystrophy)	chr10:77492775-77526360	Ob_PBS_LepR	10hr_PBS_LepR	NOTEST	0.0559729	0.00817534	-2.77538	0	1	1	0.146058679741541	6.84656	NO
Syce1l	Syce1l	Syce1l	668110	synaptonemal complex central element protein 1 like	chr8:116159485-116179433	Ob_PBS_LepR	10hr_PBS_LepR	NOTEST	0.240195	0.0350874	-2.77518	0	1	1	0.146078929177505	6.84561	NO
Mir1893	Mir1893	Mir1893	100316773	microRNA 1893	chr18:6435948-6516085	Ob_PBS_LepR	10hr_PBS_LepR	LOWDATA	35.789	5.2797	-2.76099	0	1	1	0.147522815463717	6.77861	NO
Foxs1	Foxs1	Foxs1	14239	forkhead box S1	chr2:152757633-152758944	Ob_PBS_LepR	10hr_PBS_LepR	NOTEST	0.0913496	0.013809	-2.72579	0	1	1	0.151166461805219	6.61522	NO
Prss54	Prss54	Prss54	70993	protease, serine, 54	chr8:98083191-98099097	Ob_PBS_LepR	10hr_PBS_LepR	NOTEST	0.0983488	0.0148778	-2.72475	0	1	1	0.151275472923155	6.61046	NO
Txndc2	Txndc2	Txndc2	213272	thioredoxin domain containing 2 (spermatozoa)	chr17:65986844-65991544	Ob_PBS_LepR	10hr_PBS_LepR	NOTEST	0.0918199	0.0140801	-2.70515	0	1	1	0.153344677763197	6.52126	NO
Smok4a	Smok4a	Smok4a	272667	sperm motility kinase 4A	chr17:13714321-13721300	Ob_PBS_LepR	10hr_PBS_LepR	NOTEST	0.0207231	0.00318746	-2.70076	0	1	1	0.153812003411267	6.50144	NO
C030016D13Rik	C030016D13Rik	C030016D13Rik	107372	RIKEN cDNA C030016D13 gene	chr19:27504526-27507121	Ob_PBS_LepR	10hr_PBS_LepR	NOTEST	0.0773427	0.0119097	-2.69913	0	1	1	0.153985883021058	6.4941	NO
Cd80	Cd80	Cd80	12519	CD80 antigen	chr16:38459012-38487014	Ob_PBS_LepR	10hr_PBS_LepR	NOTEST	0.123056	0.0189712	-2.69744	0	1	1	0.15416637066204	6.4865	NO
Cox8b	Cox8b	Cox8b	12869	cytochrome c oxidase subunit VIIIb	chr7:148084840-148086345	Ob_PBS_LepR	10hr_PBS_LepR	NOTEST	0.620525	0.0959859	-2.6926	0	1	1	0.154684441524765	6.46477	NO
Gstt4	Gstt4	Gstt4	75886	glutathione S-transferase, theta 4	chr10:75277688-75285288	Ob_PBS_LepR	10hr_PBS_LepR	NOTEST	0.0676338	0.0105189	-2.68475	0	1	1	0.155528405346231	6.42969	NO
Hamp2	Hamp2	Hamp2	66438	hepcidin antimicrobial peptide 2	chr7:31707390-31709200	Ob_PBS_LepR	10hr_PBS_LepR	NOTEST	0.195009	0.030907	-2.65754	0	1	1	0.158489591240953	6.30956	NO
Ccl5	Ccl5	Ccl5	20304	chemokine (C-C motif) ligand 5	chr11:83339280-83344020	Ob_PBS_LepR	10hr_PBS_LepR	NOTEST	0.321755	0.0511129	-2.6542	0	1	1	0.158856937389019	6.29497	NO
Hsf3	Hsf3	Hsf3	245525	heat shock transcription factor 3	chrX:93502205-93552579	Ob_PBS_LepR	10hr_PBS_LepR	NOTEST	0.0618531	0.00997028	-2.63314	0	1	1	0.161192888317545	6.20375	NO
Cldn7	Cldn7	Cldn7	53624	claudin 7	chr11:69778280-69781388	Ob_PBS_LepR	10hr_PBS_LepR	NOTEST	0.254295	0.0410033	-2.63269	0	1	1	0.161243174837957	6.20181	NO
Prg2	Prg2	Prg2	19074	proteoglycan 2, bone marrow	chr2:84820617-84823789	Ob_PBS_LepR	10hr_PBS_LepR	NOTEST	0.06742	0.0109013	-2.62868	0	1	1	0.161691976936876	6.1846	NO
Tff3	Tff3	Tff3	21786	trefoil factor 3, intestinal	chr17:31262250-31266556	Ob_PBS_LepR	10hr_PBS_LepR	NOTEST	0.373327	0.0609753	-2.61414	0	1	1	0.163329806344326	6.12258	NO
1700020A23Rik	1700020A23Rik	1700020A23Rik	75656	RIKEN cDNA 1700020A23 gene	chr2:130230994-130231810	Ob_PBS_LepR	10hr_PBS_LepR	NOTEST	0.103495	0.0169317	-2.61176	0	1	1	0.163599472311382	6.11249	NO
Snora34	Snora34	Snora34	100217417	small nucleolar RNA, H/ACA box 34	chr15:98349531-98364652	Ob_PBS_LepR	10hr_PBS_LepR	OK	25.0388	4.14631	-2.59427	-6.16221	0.55595	0.9997	0.16559488319136	6.03883	NO
F730016J06Rik	F730016J06Rik	F730016J06Rik			chr2:27977067-27979837	Ob_PBS_LepR	10hr_PBS_LepR	NOTEST	0.0334493	0.00564962	-2.56575	0	1	1	0.168901026348747	5.92063	NO
Lgals6	Lgals6	Lgals6	16857	lectin, galactose binding, soluble 6	chr7:29619010-29626722	Ob_PBS_LepR	10hr_PBS_LepR	NOTEST	0.124062	0.020964	-2.56508	0	1	1	0.1689794836565	5.91788	NO
Odf3l1	Odf3l1	Odf3l1	382075	outer dense fiber of sperm tails 3-like 1	chr9:56696465-56699770	Ob_PBS_LepR	10hr_PBS_LepR	NOTEST	0.0511924	0.00867538	-2.56093	0	1	1	0.169466263204901	5.90088	NO
Ly6k	Ly6k	Ly6k	76486	lymphocyte antigen 6 complex, locus K	chr15:74627303-74630398	Ob_PBS_LepR	10hr_PBS_LepR	NOTEST	0.461363	0.0785353	-2.55449	0	1	1	0.170224429124955	5.8746	NO
Crxos1	Crxos1	Crxos1	546024	Crx opposite strand transcript 1	chr7:16481472-16489365	Ob_PBS_LepR	10hr_PBS_LepR	NOTEST	0.123623	0.0212636	-2.53949	0	1	1	0.172003520636695	5.81383	NO
1700069L16Rik	1700069L16Rik	1700069L16Rik	381707	RIKEN cDNA 1700069L16 gene	chr5:114142432-114174781	Ob_PBS_LepR	10hr_PBS_LepR	NOTEST	0.168016	0.0289835	-2.5353	0	1	1	0.172503794289127	5.79697	NO
Lrrc10	Lrrc10	Lrrc10	237560	leucine rich repeat containing 10	chr10:116482396-116483824	Ob_PBS_LepR	10hr_PBS_LepR	NOTEST	0.104374	0.0180612	-2.53079	0	1	1	0.173043901100653	5.77888	NO
Treml4	Treml4	Treml4	224840	triggering receptor expressed on myeloid cells-like 4	chr17:48403660-48414724	Ob_PBS_LepR	10hr_PBS_LepR	NOTEST	0.0576185	0.0100872	-2.51401	0	1	1	0.175068326625525	5.71206	NO
Rprl3	Rprl3	Rprl3	19785	ribonuclease P RNA-like 3	chr8:3803095-3803689	Ob_PBS_LepR	10hr_PBS_LepR	NOTEST	0.112989	0.019789	-2.51341	0	1	1	0.175141150638006	5.70968	NO
Gata5	Gata5	Gata5	14464	GATA binding protein 5	chr2:180059792-180069384	Ob_PBS_LepR	10hr_PBS_LepR	NOTEST	0.0426546	0.00752226	-2.50346	0	1	1	0.176353241634736	5.67044	NO
Slc23a3	Slc23a3	Slc23a3	22626	solute carrier family 23 (nucleobase transporters), member 3	chr1:75122115-75130464	Ob_PBS_LepR	10hr_PBS_LepR	NOTEST	0.0428499	0.00760642	-2.494	0	1	1	0.177513419817928	5.63338	NO
Krt71	Krt71	Krt71	56735	keratin 71	chr15:101564379-101573528	Ob_PBS_LepR	10hr_PBS_LepR	NOTEST	0.10175	0.0181227	-2.48916	0	1	1	0.178109947647931	5.61451	NO
Dusp13	Dusp13	Dusp13	27389	dual specificity phosphatase 13	chr14:22552617-22567844	Ob_PBS_LepR	10hr_PBS_LepR	NOTEST	0.101539	0.0183194	-2.47059	0	1	1	0.180417351441942	5.5427	NO
Fam3b	Fam3b	Fam3b	52793	family with sequence similarity 3, member B	chr16:97692692-97726543	Ob_PBS_LepR	10hr_PBS_LepR	NOTEST	0.120548	0.0218021	-2.46708	0	1	1	0.180856831623518	5.52924	NO
Uts2	Uts2	Uts2	24111	urotensin 2	chr4:150371205-150375919	Ob_PBS_LepR	10hr_PBS_LepR	OK	0.943902	0.17254	-2.45171	-2.69699	0.0229	0.381877	0.182793921253688	5.47064	NO
Podnl1	Podnl1	Podnl1	244550	podocan-like 1	chr8:86649887-86656416	Ob_PBS_LepR	10hr_PBS_LepR	NOTEST	0.159591	0.0292727	-2.44675	0	1	1	0.183423450128952	5.45187	NO
Wfdc2	Wfdc2	Wfdc2	67701	WAP four-disulfide core domain 2	chr2:164388215-164394006	Ob_PBS_LepR	10hr_PBS_LepR	NOTEST	0.164861	0.0303389	-2.442	0	1	1	0.184028357771022	5.43395	NO
Scnn1b	Scnn1b	Scnn1b	20277	sodium channel, nonvoltage-gated 1 beta	chr7:129008624-129062030	Ob_PBS_LepR	10hr_PBS_LepR	NOTEST	0.0379712	0.00702242	-2.43487	0	1	1	0.184940102697701	5.40716	NO
Il22	Il22	Il22	50929	interleukin 22	chr10:117642019-117647102	Ob_PBS_LepR	10hr_PBS_LepR	NOTEST	0.121878	0.0228329	-2.41625	0	1	1	0.187342483427945	5.33782	NO
Nrk	Nrk	Nrk	27206	Nik related kinase	chrX:135448968-135543629	Ob_PBS_LepR	10hr_PBS_LepR	NOTEST	0.0181388	0.00340136	-2.41489	0	1	1	0.187519170737966	5.33279	NO
Lrrc25	Lrrc25	Lrrc25	211228	leucine rich repeat containing 25	chr8:73140742-73144749	Ob_PBS_LepR	10hr_PBS_LepR	NOTEST	0.108115	0.020326	-2.41116	0	1	1	0.188004617388077	5.31902	NO
Snora65	Snora65	Snora65	104367	small nucleolar RNA, H/ACA box 65	chr2:32817231-32819565	Ob_PBS_LepR	10hr_PBS_LepR	OK	48.705	9.17861	-2.40772	-0.294532	0.5087	0.993439	0.18845343541662	5.30635	NO
Hist1h4a	Hist1h4a	Hist1h4a	326619	histone cluster 1, H4a	chr13:23852714-23853026	Ob_PBS_LepR	10hr_PBS_LepR	NOTEST	0.733182	0.138326	-2.40609	0	1	1	0.188666476070713	5.30036	NO
Fetub	Fetub	Fetub	59083	fetuin beta	chr16:22918454-22939841	Ob_PBS_LepR	10hr_PBS_LepR	NOTEST	0.0977339	0.0184573	-2.40467	0	1	1	0.188852266052428	5.29514	NO
Htr3b	Htr3b	Htr3b	57014	5-hydroxytryptamine (serotonin) receptor 3B	chr9:48743112-48773095	Ob_PBS_LepR	10hr_PBS_LepR	NOTEST	0.155353	0.0296751	-2.38822	0	1	1	0.191017934095234	5.23511	NO
Gm5294	Gm5294	Gm5294	384244	predicted gene 5294	chr5:139296033-139297573	Ob_PBS_LepR	10hr_PBS_LepR	NOTEST	0.114552	0.0219732	-2.38219	0	1	1	0.191817998296665	5.21328	NO
Oas2	Oas2	Oas2	246728	2'-5' oligoadenylate synthetase 2	chr5:121180341-121199857	Ob_PBS_LepR	10hr_PBS_LepR	NOTEST	0.0301943	0.00581658	-2.37603	0	1	1	0.192638771237318	5.19106	NO
Cnksr1	Cnksr1	Cnksr1	194231	connector enhancer of kinase suppressor of Ras 1	chr4:133783956-133794314	Ob_PBS_LepR	10hr_PBS_LepR	NOTEST	0.0350376	0.00675422	-2.37504	0	1	1	0.192771008354661	5.1875	NO
4932435O22Rik	4932435O22Rik	4932435O22Rik	319819	RIKEN cDNA 4932435O22 gene	chr11:114274718-114310174	Ob_PBS_LepR	10hr_PBS_LepR	NOTEST	0.0440663	0.00852896	-2.36923	0	1	1	0.193548898192749	5.16665	NO
Sec1	Sec1	Sec1	56546	secretory blood group 1	chr7:52933056-52934928	Ob_PBS_LepR	10hr_PBS_LepR	NOTEST	0.0866465	0.0169095	-2.35731	0	1	1	0.195154684661201	5.12414	NO
Spinlw1	Spinlw1	Spinlw1	75526	epididymal peptidase inhibitor	chr2:164413842-164419071	Ob_PBS_LepR	10hr_PBS_LepR	NOTEST	0.456668	0.0893309	-2.35391	0	1	1	0.195615148161459	5.11208	NO
Gm5415	Gm5415	Gm5415	408191	predicted gene 5415	chr1:32229650-32714583	Ob_PBS_LepR	10hr_PBS_LepR	NOTEST	0.0203314	0.00397895	-2.35325	0	1	1	0.195704658092631	5.10974	NO
Cyp4f39	Cyp4f39	Cyp4f39	320997	cytochrome P450, family 4, subfamily f, polypeptide 39	chr17:32589667-32630265	Ob_PBS_LepR	10hr_PBS_LepR	NOTEST	0.117808	0.0230904	-2.35107	0	1	1	0.196000603279628	5.10203	NO
Muc13	Muc13	Muc13	17063	mucin 13, epithelial transmembrane	chr16:33794122-33820013	Ob_PBS_LepR	10hr_PBS_LepR	NOTEST	0.013281	0.0026104	-2.34702	0	1	1	0.196551598232473	5.08772	NO
4932411G14Rik	4932411G14Rik	4932411G14Rik	238663	spermatogenesis associated 31 subfamily D, member 1D	chr13:59827285-59833113	Ob_PBS_LepR	10hr_PBS_LepR	NOTEST	0.0100039	0.00196695	-2.34654	0	1	1	0.196617003921806	5.08603	NO
Tcf23	Tcf23	Tcf23	69852	transcription factor 23	chr5:31271049-31279391	Ob_PBS_LepR	10hr_PBS_LepR	NOTEST	0.0487458	0.00968538	-2.3314	0	1	1	0.198691216197071	5.03294	NO
Eid3	Eid3	Eid3	66341	EP300 interacting inhibitor of differentiation 3	chr10:82296695-82360469	Ob_PBS_LepR	10hr_PBS_LepR	NOTEST	0.101774	0.0203896	-2.31946	0	1	1	0.200342443437058	4.99145	NO
Serpina7	Serpina7	Serpina7	331535	serine (or cysteine) peptidase inhibitor, clade A (alpha-1 antiproteinase, antitrypsin), member 7	chrX:135613788-135619775	Ob_PBS_LepR	10hr_PBS_LepR	NOTEST	0.0148131	0.00299377	-2.30684	0	1	1	0.202102629857438	4.94798	NO
Egr2	Egr2	Egr2	13654	early growth response 2	chr10:67000616-67004936	Ob_PBS_LepR	10hr_PBS_LepR	NOTEST	0.262911	0.0533936	-2.29983	0	1	1	0.203087028443373	4.924	NO
Tuba3a	Tuba3a	Tuba3a	22144	tubulin, alpha 3A	chr6:125228291-125236060	Ob_PBS_LepR	10hr_PBS_LepR	NOTEST	0.0290604	0.00590717	-2.29852	0	1	1	0.203271519845435	4.91953	NO
Tmprss3	Tmprss3	Tmprss3	140765	transmembrane protease, serine 3	chr17:31316211-31335919	Ob_PBS_LepR	10hr_PBS_LepR	NOTEST	0.029276	0.00595207	-2.29825	0	1	1	0.203309565617286	4.91861	NO
Gm5766	Gm5766	Gm5766	436332	ribosomal protein L7a pseudogene	chr16:4229228-4231205	Ob_PBS_LepR	10hr_PBS_LepR	NOTEST	0.0823569	0.0167866	-2.29458	0	1	1	0.203827413070723	4.90611	NO
Itgad	Itgad	Itgad	381924	integrin, alpha D	chr7:135317459-135349880	Ob_PBS_LepR	10hr_PBS_LepR	OK	0.501452	0.102222	-2.29441	-1.69009	0.0116	0.274754	0.203851432493297	4.90553	NO
Crtam	Crtam	Crtam	54698	cytotoxic and regulatory T cell molecule	chr9:40780880-40812669	Ob_PBS_LepR	10hr_PBS_LepR	NOTEST	0.205958	0.0421726	-2.28797	0	1	1	0.204763432356561	4.88368	NO
Fam150b	Fam150b	Fam150b	100294583	family with sequence similarity 150, member B	chr12:31569188-31596477	Ob_PBS_LepR	10hr_PBS_LepR	OK	6.93716	1.42161	-2.28682	-1.58347	0.0359	0.474006	0.204926718302294	4.87979	NO
Stoml3	Stoml3	Stoml3	229277	stomatin (Epb7.2)-like 3	chr3:53292714-53311574	Ob_PBS_LepR	10hr_PBS_LepR	NOTEST	0.103217	0.0213725	-2.27186	0	1	1	0.207062757854078	4.82945	NO
Pax6os1	Pax6os1	Pax6os1	402728	Pax6 opposite strand transcript 1	chr2:105376236-105510487	Ob_PBS_LepR	10hr_PBS_LepR	NOTEST	0.11193	0.0233249	-2.26265	0	1	1	0.208388851108498	4.79872	NO
Mef2b	Mef2b	Mef2b	17259	myocyte enhancer factor 2B	chr8:72676676-72691387	Ob_PBS_LepR	10hr_PBS_LepR	NOTEST	0.315113	0.0657494	-2.26082	0	1	1	0.208653351611729	4.79264	NO
1700123K08Rik	1700123K08Rik	1700123K08Rik	76658	RIKEN cDNA 1700123K08 gene	chr5:139003067-139005922	Ob_PBS_LepR	10hr_PBS_LepR	NOTEST	0.0800158	0.0167315	-2.25772	0	1	1	0.209102178844591	4.78235	NO
Hemgn	Hemgn	Hemgn	93966	hemogen	chr4:46406860-46417055	Ob_PBS_LepR	10hr_PBS_LepR	NOTEST	0.0275549	0.00578021	-2.25312	0	1	1	0.209769960376174	4.76713	NO
Batf2	Batf2	Batf2	74481	basic leucine zipper transcription factor, ATF-like 2	chr19:6164457-6172475	Ob_PBS_LepR	10hr_PBS_LepR	NOTEST	0.0310623	0.0065548	-2.24454	0	1	1	0.21102122193894	4.73886	NO
Ifng	Ifng	Ifng	15978	interferon gamma	chr10:117878102-117882948	Ob_PBS_LepR	10hr_PBS_LepR	NOTEST	0.0331051	0.00700159	-2.2413	0	1	1	0.211495665289909	4.72823	NO
4930519F16Rik	4930519F16Rik	4930519F16Rik	75106	RIKEN cDNA 4930519F16 gene	chrX:100427619-100451945	Ob_PBS_LepR	10hr_PBS_LepR	NOTEST	0.069263	0.0146612	-2.24008	0	1	1	0.211674590033565	4.72423	NO
Gm6792	Gm6792	Gm6792	627821	predicted gene 6792	chr7:6204311-6233463	Ob_PBS_LepR	10hr_PBS_LepR	NOTEST	0.186359	0.0396759	-2.23175	0	1	1	0.212900316554442	4.69703	NO
Il20rb	Il20rb	Il20rb	213208	interleukin 20 receptor beta	chr9:100358137-100386892	Ob_PBS_LepR	10hr_PBS_LepR	NOTEST	0.225734	0.0483009	-2.2245	0	1	1	0.213972900928142	4.67349	NO
Pdcd1lg2	Pdcd1lg2	Pdcd1lg2	58205	programmed cell death 1 ligand 2	chr19:29485408-29547417	Ob_PBS_LepR	10hr_PBS_LepR	NOTEST	0.030053	0.00649467	-2.21018	0	1	1	0.216107343189646	4.62733	NO
Ifi202b	Ifi202b	Ifi202b	26388	interferon activated gene 202B	chr1:175892699-175912975	Ob_PBS_LepR	10hr_PBS_LepR	NOTEST	0.044202	0.00961055	-2.20142	0	1	1	0.217423532229231	4.59932	NO
Tnn	Tnn	Tnn	329278	tenascin N	chr1:162015162-162083706	Ob_PBS_LepR	10hr_PBS_LepR	NOTEST	0.0478411	0.0104216	-2.19867	0	1	1	0.217838370374442	4.59056	NO
Igsf6	Igsf6	Igsf6	80719	immunoglobulin superfamily, member 6	chr7:128177958-128220349	Ob_PBS_LepR	10hr_PBS_LepR	NOTEST	0.0643385	0.0140568	-2.19442	0	1	1	0.218481041245899	4.57706	NO
Rcvrn	Rcvrn	Rcvrn	19674	recoverin	chr11:67508827-67516857	Ob_PBS_LepR	10hr_PBS_LepR	NOTEST	0.121574	0.026723	-2.18568	0	1	1	0.219808639937722	4.54941	NO
Plin4	Plin4	Plin4	57435	perilipin 4	chr17:56219079-56249225	Ob_PBS_LepR	10hr_PBS_LepR	OK	1.00994	0.222361	-2.18329	-1.18717	0.04635	0.52232	0.220173081501583	4.54188	NO
Cxcl1	Cxcl1	Cxcl1	14825	chemokine (C-X-C motif) ligand 1	chr5:91320270-91322141	Ob_PBS_LepR	10hr_PBS_LepR	OK	0.882739	0.194596	-2.18151	-2.67737	0.0024	0.102265	0.220444899135876	4.53628	NO
Prdm1	Prdm1	Prdm1	12142	PR domain containing 1, with ZNF domain	chr10:44156980-44178493	Ob_PBS_LepR	10hr_PBS_LepR	NOTEST	0.0401082	0.00884893	-2.18032	0	1	1	0.220626807053256	4.53254	NO
Plin1	Plin1	Plin1	103968	perilipin 1	chr7:86866049-86877662	Ob_PBS_LepR	10hr_PBS_LepR	NOTEST	0.0625058	0.0138348	-2.17569	0	1	1	0.221335995746177	4.51802	NO
Wnt8b	Wnt8b	Wnt8b	22423	wingless related MMTV integration site 8b	chr19:44567961-44588763	Ob_PBS_LepR	10hr_PBS_LepR	NOTEST	0.0566635	0.0125665	-2.17283	0	1	1	0.221775207634595	4.50907	NO
Ccdc150	Ccdc150	Ccdc150	78016	coiled-coil domain containing 150	chr1:54307526-54425571	Ob_PBS_LepR	10hr_PBS_LepR	NOTEST	0.0810887	0.018218	-2.15413	0	1	1	0.224668536053512	4.451	NO
Myh3	Myh3	Myh3	17883	myosin, heavy polypeptide 3, skeletal muscle, embryonic	chr11:66891801-66915793	Ob_PBS_LepR	10hr_PBS_LepR	NOTEST	0.0220792	0.00498	-2.14847	0	1	1	0.225551689851765	4.43357	NO
4933437F05Rik	4933437F05Rik	4933437F05Rik	71275	NADP+ dependent oxidoreductase domain containing 1	chr12:88562072-88579551	Ob_PBS_LepR	10hr_PBS_LepR	NOTEST	0.293085	0.0661407	-2.14771	0	1	1	0.225670539947245	4.43124	NO
Itgb1bp2	Itgb1bp2	Itgb1bp2	26549	integrin beta 1 binding protein 2	chrX:98644447-98648880	Ob_PBS_LepR	10hr_PBS_LepR	NOTEST	0.0572392	0.012951	-2.14394	0	1	1	0.226261025456567	4.41967	NO
Hist2h2ab	Hist2h2ab	Hist2h2ab	621893	histone cluster 2, H2ab	chr3:96023838-96024231	Ob_PBS_LepR	10hr_PBS_LepR	NOTEST	0.356934	0.0809233	-2.14103	0	1	1	0.226717867718744	4.41077	NO
1700125H20Rik	1700125H20Rik	1700125H20Rik	73634	RIKEN cDNA 1700125H20 gene	chr11:84984597-84994656	Ob_PBS_LepR	10hr_PBS_LepR	NOTEST	0.366286	0.0832874	-2.1368	0	1	1	0.22738358282321	4.39785	NO
Ccdc152	Ccdc152	Ccdc152	100039139	coiled-coil domain containing 152	chr15:3230626-3253526	Ob_PBS_LepR	10hr_PBS_LepR	NOTEST	0.10444	0.0237482	-2.13679	0	1	1	0.227385158931565	4.39782	NO
Cpvl	Cpvl	Cpvl	71287	carboxypeptidase, vitellogenic-like	chr6:53823374-53928656	Ob_PBS_LepR	10hr_PBS_LepR	NOTEST	0.0464139	0.0106155	-2.12838	0	1	1	0.228714541618397	4.37226	NO
Gm1123	Gm1123	Gm1123	382097	predicted gene 1123	chr9:98907383-98936109	Ob_PBS_LepR	10hr_PBS_LepR	NOTEST	0.359711	0.0824961	-2.12444	0	1	1	0.22934001470143	4.36034	NO
Clec4n	Clec4n	Clec4n	56620	C-type lectin domain family 4, member n	chr6:123179860-123197042	Ob_PBS_LepR	10hr_PBS_LepR	NOTEST	0.0707993	0.0162694	-2.12157	0	1	1	0.229796702326311	4.35167	NO
BC061237	BC061237	BC061237	385138	cDNA sequence BC061237	chr14:45119792-45126016	Ob_PBS_LepR	10hr_PBS_LepR	NOTEST	0.0371355	0.00853781	-2.12086	0	1	1	0.229909821043627	4.34953	NO
Hoxb9	Hoxb9	Hoxb9	15417	homeobox B9	chr11:96132643-96137907	Ob_PBS_LepR	10hr_PBS_LepR	NOTEST	0.0280307	0.00649194	-2.11029	0	1	1	0.231600456164314	4.31778	NO
Pla2g2f	Pla2g2f	Pla2g2f	26971	phospholipase A2, group IIF	chr4:138306447-138313513	Ob_PBS_LepR	10hr_PBS_LepR	NOTEST	0.0861739	0.0200052	-2.10687	0	1	1	0.232150130981359	4.30756	NO
Fas	Fas	Fas	14102	Fas (TNF receptor superfamily member 6)	chr19:34365148-34402260	Ob_PBS_LepR	10hr_PBS_LepR	OK	0.457894	0.106517	-2.10393	-1.17548	0.00665	0.194884	0.232623701124314	4.29879	NO
Gngt1	Gngt1	Gngt1	14699	guanine nucleotide binding protein (G protein), gamma transducing activity polypeptide 1	chr6:3944011-3947436	Ob_PBS_LepR	10hr_PBS_LepR	NOTEST	0.16176	0.037641	-2.10348	0	1	1	0.232696271549827	4.29745	NO
Fabp4	Fabp4	Fabp4	11770	fatty acid binding protein 4, adipocyte	chr3:10204342-10208576	Ob_PBS_LepR	10hr_PBS_LepR	OK	0.706651	0.164581	-2.1022	-2.11414	0.02	0.356613	0.232902817901798	4.29364	NO
Spata18	Spata18	Spata18	73472	spermatogenesis associated 18	chr5:74042618-74070723	Ob_PBS_LepR	10hr_PBS_LepR	NOTEST	0.108854	0.0254349	-2.09752	0	1	1	0.233659564814506	4.27973	NO
Espnl	Espnl	Espnl	227357	espin-like	chr1:93218651-93244880	Ob_PBS_LepR	10hr_PBS_LepR	NOTEST	0.0439025	0.0102765	-2.09496	0	1	1	0.234074551693276	4.27214	NO
Gm581	Gm581	Gm581	100039953	predicted gene 581	chr7:52431718-52434967	Ob_PBS_LepR	10hr_PBS_LepR	NOTEST	0.0359145	0.00842948	-2.09105	0	1	1	0.234709802266018	4.26058	NO
Slfn10-ps	Slfn10-ps	Slfn10-ps	237887	schlafen 10, pseudogene	chr11:82841629-82854035	Ob_PBS_LepR	10hr_PBS_LepR	NOTEST	0.00792441	0.00186304	-2.08864	0	1	1	0.235102209064378	4.25347	NO
Vsx1	Vsx1	Vsx1	114889	visual system homeobox 1 homolog (zebrafish)	chr2:150506439-150514873	Ob_PBS_LepR	10hr_PBS_LepR	NOTEST	0.0461745	0.010863	-2.08767	0	1	1	0.235260333836591	4.25061	NO
1700092M07Rik	1700092M07Rik	1700092M07Rik	74307	RIKEN cDNA 1700092M07 gene	chr19:8815207-8815715	Ob_PBS_LepR	10hr_PBS_LepR	NOTEST	0.509135	0.12014	-2.08334	0	1	1	0.235967487766578	4.23787	NO
Neil3	Neil3	Neil3	234258	nei like 3 (E. coli)	chr8:54672220-54724419	Ob_PBS_LepR	10hr_PBS_LepR	NOTEST	0.0398724	0.0094587	-2.07568	0	1	1	0.237223690848425	4.21543	NO
Rdh16	Rdh16	Rdh16	19683	retinol dehydrogenase 16	chr10:127238208-127252895	Ob_PBS_LepR	10hr_PBS_LepR	NOTEST	0.0398182	0.009455	-2.07428	0	1	1	0.237454005885367	4.21134	NO
Gm525	Gm525	Gm525	217071	predicted gene 525	chr11:88935154-88954378	Ob_PBS_LepR	10hr_PBS_LepR	NOTEST	0.485412	0.116072	-2.06419	0	1	1	0.239120545760081	4.18199	NO
1700022I11Rik	1700022I11Rik	1700022I11Rik	67317	RIKEN cDNA 1700022I11 gene	chr4:42982817-42987197	Ob_PBS_LepR	10hr_PBS_LepR	NOTEST	0.0167025	0.0040038	-2.06062	0	1	1	0.239712990734435	4.17166	NO
Nlrp1c-ps	Nlrp1c-ps	Nlrp1c-ps	627984	NLR family, pyrin domain containing 1C, pseudogene	chr11:71055931-71098734	Ob_PBS_LepR	10hr_PBS_LepR	NOTEST	0.00821171	0.00198049	-2.05182	0	1	1	0.241179635406102	4.14629	NO
Slc25a48	Slc25a48	Slc25a48	328258	solute carrier family 25, member 48	chr13:56539715-56573724	Ob_PBS_LepR	10hr_PBS_LepR	NOTEST	0.0489634	0.0118131	-2.05132	0	1	1	0.241263236384356	4.14485	NO
Apoa4	Apoa4	Apoa4	11808	apolipoprotein A-IV	chr9:46048926-46051541	Ob_PBS_LepR	10hr_PBS_LepR	NOTEST	0.0430666	0.0104554	-2.04232	0	1	1	0.242773019134153	4.11907	NO
Trim55	Trim55	Trim55	381485	tripartite motif-containing 55	chr3:19544459-19591599	Ob_PBS_LepR	10hr_PBS_LepR	NOTEST	0.0506234	0.0123301	-2.03762	0	1	1	0.243565212772986	4.10568	NO
Cnga1	Cnga1	Cnga1	12788	cyclic nucleotide gated channel alpha 1	chr5:72994935-73033991	Ob_PBS_LepR	10hr_PBS_LepR	NOTEST	0.0101704	0.0025004	-2.02414	0	1	1	0.245851659755076	4.06749	NO
Foxn4	Foxn4	Foxn4	116810	forkhead box N4	chr5:114704172-114723770	Ob_PBS_LepR	10hr_PBS_LepR	NOTEST	0.0340131	0.00840069	-2.01751	0	1	1	0.246984087315958	4.04884	NO
Ubtfl1	Ubtfl1	Ubtfl1	546118	upstream binding transcription factor, RNA polymerase I-like 1	chr9:18208861-18215946	Ob_PBS_LepR	10hr_PBS_LepR	NOTEST	0.0101172	0.00249938	-2.01717	0	1	1	0.247042300925371	4.04789	NO
Igsf5	Igsf5	Igsf5	72058	immunoglobulin superfamily, member 5	chr16:96583363-96643728	Ob_PBS_LepR	10hr_PBS_LepR	NOTEST	0.10884	0.0268912	-2.017	0	1	1	0.247071412875183	4.04741	NO
Cd200r2	Cd200r2	Cd200r2	271375	Cd200 receptor 2	chr16:44867209-44915953	Ob_PBS_LepR	10hr_PBS_LepR	NOTEST	0.0523628	0.0129722	-2.01312	0	1	1	0.247736783792625	4.03654	NO
1700020C07Rik	1700020C07Rik	1700020C07Rik	75642	spermatogenesis associated 25	chr2:164652881-164654034	Ob_PBS_LepR	10hr_PBS_LepR	NOTEST	0.0982484	0.0243637	-2.0117	0	1	1	0.247980743469456	4.03257	NO
Snai1	Snai1	Snai1	20613	snail homolog 1 (Drosophila)	chr2:167363726-167368311	Ob_PBS_LepR	10hr_PBS_LepR	NOTEST	0.299917	0.074415	-2.0109	0	1	1	0.24811829132483	4.03034	NO
Il12rb1	Il12rb1	Il12rb1	16161	interleukin 12 receptor, beta 1	chr8:73332347-73345322	Ob_PBS_LepR	10hr_PBS_LepR	NOTEST	0.314793	0.0781676	-2.00976	0	1	1	0.248314428850611	4.02715	NO
Gm6531	Gm6531	Gm6531	624855	predicted gene 6531	chr8:87675822-87697521	Ob_PBS_LepR	10hr_PBS_LepR	NOTEST	0.0625944	0.0155459	-2.0095	0	1	1	0.248359183679334	4.02643	NO
Mir546	Mir546	Mir546	723882	microRNA 546	chr10:126415772-126437031	Ob_PBS_LepR	10hr_PBS_LepR	LOWDATA	74.0561	18.4164	-2.00763	0	1	1	0.248681311908195	4.02121	NO
Il13ra2	Il13ra2	Il13ra2	16165	interleukin 13 receptor, alpha 2	chrX:143818020-143838375	Ob_PBS_LepR	10hr_PBS_LepR	NOTEST	0.0182774	0.00454737	-2.00695	0	1	1	0.24879855300638	4.01932	NO
Cysltr1	Cysltr1	Cysltr1	58861	cysteinyl leukotriene receptor 1	chrX:103771855-103905896	Ob_PBS_LepR	10hr_PBS_LepR	NOTEST	0.0344412	0.0085959	-2.00242	0	1	1	0.249580997474815	4.00672	NO
Psp	Psp	Psp	19194	BPI fold containing family A, member 2	chr2:153834011-153841809	Ob_PBS_LepR	10hr_PBS_LepR	NOTEST	0.185943	0.0465973	-1.99654	0	1	1	0.250600291860211	3.99042	NO
1700057K13Rik	1700057K13Rik	1700057K13Rik	73435	testis expressed 35	chr1:159029278-159038776	Ob_PBS_LepR	10hr_PBS_LepR	NOTEST	0.034974	0.00877007	-1.99562	0	1	1	0.250760149479919	3.98787	NO
Ambn	Ambn	Ambn	11698	ameloblastin	chr5:88885035-88897554	Ob_PBS_LepR	10hr_PBS_LepR	NOTEST	0.102845	0.0258016	-1.99494	0	1	1	0.250878370648532	3.986	NO
Hist1h1e	Hist1h1e	Hist1h1e	50709	histone cluster 1, H1e	chr13:23675538-23714427	Ob_PBS_LepR	10hr_PBS_LepR	OK	0.370065	0.0929096	-1.99388	-1.50363	0.0178	0.336866	0.251062767755229	3.98307	NO
Ceacam10	Ceacam10	Ceacam10	26366	carcinoembryonic antigen-related cell adhesion molecule 10	chr7:25562222-25569674	Ob_PBS_LepR	10hr_PBS_LepR	NOTEST	0.234734	0.0590586	-1.99081	0	1	1	0.251597588582883	3.9746	NO
Hist1h2bj	Hist1h2bj	Hist1h2bj	319183	histone cluster 1, H2bj	chr13:22135098-22135479	Ob_PBS_LepR	10hr_PBS_LepR	NOTEST	0.659708	0.166046	-1.99024	0	1	1	0.251697012893281	3.97303	NO
2410137F16Rik	2410137F16Rik	2410137F16Rik	76798	Srrm4 opposite strand transcript	chr5:116888730-117041826	Ob_PBS_LepR	10hr_PBS_LepR	NOTEST	0.0902544	0.0227964	-1.98519	0	1	1	0.252579595212665	3.95915	NO
Sdr9c7	Sdr9c7	Sdr9c7	70061	4short chain dehydrogenase/reductase family 9C, member 7	chr10:127335590-127348815	Ob_PBS_LepR	10hr_PBS_LepR	NOTEST	0.0228	0.00577866	-1.98023	0	1	1	0.25344946083729	3.94556	NO
Mfsd6l	Mfsd6l	Mfsd6l	215723	major facilitator superfamily domain containing 6-like	chr11:68369687-68371747	Ob_PBS_LepR	10hr_PBS_LepR	NOTEST	0.0473952	0.0120176	-1.97959	0	1	1	0.253561919558273	3.94381	NO
Fam55b	Fam55b	Fam55b	78252	neurexophilin and PC-esterase domain family, member 2	chr9:47970197-48207603	Ob_PBS_LepR	10hr_PBS_LepR	NOTEST	0.0429233	0.0108909	-1.97863	0	1	1	0.25373070120795	3.94119	NO
Bdkrb1	Bdkrb1	Bdkrb1	12061	bradykinin receptor, beta 1	chr12:106842300-106843638	Ob_PBS_LepR	10hr_PBS_LepR	NOTEST	0.0292799	0.00743282	-1.97793	0	1	1	0.253853841983788	3.93927	NO
2310005G13Rik	2310005G13Rik	2310005G13Rik	69457	RIKEN cDNA 2310005G13 gene	chr16:57037079-57071459	Ob_PBS_LepR	10hr_PBS_LepR	NOTEST	0.0550945	0.0140144	-1.97499	0	1	1	0.254371686189732	3.93126	NO
Kcne2	Kcne2	Kcne2	246133	potassium voltage-gated channel, Isk-related subfamily, gene 2	chr16:92292633-92298378	Ob_PBS_LepR	10hr_PBS_LepR	NOTEST	0.279524	0.0711877	-1.97327	0	1	1	0.254675132309423	3.92657	NO
Gm4902	Gm4902	Gm4902	236451	PHD finger protein 11B	chr14:59939800-59960167	Ob_PBS_LepR	10hr_PBS_LepR	NOTEST	0.0253894	0.00650879	-1.96377	0	1	1	0.256357675742569	3.9008	NO
Ang	Ang	Ang	11727	angiogenin, ribonuclease, RNase A family, 5	chr14:51710751-51725826	Ob_PBS_LepR	10hr_PBS_LepR	OK	0.48953	0.12567	-1.96175	-1.05633	0.07945	0.654591	0.256716868219187	3.89534	NO
Psca	Psca	Psca	72373	prostate stem cell antigen	chr15:74545268-74547495	Ob_PBS_LepR	10hr_PBS_LepR	NOTEST	0.364286	0.0935349	-1.9615	0	1	1	0.256761357717149	3.89467	NO
Batf3	Batf3	Batf3	381319	basic leucine zipper transcription factor, ATF-like 3	chr1:192922292-192932822	Ob_PBS_LepR	10hr_PBS_LepR	NOTEST	0.46485	0.119574	-1.95886	0	1	1	0.25723163767609	3.88755	NO
Nepn	Nepn	Nepn	66650	nephrocan	chr10:52111413-52124410	Ob_PBS_LepR	10hr_PBS_LepR	NOTEST	0.0338276	0.00871068	-1.95734	0	1	1	0.257502795559069	3.88345	NO
Anxa13	Anxa13	Anxa13	69787	annexin A13	chr15:58173018-58220829	Ob_PBS_LepR	10hr_PBS_LepR	NOTEST	0.023803	0.00616977	-1.94786	0	1	1	0.259200427000865	3.85802	NO
Pah	Pah	Pah	18478	phenylalanine hydroxylase	chr10:86984539-87046882	Ob_PBS_LepR	10hr_PBS_LepR	NOTEST	0.195992	0.0509206	-1.94447	0	1	1	0.259810204251263	3.84896	NO
4930469G21Rik	4930469G21Rik	4930469G21Rik	100502590	RIKEN cDNA 4930469G21 gene	chr1:163072842-163100638	Ob_PBS_LepR	10hr_PBS_LepR	NOTEST	0.0684457	0.0180173	-1.92558	0	1	1	0.263234410803296	3.7989	NO
Pcp2	Pcp2	Pcp2	18545	Purkinje cell protein 2 (L7)	chr8:3621550-3625545	Ob_PBS_LepR	10hr_PBS_LepR	OK	8.1183	2.13852	-1.92457	-1.01468	0.1224	0.773548	0.263418760116847	3.79624	NO
F830045P16Rik	F830045P16Rik	F830045P16Rik	228592	RIKEN cDNA F830045P16 gene	chr2:129284094-129362338	Ob_PBS_LepR	10hr_PBS_LepR	NOTEST	0.0149133	0.00393612	-1.92175	0	1	1	0.26393416175199	3.78882	NO
Gcm1	Gcm1	Gcm1	14531	glial cells missing homolog 1 (Drosophila)	chr9:77899764-77913431	Ob_PBS_LepR	10hr_PBS_LepR	NOTEST	0.0420786	0.011128	-1.9189	0	1	1	0.264456070967325	3.78135	NO
Rnase13	Rnase13	Rnase13	497071	ribonuclease, RNase A family, 13 (non-active)	chr14:52541834-52542448	Ob_PBS_LepR	10hr_PBS_LepR	NOTEST	0.067486	0.0178605	-1.91782	0	1	1	0.264654116624833	3.77852	NO
Tmco2	Tmco2	Tmco2	69469	transmembrane and coiled-coil domains 2	chr4:120778255-120781831	Ob_PBS_LepR	10hr_PBS_LepR	NOTEST	0.102922	0.0273929	-1.90967	0	1	1	0.26615341820329	3.75723	NO
Glipr1l1	Glipr1l1	Glipr1l1	69286	GLI pathogenesis-related 1 like 1	chr10:111497244-111515566	Ob_PBS_LepR	10hr_PBS_LepR	NOTEST	0.0741038	0.0198759	-1.89853	0	1	1	0.268216519329196	3.72833	NO
Prss8	Prss8	Prss8	76560	protease, serine, 8 (prostasin)	chr7:135056030-135073627	Ob_PBS_LepR	10hr_PBS_LepR	NOTEST	0.188221	0.0506385	-1.89412	0	1	1	0.26903765234243	3.71695	NO
Taf7l	Taf7l	Taf7l	74469	TAF7-like RNA polymerase II, TATA box binding protein (TBP)-associated factor	chrX:130994654-131011029	Ob_PBS_LepR	10hr_PBS_LepR	NOTEST	0.0630177	0.0169773	-1.89215	0	1	1	0.269405274178772	3.71188	NO
H19	H19	H19	14955	H19 fetal liver mRNA	chr7:149761436-149764051	Ob_PBS_LepR	10hr_PBS_LepR	NOTEST	0.080723	0.0217576	-1.89146	0	1	1	0.269534153875357	3.7101	NO
1700113H08Rik	1700113H08Rik	1700113H08Rik	76640	RIKEN cDNA 1700113H08 gene	chr10:86520790-86693344	Ob_PBS_LepR	10hr_PBS_LepR	NOTEST	0.0458911	0.0123824	-1.88993	0	1	1	0.269820150563867	3.70617	NO
BC055004	BC055004	BC055004	381680	neurexophilin and PC-esterase domain family, member 5	chr5:138667131-138693103	Ob_PBS_LepR	10hr_PBS_LepR	NOTEST	0.0129164	0.00351019	-1.87958	0	1	1	0.271762820202116	3.67968	NO
Mup6	Mup6	Mup6	620807	major urinary protein 6	chr4:60016420-60019086	Ob_PBS_LepR	10hr_PBS_LepR	OK	0.774109	0.211067	-1.87484	-2.03595	0.0342	0.469903	0.272657170137388	3.66761	NO
Tnfrsf25	Tnfrsf25	Tnfrsf25	85030	tumor necrosis factor receptor superfamily, member 25	chr4:151490451-151494220	Ob_PBS_LepR	10hr_PBS_LepR	NOTEST	0.0838069	0.0228553	-1.87454	0	1	1	0.272713873497372	3.66685	NO
Slc27a6	Slc27a6	Slc27a6	225579	solute carrier family 27 (fatty acid transporter), member 6	chr18:58715893-58772523	Ob_PBS_LepR	10hr_PBS_LepR	NOTEST	0.021227	0.00579515	-1.87298	0	1	1	0.273008921117458	3.66288	NO
Cd209a	Cd209a	Cd209a	170786	CD209a antigen	chr8:3743394-3748984	Ob_PBS_LepR	10hr_PBS_LepR	NOTEST	0.0184918	0.00505835	-1.87015	0	1	1	0.273544982796559	3.65571	NO
Tcp10c	Tcp10c	Tcp10c	21462	t-complex protein 10b	chr17:13253976-13570089	Ob_PBS_LepR	10hr_PBS_LepR	NOTEST	0.0738363	0.0202117	-1.86914	0	1	1	0.273736552848705	3.65315	NO
Cyp11b1	Cyp11b1	Cyp11b1	110115	cytochrome P450, family 11, subfamily b, polypeptide 1	chr15:74665321-74672073	Ob_PBS_LepR	10hr_PBS_LepR	NOTEST	0.0124046	0.00340907	-1.86342	0	1	1	0.274824018414301	3.63869	NO
Gm1574	Gm1574	Gm1574	380842	stathmin domain containing 1	chr13:46369089-46395484	Ob_PBS_LepR	10hr_PBS_LepR	NOTEST	0.313903	0.0864536	-1.86032	0	1	1	0.275415183151201	3.63088	NO
Ms4a6d	Ms4a6d	Ms4a6d	68774	membrane-spanning 4-domains, subfamily A, member 6D	chr19:11661095-11679294	Ob_PBS_LepR	10hr_PBS_LepR	NOTEST	0.0413724	0.0114026	-1.85931	0	1	1	0.275608062949099	3.62834	NO
Cd300lb	Cd300lb	Cd300lb	217304	CD300 antigen like family member B	chr11:114784094-114795700	Ob_PBS_LepR	10hr_PBS_LepR	NOTEST	0.0285304	0.00788165	-1.85593	0	1	1	0.276254524827951	3.61985	NO
Mir132	Mir132	Mir132	387150	microRNA 132	chr11:74987183-74987249	Ob_PBS_LepR	10hr_PBS_LepR	OK	330.232	91.5572	-1.85073	-189.873	0.2684	0.924141	0.277252043693236	3.60683	NO
Krt83	Krt83	Krt83	406219	keratin 83	chr15:101261920-101269235	Ob_PBS_LepR	10hr_PBS_LepR	NOTEST	0.116652	0.0324673	-1.84515	0	1	1	0.278326464872078	3.5929	NO
Hhipl2	Hhipl2	Hhipl2	78772	hedgehog interacting protein-like 2	chr1_random:391850-410401	Ob_PBS_LepR	10hr_PBS_LepR	NOTEST	0.084873	0.0236792	-1.84169	0	1	1	0.278994773317454	3.5843	NO
Phldb3	Phldb3	Phldb3	232970	pleckstrin homology-like domain, family B, member 3	chr7:25396346-25414316	Ob_PBS_LepR	10hr_PBS_LepR	NOTEST	0.072914	0.0203591	-1.84052	0	1	1	0.279221124883998	3.58139	NO
Dupd1	Dupd1	Dupd1	435391	dual specificity phosphatase and pro isomerase domain containing 1	chr14:22495793-22533798	Ob_PBS_LepR	10hr_PBS_LepR	NOTEST	0.176804	0.0496988	-1.83086	0	1	1	0.281097007444913	3.55749	NO
Ceacam18	Ceacam18	Ceacam18	72431	carcinoembryonic antigen-related cell adhesion molecule 18	chr7:50890108-50904664	Ob_PBS_LepR	10hr_PBS_LepR	NOTEST	0.0136574	0.00384184	-1.82981	0	1	1	0.281301665589526	3.5549	NO
Fam83e	Fam83e	Fam83e	73813	family with sequence similarity 83, member E	chr7:52976589-52984862	Ob_PBS_LepR	10hr_PBS_LepR	NOTEST	0.0185837	0.0052306	-1.82899	0	1	1	0.281461597470556	3.55288	NO
Serpina12	Serpina12	Serpina12	68054	serine (or cysteine) peptidase inhibitor, clade A (alpha-1 antiproteinase, antitrypsin), member 12	chr12:105266978-105282653	Ob_PBS_LepR	10hr_PBS_LepR	NOTEST	0.0973862	0.0274475	-1.82704	0	1	1	0.281842288600517	3.54808	NO
Actl7b	Actl7b	Actl7b	11471	actin-like 7b	chr4:56752876-56754297	Ob_PBS_LepR	10hr_PBS_LepR	NOTEST	0.024346	0.00686974	-1.82536	0	1	1	0.282170681523442	3.54395	NO
Serpinf2	Serpinf2	Serpinf2	18816	serine (or cysteine) peptidase inhibitor, clade F, member 2	chr11:75245237-75253003	Ob_PBS_LepR	10hr_PBS_LepR	NOTEST	0.0134376	0.0037923	-1.82513	0	1	1	0.282215669846289	3.54339	NO
Spink8	Spink8	Spink8	78709	serine peptidase inhibitor, Kazal type 8	chr9:109719140-109729141	Ob_PBS_LepR	10hr_PBS_LepR	OK	1.80757	0.516528	-1.80714	-3.02181	0.00105	0.0597768	0.285756852490069	3.49948	NO
S100a4	S100a4	S100a4	20198	S100 calcium binding protein A4	chr3:90407691-90409967	Ob_PBS_LepR	10hr_PBS_LepR	OK	2.25577	0.646784	-1.80226	-3.09942	0.00245	0.10313	0.286725078303342	3.48766	NO
Aurkc	Aurkc	Aurkc	20871	aurora kinase C	chr7:6948095-6955802	Ob_PBS_LepR	10hr_PBS_LepR	NOTEST	0.153757	0.0442085	-1.79825	0	1	1	0.287523145056149	3.47798	NO
Ifnz	Ifnz	Ifnz	319146	interferon zeta	chr4:88428034-88429496	Ob_PBS_LepR	10hr_PBS_LepR	NOTEST	0.0239716	0.00689466	-1.79777	0	1	1	0.287618822983323	3.47682	NO
Npff	Npff	Npff	54615	neuropeptide FF-amide peptide precursor	chr15:102354269-102355373	Ob_PBS_LepR	10hr_PBS_LepR	OK	0.709305	0.204996	-1.79081	-1.02613	0.05565	0.563847	0.289009736126379	3.46009	NO
Hus1b	Hus1b	Hus1b	210554	Hus1 homolog b (S. pombe)	chr13:30905786-31065916	Ob_PBS_LepR	10hr_PBS_LepR	NOTEST	0.0411158	0.0118889	-1.79009	0	1	1	0.289154007048038	3.45836	NO
Olfr49	Olfr49	Olfr49	18348	olfactory receptor 49	chr14:54901570-54902600	Ob_PBS_LepR	10hr_PBS_LepR	NOTEST	0.0938301	0.0271376	-1.78976	0	1	1	0.289220155287039	3.45757	NO
Adcy10	Adcy10	Adcy10	271639	adenylate cyclase 10	chr1:167415313-167506904	Ob_PBS_LepR	10hr_PBS_LepR	NOTEST	0.0250343	0.00724707	-1.78844	0	1	1	0.289484899601503	3.45441	NO
Hist1h2ba	Hist1h2ba	Hist1h2ba	319177	histone cluster 1, H2ba	chr13:24025641-24026025	Ob_PBS_LepR	10hr_PBS_LepR	NOTEST	0.143218	0.0415293	-1.78601	0	1	1	0.289972903680386	3.4486	NO
Tbx10	Tbx10	Tbx10	109575	T-box 10	chr19:3992751-3999512	Ob_PBS_LepR	10hr_PBS_LepR	NOTEST	0.0188524	0.00548908	-1.78011	0	1	1	0.291161195838944	3.43452	NO
Ifitm5	Ifitm5	Ifitm5	73835	interferon induced transmembrane protein 5	chr7:148134860-148136138	Ob_PBS_LepR	10hr_PBS_LepR	NOTEST	0.0957285	0.0279356	-1.77684	0	1	1	0.291821887743032	3.42675	NO
Tmem217	Tmem217	Tmem217	71138	transmembrane protein 217	chr17:29662962-29686538	Ob_PBS_LepR	10hr_PBS_LepR	NOTEST	0.0454326	0.0132955	-1.77279	0	1	1	0.292642254540815	3.41714	NO
Ucma	Ucma	Ucma	68527	upper zone of growth plate and cartilage matrix associated	chr2:4897167-4906794	Ob_PBS_LepR	10hr_PBS_LepR	NOTEST	0.359018	0.105364	-1.76867	0	1	1	0.293479166898152	3.4074	NO
Olfr70	Olfr70	Olfr70	56014	olfactory receptor 70	chr4:43707871-43713679	Ob_PBS_LepR	10hr_PBS_LepR	NOTEST	0.024233	0.00711587	-1.76786	0	1	1	0.29364398681107	3.40548	NO
Aym1	Aym1	Aym1	503692	activator of yeast meiotic promoters 1	chr5:113786313-113786841	Ob_PBS_LepR	10hr_PBS_LepR	NOTEST	0.0825616	0.0242907	-1.76506	0	1	1	0.29421444801534	3.39888	NO
Oas1a	Oas1a	Oas1a	246730	2'-5' oligoadenylate synthetase 1A	chr5:121346265-121357534	Ob_PBS_LepR	10hr_PBS_LepR	NOTEST	0.0859622	0.025317	-1.7636	0	1	1	0.29451234223971	3.39544	NO
1190003J15Rik	1190003J15Rik	1190003J15Rik	76974	urate (5-hydroxyiso-) hydrolase	chr7:148021394-148023867	Ob_PBS_LepR	10hr_PBS_LepR	NOTEST	0.161753	0.0476516	-1.7632	0	1	1	0.294594009720569	3.3945	NO
Fam26d	Fam26d	Fam26d	270711	family with sequence similarity 26, member D	chr10:33757402-33829621	Ob_PBS_LepR	10hr_PBS_LepR	NOTEST	0.00698465	0.00207212	-1.75308	0	1	1	0.296667748204954	3.37077	NO
Tnfsf13	Tnfsf13	Tnfsf13	69583	tumor necrosis factor (ligand) superfamily, member 13	chr11:69496078-69509600	Ob_PBS_LepR	10hr_PBS_LepR	NOTEST	0.227092	0.067461	-1.75115	0	1	1	0.297064888205058	3.36627	NO
Cxcl11	Cxcl11	Cxcl11	56066	chemokine (C-X-C motif) ligand 11	chr5:92760866-92843653	Ob_PBS_LepR	10hr_PBS_LepR	NOTEST	0.0481621	0.0143201	-1.74985	0	1	1	0.297332691441138	3.36324	NO
Nps	Nps	Nps	100043254	neuropeptide S	chr7:142460301-142464625	Ob_PBS_LepR	10hr_PBS_LepR	NOTEST	0.187713	0.0558491	-1.74892	0	1	1	0.297524421876382	3.36107	NO
Erp27	Erp27	Erp27	69187	endoplasmic reticulum protein 27	chr6:136855907-136870701	Ob_PBS_LepR	10hr_PBS_LepR	NOTEST	0.16515	0.049165	-1.74807	0	1	1	0.297699767507996	3.35909	NO
Sh2d1a	Sh2d1a	Sh2d1a	20400	SH2 domain protein 1A	chrX:39855784-39875252	Ob_PBS_LepR	10hr_PBS_LepR	NOTEST	0.459817	0.137622	-1.74035	0	1	1	0.299297057427355	3.34116	NO
2210409E12Rik	2210409E12Rik	2210409E12Rik	72381	transcription elongation factor B (SIII), polypeptide 2 pseudogene	chr11:88833951-88834328	Ob_PBS_LepR	10hr_PBS_LepR	NOTEST	0.142229	0.0428529	-1.73075	0	1	1	0.301295284719543	3.319	NO
Akr1c13	Akr1c13	Akr1c13	27384	aldo-keto reductase family 1, member C13	chr13:4190432-4204849	Ob_PBS_LepR	10hr_PBS_LepR	NOTEST	0.129166	0.0389928	-1.72795	0	1	1	0.301880610075014	3.31257	NO
Slc43a1	Slc43a1	Slc43a1	72401	solute carrier family 43, member 1	chr2:84679564-84703743	Ob_PBS_LepR	10hr_PBS_LepR	NOTEST	0.0644303	0.0194694	-1.72653	0	1	1	0.302177888076884	3.30931	NO
Cpb2	Cpb2	Cpb2	56373	carboxypeptidase B2 (plasma)	chr14:75642093-75683360	Ob_PBS_LepR	10hr_PBS_LepR	NOTEST	0.0716866	0.0216722	-1.72586	0	1	1	0.30231825468136	3.30777	NO
Lypd2	Lypd2	Lypd2	68311	Ly6/Plaur domain containing 2	chr15:74562681-74564743	Ob_PBS_LepR	10hr_PBS_LepR	NOTEST	0.0945341	0.028648	-1.7224	0	1	1	0.303044171431274	3.29985	NO
Retnla	Retnla	Retnla	57262	resistin like alpha	chr16:48842664-48844574	Ob_PBS_LepR	10hr_PBS_LepR	NOTEST	0.127939	0.0388147	-1.72078	0	1	1	0.303384650382219	3.29615	NO
Gprc5d	Gprc5d	Gprc5d	93746	G protein-coupled receptor, family C, group 5, member D	chr6:135056008-135068301	Ob_PBS_LepR	10hr_PBS_LepR	NOTEST	0.13613	0.0414034	-1.71717	0	1	1	0.304144748644144	3.28791	NO
Sctr	Sctr	Sctr	319229	secretin receptor	chr1:121903556-121960109	Ob_PBS_LepR	10hr_PBS_LepR	NOTEST	0.131371	0.0399791	-1.71633	0	1	1	0.304321886550853	3.28599	NO
Gm13718	Gm13718	Gm13718	100270744	predicted gene 13718	chr2:84499235-84508938	Ob_PBS_LepR	10hr_PBS_LepR	NOTEST	0.0417535	0.0127133	-1.71556	0	1	1	0.304484353593609	3.28424	NO
Gm5084	Gm5084	Gm5084	100503759	predicted gene 5084	chr13:60306831-60317379	Ob_PBS_LepR	10hr_PBS_LepR	NOTEST	0.0127931	0.00389944	-1.71403	0	1	1	0.304807435160746	3.28076	NO
Hist1h2ac	Hist1h2ac	Hist1h2ac	319164	histone cluster 1, H2ac	chr13:23773335-23775828	Ob_PBS_LepR	10hr_PBS_LepR	NOTEST	0.0606775	0.018506	-1.71317	0	1	1	0.304989187043404	3.2788	NO
2010016I18Rik	2010016I18Rik	2010016I18Rik	69206	RIKEN cDNA 2010016I18 gene	chr3:106284903-106303972	Ob_PBS_LepR	10hr_PBS_LepR	NOTEST	0.0551387	0.0168246	-1.7125	0	1	1	0.305130859542539	3.27728	NO
Aspn	Aspn	Aspn	66695	asporin	chr13:49559427-49748100	Ob_PBS_LepR	10hr_PBS_LepR	NOTEST	0.149795	0.0457964	-1.70968	0	1	1	0.30572787451547	3.27088	NO
Fgfbp1	Fgfbp1	Fgfbp1	14181	fibroblast growth factor binding protein 1	chr5:44370098-44373001	Ob_PBS_LepR	10hr_PBS_LepR	NOTEST	0.387926	0.11888	-1.70628	0	1	1	0.306449233203171	3.26318	NO
Gm11166	Gm11166	Gm11166	625850	predicted gene 11166	chr17:13253976-13570089	Ob_PBS_LepR	10hr_PBS_LepR	NOTEST	0.034619	0.0106225	-1.70444	0	1	1	0.306840325084096	3.25902	NO
Mir715	Mir715	Mir715			chr17:39981080-39981190	Ob_PBS_LepR	10hr_PBS_LepR	OK	87.5831	26.8776	-1.70425	-46.1561	0.05655	0.566356	0.306880737991367	3.25859	NO
Gm13315	Gm13315	Gm13315	625342	lactate dehydrogenase A pseudogene	chr2:14525932-14908560	Ob_PBS_LepR	10hr_PBS_LepR	NOTEST	0.066184	0.0203761	-1.69961	0	1	1	0.30786931760047	3.24813	NO
Mir344g	Mir344g	Mir344g	100526507	microRNA 344g	chr7:69088786-69127245	Ob_PBS_LepR	10hr_PBS_LepR	OK	212.361	65.5808	-1.69517	-74.5717	0.53195	0.996993	0.308818267530718	3.23815	NO
Pde6c	Pde6c	Pde6c	110855	phosphodiesterase 6C, cGMP specific, cone, alpha prime	chr19:38207270-38258441	Ob_PBS_LepR	10hr_PBS_LepR	NOTEST	0.026365	0.00818182	-1.68813	0	1	1	0.310328908152603	3.22239	NO
BC018465	BC018465	BC018465	228802	BPI fold containing family B, member 5	chr2:154049477-154066638	Ob_PBS_LepR	10hr_PBS_LepR	NOTEST	0.0171742	0.00533595	-1.68642	0	1	1	0.310696953397379	3.21857	NO
Rnf222	Rnf222	Rnf222	320040	ring finger protein 222	chr11:68702054-68708517	Ob_PBS_LepR	10hr_PBS_LepR	NOTEST	0.0389188	0.0121227	-1.68276	0	1	1	0.311486166964578	3.21042	NO
D430050G20	D430050G20	D430050G20	328287	predicted gene, 20554	chr13:72760913-72766012	Ob_PBS_LepR	10hr_PBS_LepR	NOTEST	0.107509	0.0336079	-1.67759	0	1	1	0.312604402176483	3.19893	NO
Slc5a1	Slc5a1	Slc5a1	20537	solute carrier family 5 (sodium/glucose cotransporter), member 1	chr5:33446867-33505348	Ob_PBS_LepR	10hr_PBS_LepR	NOTEST	0.0439665	0.0137455	-1.67745	0	1	1	0.31263473896881	3.19862	NO
Abcg8	Abcg8	Abcg8	67470	ATP-binding cassette, sub-family G (WHITE), member 8	chr17:85082470-85099673	Ob_PBS_LepR	10hr_PBS_LepR	NOTEST	0.0210408	0.00659529	-1.67368	0	1	1	0.313452773450027	3.19027	NO
Hist1h2ak	Hist1h2ak	Hist1h2ak	319169	histone cluster 1, H2ak	chr13:21845303-21845696	Ob_PBS_LepR	10hr_PBS_LepR	NOTEST	0.159644	0.0500468	-1.67351	0	1	1	0.313489711340319	3.1899	NO
Ltbp2	Ltbp2	Ltbp2	16997	latent transforming growth factor beta binding protein 2	chr12:86124161-86220705	Ob_PBS_LepR	10hr_PBS_LepR	NOTEST	0.0477516	0.0151061	-1.66042	0	1	1	0.31634703956117	3.16109	NO
0610010B08Rik	0610010B08Rik,Gm14308,Gm14430	0610010B08Rik,Gm14308,Gm14430	100039060	RIKEN cDNA 0610010B08 gene	chr2:176266768-176598837	Ob_PBS_LepR	10hr_PBS_LepR	NOTEST	0.0576264	0.0182801	-1.65645	0	1	1	0.317218760391741	3.1524	NO
C1qtnf9	C1qtnf9	C1qtnf9	239126	C1q and tumor necrosis factor related protein 9	chr14:61386970-61399705	Ob_PBS_LepR	10hr_PBS_LepR	NOTEST	0.0518619	0.0166107	-1.64256	0	1	1	0.320287633284858	3.12219	NO
Yipf7	Yipf7	Yipf7	75581	Yip1 domain family, member 7	chr5:69907916-69933871	Ob_PBS_LepR	10hr_PBS_LepR	NOTEST	0.0486728	0.0156242	-1.63933	0	1	1	0.321005517506095	3.11521	NO
Lrg1	Lrg1	Lrg1	76905	leucine-rich alpha-2-glycoprotein 1	chr17:56259100-56261369	Ob_PBS_LepR	10hr_PBS_LepR	NOTEST	0.242092	0.0781645	-1.63097	0	1	1	0.322871051420548	3.09721	NO
Ccl3	Ccl3	Ccl3	20302	chemokine (C-C motif) ligand 3	chr11:83461344-83462880	Ob_PBS_LepR	10hr_PBS_LepR	NOTEST	0.156803	0.0507148	-1.62847	0	1	1	0.323431029361776	3.09185	NO
Il6	Il6	Il6	16193	interleukin 6	chr5:30339700-30346508	Ob_PBS_LepR	10hr_PBS_LepR	NOTEST	0.0215944	0.00698739	-1.62783	0	1	1	0.323574539786963	3.09048	NO
Cryba4	Cryba4	Cryba4	12959	crystallin, beta A4	chr5:112675552-112681522	Ob_PBS_LepR	10hr_PBS_LepR	NOTEST	0.255212	0.0826894	-1.62592	0	1	1	0.324003207412981	3.08639	NO
Mir22	Mir22	Mir22	387141	microRNA 22	chr11:75275040-75280192	Ob_PBS_LepR	10hr_PBS_LepR	LOWDATA	127.178	41.3518	-1.62083	0	1	1	0.325148348242196	3.07552	NO
Mrap	Mrap	Mrap	77037	melanocortin 2 receptor accessory protein	chr16:90738568-90750021	Ob_PBS_LepR	10hr_PBS_LepR	NOTEST	0.0602864	0.0196675	-1.61602	0	1	1	0.326234214324374	3.06528	NO
4930404I05Rik	4930404I05Rik	4930404I05Rik	67394	RIKEN cDNA 4930404I05 gene	chr16:90936341-91044624	Ob_PBS_LepR	10hr_PBS_LepR	NOTEST	0.232073	0.0757736	-1.61481	0	1	1	0.326507944372423	3.06271	NO
Serpina1a	Serpina1a	Serpina1a	20700	serine (or cysteine) peptidase inhibitor, clade A, member 1A	chr12:105091668-105101829	Ob_PBS_LepR	10hr_PBS_LepR	NOTEST	0.0812333	0.0265342	-1.61422	0	1	1	0.326641499335702	3.06146	NO
Gm10494	Gm10494	Gm10494	100038718	predicted gene 10494	chr17:79905388-79909826	Ob_PBS_LepR	10hr_PBS_LepR	NOTEST	0.0180627	0.00593014	-1.60688	0	1	1	0.328307588077852	3.04592	NO
S100a8	S100a8	S100a8	20201	S100 calcium binding protein A8 (calgranulin A)	chr3:90472992-90473956	Ob_PBS_LepR	10hr_PBS_LepR	NOTEST	0.583151	0.191503	-1.6065	0	1	1	0.32839407434945	3.04512	NO
Pappa2	Pappa2	Pappa2	23850	pappalysin 2	chr1:160641861-160887569	Ob_PBS_LepR	10hr_PBS_LepR	NOTEST	0.165466	0.0543759	-1.60549	0	1	1	0.328624056523878	3.04299	NO
Sbk2	Sbk2	Sbk2	381836	SH3-binding domain kinase family, member 2	chr7:4908682-4915950	Ob_PBS_LepR	10hr_PBS_LepR	NOTEST	0.0955113	0.0314347	-1.60331	0	1	1	0.329121002834751	3.0384	NO
Poln	Poln	Poln	272158	DNA polymerase N	chr5:34349846-34512097	Ob_PBS_LepR	10hr_PBS_LepR	NOTEST	0.0776191	0.0255577	-1.60265	0	1	1	0.32927160261492	3.03701	NO
Arl11	Arl11	Arl11	219144	ADP-ribosylation factor-like 11	chr14:61928589-61930773	Ob_PBS_LepR	10hr_PBS_LepR	NOTEST	0.133426	0.0443256	-1.58983	0	1	1	0.332210597260434	3.01014	NO
Rhox4a	Rhox4a	Rhox4a	664609	reproductive homeobox 4A	chrX:34784986-34831313	Ob_PBS_LepR	10hr_PBS_LepR	NOTEST	0.0882278	0.0294495	-1.58299	0	1	1	0.333789389467701	2.9959	NO
Gucy2d	Gucy2d	Gucy2d	14918	guanylate cyclase 2d	chr7:105591931-105625802	Ob_PBS_LepR	10hr_PBS_LepR	NOTEST	0.015236	0.00510014	-1.57888	0	1	1	0.334741656114902	2.98738	NO
4930583K01Rik	4930583K01Rik	4930583K01Rik	67745	RIKEN cDNA 4930583K01 gene	chr7:125387420-125389065	Ob_PBS_LepR	10hr_PBS_LepR	NOTEST	0.0965253	0.0324126	-1.57435	0	1	1	0.335794382322579	2.97801	NO
Kif14	Kif14	Kif14	381293	kinesin family member 14	chr1:138364534-138428088	Ob_PBS_LepR	10hr_PBS_LepR	NOTEST	0.015438	0.0051905	-1.57254	0	1	1	0.336215933127477	2.97428	NO
Zfp936	Zfp936	Zfp936	668620	zinc finger protein 936	chr7:50432957-50447479	Ob_PBS_LepR	10hr_PBS_LepR	NOTEST	0.014432	0.00486766	-1.56798	0	1	1	0.337280309250424	2.96489	NO
Timm8a2	Timm8a2	Timm8a2	223262	translocase of inner mitochondrial membrane 8A2	chr14:122433895-122437644	Ob_PBS_LepR	10hr_PBS_LepR	NOTEST	0.0636307	0.0215029	-1.56519	0	1	1	0.337933200211747	2.95916	NO
Stmn1-rs1	Stmn1-rs1	Stmn1-rs1	111186	stathmin 1, related sequence 1	chr9:115151699-115219539	Ob_PBS_LepR	10hr_PBS_LepR	NOTEST	0.133964	0.045311	-1.56391	0	1	1	0.338233157186771	2.95654	NO
Slc9a4	Slc9a4	Slc9a4	110895	solute carrier family 9 (sodium/hydrogen exchanger), member 4	chr1:40637071-40687576	Ob_PBS_LepR	10hr_PBS_LepR	NOTEST	0.0415893	0.014131	-1.55735	0	1	1	0.339774620639962	2.94313	NO
Cpa3	Cpa3	Cpa3	12873	carboxypeptidase A3, mast cell	chr3:20115514-20142080	Ob_PBS_LepR	10hr_PBS_LepR	NOTEST	0.0663812	0.0225833	-1.55552	0	1	1	0.340205884393595	2.9394	NO
Dsg3	Dsg3	Dsg3	13512	desmoglein 3	chr18:20668804-20699811	Ob_PBS_LepR	10hr_PBS_LepR	NOTEST	0.00488309	0.00166526	-1.55205	0	1	1	0.341025139484331	2.93234	NO
Serpinb6c	Serpinb6c	Serpinb6c	97848	serine (or cysteine) peptidase inhibitor, clade B, member 6c	chr13:33971684-33997577	Ob_PBS_LepR	10hr_PBS_LepR	NOTEST	0.161725	0.0551918	-1.55101	0	1	1	0.341271063952335	2.93022	NO
Nanos2	Nanos2	Nanos2	378430	nanos homolog 2 (Drosophila)	chr7:19572872-19574311	Ob_PBS_LepR	10hr_PBS_LepR	OK	0.459999	0.157048	-1.55042	-2.0194	0.00605	0.184299	0.341410657628997	2.92902	NO
Mos	Mos	Mos	17451	Moloney sarcoma oncogene	chr4:3797804-3799252	Ob_PBS_LepR	10hr_PBS_LepR	NOTEST	0.0359794	0.012288	-1.54992	0	1	1	0.341529002052713	2.92801	NO
Krt86	Krt86	Krt86	16679	keratin 86	chr15:101303908-101310414	Ob_PBS_LepR	10hr_PBS_LepR	NOTEST	0.0278269	0.00950755	-1.54933	0	1	1	0.341668701236497	2.92681	NO
Amica1	Amica1	Amica1	270152	adhesion molecule, interacts with CXADR antigen 1	chr9:44887265-44943689	Ob_PBS_LepR	10hr_PBS_LepR	NOTEST	0.24317	0.0831682	-1.54786	0	1	1	0.342017013903353	2.92383	NO
Gm6588	Gm6588	Gm6588	625464	predicted gene 6588	chr5:112848177-113006205	Ob_PBS_LepR	10hr_PBS_LepR	NOTEST	0.021185	0.00724748	-1.54749	0	1	1	0.342104740359921	2.92308	NO
Krt76	Krt76	Krt76	77055	keratin 76	chr15:101714781-101723351	Ob_PBS_LepR	10hr_PBS_LepR	NOTEST	0.0489081	0.0167574	-1.54527	0	1	1	0.342631571835055	2.91859	NO
Has2as	Has2as	Has2as	594843	Has2 opposite strand transcript (non-protein coding)	chr15:56497181-56526101	Ob_PBS_LepR	10hr_PBS_LepR	NOTEST	0.216738	0.0744326	-1.54194	0	1	1	0.34342334063563	2.91186	NO
Hoxc8	Hoxc8	Hoxc8	15426	homeobox C8	chr15:102820969-102824685	Ob_PBS_LepR	10hr_PBS_LepR	NOTEST	0.0282191	0.009698	-1.54091	0	1	1	0.343668612387974	2.90978	NO
Hes3	Hes3	Hes3	15207	hairy and enhancer of split 3 (Drosophila)	chr4:151660080-151665771	Ob_PBS_LepR	10hr_PBS_LepR	NOTEST	0.283659	0.098282	-1.52916	0	1	1	0.346479043526206	2.88618	NO
Krt20	Krt20	Krt20	66809	keratin 20	chr11:99289716-99299467	Ob_PBS_LepR	10hr_PBS_LepR	NOTEST	0.346786	0.120251	-1.528	0	1	1	0.346757742282846	2.88386	NO
Foxi2	Foxi2	Foxi2	270004	forkhead box I2	chr7:142602049-142605298	Ob_PBS_LepR	10hr_PBS_LepR	NOTEST	0.0202395	0.00702274	-1.52707	0	1	1	0.346981343705649	2.882	NO
Ccl11	Ccl11	Ccl11	20292	chemokine (C-C motif) ligand 11	chr11:81871333-81876457	Ob_PBS_LepR	10hr_PBS_LepR	NOTEST	0.0208587	0.00724229	-1.52613	0	1	1	0.347207495965036	2.88012	NO
Pla2g4c	Pla2g4c	Pla2g4c	232889	phospholipase A2, group IVC (cytosolic, calcium-independent)	chr7:13911015-13946017	Ob_PBS_LepR	10hr_PBS_LepR	NOTEST	0.0255642	0.00888683	-1.52439	0	1	1	0.347626507254595	2.87665	NO
Defb47	Defb47	Defb47	654465	defensin beta 47	chr14:63616913-63619997	Ob_PBS_LepR	10hr_PBS_LepR	NOTEST	0.552084	0.192154	-1.52262	0	1	1	0.348053261697389	2.87312	NO
2310046K01Rik	2310046K01Rik	2310046K01Rik	69698	solute carrier protein family 52, member 3	chr2:151822246-151834994	Ob_PBS_LepR	10hr_PBS_LepR	NOTEST	0.234537	0.081723	-1.521	0	1	1	0.348444309671867	2.8699	NO
Ikbke	Ikbke	Ikbke	56489	inhibitor of kappaB kinase epsilon	chr1:133151178-133176140	Ob_PBS_LepR	10hr_PBS_LepR	NOTEST	0.181327	0.0632992	-1.51833	0	1	1	0.349089773688242	2.86459	NO
Als2cr12	Als2cr12	Als2cr12	108812	amyotrophic lateral sclerosis 2 (juvenile) chromosome region, candidate 12 (human)	chr1:58714963-58752833	Ob_PBS_LepR	10hr_PBS_LepR	NOTEST	0.113547	0.0396897	-1.51645	0	1	1	0.349544974927696	2.86086	NO
Dpys	Dpys	Dpys	64705	dihydropyrimidinase	chr15:39600030-39689016	Ob_PBS_LepR	10hr_PBS_LepR	OK	0.390853	0.136868	-1.51384	-1.91415	0.00205	0.0958806	0.350177914041767	2.85569	NO
Bsnd	Bsnd	Bsnd	140475	Bartter syndrome, infantile, with sensorineural deafness (Barttin)	chr4:106156062-106164848	Ob_PBS_LepR	10hr_PBS_LepR	NOTEST	0.0335423	0.0117523	-1.51303	0	1	1	0.350374576359941	2.85409	NO
Klra2	Klra2	Klra2	16633	killer cell lectin-like receptor, subfamily A, member 2	chr6:131169252-131197380	Ob_PBS_LepR	10hr_PBS_LepR	NOTEST	0.0764315	0.0268347	-1.51007	0	1	1	0.351094183325186	2.84824	NO
Zglp1	Zglp1	Zglp1	100009600	zinc finger, GATA-like protein 1	chr9:20866836-20871537	Ob_PBS_LepR	10hr_PBS_LepR	NOTEST	0.448833	0.157605	-1.50986	0	1	1	0.351145292632944	2.84782	NO
Ccl12	Ccl12	Ccl12	20293	chemokine (C-C motif) ligand 12	chr11:81915346-81916901	Ob_PBS_LepR	10hr_PBS_LepR	NOTEST	0.321291	0.112896	-1.50888	0	1	1	0.351383901127428	2.84589	NO
4933425O20Rik	4933425O20Rik	4933425O20Rik	66766	transmembrane 239	chr2:130232257-130233530	Ob_PBS_LepR	10hr_PBS_LepR	NOTEST	0.0926002	0.0326745	-1.50285	0	1	1	0.352855646079454	2.83402	NO
Mall	Mall	Mall	228576	mal, T cell differentiation protein-like	chr2:127530125-127555633	Ob_PBS_LepR	10hr_PBS_LepR	NOTEST	0.0940292	0.033326	-1.49646	0	1	1	0.3544219842664	2.8215	NO
Snora78	Snora78	Snora78	100306952	small nucleolar RNA, H/ACA box 7	chr17:24856475-24856910	Ob_PBS_LepR	10hr_PBS_LepR	OK	2.07738	0.736403	-1.4962	-0.461285	0.47745	0.989873	0.354485863338087	2.82099	NO
Xirp1	Xirp1	Xirp1	22437	xin actin-binding repeat containing 1	chr9:119922872-119932716	Ob_PBS_LepR	10hr_PBS_LepR	NOTEST	0.0258156	0.00916001	-1.49482	0	1	1	0.354825106572485	2.81829	NO
Aicda	Aicda	Aicda	11628	activation-induced cytidine deaminase	chr6:122503826-122514198	Ob_PBS_LepR	10hr_PBS_LepR	NOTEST	0.0362384	0.0128609	-1.49453	0	1	1	0.354896438087956	2.81772	NO
Mir425	Mir425	Mir425	723864	microRNA 425	chr9:108471107-108471192	Ob_PBS_LepR	10hr_PBS_LepR	OK	141.044	50.1069	-1.49306	-74.7995	0.1396	0.806267	0.355258235713436	2.81485	NO
Prm1	Prm1	Prm1	19118	protamine 1	chr16:10796424-10796916	Ob_PBS_LepR	10hr_PBS_LepR	OK	1.29395	0.460051	-1.49192	-2.43921	0.048	0.530022	0.355539067372376	2.81263	NO
Xpnpep2	Xpnpep2	Xpnpep2	170745	X-prolyl aminopeptidase (aminopeptidase P) 2, membrane-bound	chrX:45461901-45490158	Ob_PBS_LepR	10hr_PBS_LepR	NOTEST	0.041941	0.0149932	-1.48405	0	1	1	0.357483856929351	2.79733	NO
Defb14	Defb14	Defb14	244332	defensin beta 14	chr8:19194327-19195309	Ob_PBS_LepR	10hr_PBS_LepR	NOTEST	0.354007	0.12664	-1.48304	0	1	1	0.357734211369827	2.79537	NO
Alpk3	Alpk3	Alpk3	116904	alpha-kinase 3	chr7:88202485-88250498	Ob_PBS_LepR	10hr_PBS_LepR	NOTEST	0.0498128	0.0178204	-1.48299	0	1	1	0.357746609707673	2.79527	NO
Slc4a11	Slc4a11	Slc4a11	269356	solute carrier family 4, sodium bicarbonate transporter-like, member 11	chr2:130509843-130523255	Ob_PBS_LepR	10hr_PBS_LepR	NOTEST	0.300268	0.107687	-1.47941	0	1	1	0.358635448436388	2.78835	NO
Snora28	Snora28	Snora28	100316932	small nucleolar RNA, H/ACA box 28	chr12:112776311-112784964	Ob_PBS_LepR	10hr_PBS_LepR	OK	20.8209	7.53885	-1.46561	-0.119632	0.4268	0.978767	0.362082410662963	2.7618	NO
1700109G14Rik	1700109G14Rik	1700109G14Rik	67355	RIKEN cDNA 1700109G14 gene	chr14:61911819-61924171	Ob_PBS_LepR	10hr_PBS_LepR	NOTEST	0.260439	0.0943329	-1.46511	0	1	1	0.362207920611964	2.76085	NO
Fasl	Fasl	Fasl	14103	Fas ligand (TNF superfamily, member 6)	chr1:163710819-163718626	Ob_PBS_LepR	10hr_PBS_LepR	NOTEST	0.116798	0.0423071	-1.46504	0	1	1	0.362225495476256	2.76071	NO
Speer5-ps1	Speer5-ps1	Speer5-ps1	70365	spermatogenesis associated glutamate (E)-rich protein 5, pseudogene 1	chr10:43890252-43939391	Ob_PBS_LepR	10hr_PBS_LepR	NOTEST	0.122923	0.0446242	-1.46185	0	1	1	0.363027312717585	2.75461	NO
Fxyd4	Fxyd4	Fxyd4	108017	FXYD domain-containing ion transport regulator 4	chr6:117883576-117887353	Ob_PBS_LepR	10hr_PBS_LepR	NOTEST	0.111652	0.0406155	-1.45891	0	1	1	0.363767863221061	2.74901	NO
Spink5	Spink5	Spink5	72432	serine peptidase inhibitor, Kazal type 5	chr18:44122894-44182141	Ob_PBS_LepR	10hr_PBS_LepR	NOTEST	0.0084942	0.00309168	-1.45809	0	1	1	0.363974680619392	2.74744	NO
4930443G12Rik	4930443G12Rik	4930443G12Rik	74686	solute carrier family 25, member 54	chr3:108883416-108919500	Ob_PBS_LepR	10hr_PBS_LepR	NOTEST	0.0595819	0.0217193	-1.45589	0	1	1	0.364530137678665	2.74326	NO
Gsg1	Gsg1	Gsg1	14840	germ cell-specific gene 1	chr6:135187347-135204354	Ob_PBS_LepR	10hr_PBS_LepR	NOTEST	0.152317	0.055578	-1.45449	0	1	1	0.364884051623034	2.7406	NO
Gpr97	Gpr97	Gpr97	54672	G protein-coupled receptor 97	chr8:97541591-97569149	Ob_PBS_LepR	10hr_PBS_LepR	NOTEST	0.045351	0.0165644	-1.45305	0	1	1	0.365248435870884	2.73786	NO
Cyp24a1	Cyp24a1	Cyp24a1	13081	cytochrome P450, family 24, subfamily a, polypeptide 1	chr2:170308464-170344570	Ob_PBS_LepR	10hr_PBS_LepR	NOTEST	0.05351	0.0195482	-1.45277	0	1	1	0.365319330608918	2.73733	NO
Mir101a	Mir101a	Mir101a	387143	microRNA 101a	chr4:101019549-101019632	Ob_PBS_LepR	10hr_PBS_LepR	OK	172.718	63.2704	-1.44881	-86.0426	0.0931	0.705148	0.36632345953005	2.72983	NO
1700123I01Rik	1700123I01Rik	1700123I01Rik	622554	RIKEN cDNA 1700123I01 gene	chr19:6184409-6224219	Ob_PBS_LepR	10hr_PBS_LepR	NOTEST	0.0565945	0.0207643	-1.44656	0	1	1	0.366895216429382	2.72557	NO
Cryge	Cryge	Cryge	12968	crystallin, gamma E	chr1:65095130-65097737	Ob_PBS_LepR	10hr_PBS_LepR	NOTEST	0.0949249	0.0349132	-1.44301	0	1	1	0.36779913706575	2.71888	NO
Hal	Hal	Hal	15109	histidine ammonia lyase	chr10:92951512-92979488	Ob_PBS_LepR	10hr_PBS_LepR	NOTEST	0.0162606	0.00598458	-1.44206	0	1	1	0.368041408811861	2.71709	NO
Gm1110	Gm1110	Gm1110	382064	predicted gene 1110	chr9:26687151-26730666	Ob_PBS_LepR	10hr_PBS_LepR	NOTEST	0.0078454	0.00288946	-1.44105	0	1	1	0.368299156956817	2.71518	NO
Rbm44	Rbm44	Rbm44	329207	RNA binding motif protein 44	chr1:93041679-93067372	Ob_PBS_LepR	10hr_PBS_LepR	NOTEST	0.00456153	0.00168844	-1.43383	0	1	1	0.370146938202474	2.70163	NO
Ccr1	Ccr1	Ccr1	12768	chemokine (C-C motif) receptor 1	chr9:123876958-123883525	Ob_PBS_LepR	10hr_PBS_LepR	NOTEST	0.0625107	0.0231393	-1.43376	0	1	1	0.370164898279648	2.7015	NO
4930467E23Rik	4930467E23Rik	4930467E23Rik	626415	RIKEN cDNA 4930467E23 gene	chr8:19729575-19753602	Ob_PBS_LepR	10hr_PBS_LepR	NOTEST	0.0231303	0.00858528	-1.42984	0	1	1	0.371172054672825	2.69417	NO
Mir191	Mir191	Mir191	387186	microRNA 191	chr9:108470649-108470723	Ob_PBS_LepR	10hr_PBS_LepR	OK	90.9417	33.8318	-1.42656	-62.3153	0.42885	0.980002	0.372016882788186	2.68805	NO
Nxf7	Nxf7	Nxf7	170722	nuclear RNA export factor 7	chrX:132114325-132128394	Ob_PBS_LepR	10hr_PBS_LepR	NOTEST	0.056207	0.0209351	-1.42482	0	1	1	0.37246583413747	2.68481	NO
Vsx2	Vsx2	Vsx2	12677	visual system homeobox 2	chr12:85910801-85936407	Ob_PBS_LepR	10hr_PBS_LepR	NOTEST	0.186184	0.0693669	-1.42441	0	1	1	0.372571700373381	2.68405	NO
Aqp9	Aqp9	Aqp9	64008	aquaporin 9	chr9:70958467-71011096	Ob_PBS_LepR	10hr_PBS_LepR	NOTEST	0.176464	0.065943	-1.42008	0	1	1	0.373691589722447	2.676	NO
Tdgf1	Tdgf1	Tdgf1	21667	teratocarcinoma-derived growth factor 1	chr9:110842111-110848662	Ob_PBS_LepR	10hr_PBS_LepR	NOTEST	0.0894847	0.0334548	-1.41943	0	1	1	0.373859992782913	2.6748	NO
Prr15l	Prr15l	Prr15l	217138	proline rich 15-like	chr11:96790637-96796961	Ob_PBS_LepR	10hr_PBS_LepR	NOTEST	0.0878343	0.0328454	-1.41909	0	1	1	0.373948110765862	2.67417	NO
Cysltr2	Cysltr2	Cysltr2	70086	cysteinyl leukotriene receptor 2	chr14:73428934-73448921	Ob_PBS_LepR	10hr_PBS_LepR	NOTEST	0.0856536	0.0320483	-1.41827	0	1	1	0.374160716065007	2.67265	NO
Tmem30b	Tmem30b	Tmem30b	238257	transmembrane protein 30B	chr12:74644100-74647382	Ob_PBS_LepR	10hr_PBS_LepR	NOTEST	0.0410892	0.015408	-1.41508	0	1	1	0.374988952942079	2.66675	NO
Dsc1	Dsc1	Dsc1	13505	desmocollin 1	chr18:20243203-20273274	Ob_PBS_LepR	10hr_PBS_LepR	NOTEST	0.0501112	0.0188021	-1.41424	0	1	1	0.375207351446276	2.66519	NO
A2m	A2m	A2m	232345	alpha-2-macroglobulin	chr6:121586190-121629256	Ob_PBS_LepR	10hr_PBS_LepR	NOTEST	0.377066	0.141788	-1.41108	0	1	1	0.376030085733535	2.65936	NO
Duox2	Duox2	Duox2	214593	dual oxidase 2	chr2:122106172-122123901	Ob_PBS_LepR	10hr_PBS_LepR	NOTEST	0.027291	0.0102688	-1.41016	0	1	1	0.376269954865362	2.65767	NO
Mir1901	Mir1901	Mir1901	100316686	microRNA 1901	chr18:11997782-12104136	Ob_PBS_LepR	10hr_PBS_LepR	OK	617.873	232.665	-1.40905	-0.422996	0.4603	0.987048	0.376559565872232	2.65562	NO
Tex16	Tex16	Tex16	83556	testis expressed gene 16	chrX:109207128-109240935	Ob_PBS_LepR	10hr_PBS_LepR	NOTEST	0.028788	0.0108717	-1.40489	0	1	1	0.377646939433257	2.64798	NO
Mir9-2	Mir9-2	Mir9-2	723967	microRNA 9-2	chr13:83878418-83878490	Ob_PBS_LepR	10hr_PBS_LepR	OK	149.858	56.5966	-1.40481	-93.5508	0.36375	0.964101	0.377667881206786	2.64783	NO
Hist1h3a	Hist1h3a	Hist1h3a	360198	histone cluster 1, H3a	chr13:23853721-23854255	Ob_PBS_LepR	10hr_PBS_LepR	NOTEST	0.196257	0.0741302	-1.40461	0	1	1	0.377720240721397	2.64746	NO
Ms4a4c	Ms4a4c	Ms4a4c	64380	membrane-spanning 4-domains, subfamily A, member 4C	chr19:11482150-11501736	Ob_PBS_LepR	10hr_PBS_LepR	NOTEST	0.0356387	0.0134647	-1.40427	0	1	1	0.377809268556346	2.64684	NO
Chit1	Chit1	Chit1	71884	chitinase 1 (chitotriosidase)	chr1:136007818-136048013	Ob_PBS_LepR	10hr_PBS_LepR	NOTEST	0.104862	0.039638	-1.40354	0	1	1	0.378000487453784	2.6455	NO
Acsm5	Acsm5	Acsm5	272428	acyl-CoA synthetase medium-chain family member 5	chr7:126669778-126686874	Ob_PBS_LepR	10hr_PBS_LepR	NOTEST	0.0405635	0.0153698	-1.40009	0	1	1	0.378905503534964	2.63918	NO
Ascl4	Ascl4	Ascl4	67341	achaete-scute complex homolog 4 (Drosophila)	chr10:85391235-85392392	Ob_PBS_LepR	10hr_PBS_LepR	NOTEST	0.141621	0.0536833	-1.39949	0	1	1	0.379063118676724	2.63808	NO
Isg20	Isg20	Isg20	57444	interferon-stimulated protein	chr7:86058650-86065282	Ob_PBS_LepR	10hr_PBS_LepR	OK	0.821843	0.311869	-1.39792	-1.58062	0.00485	0.162341	0.379475855269633	2.63521	NO
Mir7-1	Mir7-1	Mir7-1	723902	microRNA 7-1	chr13:58493311-58512510	Ob_PBS_LepR	10hr_PBS_LepR	NOTEST	7.3627	2.79852	-1.39557	0	1	1	0.380094485630121	2.63092	NO
Hsd3b1	Hsd3b1	Hsd3b1	15492	hydroxy-delta-5-steroid dehydrogenase, 3 beta- and steroid delta-isomerase 1	chr3:98656119-98663717	Ob_PBS_LepR	10hr_PBS_LepR	NOTEST	0.0351519	0.0133808	-1.39344	0	1	1	0.380656072919688	2.62704	NO
Gm13939	Gm13939	Gm13939	100038454	predicted gene 13939	chr2:109742552-109753476	Ob_PBS_LepR	10hr_PBS_LepR	NOTEST	0.0146625	0.00558278	-1.39307	0	1	1	0.38075371019237	2.62637	NO
Tmod4	Tmod4	Tmod4	50874	tropomodulin 4	chr3:94928435-94933130	Ob_PBS_LepR	10hr_PBS_LepR	NOTEST	0.0696394	0.0265233	-1.39264	0	1	1	0.380867212001427	2.62559	NO
Mir331	Mir331	Mir331	723908	microRNA 331	chr10:93426512-93426608	Ob_PBS_LepR	10hr_PBS_LepR	OK	49.5928	18.9241	-1.38991	-39.216	0.3325	0.954486	0.381588606233636	2.62062	NO
BC049762	BC049762	BC049762	193286	cDNA sequence BC049762	chr11:51067152-51076453	Ob_PBS_LepR	10hr_PBS_LepR	OK	0.708879	0.270977	-1.38737	-1.90651	0.01435	0.310492	0.382261020533206	2.61601	NO
Tm7sf4	Tm7sf4	Tm7sf4	75766	dentrocyte expressed seven transmembrane protein	chr15:39577477-39592480	Ob_PBS_LepR	10hr_PBS_LepR	NOTEST	0.30949	0.118338	-1.38698	0	1	1	0.382364370129653	2.61531	NO
Ugt2a2	Ugt2a2	Ugt2a2	552899	UDP glucuronosyltransferase 2 family, polypeptide A2	chr5:87888514-87919896	Ob_PBS_LepR	10hr_PBS_LepR	NOTEST	0.00736788	0.00281752	-1.38682	0	1	1	0.38240677804682	2.61502	NO
Ccl2	Ccl2	Ccl2	20296	chemokine (C-C motif) ligand 2	chr11:81849078-81850954	Ob_PBS_LepR	10hr_PBS_LepR	NOTEST	0.0602278	0.0230333	-1.38671	0	1	1	0.382435936218209	2.61482	NO
Cytl1	Cytl1	Cytl1	231162	cytokine-like 1	chr5:38126757-38131059	Ob_PBS_LepR	10hr_PBS_LepR	NOTEST	0.342996	0.131301	-1.38532	0	1	1	0.382804581083069	2.6123	NO
Epgn	Epgn	Epgn	71920	epithelial mitogen	chr5:91456542-91464238	Ob_PBS_LepR	10hr_PBS_LepR	NOTEST	0.0958926	0.0367196	-1.38487	0	1	1	0.382924002669103	2.61148	NO
Stap1	Stap1	Stap1	56792	signal transducing adaptor family member 1	chr5:86500852-86533018	Ob_PBS_LepR	10hr_PBS_LepR	NOTEST	0.0590331	0.0226066	-1.38478	0	1	1	0.382947891456579	2.61132	NO
Tnnc2	Tnnc2	Tnnc2	21925	troponin C2, fast	chr2:164602661-164605234	Ob_PBS_LepR	10hr_PBS_LepR	NOTEST	0.116341	0.0445661	-1.38435	0	1	1	0.383062047346047	2.61054	NO
Adam7	Adam7	Adam7	11500	a disintegrin and metallopeptidase domain 7	chr14:69115393-69151746	Ob_PBS_LepR	10hr_PBS_LepR	NOTEST	0.063186	0.0242043	-1.38434	0	1	1	0.38306470253903	2.61053	NO
Odf4	Odf4	Odf4	252868	outer dense fiber of sperm tails 4	chr11:68735336-68740583	Ob_PBS_LepR	10hr_PBS_LepR	NOTEST	0.302985	0.116181	-1.38287	0	1	1	0.383455216178813	2.60787	NO
Zpbp2	Zpbp2	Zpbp2	69376	zona pellucida binding protein 2	chr11:98412410-98419979	Ob_PBS_LepR	10hr_PBS_LepR	NOTEST	0.179862	0.0691073	-1.37998	0	1	1	0.384224121762417	2.60265	NO
Trpv3	Trpv3	Trpv3	246788	transient receptor potential cation channel, subfamily V, member 3	chr11:73081121-73110702	Ob_PBS_LepR	10hr_PBS_LepR	NOTEST	0.0725537	0.0279378	-1.37683	0	1	1	0.385063958464331	2.59697	NO
8430408G22Rik	8430408G22Rik	8430408G22Rik	213393	RIKEN cDNA 8430408G22 gene	chr6:116583025-116623854	Ob_PBS_LepR	10hr_PBS_LepR	NOTEST	0.364802	0.140572	-1.3758	0	1	1	0.385338969800725	2.59512	NO
Tbx4	Tbx4	Tbx4	21387	T-box 4	chr11:85703564-85729599	Ob_PBS_LepR	10hr_PBS_LepR	NOTEST	0.0276155	0.0106537	-1.37413	0	1	1	0.38578527942123	2.59212	NO
Cort	Cort	Cort	12854	cortistatin	chr4:148499299-148500850	Ob_PBS_LepR	10hr_PBS_LepR	OK	1.09589	0.423516	-1.37162	-2.18215	0.03665	0.478033	0.386457052633722	2.58761	NO
Foxn1	Foxn1	Foxn1	15218	forkhead box N1	chr11:78171789-78200060	Ob_PBS_LepR	10hr_PBS_LepR	NOTEST	0.0431351	0.0167408	-1.36549	0	1	1	0.388102599123903	2.57664	NO
Gimap5	Gimap5	Gimap5	317757	GTPase, IMAP family member 5	chr6:48696195-48704199	Ob_PBS_LepR	10hr_PBS_LepR	NOTEST	0.117556	0.0456254	-1.36544	0	1	1	0.388116049968104	2.57655	NO
Gnmt	Gnmt	Gnmt	14711	glycine N-methyltransferase	chr17:46862612-46866114	Ob_PBS_LepR	10hr_PBS_LepR	OK	0.86379	0.3356	-1.36394	-2.0706	0.00675	0.196571	0.388519792139942	2.57387	NO
Lmod1	Lmod1	Lmod1	93689	leiomodin 1 (smooth muscle)	chr1:137221389-137264642	Ob_PBS_LepR	10hr_PBS_LepR	NOTEST	0.219734	0.0854233	-1.36306	0	1	1	0.388756849662216	2.5723	NO
Il6ra	Il6ra	Il6ra	16194	interleukin 6 receptor, alpha	chr3:89673245-89717084	Ob_PBS_LepR	10hr_PBS_LepR	NOTEST	0.234844	0.0915943	-1.35837	0	1	1	0.3900227002991	2.56395	NO
Abca13	Abca13	Abca13	268379	ATP-binding cassette, sub-family A (ABC1), member 13	chr11:9091944-9584262	Ob_PBS_LepR	10hr_PBS_LepR	NOTEST	0.0206959	0.00812304	-1.34925	0	1	1	0.392496039062734	2.5478	NO
Serpinb3b	Serpinb3b	Serpinb3b	383548	serine (or cysteine) peptidase inhibitor, clade B (ovalbumin), member 3B	chr1:109050537-109057691	Ob_PBS_LepR	10hr_PBS_LepR	NOTEST	0.0105587	0.00416299	-1.34273	0	1	1	0.394273868375307	2.53631	NO
Trim72	Trim72	Trim72	434246	tripartite motif-containing 72	chr7:135147891-135154907	Ob_PBS_LepR	10hr_PBS_LepR	NOTEST	0.328667	0.12961	-1.34244	0	1	1	0.394353130389242	2.5358	NO
Leap2	Leap2	Leap2	259301	liver-expressed antimicrobial peptide 2	chr11:53235682-53236638	Ob_PBS_LepR	10hr_PBS_LepR	NOTEST	0.132333	0.0522062	-1.34188	0	1	1	0.394506233167558	2.53481	NO
Mir431	Mir431	Mir431	723866	microRNA 431	chr12:110828378-110833613	Ob_PBS_LepR	10hr_PBS_LepR	OK	81.2657	32.06	-1.34187	-24.7172	0.58185	0.9997	0.394508967685868	2.5348	NO
Sost	Sost	Sost	74499	sclerostin	chr11:101823771-101828329	Ob_PBS_LepR	10hr_PBS_LepR	NOTEST	0.095226	0.0376828	-1.33745	0	1	1	0.395719482353948	2.52704	NO
Slc4a9	Slc4a9	Slc4a9	240215	solute carrier family 4, sodium bicarbonate cotransporter, member 9	chr18:36687805-36704262	Ob_PBS_LepR	10hr_PBS_LepR	NOTEST	0.0839402	0.0332547	-1.3358	0	1	1	0.39617232280153	2.52415	NO
Pram1	Pram1	Pram1	378460	PML-RAR alpha-regulated adaptor molecule 1	chr17:33775000-33782651	Ob_PBS_LepR	10hr_PBS_LepR	NOTEST	0.156243	0.0620535	-1.33221	0	1	1	0.397159384959683	2.51788	NO
Gm5878	Gm5878	Gm5878	545861	predicted gene 5878	chr6:85061409-85076088	Ob_PBS_LepR	10hr_PBS_LepR	NOTEST	0.0172649	0.00686	-1.33156	0	1	1	0.397338363715854	2.51675	NO
Cyr61	Cyr61	Cyr61	16007	cysteine rich protein 61	chr3:145309934-145312949	Ob_PBS_LepR	10hr_PBS_LepR	OK	0.528327	0.209961	-1.33131	-2.05095	0.00245	0.10313	0.397407223173533	2.51631	NO
Apob48r	Apob48r	Apob48r	171504	apolipoprotein B receptor	chr7:133728521-133732606	Ob_PBS_LepR	10hr_PBS_LepR	NOTEST	0.0875239	0.0348171	-1.32988	0	1	1	0.397801328685727	2.51382	NO
Mybpc1	Mybpc1	Mybpc1	109272	myosin binding protein C, slow-type	chr10:87981027-88067897	Ob_PBS_LepR	10hr_PBS_LepR	NOTEST	0.0492255	0.019621	-1.32701	0	1	1	0.398593475421256	2.50882	NO
Myo1g	Myo1g	Myo1g	246177	myosin IG	chr11:6406550-6420961	Ob_PBS_LepR	10hr_PBS_LepR	NOTEST	0.0605647	0.0241591	-1.32591	0	1	1	0.398897503649543	2.50691	NO
Cftr	Cftr	Cftr	12638	cystic fibrosis transmembrane conductance regulator	chr6:18120686-18272769	Ob_PBS_LepR	10hr_PBS_LepR	NOTEST	0.138395	0.0552303	-1.32526	0	1	1	0.399077265683996	2.50578	NO
Snord35a	Snord35a	Snord35a	27211	small nucleolar RNA, C/D box 35A	chr7:52381145-52384105	Ob_PBS_LepR	10hr_PBS_LepR	NOTEST	18.3522	7.32835	-1.32439	0	1	1	0.399317997036719	2.50427	NO
Esrp2	Esrp2	Esrp2	77411	epithelial splicing regulatory protein 2	chr8:108655082-108660874	Ob_PBS_LepR	10hr_PBS_LepR	NOTEST	0.0155021	0.00619314	-1.32372	0	1	1	0.399503486821253	2.50311	NO
Dlx4	Dlx4	Dlx4	13394	distal-less homeobox 4	chr11:95001760-95007115	Ob_PBS_LepR	10hr_PBS_LepR	NOTEST	0.0589974	0.023577	-1.32327	0	1	1	0.399628117879448	2.50233	NO
Calcoco2	Calcoco2	Calcoco2	76815	calcium binding and coiled-coil domain 2	chr11:95960639-95973276	Ob_PBS_LepR	10hr_PBS_LepR	NOTEST	0.0316448	0.0126849	-1.31885	0	1	1	0.400854340191473	2.49467	NO
Abcg3	Abcg3	Abcg3	27405	ATP-binding cassette, sub-family G (WHITE), member 3	chr5:105364075-105411736	Ob_PBS_LepR	10hr_PBS_LepR	NOTEST	0.0287895	0.0115445	-1.31834	0	1	1	0.400996069279389	2.49379	NO
Pebp4	Pebp4	Pebp4	73523	phosphatidylethanolamine binding protein 4	chr14:70240226-70459693	Ob_PBS_LepR	10hr_PBS_LepR	OK	0.427927	0.171647	-1.31792	-1.16027	0.0289	0.431949	0.401112824977461	2.49306	NO
AU023871	AU023871	AU023871	106722	expressed sequence AU023871	chr17:35199637-35203129	Ob_PBS_LepR	10hr_PBS_LepR	NOTEST	0.0307408	0.0123551	-1.31505	0	1	1	0.40191156593676	2.48811	NO
4930547N16Rik	4930547N16Rik	4930547N16Rik	75317	PARP1 binding protein	chr10:87553816-87609686	Ob_PBS_LepR	10hr_PBS_LepR	OK	13.584	5.46739	-1.31298	-1.88755	0.00245	0.10313	0.402488648449323	2.48454	NO
Aoc3	Aoc3	Aoc3	11754	amine oxidase, copper containing 3	chr11:101191919-101200744	Ob_PBS_LepR	10hr_PBS_LepR	NOTEST	0.0371435	0.01499	-1.30911	0	1	1	0.403569765422323	2.47789	NO
Cnga2	Cnga2	Cnga2	12789	cyclic nucleotide gated channel alpha 2	chrX:69237213-69255557	Ob_PBS_LepR	10hr_PBS_LepR	NOTEST	0.106536	0.0430072	-1.3087	0	1	1	0.403684472351327	2.47718	NO
Pabpc4l	Pabpc4l	Pabpc4l	241989	poly(A) binding protein, cytoplasmic 4-like	chr3:46246118-46251863	Ob_PBS_LepR	10hr_PBS_LepR	NOTEST	0.0233336	0.00943247	-1.3067	0	1	1	0.404244485941174	2.47375	NO
Krt24	Krt24	Krt24	75706	keratin 24	chr11:99141406-99146552	Ob_PBS_LepR	10hr_PBS_LepR	NOTEST	0.0857817	0.0347329	-1.30437	0	1	1	0.404897881583742	2.46976	NO
Ptprc	Ptprc	Ptprc	19264	protein tyrosine phosphatase, receptor type, C	chr1:139959437-140071882	Ob_PBS_LepR	10hr_PBS_LepR	NOTEST	0.0459236	0.0186038	-1.30364	0	1	1	0.405102810718453	2.46851	NO
Lgals4	Lgals4	Lgals4	16855	lectin, galactose binding, soluble 4	chr7:29619010-29626722	Ob_PBS_LepR	10hr_PBS_LepR	NOTEST	0.283105	0.114856	-1.30151	0	1	1	0.405701347656158	2.46487	NO
Hpse	Hpse	Hpse	15442	heparanase	chr5:101108504-101148702	Ob_PBS_LepR	10hr_PBS_LepR	NOTEST	0.0254014	0.0103201	-1.29944	0	1	1	0.40628387170597	2.46133	NO
Foxf1a	Foxf1a	Foxf1a	15227	forkhead box F1	chr8:123608373-123610779	Ob_PBS_LepR	10hr_PBS_LepR	NOTEST	0.144744	0.0589636	-1.2956	0	1	1	0.407366711914036	2.45479	NO
A730018C14Rik	A730018C14Rik	A730018C14Rik	100504733	RIKEN cDNA A730018C14 gene	chr12:113649233-113661409	Ob_PBS_LepR	10hr_PBS_LepR	NOTEST	0.0419801	0.017134	-1.29285	0	1	1	0.408143956444371	2.45012	NO
Vmn2r86	Vmn2r86	Vmn2r86	625109	vomeronasal 2, receptor 86	chr10:129883254-129892950	Ob_PBS_LepR	10hr_PBS_LepR	NOTEST	0.0137513	0.00561994	-1.29094	0	1	1	0.408684660607924	2.44687	NO
Gc	Gc	Gc	14473	group specific component	chr5:89846546-89886790	Ob_PBS_LepR	10hr_PBS_LepR	NOTEST	0.0329778	0.0134788	-1.2908	0	1	1	0.408724321539087	2.44664	NO
Cdh26	Cdh26	Cdh26	381409	cadherin-like 26	chr2:178165311-178222071	Ob_PBS_LepR	10hr_PBS_LepR	NOTEST	0.0671957	0.0274785	-1.29006	0	1	1	0.408934021837377	2.44538	NO
Wdr38	Wdr38	Wdr38	76646	WD repeat domain 38	chr2:38853828-38860651	Ob_PBS_LepR	10hr_PBS_LepR	NOTEST	0.12668	0.0519918	-1.28483	0	1	1	0.410419163306609	2.43653	NO
Aipl1	Aipl1	Aipl1	114230	aryl hydrocarbon receptor-interacting protein-like 1	chr11:71842223-71851011	Ob_PBS_LepR	10hr_PBS_LepR	NOTEST	0.0666468	0.0273554	-1.28471	0	1	1	0.410453302432703	2.43633	NO
Mapk13	Mapk13	Mapk13	26415	mitogen-activated protein kinase 13	chr17:28906261-28915649	Ob_PBS_LepR	10hr_PBS_LepR	NOTEST	0.33066	0.135769	-1.28419	0	1	1	0.410601271463476	2.43545	NO
Dmrt2	Dmrt2	Dmrt2	226049	doublesex and mab-3 related transcription factor 2	chr19:25746900-25753481	Ob_PBS_LepR	10hr_PBS_LepR	NOTEST	0.0174344	0.00716592	-1.28272	0	1	1	0.411019857138314	2.43297	NO
D930020E02Rik	D930020E02Rik	D930020E02Rik	239167	syncytin b	chr14:69908454-69912356	Ob_PBS_LepR	10hr_PBS_LepR	NOTEST	0.0787414	0.0323647	-1.2827	0	1	1	0.411025555122912	2.43294	NO
Duox1	Duox1	Duox1	99439	dual oxidase 1	chr2:122141407-122173708	Ob_PBS_LepR	10hr_PBS_LepR	NOTEST	0.0260934	0.010739	-1.28082	0	1	1	0.411561518523279	2.42977	NO
Mesp1	Mesp1	Mesp1	17292	mesoderm posterior 1	chr7:86937126-86938476	Ob_PBS_LepR	10hr_PBS_LepR	NOTEST	0.0281941	0.0116129	-1.27966	0	1	1	0.411892567934886	2.42782	NO
F7	F7	F7	14068	coagulation factor VII	chr8:13026033-13035809	Ob_PBS_LepR	10hr_PBS_LepR	NOTEST	0.0317082	0.013077	-1.27782	0	1	1	0.412418227070818	2.42472	NO
Apoc1	Apoc1	Apoc1	11812	apolipoprotein C-I	chr7:20274829-20278007	Ob_PBS_LepR	10hr_PBS_LepR	OK	3.14323	1.29665	-1.27746	-1.52812	0.00655	0.193176	0.41252115186312	2.42412	NO
F10	F10	F10	14058	coagulation factor X	chr8:13037307-13056216	Ob_PBS_LepR	10hr_PBS_LepR	NOTEST	0.0473495	0.0195607	-1.27539	0	1	1	0.413113468091312	2.42064	NO
3830417A13Rik	3830417A13Rik	3830417A13Rik	70696	RIKEN cDNA 3830417A13 gene	chrX:61426722-61431953	Ob_PBS_LepR	10hr_PBS_LepR	NOTEST	0.0471389	0.0195195	-1.272	0	1	1	0.414085330667273	2.41496	NO
Plbd1	Plbd1	Plbd1	66857	phospholipase B domain containing 1	chr6:136560591-136610414	Ob_PBS_LepR	10hr_PBS_LepR	NOTEST	0.0289967	0.0120084	-1.27184	0	1	1	0.414131256746622	2.41469	NO
4930404H21Rik	4930404H21Rik	4930404H21Rik	73808	testis expressed 36	chr7:140778706-140793798	Ob_PBS_LepR	10hr_PBS_LepR	NOTEST	0.190294	0.0789155	-1.26985	0	1	1	0.414702888186447	2.41136	NO
Vsig1	Vsig1	Vsig1	78789	V-set and immunoglobulin domain containing 1	chrX:137442146-137474011	Ob_PBS_LepR	10hr_PBS_LepR	NOTEST	0.0583318	0.0242431	-1.26671	0	1	1	0.415606464571119	2.40612	NO
Slc4a1	Slc4a1	Slc4a1	20533	solute carrier family 4 (anion exchanger), member 1	chr11:102210133-102226595	Ob_PBS_LepR	10hr_PBS_LepR	NOTEST	0.0156039	0.00648928	-1.26578	0	1	1	0.415874462038724	2.40457	NO
Cyp1b1	Cyp1b1	Cyp1b1	13078	cytochrome P450, family 1, subfamily b, polypeptide 1	chr17:80106292-80114381	Ob_PBS_LepR	10hr_PBS_LepR	NOTEST	0.206376	0.0858668	-1.26511	0	1	1	0.41606764257386	2.40346	NO
Gm6225	Gm6225	Gm6225	633947	predicted gene 6225	chr18:3266351-3366861	Ob_PBS_LepR	10hr_PBS_LepR	OK	0.44891	0.18684	-1.26462	-0.612651	0.2783	0.929567	0.416208980670239	2.40264	NO
Ccl4	Ccl4	Ccl4	20303	chemokine (C-C motif) ligand 4	chr11:83476085-83478185	Ob_PBS_LepR	10hr_PBS_LepR	NOTEST	0.0418267	0.017422	-1.26351	0	1	1	0.416529332323092	2.40079	NO
Pde6g	Pde6g	Pde6g	18588	phosphodiesterase 6G, cGMP-specific, rod, gamma	chr11:120308923-120314797	Ob_PBS_LepR	10hr_PBS_LepR	NOTEST	0.450248	0.187636	-1.26278	0	1	1	0.416740148431394	2.39958	NO
Naalad2	Naalad2	Naalad2	72560	N-acetylated alpha-linked acidic dipeptidase 2	chr9:18127464-18190372	Ob_PBS_LepR	10hr_PBS_LepR	NOTEST	0.0918053	0.0383043	-1.26107	0	1	1	0.417234395747413	2.39673	NO
Gm13154	Gm13154	Gm13154	433804	predicted gene 13154	chr4:146927385-146959310	Ob_PBS_LepR	10hr_PBS_LepR	NOTEST	0.0642115	0.0268058	-1.26029	0	1	1	0.417460036517934	2.39544	NO
Gm6222	Gm6222	Gm6222	621381	predicted pseudogene 6222	chrX:100892752-101017327	Ob_PBS_LepR	10hr_PBS_LepR	NOTEST	0.271594	0.113384	-1.26023	0	1	1	0.417477398553804	2.39534	NO
Mir3064	Mir3064	Mir3064	100526469	microRNA 3064	chr11:106641669-106649808	Ob_PBS_LepR	10hr_PBS_LepR	OK	1654.8	691.948	-1.25792	-0.0643975	0.44195	0.982518	0.418146386273261	2.39151	NO
A530098C11Rik	A530098C11Rik	A530098C11Rik	433294	methyltransferase like 21C	chr1:44066252-44076851	Ob_PBS_LepR	10hr_PBS_LepR	NOTEST	0.150274	0.0628923	-1.25664	0	1	1	0.418517542244516	2.38939	NO
Atp6v1e2	Atp6v1e2	Atp6v1e2	74915	ATPase, H+ transporting, lysosomal V1 subunit E2	chr17:87343448-87347227	Ob_PBS_LepR	10hr_PBS_LepR	NOTEST	0.0214543	0.00899269	-1.25444	0	1	1	0.41915623646048	2.38575	NO
4930579F01Rik	4930579F01Rik	4930579F01Rik	67741	RIKEN cDNA 4930579F01 gene	chr3:137827098-137849677	Ob_PBS_LepR	10hr_PBS_LepR	NOTEST	0.0374917	0.0157195	-1.25402	0	1	1	0.419278279749027	2.38505	NO
Pcdh12	Pcdh12	Pcdh12	53601	protocadherin 12	chr18:38426745-38444055	Ob_PBS_LepR	10hr_PBS_LepR	NOTEST	0.0166575	0.00699987	-1.25077	0	1	1	0.420223864483708	2.37968	NO
Lgals7	Lgals7	Lgals7	16858	lectin, galactose binding, soluble 7	chr7:29649404-29651303	Ob_PBS_LepR	10hr_PBS_LepR	NOTEST	0.565148	0.237541	-1.25045	0	1	1	0.420317083457439	2.37916	NO
Msx3	Msx3	Msx3	17703	msh homeobox 3	chr7:147232055-147234987	Ob_PBS_LepR	10hr_PBS_LepR	NOTEST	0.0182067	0.00765537	-1.24993	0	1	1	0.420468608396057	2.3783	NO
Tex13	Tex13	Tex13	83555	testis expressed gene 13	chrX:137342845-137347972	Ob_PBS_LepR	10hr_PBS_LepR	NOTEST	0.0078855	0.00331997	-1.24803	0	1	1	0.421022721791804	2.37517	NO
AU022751	AU022751	AU022751	102991	expressed sequence AU022751	chrX:5658335-5660538	Ob_PBS_LepR	10hr_PBS_LepR	NOTEST	0.0128927	0.00544272	-1.24415	0	1	1	0.422156548936767	2.36879	NO
3110079O15Rik	3110079O15Rik	3110079O15Rik	73234	RIKEN cDNA 3110079O15 gene	chr1:89366838-89372034	Ob_PBS_LepR	10hr_PBS_LepR	NOTEST	0.579652	0.244849	-1.2433	0	1	1	0.422405346350594	2.36739	NO
Vmn2r5	Vmn2r5	Vmn2r5	667060	vomeronasal 2, receptor 5	chr3:64294742-64311607	Ob_PBS_LepR	10hr_PBS_LepR	NOTEST	0.0207923	0.00879168	-1.24184	0	1	1	0.42283303477266	2.365	NO
Ivl	Ivl	Ivl	16447	involucrin	chr3:92374823-92377637	Ob_PBS_LepR	10hr_PBS_LepR	NOTEST	0.0296719	0.0125633	-1.23988	0	1	1	0.423407872793416	2.36179	NO
Mir3061	Mir3061	Mir3061	100526467	microRNA 3061	chr11:51940247-51940338	Ob_PBS_LepR	10hr_PBS_LepR	OK	206.259	87.382	-1.23905	-76.1948	0.0718	0.628111	0.423651534575289	2.36043	NO
4930525F21Rik	4930525F21Rik	4930525F21Rik	75823	family with sequence similarity 227, member B	chr2:125684953-125971987	Ob_PBS_LepR	10hr_PBS_LepR	OK	0.482302	0.204802	-1.23571	-0.455764	0.465	0.987048	0.424633471358202	2.35497	NO
Serpinc1	Serpinc1	Serpinc1	11905	serine (or cysteine) peptidase inhibitor, clade C (antithrombin), member 1	chr1:162908736-162933145	Ob_PBS_LepR	10hr_PBS_LepR	NOTEST	0.0182892	0.00781046	-1.22751	0	1	1	0.427053878050477	2.34162	NO
Fam46b	Fam46b	Fam46b	100342	family with sequence similarity 46, member B	chr4:133036047-133043855	Ob_PBS_LepR	10hr_PBS_LepR	NOTEST	0.138833	0.0594569	-1.22344	0	1	1	0.428260344586617	2.33503	NO
Gm8709	Gm8709	Gm8709	667572	glyceraldehyde-3-phosphate dehydrogenase pseudogene	chr10:26393251-26394457	Ob_PBS_LepR	10hr_PBS_LepR	NOTEST	0.0826956	0.0354783	-1.22087	0	1	1	0.429023922446525	2.33087	NO
Bcl2l15	Bcl2l15	Bcl2l15	229672	BCLl2-like 15	chr3:103636618-103658541	Ob_PBS_LepR	10hr_PBS_LepR	NOTEST	0.263103	0.11289	-1.22071	0	1	1	0.429071505360591	2.33061	NO
2610021K21Rik	2610021K21Rik	2610021K21Rik	78767	EF-hand calcium binding domain 11	chr12:100955740-101121652	Ob_PBS_LepR	10hr_PBS_LepR	NOTEST	0.20218	0.0870046	-1.21648	0	1	1	0.430331394512198	2.32379	NO
Ceacam9	Ceacam9	Ceacam9	26368	carcinoembryonic antigen-related cell adhesion molecule 9	chr7:17307277-17311459	Ob_PBS_LepR	10hr_PBS_LepR	NOTEST	0.158103	0.068157	-1.21393	0	1	1	0.431092688749086	2.31969	NO
Lrmp	Lrmp	Lrmp	16970	lymphoid-restricted membrane protein	chr6:145070258-145159490	Ob_PBS_LepR	10hr_PBS_LepR	OK	0.425826	0.183807	-1.21207	-1.27415	0.0515	0.548189	0.431648835046989	2.3167	NO
Pou4f2	Pou4f2	Pou4f2	18997	POU domain, class 4, transcription factor 2	chr8:80956907-80960551	Ob_PBS_LepR	10hr_PBS_LepR	NOTEST	0.0805123	0.0347822	-1.21086	0	1	1	0.432011014276419	2.31476	NO
Tlr4	Tlr4	Tlr4	21898	toll-like receptor 4	chr4:66488844-66503830	Ob_PBS_LepR	10hr_PBS_LepR	NOTEST	0.0493043	0.0213152	-1.20983	0	1	1	0.432319555036367	2.3131	NO
Snora81	Snora81	Snora81	100217420	small nucleolar RNA, H/ACA box 81	chr16:23107551-23127803	Ob_PBS_LepR	10hr_PBS_LepR	OK	8.06765	3.48839	-1.20959	-0.352077	0.17525	0.84876	0.432391479678086	2.31272	NO
Gm15698	Gm15698	Gm15698	217066	transcription elongation factor B (SIII), polypeptide 2 pseudogene	chr11:88825980-88828231	Ob_PBS_LepR	10hr_PBS_LepR	NOTEST	0.0299591	0.0129572	-1.20924	0	1	1	0.432496391230685	2.31216	NO
Rhag	Rhag	Rhag	19743	Rhesus blood group-associated A glycoprotein	chr17:40948097-40977703	Ob_PBS_LepR	10hr_PBS_LepR	NOTEST	0.0154327	0.00667712	-1.20869	0	1	1	0.432661303673353	2.31128	NO
Cabp5	Cabp5	Cabp5	29865	calcium binding protein 5	chr7:13983503-13994227	Ob_PBS_LepR	10hr_PBS_LepR	NOTEST	0.0401036	0.0173579	-1.20814	0	1	1	0.432826278997733	2.3104	NO
1700001K23Rik	1700001K23Rik	1700001K23Rik	69319	RIKEN cDNA 1700001K23 gene	chr19:53323225-53329695	Ob_PBS_LepR	10hr_PBS_LepR	NOTEST	0.1244	0.0538621	-1.20764	0	1	1	0.432976311152302	2.3096	NO
Cyp2j8-ps	Cyp2j8-ps	Cyp2j8-ps	665095	cytochrome P450, family 2, subfamily j, polypeptide 8	chr4:96111278-96174077	Ob_PBS_LepR	10hr_PBS_LepR	NOTEST	0.0381047	0.0165106	-1.20658	0	1	1	0.433294551337131	2.3079	NO
Gm12789	Gm12789	Gm12789	381536	predicted gene 12789	chr4:101659444-101662836	Ob_PBS_LepR	10hr_PBS_LepR	NOTEST	0.0547826	0.0237778	-1.2041	0	1	1	0.434040027395694	2.30393	NO
Marco	Marco	Marco	17167	macrophage receptor with collagenous structure	chr1:122371114-122401661	Ob_PBS_LepR	10hr_PBS_LepR	NOTEST	0.074735	0.0325032	-1.2012	0	1	1	0.434913380378344	2.29931	NO
Elf3	Elf3	Elf3	13710	E74-like factor 3	chr1:137150150-137155049	Ob_PBS_LepR	10hr_PBS_LepR	NOTEST	0.106414	0.0463016	-1.20056	0	1	1	0.435106356928122	2.29829	NO
Trp63	Trp63	Trp63	22061	transformation related protein 63	chr16:25683850-25892174	Ob_PBS_LepR	10hr_PBS_LepR	NOTEST	0.281888	0.122774	-1.19912	0	1	1	0.435540867293535	2.296	NO
Ager	Ager	Ager	11596	advanced glycosylation end product-specific receptor	chr17:34734806-34737877	Ob_PBS_LepR	10hr_PBS_LepR	NOTEST	0.156531	0.0681826	-1.19897	0	1	1	0.435586153736384	2.29576	NO
Insl6	Insl6	Insl6	27356	insulin-like 6	chr19:29395843-29399808	Ob_PBS_LepR	10hr_PBS_LepR	OK	0.931821	0.406611	-1.1964	-1.72555	0.03615	0.474839	0.436362793337225	2.29167	NO
Art3	Art3	Art3	109979	ADP-ribosyltransferase 3	chr5:92760866-92843653	Ob_PBS_LepR	10hr_PBS_LepR	OK	0.616143	0.269059	-1.19534	-1.61805	0.00975	0.249884	0.436683522606765	2.28999	NO
Tm4sf4	Tm4sf4	Tm4sf4	229302	transmembrane 4 superfamily member 4	chr3:57229331-57245597	Ob_PBS_LepR	10hr_PBS_LepR	OK	0.482989	0.211626	-1.19047	-1.65165	0.0184	0.339886	0.438160093970202	2.28227	NO
Tmc4	Tmc4	Tmc4	353499	transmembrane channel-like gene family 4	chr7:3596870-3629155	Ob_PBS_LepR	10hr_PBS_LepR	NOTEST	0.365002	0.159987	-1.18995	0	1	1	0.438318051340855	2.28145	NO
Ankrd53	Ankrd53	Ankrd53	75305	ankyrin repeat domain 53	chr6:83712639-83718320	Ob_PBS_LepR	10hr_PBS_LepR	NOTEST	0.132999	0.0584077	-1.18718	0	1	1	0.439160438193386	2.27707	NO
Il18bp	Il18bp	Il18bp	16068	interleukin 18 binding protein	chr7:109163590-109166669	Ob_PBS_LepR	10hr_PBS_LepR	OK	0.837132	0.367734	-1.18679	-1.83937	0.0052	0.166053	0.439279171340698	2.27646	NO
H2-T10	H2-T10	H2-T10	15024	histocompatibility 2, T region locus 10	chr17:36254032-36258355	Ob_PBS_LepR	10hr_PBS_LepR	NOTEST	0.387606	0.170426	-1.18545	0	1	1	0.439687370942347	2.27434	NO
Slc27a5	Slc27a5	Slc27a5	26459	solute carrier family 27 (fatty acid transporter), member 5	chr7:13573695-13583541	Ob_PBS_LepR	10hr_PBS_LepR	NOTEST	0.103813	0.0456837	-1.18423	0	1	1	0.440059345233294	2.27242	NO
Sycp2	Sycp2	Sycp2	320558	synaptonemal complex protein 2	chr2:178080000-178142363	Ob_PBS_LepR	10hr_PBS_LepR	NOTEST	0.0780882	0.0343704	-1.18394	0	1	1	0.440147811633814	2.27196	NO
Murc	Murc	Murc	68016	muscle-related coiled-coil protein	chr4:48676385-48686364	Ob_PBS_LepR	10hr_PBS_LepR	NOTEST	0.240767	0.106028	-1.18319	0	1	1	0.440376686531153	2.27078	NO
Arhgef5	Arhgef5	Arhgef5	54324	Rho guanine nucleotide exchange factor (GEF) 5	chr6:43215642-43239319	Ob_PBS_LepR	10hr_PBS_LepR	NOTEST	0.259025	0.114326	-1.17994	0	1	1	0.441369853819815	2.26567	NO
Tsx	Tsx	Tsx	22127	testis specific X-linked gene	chrX:100609805-100619922	Ob_PBS_LepR	10hr_PBS_LepR	NOTEST	0.0566208	0.0250237	-1.17804	0	1	1	0.441951511864189	2.26269	NO
Osmr	Osmr	Osmr	18414	oncostatin M receptor	chr15:6763576-6824313	Ob_PBS_LepR	10hr_PBS_LepR	NOTEST	0.161093	0.0712688	-1.17655	0	1	1	0.442408190442115	2.26036	NO
Gapt	Gapt	Gapt	238875	Grb2-binding adaptor, transmembrane	chr13:111142822-111147380	Ob_PBS_LepR	10hr_PBS_LepR	NOTEST	0.0435192	0.0192679	-1.17545	0	1	1	0.442745638460243	2.25863	NO
Hrc	Hrc	Hrc	15464	histidine rich calcium binding protein	chr7:52590638-52594342	Ob_PBS_LepR	10hr_PBS_LepR	NOTEST	0.0223054	0.00988894	-1.1735	0	1	1	0.44334447446098	2.25558	NO
Gm12824	Gm12824	Gm12824	666048	TraB domain containing 2B	chr4:114079328-114287703	Ob_PBS_LepR	10hr_PBS_LepR	NOTEST	0.0872418	0.0386788	-1.17348	0	1	1	0.443350620563032	2.25555	NO
Asb10	Asb10	Asb10	117590	ankyrin repeat and SOCS box-containing 10	chr5:24038514-24046266	Ob_PBS_LepR	10hr_PBS_LepR	NOTEST	0.0725749	0.0321837	-1.17314	0	1	1	0.443455117335026	2.25502	NO
Ifi204	Ifi204	Ifi204	15951	interferon activated gene 204	chr1:175677424-175697050	Ob_PBS_LepR	10hr_PBS_LepR	NOTEST	0.0290225	0.0128848	-1.1715	0	1	1	0.443959506615265	2.25246	NO
Pla2g3	Pla2g3	Pla2g3	237625	phospholipase A2, group III	chr11:3388229-3394169	Ob_PBS_LepR	10hr_PBS_LepR	OK	0.564821	0.25128	-1.1685	-1.98846	0.00105	0.0597768	0.444883654979387	2.24778	NO
Tubb2a-ps2	Tubb2a-ps2	Tubb2a-ps2	627110	tubulin, beta 2a, pseudogene 2	chr12:11889001-11889705	Ob_PBS_LepR	10hr_PBS_LepR	NOTEST	0.0301655	0.013432	-1.16723	0	1	1	0.445275457116122	2.2458	NO
Itgax	Itgax	Itgax	16411	integrin alpha X	chr7:135273081-135294171	Ob_PBS_LepR	10hr_PBS_LepR	NOTEST	0.0119801	0.00533603	-1.1668	0	1	1	0.445408192710179	2.24513	NO
E2f7	E2f7	E2f7	52679	E2F transcription factor 7	chr10:110182520-110224440	Ob_PBS_LepR	10hr_PBS_LepR	NOTEST	0.083863	0.0373816	-1.16571	0	1	1	0.445744839309483	2.24344	NO
Avpr1b	Avpr1b	Avpr1b	26361	arginine vasopressin receptor 1B	chr1:133495690-133508577	Ob_PBS_LepR	10hr_PBS_LepR	NOTEST	0.0627323	0.0279729	-1.16518	0	1	1	0.445908621784528	2.24261	NO
Creb3l3	Creb3l3	Creb3l3	208677	cAMP responsive element binding protein 3-like 3	chr10:80547077-80561617	Ob_PBS_LepR	10hr_PBS_LepR	NOTEST	0.220736	0.098447	-1.1649	0	1	1	0.44599517266832	2.24218	NO
Ccl28	Ccl28	Ccl28	56838	chemokine (C-C motif) ligand 28	chr13_random:362538-393978	Ob_PBS_LepR	10hr_PBS_LepR	OK	0.397561	0.17746	-1.16368	-1.86644	0.0017	0.0852516	0.446372483341955	2.24028	NO
Tslp	Tslp	Tslp	53603	thymic stromal lymphopoietin	chr18:32975036-32979453	Ob_PBS_LepR	10hr_PBS_LepR	NOTEST	0.0872164	0.0389723	-1.16215	0	1	1	0.446846119243909	2.23791	NO
Fam50b	Fam50b	Fam50b	108161	family with sequence similarity 50, member B	chr13:34831510-34839491	Ob_PBS_LepR	10hr_PBS_LepR	NOTEST	0.0168511	0.00754353	-1.15953	0	1	1	0.447658349478826	2.23385	NO
Stfa2l1	Stfa2l1	Stfa2l1	268885	stefin A2 like 1	chr16:36156896-36162034	Ob_PBS_LepR	10hr_PBS_LepR	NOTEST	0.162737	0.0728563	-1.15942	0	1	1	0.447692483023593	2.23368	NO
BC024386	BC024386	BC024386	212965	cDNA sequence BC023486	chr7:148091962-148093866	Ob_PBS_LepR	10hr_PBS_LepR	NOTEST	0.118916	0.0533428	-1.15658	0	1	1	0.448574650690919	2.22928	NO
Sigirr	Sigirr	Sigirr	24058	single immunoglobulin and toll-interleukin 1 receptor (TIR) domain	chr7:148277073-148286445	Ob_PBS_LepR	10hr_PBS_LepR	NOTEST	0.165617	0.0743762	-1.15494	0	1	1	0.449084862967993	2.22675	NO
2700046A07Rik	2700046A07Rik	2700046A07Rik	78449	RIKEN cDNA 2700046A07 gene	chr18:62911327-62916001	Ob_PBS_LepR	10hr_PBS_LepR	OK	0.61726	0.277311	-1.15437	-1.86291	0.002	0.0941763	0.449262328710261	2.22587	NO
Lypd3	Lypd3	Lypd3	72434	Ly6/Plaur domain containing 3	chr7:25421588-25426137	Ob_PBS_LepR	10hr_PBS_LepR	OK	0.564765	0.253882	-1.15349	-1.8093	0.00865	0.230628	0.44953644863066	2.22451	NO
Tcam1	Tcam1	Tcam1	75870	testicular cell adhesion molecule 1	chr11:106137985-106149457	Ob_PBS_LepR	10hr_PBS_LepR	NOTEST	0.134202	0.0603778	-1.15231	0	1	1	0.449904281045609	2.2227	NO
Mpl	Mpl	Mpl	17480	myeloproliferative leukemia virus oncogene	chr4:118115021-118130100	Ob_PBS_LepR	10hr_PBS_LepR	NOTEST	0.0257054	0.0115672	-1.15203	0	1	1	0.449991607487045	2.22226	NO
Zmynd15	Zmynd15	Zmynd15	574428	zinc finger, MYND-type containing 15	chr11:70267735-70279701	Ob_PBS_LepR	10hr_PBS_LepR	NOTEST	0.0953881	0.0429676	-1.15056	0	1	1	0.450450349468091	2.22	NO
Naip5	Naip5	Naip5	17951	NLR family, apoptosis inhibitory protein 5	chr13:100981694-101017291	Ob_PBS_LepR	10hr_PBS_LepR	NOTEST	0.0757932	0.0341599	-1.14977	0	1	1	0.450697077442228	2.21879	NO
Fgf7	Fgf7	Fgf7	14178	fibroblast growth factor 7	chr2:125684953-125971987	Ob_PBS_LepR	10hr_PBS_LepR	OK	0.633447	0.285727	-1.14859	-0.590338	0.25395	0.916655	0.451065859539677	2.21697	NO
Mir682	Mir682	Mir682	751556	microRNA 682	chr13:75782493-75782589	Ob_PBS_LepR	10hr_PBS_LepR	OK	67.2775	30.3465	-1.14859	-37.1356	0.273	0.925558	0.451065859539677	2.21697	NO
B430212C06Rik	B430212C06Rik	B430212C06Rik	338360	RIKEN cDNA B430212C06 gene	chr18:67480862-67527448	Ob_PBS_LepR	10hr_PBS_LepR	NOTEST	0.238424	0.107726	-1.14617	0	1	1	0.451823119651962	2.21326	NO
Tnnt3	Tnnt3	Tnnt3	21957	troponin T3, skeletal, fast	chr7:149646774-149701914	Ob_PBS_LepR	10hr_PBS_LepR	NOTEST	0.154209	0.0697604	-1.14441	0	1	1	0.452374652663724	2.21056	NO
Mir1900	Mir1900	Mir1900	100316681	microRNA 1900	chr9:20836481-20843480	Ob_PBS_LepR	10hr_PBS_LepR	OK	94.0205	42.6564	-1.14021	-0.118413	0.69335	0.9997	0.453693532809371	2.20413	NO
Wnt6	Wnt6	Wnt6	22420	wingless-related MMTV integration site 6	chr1:74818465-74831893	Ob_PBS_LepR	10hr_PBS_LepR	NOTEST	0.307731	0.139662	-1.13972	0	1	1	0.453847652413265	2.20338	NO
Tcfl5	Tcfl5	Tcfl5	277353	transcription factor-like 5 (basic helix-loop-helix)	chr2:180332926-180377396	Ob_PBS_LepR	10hr_PBS_LepR	NOTEST	0.258194	0.117286	-1.13843	0	1	1	0.454253646252582	2.20141	NO
Zdhhc19	Zdhhc19	Zdhhc19	245308	zinc finger, DHHC domain containing 19	chr16:32496366-32507300	Ob_PBS_LepR	10hr_PBS_LepR	NOTEST	0.0454924	0.0206737	-1.13783	0	1	1	0.45444260432308	2.2005	NO
Spink2	Spink2	Spink2	69982	serine peptidase inhibitor, Kazal type 2	chr5:77634132-77640478	Ob_PBS_LepR	10hr_PBS_LepR	NOTEST	0.366082	0.166375	-1.13773	0	1	1	0.454474104975789	2.20035	NO
Tmem52	Tmem52	Tmem52	69671	transmembrane protein 52	chr4:154843223-154844805	Ob_PBS_LepR	10hr_PBS_LepR	OK	0.964011	0.439206	-1.13415	-1.8651	0.02155	0.369569	0.455603267837822	2.19489	NO
9130008F23Rik	9130008F23Rik	9130008F23Rik	71583	RIKEN cDNA 9130008F23 gene	chr17:41012430-41017507	Ob_PBS_LepR	10hr_PBS_LepR	NOTEST	0.0647529	0.0295283	-1.13284	0	1	1	0.456017153876294	2.1929	NO
Lcn14	Lcn14	Lcn14	383678	odorant binding protein 2B	chr2:25592528-25595617	Ob_PBS_LepR	10hr_PBS_LepR	NOTEST	0.117021	0.0534363	-1.13088	0	1	1	0.456637105433073	2.18992	NO
Otoa	Otoa	Otoa	246190	otoancorin	chr7:128226951-128306603	Ob_PBS_LepR	10hr_PBS_LepR	NOTEST	0.0663992	0.0303234	-1.13074	0	1	1	0.456681419924294	2.18971	NO
2900002K06Rik	2900002K06Rik	2900002K06Rik	70226	Rbm3 opposite strand transcript	chrX:7716100-7725089	Ob_PBS_LepR	10hr_PBS_LepR	OK	10.3418	4.72345	-1.13058	-0.586359	0.29265	0.938404	0.456732070323078	2.18947	NO
Grifin	Grifin	Grifin	77998	galectin-related inter-fiber protein	chr5:141039142-141041021	Ob_PBS_LepR	10hr_PBS_LepR	NOTEST	0.234172	0.107148	-1.12797	0	1	1	0.457559098639014	2.18551	NO
Cryba2	Cryba2	Cryba2	12958	crystallin, beta A2	chr1:74936517-74939709	Ob_PBS_LepR	10hr_PBS_LepR	NOTEST	0.128882	0.0590332	-1.12645	0	1	1	0.45804142949709	2.18321	NO
Car1	Car1	Car1	12346	carbonic anhydrase 1	chr3:14766213-14808365	Ob_PBS_LepR	10hr_PBS_LepR	NOTEST	0.126237	0.0578618	-1.12545	0	1	1	0.458359029681646	2.1817	NO
Clic3	Clic3	Clic3	69454	chloride intracellular channel 3	chr2:25312362-25314292	Ob_PBS_LepR	10hr_PBS_LepR	OK	0.655593	0.300837	-1.12382	-1.53092	0.0444	0.513413	0.45887719008173	2.17923	NO
Ch25h	Ch25h	Ch25h	12642	cholesterol 25-hydroxylase	chr19:34548273-34549625	Ob_PBS_LepR	10hr_PBS_LepR	NOTEST	0.350623	0.161049	-1.12242	0	1	1	0.459322703413925	2.17712	NO
Tyms-ps	Tyms-ps	Tyms-ps	22172	thymidylate synthase, pseudogene	chr10:87429415-87430762	Ob_PBS_LepR	10hr_PBS_LepR	NOTEST	0.0524234	0.0241092	-1.12063	0	1	1	0.459892954149294	2.17442	NO
Usp50	Usp50	Usp50	75083	ubiquitin specific peptidase 50	chr2:126586785-126609196	Ob_PBS_LepR	10hr_PBS_LepR	NOTEST	0.238247	0.109663	-1.11938	0	1	1	0.460291593702442	2.17254	NO
Rgs18	Rgs18	Rgs18	64214	regulator of G-protein signaling 18	chr1:146599970-146622551	Ob_PBS_LepR	10hr_PBS_LepR	NOTEST	0.0200611	0.00923591	-1.11907	0	1	1	0.460390509773715	2.17207	NO
Treml1	Treml1	Treml1	71326	triggering receptor expressed on myeloid cells-like 1	chr17:48499240-48506471	Ob_PBS_LepR	10hr_PBS_LepR	NOTEST	0.0326814	0.0150462	-1.11907	0	1	1	0.460390509773715	2.17207	NO
Tpte	Tpte	Tpte	234129	transmembrane phosphatase with tensin homology	chr8:23393912-23481890	Ob_PBS_LepR	10hr_PBS_LepR	NOTEST	0.0257172	0.0118409	-1.11896	0	1	1	0.460425614134203	2.1719	NO
1700016D06Rik	1700016D06Rik	1700016D06Rik	76413	RIKEN cDNA 1700016D06 gene	chr8:11654923-11678750	Ob_PBS_LepR	10hr_PBS_LepR	NOTEST	0.137608	0.0634032	-1.11793	0	1	1	0.460754448502286	2.17035	NO
Gm6994	Gm6994	Gm6994	629678	predicted gene 6994	chr14:77556622-78121214	Ob_PBS_LepR	10hr_PBS_LepR	NOTEST	0.0793713	0.036621	-1.11595	0	1	1	0.461387236512916	2.16738	NO
Esrp1	Esrp1	Esrp1	207920	epithelial splicing regulatory protein 1	chr4:11259184-11313930	Ob_PBS_LepR	10hr_PBS_LepR	NOTEST	0.0251936	0.0116321	-1.11495	0	1	1	0.461707156638108	2.16588	NO
Rcn3	Rcn3	Rcn3	52377	reticulocalbin 3, EF-hand calcium binding domain	chr7:52338283-52347583	Ob_PBS_LepR	10hr_PBS_LepR	OK	1.33757	0.617875	-1.11423	-2.22759	0.0014	0.0742267	0.461937636475631	2.16479	NO
4933406F09Rik	4933406F09Rik	4933406F09Rik	68308	RIKEN cDNA 4933406F09 gene	chr14:8244986-8255199	Ob_PBS_LepR	10hr_PBS_LepR	NOTEST	0.0553434	0.0256579	-1.10901	0	1	1	0.463612059692674	2.15698	NO
Plag1	Plag1	Plag1	56711	pleiomorphic adenoma gene 1	chr4:3828304-3865552	Ob_PBS_LepR	10hr_PBS_LepR	NOTEST	0.162398	0.0753355	-1.10813	0	1	1	0.46389493518162	2.15566	NO
Gkn1	Gkn1	Gkn1	66283	gastrokine 1	chr6:87295646-87300909	Ob_PBS_LepR	10hr_PBS_LepR	NOTEST	0.184247	0.0856196	-1.10563	0	1	1	0.464699500749225	2.15193	NO
Csl	Csl	Csl	71832	citrate synthase like	chr10:99220338-99222292	Ob_PBS_LepR	10hr_PBS_LepR	NOTEST	0.0452213	0.0210231	-1.10503	0	1	1	0.464892804031977	2.15103	NO
Snord16a	Snord16a	Snord16a	100217453	small nucleolar RNA, C/D box 16A	chr9:64021193-64026369	Ob_PBS_LepR	10hr_PBS_LepR	OK	73.9823	34.5007	-1.10055	-0.0281434	0.18735	0.861978	0.466338679138609	2.14436	NO
Slc2a9	Slc2a9	Slc2a9	117591	solute carrier family 2 (facilitated glucose transporter), member 9	chr5:38740511-38893391	Ob_PBS_LepR	10hr_PBS_LepR	NOTEST	0.286623	0.133709	-1.10006	0	1	1	0.466497094296225	2.14364	NO
Fam83d	Fam83d	Fam83d	71878	family with sequence similarity 83, member D	chr2:158593834-158612373	Ob_PBS_LepR	10hr_PBS_LepR	OK	0.548676	0.256011	-1.09975	-1.8207	0.0045	0.153586	0.466597343921592	2.14318	NO
Fgf15	Fgf15	Fgf15	14170	fibroblast growth factor 15	chr7:152082436-152086856	Ob_PBS_LepR	10hr_PBS_LepR	NOTEST	0.284054	0.132684	-1.09818	0	1	1	0.467105390704573	2.14084	NO
Slc7a9	Slc7a9	Slc7a9	30962	solute carrier family 7 (cationic amino acid transporter, y+ system), member 9	chr7:36234110-36251053	Ob_PBS_LepR	10hr_PBS_LepR	NOTEST	0.0201296	0.00941331	-1.09654	0	1	1	0.467636679988659	2.13841	NO
1700084E18Rik	1700084E18Rik	1700084E18Rik	67350	RIKEN cDNA 1700084E18 gene	chr2:30092717-30093151	Ob_PBS_LepR	10hr_PBS_LepR	OK	2.61734	1.22414	-1.09633	-2.48759	0.02105	0.365964	0.467704754562752	2.1381	NO
Olfr456	Olfr456	Olfr456	259144	olfactory receptor 456	chr6:42436161-42437213	Ob_PBS_LepR	10hr_PBS_LepR	NOTEST	0.0202649	0.00947913	-1.09615	0	1	1	0.467763112084961	2.13783	NO
D130009I18Rik	D130009I18Rik	D130009I18Rik	320249	RIKEN cDNA D130009I18 gene	chr14:105038363-105366000	Ob_PBS_LepR	10hr_PBS_LepR	NOTEST	0.0245343	0.0114836	-1.09523	0	1	1	0.468061497602113	2.13647	NO
Siglec5	Siglec5	Siglec5	233186	sialic acid binding Ig-like lectin 5	chr7:50606774-50614840	Ob_PBS_LepR	10hr_PBS_LepR	NOTEST	0.0746776	0.0349678	-1.09465	0	1	1	0.468249708026547	2.13561	NO
Loxhd1	Loxhd1	Loxhd1	240411	lipoxygenase homology domains 1	chr18:77520696-77680996	Ob_PBS_LepR	10hr_PBS_LepR	NOTEST	0.0680136	0.0319384	-1.09053	0	1	1	0.469588831003104	2.12952	NO
Pax2	Pax2	Pax2	18504	paired box gene 2	chr19:44831883-44910517	Ob_PBS_LepR	10hr_PBS_LepR	NOTEST	0.044072	0.0207541	-1.08646	0	1	1	0.470915462698703	2.12352	NO
Chrnb1	Chrnb1	Chrnb1	11443	cholinergic receptor, nicotinic, beta polypeptide 1 (muscle)	chr11:69597537-69609439	Ob_PBS_LepR	10hr_PBS_LepR	NOTEST	0.290142	0.136731	-1.08542	0	1	1	0.47125505535986	2.12199	NO
Cd101	Cd101	Cd101	630146	CD101 antigen	chr3:100797451-100833418	Ob_PBS_LepR	10hr_PBS_LepR	NOTEST	0.061622	0.0290425	-1.08528	0	1	1	0.471300788454621	2.12179	NO
Obox3	Obox3	Obox3	246791	oocyte specific homeobox 3	chr7:16210654-16225126	Ob_PBS_LepR	10hr_PBS_LepR	NOTEST	0.204651	0.0966838	-1.08182	0	1	1	0.472432460562702	2.1167	NO
Pmp2	Pmp2	Pmp2	18857	peripheral myelin protein 2	chr3:10179850-10183885	Ob_PBS_LepR	10hr_PBS_LepR	NOTEST	0.0394681	0.0186488	-1.0816	0	1	1	0.472504508406106	2.11638	NO
Ptcra	Ptcra	Ptcra	19208	pre T cell antigen receptor alpha	chr17:46892611-46900661	Ob_PBS_LepR	10hr_PBS_LepR	NOTEST	0.342429	0.161803	-1.08157	0	1	1	0.472514333963298	2.11634	NO
Spag17	Spag17	Spag17	74362	sperm associated antigen 17	chr3:99689339-99966326	Ob_PBS_LepR	10hr_PBS_LepR	NOTEST	0.0393308	0.0185918	-1.08099	0	1	1	0.472704334900786	2.11549	NO
Col6a6	Col6a6	Col6a6	245026	collagen, type VI, alpha 6	chr9:105591746-105730415	Ob_PBS_LepR	10hr_PBS_LepR	NOTEST	0.0458366	0.0216916	-1.07937	0	1	1	0.473235431985722	2.11311	NO
Pla2r1	Pla2r1	Pla2r1	18779	phospholipase A2 receptor 1	chr2:60257095-60391318	Ob_PBS_LepR	10hr_PBS_LepR	NOTEST	0.0330398	0.0156407	-1.0789	0	1	1	0.473389627349726	2.11242	NO
Six4	Six4	Six4	20474	sine oculis-related homeobox 4	chr12:74201245-74214232	Ob_PBS_LepR	10hr_PBS_LepR	NOTEST	0.173362	0.0820829	-1.07863	0	1	1	0.473478230385571	2.11203	NO
Six1	Six1	Six1	20471	sine oculis-related homeobox 1	chr12:74142813-74147699	Ob_PBS_LepR	10hr_PBS_LepR	NOTEST	0.148637	0.0703874	-1.0784	0	1	1	0.473553720125947	2.11169	NO
Myl10	Myl10	Myl10	59310	myosin, light chain 10, regulatory	chr5:137169015-137176964	Ob_PBS_LepR	10hr_PBS_LepR	NOTEST	0.0752235	0.0357548	-1.07304	0	1	1	0.475316371864092	2.10386	NO
Lct	Lct	Lct	226413	lactase	chr1:130181340-130224895	Ob_PBS_LepR	10hr_PBS_LepR	NOTEST	0.0415233	0.0197649	-1.07098	0	1	1	0.475995552902536	2.10086	NO
Adam8	Adam8	Adam8	11501	a disintegrin and metallopeptidase domain 8	chr7:147164839-147178387	Ob_PBS_LepR	10hr_PBS_LepR	NOTEST	0.177289	0.0844825	-1.06938	0	1	1	0.476523741699184	2.09853	NO
1700017N19Rik	1700017N19Rik	1700017N19Rik	66605	RIKEN cDNA 1700017N19 gene	chr10:100055019-100081025	Ob_PBS_LepR	10hr_PBS_LepR	NOTEST	0.277465	0.13227	-1.06882	0	1	1	0.476708746212057	2.09772	NO
9130017N09Rik	9130017N09Rik	9130017N09Rik	78906	mitotic spindle positioning	chr10:79283765-79293197	Ob_PBS_LepR	10hr_PBS_LepR	NOTEST	0.150554	0.0718189	-1.06785	0	1	1	0.477029370429952	2.09631	NO
7420461P10Rik	7420461P10Rik	7420461P10Rik	100038657	RIKEN cDNA 7420461P10 gene	chr1:164569280-164588350	Ob_PBS_LepR	10hr_PBS_LepR	NOTEST	0.0807936	0.0385415	-1.06783	0	1	1	0.477035983507054	2.09628	NO
Fam54a	Fam54a	Fam54a	71804	mitochondrial fission regulator 2	chr10:20067624-20081475	Ob_PBS_LepR	10hr_PBS_LepR	NOTEST	0.175695	0.0838289	-1.06756	0	1	1	0.477125269021362	2.09589	NO
Gpr183	Gpr183	Gpr183	321019	G protein-coupled receptor 183	chr14:122277827-122420257	Ob_PBS_LepR	10hr_PBS_LepR	NOTEST	0.0783999	0.0374515	-1.06583	0	1	1	0.477697754399686	2.09337	NO
Cacng1	Cacng1	Cacng1	12299	calcium channel, voltage-dependent, gamma subunit 1	chr11:107564531-107577790	Ob_PBS_LepR	10hr_PBS_LepR	NOTEST	0.457771	0.218948	-1.06404	0	1	1	0.478290817824824	2.09078	NO
Lif	Lif	Lif	16878	leukemia inhibitory factor	chr11:4157570-4172517	Ob_PBS_LepR	10hr_PBS_LepR	NOTEST	0.065375	0.0312757	-1.0637	0	1	1	0.478403549924925	2.09029	NO
4930412O13Rik	4930412O13Rik	4930412O13Rik	381347	RIKEN cDNA 4930412O13 gene	chr2:9802872-9808394	Ob_PBS_LepR	10hr_PBS_LepR	NOTEST	0.0326632	0.0156333	-1.06304	0	1	1	0.478622458681371	2.08933	NO
1810010D01Rik	1810010D01Rik	1810010D01Rik	100040049	RIKEN cDNA 1810010D01 gene	chr7:152391722-152394024	Ob_PBS_LepR	10hr_PBS_LepR	NOTEST	0.0270816	0.012975	-1.06157	0	1	1	0.479110388258758	2.0872	NO
Ect2	Ect2	Ect2	13605	ect2 oncogene	chr3:26996143-27052800	Ob_PBS_LepR	10hr_PBS_LepR	NOTEST	0.0994388	0.0477179	-1.05928	0	1	1	0.479871487441891	2.08389	NO
Fpr1	Fpr1	Fpr1	14293	formyl peptide receptor 1	chr17:18013434-18020903	Ob_PBS_LepR	10hr_PBS_LepR	NOTEST	0.312937	0.150746	-1.05375	0	1	1	0.481714414525022	2.07592	NO
Ptprq	Ptprq	Ptprq	237523	protein tyrosine phosphatase, receptor type, Q	chr10:106954415-107157083	Ob_PBS_LepR	10hr_PBS_LepR	NOTEST	0.0210483	0.0101487	-1.0524	0	1	1	0.482165389125717	2.07398	NO
Adrb2	Adrb2	Adrb2	11555	adrenergic receptor, beta 2	chr18:62337469-62339613	Ob_PBS_LepR	10hr_PBS_LepR	OK	0.790591	0.381385	-1.05168	-1.9559	0.00265	0.110544	0.482406081519038	2.07294	NO
Hist1h4d	Hist1h4d	Hist1h4d	319156	histone cluster 1, H4d	chr13:23673470-23673782	Ob_PBS_LepR	10hr_PBS_LepR	OK	3.84045	1.8568	-1.04845	-3.14716	0.04855	0.532252	0.483487333737862	2.06831	NO
Cldn23	Cldn23	Cldn23	71908	claudin 23	chr8:36887762-36889613	Ob_PBS_LepR	10hr_PBS_LepR	NOTEST	0.36118	0.174833	-1.04674	0	1	1	0.484060742174579	2.06586	NO
Tdrd9	Tdrd9	Tdrd9	74691	tudor domain containing 9	chr12:113209769-113307065	Ob_PBS_LepR	10hr_PBS_LepR	NOTEST	0.131126	0.0634982	-1.04616	0	1	1	0.484255385994255	2.06503	NO
Allc	Allc	Allc	94041	allantoicase	chr12:29238619-29267348	Ob_PBS_LepR	10hr_PBS_LepR	NOTEST	0.323843	0.157132	-1.04332	0	1	1	0.485209600014932	2.06096	NO
Gdnf	Gdnf	Gdnf	14573	glial cell line derived neurotrophic factor	chr15:7761010-7787575	Ob_PBS_LepR	10hr_PBS_LepR	OK	0.401886	0.19512	-1.04242	-1.75384	0.0028	0.113396	0.485512383947943	2.05968	NO
Gm5424	Gm5424	Gm5424	432466	argininosuccinate synthase pseudogene	chr10:61533769-61535319	Ob_PBS_LepR	10hr_PBS_LepR	NOTEST	0.0343517	0.0166928	-1.04115	0	1	1	0.485939967176307	2.05787	NO
Ildr1	Ildr1	Ildr1	106347	immunoglobulin-like domain containing receptor 1	chr16:36694123-36726827	Ob_PBS_LepR	10hr_PBS_LepR	NOTEST	0.274057	0.133177	-1.04114	0	1	1	0.485943335467163	2.05785	NO
Clec9a	Clec9a	Clec9a	232414	C-type lectin domain family 9, member a	chr6:129358880-129372723	Ob_PBS_LepR	10hr_PBS_LepR	NOTEST	0.0416932	0.0202618	-1.04105	0	1	1	0.485973651135508	2.05772	NO
Adm	Adm	Adm	11535	adrenomedullin	chr7:117771182-117773333	Ob_PBS_LepR	10hr_PBS_LepR	OK	1.2641	0.614817	-1.03988	-2.04963	0.00235	0.101694	0.486367926970591	2.05606	NO
Clec3a	Clec3a	Clec3a	403395	C-type lectin domain family 3, member a	chr8:116941985-116949746	Ob_PBS_LepR	10hr_PBS_LepR	NOTEST	0.186136	0.0905918	-1.03891	0	1	1	0.486695047749123	2.05467	NO
Gm4984	Gm4984	Gm4984	245347	predicted pseudogene 4984	chrX:12229008-12229946	Ob_PBS_LepR	10hr_PBS_LepR	NOTEST	0.0259795	0.0126492	-1.03833	0	1	1	0.486890750839372	2.05385	NO
Tcap	Tcap	Tcap	21393	titin-cap	chr11:98245124-98246267	Ob_PBS_LepR	10hr_PBS_LepR	NOTEST	0.306442	0.149228	-1.0381	0	1	1	0.486968379025872	2.05352	NO
Opn1sw	Opn1sw	Opn1sw	12057	opsin 1 (cone pigments), short-wave-sensitive (color blindness, tritan)	chr6:29298118-29330513	Ob_PBS_LepR	10hr_PBS_LepR	NOTEST	0.0288514	0.0140622	-1.03682	0	1	1	0.487400622918492	2.0517	NO
Cela2a	Cela2a	Cela2a	13706	chymotrypsin-like elastase family, member 2A	chr4:141349526-141381918	Ob_PBS_LepR	10hr_PBS_LepR	NOTEST	0.359965	0.175473	-1.03661	0	1	1	0.487471574559451	2.0514	NO
Lcor	Lcor	Lcor	212391	ligand dependent nuclear receptor corepressor	chr19:41624128-41634271	Ob_PBS_LepR	10hr_PBS_LepR	NOTEST	0.281928	0.137539	-1.03549	0	1	1	0.487850157785429	2.04981	NO
Tlr6	Tlr6	Tlr6	21899	toll-like receptor 6	chr5:65344333-65351273	Ob_PBS_LepR	10hr_PBS_LepR	NOTEST	0.024122	0.0117712	-1.03509	0	1	1	0.48798543732285	2.04924	NO
Gm7854	Gm7854	Gm7854	665934	predicted gene 7854	chr5:43542924-43680963	Ob_PBS_LepR	10hr_PBS_LepR	OK	1.02902	0.502512	-1.03404	-0.461015	0.4786	0.989873	0.488340724613555	2.04775	NO
Papolb	Papolb	Papolb	56522	poly (A) polymerase beta (testis specific)	chr5:142960794-143027031	Ob_PBS_LepR	10hr_PBS_LepR	NOTEST	0.0980429	0.0480265	-1.02958	0	1	1	0.489852734855163	2.04143	NO
9430070O13Rik	9430070O13Rik	9430070O13Rik	77352	axonemal dynein light chain domain containing 1	chr1:158295059-158330121	Ob_PBS_LepR	10hr_PBS_LepR	NOTEST	0.0358298	0.0175629	-1.02863	0	1	1	0.490175404120669	2.04009	NO
Wfikkn1	Wfikkn1	Wfikkn1	215001	WAP, FS, Ig, KU, and NTR-containing protein 1	chr17:26014572-26017803	Ob_PBS_LepR	10hr_PBS_LepR	NOTEST	0.16403	0.080428	-1.02819	0	1	1	0.490324922947704	2.03946	NO
A530013C23Rik	A530013C23Rik	A530013C23Rik	329562	RIKEN cDNA A530013C23 gene	chr2:167516707-167522913	Ob_PBS_LepR	10hr_PBS_LepR	NOTEST	0.04638	0.022743	-1.02808	0	1	1	0.490362309780156	2.03931	NO
Lat	Lat	Lat	16797	linker for activation of T cells	chr7:133507341-133513048	Ob_PBS_LepR	10hr_PBS_LepR	NOTEST	0.091322	0.0448513	-1.02581	0	1	1	0.491134474783207	2.0361	NO
Tas2r108	Tas2r108	Tas2r108	57253	taste receptor, type 2, member 108	chr6:40443590-40444484	Ob_PBS_LepR	10hr_PBS_LepR	NOTEST	0.0415858	0.0204429	-1.02449	0	1	1	0.491584046009346	2.03424	NO
Cyp4f15	Cyp4f15	Cyp4f15	106648	cytochrome P450, family 4, subfamily f, polypeptide 15	chr17:32822603-32840294	Ob_PBS_LepR	10hr_PBS_LepR	OK	0.741651	0.364763	-1.02378	-1.86592	0.0032	0.124165	0.491826031016851	2.03324	NO
Myh4	Myh4	Myh4	17884	myosin, heavy polypeptide 4, skeletal muscle	chr11:67051530-67073948	Ob_PBS_LepR	10hr_PBS_LepR	NOTEST	0.0366668	0.0180647	-1.0213	0	1	1	0.492672209511295	2.02975	NO
Gm4981	Gm4981	Gm4981	245263	predicted gene 4981	chr10:57697595-57699408	Ob_PBS_LepR	10hr_PBS_LepR	NOTEST	0.0177738	0.00876483	-1.01995	0	1	1	0.493133442653294	2.02785	NO
Hesx1	Hesx1	Hesx1	15209	homeobox gene expressed in ES cells	chr14:27813547-27815511	Ob_PBS_LepR	10hr_PBS_LepR	NOTEST	0.0306552	0.0151171	-1.01995	0	1	1	0.493133442653294	2.02785	NO
Snord104	Snord104	Snord104	100216537	small nucleolar RNA, C/D box 104	chr11:106362304-106362377	Ob_PBS_LepR	10hr_PBS_LepR	OK	1413.35	697.961	-1.0179	-238.666	0.036	0.474006	0.493834659546585	2.02497	NO
Wbscr25	Wbscr25	Wbscr25	71304	Williams Beuren syndrome chromosome region 25 (human)	chr5:135462083-135477220	Ob_PBS_LepR	10hr_PBS_LepR	NOTEST	0.0602666	0.0297699	-1.0175	0	1	1	0.493971598570258	2.02441	NO
Trim43a	Trim43a	Trim43a	547109	tripartite motif-containing 43A	chr9:88475873-88483657	Ob_PBS_LepR	10hr_PBS_LepR	NOTEST	0.255557	0.126278	-1.01704	0	1	1	0.494129125392036	2.02376	NO
Ctla2b	Ctla2b	Ctla2b	13025	cytotoxic T lymphocyte-associated protein 2 beta	chr13:60996711-60998808	Ob_PBS_LepR	10hr_PBS_LepR	NOTEST	0.348946	0.172582	-1.01572	0	1	1	0.494581437840416	2.02191	NO
Dyrk4	Dyrk4	Dyrk4	101320	dual-specificity tyrosine-(Y)-phosphorylation regulated kinase 4	chr6:126826216-126871857	Ob_PBS_LepR	10hr_PBS_LepR	NOTEST	0.0455101	0.0225084	-1.01572	0	1	1	0.494581437840416	2.02191	NO
Fyb	Fyb	Fyb	23880	FYN binding protein	chr15:6529870-6613312	Ob_PBS_LepR	10hr_PBS_LepR	NOTEST	0.188274	0.0931499	-1.01521	0	1	1	0.494756305788838	2.0212	NO
Slc5a4a	Slc5a4a	Slc5a4a	64452	solute carrier family 5, member 4a	chr10:75610195-75652010	Ob_PBS_LepR	10hr_PBS_LepR	NOTEST	0.0307568	0.0152375	-1.01328	0	1	1	0.495418620855173	2.01849	NO
Apof	Apof	Apof	103161	apolipoprotein F	chr10:127705052-127707207	Ob_PBS_LepR	10hr_PBS_LepR	NOTEST	0.12475	0.0618295	-1.01267	0	1	1	0.495628137938384	2.01764	NO
Slc2a10	Slc2a10	Slc2a10	170441	solute carrier family 2 (facilitated glucose transporter), member 10	chr2:165329477-165345411	Ob_PBS_LepR	10hr_PBS_LepR	NOTEST	0.129424	0.0641585	-1.01239	0	1	1	0.495724339382525	2.01725	NO
Tead4	Tead4	Tead4	21679	TEA domain family member 4	chr6:128177160-128250831	Ob_PBS_LepR	10hr_PBS_LepR	NOTEST	0.0532581	0.026404	-1.01224	0	1	1	0.495775883551282	2.01704	NO
Gcom1	Gcom1	Gcom1	102371	myocardial zonula adherens protein	chr9:71352153-71440167	Ob_PBS_LepR	10hr_PBS_LepR	OK	0.652927	0.323775	-1.01193	-1.74622	0.0036	0.135522	0.49588242515079	2.01661	NO
Pde6a	Pde6a	Pde6a	225600	phosphodiesterase 6A, cGMP-specific, rod, alpha	chr18:61380152-61449372	Ob_PBS_LepR	10hr_PBS_LepR	NOTEST	0.0410223	0.0203424	-1.01192	0	1	1	0.495885862357751	2.01659	NO
Prdm6	Prdm6	Prdm6	225518	PR domain containing 6	chr18:53624199-53735511	Ob_PBS_LepR	10hr_PBS_LepR	NOTEST	0.149604	0.0742061	-1.01154	0	1	1	0.496016493878103	2.01606	NO
Lsp1	Lsp1	Lsp1	16985	lymphocyte specific 1	chr7:149646774-149701914	Ob_PBS_LepR	10hr_PBS_LepR	OK	1.73647	0.861564	-1.01113	-1.67975	0.00725	0.20553	0.496157477008215	2.01549	NO
Mafa	Mafa	Mafa	378435	v-maf musculoaponeurotic fibrosarcoma oncogene family, protein A (avian)	chr15:75577272-75578352	Ob_PBS_LepR	10hr_PBS_LepR	NOTEST	0.127847	0.0634383	-1.01099	0	1	1	0.496205626766301	2.01529	NO
Glp2r	Glp2r	Glp2r	93896	glucagon-like peptide 2 receptor	chr11:67519931-67584655	Ob_PBS_LepR	10hr_PBS_LepR	NOTEST	0.334489	0.166171	-1.00929	0	1	1	0.496790675397684	2.01292	NO
Il17re	Il17re	Il17re	57890	interleukin 17 receptor E	chr6:113408477-113420745	Ob_PBS_LepR	10hr_PBS_LepR	NOTEST	0.0623577	0.0309976	-1.00841	0	1	1	0.497093795004409	2.01169	NO
Slc6a20b	Slc6a20b	Slc6a20b	22599	solute carrier family 6 (neurotransmitter transporter), member 20B	chr9:123502937-123541683	Ob_PBS_LepR	10hr_PBS_LepR	NOTEST	0.0339756	0.016898	-1.00764	0	1	1	0.497359176373333	2.01062	NO
Ceacam-ps1	Ceacam-ps1	Ceacam-ps1	100038912	carcinoembryonic antigen-related cell adhesion molecule pseudogene 1	chr7:17234378-17242827	Ob_PBS_LepR	10hr_PBS_LepR	NOTEST	0.0889984	0.0442768	-1.00723	0	1	1	0.497500541135072	2.01005	NO
Cyp2c44	Cyp2c44	Cyp2c44	226143	cytochrome P450, family 2, subfamily c, polypeptide 44	chr19:44079511-44103737	Ob_PBS_LepR	10hr_PBS_LepR	NOTEST	0.0366122	0.0182202	-1.00679	0	1	1	0.497652294357968	2.00944	NO
2200002J24Rik	2200002J24Rik	2200002J24Rik	69147	RIKEN cDNA 2200002J24 gene	chr7:31483944-31485553	Ob_PBS_LepR	10hr_PBS_LepR	NOTEST	0.0696811	0.0347518	-1.00368	0	1	1	0.498726234427323	2.00511	NO
Pkhd1l1	Pkhd1l1	Pkhd1l1	192190	polycystic kidney and hepatic disease 1-like 1	chr15:44289098-44428681	Ob_PBS_LepR	10hr_PBS_LepR	NOTEST	0.00898238	0.00448701	-1.00135	0	1	1	0.499532344491262	2.00187	NO
Dnmt3b	Dnmt3b	Dnmt3b	13436	DNA methyltransferase 3B	chr2:153475189-153513466	Ob_PBS_LepR	10hr_PBS_LepR	NOTEST	0.105865	0.0529112	-1.00059	0	1	1	0.499795563387459	2.00082	NO
Agbl1	Agbl1	Agbl1	244071	ATP/GTP binding protein-like 1	chr7:83374772-84269584	Ob_PBS_LepR	10hr_PBS_LepR	NOTEST	0.0318667	0.015928	-1.00048	0	1	1	0.49983367234769	2.00067	NO
Slfn2	Slfn2	Slfn2	20556	schlafen 2	chr11:82878613-82884180	Ob_PBS_LepR	10hr_PBS_LepR	NOTEST	0.172048	0.0860292	-0.999913	0	1	1	0.50003015281151	1.99988	NO
4930415F15Rik	4930415F15Rik	4930415F15Rik	73862	RIKEN cDNA 4930415F15 gene	chr11:11389268-11415193	Ob_PBS_LepR	10hr_PBS_LepR	NOTEST	0.107067	0.0535467	-0.999643	0	1	1	0.500123742081307	1.99951	NO
Ppp3r2	Ppp3r2	Ppp3r2	19059	protein phosphatase 3, regulatory subunit B, alpha isoform (calcineurin B, type II)	chr4:49678097-49857953	Ob_PBS_LepR	10hr_PBS_LepR	NOTEST	0.118057	0.0590924	-0.998441	0	1	1	0.500540600265411	1.99784	NO
Pdia2	Pdia2	Pdia2	69191	protein disulfide isomerase associated 2	chr17:26332943-26336032	Ob_PBS_LepR	10hr_PBS_LepR	NOTEST	0.0099391	0.00497719	-0.997782	0	1	1	0.500769291426207	1.99693	NO
Dnase1l2	Dnase1l2	Dnase1l2	66705	deoxyribonuclease 1-like 2	chr17:24577712-24580046	Ob_PBS_LepR	10hr_PBS_LepR	NOTEST	0.299752	0.150203	-0.996858	0	1	1	0.501090120859688	1.99565	NO
A930013F10Rik	A930013F10Rik	A930013F10Rik	68074	RIKEN cDNA A930013F10 gene	chr8:23738590-23763909	Ob_PBS_LepR	10hr_PBS_LepR	OK	0.535774	0.26855	-0.996434	-0.434102	0.43645	0.980072	0.501237410085067	1.99506	NO
Fbxw26	Fbxw26	Fbxw26	382109	F-box and WD-40 domain protein 26	chr9:109620079-109648603	Ob_PBS_LepR	10hr_PBS_LepR	NOTEST	0.0442373	0.0222266	-0.992977	0	1	1	0.502439920238768	1.99029	NO
Gpr81	Gpr81	Gpr81	243270	G protein-coupled receptor 81	chr5:124326744-124330029	Ob_PBS_LepR	10hr_PBS_LepR	NOTEST	0.121279	0.0609388	-0.992893	0	1	1	0.502469175334825	1.99017	NO
5430402O13Rik	5430402O13Rik	5430402O13Rik	73183	RIKEN cDNA 5430402O13 gene	chr6:50516641-50546589	Ob_PBS_LepR	10hr_PBS_LepR	NOTEST	0.428262	0.215249	-0.992484	0	1	1	0.502611644131333	1.98961	NO
1700028K03Rik	1700028K03Rik	1700028K03Rik	76421	RIKEN cDNA 1700028K03 gene	chr5:107963729-108090857	Ob_PBS_LepR	10hr_PBS_LepR	NOTEST	0.404366	0.203552	-0.990263	0	1	1	0.50338600054909	1.98655	NO
H2-Oa	H2-Oa	H2-Oa	15001	histocompatibility 2, O region alpha locus	chr17:34229323-34232179	Ob_PBS_LepR	10hr_PBS_LepR	NOTEST	0.039297	0.0198273	-0.986934	0	1	1	0.504548898353034	1.98197	NO
Dao	Dao	Dao	13142	D-amino acid oxidase	chr5:114453834-114475469	Ob_PBS_LepR	10hr_PBS_LepR	NOTEST	0.275963	0.139382	-0.985432	0	1	1	0.505074461312032	1.97991	NO
Alox5	Alox5	Alox5	11689	arachidonate 5-lipoxygenase	chr6:116360088-116411196	Ob_PBS_LepR	10hr_PBS_LepR	NOTEST	0.181588	0.0918164	-0.983847	0	1	1	0.505629660375708	1.97773	NO
Fgf16	Fgf16	Fgf16	80903	fibroblast growth factor 16	chrX:102959815-102971871	Ob_PBS_LepR	10hr_PBS_LepR	NOTEST	0.212764	0.107772	-0.98127	0	1	1	0.50653364356925	1.9742	NO
Snhg9	Snhg9	Snhg9	73474	small nucleolar RNA host gene (non-protein coding) 9	chr17:24856475-24856910	Ob_PBS_LepR	10hr_PBS_LepR	OK	15.1293	7.66659	-0.980689	-1.15178	0.1006	0.724388	0.506737675125303	1.97341	NO
Slc25a41	Slc25a41	Slc25a41	103775	solute carrier family 25, member 41	chr17:57172194-57181077	Ob_PBS_LepR	10hr_PBS_LepR	NOTEST	0.394208	0.199762	-0.980676	0	1	1	0.506742241315156	1.97339	NO
Cplx4	Cplx4	Cplx4	225644	complexin 4	chr18:66115375-66129832	Ob_PBS_LepR	10hr_PBS_LepR	NOTEST	0.0194298	0.00984896	-0.98023	0	1	1	0.506898921674581	1.97278	NO
Sp5	Sp5	Sp5	64406	trans-acting transcription factor 5	chr2:70312979-70315783	Ob_PBS_LepR	10hr_PBS_LepR	NOTEST	0.359339	0.182272	-0.979254	0	1	1	0.507241960721439	1.97145	NO
Prrx2	Prrx2	Prrx2	20204	paired related homeobox 2	chr2:30700886-30736767	Ob_PBS_LepR	10hr_PBS_LepR	NOTEST	0.393558	0.199696	-0.97877	0	1	1	0.507412160443529	1.97078	NO
Ctrl	Ctrl	Ctrl	109660	chymotrypsin-like	chr8:108455893-108457762	Ob_PBS_LepR	10hr_PBS_LepR	OK	0.673551	0.342173	-0.977062	-1.45545	0.05545	0.563847	0.508013239095178	1.96845	NO
4930426L09Rik	4930426L09Rik	4930426L09Rik	74629	RIKEN cDNA 4930426L09 gene	chr2:18919945-18921431	Ob_PBS_LepR	10hr_PBS_LepR	NOTEST	0.382994	0.195012	-0.973756	0	1	1	0.509178708932289	1.96395	NO
Ttc39d	Ttc39d	Ttc39d	67737	tetratricopeptide repeat domain 39D	chr17:80615253-80617276	Ob_PBS_LepR	10hr_PBS_LepR	NOTEST	0.0212539	0.0108344	-0.972111	0	1	1	0.509759619423085	1.96171	NO
Klri2	Klri2	Klri2	320407	killer cell lectin-like receptor family I member 2	chr6:129679058-129690502	Ob_PBS_LepR	10hr_PBS_LepR	NOTEST	0.0074559	0.00380192	-0.971653	0	1	1	0.509921474119914	1.96109	NO
Oas1e	Oas1e	Oas1e	231699	2'-5' oligoadenylate synthetase 1E	chr5:121236320-121245539	Ob_PBS_LepR	10hr_PBS_LepR	NOTEST	0.0183036	0.00933339	-0.971653	0	1	1	0.509921474119914	1.96109	NO
Mustn1	Mustn1	Mustn1	66175	musculoskeletal, embryonic nuclear protein 1	chr14:31692442-31694796	Ob_PBS_LepR	10hr_PBS_LepR	OK	1.59325	0.813393	-0.969948	-1.97653	0.0036	0.135522	0.510524463688794	1.95877	NO
Catsperg2	Catsperg2	Catsperg2	76718	catsper channel auxiliary subunit gamma 2	chr7:30482237-30512034	Ob_PBS_LepR	10hr_PBS_LepR	NOTEST	0.0120512	0.0061534	-0.969725	0	1	1	0.5106033824841	1.95847	NO
Ska1	Ska1	Ska1	66468	spindle and kinetochore associated complex subunit 1	chr18:74354952-74367472	Ob_PBS_LepR	10hr_PBS_LepR	NOTEST	0.0286828	0.0146547	-0.968822	0	1	1	0.510923075258763	1.95724	NO
Mosc1	Mosc1	Mosc1	66112	mitochondrial amidoxime reducing component 1	chr1:186610645-186635192	Ob_PBS_LepR	10hr_PBS_LepR	NOTEST	0.073778	0.0377216	-0.967802	0	1	1	0.511284430771594	1.95586	NO
Gabrr2	Gabrr2	Gabrr2	14409	gamma-aminobutyric acid (GABA) C receptor, subunit rho 2	chr4:33150086-33182840	Ob_PBS_LepR	10hr_PBS_LepR	OK	0.556331	0.284997	-0.964994	-1.523	0.01475	0.315219	0.512280542026851	1.95206	NO
Snora31	Snora31	Snora31	100303751	small nucleolar RNA, H/ACA box 31	chr14:76245062-76248110	Ob_PBS_LepR	10hr_PBS_LepR	OK	23.4154	12.0033	-0.964025	-0.0482406	0.2617	0.919226	0.512624735757573	1.95074	NO
Scn10a	Scn10a	Scn10a	20264	sodium channel, voltage-gated, type X, alpha	chr9:119517583-119603478	Ob_PBS_LepR	10hr_PBS_LepR	NOTEST	0.00973248	0.00499034	-0.963671	0	1	1	0.512750536025164	1.95027	NO
Mnd1	Mnd1	Mnd1	76915	meiotic nuclear divisions 1 homolog (S. cerevisiae)	chr3:83891855-83959708	Ob_PBS_LepR	10hr_PBS_LepR	OK	1.19372	0.612474	-0.962746	-1.67267	0.01595	0.32487	0.513079397159636	1.94902	NO
Itprip	Itprip	Itprip	414801	inositol 1,4,5-triphosphate receptor interacting protein	chr19:47969085-47993789	Ob_PBS_LepR	10hr_PBS_LepR	NOTEST	0.10142	0.0520385	-0.962694	0	1	1	0.513097890748875	1.94895	NO
1810011O10Rik	1810011O10Rik	1810011O10Rik	69068	RIKEN cDNA 1810011O10 gene	chr8:25548087-25549418	Ob_PBS_LepR	10hr_PBS_LepR	OK	0.77086	0.395613	-0.962379	-1.5618	0.0134	0.298779	0.513209933472452	1.94852	NO
Vamp5	Vamp5	Vamp5	53620	vesicle-associated membrane protein 5	chr6:72318042-72330462	Ob_PBS_LepR	10hr_PBS_LepR	OK	0.639434	0.328952	-0.958919	-1.30542	0.0158	0.323714	0.514442236455024	1.94385	NO
Trim10	Trim10	Trim10	19824	tripartite motif-containing 10	chr17:37006518-37014778	Ob_PBS_LepR	10hr_PBS_LepR	NOTEST	0.0347055	0.0178563	-0.958733	0	1	1	0.514508565389225	1.9436	NO
Fut1	Fut1	Fut1	14343	fucosyltransferase 1	chr7:52872975-52876427	Ob_PBS_LepR	10hr_PBS_LepR	NOTEST	0.0299082	0.0154067	-0.956982	0	1	1	0.51513340390874	1.94124	NO
4933408B17Rik	4933408B17Rik	4933408B17Rik	271508	RIKEN cDNA 4933408B17 gene	chr18:34739499-34757122	Ob_PBS_LepR	10hr_PBS_LepR	NOTEST	0.141079	0.0727517	-0.955447	0	1	1	0.515681787706082	1.93918	NO
Pax8	Pax8	Pax8	18510	paired box gene 8	chr2:24276079-24331086	Ob_PBS_LepR	10hr_PBS_LepR	NOTEST	0.114723	0.0592463	-0.953353	0	1	1	0.516430817596261	1.93637	NO
Olfr212	Olfr212	Olfr212	258019	olfactory receptor 212	chr6:116456533-116467983	Ob_PBS_LepR	10hr_PBS_LepR	NOTEST	0.101597	0.0524682	-0.953337	0	1	1	0.516436545029063	1.93635	NO
Trpv6	Trpv6	Trpv6	64177	transient receptor potential cation channel, subfamily V, member 6	chr6:41570617-41586404	Ob_PBS_LepR	10hr_PBS_LepR	NOTEST	0.202162	0.104413	-0.953212	0	1	1	0.516481292784475	1.93618	NO
Tcp11	Tcp11	Tcp11	21463	t-complex protein 11	chr17:28203691-28217584	Ob_PBS_LepR	10hr_PBS_LepR	OK	0.562855	0.290846	-0.952506	-1.38813	0.0152	0.317509	0.516734100908408	1.93523	NO
3110039M20Rik	3110039M20Rik	3110039M20Rik	67293	RIKEN cDNA 3110039M20 gene	chr12:50490638-50508333	Ob_PBS_LepR	10hr_PBS_LepR	OK	0.85284	0.440877	-0.951899	-1.42193	0.04205	0.503549	0.516951557532169	1.93442	NO
Upk1a	Upk1a	Upk1a	109637	uroplakin 1A	chr7:31388110-31397493	Ob_PBS_LepR	10hr_PBS_LepR	NOTEST	0.276602	0.143082	-0.95097	0	1	1	0.517284547277381	1.93317	NO
Zscan30	Zscan30	Zscan30	328918	zinc finger and SCAN domain containing 30	chr18:24129475-24140056	Ob_PBS_LepR	10hr_PBS_LepR	OK	0.76984	0.398566	-0.949742	-1.39508	0.0793	0.654519	0.517725039432591	1.93153	NO
Rufy4	Rufy4	Rufy4	435626	RUN and FYVE domain containing 4	chr1:74172114-74194804	Ob_PBS_LepR	10hr_PBS_LepR	NOTEST	0.313211	0.162247	-0.94894	0	1	1	0.518012924883933	1.93045	NO
Rag1	Rag1	Rag1	19373	recombination activating gene 1	chr2:101478410-101489689	Ob_PBS_LepR	10hr_PBS_LepR	NOTEST	0.0520136	0.02695	-0.948606	0	1	1	0.518132864539339	1.93001	NO
Tmprss6	Tmprss6	Tmprss6	71753	transmembrane serine protease 6	chr15:78270096-78299064	Ob_PBS_LepR	10hr_PBS_LepR	NOTEST	0.145847	0.0756364	-0.947308	0	1	1	0.518599241058337	1.92827	NO
Lpin3	Lpin3	Lpin3	64899	lipin 3	chr2:160706405-160731736	Ob_PBS_LepR	10hr_PBS_LepR	NOTEST	0.292418	0.151706	-0.946749	0	1	1	0.518800221264045	1.92752	NO
Pnmt	Pnmt	Pnmt	18948	phenylethanolamine-N-methyltransferase	chr11:98247945-98249411	Ob_PBS_LepR	10hr_PBS_LepR	NOTEST	0.211434	0.109716	-0.946431	0	1	1	0.518914588229596	1.9271	NO
Angptl3	Angptl3	Angptl3	30924	angiopoietin-like 3	chr4:98603355-98787606	Ob_PBS_LepR	10hr_PBS_LepR	NOTEST	0.049583	0.025752	-0.945161	0	1	1	0.519371588261348	1.9254	NO
C030023E24Rik	C030023E24Rik	C030023E24Rik	320247	RIKEN cDNA C030023E24 gene	chrX:58444467-58447339	Ob_PBS_LepR	10hr_PBS_LepR	OK	0.78711	0.408882	-0.944879	-1.88055	0.0011	0.0616133	0.519473118452434	1.92503	NO
Myl3	Myl3	Myl3	17897	myosin, light polypeptide 3	chr9:110666184-110672298	Ob_PBS_LepR	10hr_PBS_LepR	NOTEST	0.165457	0.0859914	-0.944195	0	1	1	0.519719465633943	1.92411	NO
Pdcd1	Pdcd1	Pdcd1	18566	programmed cell death 1	chr1:95934881-95949130	Ob_PBS_LepR	10hr_PBS_LepR	NOTEST	0.0236676	0.0123025	-0.943963	0	1	1	0.519803048517342	1.92381	NO
Mstn	Mstn	Mstn	17700	myostatin	chr1:53118506-53124923	Ob_PBS_LepR	10hr_PBS_LepR	NOTEST	0.0808337	0.042056	-0.942644	0	1	1	0.520278501551455	1.92205	NO
C230035I16Rik	C230035I16Rik	C230035I16Rik	320842	RIKEN cDNA C230035I16 gene	chr13:23519844-23522886	Ob_PBS_LepR	10hr_PBS_LepR	OK	0.849096	0.441897	-0.942218	-1.34707	0.0894	0.698456	0.520432152434979	1.92148	NO
Ncaph	Ncaph	Ncaph	215387	non-SMC condensin I complex, subunit H	chr2:126929545-126959690	Ob_PBS_LepR	10hr_PBS_LepR	NOTEST	0.379535	0.197717	-0.940797	0	1	1	0.520945010935068	1.91959	NO
Gnrh1	Gnrh1	Gnrh1	14714	gonadotropin releasing hormone 1	chr14:68363285-68367493	Ob_PBS_LepR	10hr_PBS_LepR	OK	1.09344	0.569626	-0.940785	-1.54631	0.08005	0.657195	0.520949344051876	1.91957	NO
Akap14	Akap14	Akap14	434756	A kinase (PRKA) anchor protein 14	chrX:34666757-34708837	Ob_PBS_LepR	10hr_PBS_LepR	NOTEST	0.0920928	0.0480757	-0.937781	0	1	1	0.522035202239594	1.91558	NO
Art4	Art4	Art4	109978	ADP-ribosyltransferase 4	chr6:136796971-136806121	Ob_PBS_LepR	10hr_PBS_LepR	NOTEST	0.0572626	0.0299152	-0.936714	0	1	1	0.522421436041839	1.91416	NO
Robo4	Robo4	Robo4	74144	roundabout homolog 4 (Drosophila)	chr9:37209630-37221607	Ob_PBS_LepR	10hr_PBS_LepR	OK	0.611851	0.320022	-0.935007	-1.74643	0.00315	0.122912	0.523039932084528	1.9119	NO
9130024F11Rik	9130024F11Rik	9130024F11Rik	329160	RIKEN cDNA 9130024F11 gene	chr1:57028312-57032040	Ob_PBS_LepR	10hr_PBS_LepR	OK	0.778726	0.407389	-0.934707	-1.09365	0.036	0.474006	0.52314870648991	1.9115	NO
Klre1	Klre1	Klre1	243655	killer cell lectin-like receptor family E member 1	chr6:129528303-129535845	Ob_PBS_LepR	10hr_PBS_LepR	NOTEST	0.0368531	0.0192828	-0.934468	0	1	1	0.523235379622111	1.91119	NO
Klrg2	Klrg2	Klrg2	74253	killer cell lectin-like receptor subfamily G, member 2	chr6:38576659-38587239	Ob_PBS_LepR	10hr_PBS_LepR	NOTEST	0.13706	0.0717178	-0.934406	0	1	1	0.523257866211235	1.9111	NO
Slc43a3	Slc43a3	Slc43a3	58207	solute carrier family 43, member 3	chr2:84776812-84798666	Ob_PBS_LepR	10hr_PBS_LepR	NOTEST	0.118743	0.0621705	-0.933545	0	1	1	0.52357023956346	1.90996	NO
Olfr700	Olfr700	Olfr700	258593	olfactory receptor 700	chr7:113949023-113949974	Ob_PBS_LepR	10hr_PBS_LepR	NOTEST	0.0201877	0.0105775	-0.932476	0	1	1	0.523958335440865	1.90855	NO
4931423N10Rik	4931423N10Rik	4931423N10Rik	70981	RIKEN cDNA 4931423N10 gene	chr2:23062995-23122649	Ob_PBS_LepR	10hr_PBS_LepR	NOTEST	0.116886	0.0612468	-0.932397	0	1	1	0.523987027465618	1.90844	NO
Col13a1	Col13a1	Col13a1	12817	collagen, type XIII, alpha 1	chr10:61301245-61441856	Ob_PBS_LepR	10hr_PBS_LepR	NOTEST	0.109631	0.0574536	-0.932192	0	1	1	0.524061488782591	1.90817	NO
Fcrl5	Fcrl5	Fcrl5	329693	Fc receptor-like 5	chr3:87239703-87304600	Ob_PBS_LepR	10hr_PBS_LepR	NOTEST	0.0240591	0.0126118	-0.931803	0	1	1	0.524202812762806	1.90766	NO
Slco1b2	Slco1b2	Slco1b2	28253	solute carrier organic anion transporter family, member 1b2	chr6:141578038-141635156	Ob_PBS_LepR	10hr_PBS_LepR	NOTEST	0.0195036	0.0102285	-0.931154	0	1	1	0.524438679767921	1.9068	NO
Icam2	Icam2	Icam2	15896	intercellular adhesion molecule 2	chr11:106238969-106243955	Ob_PBS_LepR	10hr_PBS_LepR	OK	0.642419	0.337029	-0.930641	-1.36664	0.043	0.508635	0.524625195194581	1.90612	NO
Trim58	Trim58	Trim58	216781	tripartite motif-containing 58	chr11:58453966-58465906	Ob_PBS_LepR	10hr_PBS_LepR	NOTEST	0.18388	0.0966428	-0.928028	0	1	1	0.525576253997305	1.90267	NO
Pitx1	Pitx1	Pitx1	18740	paired-like homeodomain transcription factor 1	chr13:55926414-55932786	Ob_PBS_LepR	10hr_PBS_LepR	NOTEST	0.104306	0.0548428	-0.927444	0	1	1	0.525789049255941	1.9019	NO
Il12a	Il12a	Il12a	16159	interleukin 12a	chr3:68494565-68502469	Ob_PBS_LepR	10hr_PBS_LepR	NOTEST	0.249553	0.131252	-0.927005	0	1	1	0.525949066798214	1.90132	NO
Wdr64	Wdr64	Wdr64	75820	WD repeat domain 64	chr1:177628723-177745864	Ob_PBS_LepR	10hr_PBS_LepR	NOTEST	0.00718215	0.00377809	-0.92676	0	1	1	0.526038391610245	1.901	NO
Nat1	Nat1	Nat1	17960	N-acetyl transferase 1	chr8:70014656-70016002	Ob_PBS_LepR	10hr_PBS_LepR	OK	0.54973	0.289291	-0.926202	-1.35113	0.03435	0.470104	0.526241890053508	1.90027	NO
Col5a3	Col5a3	Col5a3	53867	collagen, type V, alpha 3	chr9:20574493-20619478	Ob_PBS_LepR	10hr_PBS_LepR	NOTEST	0.174392	0.091808	-0.925642	0	1	1	0.526446197029222	1.89953	NO
Hspb9	Hspb9	Hspb9	75482	heat shock protein, alpha-crystallin-related, B9	chr11:100575163-100575889	Ob_PBS_LepR	10hr_PBS_LepR	NOTEST	0.278458	0.1466	-0.925572	0	1	1	0.52647174097772	1.89944	NO
Ly75	Ly75	Ly75	17076	lymphocyte antigen 75	chr2:60131816-60221288	Ob_PBS_LepR	10hr_PBS_LepR	NOTEST	0.102183	0.0537965	-0.925566	0	1	1	0.526473930516691	1.89943	NO
Hist1h4c	Hist1h4c	Hist1h4c	319155	histone cluster 1, H4c	chr13:23790006-23790318	Ob_PBS_LepR	10hr_PBS_LepR	NOTEST	1.01024	0.531897	-0.925483	0	1	1	0.526504220073388	1.89932	NO
Hist3h2bb-ps	Hist3h2bb-ps	Hist3h2bb-ps	382522	histone cluster 3, H2bb, pseudogene	chr11:58767549-58768014	Ob_PBS_LepR	10hr_PBS_LepR	NOTEST	0.620841	0.326898	-0.925386	0	1	1	0.52653962092029	1.89919	NO
Gm7455	Gm7455	Gm7455	665033	collagen, type VI, alpha 5	chr9:105758399-105862974	Ob_PBS_LepR	10hr_PBS_LepR	NOTEST	0.0850628	0.0448061	-0.924833	0	1	1	0.526741487714531	1.89846	NO
Icosl	Icosl	Icosl	50723	icos ligand	chr10:77532112-77542270	Ob_PBS_LepR	10hr_PBS_LepR	OK	0.800238	0.42152	-0.924827	-1.8197	0.00205	0.0958806	0.526743678375349	1.89846	NO
4930486L24Rik	4930486L24Rik	4930486L24Rik	214639	RIKEN cDNA 4930486L24 gene	chr13:60943972-60965777	Ob_PBS_LepR	10hr_PBS_LepR	NOTEST	0.0851625	0.0448995	-0.923518	0	1	1	0.527221825423312	1.89673	NO
Emilin3	Emilin3	Emilin3	280635	elastin microfibril interfacer 3	chr2:160732173-160738064	Ob_PBS_LepR	10hr_PBS_LepR	NOTEST	0.0210552	0.011101	-0.923482	0	1	1	0.52723498151104	1.89669	NO
S100a3	S100a3	S100a3	20197	S100 calcium binding protein A3	chr3:90404136-90406624	Ob_PBS_LepR	10hr_PBS_LepR	NOTEST	0.408838	0.215631	-0.922965	0	1	1	0.527423953763751	1.89601	NO
Anxa3	Anxa3	Anxa3	11745	annexin A3	chr5:97222403-97274987	Ob_PBS_LepR	10hr_PBS_LepR	OK	1.94203	1.0244	-0.922789	-2.08155	0.00095	0.0556812	0.527488300195673	1.89578	NO
Wfdc10	Wfdc10	Wfdc10	629756	WAP four-disulfide core domain 10	chr2:164481545-164482868	Ob_PBS_LepR	10hr_PBS_LepR	NOTEST	0.210076	0.110849	-0.922322	0	1	1	0.527659075656271	1.89516	NO
Slc5a12	Slc5a12	Slc5a12	241612	solute carrier family 5 (sodium/glucose cotransporter), member 12	chr2:110437455-110489502	Ob_PBS_LepR	10hr_PBS_LepR	NOTEST	0.0489101	0.025815	-0.921923	0	1	1	0.527805028252918	1.89464	NO
Eras	Eras	Eras	353283	ES cell-expressed Ras	chrX:7496947-7505733	Ob_PBS_LepR	10hr_PBS_LepR	NOTEST	0.113614	0.0599797	-0.921593	0	1	1	0.527925771428885	1.89421	NO
F5	F5	F5	14067	coagulation factor V	chr1:166081989-166150405	Ob_PBS_LepR	10hr_PBS_LepR	NOTEST	0.0262046	0.0138361	-0.921375	0	1	1	0.528005550252948	1.89392	NO
Creb3l4	Creb3l4	Creb3l4	78284	cAMP responsive element binding protein 3-like 4	chr3:90041421-90047434	Ob_PBS_LepR	10hr_PBS_LepR	NOTEST	0.253354	0.133784	-0.921254	0	1	1	0.528049836362654	1.89376	NO
Rnf151	Rnf151	Rnf151	67504	ring finger protein 151	chr17:24852784-24855002	Ob_PBS_LepR	10hr_PBS_LepR	NOTEST	0.0567347	0.02999	-0.919748	0	1	1	0.528601344647148	1.89178	NO
Ogn	Ogn	Ogn	18295	osteoglycin	chr13:49559427-49748100	Ob_PBS_LepR	10hr_PBS_LepR	OK	0.651024	0.344337	-0.91889	-0.874787	0.0981	0.71984	0.528915808086956	1.89066	NO
Prnd	Prnd	Prnd	26434	prion protein dublet	chr2:131776596-131781866	Ob_PBS_LepR	10hr_PBS_LepR	NOTEST	0.23206	0.122867	-0.917394	0	1	1	0.529464550832371	1.8887	NO
Krt15	Krt15	Krt15	16665	keratin 15	chr11:99993072-99997263	Ob_PBS_LepR	10hr_PBS_LepR	NOTEST	0.0471748	0.0249776	-0.917381	0	1	1	0.529469321813054	1.88868	NO
Tecta	Tecta	Tecta	21683	tectorin alpha	chr9:42137704-42208012	Ob_PBS_LepR	10hr_PBS_LepR	NOTEST	0.104374	0.0553244	-0.915782	0	1	1	0.530056480407318	1.88659	NO
E230029C05Rik	E230029C05Rik	E230029C05Rik	319711	RIKEN cDNA E230029C05 gene	chr7:97177668-97188790	Ob_PBS_LepR	10hr_PBS_LepR	NOTEST	0.104131	0.0551975	-0.91572	0	1	1	0.530079260140401	1.88651	NO
4930515G01Rik	4930515G01Rik	4930515G01Rik	67642	RIKEN cDNA 4930515G01 gene	chr5:115223741-115224992	Ob_PBS_LepR	10hr_PBS_LepR	OK	0.562228	0.2981	-0.915356	-1.37263	0.04475	0.513887	0.530213018965589	1.88603	NO
Fbxo40	Fbxo40	Fbxo40	207215	F-box protein 40	chr16:36966158-36979222	Ob_PBS_LepR	10hr_PBS_LepR	NOTEST	0.148238	0.078607	-0.915185	0	1	1	0.53027586786792	1.88581	NO
Tgif1	Tgif1	Tgif1	21815	TGFB-induced factor homeobox 1	chr17:71193544-71202872	Ob_PBS_LepR	10hr_PBS_LepR	OK	0.480132	0.255048	-0.912661	-1.01911	0.0264	0.409288	0.531204399343786	1.88251	NO
Tlr5	Tlr5	Tlr5	53791	toll-like receptor 5	chr1:184884918-184906175	Ob_PBS_LepR	10hr_PBS_LepR	NOTEST	0.0645112	0.0342776	-0.912282	0	1	1	0.531343966548546	1.88202	NO
Lta	Lta	Lta	16992	lymphotoxin A	chr17:35340109-35342296	Ob_PBS_LepR	10hr_PBS_LepR	NOTEST	0.238747	0.126992	-0.910744	0	1	1	0.531910713330241	1.88001	NO
Cnn1	Cnn1	Cnn1	12797	calponin 1	chr9:21903696-21913665	Ob_PBS_LepR	10hr_PBS_LepR	NOTEST	0.261257	0.138967	-0.910725	0	1	1	0.531917718532183	1.87999	NO
Galnt3	Galnt3	Galnt3	14425	UDP-N-acetyl-alpha-D-galactosamine:polypeptide N-acetylgalactosaminyltransferase 3	chr2:65920822-65962850	Ob_PBS_LepR	10hr_PBS_LepR	NOTEST	0.140476	0.0747325	-0.910515	0	1	1	0.531995150593634	1.87972	NO
Rab44	Rab44	Rab44	442827	RAB44, member RAS oncogene family	chr17:29272000-29285921	Ob_PBS_LepR	10hr_PBS_LepR	NOTEST	0.0694316	0.0369846	-0.908667	0	1	1	0.532677038962801	1.87731	NO
Aqp8	Aqp8	Aqp8	11833	aquaporin 8	chr7:130605807-130611517	Ob_PBS_LepR	10hr_PBS_LepR	NOTEST	0.043084	0.0229516	-0.908561	0	1	1	0.532716178100928	1.87717	NO
1300002K09Rik	1300002K09Rik	1300002K09Rik	74152	RIKEN cDNA 1300002K09 gene	chr4:45861818-45899880	Ob_PBS_LepR	10hr_PBS_LepR	NOTEST	0.0485215	0.0258528	-0.908303	0	1	1	0.532811453304757	1.87684	NO
Adprhl1	Adprhl1	Adprhl1	234072	ADP-ribosylhydrolase like 1	chr8:13235661-13254162	Ob_PBS_LepR	10hr_PBS_LepR	NOTEST	0.205371	0.109429	-0.908234	0	1	1	0.532836936770361	1.87675	NO
4930567H12Rik	4930567H12Rik	4930567H12Rik	75930	RIKEN cDNA 4930567H12 gene	chr8:128108537-128140570	Ob_PBS_LepR	10hr_PBS_LepR	NOTEST	0.0724116	0.0386902	-0.904254	0	1	1	0.534308917225297	1.87158	NO
2810408A11Rik	2810408A11Rik	2810408A11Rik	70419	RIKEN cDNA 2810408A11 gene	chr11:69710859-69714488	Ob_PBS_LepR	10hr_PBS_LepR	NOTEST	0.274823	0.146882	-0.903845	0	1	1	0.534460413778992	1.87105	NO
Apobec4	Apobec4	Apobec4	71281	apolipoprotein B mRNA editing enzyme, catalytic polypeptide-like 4 (putative)	chr1:154597680-154604674	Ob_PBS_LepR	10hr_PBS_LepR	NOTEST	0.0193681	0.0103546	-0.903406	0	1	1	0.534623070346252	1.87048	NO
Nmur2	Nmur2	Nmur2	216749	neuromedin U receptor 2	chr11:55838491-55854489	Ob_PBS_LepR	10hr_PBS_LepR	OK	0.880037	0.471164	-0.901336	-1.92842	0.0013	0.0702658	0.53539070594288	1.86779	NO
Mir1982	Mir1982	Mir1982	100316778	microRNA 1982	chr10:80289400-80292035	Ob_PBS_LepR	10hr_PBS_LepR	OK	81.757	43.8762	-0.897904	-0.0232241	0.2445	0.910305	0.536665852897206	1.86336	NO
Clcf1	Clcf1	Clcf1	56708	cardiotrophin-like cytokine factor 1	chr19:4214391-4222615	Ob_PBS_LepR	10hr_PBS_LepR	NOTEST	0.156898	0.084282	-0.896535	0	1	1	0.537175346743907	1.86159	NO
6430411K18Rik	6430411K18Rik	6430411K18Rik	76880	RIKEN cDNA 6430411K18 gen	chr12:110828378-110833613	Ob_PBS_LepR	10hr_PBS_LepR	OK	2.84477	1.52834	-0.896346	-1.63208	0.0127	0.290635	0.537245723911745	1.86135	NO
Il1rl2	Il1rl2	Il1rl2	107527	interleukin 1 receptor-like 2	chr1:40381471-40422316	Ob_PBS_LepR	10hr_PBS_LepR	NOTEST	0.0369214	0.0198444	-0.895724	0	1	1	0.537477400653599	1.86054	NO
Moxd1	Moxd1	Moxd1	59012	monooxygenase, DBH-like 1	chr10:23943322-24022589	Ob_PBS_LepR	10hr_PBS_LepR	OK	0.405859	0.218176	-0.895485	-1.49126	0.01135	0.272302	0.537566447705086	1.86024	NO
Cdc25c	Cdc25c	Cdc25c	12532	cell division cycle 25C	chr18:34892650-34911187	Ob_PBS_LepR	10hr_PBS_LepR	NOTEST	0.0703006	0.0378321	-0.893925	0	1	1	0.538148037849363	1.85822	NO
9530026P05Rik	9530026P05Rik	9530026P05Rik	330385	RIKEN cDNA 9530026P05 gene	chr6:92890575-93061743	Ob_PBS_LepR	10hr_PBS_LepR	OK	0.787514	0.423812	-0.893881	-1.38807	0.03845	0.484233	0.538164450794633	1.85817	NO
Slc47a2	Slc47a2	Slc47a2	380701	solute carrier family 47, member 2	chr11:61115132-61156362	Ob_PBS_LepR	10hr_PBS_LepR	NOTEST	0.0381906	0.0205576	-0.893541	0	1	1	0.538291294979127	1.85773	NO
Npffr2	Npffr2	Npffr2	104443	neuropeptide FF receptor 2	chr5:89956453-90012765	Ob_PBS_LepR	10hr_PBS_LepR	NOTEST	0.113134	0.060967	-0.891936	0	1	1	0.538890477938179	1.85566	NO
D630042P16Rik	D630042P16Rik	D630042P16Rik	243612	ssu-2 homolog (C. elegans)	chr6:112309317-112338017	Ob_PBS_LepR	10hr_PBS_LepR	NOTEST	0.165275	0.0890743	-0.891791	0	1	1	0.538944642570313	1.85548	NO
Trpm5	Trpm5	Trpm5	56843	transient receptor potential cation channel, subfamily M, member 5	chr7:150257433-150280547	Ob_PBS_LepR	10hr_PBS_LepR	NOTEST	0.0067832	0.00365734	-0.891172	0	1	1	0.539175930751714	1.85468	NO
Eif4ebp3	Eif4ebp3	Eif4ebp3	108112	eukaryotic translation initiation factor 4E binding protein 3	chr18:36823713-36825978	Ob_PBS_LepR	10hr_PBS_LepR	OK	1.44335	0.778382	-0.89087	-1.75485	0.0088	0.232397	0.539288808505098	1.85429	NO
Tcfap2b	Tcfap2b	Tcfap2b	21419	transcription factor AP-2 beta	chr1:19198994-19228815	Ob_PBS_LepR	10hr_PBS_LepR	NOTEST	0.145614	0.0785481	-0.890497	0	1	1	0.539428256361904	1.85381	NO
Atp6v0a4	Atp6v0a4	Atp6v0a4	140494	ATPase, H+ transporting, lysosomal V0 subunit A4	chr6:37998482-38204009	Ob_PBS_LepR	10hr_PBS_LepR	NOTEST	0.0720274	0.0388948	-0.888967	0	1	1	0.540000631672381	1.85185	NO
Akr1c14	Akr1c14	Akr1c14	105387	aldo-keto reductase family 1, member C14	chr13:4058836-4089668	Ob_PBS_LepR	10hr_PBS_LepR	OK	0.461231	0.249257	-0.887854	-1.39651	0.0158	0.323714	0.54041738821566	1.85042	NO
Edn3	Edn3	Edn3	13616	endothelin 3	chr2:174586273-174609543	Ob_PBS_LepR	10hr_PBS_LepR	OK	0.877377	0.474308	-0.887373	-1.82282	0.00215	0.0963408	0.540597595462374	1.8498	NO
Slc17a9	Slc17a9	Slc17a9	228993	solute carrier family 17, member 9	chr2:180460043-180476983	Ob_PBS_LepR	10hr_PBS_LepR	NOTEST	0.112507	0.0608442	-0.886819	0	1	1	0.540805226714698	1.84909	NO
Pate4	Pate4	Pate4	56872	prostate and testis expressed 4	chr9:35414677-35419470	Ob_PBS_LepR	10hr_PBS_LepR	NOTEST	0.0762789	0.0412521	-0.886816	0	1	1	0.540806351288722	1.84909	NO
Gm5936	Gm5936	Gm5936	546325	predicted gene 5936	chrX:72082534-72088694	Ob_PBS_LepR	10hr_PBS_LepR	NOTEST	0.0359991	0.0194792	-0.886027	0	1	1	0.541102195454645	1.84808	NO
Ttll13	Ttll13	Ttll13	269954	tubulin tyrosine ligase-like family, member 13	chr7:87391261-87405707	Ob_PBS_LepR	10hr_PBS_LepR	NOTEST	0.355066	0.192183	-0.885606	0	1	1	0.541260120213082	1.84754	NO
Hist1h4h	Hist1h4h	Hist1h4h	69386	histone cluster 1, H4h	chr13:23622912-23623390	Ob_PBS_LepR	10hr_PBS_LepR	OK	1.6906	0.916361	-0.883544	-1.79169	0.08335	0.67354	0.54203427989668	1.8449	NO
Tnni3	Tnni3	Tnni3	21954	troponin I, cardiac 3	chr7:4469909-4474045	Ob_PBS_LepR	10hr_PBS_LepR	OK	0.832235	0.451164	-0.883337	-1.37943	0.05525	0.563685	0.542112057349663	1.84464	NO
Slc6a13	Slc6a13	Slc6a13	14412	solute carrier family 6 (neurotransmitter transporter, GABA), member 13	chr6:121250313-121287736	Ob_PBS_LepR	10hr_PBS_LepR	OK	0.923697	0.500827	-0.883107	-1.77251	0.0048	0.161055	0.542198489831323	1.84434	NO
Tlr2	Tlr2	Tlr2	24088	toll-like receptor 2	chr3:83640193-83645530	Ob_PBS_LepR	10hr_PBS_LepR	NOTEST	0.229444	0.124407	-0.883071	0	1	1	0.542212019640892	1.8443	NO
Tmc1	Tmc1	Tmc1	13409	transmembrane channel-like gene family 1	chr19:20857947-21028692	Ob_PBS_LepR	10hr_PBS_LepR	NOTEST	0.0387522	0.0210177	-0.882674	0	1	1	0.542361245766804	1.84379	NO
Ocln	Ocln	Ocln	18260	occludin	chr13:101267321-101322453	Ob_PBS_LepR	10hr_PBS_LepR	OK	0.635594	0.344992	-0.881543	-1.661	0.0046	0.156231	0.542786596278074	1.84234	NO
C8b	C8b	C8b	110382	complement component 8, beta polypeptide	chr4:104438921-104477153	Ob_PBS_LepR	10hr_PBS_LepR	NOTEST	0.0326291	0.0177233	-0.880513	0	1	1	0.543174252572406	1.84103	NO
Myh1	Myh1	Myh1	17879	myosin, heavy polypeptide 1, skeletal muscle, adult	chr11:67013615-67038077	Ob_PBS_LepR	10hr_PBS_LepR	NOTEST	0.0173677	0.00943851	-0.879773	0	1	1	0.543452933817405	1.84009	NO
Vmn1r45	Vmn1r45	Vmn1r45	22297	vomeronasal 1 receptor 45	chr6:89881643-89890501	Ob_PBS_LepR	10hr_PBS_LepR	NOTEST	0.0254641	0.0138388	-0.879747	0	1	1	0.543462727920249	1.84005	NO
Angpt4	Angpt4	Angpt4	11602	angiopoietin 4	chr2:151737067-151770390	Ob_PBS_LepR	10hr_PBS_LepR	NOTEST	0.194497	0.105716	-0.879547	0	1	1	0.543538073074176	1.8398	NO
Gm514	Gm514	Gm514	208080	predicted gene 514	chr9:65208866-65228184	Ob_PBS_LepR	10hr_PBS_LepR	OK	2.3972	1.30344	-0.879023	-2.13656	0.00155	0.0797446	0.543735526917152	1.83913	NO
Ceacam2	Ceacam2	Ceacam2	26367	carcinoembryonic antigen-related cell adhesion molecule 2	chr7:26164545-26351436	Ob_PBS_LepR	10hr_PBS_LepR	NOTEST	0.084033	0.0458202	-0.874972	0	1	1	0.545264448788365	1.83397	NO
BC051142	BC051142	BC051142	407788	cDNA sequence BC051142	chr17:34535764-34597679	Ob_PBS_LepR	10hr_PBS_LepR	OK	0.863825	0.471337	-0.87398	-1.38148	0.01055	0.262468	0.545639502644694	1.83271	NO
Arhgef37	Arhgef37	Arhgef37	328967	Rho guanine nucleotide exchange factor (GEF) 37	chr18:61653447-61696190	Ob_PBS_LepR	10hr_PBS_LepR	OK	0.442975	0.241854	-0.873086	-1.51283	0.0098	0.250703	0.545977725811528	1.83158	NO
Fxyd5	Fxyd5	Fxyd5	18301	FXYD domain-containing ion transport regulator 5	chr7:31817741-31827341	Ob_PBS_LepR	10hr_PBS_LepR	OK	2.54457	1.39049	-0.871831	-1.59346	0.0025	0.104917	0.546452878315303	1.82998	NO
Zfp366	Zfp366	Zfp366	238803	zinc finger protein 366	chr13:99954777-100016987	Ob_PBS_LepR	10hr_PBS_LepR	NOTEST	0.148466	0.0811456	-0.871544	0	1	1	0.546561596770841	1.82962	NO
Gm10136	Gm10136	Gm10136	672214	ribosomal protein L26 pseudogene	chr19:29064983-29092059	Ob_PBS_LepR	10hr_PBS_LepR	OK	0.868689	0.474892	-0.87124	-0.173057	0.7808	0.9997	0.546676778585244	1.82923	NO
Ldhal6b	Ldhal6b	Ldhal6b	106557	lactate dehydrogenase A-like 6B	chr17:5410863-5440260	Ob_PBS_LepR	10hr_PBS_LepR	NOTEST	0.0663997	0.0363164	-0.870558	0	1	1	0.54693526821087	1.82837	NO
Ovgp1	Ovgp1	Ovgp1	12659	oviductal glycoprotein 1	chr3:105776719-105790341	Ob_PBS_LepR	10hr_PBS_LepR	OK	0.794094	0.434495	-0.869969	-1.68646	0.00515	0.165599	0.547158607608887	1.82762	NO
2300005B03Rik	2300005B03Rik	2300005B03Rik	69462	RIKEN cDNA 2300005B03 gene	chr15:74573268-74577117	Ob_PBS_LepR	10hr_PBS_LepR	NOTEST	0.0992095	0.0542855	-0.869912	0	1	1	0.54718022593838	1.82755	NO
Sla	Sla	Sla	20491	src-like adaptor	chr15:66502331-66682282	Ob_PBS_LepR	10hr_PBS_LepR	OK	0.693939	0.379831	-0.869449	-1.35281	0.0109	0.26517	0.54735585910709	1.82697	NO
Rpl39l	Rpl39l	Rpl39l	68172	ribosomal protein L39-like	chr16:10170320-10175004	Ob_PBS_LepR	10hr_PBS_LepR	NOTEST	0.287074	0.157141	-0.869366	0	1	1	0.547387350061089	1.82686	NO
Zfp663	Zfp663	Zfp663	381405	zinc finger protein 663	chr2:165176796-165187619	Ob_PBS_LepR	10hr_PBS_LepR	NOTEST	0.0223506	0.0122366	-0.869109	0	1	1	0.547484869686428	1.82653	NO
Emilin2	Emilin2	Emilin2	246707	elastin microfibril interfacer 2	chr17:71601515-71660305	Ob_PBS_LepR	10hr_PBS_LepR	OK	0.768291	0.420783	-0.868578	-1.85938	0.0011	0.0616133	0.547686414686915	1.82586	NO
Sdcbp2	Sdcbp2	Sdcbp2	228765	syndecan binding protein (syntenin) 2	chr2:151398367-151415735	Ob_PBS_LepR	10hr_PBS_LepR	OK	1.34985	0.739362	-0.868444	-1.73746	0.0053	0.168858	0.547737287106856	1.82569	NO
Efna4	Efna4	Efna4	13639	ephrin A4	chr3:89137314-89141950	Ob_PBS_LepR	10hr_PBS_LepR	NOTEST	0.305318	0.167489	-0.866244	0	1	1	0.548573181906551	1.82291	NO
Cyp2f2	Cyp2f2	Cyp2f2	13107	cytochrome P450, family 2, subfamily f, polypeptide 2	chr7:27904973-27918679	Ob_PBS_LepR	10hr_PBS_LepR	NOTEST	0.10655	0.0584567	-0.866095	0	1	1	0.548629840883541	1.82272	NO
Agpat2	Agpat2	Agpat2	67512	1-acylglycerol-3-phosphate O-acyltransferase 2 (lysophosphatidic acid acyltransferase, beta)	chr2:26449106-26459730	Ob_PBS_LepR	10hr_PBS_LepR	OK	1.28319	0.704353	-0.865363	-1.61559	0.03365	0.46557	0.548908277373082	1.8218	NO
Gm7092	Gm7092	Gm7092	632778	predicted gene 7092	chr7:26399639-26400911	Ob_PBS_LepR	10hr_PBS_LepR	NOTEST	0.179961	0.0988382	-0.864541	0	1	1	0.549221116300089	1.82076	NO
Synpo2l	Synpo2l	Synpo2l	68760	synaptopodin 2-like	chr14:21478639-21487528	Ob_PBS_LepR	10hr_PBS_LepR	NOTEST	0.20225	0.111114	-0.864097	0	1	1	0.549390169146693	1.8202	NO
Asb11	Asb11	Asb11	68854	ankyrin repeat and SOCS box-containing 11	chrX:160876032-160897032	Ob_PBS_LepR	10hr_PBS_LepR	NOTEST	0.2143	0.117741	-0.864021	0	1	1	0.549419111335767	1.8201	NO
Cd14	Cd14	Cd14	12475	CD14 antigen	chr18:36884720-36886308	Ob_PBS_LepR	10hr_PBS_LepR	NOTEST	0.331759	0.182425	-0.862835	0	1	1	0.549870959409521	1.81861	NO
Krtap5-5	Krtap5-5	Krtap5-5	114666	keratin associated protein 5-5	chr7:149414699-149415876	Ob_PBS_LepR	10hr_PBS_LepR	NOTEST	0.0263577	0.0144954	-0.862624	0	1	1	0.54995138614834	1.81834	NO
Samd7	Samd7	Samd7	75953	sterile alpha motif domain containing 7	chr3:30645214-30666096	Ob_PBS_LepR	10hr_PBS_LepR	OK	0.554936	0.305793	-0.859766	-1.44664	0.0065	0.192931	0.551041927729485	1.81474	NO
1700007I08Rik	1700007I08Rik	1700007I08Rik	70362	actin-like 10	chr2:154370140-154384589	Ob_PBS_LepR	10hr_PBS_LepR	NOTEST	0.0641124	0.0353572	-0.858601	0	1	1	0.551487082870089	1.81328	NO
Ccdc146	Ccdc146	Ccdc146	75172	coiled-coil domain containing 146	chr5:20798778-20930495	Ob_PBS_LepR	10hr_PBS_LepR	NOTEST	0.136512	0.0752948	-0.858409	0	1	1	0.551560482003704	1.81304	NO
Olfr985	Olfr985	Olfr985	258854	olfactory receptor 985	chr9:39934508-39935624	Ob_PBS_LepR	10hr_PBS_LepR	NOTEST	0.0313613	0.0173062	-0.857696	0	1	1	0.551833138252229	1.81214	NO
Mx1	Mx1	Mx1	17857	myxovirus (influenza virus) resistance 1	chr16:97668641-97684513	Ob_PBS_LepR	10hr_PBS_LepR	NOTEST	0.0982644	0.0542619	-0.856729	0	1	1	0.552203141271603	1.81093	NO
Catsper3	Catsper3	Catsper3	76856	cation channel, sperm associated 3	chr13:55885939-55910359	Ob_PBS_LepR	10hr_PBS_LepR	NOTEST	0.413229	0.228805	-0.852826	0	1	1	0.55369906853619	1.80604	NO
Lrrc19	Lrrc19	Lrrc19	100061	leucine rich repeat containing 19	chr4:94281210-94359924	Ob_PBS_LepR	10hr_PBS_LepR	NOTEST	0.0594405	0.0329866	-0.849567	0	1	1	0.554951270080766	1.80196	NO
Insl5	Insl5	Insl5	23919	insulin-like 5	chr4:102690477-102699333	Ob_PBS_LepR	10hr_PBS_LepR	NOTEST	0.159658	0.0886454	-0.848868	0	1	1	0.555220214601479	1.80109	NO
Otor	Otor	Otor	57329	otoraplin	chr2:142904227-142907435	Ob_PBS_LepR	10hr_PBS_LepR	NOTEST	0.0356614	0.019811	-0.848063	0	1	1	0.555530104757937	1.80008	NO
Sntn	Sntn	Sntn	218739	sentan, cilia apical structure protein	chr14:14503389-14515662	Ob_PBS_LepR	10hr_PBS_LepR	NOTEST	0.163935	0.0910727	-0.848033	0	1	1	0.55554165680182	1.80005	NO
Ccl7	Ccl7	Ccl7	20306	chemokine (C-C motif) ligand 7	chr11:81859213-81861025	Ob_PBS_LepR	10hr_PBS_LepR	NOTEST	0.0641025	0.0356292	-0.847323	0	1	1	0.55581512530244	1.79916	NO
Slc6a12	Slc6a12	Slc6a12	14411	solute carrier family 6 (neurotransmitter transporter, betaine/GABA), member 12	chr6:121296714-121315791	Ob_PBS_LepR	10hr_PBS_LepR	NOTEST	0.182416	0.101443	-0.846565	0	1	1	0.556107230391298	1.79821	NO
Tmem171	Tmem171	Tmem171	380863	transmembrane protein 171	chr13:99456192-99464786	Ob_PBS_LepR	10hr_PBS_LepR	NOTEST	0.0286116	0.0159162	-0.846107	0	1	1	0.556283801001739	1.79764	NO
Ccdc79	Ccdc79	Ccdc79	320022	coiled-coil domain containing 79	chr8:106970618-107033787	Ob_PBS_LepR	10hr_PBS_LepR	OK	0.461768	0.256935	-0.845762	-1.40175	0.01185	0.277586	0.556416844267955	1.79721	NO
Mir17hg	Mir17hg	Mir17hg	75957	Mir17 host gene 1 (non-protein coding)	chr14:115443526-115445950	Ob_PBS_LepR	10hr_PBS_LepR	NOTEST	0.0366061	0.0203696	-0.84567	0	1	1	0.556452327845877	1.7971	NO
Nobox	Nobox	Nobox	18291	NOBOX oogenesis homeobox	chr6:43253672-43259553	Ob_PBS_LepR	10hr_PBS_LepR	NOTEST	0.0376513	0.0209559	-0.845344	0	1	1	0.556578081349413	1.79669	NO
Elf5	Elf5	Elf5	13711	E74-like factor 5	chr2:103252254-103291145	Ob_PBS_LepR	10hr_PBS_LepR	NOTEST	0.163776	0.0912477	-0.843864	0	1	1	0.557149344297814	1.79485	NO
Baat	Baat	Baat	12012	bile acid-Coenzyme A: amino acid N-acyltransferase	chr4:49502289-49519430	Ob_PBS_LepR	10hr_PBS_LepR	NOTEST	0.0798354	0.0444838	-0.843749	0	1	1	0.557193757515094	1.79471	NO
Thpo	Thpo	Thpo	21832	thrombopoietin	chr16:20724526-20742457	Ob_PBS_LepR	10hr_PBS_LepR	NOTEST	0.354095	0.197523	-0.842111	0	1	1	0.557826740691754	1.79267	NO
Spic	Spic	Spic	20728	Spi-C transcription factor (Spi-1/PU.1 related)	chr10:88138014-88145768	Ob_PBS_LepR	10hr_PBS_LepR	NOTEST	0.0238262	0.0132929	-0.841897	0	1	1	0.557909491219906	1.79241	NO
Wdr27	Wdr27	Wdr27	71682	WD repeat domain 27	chr17:14955678-15080129	Ob_PBS_LepR	10hr_PBS_LepR	NOTEST	0.111212	0.0620617	-0.841539	0	1	1	0.558047951792385	1.79196	NO
Cngb3	Cngb3	Cngb3	30952	cyclic nucleotide gated channel beta 3	chr4:19207996-19437770	Ob_PBS_LepR	10hr_PBS_LepR	NOTEST	0.0245649	0.0137205	-0.840271	0	1	1	0.558538641671133	1.79039	NO
Fxyd3	Fxyd3	Fxyd3	17178	FXYD domain-containing ion transport regulator 3	chr7:31844953-31861716	Ob_PBS_LepR	10hr_PBS_LepR	OK	0.673458	0.376174	-0.840189	-0.397288	0.47155	0.988885	0.558570388831094	1.79028	NO
Col3a1	Col3a1	Col3a1	12825	collagen, type III, alpha 1	chr1:45368382-45406551	Ob_PBS_LepR	10hr_PBS_LepR	NOTEST	0.150389	0.0840679	-0.839068	0	1	1	0.559004576735627	1.78889	NO
A730020M07Rik	A730020M07Rik	A730020M07Rik	100503044	RIKEN cDNA A730020M07 gene	chr3:121337855-121349371	Ob_PBS_LepR	10hr_PBS_LepR	NOTEST	0.235961	0.131909	-0.839006	0	1	1	0.559028600543506	1.78882	NO
BC027072	BC027072	BC027072	225004	cDNA sequence BC027072	chr17:72092894-72102225	Ob_PBS_LepR	10hr_PBS_LepR	NOTEST	0.0104911	0.00586633	-0.838629	0	1	1	0.559174703022235	1.78835	NO
Myh15	Myh15	Myh15	667772	myosin, heavy chain 15	chr16:49057598-49199217	Ob_PBS_LepR	10hr_PBS_LepR	NOTEST	0.165361	0.0925019	-0.838065	0	1	1	0.559393346725215	1.78765	NO
B4galt1	B4galt1	B4galt1	14595	UDP-Gal:betaGlcNAc beta 1,4- galactosyltransferase, polypeptide 1	chr4:40751634-40801031	Ob_PBS_LepR	10hr_PBS_LepR	OK	0.638646	0.357448	-0.837281	-1.7494	0.00315	0.122912	0.559697419004482	1.78668	NO
Igdcc3	Igdcc3	Igdcc3	19289	immunoglobulin superfamily, DCC subclass, member 3	chr9:64988995-65033677	Ob_PBS_LepR	10hr_PBS_LepR	OK	0.45295	0.253878	-0.835219	-1.47125	0.0141	0.306036	0.560497949397588	1.78413	NO
Sh2d1b1	Sh2d1b1	Sh2d1b1	26904	SH2 domain protein 1B1	chr1:172207454-172215793	Ob_PBS_LepR	10hr_PBS_LepR	NOTEST	0.115441	0.0647342	-0.834549	0	1	1	0.560758309923878	1.7833	NO
Mcoln3	Mcoln3	Mcoln3	171166	mucolipin 3	chr3:145784754-145803610	Ob_PBS_LepR	10hr_PBS_LepR	NOTEST	0.0170912	0.00958587	-0.834271	0	1	1	0.560866375610935	1.78296	NO
Cp	Cp	Cp	12870	ceruloplasmin	chr3:19857053-19935310	Ob_PBS_LepR	10hr_PBS_LepR	OK	0.732217	0.410894	-0.833505	-0.669916	0.2533	0.916655	0.561164247098826	1.78201	NO
Emp2	Emp2	Emp2	13731	epithelial membrane protein 2	chr16:10281841-10314061	Ob_PBS_LepR	10hr_PBS_LepR	OK	0.607989	0.341238	-0.833266	-1.63369	0.00585	0.180183	0.561257218489889	1.78171	NO
Serpinb8	Serpinb8	Serpinb8	20725	serine (or cysteine) peptidase inhibitor, clade B, member 8	chr1:109486582-109505555	Ob_PBS_LepR	10hr_PBS_LepR	NOTEST	0.112059	0.0630108	-0.830586	0	1	1	0.562300798225575	1.77841	NO
4932412H11Rik	4932412H11Rik	4932412H11Rik	242838	leucine rich repeats and death domain containing 1	chr5:3845172-3866596	Ob_PBS_LepR	10hr_PBS_LepR	NOTEST	0.0922949	0.0518977	-0.83058	0	1	1	0.562303136773715	1.7784	NO
Fam187b	Fam187b	Fam187b	76415	family with sequence similarity 187, member B	chr7:31762061-31774744	Ob_PBS_LepR	10hr_PBS_LepR	NOTEST	0.0720225	0.0405192	-0.829842	0	1	1	0.562590852376237	1.77749	NO
4930422G04Rik	4930422G04Rik	4930422G04Rik	71643	RIKEN cDNA 4930422G04 gene	chr3:127256406-127320941	Ob_PBS_LepR	10hr_PBS_LepR	NOTEST	0.321962	0.181201	-0.829298	0	1	1	0.562803029671934	1.77682	NO
Gm1045	Gm1045	Gm1045	381651	predicted gene 1045	chr5:92416498-92424343	Ob_PBS_LepR	10hr_PBS_LepR	OK	0.879925	0.495534	-0.828395	-1.34449	0.07475	0.637026	0.563155405054308	1.77571	NO
Ltc4s	Ltc4s	Ltc4s	17001	leukotriene C4 synthase	chr11:50049973-50051973	Ob_PBS_LepR	10hr_PBS_LepR	OK	0.908698	0.512593	-0.825986	-1.35074	0.13325	0.795391	0.56409654272869	1.77275	NO
Epha2	Epha2	Epha2	13836	Eph receptor A2	chr4:140857154-140885293	Ob_PBS_LepR	10hr_PBS_LepR	NOTEST	0.139048	0.0785177	-0.824488	0	1	1	0.564682567809439	1.77091	NO
4930465K10Rik	4930465K10Rik	4930465K10Rik	67640	RIKEN cDNA 4930465K10 gene	chr18:77952922-77954184	Ob_PBS_LepR	10hr_PBS_LepR	NOTEST	0.0902358	0.0509894	-0.823503	0	1	1	0.565068236459929	1.7697	NO
Trim15	Trim15	Trim15	69097	tripartite motif-containing 15	chr17:36997635-37004155	Ob_PBS_LepR	10hr_PBS_LepR	OK	1.73379	0.980024	-0.823037	-1.64905	0.00175	0.0874433	0.565250786702803	1.76913	NO
Kif2c	Kif2c	Kif2c	73804	kinesin family member 2C	chr4:116832240-116855229	Ob_PBS_LepR	10hr_PBS_LepR	NOTEST	0.0743792	0.0420668	-0.82222	0	1	1	0.565570979582164	1.76812	NO
Aspm	Aspm	Aspm	12316	asp (abnormal spindle)-like, microcephaly associated (Drosophila)	chr1:141351349-141390665	Ob_PBS_LepR	10hr_PBS_LepR	NOTEST	0.0452571	0.0255986	-0.822081	0	1	1	0.565625473533556	1.76795	NO
Tubal3	Tubal3	Tubal3	238463	tubulin, alpha-like 3	chr13:3923940-3934523	Ob_PBS_LepR	10hr_PBS_LepR	NOTEST	0.0479715	0.0271353	-0.822008	0	1	1	0.565654094761926	1.76786	NO
Myocd	Myocd	Myocd	214384	myocardin	chr11:64990071-65083491	Ob_PBS_LepR	10hr_PBS_LepR	NOTEST	0.0188433	0.0106623	-0.821538	0	1	1	0.565838403106456	1.76729	NO
Mki67	Mki67	Mki67	17345	antigen identified by monoclonal antibody Ki 67	chr7:142881470-142908062	Ob_PBS_LepR	10hr_PBS_LepR	NOTEST	0.0395998	0.0224312	-0.819983	0	1	1	0.566448617357028	1.76539	NO
Kcnj13	Kcnj13	Kcnj13	100040591	potassium inwardly-rectifying channel, subfamily J, member 13	chr1:89223572-89347385	Ob_PBS_LepR	10hr_PBS_LepR	NOTEST	0.233642	0.132356	-0.819873	0	1	1	0.566491808552415	1.76525	NO
1500015O10Rik	1500015O10Rik	1500015O10Rik	78896	RIKEN cDNA 1500015O10 gene	chr1:43787446-43799409	Ob_PBS_LepR	10hr_PBS_LepR	NOTEST	0.488317	0.276635	-0.819835	0	1	1	0.566506729912522	1.7652	NO
Kdr	Kdr	Kdr	16542	kinase insert domain protein receptor	chr5:76329298-76374453	Ob_PBS_LepR	10hr_PBS_LepR	OK	0.476562	0.270275	-0.818237	-1.59678	0.00505	0.165058	0.567134568283751	1.76325	NO
Il2rg	Il2rg	Il2rg	16186	interleukin 2 receptor, gamma chain	chrX:98459725-98463545	Ob_PBS_LepR	10hr_PBS_LepR	OK	0.916353	0.51972	-0.818169	-1.49438	0.01355	0.300196	0.567161300239174	1.76317	NO
Tacr2	Tacr2	Tacr2	21337	tachykinin receptor 2	chr10:61715185-61728738	Ob_PBS_LepR	10hr_PBS_LepR	NOTEST	0.0134642	0.00764258	-0.816998	0	1	1	0.56762183796344	1.76174	NO
Btla	Btla	Btla	208154	B and T lymphocyte associated	chr16:45224449-45253008	Ob_PBS_LepR	10hr_PBS_LepR	NOTEST	0.0598473	0.0339714	-0.816966	0	1	1	0.567634428358323	1.7617	NO
Ptgr1	Ptgr1	Ptgr1	67103	prostaglandin reductase 1	chr4:58978461-58999950	Ob_PBS_LepR	10hr_PBS_LepR	NOTEST	0.325803	0.185298	-0.814152	0	1	1	0.568742688976028	1.75826	NO
Lefty1	Lefty1	Lefty1	13590	left right determination factor 1	chr1:182865169-182868532	Ob_PBS_LepR	10hr_PBS_LepR	OK	0.495531	0.28185	-0.814047	-1.26584	0.0515	0.548189	0.568784083833467	1.75814	NO
Tekt4	Tekt4	Tekt4	71840	tektin 4	chr17:25608534-25613539	Ob_PBS_LepR	10hr_PBS_LepR	OK	1.56523	0.890292	-0.814021	-1.79026	0.00575	0.177891	0.56879433445402	1.7581	NO
Tmem184a	Tmem184a	Tmem184a	231832	transmembrane protein 184a	chr5:140280905-140290237	Ob_PBS_LepR	10hr_PBS_LepR	NOTEST	0.150609	0.0856909	-0.813598	0	1	1	0.568961130119225	1.75759	NO
Tagln	Tagln	Tagln	21345	transgelin	chr9:45671773-45744141	Ob_PBS_LepR	10hr_PBS_LepR	OK	2.15902	1.22843	-0.813555	-0.464737	0.4004	0.971934	0.568978088445485	1.75754	NO
Ttll6	Ttll6	Ttll6	237930	tubulin tyrosine ligase-like family, member 6	chr11:95995099-96026766	Ob_PBS_LepR	10hr_PBS_LepR	NOTEST	0.135047	0.0768801	-0.812781	0	1	1	0.569283424765748	1.75659	NO
Havcr2	Havcr2	Havcr2	171285	hepatitis A virus cellular receptor 2	chr11:46268432-46294756	Ob_PBS_LepR	10hr_PBS_LepR	NOTEST	0.204123	0.116208	-0.812724	0	1	1	0.569305917250524	1.75652	NO
Gm13629	Gm13629	Gm13629	100038743	predicted gene 13629	chr2:66278936-66473009	Ob_PBS_LepR	10hr_PBS_LepR	OK	6.34065	3.61083	-0.8123	-1.4247	0.02215	0.374769	0.569473257663087	1.75601	NO
Pax1	Pax1	Pax1	18503	paired box gene 1	chr2:147190729-147200784	Ob_PBS_LepR	10hr_PBS_LepR	NOTEST	0.0353	0.0201111	-0.811674	0	1	1	0.569720411498615	1.75525	NO
Gm15645	Gm15645	Gm15645	626055	predicted gene 15645	chr7:113010294-113011841	Ob_PBS_LepR	10hr_PBS_LepR	OK	2.83802	1.61698	-0.811578	-2.02061	0.00095	0.0556812	0.569758323169268	1.75513	NO
Spc25	Spc25	Spc25	66442	SPC25, NDC80 kinetochore complex component, homolog (S. cerevisiae)	chr2:69031951-69044247	Ob_PBS_LepR	10hr_PBS_LepR	OK	0.405707	0.231249	-0.810988	-0.86478	0.0771	0.645957	0.569991377382007	1.75441	NO
Mir680-2	Mir680-2	Mir680-2	751551	microRNA 680-2	chrX:140732332-140732442	Ob_PBS_LepR	10hr_PBS_LepR	OK	28.5903	16.3039	-0.810307	-15.6835	0.41415	0.977178	0.570260495764336	1.75358	NO
Cd209f	Cd209f	Cd209f	69142	CD209f antigen	chr8:4102792-4105764	Ob_PBS_LepR	10hr_PBS_LepR	NOTEST	0.059225	0.0337843	-0.809855	0	1	1	0.570439187808789	1.75304	NO
Gm6907	Gm6907	Gm6907	628705	PHD finger protein 11C	chr14:59999669-60012349	Ob_PBS_LepR	10hr_PBS_LepR	NOTEST	0.345522	0.197215	-0.809006	0	1	1	0.570774979772043	1.752	NO
Inmt	Inmt	Inmt	21743	indolethylamine N-methyltransferase	chr6:55120620-55124984	Ob_PBS_LepR	10hr_PBS_LepR	NOTEST	0.256434	0.146369	-0.808977	0	1	1	0.570786453188329	1.75197	NO
2010110P09Rik	2010110P09Rik	2010110P09Rik	70261	calcineurin-like EF hand protein 2	chr7:129363009-129366053	Ob_PBS_LepR	10hr_PBS_LepR	NOTEST	0.285671	0.16311	-0.808508	0	1	1	0.570972038052939	1.7514	NO
Cep152	Cep152	Cep152	99100	centrosomal protein 152	chr2:125388823-125450849	Ob_PBS_LepR	10hr_PBS_LepR	OK	0.438737	0.250788	-0.806887	-1.60291	0.00335	0.127843	0.571613937976276	1.74943	NO
Col1a2	Col1a2	Col1a2	12843	collagen, type I, alpha 2	chr6:4455696-4491543	Ob_PBS_LepR	10hr_PBS_LepR	OK	0.755782	0.432357	-0.805748	-1.87215	0.00135	0.0721263	0.572065402306575	1.74805	NO
Myf5	Myf5	Myf5	17877	myogenic factor 5	chr10:106919963-106923190	Ob_PBS_LepR	10hr_PBS_LepR	NOTEST	0.0142173	0.00813473	-0.805476	0	1	1	0.572173267416117	1.74772	NO
Slco1a5	Slco1a5	Slco1a5	108096	solute carrier organic anion transporter family, member 1a5	chr6:142182749-142271470	Ob_PBS_LepR	10hr_PBS_LepR	NOTEST	0.031765	0.0181886	-0.804407	0	1	1	0.572597390235685	1.74643	NO
Oxgr1	Oxgr1	Oxgr1	239283	oxoglutarate (alpha-ketoglutarate) receptor 1	chr14:120418806-120441657	Ob_PBS_LepR	10hr_PBS_LepR	NOTEST	0.251623	0.144084	-0.804354	0	1	1	0.572618426018208	1.74636	NO
Cabp4	Cabp4	Cabp4	73660	calcium binding protein 4	chr19:4135422-4139609	Ob_PBS_LepR	10hr_PBS_LepR	NOTEST	0.263701	0.151068	-0.803707	0	1	1	0.572875283634239	1.74558	NO
Apol9a	Apol9a	Apol9a	223672	apolipoprotein L 9a	chr15:77234218-77241510	Ob_PBS_LepR	10hr_PBS_LepR	NOTEST	0.170925	0.0979367	-0.803446	0	1	1	0.572978932687285	1.74526	NO
4930523C07Rik	4930523C07Rik	4930523C07Rik	67647	RIKEN cDNA 4930523C07 gene	chr1:161974510-162008717	Ob_PBS_LepR	10hr_PBS_LepR	NOTEST	0.254758	0.145976	-0.803398	0	1	1	0.572997996623544	1.74521	NO
Ccin	Ccin	Ccin	442829	calicin	chr4:43996375-43998405	Ob_PBS_LepR	10hr_PBS_LepR	NOTEST	0.0134774	0.00772308	-0.803291	0	1	1	0.573040495597733	1.74508	NO
Oxct2a	Oxct2a	Oxct2a	64059	3-oxoacid CoA transferase 2A	chr4:122989892-123020046	Ob_PBS_LepR	10hr_PBS_LepR	NOTEST	0.0158164	0.00906342	-0.803291	0	1	1	0.573040495597733	1.74508	NO
Neurl3	Neurl3	Neurl3	214854	neuralized homolog 3 homolog (Drosophila)	chr1:36321446-36330270	Ob_PBS_LepR	10hr_PBS_LepR	OK	0.593625	0.34051	-0.801854	-1.45981	0.0148	0.315415	0.573611558372133	1.74334	NO
Tg	Tg	Tg	21819	thyroglobulin	chr15:66502331-66682282	Ob_PBS_LepR	10hr_PBS_LepR	NOTEST	0.0681342	0.0390862	-0.801721	0	1	1	0.573664441241872	1.74318	NO
[truncated: 19,901 more rows]

## Sheet: isoforms
Select Differentially Expressed Transcripts Based on Three Criteria
Test Status OK
FDR (q-value) <= 0.05
Fold Change >= Threshold or <= 1/Threshold, where Threshold = 1.5
test_id	gene	Entrez GeneId	Description	locus	sample_1	sample_2	status	value_1	value_2	log2(fold_change)	test_stat	p_value	q_value	Fold Change	Diff Exp
[truncated: 27,641 more rows]

## Sheet: enrichment
Functional enrichment of 179 differentially expressed genes using DAVID (http://david.abcc.ncifcrf.gov)
[truncated: 218 more rows]
