# Supplementary material for: Increased leptin signaling drives the response of hypothalamic LepRb neurons to diet-induced obesity
Source: Mol Metab. 2026 May 2;108:102378. doi: 10.1016/j.molmet.2026.102378 (PMC13206730; doi:10.1016/j.molmet.2026.102378)
Supplement: Multimedia component 4 [file mmc4.xlsx]

## Sheet: genes
Select Differentially Expressed Transcripts Based on Three Criteria
Test Status OK
FDR (q-value) <= 0.05
Fold Change >= Threshold or <= 1/Threshold, where Threshold = 1.5
test_id	gene		NCBI Gene	Description	locus	sample_1	sample_2	status	value_1	value_2	log2(fold_change)	test_stat	p_value	q_value	Fold Change		Diff Exp
Gh	Gh	Gh	14599	growth hormone	chr11:106161581-106163124	Ob_PBS_LepR	Ob_Lep_LepR	OK	0.373264	10.405	4.80094	7.14963	5e-05	0.00890844	27.8757748035618	0.0358734	YES
Serpina3i	Serpina3i	Serpina3i	628900	serine (or cysteine) peptidase inhibitor, clade A, member 3I	chr12:105501331-105507575	Ob_PBS_LepR	Ob_Lep_LepR	OK	0.127556	1.33433	3.38691	4.78157	5e-05	0.00890844	10.4607181943797	0.0955957	YES
Socs3	Socs3	Socs3	12702	suppressor of cytokine signaling 3	chr11:117827400-117830680	Ob_PBS_LepR	Ob_Lep_LepR	OK	0.55588	5.56088	3.32247	8.41375	5e-05	0.00890844	10.0037569055498	0.0999624	YES
Serpina3h	Serpina3h	Serpina3h	546546	serine (or cysteine) peptidase inhibitor, clade A, member 3H	chr12:105486105-105492615	Ob_PBS_LepR	Ob_Lep_LepR	OK	0.471316	3.45681	2.87467	6.01504	5e-05	0.00890844	7.33435450399307	0.136345	YES
Serpina3n	Serpina3n	Serpina3n	20716	serine (or cysteine) peptidase inhibitor, clade A, member 3N	chr12:105644917-105652539	Ob_PBS_LepR	Ob_Lep_LepR	OK	17.7434	89.728	2.33827	10.1885	5e-05	0.00890844	5.05695871375886	0.197747	YES
Irf9	Irf9	Irf9	16391	interferon regulatory factor 9	chr14:56222821-56228867	Ob_PBS_LepR	Ob_Lep_LepR	OK	2.95405	8.87977	1.58783	4.8622	5e-05	0.00890844	3.00596872687409	0.332671	YES
Lamc2	Lamc2	Lamc2	16782	laminin, gamma 2	chr1:154969885-155033577	Ob_PBS_LepR	Ob_Lep_LepR	OK	0.300074	0.857652	1.51508	3.33516	5e-05	0.00890844	2.85814676439772	0.349877	YES
Serpina3m	Serpina3m	Serpina3m	20717	serine (or cysteine) peptidase inhibitor, clade A, member 3M	chr12:105625373-105632467	Ob_PBS_LepR	Ob_Lep_LepR	OK	0.578504	1.61148	1.47799	2.88957	5e-05	0.00890844	2.78560365293797	0.358989	YES
Arid5a	Arid5a	Arid5a	214855	AT rich interactive domain 5A (MRF1-like)	chr1:36364577-36380874	Ob_PBS_LepR	Ob_Lep_LepR	OK	1.08616	2.71977	1.32425	3.92756	5e-05	0.00890844	2.50402679449247	0.399357	YES
Tuba1c	Tuba1c	Tuba1c	22146	tubulin, alpha 1C	chr15:98860321-98868536	Ob_PBS_LepR	Ob_Lep_LepR	OK	7.41373	18.4179	1.31284	5.00556	5e-05	0.00890844	2.48430103048957	0.402528	YES
Atf3	Atf3	Atf3	11910	activating transcription factor 3	chr1:192994175-193007212	Ob_PBS_LepR	Ob_Lep_LepR	OK	1.23111	2.94787	1.25971	3.1935	5e-05	0.00890844	2.39447604080708	0.417628	YES
Stat3	Stat3	Stat3	20848	signal transducer and activator of transcription 3	chr11:100748123-100800825	Ob_PBS_LepR	Ob_Lep_LepR	OK	16.706	38.9744	1.22216	5.20802	5e-05	0.00890844	2.3329574584918	0.42864	YES
Gpr151	Gpr151	Gpr151	240239	G protein-coupled receptor 151	chr18:42737673-42739306	Ob_PBS_LepR	Ob_Lep_LepR	OK	0.768701	1.78838	1.21816	2.62336	0.0001	0.015769	2.32649808568292	0.429831	YES
Cd24a	Cd24a	Cd24a	12484	CD24a antigen	chr10:43298974-43304071	Ob_PBS_LepR	Ob_Lep_LepR	OK	15.0895	34.7297	1.20263	5.25639	5e-05	0.00890844	2.30158863127857	0.434483	YES
Fgl2	Fgl2	Fgl2	14190	fibrinogen-like protein 2	chr5:20798778-20930495	Ob_PBS_LepR	Ob_Lep_LepR	OK	0.839597	1.84152	1.13313	2.70053	5e-05	0.00890844	2.19334080831112	0.455925	YES
Ttr	Ttr	Ttr	22139	transthyretin	chr18:20823750-20832827	Ob_PBS_LepR	Ob_Lep_LepR	OK	8.65412	18.021	1.05822	3.89764	5e-05	0.00890844	2.08236071529884	0.480224	YES
Tubb6	Tubb6	Tubb6	67951	tubulin, beta 6 class V	chr18:67550384-67562403	Ob_PBS_LepR	Ob_Lep_LepR	OK	3.28673	6.71928	1.03165	3.3399	5e-05	0.00890844	2.04436103597319	0.48915	YES
Rdh10	Rdh10	Rdh10	98711	retinol dehydrogenase 10 (all-trans)	chr1:16095962-16122631	Ob_PBS_LepR	Ob_Lep_LepR	OK	4.59591	9.24166	1.0078	3.68856	5e-05	0.00890844	2.01084237952855	0.497304	YES
Parp3	Parp3	Parp3	235587	poly (ADP-ribose) polymerase family, member 3	chr9:106372683-106378982	Ob_PBS_LepR	Ob_Lep_LepR	OK	0.642429	1.28346	0.998427	2.23835	0.00015	0.0221274	1.99782054733684	0.500545	YES
Adora2a	Adora2a	Adora2a	11540	adenosine A2a receptor	chr10:74779687-74797533	Ob_PBS_LepR	Ob_Lep_LepR	OK	1.37226	2.73297	0.993917	2.53535	5e-05	0.00890844	1.99158492459049	0.502113	YES
Vipr1	Vipr1	Vipr1	22354	vasoactive intestinal peptide receptor 1	chr9:121551833-121582072	Ob_PBS_LepR	Ob_Lep_LepR	OK	0.32023	0.632614	0.982218	2.12627	0.0002	0.0271663	1.97550021044197	0.506201	YES
Slc39a2	Slc39a2	Slc39a2	214922	solute carrier family 39 (zinc transporter), member 2	chr14:52513284-52516420	Ob_PBS_LepR	Ob_Lep_LepR	OK	1.11542	2.12638	0.930814	2.3715	0.0002	0.0271663	1.90635129767514	0.524562	YES
Tbx19	Tbx19	Tbx19	83993	T-box 19	chr1:167067983-167090904	Ob_PBS_LepR	Ob_Lep_LepR	OK	1.50171	2.76238	0.879305	2.47805	0.0001	0.015769	1.83948893735306	0.543629	YES
Rasl11a	Rasl11a	Rasl11a	68895	RAS-like, family 11, member A	chr5:147656646-147659302	Ob_PBS_LepR	Ob_Lep_LepR	OK	6.70968	12.2778	0.871739	3.16558	5e-05	0.00890844	1.82986726243513	0.546488	YES
Gcnt2	Gcnt2	Gcnt2	14538	glucosaminyl (N-acetyl) transferase 2, I-branching enzyme	chr13:40955500-41056261	Ob_PBS_LepR	Ob_Lep_LepR	OK	2.45343	4.41884	0.848866	2.74447	5e-05	0.00890844	1.80108466408121	0.555221	YES
Ppp1r1b	Ppp1r1b	Ppp1r1b	19049	protein phosphatase 1, regulatory (inhibitor) subunit 1B	chr11:98210051-98219109	Ob_PBS_LepR	Ob_Lep_LepR	OK	35.6328	63.7088	0.838287	3.66789	5e-05	0.00890844	1.78792596724485	0.559307	YES
Shroom3	Shroom3	Shroom3	27428	shroom family member 3	chr5:93112460-93394785	Ob_PBS_LepR	Ob_Lep_LepR	OK	0.46636	0.833346	0.837473	2.08011	0.0002	0.0271663	1.78691746496469	0.559623	YES
Sbno2	Sbno2	Sbno2	216161	strawberry notch homolog 2 (Drosophila)	chr10:79519758-79565447	Ob_PBS_LepR	Ob_Lep_LepR	OK	1.7712	3.1477	0.82957	2.71988	5e-05	0.00890844	1.77715559631968	0.562697	YES
Nptx2	Nptx2	Nptx2	53324	neuronal pentraxin 2	chr5:145306755-145318347	Ob_PBS_LepR	Ob_Lep_LepR	OK	17.1491	29.6285	0.788849	3.68331	5e-05	0.00890844	1.72769553569623	0.578806	YES
Stat1	Stat1	Stat1	20846	signal transducer and activator of transcription 1	chr1:52176281-52218707	Ob_PBS_LepR	Ob_Lep_LepR	OK	3.36218	5.80676	0.788335	2.96129	5e-05	0.00890844	1.72708010602789	0.579012	YES
Actn2	Actn2	Actn2	11472	actinin alpha 2	chr13:12361693-12432999	Ob_PBS_LepR	Ob_Lep_LepR	OK	2.14113	3.67086	0.777741	2.35982	5e-05	0.00890844	1.71444425982797	0.583279	YES
Lck	Lck	Lck	16818	lymphocyte protein tyrosine kinase	chr4:129225587-129250885	Ob_PBS_LepR	Ob_Lep_LepR	OK	3.12769	5.33181	0.76953	2.21515	0.0001	0.015769	1.70471433263499	0.586609	YES
Socs2	Socs2	Socs2	216233	suppressor of cytokine signaling 2	chr10:94874123-94879491	Ob_PBS_LepR	Ob_Lep_LepR	OK	3.50617	5.90494	0.752028	2.22922	5e-05	0.00890844	1.6841585932535	0.593768	YES
Junb	Junb	Junb	16477	Jun-B oncogene	chr8:87500810-87502617	Ob_PBS_LepR	Ob_Lep_LepR	OK	18.8809	31.5792	0.74205	3.4836	5e-05	0.00890844	1.67255076501602	0.597889	YES
Drd1a	Drd1a	Drd1a	13488	dopamine receptor D1A	chr13:54146552-54151027	Ob_PBS_LepR	Ob_Lep_LepR	OK	1.59421	2.6513	0.733861	2.16941	5e-05	0.00890844	1.66308395511882	0.601293	YES
Cish	Cish	Cish	12700	cytokine inducible SH2-containing protein	chr9:107199019-107204292	Ob_PBS_LepR	Ob_Lep_LepR	OK	3.24849	5.37427	0.726301	2.37978	0.00015	0.0221274	1.65439186873646	0.604452	YES
Asb4	Asb4	Asb4	65255	ankyrin repeat and SOCS box-containing 4	chr6:5333385-5383021	Ob_PBS_LepR	Ob_Lep_LepR	OK	34.3266	56.461	0.717926	3.33861	5e-05	0.00890844	1.64481576790468	0.607971	YES
Vwa5a	Vwa5a	Vwa5a	67776	von Willebrand factor A domain containing 5A	chr9:38525852-38550922	Ob_PBS_LepR	Ob_Lep_LepR	OK	3.3027	5.39568	0.708159	2.4222	5e-05	0.00890844	1.63371802501839	0.612101	YES
Etv6	Etv6	Etv6	14011	ets variant gene 6 (TEL oncogene)	chr6:133985724-134220165	Ob_PBS_LepR	Ob_Lep_LepR	OK	2.22905	3.5404	0.667483	2.34835	5e-05	0.00890844	1.58829951979777	0.629604	YES
Mt2	Mt2	Mt2	17750	metallothionein 2	chr8:96696517-96697467	Ob_PBS_LepR	Ob_Lep_LepR	OK	252.59	391.51	0.632252	4.52269	5e-05	0.00890844	1.54998257851987	0.645169	YES
Fam46a	Fam46a	Fam46a	212943	family with sequence similarity 46, member A	chr9:85214045-85220757	Ob_PBS_LepR	Ob_Lep_LepR	OK	7.41034	4.92926	-0.588168	-2.25667	5e-05	0.00890844	0.665187055844671	1.50334	YES
Avp	Avp	Avp	11998	arginine vasopressin	chr2:130406412-130408277	Ob_PBS_LepR	Ob_Lep_LepR	OK	263.277	174.712	-0.591597	-4.18757	5e-05	0.00890844	0.663607915526489	1.50691	YES
Kcnj10	Kcnj10	Kcnj10	16513	potassium inwardly-rectifying channel, subfamily J, member 10	chr1:174271340-174304216	Ob_PBS_LepR	Ob_Lep_LepR	OK	5.80468	3.8359	-0.59765	-2.2535	5e-05	0.00890844	0.660829501621039	1.51325	YES
Snhg11	Snhg11	Snhg11	319317	small nucleolar RNA host gene 11	chr2:158201373-158211881	Ob_PBS_LepR	Ob_Lep_LepR	OK	52.7228	34.7386	-0.601887	-2.48528	5e-05	0.00890844	0.658891581945186	1.5177	YES
Rian	Rian	Rian	75745	RNA imprinted and accumulated in nucleus	chr12:110842154-110899921	Ob_PBS_LepR	Ob_Lep_LepR	OK	85.0223	54.7361	-0.635348	-2.70073	5e-05	0.00890844	0.643785505162637	1.55331	YES
S100b	S100b	S100b	20203	S100 protein, beta polypeptide, neural	chr10:75716580-75724064	Ob_PBS_LepR	Ob_Lep_LepR	OK	24.8655	15.9055	-0.644614	-2.70484	5e-05	0.00890844	0.639663912903166	1.56332	YES
Gatm	Gatm	Gatm	67092	glycine amidinotransferase (L-arginine:glycine amidinotransferase)	chr2:122420208-122437013	Ob_PBS_LepR	Ob_Lep_LepR	OK	17.0198	10.8654	-0.647473	-2.71598	0.0001	0.015769	0.638397541148306	1.56642	YES
Gm10845	Gm10845	Gm10845	100038734	predicted gene 10845	chr14:80260327-80268983	Ob_PBS_LepR	Ob_Lep_LepR	OK	6.15556	3.92969	-0.647476	-2.35627	5e-05	0.00890844	0.638396213639319	1.56643	YES
Sepp1	Sepp1	Sepp1	20363	selenoprotein P, plasma, 1	chr15:3220766-3230508	Ob_PBS_LepR	Ob_Lep_LepR	OK	30.0094	18.9819	-0.660794	-2.57534	5e-05	0.00890844	0.632530082636445	1.58095	YES
Prex2	Prex2	Prex2	109294	phosphatidylinositol-3,4,5-trisphosphate-dependent Rac exchange factor 2	chr1:10983545-11293763	Ob_PBS_LepR	Ob_Lep_LepR	OK	2.02375	1.27628	-0.665084	-1.95511	0.0003	0.0384645	0.630651984036474	1.58566	YES
Miat	Miat	Miat	330166	myocardial infarction associated transcript (non-protein coding)	chr5:112642247-112657968	Ob_PBS_LepR	Ob_Lep_LepR	OK	7.28093	4.58785	-0.666303	-2.62185	5e-05	0.00890844	0.630119341963341	1.587	YES
Oxt	Oxt	Oxt	18429	oxytocin	chr2:130401908-130402724	Ob_PBS_LepR	Ob_Lep_LepR	OK	89.0237	55.0548	-0.693321	-4.3299	5e-05	0.00890844	0.618428623514154	1.617	YES
Gjc3	Gjc3	Gjc3	118446	gap junction protein, gamma 3	chr5:138395036-138404187	Ob_PBS_LepR	Ob_Lep_LepR	OK	7.70488	4.75599	-0.696026	-2.65552	5e-05	0.00890844	0.617270179010338	1.62004	YES
Nde1	Nde1	Nde1	67203	nuclear distribution gene E homolog 1 (A nidulans)	chr16:14163367-14193016	Ob_PBS_LepR	Ob_Lep_LepR	OK	5.01992	3.0883	-0.700852	-1.91136	0.00025	0.0329784	0.61520878081282	1.62546	YES
Ermn	Ermn	Ermn	77767	ermin, ERM-like protein	chr2:57897525-57905163	Ob_PBS_LepR	Ob_Lep_LepR	OK	10.3846	6.32352	-0.715648	-2.75152	5e-05	0.00890844	0.608931563085133	1.64222	YES
A330023F24Rik	A330023F24Rik	A330023F24Rik	320977	RIKEN cDNA A330023F24 gene	chr1:196843592-196864102	Ob_PBS_LepR	Ob_Lep_LepR	OK	2.66739	1.56982	-0.764833	-2.29553	0.0001	0.015769	0.588521489312472	1.69917	YES
Pcdh20	Pcdh20	Pcdh20	219257	protocadherin 20	chr14:88864553-88871203	Ob_PBS_LepR	Ob_Lep_LepR	OK	6.50921	3.79132	-0.779784	-3.03111	5e-05	0.00890844	0.582453991596294	1.71687	YES
Gm3002	Gm3002	Gm3002	100040852	alpha-takusan pseudogene	chr14:3920623-3936392	Ob_PBS_LepR	Ob_Lep_LepR	OK	2.36745	1.35886	-0.800935	-2.39877	5e-05	0.00890844	0.573977066633001	1.74223	YES
Myl9	Myl9	Myl9	98932	myosin, light polypeptide 9, regulatory	chr2:156601199-156607393	Ob_PBS_LepR	Ob_Lep_LepR	OK	6.16406	3.51634	-0.809808	-2.42445	5e-05	0.00890844	0.570457771832293	1.75298	YES
Sult1a1	Sult1a1	Sult1a1	20887	sulfotransferase family 1A, phenol-preferring, member 1	chr7:133816383-133819871	Ob_PBS_LepR	Ob_Lep_LepR	OK	4.35326	2.46112	-0.822779	-2.2976	0.00015	0.0221274	0.56535188065514	1.76881	YES
Ptgds	Ptgds	Ptgds	19215	prostaglandin D2 synthase (brain)	chr2:25322231-25325269	Ob_PBS_LepR	Ob_Lep_LepR	OK	204.073	115.083	-0.826409	-4.56237	5e-05	0.00890844	0.563931173157548	1.77327	YES
Gem	Gem	Gem	14579	GTP binding protein (gene overexpressed in skeletal muscle)	chr4:11631593-11642140	Ob_PBS_LepR	Ob_Lep_LepR	OK	4.26015	2.36034	-0.851908	-2.57211	5e-05	0.00890844	0.554051504415858	1.80489	YES
Neat1	Neat1	Neat1	66961	nuclear paraspeckle assembly transcript 1 (non-protein coding)	chr19:5842301-5845478	Ob_PBS_LepR	Ob_Lep_LepR	OK	7.61437	4.20941	-0.855105	-3.0718	5e-05	0.00890844	0.552825090334909	1.80889	YES
Fabp7	Fabp7	Fabp7	12140	fatty acid binding protein 7, brain	chr10:57504728-57508256	Ob_PBS_LepR	Ob_Lep_LepR	OK	9.77318	5.40013	-0.855834	-2.79656	5e-05	0.00890844	0.552545816007785	1.8098	YES
2900052N01Rik	2900052N01Rik	2900052N01Rik	73040	RIKEN cDNA 2900052N01 gene	chr9:46721685-46735449	Ob_PBS_LepR	Ob_Lep_LepR	OK	3.67563	1.98522	-0.88869	-2.5742	5e-05	0.00890844	0.540104322703043	1.85149	YES
Fosb	Fosb	Fosb	14282	FBJ osteosarcoma oncogene B	chr7:19888044-19895394	Ob_PBS_LepR	Ob_Lep_LepR	OK	3.61729	1.90331	-0.926395	-2.91841	5e-05	0.00890844	0.526171495487314	1.90052	YES
Fam107b	Fam107b	Fam107b	66540	family with sequence similarity 107, member B	chr2:3630729-3699406	Ob_PBS_LepR	Ob_Lep_LepR	OK	9.45933	4.95936	-0.931583	-3.54825	5e-05	0.00890844	0.524282755792379	1.90737	YES
D7Ertd715e	D7Ertd715e	D7Ertd715e	52480	DNA segment, Chr 7, ERATO Doi 715, expressed	chr7:67114462-67119317	Ob_PBS_LepR	Ob_Lep_LepR	OK	2.91982	1.47474	-0.985415	-2.64248	5e-05	0.00890844	0.505080412893057	1.97988	YES
Hhip	Hhip	Hhip	15245	Hedgehog-interacting protein	chr8:82489749-82581907	Ob_PBS_LepR	Ob_Lep_LepR	OK	0.473964	0.237939	-0.994187	-2.2825	5e-05	0.00890844	0.502018696480268	1.99196	YES
Ucn	Ucn	Ucn	22226	urocortin	chr5:31440361-31441268	Ob_PBS_LepR	Ob_Lep_LepR	OK	9.56728	4.73675	-1.01421	-3.44159	5e-05	0.00890844	0.495099363608304	2.0198	YES
Cpa4	Cpa4	Cpa4	71791	carboxypeptidase A4	chr6:30518375-30541747	Ob_PBS_LepR	Ob_Lep_LepR	OK	1.66777	0.82108	-1.02233	-2.36914	0.00015	0.0221274	0.492320595858484	2.0312	YES
Pmch	Pmch	Pmch	110312	pro-melanin-concentrating hormone	chr10:87553816-87609686	Ob_PBS_LepR	Ob_Lep_LepR	OK	75.6648	37.2366	-1.0229	-3.72148	5e-05	0.00890844	0.492126121418064	2.032	YES
Fmod	Fmod	Fmod	14264	fibromodulin	chr1:135934091-135944854	Ob_PBS_LepR	Ob_Lep_LepR	OK	1.54607	0.747343	-1.04876	-2.5044	5e-05	0.00890844	0.483383455255252	2.06875	YES
B230206F22Rik	B230206F22Rik	B230206F22Rik	78878	Ftx transcript, Xist regulator (non-protein coding)	chrX:100756248-100819093	Ob_PBS_LepR	Ob_Lep_LepR	OK	1.64431	0.761063	-1.1114	-2.73949	5e-05	0.00890844	0.462844665681987	2.16055	YES
Mgp	Mgp	Mgp	17313	matrix Gla protein	chr6:136820955-136824326	Ob_PBS_LepR	Ob_Lep_LepR	OK	8.78694	4.00484	-1.13362	-3.59821	0.0001	0.015769	0.45577067264942	2.19409	YES
4930547N16Rik	4930547N16Rik	4930547N16Rik	75317	PARP1 binding protein	chr10:87553816-87609686	Ob_PBS_LepR	Ob_Lep_LepR	OK	13.5586	6.15798	-1.13868	-3.14426	5e-05	0.00890844	0.454174936913884	2.20179	YES
A830007P12Rik	A830007P12Rik	A830007P12Rik	227612	torsin family 4, member A	chr2:25048239-25052333	Ob_PBS_LepR	Ob_Lep_LepR	OK	0.552548	0.243064	-1.18476	-2.1553	0.00035	0.0436514	0.439897711200651	2.27326	YES
1700024P16Rik	1700024P16Rik	1700024P16Rik	242594	RIKEN cDNA 1700024P16 gene	chr4:104586060-104689468	Ob_PBS_LepR	Ob_Lep_LepR	OK	0.666096	0.28438	-1.22791	-2.24547	0.00025	0.0329784	0.426935489986699	2.34227	YES
Cdr1	Cdr1	Cdr1	631990	cerebellar degeneration related antigen 1	chrX:58436420-58438733	Ob_PBS_LepR	Ob_Lep_LepR	OK	1.73959	0.732821	-1.24722	-2.75264	5e-05	0.00890844	0.42125917103989	2.37384	YES
Igf2	Igf2	Igf2	16002	insulin-like growth factor 2	chr7:149836672-149856261	Ob_PBS_LepR	Ob_Lep_LepR	OK	5.87843	2.28115	-1.36567	-4.53578	5e-05	0.00890844	0.388054179944488	2.57696	YES
Acta2	Acta2	Acta2	11475	actin, alpha 2, smooth muscle, aorta	chr19:34315580-34329826	Ob_PBS_LepR	Ob_Lep_LepR	OK	2.19008	0.801793	-1.44968	-3.10094	5e-05	0.00890844	0.366102619140684	2.73147	YES
Cbln3	Cbln3	Cbln3	56410	cerebellin 3 precursor protein	chr14:56497756-56503093	Ob_PBS_LepR	Ob_Lep_LepR	OK	1.15864	0.381219	-1.60374	-3.39788	5e-05	0.00890844	0.329022921855229	3.0393	YES
Lrrc17	Lrrc17	Lrrc17	74511	leucine rich repeat containing 17	chr5:20989664-21151423	Ob_PBS_LepR	Ob_Lep_LepR	OK	4.42263	0.532844	-3.05312	-5.44137	5e-05	0.00890844	0.120481204205952	8.30005	YES
Mtrnr2l	Mtrnr2l	Mtrnr2l	100463512	predicted gene, 20594	chr6:79768024-79768358	Ob_PBS_LepR	Ob_Lep_LepR	OK	51.2137	6.15214	-3.05737	-14.288	5e-05	0.00890844	0.120126803842151	8.32454	YES
Mir1937b-5	Mir1937b-5	Mir1937b-5			chr1:53753288-53753411	Ob_PBS_LepR	Ob_Lep_LepR	OK	0	6.52419	inf	-nan	0.06265	0.976369	inf	#VALUE!	NO
Snord99	Snord99	Snord99	100217437	small nucleolar RNA, C/D box 99	chr4:131864592-131866939	Ob_PBS_LepR	Ob_Lep_LepR	OK	0	1115.59	inf	-nan	0.2565	0.999646	inf	#VALUE!	NO
1700003G18Rik	1700003G18Rik	1700003G18Rik	69350	RIKEN cDNA 1700003G18 gene	chr7:123225275-123236663	Ob_PBS_LepR	Ob_Lep_LepR	NOTEST	0	0.074029	inf	0	1	1	inf	#VALUE!	NO
1700006E09Rik	1700006E09Rik	1700006E09Rik	75437	RIKEN cDNA 1700006E09 gene	chr11:101848369-101853578	Ob_PBS_LepR	Ob_Lep_LepR	NOTEST	0	0.0276973	inf	0	1	1	inf	#VALUE!	NO
1700007E06Rik	1700007E06Rik	1700007E06Rik	75459	synaptonemal complex central element protein 3	chr15:89220604-89240934	Ob_PBS_LepR	Ob_Lep_LepR	NOTEST	0	0.056101	inf	0	1	1	inf	#VALUE!	NO
1700012B07Rik	1700012B07Rik	1700012B07Rik	69324	RIKEN cDNA 1700012B07 gene	chr11:109649604-109689360	Ob_PBS_LepR	Ob_Lep_LepR	NOTEST	0	0.0186122	inf	0	1	1	inf	#VALUE!	NO
1700013H16Rik	1700013H16Rik	1700013H16Rik	75514	RIKEN cDNA 1700013H16 gene	chrX:51046077-51061008	Ob_PBS_LepR	Ob_Lep_LepR	NOTEST	0	0.0264129	inf	0	1	1	inf	#VALUE!	NO
1700015G11Rik	1700015G11Rik	1700015G11Rik	100503036	RIKEN cDNA 1700015G11 gene	chr7:59267049-59271086	Ob_PBS_LepR	Ob_Lep_LepR	NOTEST	0	0.0836814	inf	0	1	1	inf	#VALUE!	NO
1700016M24Rik	1700016M24Rik	1700016M24Rik	69439	maestro heat-like repeat family member 4	chr15:74436457-74466748	Ob_PBS_LepR	Ob_Lep_LepR	NOTEST	0	0.0251598	inf	0	1	1	inf	#VALUE!	NO
1700018A04Rik	1700018A04Rik	1700018A04Rik	71307	RIKEN cDNA 1700018A04 gene	chr13:31657360-31674382	Ob_PBS_LepR	Ob_Lep_LepR	NOTEST	0	0.0268279	inf	0	1	1	inf	#VALUE!	NO
1700020N01Rik	1700020N01Rik	1700020N01Rik	67692	RIKEN cDNA 1700020N01 gene	chr10:21312950-21342181	Ob_PBS_LepR	Ob_Lep_LepR	NOTEST	0	0.0526366	inf	0	1	1	inf	#VALUE!	NO
1700021F07Rik	1700021F07Rik	1700021F07Rik	72221	RIKEN cDNA 1700021F07 gene	chr2:173348092-173354003	Ob_PBS_LepR	Ob_Lep_LepR	NOTEST	0	0.0313121	inf	0	1	1	inf	#VALUE!	NO
1700065I17Rik	1700065I17Rik	1700065I17Rik	67343	RIKEN cDNA 1700065I17 gene	chr18:56748001-56754433	Ob_PBS_LepR	Ob_Lep_LepR	NOTEST	0	0.0380142	inf	0	1	1	inf	#VALUE!	NO
1700108M19Rik	1700108M19Rik	1700108M19Rik	71156	leucine rich repeat containing 72	chr12:36934931-36979985	Ob_PBS_LepR	Ob_Lep_LepR	NOTEST	0	0.0300067	inf	0	1	1	inf	#VALUE!	NO
1700121N20Rik	1700121N20Rik	1700121N20Rik	76639	RIKEN cDNA 1700121N20 gene	chr12:107680861-107685876	Ob_PBS_LepR	Ob_Lep_LepR	NOTEST	0	0.0166015	inf	0	1	1	inf	#VALUE!	NO
2010003K15Rik	2010003K15Rik	2010003K15Rik	100504474	small leucine-rich protein 1	chr10:25247748-25256078	Ob_PBS_LepR	Ob_Lep_LepR	NOTEST	0	0.149209	inf	0	1	1	inf	#VALUE!	NO
4833422F24Rik	4833422F24Rik	4833422F24Rik	74614	osteoclast stimulatory transmembrane protein	chr2:165220949-165225894	Ob_PBS_LepR	Ob_Lep_LepR	NOTEST	0	0.00877458	inf	0	1	1	inf	#VALUE!	NO
4921504E06Rik	4921504E06Rik	4921504E06Rik	70909	RIKEN cDNA 4921504E06 gene	chr2:19384463-19475537	Ob_PBS_LepR	Ob_Lep_LepR	NOTEST	0	0.00759852	inf	0	1	1	inf	#VALUE!	NO
4930442L01Rik	4930442L01Rik	4930442L01Rik	67583	RIKEN cDNA 4930442L01 gene	chr3:96633748-96674849	Ob_PBS_LepR	Ob_Lep_LepR	NOTEST	0	0.00740514	inf	0	1	1	inf	#VALUE!	NO
4930449I24Rik	4930449I24Rik	4930449I24Rik	67410	RIKEN cDNA 4930449I24 gene	chr5:147313974-147316759	Ob_PBS_LepR	Ob_Lep_LepR	NOTEST	0	0.0126746	inf	0	1	1	inf	#VALUE!	NO
4930471G03Rik	4930471G03Rik	4930471G03Rik	74966	RIKEN cDNA 4930471G03 gene	chr18:36177311-36356814	Ob_PBS_LepR	Ob_Lep_LepR	NOTEST	0	0.0331119	inf	0	1	1	inf	#VALUE!	NO
4930474M22Rik	4930474M22Rik	4930474M22Rik	74917	RIKEN cDNA 4930474M22 gene	chr17:14416512-14541797	Ob_PBS_LepR	Ob_Lep_LepR	NOTEST	0	0.0277024	inf	0	1	1	inf	#VALUE!	NO
4930562C15Rik	4930562C15Rik	4930562C15Rik	78809	RIKEN cDNA 4930562C15 gene	chr16:4835415-4867691	Ob_PBS_LepR	Ob_Lep_LepR	NOTEST	0	0.00754558	inf	0	1	1	inf	#VALUE!	NO
4930594C11Rik	4930594C11Rik	4930594C11Rik	77633	G1 to S phase transition pseudogene	chr1:37496184-37593104	Ob_PBS_LepR	Ob_Lep_LepR	NOTEST	0	0.0213184	inf	0	1	1	inf	#VALUE!	NO
4933405O20Rik	4933405O20Rik	4933405O20Rik	243996	RIKEN cDNA 4933405O20 gene	chr7:57230719-58118659	Ob_PBS_LepR	Ob_Lep_LepR	NOTEST	0	0.0135613	inf	0	1	1	inf	#VALUE!	NO
4933429O19Rik	4933429O19Rik	4933429O19Rik	66770	RIKEN cDNA 4933429O19 gene	chr14:49498547-49506787	Ob_PBS_LepR	Ob_Lep_LepR	NOTEST	0	0.00953012	inf	0	1	1	inf	#VALUE!	NO
5730416F02Rik	5730416F02Rik	5730416F02Rik	70550	capping protein (actin filament), gelsolin-like pseudogene	chrX:106196823-106197635	Ob_PBS_LepR	Ob_Lep_LepR	NOTEST	0	0.0458443	inf	0	1	1	inf	#VALUE!	NO
7420426K07Rik	7420426K07Rik	7420426K07Rik	546157	RIKEN cDNA 7420426K07 gene	chr9:98803537-98805041	Ob_PBS_LepR	Ob_Lep_LepR	NOTEST	0	0.0105216	inf	0	1	1	inf	#VALUE!	NO
9130209A04Rik	9130209A04Rik	9130209A04Rik	77668	RIKEN cDNA 9130209A04 gene	chr18:47612321-47630522	Ob_PBS_LepR	Ob_Lep_LepR	NOTEST	0	0.0570274	inf	0	1	1	inf	#VALUE!	NO
9130409I23Rik	9130409I23Rik	9130409I23Rik	619326	RIKEN cDNA 9130409I23 gene	chr1:182981367-182990798	Ob_PBS_LepR	Ob_Lep_LepR	NOTEST	0	0.0169629	inf	0	1	1	inf	#VALUE!	NO
9330175E14Rik	9330175E14Rik	9330175E14Rik	320377	RIKEN cDNA 9330175E14 gene	chr8:96957026-96959003	Ob_PBS_LepR	Ob_Lep_LepR	NOTEST	0	0.0102534	inf	0	1	1	inf	#VALUE!	NO
9530003J23Rik	9530003J23Rik	9530003J23Rik	77397	RIKEN cDNA 9530003J23 gene	chr10:116670808-116675737	Ob_PBS_LepR	Ob_Lep_LepR	NOTEST	0	0.0438067	inf	0	1	1	inf	#VALUE!	NO
A1bg	A1bg	A1bg	117586	alpha-1-B glycoprotein	chr15:60749143-60752825	Ob_PBS_LepR	Ob_Lep_LepR	NOTEST	0	0.00844815	inf	0	1	1	inf	#VALUE!	NO
A530023O14Rik	A530023O14Rik	A530023O14Rik	244183	tripartite motif-containing 30B	chr7:111503911-111507160	Ob_PBS_LepR	Ob_Lep_LepR	NOTEST	0	0.0106558	inf	0	1	1	inf	#VALUE!	NO
A630095E13Rik	A630095E13Rik	A630095E13Rik	235973	RIKEN cDNA A630095E13 gene	chr9:36443338-36446187	Ob_PBS_LepR	Ob_Lep_LepR	NOTEST	0	0.0329731	inf	0	1	1	inf	#VALUE!	NO
AF067063	AF067063	AF067063	380878	cDNA sequence AF067063	chrUn_random:125697-127960	Ob_PBS_LepR	Ob_Lep_LepR	NOTEST	0	0.0170794	inf	0	1	1	inf	#VALUE!	NO
AU015228	AU015228	AU015228	99169	expressed sequence AU015228	chr2:129926129-129929111	Ob_PBS_LepR	Ob_Lep_LepR	NOTEST	0	0.0048769	inf	0	1	1	inf	#VALUE!	NO
Abra	Abra	Abra	223513	actin-binding Rho activating protein	chr15:41696838-41701266	Ob_PBS_LepR	Ob_Lep_LepR	NOTEST	0	0.0531186	inf	0	1	1	inf	#VALUE!	NO
Acap1	Acap1	Acap1	216859	ArfGAP with coiled-coil, ankyrin repeat and PH domains 1	chr11:69695068-69709041	Ob_PBS_LepR	Ob_Lep_LepR	NOTEST	0	0.0177513	inf	0	1	1	inf	#VALUE!	NO
Actbl2	Actbl2	Actbl2	238880	actin, beta-like 2	chr13:112045220-112047957	Ob_PBS_LepR	Ob_Lep_LepR	NOTEST	0	0.00556565	inf	0	1	1	inf	#VALUE!	NO
Actl7a	Actl7a	Actl7a	11470	actin-like 7a	chr4:56756293-56757797	Ob_PBS_LepR	Ob_Lep_LepR	NOTEST	0	0.0105216	inf	0	1	1	inf	#VALUE!	NO
Adam25	Adam25	Adam25	23793	a disintegrin and metallopeptidase domain 25 (testase 2)	chr8:41837561-41841530	Ob_PBS_LepR	Ob_Lep_LepR	NOTEST	0	0.00636748	inf	0	1	1	inf	#VALUE!	NO
Agr3	Agr3	Agr3	403205	anterior gradient 3	chr12:36652207-36676317	Ob_PBS_LepR	Ob_Lep_LepR	NOTEST	0	0.0436668	inf	0	1	1	inf	#VALUE!	NO
Amelx	Amelx	Amelx	11704	amelogenin, X-linked	chrX:165233030-165742367	Ob_PBS_LepR	Ob_Lep_LepR	NOTEST	0	0.0466241	inf	0	1	1	inf	#VALUE!	NO
Ampd1	Ampd1	Ampd1	229665	adenosine monophosphate deaminase 1	chr3:102877936-102903643	Ob_PBS_LepR	Ob_Lep_LepR	NOTEST	0	0.00719851	inf	0	1	1	inf	#VALUE!	NO
Ano9	Ano9	Ano9	71345	anoctamin 9	chr7:148287117-148303705	Ob_PBS_LepR	Ob_Lep_LepR	NOTEST	0	0.00964378	inf	0	1	1	inf	#VALUE!	NO
Apol11b	Apol11b	Apol11b	328563	apolipoprotein L 11b	chr15:77464380-77473716	Ob_PBS_LepR	Ob_Lep_LepR	NOTEST	0	0.0386392	inf	0	1	1	inf	#VALUE!	NO
Apol7b	Apol7b	Apol7b	278679	apolipoprotein L 7b	chr15:77529318-77549718	Ob_PBS_LepR	Ob_Lep_LepR	NOTEST	0	0.00626515	inf	0	1	1	inf	#VALUE!	NO
Aqp12	Aqp12	Aqp12	208760	aquaporin 12	chr1:94902910-94908846	Ob_PBS_LepR	Ob_Lep_LepR	NOTEST	0	0.0329436	inf	0	1	1	inf	#VALUE!	NO
Arl9	Arl9	Arl9	384185	ADP-ribosylation factor-like 9	chr5:77433079-77438502	Ob_PBS_LepR	Ob_Lep_LepR	NOTEST	0	0.0781883	inf	0	1	1	inf	#VALUE!	NO
Asgr2	Asgr2	Asgr2	11890	asialoglycoprotein receptor 2	chr11:69906145-69919688	Ob_PBS_LepR	Ob_Lep_LepR	NOTEST	0	0.0219666	inf	0	1	1	inf	#VALUE!	NO
Atp1b4	Atp1b4	Atp1b4	67821	ATPase, (Na+)/K+ transporting, beta 4 polypeptide	chrX:35669443-35689890	Ob_PBS_LepR	Ob_Lep_LepR	NOTEST	0	0.0284777	inf	0	1	1	inf	#VALUE!	NO
BB014433	BB014433	BB014433	434285	expressed sequence BB014433	chr8:15041446-15046069	Ob_PBS_LepR	Ob_Lep_LepR	NOTEST	0	0.00791639	inf	0	1	1	inf	#VALUE!	NO
BB123696	BB123696	BB123696	105404	expressed sequence BB123696	chr13:52824738-52852574	Ob_PBS_LepR	Ob_Lep_LepR	NOTEST	0	0.0146297	inf	0	1	1	inf	#VALUE!	NO
Barx1	Barx1	Barx1	12022	BarH-like homeobox 1	chr13:48758404-48761876	Ob_PBS_LepR	Ob_Lep_LepR	NOTEST	0	0.0133034	inf	0	1	1	inf	#VALUE!	NO
Bik	Bik	Bik	12124	BCL2-interacting killer	chr15:83357291-83375065	Ob_PBS_LepR	Ob_Lep_LepR	NOTEST	0	0.0387048	inf	0	1	1	inf	#VALUE!	NO
Btnl2	Btnl2	Btnl2	547431	butyrophilin-like 2	chr17:34491766-34506437	Ob_PBS_LepR	Ob_Lep_LepR	NOTEST	0	0.0123218	inf	0	1	1	inf	#VALUE!	NO
C130079G13Rik	C130079G13Rik	C130079G13Rik	229333	RIKEN cDNA C130079G13 gene	chr3:59729135-59741871	Ob_PBS_LepR	Ob_Lep_LepR	NOTEST	0	0.00529081	inf	0	1	1	inf	#VALUE!	NO
Cabp2	Cabp2	Cabp2	29866	calcium binding protein 2	chr19:4082487-4087339	Ob_PBS_LepR	Ob_Lep_LepR	NOTEST	0	0.0500241	inf	0	1	1	inf	#VALUE!	NO
Capns2	Capns2	Capns2	69543	calpain, small subunit 2	chr8:95379248-95443178	Ob_PBS_LepR	Ob_Lep_LepR	NOTEST	0	0.0505524	inf	0	1	1	inf	#VALUE!	NO
Ccr1l1	Ccr1l1	Ccr1l1	12770	chemokine (C-C motif) receptor 1-like 1	chr9:123891781-123893241	Ob_PBS_LepR	Ob_Lep_LepR	NOTEST	0	0.0108903	inf	0	1	1	inf	#VALUE!	NO
Cct8l1	Cct8l1	Cct8l1	242891	chaperonin containing TCP1, subunit 8 (theta)-like 1	chr5:25021884-25023845	Ob_PBS_LepR	Ob_Lep_LepR	NOTEST	0	0.0175194	inf	0	1	1	inf	#VALUE!	NO
Cd27	Cd27	Cd27	21940	CD27 antigen	chr6:125174229-125189952	Ob_PBS_LepR	Ob_Lep_LepR	NOTEST	0	0.0407004	inf	0	1	1	inf	#VALUE!	NO
Cd3g	Cd3g	Cd3g	12502	CD3 antigen, gamma polypeptide	chr9:44777654-44788514	Ob_PBS_LepR	Ob_Lep_LepR	NOTEST	0	0.0145095	inf	0	1	1	inf	#VALUE!	NO
Cdh16	Cdh16	Cdh16	12556	cadherin 16	chr8:107138046-107148161	Ob_PBS_LepR	Ob_Lep_LepR	NOTEST	0	0.00464448	inf	0	1	1	inf	#VALUE!	NO
Ceacam12	Ceacam12	Ceacam12	67315	carcinoembryonic antigen-related cell adhesion molecule 12	chr7:18651277-18663335	Ob_PBS_LepR	Ob_Lep_LepR	NOTEST	0	0.00985831	inf	0	1	1	inf	#VALUE!	NO
Ces1e	Ces1e	Ces1e	13897	carboxylesterase 1E	chr8:95725116-95753518	Ob_PBS_LepR	Ob_Lep_LepR	NOTEST	0	0.00731796	inf	0	1	1	inf	#VALUE!	NO
Chst13	Chst13	Chst13	71797	carbohydrate (chondroitin 4) sulfotransferase 13	chr6:90258344-90275179	Ob_PBS_LepR	Ob_Lep_LepR	NOTEST	0	0.011579	inf	0	1	1	inf	#VALUE!	NO
Cldn17	Cldn17	Cldn17	239931	claudin 17	chr16:88506051-88507223	Ob_PBS_LepR	Ob_Lep_LepR	NOTEST	0	0.014609	inf	0	1	1	inf	#VALUE!	NO
Clec4e	Clec4e	Clec4e	56619	C-type lectin domain family 4, member e	chr6:123231806-123239889	Ob_PBS_LepR	Ob_Lep_LepR	NOTEST	0	0.00664807	inf	0	1	1	inf	#VALUE!	NO
Clrn3	Clrn3	Clrn3	212070	clarin 3	chr7:142703138-142720337	Ob_PBS_LepR	Ob_Lep_LepR	NOTEST	0	0.00963364	inf	0	1	1	inf	#VALUE!	NO
Crisp2	Crisp2	Crisp2	22024	cysteine-rich secretory protein 2	chr17:40901685-40931037	Ob_PBS_LepR	Ob_Lep_LepR	NOTEST	0	0.0127839	inf	0	1	1	inf	#VALUE!	NO
Csn3	Csn3	Csn3	12994	casein kappa	chr5:88354657-88361289	Ob_PBS_LepR	Ob_Lep_LepR	NOTEST	0	0.0110491	inf	0	1	1	inf	#VALUE!	NO
Csnka2ip	Csnka2ip	Csnka2ip	224291	casein kinase 2, alpha prime interacting protein	chr16:64477636-64478960	Ob_PBS_LepR	Ob_Lep_LepR	NOTEST	0	0.0772736	inf	0	1	1	inf	#VALUE!	NO
Ctrb1	Ctrb1	Ctrb1	66473	chymotrypsinogen B1	chr8:114210409-114214910	Ob_PBS_LepR	Ob_Lep_LepR	NOTEST	0	0.06608	inf	0	1	1	inf	#VALUE!	NO
Cxcl17	Cxcl17	Cxcl17	232983	chemokine (C-X-C motif) ligand 17	chr7:26164545-26351436	Ob_PBS_LepR	Ob_Lep_LepR	NOTEST	0	0.0246073	inf	0	1	1	inf	#VALUE!	NO
Cxcr3	Cxcr3	Cxcr3	12766	chemokine (C-X-C motif) receptor 3	chrX:98926874-98929486	Ob_PBS_LepR	Ob_Lep_LepR	NOTEST	0	0.0109625	inf	0	1	1	inf	#VALUE!	NO
D730005E14Rik	D730005E14Rik	D730005E14Rik	109361	RIKEN cDNA D730005E14 gene	chr15:79719961-79738859	Ob_PBS_LepR	Ob_Lep_LepR	NOTEST	0	0.00400256	inf	0	1	1	inf	#VALUE!	NO
Daf2	Daf2	Daf2	13137	decay accelerating factor 2	chr1:132285104-132319576	Ob_PBS_LepR	Ob_Lep_LepR	NOTEST	0	0.0137429	inf	0	1	1	inf	#VALUE!	NO
Defb50	Defb50	Defb50	387334	defensin beta 50	chr8:22934010-22941768	Ob_PBS_LepR	Ob_Lep_LepR	NOTEST	0	0.0808926	inf	0	1	1	inf	#VALUE!	NO
Defb6	Defb6	Defb6	116746	defensin beta 6	chr8:19225477-19228209	Ob_PBS_LepR	Ob_Lep_LepR	NOTEST	0	0.113289	inf	0	1	1	inf	#VALUE!	NO
Dgat2l6	Dgat2l6	Dgat2l6	668257	diacylglycerol O-acyltransferase 2-like 6	chrX:97720176-97741447	Ob_PBS_LepR	Ob_Lep_LepR	NOTEST	0	0.0097679	inf	0	1	1	inf	#VALUE!	NO
Dio1	Dio1	Dio1	13370	deiodinase, iodothyronine, type I	chr4:106964069-106979748	Ob_PBS_LepR	Ob_Lep_LepR	NOTEST	0	0.00936835	inf	0	1	1	inf	#VALUE!	NO
Dmrt1	Dmrt1	Dmrt1	50796	doublesex and mab-3 related transcription factor 1	chr19:25580195-25678818	Ob_PBS_LepR	Ob_Lep_LepR	NOTEST	0	0.00664211	inf	0	1	1	inf	#VALUE!	NO
Dmrt3	Dmrt3	Dmrt3	240590	doublesex and mab-3 related transcription factor 3	chr19:25685026-25698411	Ob_PBS_LepR	Ob_Lep_LepR	NOTEST	0	0.0280435	inf	0	1	1	inf	#VALUE!	NO
Dmrtc2	Dmrtc2	Dmrtc2	71241	doublesex and mab-3 related transcription factor like family C2	chr7:25655075-25662670	Ob_PBS_LepR	Ob_Lep_LepR	NOTEST	0	0.00993917	inf	0	1	1	inf	#VALUE!	NO
Dnajc5g	Dnajc5g	Dnajc5g	231098	DnaJ (Hsp40) homolog, subfamily C, member 5 gamma	chr5:31410691-31414897	Ob_PBS_LepR	Ob_Lep_LepR	NOTEST	0	0.0113256	inf	0	1	1	inf	#VALUE!	NO
Dppa1	Dppa1	Dppa1	347708	developmental pluripotency associated 1	chr11:46420511-46442776	Ob_PBS_LepR	Ob_Lep_LepR	NOTEST	0	0.0201059	inf	0	1	1	inf	#VALUE!	NO
Dspp	Dspp	Dspp	666279	dentin sialophosphoprotein	chr5:104599730-104609146	Ob_PBS_LepR	Ob_Lep_LepR	NOTEST	0	0.00608603	inf	0	1	1	inf	#VALUE!	NO
Dysfip1	Dysfip1	Dysfip1	68701	protein phosphatase 1, regulatory subunit 27	chr11:120411288-120412446	Ob_PBS_LepR	Ob_Lep_LepR	NOTEST	0	0.0239606	inf	0	1	1	inf	#VALUE!	NO
EG214403	EG214403	EG214403	214403	predicted gene 4788	chr1:141594495-141677816	Ob_PBS_LepR	Ob_Lep_LepR	NOTEST	0	0.017224	inf	0	1	1	inf	#VALUE!	NO
Ear11	Ear11	Ear11	93726	eosinophil-associated, ribonuclease A family, member 11	chr14:51874936-51875787	Ob_PBS_LepR	Ob_Lep_LepR	NOTEST	0	0.0281535	inf	0	1	1	inf	#VALUE!	NO
Efcab3	Efcab3	Efcab3	70894	EF-hand calcium binding domain 3	chr11:104953532-104978851	Ob_PBS_LepR	Ob_Lep_LepR	NOTEST	0	0.0177632	inf	0	1	1	inf	#VALUE!	NO
Emr4	Emr4	Emr4	52614	EGF-like module containing, mucin-like, hormone receptor-like sequence 4	chr17:55889248-55992927	Ob_PBS_LepR	Ob_Lep_LepR	NOTEST	0	0.00416077	inf	0	1	1	inf	#VALUE!	NO
Enthd1	Enthd1	Enthd1	383075	ENTH domain containing 1	chr15:80282669-80390900	Ob_PBS_LepR	Ob_Lep_LepR	NOTEST	0	0.00681259	inf	0	1	1	inf	#VALUE!	NO
Etd	Etd	Etd	69501	embryonic testis differentiation	chrX:50788094-50796753	Ob_PBS_LepR	Ob_Lep_LepR	NOTEST	0	0.0499568	inf	0	1	1	inf	#VALUE!	NO
Fabp12	Fabp12	Fabp12	75497	fatty acid binding protein 12	chr3:10244208-10301183	Ob_PBS_LepR	Ob_Lep_LepR	NOTEST	0	0.00555231	inf	0	1	1	inf	#VALUE!	NO
Fam170a	Fam170a	Fam170a	225497	family with sequence similarity 170, member A	chr18:50438022-50442673	Ob_PBS_LepR	Ob_Lep_LepR	NOTEST	0	0.0104216	inf	0	1	1	inf	#VALUE!	NO
Fbxw28	Fbxw28	Fbxw28	668758	F-box and WD-40 domain protein 28	chr9:109225399-109242173	Ob_PBS_LepR	Ob_Lep_LepR	NOTEST	0	0.0104418	inf	0	1	1	inf	#VALUE!	NO
Fcnb	Fcnb	Fcnb	14134	ficolin B	chr2:27931998-27940398	Ob_PBS_LepR	Ob_Lep_LepR	NOTEST	0	0.0179408	inf	0	1	1	inf	#VALUE!	NO
Fgg	Fgg	Fgg	99571	fibrinogen gamma chain	chr3:82811817-82818971	Ob_PBS_LepR	Ob_Lep_LepR	NOTEST	0	0.0198621	inf	0	1	1	inf	#VALUE!	NO
Fmo3	Fmo3	Fmo3	14262	flavin containing monooxygenase 3	chr1:164883930-164914622	Ob_PBS_LepR	Ob_Lep_LepR	NOTEST	0	0.0150817	inf	0	1	1	inf	#VALUE!	NO
Fndc7	Fndc7	Fndc7	320181	fibronectin type III domain containing 7	chr3:108656595-108692926	Ob_PBS_LepR	Ob_Lep_LepR	NOTEST	0	0.0122534	inf	0	1	1	inf	#VALUE!	NO
Gata1	Gata1	Gata1	14460	GATA binding protein 1	chrX:7536385-7544941	Ob_PBS_LepR	Ob_Lep_LepR	NOTEST	0	0.00853249	inf	0	1	1	inf	#VALUE!	NO
Gfi1b	Gfi1b	Gfi1b	14582	growth factor independent 1B	chr2:28464969-28477502	Ob_PBS_LepR	Ob_Lep_LepR	NOTEST	0	0.00900302	inf	0	1	1	inf	#VALUE!	NO
Gja3	Gja3	Gja3	14611	gap junction protein, alpha 3	chr14:57654496-57676782	Ob_PBS_LepR	Ob_Lep_LepR	NOTEST	0	0.0228647	inf	0	1	1	inf	#VALUE!	NO
Glrp1	Glrp1	Glrp1	14659	glutamine repeat protein 1	chr1:90396445-90406641	Ob_PBS_LepR	Ob_Lep_LepR	NOTEST	0	0.0225265	inf	0	1	1	inf	#VALUE!	NO
Gm10280	Gm10280	Gm10280	791378	predicted gene 10280	chr8:115591161-115617233	Ob_PBS_LepR	Ob_Lep_LepR	NOTEST	0	0.00766196	inf	0	1	1	inf	#VALUE!	NO
Gm10466	Gm10466	Gm10466	100038617	predicted gene 10466	chr11:24621005-24630722	Ob_PBS_LepR	Ob_Lep_LepR	NOTEST	0	0.011315	inf	0	1	1	inf	#VALUE!	NO
Gm10731	Gm10731	Gm10731	100039043	FUN14 domain containing 2 pseudogene	chr3:40657397-40659203	Ob_PBS_LepR	Ob_Lep_LepR	NOTEST	0	0.00853782	inf	0	1	1	inf	#VALUE!	NO
Gm11202	Gm11202	Gm11202	790912	Rab11fib4 opposite strand transcript 1	chr11:79404713-79507514	Ob_PBS_LepR	Ob_Lep_LepR	NOTEST	0	0.0134491	inf	0	1	1	inf	#VALUE!	NO
Gm11426	Gm11426	Gm11426	791422	predicted gene 11426	chr11:82446854-82449811	Ob_PBS_LepR	Ob_Lep_LepR	NOTEST	0	0.00763419	inf	0	1	1	inf	#VALUE!	NO
Gm11435	Gm11435	Gm11435	629303	predicted gene 11435	chr11:83325237-83335677	Ob_PBS_LepR	Ob_Lep_LepR	NOTEST	0	0.0163704	inf	0	1	1	inf	#VALUE!	NO
Gm11437	Gm11437	Gm11437	628813	predicted gene 11437	chr11:83961864-83980978	Ob_PBS_LepR	Ob_Lep_LepR	NOTEST	0	0.0150464	inf	0	1	1	inf	#VALUE!	NO
Gm11545	Gm11545	Gm11545	217122	predicted gene 11545	chr11:94616449-94622496	Ob_PBS_LepR	Ob_Lep_LepR	NOTEST	0	0.00618327	inf	0	1	1	inf	#VALUE!	NO
Gm12166	Gm12166	Gm12166	100039624	SFT2 domain containing 1 pseudogene	chr17:8503967-8520307	Ob_PBS_LepR	Ob_Lep_LepR	NOTEST	0	0.737998	inf	0	1	1	inf	#VALUE!	NO
Gm13178	Gm13178	Gm13178	546849	predicted gene 13178	chr4:144293093-144311307	Ob_PBS_LepR	Ob_Lep_LepR	NOTEST	0	0.0133713	inf	0	1	1	inf	#VALUE!	NO
Gm13749	Gm13749	Gm13749	433315	predicted gene 13749	chr1:64011300-64015573	Ob_PBS_LepR	Ob_Lep_LepR	NOTEST	0	0.0236727	inf	0	1	1	inf	#VALUE!	NO
Gm14092	Gm14092	Gm14092	627302	predicted gene 14092	chr2:145068346-145467675	Ob_PBS_LepR	Ob_Lep_LepR	NOTEST	0	0.0615346	inf	0	1	1	inf	#VALUE!	NO
Gm1631	Gm1631	Gm1631	381371	predicted gene 1631	chr2:71557473-71569023	Ob_PBS_LepR	Ob_Lep_LepR	NOTEST	0	0.0626242	inf	0	1	1	inf	#VALUE!	NO
Gm3238	Gm3238	Gm3238	100041261	predicted gene 3238	chr10:77233377-77234070	Ob_PBS_LepR	Ob_Lep_LepR	NOTEST	0	0.0279807	inf	0	1	1	inf	#VALUE!	NO
Gm3646	Gm3646	Gm3646	100042065	predicted gene 3646	chr1:39860985-39862177	Ob_PBS_LepR	Ob_Lep_LepR	NOTEST	0	0.0975927	inf	0	1	1	inf	#VALUE!	NO
Gm4566	Gm4566	Gm4566	100043644	ubiquitin specific peptidase 16 pseudogene	chr17:71682540-71691144	Ob_PBS_LepR	Ob_Lep_LepR	NOTEST	0	0.0396882	inf	0	1	1	inf	#VALUE!	NO
Gm4894	Gm4894	Gm4894	235327	predicted gene 4894	chr9:49058635-49088699	Ob_PBS_LepR	Ob_Lep_LepR	NOTEST	0	0.0130881	inf	0	1	1	inf	#VALUE!	NO
Gm5039	Gm5039	Gm5039	266459	eukaryotic translation initiation factor 1A pseudogene	chr12:89558565-89560206	Ob_PBS_LepR	Ob_Lep_LepR	NOTEST	0	0.0191357	inf	0	1	1	inf	#VALUE!	NO
Gm5095	Gm5095	Gm5095	328953	predicted gene 5095	chr18:47697388-47878290	Ob_PBS_LepR	Ob_Lep_LepR	NOTEST	0	0.00932255	inf	0	1	1	inf	#VALUE!	NO
Gm5114	Gm5114	Gm5114	330513	predicted gene 5114	chr7:46662663-46668530	Ob_PBS_LepR	Ob_Lep_LepR	NOTEST	0	0.00408511	inf	0	1	1	inf	#VALUE!	NO
Gm5346	Gm5346	Gm5346	384813	predicted gene 5346	chr8:44710328-44712539	Ob_PBS_LepR	Ob_Lep_LepR	NOTEST	0	0.0065924	inf	0	1	1	inf	#VALUE!	NO
Gm5347	Gm5347	Gm5347	384814	predicted gene 5347	chr8:44759011-44784845	Ob_PBS_LepR	Ob_Lep_LepR	NOTEST	0	0.00558328	inf	0	1	1	inf	#VALUE!	NO
Gm5416	Gm5416	Gm5416	408196	predicted gene 5416	chr16:36210488-36217874	Ob_PBS_LepR	Ob_Lep_LepR	NOTEST	0	0.535595	inf	0	1	1	inf	#VALUE!	NO
Gm5483	Gm5483	Gm5483	433016	predicted gene 5483	chr16:36184297-36188196	Ob_PBS_LepR	Ob_Lep_LepR	NOTEST	0	0.0655038	inf	0	1	1	inf	#VALUE!	NO
Gm5494	Gm5494	Gm5494	433107	exocrine gland secreted peptide 6	chr17:40698455-40702573	Ob_PBS_LepR	Ob_Lep_LepR	NOTEST	0	0.0337658	inf	0	1	1	inf	#VALUE!	NO
Gm5840	Gm5840	Gm5840	545477	BPI fold containing family A, member 6	chr2:153800680-153826231	Ob_PBS_LepR	Ob_Lep_LepR	NOTEST	0	0.0212496	inf	0	1	1	inf	#VALUE!	NO
Gm5941	Gm5941	Gm5941	546347	predicted gene 5941	chrX:89364217-89844911	Ob_PBS_LepR	Ob_Lep_LepR	NOTEST	0	0.0352753	inf	0	1	1	inf	#VALUE!	NO
Gm6484	Gm6484	Gm6484	624219	predicted gene 6484	chr9:21604623-21657079	Ob_PBS_LepR	Ob_Lep_LepR	NOTEST	0	0.106078	inf	0	1	1	inf	#VALUE!	NO
Gm6524	Gm6524	Gm6524	624710	katanin p60 (ATPase-containing) subunit A1 pseudogene	chr8:11692981-11694514	Ob_PBS_LepR	Ob_Lep_LepR	NOTEST	0	0.00945662	inf	0	1	1	inf	#VALUE!	NO
Gm6772	Gm6772	Gm6772	627607	predicted gene 6772	chr12:88075318-88104745	Ob_PBS_LepR	Ob_Lep_LepR	NOTEST	0	0.00881996	inf	0	1	1	inf	#VALUE!	NO
Gm6812	Gm6812	Gm6812	627927	predicted gene 6812	chrX:66145547-66146228	Ob_PBS_LepR	Ob_Lep_LepR	NOTEST	0	0.0423722	inf	0	1	1	inf	#VALUE!	NO
Gm6880	Gm6880	Gm6880	628456	predicted gene 6880	chrX:71725625-71726738	Ob_PBS_LepR	Ob_Lep_LepR	NOTEST	0	0.0559593	inf	0	1	1	inf	#VALUE!	NO
Gm6927	Gm6927	Gm6927	628893	predicted pseudogene 6927	chrX:74920152-74920791	Ob_PBS_LepR	Ob_Lep_LepR	NOTEST	0	0.0353968	inf	0	1	1	inf	#VALUE!	NO
Gm7104	Gm7104	Gm7104	633093	REX1, RNA exonuclease 1 homolog pseudogene	chr12:89521310-89525514	Ob_PBS_LepR	Ob_Lep_LepR	NOTEST	0	0.00314241	inf	0	1	1	inf	#VALUE!	NO
Gm853	Gm853	Gm853	332942	predicted gene 853	chr4:129886352-129899539	Ob_PBS_LepR	Ob_Lep_LepR	NOTEST	0	0.00767991	inf	0	1	1	inf	#VALUE!	NO
Gm949	Gm949	Gm949	381142	ADP-ribosylation factor-like 14 effector protein-like	chr18:47081468-47093876	Ob_PBS_LepR	Ob_Lep_LepR	NOTEST	0	0.00698385	inf	0	1	1	inf	#VALUE!	NO
Gm9696	Gm9696	Gm9696	676914	arylacetamide deacetylase-like 2 pseudogene	chr3:59756230-59777516	Ob_PBS_LepR	Ob_Lep_LepR	NOTEST	0	0.00540758	inf	0	1	1	inf	#VALUE!	NO
Gm9705	Gm9705	Gm9705	677156	predicted gene 9705	chr17:32758263-32773129	Ob_PBS_LepR	Ob_Lep_LepR	NOTEST	0	0.0234834	inf	0	1	1	inf	#VALUE!	NO
Gm9731	Gm9731	Gm9731	732482	Fam58a pseudogene	chr8:28406516-28407672	Ob_PBS_LepR	Ob_Lep_LepR	NOTEST	0	0.0323376	inf	0	1	1	inf	#VALUE!	NO
Gm9758	Gm9758	Gm9758	381714	predicted gene 9758	chr5:14910123-14914889	Ob_PBS_LepR	Ob_Lep_LepR	NOTEST	0	0.085801	inf	0	1	1	inf	#VALUE!	NO
Gm9961	Gm9961	Gm9961	791359	predicted gene 9961	chr16:11803813-11930687	Ob_PBS_LepR	Ob_Lep_LepR	NOTEST	0	0.0407315	inf	0	1	1	inf	#VALUE!	NO
Gpr171	Gpr171	Gpr171	229323	G protein-coupled receptor 171	chr3:58810899-59148178	Ob_PBS_LepR	Ob_Lep_LepR	NOTEST	0	0.00654622	inf	0	1	1	inf	#VALUE!	NO
Gpx5	Gpx5	Gpx5	14780	glutathione peroxidase 5	chr13:21378297-21384555	Ob_PBS_LepR	Ob_Lep_LepR	NOTEST	0	0.00914172	inf	0	1	1	inf	#VALUE!	NO
Grm6	Grm6	Grm6	108072	glutamate receptor, metabotropic 6	chr11:50664186-50679710	Ob_PBS_LepR	Ob_Lep_LepR	NOTEST	0	0.00331304	inf	0	1	1	inf	#VALUE!	NO
H2-Ea-ps	H2-Ea-ps	H2-Ea-ps	100504404	histocompatibility 2, class II antigen E alpha, pseudogene	chr17:34479156-34481590	Ob_PBS_LepR	Ob_Lep_LepR	NOTEST	0	0.0236294	inf	0	1	1	inf	#VALUE!	NO
H2afy3	H2afy3	H2afy3	67552	H2A histone family, member Y3	chr15:61869541-62082530	Ob_PBS_LepR	Ob_Lep_LepR	NOTEST	0	0.0260452	inf	0	1	1	inf	#VALUE!	NO
Hamp	Hamp	Hamp	84506	hepcidin antimicrobial peptide	chr7:31727387-31729036	Ob_PBS_LepR	Ob_Lep_LepR	NOTEST	0	0.222639	inf	0	1	1	inf	#VALUE!	NO
Hand2	Hand2	Hand2	15111	heart and neural crest derivatives expressed transcript 2	chr8:59799779-59803314	Ob_PBS_LepR	Ob_Lep_LepR	NOTEST	0	0.0075778	inf	0	1	1	inf	#VALUE!	NO
Havcr1	Havcr1	Havcr1	171283	hepatitis A virus cellular receptor 1	chr11:46553724-46593080	Ob_PBS_LepR	Ob_Lep_LepR	NOTEST	0	0.00821363	inf	0	1	1	inf	#VALUE!	NO
Hemt1	Hemt1	Hemt1	15202	hematopoietic cell transcript 1	chr15:74649505-74654866	Ob_PBS_LepR	Ob_Lep_LepR	NOTEST	0	0.0456802	inf	0	1	1	inf	#VALUE!	NO
Hgfac	Hgfac	Hgfac	54426	hepatocyte growth factor activator	chr5:35384201-35391085	Ob_PBS_LepR	Ob_Lep_LepR	NOTEST	0	0.00810461	inf	0	1	1	inf	#VALUE!	NO
Hhla1	Hhla1	Hhla1	654498	HERV-H LTR-associating 1	chr15:65754004-65808366	Ob_PBS_LepR	Ob_Lep_LepR	NOTEST	0	0.00664582	inf	0	1	1	inf	#VALUE!	NO
Hist1h2af	Hist1h2af	Hist1h2af	319173	histone cluster 1, H2af	chr13:23625779-23626172	Ob_PBS_LepR	Ob_Lep_LepR	NOTEST	0	0.0777858	inf	0	1	1	inf	#VALUE!	NO
Hist1h2ag	Hist1h2ag	Hist1h2ag	319167	histone cluster 1, H2ag	chr13:22134345-22134818	Ob_PBS_LepR	Ob_Lep_LepR	NOTEST	0	0.0573333	inf	0	1	1	inf	#VALUE!	NO
Hist1h2bm	Hist1h2bm	Hist1h2bm	319186	histone cluster 1, H2bm	chr13:21813966-21814347	Ob_PBS_LepR	Ob_Lep_LepR	NOTEST	0	0.0783385	inf	0	1	1	inf	#VALUE!	NO
Hist1h3h	Hist1h3h	Hist1h3h	319152	histone cluster 1, H3h	chr13:21809496-21809984	Ob_PBS_LepR	Ob_Lep_LepR	NOTEST	0	0.108468	inf	0	1	1	inf	#VALUE!	NO
Hist1h4j	Hist1h4j	Hist1h4j	319159	histone cluster 1, H4j	chr13:21826964-21827276	Ob_PBS_LepR	Ob_Lep_LepR	NOTEST	0	0.123775	inf	0	1	1	inf	#VALUE!	NO
Hist2h3b	Hist2h3b	Hist2h3b	319154	histone cluster 2, H3b	chr3:96072616-96073027	Ob_PBS_LepR	Ob_Lep_LepR	NOTEST	0	0.0674547	inf	0	1	1	inf	#VALUE!	NO
Hoxa2	Hoxa2	Hoxa2	15399	homeobox A2	chr6:52112509-52114830	Ob_PBS_LepR	Ob_Lep_LepR	NOTEST	0	0.00965723	inf	0	1	1	inf	#VALUE!	NO
Hrg	Hrg	Hrg	94175	histidine-rich glycoprotein	chr16:22951144-22961732	Ob_PBS_LepR	Ob_Lep_LepR	NOTEST	0	0.00892217	inf	0	1	1	inf	#VALUE!	NO
Hyal5	Hyal5	Hyal5	74468	hyaluronoglucosaminidase 5	chr6:24807996-24841958	Ob_PBS_LepR	Ob_Lep_LepR	NOTEST	0	0.00732973	inf	0	1	1	inf	#VALUE!	NO
Ifi27l2b	Ifi27l2b	Ifi27l2b	217845	interferon, alpha-inducible protein 27 like 2B	chr12:104689107-104695433	Ob_PBS_LepR	Ob_Lep_LepR	NOTEST	0	0.0263361	inf	0	1	1	inf	#VALUE!	NO
Il13	Il13	Il13	16163	interleukin 13	chr11:53444824-53448204	Ob_PBS_LepR	Ob_Lep_LepR	NOTEST	0	0.0293717	inf	0	1	1	inf	#VALUE!	NO
Il1b	Il1b	Il1b	16176	interleukin 1 beta	chr2:129190315-129201469	Ob_PBS_LepR	Ob_Lep_LepR	NOTEST	0	0.0258866	inf	0	1	1	inf	#VALUE!	NO
Il27	Il27	Il27	246779	interleukin 27	chr7:133732808-133738424	Ob_PBS_LepR	Ob_Lep_LepR	NOTEST	0	0.0307314	inf	0	1	1	inf	#VALUE!	NO
Itih1	Itih1	Itih1	16424	inter-alpha trypsin inhibitor, heavy chain 1	chr14:31742365-31756475	Ob_PBS_LepR	Ob_Lep_LepR	NOTEST	0	0.00535675	inf	0	1	1	inf	#VALUE!	NO
Kcnk15	Kcnk15	Kcnk15	241769	potassium channel, subfamily K, member 15	chr2:163679485-163684610	Ob_PBS_LepR	Ob_Lep_LepR	NOTEST	0	0.0651094	inf	0	1	1	inf	#VALUE!	NO
Kcnk16	Kcnk16	Kcnk16	74571	potassium channel, subfamily K, member 16	chr14:21081977-21088384	Ob_PBS_LepR	Ob_Lep_LepR	NOTEST	0	0.0203292	inf	0	1	1	inf	#VALUE!	NO
Kcnmb3	Kcnmb3	Kcnmb3	100502876	potassium large conductance calcium-activated channel, subfamily M, beta member 3	chr3:32371242-32390891	Ob_PBS_LepR	Ob_Lep_LepR	NOTEST	0	0.0265158	inf	0	1	1	inf	#VALUE!	NO
Klk12	Klk12	Klk12	69511	kallikrein related-peptidase 12	chr7:51024469-51028851	Ob_PBS_LepR	Ob_Lep_LepR	NOTEST	0	0.0188433	inf	0	1	1	inf	#VALUE!	NO
Klk1b3	Klk1b3	Klk1b3	18050	kallikrein 1-related peptidase b3	chr7:51453599-51457721	Ob_PBS_LepR	Ob_Lep_LepR	NOTEST	0	0.0424211	inf	0	1	1	inf	#VALUE!	NO
Klk4	Klk4	Klk4	56640	kallikrein related-peptidase 4 (prostase, enamel matrix, prostate)	chr7:51136541-51141174	Ob_PBS_LepR	Ob_Lep_LepR	NOTEST	0	0.0122555	inf	0	1	1	inf	#VALUE!	NO
Kpna7	Kpna7	Kpna7	381686	karyopherin alpha 7 (importin alpha 8)	chr5:145744612-145770505	Ob_PBS_LepR	Ob_Lep_LepR	NOTEST	0	0.0075296	inf	0	1	1	inf	#VALUE!	NO
Krt6b	Krt6b	Krt6b	16688	keratin 6B	chr15:101346118-101524736	Ob_PBS_LepR	Ob_Lep_LepR	NOTEST	0	0.00591119	inf	0	1	1	inf	#VALUE!	NO
Krt74	Krt74	Krt74	406222	keratin 74	chr15:101584689-101593935	Ob_PBS_LepR	Ob_Lep_LepR	NOTEST	0	0.00987576	inf	0	1	1	inf	#VALUE!	NO
Krt79	Krt79	Krt79	223917	keratin 79	chr15:101759762-101770755	Ob_PBS_LepR	Ob_Lep_LepR	NOTEST	0	0.00671362	inf	0	1	1	inf	#VALUE!	NO
Krtap2-4	Krtap2-4	Krtap2-4	71453	keratin associated protein 2-4	chr11:99475330-99476160	Ob_PBS_LepR	Ob_Lep_LepR	NOTEST	0	0.0986383	inf	0	1	1	inf	#VALUE!	NO
Krtap5-4	Krtap5-4	Krtap5-4	50775	keratin associated protein 5-4	chr7:149489406-149490408	Ob_PBS_LepR	Ob_Lep_LepR	NOTEST	0	0.0191917	inf	0	1	1	inf	#VALUE!	NO
Lce1f	Lce1f	Lce1f	67828	late cornified envelope 1F	chr3:92522617-92524272	Ob_PBS_LepR	Ob_Lep_LepR	NOTEST	0	0.0300122	inf	0	1	1	inf	#VALUE!	NO
Lce3a	Lce3a	Lce3a	545548	late cornified envelope 3A	chr3:92729208-92730152	Ob_PBS_LepR	Ob_Lep_LepR	NOTEST	0	0.0446376	inf	0	1	1	inf	#VALUE!	NO
Lelp1	Lelp1	Lelp1	69332	late cornified envelope-like proline-rich 1	chr3:91938915-91946676	Ob_PBS_LepR	Ob_Lep_LepR	NOTEST	0	0.0231148	inf	0	1	1	inf	#VALUE!	NO
Lilra6	Lilra6	Lilra6	18726	leukocyte immunoglobulin-like receptor, subfamily A (with TM domain), member 6	chr7:3788411-3867103	Ob_PBS_LepR	Ob_Lep_LepR	NOTEST	0	0.00658408	inf	0	1	1	inf	#VALUE!	NO
Lipm	Lipm	Lipm	78753	lipase, family member M	chr19:34175432-34240531	Ob_PBS_LepR	Ob_Lep_LepR	NOTEST	0	0.0051123	inf	0	1	1	inf	#VALUE!	NO
Lrrc66	Lrrc66	Lrrc66	231296	leucine rich repeat containing 66	chr5:73997880-74023660	Ob_PBS_LepR	Ob_Lep_LepR	NOTEST	0	0.00532708	inf	0	1	1	inf	#VALUE!	NO
Lrrc69	Lrrc69	Lrrc69	73314	leucine rich repeat containing 69	chr4:14592900-14723199	Ob_PBS_LepR	Ob_Lep_LepR	NOTEST	0	0.0135973	inf	0	1	1	inf	#VALUE!	NO
Ly6d	Ly6d	Ly6d	17068	lymphocyte antigen 6 complex, locus D	chr15:74592485-74593997	Ob_PBS_LepR	Ob_Lep_LepR	NOTEST	0	0.0316153	inf	0	1	1	inf	#VALUE!	NO
Marcksl1-ps4	Marcksl1-ps4	Marcksl1-ps4	111002	MARCKS-like 1, pseudogene 4	chr13:4247980-4249023	Ob_PBS_LepR	Ob_Lep_LepR	NOTEST	0	0.0356962	inf	0	1	1	inf	#VALUE!	NO
Mat1a	Mat1a	Mat1a	11720	methionine adenosyltransferase I, alpha	chr14:41918669-41937701	Ob_PBS_LepR	Ob_Lep_LepR	NOTEST	0	0.0135795	inf	0	1	1	inf	#VALUE!	NO
Matn3	Matn3	Matn3	17182	matrilin 3	chr12:8954734-8978834	Ob_PBS_LepR	Ob_Lep_LepR	NOTEST	0	0.010344	inf	0	1	1	inf	#VALUE!	NO
Mc2r	Mc2r	Mc2r	17200	melanocortin 2 receptor	chr18:68566560-68588913	Ob_PBS_LepR	Ob_Lep_LepR	NOTEST	0	0.0100131	inf	0	1	1	inf	#VALUE!	NO
Mefv	Mefv	Mefv	54483	Mediterranean fever	chr16:3707214-3718124	Ob_PBS_LepR	Ob_Lep_LepR	NOTEST	0	0.00928542	inf	0	1	1	inf	#VALUE!	NO
Mir125a	Mir125a	Mir125a	387235	microRNA 125a	chr17:17967775-17967843	Ob_PBS_LepR	Ob_Lep_LepR	NOTEST	0	70.3909	inf	0	1	1	inf	#VALUE!	NO
Mir136	Mir136	Mir136	387154	microRNA 136	chr12:110828378-110833613	Ob_PBS_LepR	Ob_Lep_LepR	NOTEST	0	154.067	inf	0	1	1	inf	#VALUE!	NO
Mir137	Mir137	Mir137	387155	microRNA 137	chr3:118136774-118136847	Ob_PBS_LepR	Ob_Lep_LepR	NOTEST	0	87.0962	inf	0	1	1	inf	#VALUE!	NO
Mir1945	Mir1945	Mir1945	100316833	microRNA 1945	chr16:11254460-11254538	Ob_PBS_LepR	Ob_Lep_LepR	NOTEST	0	28.4303	inf	0	1	1	inf	#VALUE!	NO
Mir1966	Mir1966	Mir1966	100316712	microRNA 1966	chr8:108129128-108146118	Ob_PBS_LepR	Ob_Lep_LepR	NOTEST	0	5.07227	inf	0	1	1	inf	#VALUE!	NO
Mir208a	Mir208a	Mir208a	387204	microRNA 208a	chr14:55560757-55585444	Ob_PBS_LepR	Ob_Lep_LepR	NOTEST	0	19.9925	inf	0	1	1	inf	#VALUE!	NO
Mir219-2	Mir219-2	Mir219-2	723904	microRNA 219-2	chr2:29701150-29701247	Ob_PBS_LepR	Ob_Lep_LepR	NOTEST	0	19.3083	inf	0	1	1	inf	#VALUE!	NO
Mir23a	Mir23a	Mir23a	387216	microRNA 23a	chr8:86732416-86732491	Ob_PBS_LepR	Ob_Lep_LepR	NOTEST	0	76.6572	inf	0	1	1	inf	#VALUE!	NO
Mir23b	Mir23b	Mir23b	387217	microRNA 23b	chr13:63401791-63401865	Ob_PBS_LepR	Ob_Lep_LepR	NOTEST	0	43.8372	inf	0	1	1	inf	#VALUE!	NO
Mir26a-1	Mir26a-1	Mir26a-1	387218	microRNA 26a-1	chr9:118835653-118953237	Ob_PBS_LepR	Ob_Lep_LepR	NOTEST	0	13.0742	inf	0	1	1	inf	#VALUE!	NO
Mir3112	Mir3112	Mir3112	100526514	microRNA 3112	chrX:130593887-130621360	Ob_PBS_LepR	Ob_Lep_LepR	NOTEST	0	37.2571	inf	0	1	1	inf	#VALUE!	NO
Mir34b	Mir34b	Mir34b	723849	microRNA 34b	chr9:50911666-50911750	Ob_PBS_LepR	Ob_Lep_LepR	NOTEST	0	22.4833	inf	0	1	1	inf	#VALUE!	NO
Mir485	Mir485	Mir485	723875	microRNA 485	chr12:110973111-110973184	Ob_PBS_LepR	Ob_Lep_LepR	NOTEST	0	42.8667	inf	0	1	1	inf	#VALUE!	NO
Mir93	Mir93	Mir93	723885	microRNA 93	chr5:138605816-138613090	Ob_PBS_LepR	Ob_Lep_LepR	NOTEST	0	14.6727	inf	0	1	1	inf	#VALUE!	NO
Mrgpra6	Mrgpra6	Mrgpra6	381886	MAS-related GPR, member A6	chr7:54441135-54444725	Ob_PBS_LepR	Ob_Lep_LepR	NOTEST	0	0.0195155	inf	0	1	1	inf	#VALUE!	NO
Mrgprg	Mrgprg	Mrgprg	381974	MAS-related GPR, member G	chr7:150949614-150952898	Ob_PBS_LepR	Ob_Lep_LepR	NOTEST	0	0.0084586	inf	0	1	1	inf	#VALUE!	NO
Msgn1	Msgn1	Msgn1	56184	mesogenin 1	chr12:11215187-11215754	Ob_PBS_LepR	Ob_Lep_LepR	NOTEST	0	0.0424226	inf	0	1	1	inf	#VALUE!	NO
Msmb	Msmb	Msmb	17695	beta-microseminoprotein	chr14:32955208-32971512	Ob_PBS_LepR	Ob_Lep_LepR	NOTEST	0	0.0431748	inf	0	1	1	inf	#VALUE!	NO
Muc4	Muc4	Muc4	140474	mucin 4	chr16:32735971-32797521	Ob_PBS_LepR	Ob_Lep_LepR	NOTEST	0	0.00123472	inf	0	1	1	inf	#VALUE!	NO
Myoz1	Myoz1	Myoz1	59011	myozenin 1	chr14:21468323-21475762	Ob_PBS_LepR	Ob_Lep_LepR	NOTEST	0	0.0112009	inf	0	1	1	inf	#VALUE!	NO
Nkg7	Nkg7	Nkg7	72310	natural killer cell group 7 sequence	chr7:50692507-50693616	Ob_PBS_LepR	Ob_Lep_LepR	NOTEST	0	0.0224649	inf	0	1	1	inf	#VALUE!	NO
Nkx1-2	Nkx1-2	Nkx1-2	20231	NK1 transcription factor related, locus 2 (Drosophila)	chr7:139787921-139791320	Ob_PBS_LepR	Ob_Lep_LepR	NOTEST	0	0.0171091	inf	0	1	1	inf	#VALUE!	NO
Noxa1	Noxa1	Noxa1	241275	NADPH oxidase activator 1	chr2:24935842-24950725	Ob_PBS_LepR	Ob_Lep_LepR	NOTEST	0	0.00890735	inf	0	1	1	inf	#VALUE!	NO
Olfr1132	Olfr1132	Olfr1132	258833	olfactory receptor 1132	chr2:87474975-87475902	Ob_PBS_LepR	Ob_Lep_LepR	NOTEST	0	0.0780563	inf	0	1	1	inf	#VALUE!	NO
Olfr1350	Olfr1350	Olfr1350	258384	olfactory receptor 1350	chr7:6522703-6523630	Ob_PBS_LepR	Ob_Lep_LepR	NOTEST	0	0.0212919	inf	0	1	1	inf	#VALUE!	NO
Olfr1449	Olfr1449	Olfr1449	258300	olfactory receptor 1449	chr19:13009229-13010174	Ob_PBS_LepR	Ob_Lep_LepR	NOTEST	0	0.0184617	inf	0	1	1	inf	#VALUE!	NO
Olfr1507	Olfr1507	Olfr1507	57269	olfactory receptor 1507	chr14:53109609-53115370	Ob_PBS_LepR	Ob_Lep_LepR	NOTEST	0	0.0267153	inf	0	1	1	inf	#VALUE!	NO
Olfr221	Olfr221	Olfr221	258420	olfactory receptor 221	chr14:52654848-52655784	Ob_PBS_LepR	Ob_Lep_LepR	NOTEST	0	0.0871795	inf	0	1	1	inf	#VALUE!	NO
Olfr222	Olfr222	Olfr222	257962	olfactory receptor 222	chr11:59384283-59385240	Ob_PBS_LepR	Ob_Lep_LepR	NOTEST	0	0.0181674	inf	0	1	1	inf	#VALUE!	NO
Olfr266	Olfr266	Olfr266	258482	olfactory receptor 266	chr3:106624524-106625475	Ob_PBS_LepR	Ob_Lep_LepR	NOTEST	0	0.0206076	inf	0	1	1	inf	#VALUE!	NO
Olfr317	Olfr317	Olfr317	257931	olfactory receptor 317	chr11:58545597-58546725	Ob_PBS_LepR	Ob_Lep_LepR	NOTEST	0	0.0166589	inf	0	1	1	inf	#VALUE!	NO
Olfr370	Olfr370	Olfr370	258267	olfactory receptor 370	chr8:86064991-86066087	Ob_PBS_LepR	Ob_Lep_LepR	NOTEST	0	0.0199341	inf	0	1	1	inf	#VALUE!	NO
Olfr437	Olfr437	Olfr437	258293	olfactory receptor 437	chr6:43117058-43117991	Ob_PBS_LepR	Ob_Lep_LepR	NOTEST	0	0.0403114	inf	0	1	1	inf	#VALUE!	NO
Olfr464	Olfr464	Olfr464	258407	olfactory receptor 464	chr11:87727421-87728505	Ob_PBS_LepR	Ob_Lep_LepR	NOTEST	0	0.0155447	inf	0	1	1	inf	#VALUE!	NO
Olfr527	Olfr527	Olfr527	257939	olfactory receptor 527	chr7:147521762-147522680	Ob_PBS_LepR	Ob_Lep_LepR	NOTEST	0	0.0191601	inf	0	1	1	inf	#VALUE!	NO
Olfr538	Olfr538	Olfr538	258201	olfactory receptor 538	chr7:147760053-147760986	Ob_PBS_LepR	Ob_Lep_LepR	NOTEST	0	0.0375314	inf	0	1	1	inf	#VALUE!	NO
Olfr544	Olfr544	Olfr544	257926	olfactory receptor 544	chr7:109632627-109636821	Ob_PBS_LepR	Ob_Lep_LepR	NOTEST	0	0.014001	inf	0	1	1	inf	#VALUE!	NO
Olfr631	Olfr631	Olfr631	258961	olfactory receptor 631	chr7:111063575-111078425	Ob_PBS_LepR	Ob_Lep_LepR	NOTEST	0	0.0239559	inf	0	1	1	inf	#VALUE!	NO
Olfr690	Olfr690	Olfr690	56860	olfactory receptor 690	chr7:112477730-112478792	Ob_PBS_LepR	Ob_Lep_LepR	NOTEST	0	0.0338842	inf	0	1	1	inf	#VALUE!	NO
Olfr95	Olfr95	Olfr95	258506	olfactory receptor 95	chr17:37347857-37348796	Ob_PBS_LepR	Ob_Lep_LepR	NOTEST	0	0.0186125	inf	0	1	1	inf	#VALUE!	NO
Orm2	Orm2	Orm2	18406	orosomucoid 2	chr4:63023482-63026911	Ob_PBS_LepR	Ob_Lep_LepR	NOTEST	0	0.0232013	inf	0	1	1	inf	#VALUE!	NO
Pigr	Pigr	Pigr	18703	polymeric immunoglobulin receptor	chr1:132723260-132748826	Ob_PBS_LepR	Ob_Lep_LepR	NOTEST	0	0.0112563	inf	0	1	1	inf	#VALUE!	NO
Pin1-ps1	Pin1-ps1	Pin1-ps1	241593	protein (peptidyl-prolyl cis/trans isomerase) NIMA-interacting 1, retrogene 1	chr2:104554082-104556447	Ob_PBS_LepR	Ob_Lep_LepR	NOTEST	0	0.0468837	inf	0	1	1	inf	#VALUE!	NO
Pira1	Pira1	Pira1	18722	paired-Ig-like receptor A1	chr7:3788411-3867103	Ob_PBS_LepR	Ob_Lep_LepR	NOTEST	0	0.00199494	inf	0	1	1	inf	#VALUE!	NO
Pira2	Pira2	Pira2	18725	paired-Ig-like receptor A2	chr7:3788411-3867103	Ob_PBS_LepR	Ob_Lep_LepR	NOTEST	0	0.00197983	inf	0	1	1	inf	#VALUE!	NO
Plac1l	Plac1l	Plac1l	225922	oocyte secreted protein 2	chr19:11721773-11735049	Ob_PBS_LepR	Ob_Lep_LepR	NOTEST	0	0.0656587	inf	0	1	1	inf	#VALUE!	NO
Plac8l1	Plac8l1	Plac8l1	69401	PLAC8-like 1	chr18:42338328-42356363	Ob_PBS_LepR	Ob_Lep_LepR	NOTEST	0	0.0507991	inf	0	1	1	inf	#VALUE!	NO
Pou2af1	Pou2af1	Pou2af1	18985	POU domain, class 2, associating factor 1	chr9:51021794-51048184	Ob_PBS_LepR	Ob_Lep_LepR	NOTEST	0	0.00624377	inf	0	1	1	inf	#VALUE!	NO
Prame	Prame	Prame	75829	preferentially expressed antigen in melanoma	chrX:132147540-132162244	Ob_PBS_LepR	Ob_Lep_LepR	NOTEST	0	0.00666006	inf	0	1	1	inf	#VALUE!	NO
Prl7a1	Prl7a1	Prl7a1	19113	prolactin family 7, subfamily a, member 1	chr13:27725232-27734362	Ob_PBS_LepR	Ob_Lep_LepR	NOTEST	0	0.0346856	inf	0	1	1	inf	#VALUE!	NO
Prss55	Prss55	Prss55	71037	protease, serine, 55	chr14:64694279-64704226	Ob_PBS_LepR	Ob_Lep_LepR	NOTEST	0	0.0695839	inf	0	1	1	inf	#VALUE!	NO
Psapl1	Psapl1	Psapl1	76943	prosaposin-like 1	chr5:36359829-36740788	Ob_PBS_LepR	Ob_Lep_LepR	NOTEST	0	0.022456	inf	0	1	1	inf	#VALUE!	NO
Psg20	Psg20	Psg20	434540	pregnancy-specific glycoprotein 20	chr7:19259714-19271341	Ob_PBS_LepR	Ob_Lep_LepR	NOTEST	0	0.011175	inf	0	1	1	inf	#VALUE!	NO
Psors1c2	Psors1c2	Psors1c2	57390	psoriasis susceptibility 1 candidate 2 (human)	chr17:35670145-35671592	Ob_PBS_LepR	Ob_Lep_LepR	NOTEST	0	0.0634513	inf	0	1	1	inf	#VALUE!	NO
Ptchd3	Ptchd3	Ptchd3	74675	patched domain containing 3	chr11:121691531-121704750	Ob_PBS_LepR	Ob_Lep_LepR	NOTEST	0	0.00489837	inf	0	1	1	inf	#VALUE!	NO
Ptf1a	Ptf1a	Ptf1a	19213	pancreas specific transcription factor, 1a	chr2:19367289-19369128	Ob_PBS_LepR	Ob_Lep_LepR	NOTEST	0	0.0104893	inf	0	1	1	inf	#VALUE!	NO
Reg3a	Reg3a	Reg3a	19694	regenerating islet-derived 3 alpha	chr6:78330702-78333833	Ob_PBS_LepR	Ob_Lep_LepR	NOTEST	0	0.0428901	inf	0	1	1	inf	#VALUE!	NO
Reg3b	Reg3b	Reg3b	18489	regenerating islet-derived 3 beta	chr6:78320878-78323460	Ob_PBS_LepR	Ob_Lep_LepR	NOTEST	0	0.0246517	inf	0	1	1	inf	#VALUE!	NO
Reg4	Reg4	Reg4	67709	regenerating islet-derived family, member 4	chr3:98026078-98040671	Ob_PBS_LepR	Ob_Lep_LepR	NOTEST	0	0.0337909	inf	0	1	1	inf	#VALUE!	NO
Rfx6	Rfx6	Rfx6	320995	regulatory factor X, 6	chr10:51397565-51450235	Ob_PBS_LepR	Ob_Lep_LepR	NOTEST	0	0.00474189	inf	0	1	1	inf	#VALUE!	NO
Rhbg	Rhbg	Rhbg	58176	Rhesus blood group-associated B glycoprotein	chr3:88046795-88058606	Ob_PBS_LepR	Ob_Lep_LepR	NOTEST	0	0.0342722	inf	0	1	1	inf	#VALUE!	NO
Rhox3-ps	Rhox3-ps	Rhox3-ps	546295	reproductive homeobox 3, pseudogene	chrX:34918350-34922313	Ob_PBS_LepR	Ob_Lep_LepR	NOTEST	0	0.00363829	inf	0	1	1	inf	#VALUE!	NO
Rnase12	Rnase12	Rnase12	497106	ribonuclease, RNase A family, 12 (non-active)	chr14:51676457-51676895	Ob_PBS_LepR	Ob_Lep_LepR	NOTEST	0	0.125907	inf	0	1	1	inf	#VALUE!	NO
Ros1	Ros1	Ros1	19886	Ros1 proto-oncogene	chr10:51765731-51915050	Ob_PBS_LepR	Ob_Lep_LepR	NOTEST	0	0.00190022	inf	0	1	1	inf	#VALUE!	NO
Rp1l1	Rp1l1	Rp1l1	271209	retinitis pigmentosa 1 homolog (human)-like 1	chr14:64611267-64652343	Ob_PBS_LepR	Ob_Lep_LepR	NOTEST	0	0.00860396	inf	0	1	1	inf	#VALUE!	NO
S100a7a	S100a7a	S100a7a	381493	S100 calcium binding protein A7A	chr3:90458223-90462052	Ob_PBS_LepR	Ob_Lep_LepR	NOTEST	0	0.0254784	inf	0	1	1	inf	#VALUE!	NO
S100z	S100z	S100z	268686	S100 calcium binding protein, zeta	chr13:96247255-96248610	Ob_PBS_LepR	Ob_Lep_LepR	NOTEST	0	0.267198	inf	0	1	1	inf	#VALUE!	NO
Satl1	Satl1	Satl1	73809	spermidine/spermine N1-acetyl transferase-like 1	chrX:109497913-109520388	Ob_PBS_LepR	Ob_Lep_LepR	NOTEST	0	0.00697027	inf	0	1	1	inf	#VALUE!	NO
Sdr16c6	Sdr16c6	Sdr16c6	242286	short chain dehydrogenase/reductase family 16C, member 6	chr4:3983812-4004661	Ob_PBS_LepR	Ob_Lep_LepR	NOTEST	0	0.0150471	inf	0	1	1	inf	#VALUE!	NO
Serpinb9d	Serpinb9d	Serpinb9d	20726	serine (or cysteine) peptidase inhibitor, clade B, member 9d	chr13:33284827-33295849	Ob_PBS_LepR	Ob_Lep_LepR	NOTEST	0	0.00684637	inf	0	1	1	inf	#VALUE!	NO
Sfta2	Sfta2	Sfta2	433102	surfactant associated 2	chr17:35786652-35787514	Ob_PBS_LepR	Ob_Lep_LepR	NOTEST	0	0.0906422	inf	0	1	1	inf	#VALUE!	NO
Slamf7	Slamf7	Slamf7	75345	SLAM family member 7	chr1:173562533-173583168	Ob_PBS_LepR	Ob_Lep_LepR	NOTEST	0	0.00407888	inf	0	1	1	inf	#VALUE!	NO
Slc22a14	Slc22a14	Slc22a14	382113	solute carrier family 22 (organic cation transporter), member 14	chr9:119078573-119099511	Ob_PBS_LepR	Ob_Lep_LepR	NOTEST	0	0.00685126	inf	0	1	1	inf	#VALUE!	NO
Slc28a2	Slc28a2	Slc28a2	269346	solute carrier family 28 (sodium-coupled nucleoside transporter), member 2	chr2:122252212-122286866	Ob_PBS_LepR	Ob_Lep_LepR	NOTEST	0	0.00739262	inf	0	1	1	inf	#VALUE!	NO
Slc2a7	Slc2a7	Slc2a7	435818	solute carrier family 2 (facilitated glucose transporter), member 7	chr4:149523080-149542591	Ob_PBS_LepR	Ob_Lep_LepR	NOTEST	0	0.00995484	inf	0	1	1	inf	#VALUE!	NO
Slc34a1	Slc34a1	Slc34a1	20505	solute carrier family 34 (sodium phosphate), member 1	chr13:55501008-55516593	Ob_PBS_LepR	Ob_Lep_LepR	NOTEST	0	0.00475378	inf	0	1	1	inf	#VALUE!	NO
Slc5a4b	Slc5a4b	Slc5a4b	64454	solute carrier family 5 (neutral amino acid transporters, system A), member 4b	chr10:75521365-75573763	Ob_PBS_LepR	Ob_Lep_LepR	NOTEST	0	0.00709399	inf	0	1	1	inf	#VALUE!	NO
Snai3	Snai3	Snai3	30927	snail homolog 3 (Drosophila)	chr8:124978105-124984592	Ob_PBS_LepR	Ob_Lep_LepR	NOTEST	0	0.00997575	inf	0	1	1	inf	#VALUE!	NO
Snora33	Snora33	Snora33	100529074	small nucleolar RNA, H/ACA box 33	chr10:23504988-23507015	Ob_PBS_LepR	Ob_Lep_LepR	NOTEST	0	6.88874	inf	0	1	1	inf	#VALUE!	NO
Snord49b	Snord49b	Snord49b	100217426	small nucleolar RNA, C/D box 49B	chr11:62416378-62418308	Ob_PBS_LepR	Ob_Lep_LepR	NOTEST	0	132.479	inf	0	1	1	inf	#VALUE!	NO
Snord72	Snord72	Snord72	100302529	small nucleolar RNA, C/D box 72	chr15:5066612-5069140	Ob_PBS_LepR	Ob_Lep_LepR	NOTEST	0	215.794	inf	0	1	1	inf	#VALUE!	NO
Snord95	Snord95	Snord95	100216540	small nucleolar RNA, C/D box 95	chr11:48613861-48619743	Ob_PBS_LepR	Ob_Lep_LepR	NOTEST	0	70.3909	inf	0	1	1	inf	#VALUE!	NO
Sohlh1	Sohlh1	Sohlh1	227631	spermatogenesis and oogenesis specific basic helix-loop-helix 1	chr2:25698516-25702768	Ob_PBS_LepR	Ob_Lep_LepR	NOTEST	0	0.0117336	inf	0	1	1	inf	#VALUE!	NO
Spag11b	Spag11b	Spag11b	546038	sperm associated antigen 11B	chr8:19140758-19143010	Ob_PBS_LepR	Ob_Lep_LepR	NOTEST	0	0.0316028	inf	0	1	1	inf	#VALUE!	NO
Spata16	Spata16	Spata16	70862	spermatogenesis associated 16	chr3:26536552-26882134	Ob_PBS_LepR	Ob_Lep_LepR	NOTEST	0	0.0319987	inf	0	1	1	inf	#VALUE!	NO
Speer3	Speer3	Speer3	71026	spermatogenesis associated glutamate (E)-rich protein 3	chr5:13791618-13796819	Ob_PBS_LepR	Ob_Lep_LepR	NOTEST	0	0.0155953	inf	0	1	1	inf	#VALUE!	NO
Spesp1	Spesp1	Spesp1	66712	sperm equatorial segment protein 1	chr9:62118535-62129986	Ob_PBS_LepR	Ob_Lep_LepR	NOTEST	0	0.00547881	inf	0	1	1	inf	#VALUE!	NO
Spink12	Spink12	Spink12	78242	serine peptidase inhibitor, Kazal type 11	chr18:44264176-44268197	Ob_PBS_LepR	Ob_Lep_LepR	NOTEST	0	0.022408	inf	0	1	1	inf	#VALUE!	NO
Spn-ps	Spn-ps	Spn-ps	20738	sialophorin, pseudogene	chr15:90721826-90728907	Ob_PBS_LepR	Ob_Lep_LepR	NOTEST	0	0.0254464	inf	0	1	1	inf	#VALUE!	NO
Sprr2f	Sprr2f	Sprr2f	20760	small proline-rich protein 2F	chr3:92169108-92170364	Ob_PBS_LepR	Ob_Lep_LepR	NOTEST	0	0.0340798	inf	0	1	1	inf	#VALUE!	NO
Sprr2i	Sprr2i	Sprr2i	20763	small proline-rich protein 2I	chr3:92211912-92213193	Ob_PBS_LepR	Ob_Lep_LepR	NOTEST	0	0.0372835	inf	0	1	1	inf	#VALUE!	NO
Stfa3	Stfa3	Stfa3	20863	stefin A3	chr16:36450622-36455478	Ob_PBS_LepR	Ob_Lep_LepR	NOTEST	0	0.0658183	inf	0	1	1	inf	#VALUE!	NO
Stx19	Stx19	Stx19	68159	syntaxin 19	chr16:62793514-62846866	Ob_PBS_LepR	Ob_Lep_LepR	NOTEST	0	0.0139014	inf	0	1	1	inf	#VALUE!	NO
T	T	T	20997	brachyury	chr17:8627287-8635361	Ob_PBS_LepR	Ob_Lep_LepR	NOTEST	0	0.0148505	inf	0	1	1	inf	#VALUE!	NO
Tcl1b1	Tcl1b1	Tcl1b1	27379	T cell leukemia/lymphoma 1B, 1	chr12:106397913-106404835	Ob_PBS_LepR	Ob_Lep_LepR	NOTEST	0	0.0167578	inf	0	1	1	inf	#VALUE!	NO
Tcl1b2	Tcl1b2	Tcl1b2	27381	T cell leukemia/lymphoma 1B, 2	chr12:106385242-106393435	Ob_PBS_LepR	Ob_Lep_LepR	NOTEST	0	0.0552381	inf	0	1	1	inf	#VALUE!	NO
Tcstv1	Tcstv1	Tcstv1	54382	2-cell-stage, variable group, member 1	chrUn_random:37343-38715	Ob_PBS_LepR	Ob_Lep_LepR	NOTEST	0	0.0177864	inf	0	1	1	inf	#VALUE!	NO
Terc	Terc	Terc	21748	telomerase RNA component	chr3:96218359-96218756	Ob_PBS_LepR	Ob_Lep_LepR	NOTEST	0	0.143786	inf	0	1	1	inf	#VALUE!	NO
Tex101	Tex101	Tex101	56746	testis expressed gene 101	chr7:25453030-25457069	Ob_PBS_LepR	Ob_Lep_LepR	NOTEST	0	0.030459	inf	0	1	1	inf	#VALUE!	NO
Tex28	Tex28	Tex28	385380	testis expressed 28	chrX:71396282-71413177	Ob_PBS_LepR	Ob_Lep_LepR	NOTEST	0	0.0112486	inf	0	1	1	inf	#VALUE!	NO
Tff2	Tff2	Tff2	21785	trefoil factor 2 (spasmolytic protein 1)	chr17:31278006-31281227	Ob_PBS_LepR	Ob_Lep_LepR	NOTEST	0	0.0360225	inf	0	1	1	inf	#VALUE!	NO
Tmed6	Tmed6	Tmed6	66269	transmembrane emp24 protein transport domain containing 6	chr8:109585383-109589544	Ob_PBS_LepR	Ob_Lep_LepR	NOTEST	0	0.0607061	inf	0	1	1	inf	#VALUE!	NO
Tmigd1	Tmigd1	Tmigd1	66601	transmembrane and immunoglobulin domain containing 1	chr11:76718046-76730088	Ob_PBS_LepR	Ob_Lep_LepR	NOTEST	0	0.0229162	inf	0	1	1	inf	#VALUE!	NO
Tnp2	Tnp2	Tnp2	21959	transition protein 2	chr16:10788027-10788748	Ob_PBS_LepR	Ob_Lep_LepR	NOTEST	0	0.0445085	inf	0	1	1	inf	#VALUE!	NO
Tprg	Tprg	Tprg	71338	transformation related protein 63 regulated	chr16:25286902-25422430	Ob_PBS_LepR	Ob_Lep_LepR	NOTEST	0	0.0330368	inf	0	1	1	inf	#VALUE!	NO
Trim69	Trim69	Trim69	70928	tripartite motif-containing 69	chr2:121945843-122011925	Ob_PBS_LepR	Ob_Lep_LepR	NOTEST	0	0.024409	inf	0	1	1	inf	#VALUE!	NO
Triml1	Triml1	Triml1	244448	tripartite motif family-like 1	chr8:44215160-44226840	Ob_PBS_LepR	Ob_Lep_LepR	NOTEST	0	0.00830955	inf	0	1	1	inf	#VALUE!	NO
Tspan10	Tspan10	Tspan10	208634	tetraspanin 10	chr11:120303944-120308635	Ob_PBS_LepR	Ob_Lep_LepR	NOTEST	0	0.00735338	inf	0	1	1	inf	#VALUE!	NO
Tulp1	Tulp1	Tulp1	22157	tubby like protein 1	chr17:28488463-28502088	Ob_PBS_LepR	Ob_Lep_LepR	NOTEST	0	0.00758167	inf	0	1	1	inf	#VALUE!	NO
U05342	U05342,Zfp91	U05342,Zfp91	664779	Zfp91-Cntf readthrough transcript (NMD candidate)	chr19:12838017-12870613	Ob_PBS_LepR	Ob_Lep_LepR	NOTEST	0	0.0408485	inf	0	1	1	inf	#VALUE!	NO
Ugt1a1	Ugt1a1	Ugt1a1	394436	UDP glucuronosyltransferase 1 family, polypeptide A1	chr1:89951985-90116577	Ob_PBS_LepR	Ob_Lep_LepR	NOTEST	0	0.0164344	inf	0	1	1	inf	#VALUE!	NO
Ugt2b5	Ugt2b5	Ugt2b5	22238	UDP glucuronosyltransferase 2 family, polypeptide B5	chr5:87553975-87569365	Ob_PBS_LepR	Ob_Lep_LepR	NOTEST	0	0.0158621	inf	0	1	1	inf	#VALUE!	NO
Vaultrc5	Vaultrc5	Vaultrc5	378472	vault RNA component 5	chr18:36961416-36961761	Ob_PBS_LepR	Ob_Lep_LepR	NOTEST	0	0.205121	inf	0	1	1	inf	#VALUE!	NO
Vmn1r196	Vmn1r196	Vmn1r196	100312484	vomeronasal 1 receptor 196	chr13:22385061-22385967	Ob_PBS_LepR	Ob_Lep_LepR	NOTEST	0	0.0215966	inf	0	1	1	inf	#VALUE!	NO
Vmn1r223	Vmn1r223	Vmn1r223	100036518	vomeronasal 1 receptor 223	chr13:23341106-23342192	Ob_PBS_LepR	Ob_Lep_LepR	NOTEST	0	0.031019	inf	0	1	1	inf	#VALUE!	NO
Vmn1r4	Vmn1r4	Vmn1r4	171194	vomeronasal 1 receptor 4	chr6:56906506-56907400	Ob_PBS_LepR	Ob_Lep_LepR	NOTEST	0	0.0223271	inf	0	1	1	inf	#VALUE!	NO
Vmn1r50	Vmn1r50	Vmn1r50	113852	vomeronasal 1 receptor 50	chr6:90057268-90058201	Ob_PBS_LepR	Ob_Lep_LepR	NOTEST	0	0.0211166	inf	0	1	1	inf	#VALUE!	NO
Vmn2r113	Vmn2r113	Vmn2r113	434701	vomeronasal 2, receptor 113	chr17:23080150-23095781	Ob_PBS_LepR	Ob_Lep_LepR	NOTEST	0	0.00577815	inf	0	1	1	inf	#VALUE!	NO
Vmn2r120	Vmn2r120	Vmn2r120	224916	vomeronasal 2, receptor 120	chr17:57648205-57684737	Ob_PBS_LepR	Ob_Lep_LepR	NOTEST	0	0.0173004	inf	0	1	1	inf	#VALUE!	NO
Vmn2r18	Vmn2r18	Vmn2r18	632671	vomeronasal 2, receptor 18	chr5:152364235-152389499	Ob_PBS_LepR	Ob_Lep_LepR	NOTEST	0	0.00705657	inf	0	1	1	inf	#VALUE!	NO
Vmn2r75	Vmn2r75	Vmn2r75	546981	vomeronasal 2, receptor 75	chr7:93296551-93320234	Ob_PBS_LepR	Ob_Lep_LepR	NOTEST	0	0.00580021	inf	0	1	1	inf	#VALUE!	NO
Vsig4	Vsig4	Vsig4	278180	V-set and immunoglobulin domain containing 4	chrX:93442541-93488777	Ob_PBS_LepR	Ob_Lep_LepR	NOTEST	0	0.012534	inf	0	1	1	inf	#VALUE!	NO
Vwde	Vwde	Vwde	232585	von Willebrand factor D and EGF domains	chr6:13135609-13174965	Ob_PBS_LepR	Ob_Lep_LepR	NOTEST	0	0.00362287	inf	0	1	1	inf	#VALUE!	NO
Wfdc11	Wfdc11	Wfdc11	629761	WAP four-disulfide core domain 11	chr2:164488393-164499587	Ob_PBS_LepR	Ob_Lep_LepR	NOTEST	0	0.0372835	inf	0	1	1	inf	#VALUE!	NO
Wfdc12	Wfdc12	Wfdc12	192200	WAP four-disulfide core domain 12	chr2:164014966-164016294	Ob_PBS_LepR	Ob_Lep_LepR	NOTEST	0	0.0510707	inf	0	1	1	inf	#VALUE!	NO
Wfdc13	Wfdc13	Wfdc13	408190	WAP four-disulfide core domain 13	chr2:164510606-164513206	Ob_PBS_LepR	Ob_Lep_LepR	NOTEST	0	0.0334167	inf	0	1	1	inf	#VALUE!	NO
Wfdc5	Wfdc5	Wfdc5	209232	WAP four-disulfide core domain 5	chr2:164002060-164008478	Ob_PBS_LepR	Ob_Lep_LepR	NOTEST	0	0.00645144	inf	0	1	1	inf	#VALUE!	NO
Wfdc8	Wfdc8	Wfdc8	277343	WAP four-disulfide core domain 8	chr2:164422712-164439126	Ob_PBS_LepR	Ob_Lep_LepR	NOTEST	0	0.0266602	inf	0	1	1	inf	#VALUE!	NO
Zfp42	Zfp42	Zfp42	22702	zinc finger protein 42	chr8:44380420-44392363	Ob_PBS_LepR	Ob_Lep_LepR	NOTEST	0	0.00963747	inf	0	1	1	inf	#VALUE!	NO
Zyg11a	Zyg11a	Zyg11a	230590	zyg-11 family member A, cell cycle regulator	chr4:107854538-107890527	Ob_PBS_LepR	Ob_Lep_LepR	NOTEST	0	0.00738152	inf	0	1	1	inf	#VALUE!	NO
Snora26	Snora26	Snora26	100313943	small nucleolar RNA, H/ACA box 26	chr5:74489107-74490361	Ob_PBS_LepR	Ob_Lep_LepR	LOWDATA	0	1.33294	inf	0	1	1	inf	#VALUE!	NO
Higd1c	Higd1c	Higd1c	380975	HIG1 domain family, member 1C	chr15:100183630-100214866	Ob_PBS_LepR	Ob_Lep_LepR	NOTEST	0.00136398	0.107668	6.30262	0	1	1	78.9364645859724	0.0126684	NO
Mir719	Mir719	Mir719	751526	microRNA 719	chr14:60838304-60870215	Ob_PBS_LepR	Ob_Lep_LepR	LOWDATA	1.37098	59.4602	5.43865	0	1	1	43.3707353751633	0.023057	NO
Prl	Prl	Prl	19109	prolactin	chr13:27149438-27157072	Ob_PBS_LepR	Ob_Lep_LepR	OK	0.049068	1.36835	4.80151	1.83275	0.34295	0.999646	27.8867905279265	0.0358593	NO
Krt78	Krt78	Krt78	332131	keratin 78	chr15:101776434-101784718	Ob_PBS_LepR	Ob_Lep_LepR	NOTEST	0.00244176	0.0569562	4.54386	0	1	1	23.325886393099	0.0428708	NO
Timp1	Timp1	Timp1	21857	tissue inhibitor of metalloproteinase 1	chrX:20425668-20498044	Ob_PBS_LepR	Ob_Lep_LepR	OK	0.406607	9.1474	4.49165	0.411518	0.2811	0.999646	22.4968327708529	0.0444507	NO
D830046C22Rik	D830046C22Rik	D830046C22Rik	320197	RIKEN cDNA D830046C22 gene	chr5:139835692-139936488	Ob_PBS_LepR	Ob_Lep_LepR	NOTEST	0.00441916	0.073515	4.05619	0	1	1	16.635461674983	0.0601125	NO
Fbp1	Fbp1	Fbp1	14121	fructose bisphosphatase 1	chr13:62966112-62989596	Ob_PBS_LepR	Ob_Lep_LepR	NOTEST	0.00779027	0.129366	4.05364	0	1	1	16.6060840459216	0.0602189	NO
Ggt6	Ggt6	Ggt6	71522	gamma-glutamyltransferase 6	chr11:72249027-72251906	Ob_PBS_LepR	Ob_Lep_LepR	NOTEST	0.00569608	0.0903307	3.98717	0	1	1	15.8583415701394	0.0630583	NO
Rangrf	Rangrf	Rangrf	57785	RAN guanine nucleotide release factor	chr11:68781632-68787322	Ob_PBS_LepR	Ob_Lep_LepR	OK	0.0718517	1.09481	3.92951	0.939248	0.3274	0.999646	15.2370319519447	0.0656296	NO
Serpina3k	Serpina3k	Serpina3k	20714	serine (or cysteine) peptidase inhibitor, clade A, member 3K	chr12:105576695-105583949	Ob_PBS_LepR	Ob_Lep_LepR	NOTEST	0.0239266	0.292684	3.61266	0	1	1	12.23260702433	0.0817487	NO
Apom	Apom	Apom	55938	apolipoprotein M	chr17:35265941-35268697	Ob_PBS_LepR	Ob_Lep_LepR	NOTEST	0.0167865	0.180778	3.42884	0	1	1	10.7692061448032	0.0928574	NO
Krt35	Krt35	Krt35	53617	keratin 35	chr11:99953505-99957538	Ob_PBS_LepR	Ob_Lep_LepR	NOTEST	0.00626807	0.0668629	3.41511	0	1	1	10.6672027192874	0.0937453	NO
Serpina3c	Serpina3c	Serpina3c	16625	serine (or cysteine) peptidase inhibitor, clade A, member 3C	chr12:105385116-105392082	Ob_PBS_LepR	Ob_Lep_LepR	OK	0.0733708	0.727904	3.31047	3.16711	0.00085	0.0870235	9.92089309347249	0.100797	NO
Hnf4a	Hnf4a	Hnf4a	15378	hepatic nuclear factor 4, alpha	chr2:163372923-163398643	Ob_PBS_LepR	Ob_Lep_LepR	NOTEST	0.0045806	0.0439998	3.26389	0	1	1	9.6056949943154	0.104105	NO
Fga	Fga	Fga	14161	fibrinogen alpha chain	chr3:82830074-82837539	Ob_PBS_LepR	Ob_Lep_LepR	NOTEST	0.0224472	0.204436	3.18704	0	1	1	9.10740473997522	0.109801	NO
Gulo	Gulo	Gulo	268756	gulonolactone (L-) oxidase	chr14:66605623-66628047	Ob_PBS_LepR	Ob_Lep_LepR	NOTEST	0.00460038	0.0414796	3.17257	0	1	1	9.01651549454285	0.110908	NO
Gsdma2	Gsdma2	Gsdma2	76758	gasdermin A2	chr11:98508072-98519271	Ob_PBS_LepR	Ob_Lep_LepR	NOTEST	0.0117307	0.104122	3.14992	0	1	1	8.876063569421	0.112663	NO
Fgb	Fgb	Fgb	110135	fibrinogen beta chain	chr3:82846226-82853712	Ob_PBS_LepR	Ob_Lep_LepR	NOTEST	0.0308731	0.268234	3.11907	0	1	1	8.68827639815171	0.115098	NO
1700013B16Rik	1700013B16Rik	1700013B16Rik	72219	spermatogenesis associated 31 subfamily D, member 1A	chr13:59801443-59807558	Ob_PBS_LepR	Ob_Lep_LepR	NOTEST	0.00210024	0.0181041	3.10769	0	1	1	8.62001273070409	0.116009	NO
Adipoq	Adipoq	Adipoq	11450	adiponectin, C1Q and collagen domain containing	chr16:23146608-23158041	Ob_PBS_LepR	Ob_Lep_LepR	NOTEST	0.00834219	0.0681444	3.0301	0	1	1	8.16866319462093	0.122419	NO
Serpina3f	Serpina3f	Serpina3f	238393	serine (or cysteine) peptidase inhibitor, clade A, member 3F	chr12:105452753-105480144	Ob_PBS_LepR	Ob_Lep_LepR	OK	0.172588	1.35194	2.96963	1.6499	0.00375	0.244982	7.83335314639817	0.127659	NO
Ms4a15	Ms4a15	Ms4a15	545279	membrane-spanning 4-domains, subfamily A, member 15	chr19:11052796-11067740	Ob_PBS_LepR	Ob_Lep_LepR	NOTEST	0.00630546	0.04657	2.88473	0	1	1	7.38567612912728	0.135397	NO
Gm8994	Gm8994	Gm8994	668137	predicted gene 8994	chr6:136277556-136280001	Ob_PBS_LepR	Ob_Lep_LepR	NOTEST	0.00686166	0.0503027	2.87401	0	1	1	7.33099997184631	0.136407	NO
Tex21	Tex21	Tex21	80384	testis expressed gene 21	chr12:77299676-77347733	Ob_PBS_LepR	Ob_Lep_LepR	NOTEST	0.00535371	0.0392328	2.87345	0	1	1	7.32815490535773	0.13646	NO
Fam24a	Fam24a	Fam24a	68223	family with sequence similarity 24, member A	chr7:138478135-138480230	Ob_PBS_LepR	Ob_Lep_LepR	NOTEST	0.0568929	0.413393	2.86119	0	1	1	7.26614421516305	0.137625	NO
Abcc2	Abcc2	Abcc2	12780	ATP-binding cassette, sub-family C (CFTR/MRP), member 2	chr19:43856797-43912708	Ob_PBS_LepR	Ob_Lep_LepR	NOTEST	0.00340072	0.0246495	2.85764	0	1	1	7.24828659386651	0.137964	NO
Mup5	Mup5	Mup5	17844	major urinary protein 5	chr4:61492352-61496214	Ob_PBS_LepR	Ob_Lep_LepR	NOTEST	0.0118186	0.0844856	2.83764	0	1	1	7.14849729041192	0.13989	NO
Gm5082	Gm5082	Gm5082	328231	predicted gene 5082	chr13:41744811-41752146	Ob_PBS_LepR	Ob_Lep_LepR	NOTEST	0.00811234	0.0577994	2.83287	0	1	1	7.12490115725735	0.140353	NO
Gdf7	Gdf7	Gdf7	238057	growth differentiation factor 7	chr12:8304723-8308760	Ob_PBS_LepR	Ob_Lep_LepR	NOTEST	0.0249449	0.1725	2.78978	0	1	1	6.91524324815628	0.144608	NO
Speer4e	Speer4e	Speer4e	624245	spermatogenesis associated glutamate (E)-rich protein 4e	chr5:14933630-14938475	Ob_PBS_LepR	Ob_Lep_LepR	NOTEST	0.0307366	0.212528	2.78962	0	1	1	6.91447636566441	0.144624	NO
Dsg1b	Dsg1b	Dsg1b	225256	desmoglein 1 beta	chr18:20535335-20568242	Ob_PBS_LepR	Ob_Lep_LepR	NOTEST	0.00250072	0.0170882	2.77258	0	1	1	6.83328831821931	0.146342	NO
1700010B08Rik	1700010B08Rik	1700010B08Rik	75485	RIKEN cDNA 1700010B08 gene	chr2:173544915-173547587	Ob_PBS_LepR	Ob_Lep_LepR	NOTEST	0.0123942	0.0823426	2.73197	0	1	1	6.64362204105417	0.15052	NO
Slc10a6	Slc10a6	Slc10a6	75750	solute carrier family 10 (sodium/bile acid cotransporter family), member 6	chr5:104034729-104058422	Ob_PBS_LepR	Ob_Lep_LepR	NOTEST	0.0184646	0.116596	2.65869	0	1	1	6.31459409545772	0.158363	NO
Il20ra	Il20ra	Il20ra	237313	interleukin 20 receptor, alpha	chr10:19432392-19479859	Ob_PBS_LepR	Ob_Lep_LepR	NOTEST	0.0312766	0.195931	2.64719	0	1	1	6.26445933226977	0.159631	NO
Gpr119	Gpr119	Gpr119	236781	G-protein coupled receptor 119	chrX:46021155-46027655	Ob_PBS_LepR	Ob_Lep_LepR	NOTEST	0.0087599	0.0513403	2.5511	0	1	1	5.86080972474011	0.170625	NO
Acox2	Acox2	Acox2	93732	acyl-Coenzyme A oxidase 2, branched chain	chr14:9058024-9091533	Ob_PBS_LepR	Ob_Lep_LepR	NOTEST	0.00423913	0.024682	2.54162	0	1	1	5.82242439112696	0.17175	NO
4922505E12Rik	4922505E12Rik	4922505E12Rik	433386	RIKEN cDNA 4922505E12 gene	chr1:184677256-184679311	Ob_PBS_LepR	Ob_Lep_LepR	NOTEST	0.0102805	0.0591736	2.52504	0	1	1	5.75589390509623	0.173735	NO
Gpr142	Gpr142	Gpr142	217302	G protein-coupled receptor 142	chr11:114660237-114668059	Ob_PBS_LepR	Ob_Lep_LepR	NOTEST	0.00959294	0.0526776	2.45714	0	1	1	5.49127057538555	0.182107	NO
Niacr1	Niacr1	Niacr1	80885	niacin receptor 1	chr5:124313580-124315518	Ob_PBS_LepR	Ob_Lep_LepR	NOTEST	0.0104323	0.0572271	2.45564	0	1	1	5.48556415436631	0.182297	NO
Slfn3	Slfn3	Slfn3	20557	schlafen 3	chr11:83004831-83028656	Ob_PBS_LepR	Ob_Lep_LepR	NOTEST	0.0049753	0.0266111	2.41917	0	1	1	5.34863220067493	0.186964	NO
Runx3	Runx3	Runx3	12399	runt related transcription factor 3	chr4:134676559-134733905	Ob_PBS_LepR	Ob_Lep_LepR	NOTEST	0.0102399	0.0540128	2.39911	0	1	1	5.27477662425742	0.189581	NO
Atp6v0d2	Atp6v0d2	Atp6v0d2	242341	ATPase, H+ transporting, lysosomal V0 subunit D2	chr4:19803984-19849713	Ob_PBS_LepR	Ob_Lep_LepR	NOTEST	0.00367117	0.0191301	2.38153	0	1	1	5.21089072122237	0.191906	NO
Asb17	Asb17	Asb17	66772	ankyrin repeat and SOCS box-containing 17	chr3:153507210-153516579	Ob_PBS_LepR	Ob_Lep_LepR	NOTEST	0.0099188	0.0514989	2.37631	0	1	1	5.19207059732208	0.192601	NO
Fam151a	Fam151a	Fam151a	230579	family with sequence simliarity 151, member A	chr4:106406519-106472436	Ob_PBS_LepR	Ob_Lep_LepR	NOTEST	0.00506493	0.0262606	2.37429	0	1	1	5.18480596874677	0.192871	NO
G6pc2	G6pc2	G6pc2	14378	glucose-6-phosphatase, catalytic, 2	chr2:69058054-69066045	Ob_PBS_LepR	Ob_Lep_LepR	NOTEST	0.00474273	0.023961	2.3369	0	1	1	5.05215884628029	0.197935	NO
Krt16	Krt16	Krt16	16666	keratin 16	chr11:100107405-100110216	Ob_PBS_LepR	Ob_Lep_LepR	NOTEST	0.00630533	0.0316394	2.32708	0	1	1	5.01788706111088	0.199287	NO
Gm10536	Gm10536	Gm10536	100038410	predicted gene 10536	chr18:57095913-57100172	Ob_PBS_LepR	Ob_Lep_LepR	NOTEST	0.00211447	0.0105406	2.31759	0	1	1	4.98498789035362	0.200602	NO
Klk1b27	Klk1b27	Klk1b27	16619	kallikrein 1-related peptidase b27	chr7:51307659-51312081	Ob_PBS_LepR	Ob_Lep_LepR	NOTEST	0.0125392	0.0625078	2.31759	0	1	1	4.98498789035362	0.200602	NO
Skint4	Skint4	Skint4	320640	selection and upkeep of intraepithelial T cells 4	chr4:111754074-111840681	Ob_PBS_LepR	Ob_Lep_LepR	NOTEST	0.00226054	0.0112687	2.31759	0	1	1	4.98498789035362	0.200602	NO
4832428D23Rik	4832428D23Rik	4832428D23Rik	403183	methyltransferase like 21E	chr1:44260914-44275776	Ob_PBS_LepR	Ob_Lep_LepR	NOTEST	0.00288021	0.0140968	2.29112	0	1	1	4.89435924895475	0.204317	NO
Mylk2	Mylk2	Mylk2	228785	myosin, light polypeptide kinase 2, skeletal muscle	chr2:152737087-152748801	Ob_PBS_LepR	Ob_Lep_LepR	NOTEST	0.00346728	0.0168258	2.2788	0	1	1	4.85274146154992	0.206069	NO
Ccl2	Ccl2	Ccl2	20296	chemokine (C-C motif) ligand 2	chr11:81849078-81850954	Ob_PBS_LepR	Ob_Lep_LepR	NOTEST	0.0601151	0.286169	2.25107	0	1	1	4.76035775362221	0.210068	NO
4930548H24Rik	4930548H24Rik	4930548H24Rik	67656	RIKEN cDNA 4930548H24 gene	chr5:31788231-31790635	Ob_PBS_LepR	Ob_Lep_LepR	NOTEST	0.00619269	0.0290681	2.2308	0	1	1	4.69394194949335	0.213041	NO
Klrb1a	Klrb1a	Klrb1a	17057	killer cell lectin-like receptor subfamily B member 1A	chr6:128559244-128572952	Ob_PBS_LepR	Ob_Lep_LepR	NOTEST	0.0195991	0.0917888	2.22753	0	1	1	4.68331474990845	0.213524	NO
Snora44	Snora44	Snora44	100217418	small nucleolar RNA, H/ACA box 44	chr4:131864592-131866939	Ob_PBS_LepR	Ob_Lep_LepR	NOTEST	2.58969	12.1168	2.22616	0	1	1	4.67886953067049	0.213727	NO
1700034J05Rik	1700034J05Rik	1700034J05Rik	73344	RIKEN cDNA 1700034J05 gene	chr6:146837015-146980545	Ob_PBS_LepR	Ob_Lep_LepR	NOTEST	0.00520432	0.0243156	2.2241	0	1	1	4.67219341899842	0.214032	NO
Ofcc1	Ofcc1	Ofcc1	218165	orofacial cleft 1 candidate 1	chr13:40097250-40383380	Ob_PBS_LepR	Ob_Lep_LepR	NOTEST	0.00328273	0.0152425	2.21513	0	1	1	4.64323403648025	0.215367	NO
Ucp1	Ucp1	Ucp1	22227	uncoupling protein 1 (mitochondrial, proton carrier)	chr8:85814246-85822355	Ob_PBS_LepR	Ob_Lep_LepR	NOTEST	0.0104511	0.0479905	2.1991	0	1	1	4.59192793257921	0.217773	NO
4932414J04Rik	4932414J04Rik	4932414J04Rik	237694	RIKEN cDNA 4932414J04 gene	chr11:21394732-21411183	Ob_PBS_LepR	Ob_Lep_LepR	NOTEST	0.00300119	0.0136727	2.18769	0	1	1	4.5557544831115	0.219503	NO
Capn11	Capn11	Capn11	268958	calpain 11	chr17:45767152-45796258	Ob_PBS_LepR	Ob_Lep_LepR	NOTEST	0.0697149	0.317149	2.18562	0	1	1	4.54922250698282	0.219818	NO
Hrh4	Hrh4	Hrh4	225192	histamine receptor H4	chr18:13165498-13181391	Ob_PBS_LepR	Ob_Lep_LepR	NOTEST	0.00730352	0.0329246	2.1725	0	1	1	4.50803901054778	0.221826	NO
Scnn1b	Scnn1b	Scnn1b	20277	sodium channel, nonvoltage-gated 1 beta	chr7:129008624-129062030	Ob_PBS_LepR	Ob_Lep_LepR	NOTEST	0.0379002	0.170537	2.16981	0	1	1	4.49964130613171	0.22224	NO
Spo11	Spo11	Spo11	26972	SPO11 meiotic protein covalently bound to DSB homolog (S. cerevisiae)	chr2:172805342-172819077	Ob_PBS_LepR	Ob_Lep_LepR	NOTEST	0.0215276	0.0968376	2.16938	0	1	1	4.49830037309189	0.222306	NO
Defb11	Defb11	Defb11	246081	defensin beta 11	chr8:23015845-23016904	Ob_PBS_LepR	Ob_Lep_LepR	NOTEST	0.069996	0.314463	2.16754	0	1	1	4.4925669390871	0.22259	NO
Foxd4	Foxd4	Foxd4	14237	forkhead box D4	chr19:24973454-24975799	Ob_PBS_LepR	Ob_Lep_LepR	NOTEST	0.00444393	0.0199647	2.16754	0	1	1	4.4925669390871	0.22259	NO
Nox3	Nox3	Nox3	224480	NADPH oxidase 3	chr17:3635239-3696261	Ob_PBS_LepR	Ob_Lep_LepR	NOTEST	0.00599172	0.0267226	2.15702	0	1	1	4.45992670219462	0.224219	NO
Pdcl2	Pdcl2	Pdcl2	79455	phosducin-like 2	chr5:76741170-76760136	Ob_PBS_LepR	Ob_Lep_LepR	NOTEST	0.019816	0.0871125	2.13621	0	1	1	4.39605671774509	0.227477	NO
Cyp2ab1	Cyp2ab1	Cyp2ab1	224044	cytochrome P450, family 2, subfamily ab, polypeptide 1	chr16:20308459-20325477	Ob_PBS_LepR	Ob_Lep_LepR	NOTEST	0.0075182	0.0330384	2.13568	0	1	1	4.39444204376371	0.22756	NO
Mir1893	Mir1893	Mir1893	100316773	microRNA 1893	chr18:6435948-6516085	Ob_PBS_LepR	Ob_Lep_LepR	LOWDATA	35.7224	155.752	2.12435	0	1	1	4.36006607918521	0.229354	NO
Mir135a-1	Mir135a-1	Mir135a-1	387153	microRNA 135a-1	chr9:106055190-106060469	Ob_PBS_LepR	Ob_Lep_LepR	OK	10.2577	43.7332	2.09203	0.800078	0.41655	0.999646	4.26347559983274	0.23455	NO
Mbd3l2	Mbd3l2	Mbd3l2	234988	methyl-CpG binding domain protein 3-like 2	chr9:18235058-18250760	Ob_PBS_LepR	Ob_Lep_LepR	NOTEST	0.00487677	0.0207683	2.09039	0	1	1	4.25863179908723	0.234817	NO
Gm5741	Gm5741	Gm5741	100503710	predicted gene 5741	chr8:87591466-87591881	Ob_PBS_LepR	Ob_Lep_LepR	OK	1.5536	6.57277	2.08089	5.82363	0.0012	0.115935	4.23068126884863	0.236369	NO
Adam18	Adam18	Adam18	13524	a disintegrin and metallopeptidase domain 18	chr8:25712717-25785227	Ob_PBS_LepR	Ob_Lep_LepR	NOTEST	0.0165102	0.0695431	2.07455	0	1	1	4.21213010714675	0.23741	NO
Gykl1	Gykl1	Gykl1	14625	glycerol kinase-like 1	chr18:52853343-52855247	Ob_PBS_LepR	Ob_Lep_LepR	NOTEST	0.00559691	0.0235654	2.07397	0	1	1	4.21043706435003	0.237505	NO
A930007I19Rik	A930007I19Rik	A930007I19Rik	77779	RIKEN cDNA A930007I19 gene	chr19:29578152-29596477	Ob_PBS_LepR	Ob_Lep_LepR	NOTEST	0.0178723	0.0744745	2.05903	0	1	1	4.16706036671629	0.239977	NO
Kcne3	Kcne3	Kcne3	57442	potassium voltage-gated channel, Isk-related subfamily, gene 3	chr7:107325179-107333379	Ob_PBS_LepR	Ob_Lep_LepR	NOTEST	0.0462031	0.191464	2.05101	0	1	1	4.14395977788089	0.241315	NO
D4Ertd617e	D4Ertd617e	D4Ertd617e	100041290	DNA segment, Chr 4, ERATO Doi 617, expressed	chr4:118293403-118304520	Ob_PBS_LepR	Ob_Lep_LepR	OK	0.13453	0.554356	2.04288	0.311591	0.5012	0.999646	4.12067305227643	0.242679	NO
4933403O03Rik	4933403O03Rik	4933403O03Rik	74399	RIKEN cDNA 4933403O03 gene	chr10:57692726-57695423	Ob_PBS_LepR	Ob_Lep_LepR	NOTEST	0.00742217	0.0305569	2.04159	0	1	1	4.11699015861809	0.242896	NO
Gsdma3	Gsdma3	Gsdma3	450219	gasdermin A3	chr11:98487673-98499403	Ob_PBS_LepR	Ob_Lep_LepR	NOTEST	0.00747465	0.0307711	2.0415	0	1	1	4.11673333541803	0.242911	NO
Foxh1	Foxh1	Foxh1	14106	forkhead box H1	chr15:76498736-76500303	Ob_PBS_LepR	Ob_Lep_LepR	NOTEST	0.0170833	0.07008	2.03642	0	1	1	4.102263035998	0.243768	NO
Spp2	Spp2	Spp2	75396	secreted phosphoprotein 2	chr1:90303593-90323013	Ob_PBS_LepR	Ob_Lep_LepR	NOTEST	0.0427375	0.174625	2.03069	0	1	1	4.08600225422984	0.244738	NO
Ccin	Ccin	Ccin	442829	calicin	chr4:43996375-43998405	Ob_PBS_LepR	Ob_Lep_LepR	NOTEST	0.0134521	0.0548424	2.02745	0	1	1	4.07683621955531	0.245288	NO
Adh4	Adh4	Adh4	26876	alcohol dehydrogenase 4 (class II), pi polypeptide	chr3:138078460-138093856	Ob_PBS_LepR	Ob_Lep_LepR	NOTEST	0.00858801	0.0346208	2.01124	0	1	1	4.03128561168541	0.24806	NO
Gm11468	Gm11468	Gm11468	670775	predicted gene 11468	chr2:166099407-166120331	Ob_PBS_LepR	Ob_Lep_LepR	NOTEST	0.0531651	0.214007	2.00911	0	1	1	4.02533819899139	0.248426	NO
Adad2	Adad2	Adad2	75773	adenosine deaminase domain containing 2	chr8:122136646-122140826	Ob_PBS_LepR	Ob_Lep_LepR	NOTEST	0.00601748	0.0240044	1.99607	0	1	1	3.98911855395222	0.250682	NO
Gm9880	Gm9880	Gm9880	100041352	t-complex protein 10c	chr17:13253976-13570089	Ob_PBS_LepR	Ob_Lep_LepR	NOTEST	0.00368964	0.0146467	1.98902	0	1	1	3.96967252970826	0.25191	NO
Tsnax	Tsnax	Tsnax	53424	translin-associated factor X	chr8_random:580369-601515	Ob_PBS_LepR	Ob_Lep_LepR	NOTEST	0.0112314	0.0444121	1.98342	0	1	1	3.9542936195911	0.25289	NO
Hsd17b13	Hsd17b13	Hsd17b13	243168	hydroxysteroid (17-beta) dehydrogenase 13	chr5:104384460-104406407	Ob_PBS_LepR	Ob_Lep_LepR	NOTEST	0.0262845	0.102697	1.9661	0	1	1	3.90710492633961	0.255944	NO
Gm15698	Gm15698	Gm15698	217066	transcription elongation factor B (SIII), polypeptide 2 pseudogene	chr11:88825980-88828231	Ob_PBS_LepR	Ob_Lep_LepR	NOTEST	0.0299031	0.116514	1.96213	0	1	1	3.89636815671315	0.256649	NO
Gsdmc4	Gsdmc4	Gsdmc4	74548	gasdermin C4	chr15:63722819-63743852	Ob_PBS_LepR	Ob_Lep_LepR	NOTEST	0.00926813	0.0359442	1.95541	0	1	1	3.87826127554899	0.257848	NO
1700020D05Rik	1700020D05Rik	1700020D05Rik	75555	RIKEN cDNA 1700020D05 gene	chr19:5495277-5510489	Ob_PBS_LepR	Ob_Lep_LepR	NOTEST	0.0210462	0.0810994	1.94613	0	1	1	3.85339478650208	0.259511	NO
Chrna10	Chrna10	Chrna10	504186	cholinergic receptor, nicotinic, alpha polypeptide 10	chr7:109259779-109265227	Ob_PBS_LepR	Ob_Lep_LepR	NOTEST	0.0225769	0.0869281	1.94498	0	1	1	3.85032439520705	0.259718	NO
BC147527	BC147527	BC147527	625360	cDNA sequence BC147527	chrUn_random:12474-21008	Ob_PBS_LepR	Ob_Lep_LepR	NOTEST	0.00653951	0.0248849	1.92802	0	1	1	3.80532585797933	0.26279	NO
Plg	Plg	Plg	18815	plasminogen	chr17:12571474-12612250	Ob_PBS_LepR	Ob_Lep_LepR	NOTEST	0.0100822	0.0382955	1.92537	0	1	1	3.79834249874234	0.263273	NO
Ptprv	Ptprv	Ptprv	13924	protein tyrosine phosphatase, receptor type, V	chr1:137005074-137029152	Ob_PBS_LepR	Ob_Lep_LepR	NOTEST	0.0306036	0.115221	1.91263	0	1	1	3.76494815895186	0.265608	NO
2310043J07Rik	2310043J07Rik	2310043J07Rik	69665	uroplakin 3B-like	chr5:136533136-136540194	Ob_PBS_LepR	Ob_Lep_LepR	NOTEST	0.0217182	0.0813083	1.9045	0	1	1	3.74379126569231	0.267109	NO
Mep1a	Mep1a	Mep1a	17287	meprin 1 alpha	chr17:43611277-43639722	Ob_PBS_LepR	Ob_Lep_LepR	NOTEST	0.00665269	0.0248544	1.90149	0	1	1	3.73598846323612	0.267667	NO
Gm609	Gm609	Gm609	208166	predicted gene 609	chr16:45416867-45493082	Ob_PBS_LepR	Ob_Lep_LepR	NOTEST	0.00784612	0.0291718	1.89452	0	1	1	3.71798255226696	0.268963	NO
Gm10248	Gm10248	Gm10248	791307	predicted gene 10248	chr14:22838933-23913793	Ob_PBS_LepR	Ob_Lep_LepR	NOTEST	0.010662	0.0393355	1.88336	0	1	1	3.6893329670667	0.271052	NO
Treh	Treh	Treh	58866	trehalase (brush-border membrane glycoprotein)	chr9:44481320-44494387	Ob_PBS_LepR	Ob_Lep_LepR	NOTEST	0.00456212	0.0167473	1.87615	0	1	1	3.67094118478419	0.27241	NO
A730069N07Rik	A730069N07Rik	A730069N07Rik	50768	deleted in liver cancer 1	chr8:37630792-38015490	Ob_PBS_LepR	Ob_Lep_LepR	NOTEST	0.00457804	0.0166329	1.86123	0	1	1	3.63317283912548	0.275242	NO
Tmem140	Tmem140	Tmem140	68487	transmembrane protein 140	chr6:34813145-34828065	Ob_PBS_LepR	Ob_Lep_LepR	NOTEST	0.00782364	0.0282791	1.85383	0	1	1	3.6145849572157	0.276657	NO
Hcst	Hcst	Hcst	23900	hematopoietic cell signal transducer	chr7:31202730-31204873	Ob_PBS_LepR	Ob_Lep_LepR	NOTEST	0.119306	0.428528	1.84472	0	1	1	3.59183231671951	0.278409	NO
Gm829	Gm829	Gm829	329839	predicted gene 829	chr4:45696460-45736578	Ob_PBS_LepR	Ob_Lep_LepR	NOTEST	0.00967958	0.0347472	1.84388	0	1	1	3.58974160393824	0.278572	NO
Gm9524	Gm9524	Gm9524	671232	testis and ovary specific PAZ domain containing 1	chr9:122656463-122711192	Ob_PBS_LepR	Ob_Lep_LepR	NOTEST	0.00179939	0.00645935	1.84388	0	1	1	3.58974160393824	0.278572	NO
Duoxa1	Duoxa1	Duoxa1	213696	dual oxidase maturation factor 1	chr2:122129284-122139466	Ob_PBS_LepR	Ob_Lep_LepR	NOTEST	0.0422774	0.151083	1.83738	0	1	1	3.57360455834934	0.27983	NO
Prop1	Prop1	Prop1	19127	paired like homeodomain factor 1	chr11:50764307-50767134	Ob_PBS_LepR	Ob_Lep_LepR	NOTEST	0.0109383	0.0386772	1.8221	0	1	1	3.53595520949898	0.282809	NO
C1qtnf7	C1qtnf7	C1qtnf7	109323	C1q and tumor necrosis factor related protein 7	chr5:43906807-44007825	Ob_PBS_LepR	Ob_Lep_LepR	OK	0.179529	0.633274	1.81861	1.84053	0.0015	0.136281	3.52741177583536	0.283494	NO
Serpinb9b	Serpinb9b	Serpinb9b	20706	serine (or cysteine) peptidase inhibitor, clade B, member 9b	chr13:33119282-33132427	Ob_PBS_LepR	Ob_Lep_LepR	NOTEST	0.0209743	0.0738658	1.81628	0	1	1	3.52171948751106	0.283952	NO
Lcn2	Lcn2	Lcn2	16819	lipocalin 2	chr2:32240156-32243259	Ob_PBS_LepR	Ob_Lep_LepR	NOTEST	0.0410957	0.144549	1.8145	0	1	1	3.51737706242664	0.284303	NO
Gm6623	Gm6623	Gm6623	625785	akirin 1 pseudogene	chr17:36315721-36318309	Ob_PBS_LepR	Ob_Lep_LepR	NOTEST	0.0155695	0.0545675	1.80932	0	1	1	3.50477055704599	0.285325	NO
Sall4	Sall4	Sall4	99377	sal-like 4 (Drosophila)	chr2:168573831-168592701	Ob_PBS_LepR	Ob_Lep_LepR	NOTEST	0.0104931	0.036541	1.80007	0	1	1	3.48237121479067	0.287161	NO
Dppa2	Dppa2	Dppa2	73703	developmental pluripotency associated 2	chr16:48310386-48319626	Ob_PBS_LepR	Ob_Lep_LepR	NOTEST	0.0136004	0.0469522	1.78754	0	1	1	3.45225731447901	0.289666	NO
Mmp25	Mmp25	Mmp25	240047	matrix metallopeptidase 25	chr17:23766424-23782236	Ob_PBS_LepR	Ob_Lep_LepR	NOTEST	0.011756	0.0404489	1.78271	0	1	1	3.44071882480786	0.290637	NO
Myo7b	Myo7b	Myo7b	17922	myosin VIIB	chr18:32118887-32196585	Ob_PBS_LepR	Ob_Lep_LepR	NOTEST	0.00576855	0.0198427	1.78233	0	1	1	3.43981267282151	0.290714	NO
Olfr461	Olfr461	Olfr461	258380	olfactory receptor 461	chr6:40494034-40494976	Ob_PBS_LepR	Ob_Lep_LepR	NOTEST	0.0503727	0.172761	1.77806	0	1	1	3.42964677857041	0.291575	NO
AI314831	AI314831	AI314831	329480	expressed sequence AI314831	chr2:104916694-104966667	Ob_PBS_LepR	Ob_Lep_LepR	NOTEST	0.00279933	0.00948952	1.76125	0	1	1	3.38991711676362	0.294992	NO
Btnl9	Btnl9	Btnl9	237754	butyrophilin-like 9	chr11:48981826-49000591	Ob_PBS_LepR	Ob_Lep_LepR	NOTEST	0.00379575	0.0128673	1.76125	0	1	1	3.38991711676362	0.294992	NO
C4bp-ps1	C4bp-ps1	C4bp-ps1	12270	complement component 4 binding protein, pseudogene 1	chr1:132566778-132578148	Ob_PBS_LepR	Ob_Lep_LepR	NOTEST	0.0155957	0.0528682	1.76125	0	1	1	3.38991711676362	0.294992	NO
Gm6583	Gm6583	Gm6583	625424	predicted gene 6583	chr5:112772114-112807444	Ob_PBS_LepR	Ob_Lep_LepR	NOTEST	0.00422608	0.0143261	1.76125	0	1	1	3.38991711676362	0.294992	NO
Serpina10	Serpina10	Serpina10	217847	serine (or cysteine) peptidase inhibitor, clade A (alpha-1 antiproteinase, antitrypsin), member 10	chr12:104854884-104869615	Ob_PBS_LepR	Ob_Lep_LepR	NOTEST	0.00627763	0.0212807	1.76125	0	1	1	3.38991711676362	0.294992	NO
Tex12	Tex12	Tex12	66654	testis expressed gene 12	chr9:50365252-50369373	Ob_PBS_LepR	Ob_Lep_LepR	NOTEST	0.0400622	0.135567	1.75869	0	1	1	3.38390718909998	0.295516	NO
Slc3a1	Slc3a1	Slc3a1	20532	solute carrier family 3, member 1	chr17:85427686-85489614	Ob_PBS_LepR	Ob_Lep_LepR	NOTEST	0.0218432	0.0737691	1.75583	0	1	1	3.3772055731592	0.296103	NO
Il13ra2	Il13ra2	Il13ra2	16165	interleukin 13 receptor, alpha 2	chrX:143818020-143838375	Ob_PBS_LepR	Ob_Lep_LepR	NOTEST	0.0182431	0.0615868	1.75527	0	1	1	3.3758949232563	0.296218	NO
Ankrd1	Ankrd1	Ankrd1	107765	ankyrin repeat domain 1 (cardiac muscle)	chr19:36186454-36194334	Ob_PBS_LepR	Ob_Lep_LepR	NOTEST	0.0334202	0.112014	1.74488	0	1	1	3.35166974302526	0.298359	NO
Slc4a5	Slc4a5	Slc4a5	232156	solute carrier family 4, sodium bicarbonate cotransporter, member 5	chr6:83187368-83254939	Ob_PBS_LepR	Ob_Lep_LepR	NOTEST	0.0302249	0.101097	1.74194	0	1	1	3.34484648850876	0.298967	NO
Slc10a2	Slc10a2	Slc10a2	20494	solute carrier family 10, member 2	chr8:5085622-5105232	Ob_PBS_LepR	Ob_Lep_LepR	NOTEST	0.0186803	0.0624008	1.74005	0	1	1	3.34046744748698	0.299359	NO
Cyp4f18	Cyp4f18	Cyp4f18	72054	cytochrome P450, family 4, subfamily f, polypeptide 18	chr8:74512380-74533525	Ob_PBS_LepR	Ob_Lep_LepR	NOTEST	0.0264445	0.0872542	1.72226	0	1	1	3.29952877621925	0.303074	NO
Cyp17a1	Cyp17a1	Cyp17a1	13074	cytochrome P450, family 17, subfamily a, polypeptide 1	chr19:46741654-46747490	Ob_PBS_LepR	Ob_Lep_LepR	NOTEST	0.00523823	0.0172788	1.72185	0	1	1	3.29859121523041	0.30316	NO
Abp1	Abp1	Abp1	76507	amine oxidase, copper-containing 1	chr6:48845253-48859186	Ob_PBS_LepR	Ob_Lep_LepR	NOTEST	0.00357261	0.0117683	1.71985	0	1	1	3.2940215650011	0.30358	NO
Steap4	Steap4	Steap4	117167	STEAP family member 4	chr5:7960471-7982213	Ob_PBS_LepR	Ob_Lep_LepR	NOTEST	0.0579449	0.19064	1.71809	0	1	1	3.29000550967206	0.303951	NO
Gm12581	Gm12581	Gm12581	546519	transmembrane protein 235	chr11:117722065-117726857	Ob_PBS_LepR	Ob_Lep_LepR	NOTEST	0.0112995	0.0369509	1.70935	0	1	1	3.27013455732018	0.305798	NO
Vmn2r15	Vmn2r15	Vmn2r15	211223	vomeronasal 2, receptor 15	chr5:109715287-109726575	Ob_PBS_LepR	Ob_Lep_LepR	NOTEST	0.00346753	0.0113093	1.70553	0	1	1	3.26148727562956	0.306609	NO
Txk	Txk	Txk	22165	TXK tyrosine kinase	chr5:73087216-73144012	Ob_PBS_LepR	Ob_Lep_LepR	NOTEST	0.0514231	0.167633	1.70482	0	1	1	3.25988258012119	0.30676	NO
Snord96a	Snord96a	Snord96a	100216534	small nucleolar RNA, C/D box 96A	chr11:48613861-48619743	Ob_PBS_LepR	Ob_Lep_LepR	OK	21.3563	69.0911	1.69384	0.0957416	0.5337	0.999646	3.23516658209539	0.309103	NO
C920009B18Rik	C920009B18Rik	C920009B18Rik	606736	RIKEN cDNA C920009B18 gene	chr10:21878414-22093945	Ob_PBS_LepR	Ob_Lep_LepR	NOTEST	0.00220689	0.00713964	1.69384	0	1	1	3.23516658209539	0.309103	NO
Golt1a	Golt1a	Golt1a	68338	golgi transport 1 homolog A (S. cerevisiae)	chr1:135206399-135219603	Ob_PBS_LepR	Ob_Lep_LepR	NOTEST	0.0108664	0.0351282	1.69275	0	1	1	3.23272323843329	0.309337	NO
Sun3	Sun3	Sun3	194974	Sad1 and UNC84 domain containing 3	chr11:8916056-8969357	Ob_PBS_LepR	Ob_Lep_LepR	NOTEST	0.0169148	0.0546609	1.69223	0	1	1	3.23155825683777	0.309448	NO
Atp6v1g3	Atp6v1g3	Atp6v1g3	338375	ATPase, H+ transporting, lysosomal V1 subunit G3	chr1:140170314-140186039	Ob_PBS_LepR	Ob_Lep_LepR	NOTEST	0.00991782	0.0319078	1.68581	0	1	1	3.21720975589063	0.310828	NO
Mir760	Mir760	Mir760	791077	microRNA 760	chr3:121996502-121996621	Ob_PBS_LepR	Ob_Lep_LepR	OK	4.83488	15.5384	1.68428	14.4872	0.31165	0.999646	3.21379966463352	0.311158	NO
Il17c	Il17c	Il17c	234836	interleukin 17C	chr8:124945984-124947539	Ob_PBS_LepR	Ob_Lep_LepR	NOTEST	0.0592794	0.190061	1.68086	0	1	1	3.20619017186602	0.311897	NO
Klrk1	Klrk1	Klrk1	27007	killer cell lectin-like receptor subfamily K, member 1	chr6:129560338-129573859	Ob_PBS_LepR	Ob_Lep_LepR	NOTEST	0.00290165	0.00925837	1.67389	0	1	1	3.19073766837119	0.313407	NO
Olr1	Olr1	Olr1	108078	oxidized low density lipoprotein (lectin-like) receptor 1	chr6:129435265-129457183	Ob_PBS_LepR	Ob_Lep_LepR	NOTEST	0.00254884	0.00813106	1.6736	0	1	1	3.19009635409206	0.31347	NO
Slc5a2	Slc5a2	Slc5a2	246787	solute carrier family 5 (sodium/glucose cotransporter), member 2	chr7:135409210-135441645	Ob_PBS_LepR	Ob_Lep_LepR	NOTEST	0.00417261	0.013311	1.6736	0	1	1	3.19009635409206	0.31347	NO
Snora23	Snora23	Snora23	100379145	small nucleolar RNA, H/ACA box 23	chr7:117161938-117198628	Ob_PBS_LepR	Ob_Lep_LepR	NOTEST	0.415573	1.32572	1.6736	0	1	1	3.19009635409206	0.31347	NO
4931428L18Rik	4931428L18Rik	4931428L18Rik	70988	RIKEN cDNA 4931428L18 gene	chr1:31197922-31279501	Ob_PBS_LepR	Ob_Lep_LepR	NOTEST	0.0201443	0.0639095	1.66566	0	1	1	3.17258760080311	0.3152	NO
Snora21	Snora21	Snora21	100302498	small nucleolar RNA, H/ACA box 21	chr11:97638839-97643753	Ob_PBS_LepR	Ob_Lep_LepR	OK	1.87725	5.9513	1.66459	0.065506	0.2839	0.999646	3.17023546809999	0.315434	NO
Mslnl	Mslnl	Mslnl	328783	mesothelin-like	chr17:25872984-25885275	Ob_PBS_LepR	Ob_Lep_LepR	NOTEST	0.00378802	0.0119914	1.66248	0	1	1	3.16560225912561	0.315896	NO
Prl6a1	Prl6a1	Prl6a1	19111	prolactin family 6, subfamily a, member 1	chr13:27404495-27411121	Ob_PBS_LepR	Ob_Lep_LepR	NOTEST	0.0129171	0.0408296	1.66034	0	1	1	3.16091009149344	0.316365	NO
Gm12776	Gm12776	Gm12776	100043868	secretoglobin, family 1B, member 30	chr7:34880449-34885856	Ob_PBS_LepR	Ob_Lep_LepR	NOTEST	0.0333586	0.103676	1.63595	0	1	1	3.10792136092323	0.321758	NO
Dsg1a	Dsg1a	Dsg1a	13510	desmoglein 1 alpha	chr18:20469373-20501854	Ob_PBS_LepR	Ob_Lep_LepR	NOTEST	0.00660078	0.0204908	1.63427	0	1	1	3.10430433248348	0.322133	NO
D630002G06Rik	D630002G06Rik	D630002G06Rik	236293	solute carrier family 22. member 29	chr19:8234657-8293329	Ob_PBS_LepR	Ob_Lep_LepR	NOTEST	0.00445382	0.0138215	1.6338	0	1	1	3.10329317949475	0.322238	NO
Cyp2b19	Cyp2b19	Cyp2b19	13090	cytochrome P450, family 2, subfamily b, polypeptide 19	chr7:27542205-27557649	Ob_PBS_LepR	Ob_Lep_LepR	NOTEST	0.00726167	0.0225122	1.63234	0	1	1	3.1001542512323	0.322565	NO
LOC100233207	LOC100233207	LOC100233207	100233207	predicted gene, 17359	chr3:79149297-79371601	Ob_PBS_LepR	Ob_Lep_LepR	NOTEST	0.0146917	0.0454894	1.63053	0	1	1	3.0962672476993	0.32297	NO
Nlrc5	Nlrc5	Nlrc5	434341	NLR family, CARD domain containing 5	chr8:96996662-97051172	Ob_PBS_LepR	Ob_Lep_LepR	NOTEST	0.055617	0.172126	1.62986	0	1	1	3.09482964837018	0.32312	NO
Ccl4	Ccl4	Ccl4	20303	chemokine (C-C motif) ligand 4	chr11:83476085-83478185	Ob_PBS_LepR	Ob_Lep_LepR	NOTEST	0.0417485	0.128866	1.62608	0	1	1	3.08673151011173	0.323967	NO
Gm13275	Gm13275,Gm13287	Gm13275,Gm13287	545652	predicted gene 13275	chr4:88445478-88447034	Ob_PBS_LepR	Ob_Lep_LepR	NOTEST	0.00703781	0.0216813	1.62325	0	1	1	3.08068249228904	0.324603	NO
Vrtn	Vrtn	Vrtn	432677	vertebrae development associated	chr12:85981968-85992405	Ob_PBS_LepR	Ob_Lep_LepR	NOTEST	0.0132727	0.0408088	1.62042	0	1	1	3.07464532862875	0.325241	NO
Mir138-1	Mir138-1	Mir138-1	387156	microRNA 138-1	chr9:122591993-122592092	Ob_PBS_LepR	Ob_Lep_LepR	OK	9.08167	27.8638	1.61736	22.1158	0.3056	0.999646	3.06813082367573	0.325931	NO
Otx2os1	Otx2os1	Otx2os1	606497	Otx2 opposite strand transcript 1	chr14:49288962-49413023	Ob_PBS_LepR	Ob_Lep_LepR	NOTEST	0.0162425	0.0498108	1.61668	0	1	1	3.06668503139601	0.326085	NO
Tmem95	Tmem95	Tmem95	100503361	transmembrane protein 95	chr11:69690185-69691520	Ob_PBS_LepR	Ob_Lep_LepR	NOTEST	0.0272963	0.0837069	1.61664	0	1	1	3.06660000601139	0.326094	NO
Gm15348	Gm15348	Gm15348	100038554	predicted gene 15348	chr8:12706943-12719127	Ob_PBS_LepR	Ob_Lep_LepR	NOTEST	0.00250814	0.00768029	1.61454	0	1	1	3.06213948237737	0.326569	NO
Zp3	Zp3	Zp3	22788	zona pellucida glycoprotein 3	chr5:136455974-136464494	Ob_PBS_LepR	Ob_Lep_LepR	NOTEST	0.0250181	0.076597	1.61432	0	1	1	3.06167256504223	0.326619	NO
BC089597	BC089597	BC089597	216454	cDNA sequence BC089597	chr10:127303531-127314375	Ob_PBS_LepR	Ob_Lep_LepR	NOTEST	0.00896853	0.0273996	1.61121	0	1	1	3.0550796637271	0.327324	NO
Mir3060	Mir3060	Mir3060	100526466	microRNA 3060	chr11:4035162-4060296	Ob_PBS_LepR	Ob_Lep_LepR	NOTEST	13.9078	42.4896	1.61121	0	1	1	3.0550796637271	0.327324	NO
Nfe2	Nfe2	Nfe2	18022	nuclear factor, erythroid derived 2	chr15:103078648-103085847	Ob_PBS_LepR	Ob_Lep_LepR	NOTEST	0.0122082	0.0372112	1.60789	0	1	1	3.04805724906768	0.328078	NO
Snora70	Snora70	Snora70	104368	small nucleolar RNA, H/ACA box 70	chrX:71516154-71518474	Ob_PBS_LepR	Ob_Lep_LepR	OK	3.75995	11.4376	1.605	0.0766567	0.2198	0.999646	3.04195750648202	0.328736	NO
4732416N19Rik	4732416N19Rik	4732416N19Rik	320737	RIKEN cDNA 4732416N19 gene	chr6:147995937-148392874	Ob_PBS_LepR	Ob_Lep_LepR	NOTEST	0.118941	0.360165	1.59841	0	1	1	3.02809401875096	0.330241	NO
Gm13034	Gm13034	Gm13034	627585	SWI/SNF related, matrix associated, actin dependent regulator of chromatin, subfamily a, member 5 pseudogene	chr4:146034924-146036119	Ob_PBS_LepR	Ob_Lep_LepR	NOTEST	0.00984019	0.0297549	1.59637	0	1	1	3.02381525833443	0.330708	NO
Proc	Proc	Proc	19123	protein C	chr18:32282779-32299224	Ob_PBS_LepR	Ob_Lep_LepR	NOTEST	0.0132315	0.0399881	1.59559	0	1	1	3.02218085996064	0.330887	NO
A930018P22Rik	A930018P22Rik	A930018P22Rik	68243	RIKEN cDNA A930018P22 gene	chr2:103962925-103964903	Ob_PBS_LepR	Ob_Lep_LepR	NOTEST	0.0817918	0.246054	1.58895	0	1	1	3.00830324112518	0.332413	NO
Gm5434	Gm5434	Gm5434	432649	ubiquitin-conjugating enzyme E2F (putative) pseudogene	chr12:36816965-36818416	Ob_PBS_LepR	Ob_Lep_LepR	NOTEST	0.0265763	0.0799114	1.58826	0	1	1	3.00686479926771	0.332572	NO
Abcg5	Abcg5	Abcg5	27409	ATP-binding cassette, sub-family G (WHITE), member 5	chr17:85057573-85082263	Ob_PBS_LepR	Ob_Lep_LepR	NOTEST	0.0114733	0.0344388	1.58576	0	1	1	3.00165881157021	0.333149	NO
Cfi	Cfi	Cfi	12630	complement component factor i	chr3:129539656-129578246	Ob_PBS_LepR	Ob_Lep_LepR	NOTEST	0.00945675	0.0283732	1.58512	0	1	1	3.00032752842106	0.333297	NO
Speer4d	Speer4d	Speer4d	360220	spermatogenesis associated glutamate (E)-rich protein 4d	chr5:15124916-15129682	Ob_PBS_LepR	Ob_Lep_LepR	NOTEST	0.0259097	0.0775657	1.58192	0	1	1	2.99367996411654	0.334037	NO
Tspan32	Tspan32	Tspan32	27027	tetraspanin 32	chr7:150190950-150205390	Ob_PBS_LepR	Ob_Lep_LepR	NOTEST	0.00656474	0.0196462	1.58144	0	1	1	2.99268410059614	0.334148	NO
Olfr920	Olfr920	Olfr920	258783	olfactory receptor 920	chr9:38560380-38564448	Ob_PBS_LepR	Ob_Lep_LepR	NOTEST	0.104126	0.308863	1.56863	0	1	1	2.96622903780456	0.337128	NO
Klk1b16	Klk1b16	Klk1b16	16615	kallikrein 1-related peptidase b16	chr7:51392136-51396974	Ob_PBS_LepR	Ob_Lep_LepR	NOTEST	0.0072859	0.0215984	1.56775	0	1	1	2.96442028020502	0.337334	NO
Gjb5	Gjb5	Gjb5	14622	gap junction protein, beta 5	chr4:127032052-127035408	Ob_PBS_LepR	Ob_Lep_LepR	NOTEST	0.0100329	0.0296401	1.5628	0	1	1	2.95426655047007	0.338493	NO
Mrgprb1	Mrgprb1	Mrgprb1	233231	MAS-related GPR, member B1	chr7:55699482-55711712	Ob_PBS_LepR	Ob_Lep_LepR	NOTEST	0.00377991	0.0111669	1.5628	0	1	1	2.95426655047007	0.338493	NO
Serpinb3b	Serpinb3b	Serpinb3b	383548	serine (or cysteine) peptidase inhibitor, clade B (ovalbumin), member 3B	chr1:109050537-109057691	Ob_PBS_LepR	Ob_Lep_LepR	NOTEST	0.0105389	0.0311348	1.5628	0	1	1	2.95426655047007	0.338493	NO
Lcn6	Lcn6	Lcn6	620709	lipocalin 6	chr2:25532305-25537127	Ob_PBS_LepR	Ob_Lep_LepR	NOTEST	0.0287294	0.0848198	1.56187	0	1	1	2.95236276452881	0.338712	NO
Crygb	Crygb	Crygb	12965	crystallin, gamma B	chr1:65126800-65128841	Ob_PBS_LepR	Ob_Lep_LepR	NOTEST	0.0472664	0.139508	1.56146	0	1	1	2.9515238507503	0.338808	NO
Gm1006	Gm1006	Gm1006	381399	BPI fold containing family B, member 4	chr2:153766597-153789588	Ob_PBS_LepR	Ob_Lep_LepR	NOTEST	0.0226794	0.0668975	1.56057	0	1	1	2.94970361427328	0.339017	NO
Lect2	Lect2	Lect2	16841	leukocyte cell-derived chemotaxin 2	chr13:56643820-56649899	Ob_PBS_LepR	Ob_Lep_LepR	NOTEST	0.061996	0.182105	1.55452	0	1	1	2.93735981307814	0.340442	NO
Zswim2	Zswim2	Zswim2	71861	zinc finger SWIM-type containing 2	chr2:83755235-83781383	Ob_PBS_LepR	Ob_Lep_LepR	NOTEST	0.0132204	0.0387306	1.5507	0	1	1	2.92959249424609	0.341344	NO
Rag2	Rag2	Rag2	19374	recombination activating gene 2	chr2:101400937-101472685	Ob_PBS_LepR	Ob_Lep_LepR	NOTEST	0.00727029	0.0212305	1.54605	0	1	1	2.92016522476993	0.342446	NO
Slfnl1	Slfnl1	Slfnl1	194219	schlafen like 1	chr4:120204835-120209266	Ob_PBS_LepR	Ob_Lep_LepR	NOTEST	0.0123406	0.0359962	1.54443	0	1	1	2.91688801614694	0.342831	NO
Cxcr5	Cxcr5	Cxcr5	12145	chemokine (C-X-C motif) receptor 5	chr9:44319869-44334504	Ob_PBS_LepR	Ob_Lep_LepR	NOTEST	0.0304043	0.0881411	1.53554	0	1	1	2.89896918871479	0.34495	NO
Mir22	Mir22	Mir22	387141	microRNA 22	chr11:75275040-75280192	Ob_PBS_LepR	Ob_Lep_LepR	LOWDATA	126.941	367.483	1.53352	0	1	1	2.89491301613151	0.345434	NO
Ceacam18	Ceacam18	Ceacam18	72431	carcinoembryonic antigen-related cell adhesion molecule 18	chr7:50890108-50904664	Ob_PBS_LepR	Ob_Lep_LepR	NOTEST	0.0136318	0.0394617	1.53347	0	1	1	2.89481268783032	0.345445	NO
4930470P17Rik	4930470P17Rik	4930470P17Rik	67637	RIKEN cDNA 4930470P17 gene	chr2:170404917-170427517	Ob_PBS_LepR	Ob_Lep_LepR	NOTEST	0.0278261	0.0804473	1.5316	0	1	1	2.89106290511903	0.345894	NO
Ahsg	Ahsg	Ahsg	11625	alpha-2-HS-glycoprotein	chr16:22892114-22899511	Ob_PBS_LepR	Ob_Lep_LepR	NOTEST	0.0071085	0.0204512	1.52457	0	1	1	2.87700953006926	0.347583	NO
Snora75	Snora75	Snora75	100303740	small nucleolar RNA, H/ACA box 75	chr1:88241293-88256030	Ob_PBS_LepR	Ob_Lep_LepR	NOTEST	2.83448	8.14914	1.52356	0	1	1	2.87499610197586	0.347827	NO
9930032O22Rik	9930032O22Rik	9930032O22Rik	320454	transmembrane protease, serine 11g	chr5:86914901-86947625	Ob_PBS_LepR	Ob_Lep_LepR	NOTEST	0.00564029	0.0162135	1.52335	0	1	1	2.87457764538919	0.347877	NO
Foxn4	Foxn4	Foxn4	116810	forkhead box N4	chr5:114704172-114723770	Ob_PBS_LepR	Ob_Lep_LepR	NOTEST	0.0339495	0.0973335	1.51955	0	1	1	2.86701608769565	0.348795	NO
Ly6g5b	Ly6g5b	Ly6g5b	266614	lymphocyte antigen 6 complex, locus G5B	chr17:35250889-35252345	Ob_PBS_LepR	Ob_Lep_LepR	NOTEST	0.0296108	0.0844006	1.51113	0	1	1	2.85033205767789	0.350836	NO
Tmprss11a	Tmprss11a	Tmprss11a	194597	transmembrane protease, serine 11a	chr5:86839434-86898015	Ob_PBS_LepR	Ob_Lep_LepR	NOTEST	0.0061347	0.0174251	1.5061	0	1	1	2.84041159259229	0.352062	NO
Osm	Osm	Osm	18413	oncostatin M	chr11:4136787-4141029	Ob_PBS_LepR	Ob_Lep_LepR	NOTEST	0.00883683	0.0249773	1.49902	0	1	1	2.82650647119369	0.353794	NO
Mir25	Mir25	Mir25	723926	microRNA 25	chr5:138605816-138613090	Ob_PBS_LepR	Ob_Lep_LepR	NOTEST	12.5407	35.3872	1.49661	0	1	1	2.82178877687972	0.354385	NO
Aqp8	Aqp8	Aqp8	11833	aquaporin 8	chr7:130605807-130611517	Ob_PBS_LepR	Ob_Lep_LepR	NOTEST	0.0430034	0.12078	1.48986	0	1	1	2.80861718833941	0.356047	NO
Muc1	Muc1	Muc1	17829	mucin 1, transmembrane	chr3:89032973-89037291	Ob_PBS_LepR	Ob_Lep_LepR	NOTEST	0.0887323	0.248742	1.48712	0	1	1	2.80328805941021	0.356724	NO
Oas1d	Oas1d	Oas1d	100535	2'-5' oligoadenylate synthetase 1D	chr5:121364826-121371656	Ob_PBS_LepR	Ob_Lep_LepR	NOTEST	0.0168276	0.0471685	1.487	0	1	1	2.80305489816149	0.356754	NO
Tex19.1	Tex19.1	Tex19.1	73679	testis expressed gene 19.1	chr11:121007456-121009627	Ob_PBS_LepR	Ob_Lep_LepR	NOTEST	0.00619864	0.017311	1.48166	0	1	1	2.79269883192563	0.358077	NO
Olfr1417	Olfr1417	Olfr1417	258938	olfactory receptor 1417	chr19:11902566-11903514	Ob_PBS_LepR	Ob_Lep_LepR	NOTEST	0.157819	0.43998	1.47917	0	1	1	2.78788296826795	0.358695	NO
Prss32	Prss32	Prss32	69814	protease, serine, 32	chr17:23990738-23996743	Ob_PBS_LepR	Ob_Lep_LepR	NOTEST	0.0637082	0.177052	1.47462	0	1	1	2.77910433850472	0.359828	NO
Gm600	Gm600	Gm600	100503545	nuclear GTPase, germinal center associated	chr14:66224103-66267280	Ob_PBS_LepR	Ob_Lep_LepR	NOTEST	0.0285999	0.0793464	1.47215	0	1	1	2.77435037823904	0.360445	NO
Dthd1	Dthd1	Dthd1	100322896	predicted gene, 17384	chr5:63205061-63279557	Ob_PBS_LepR	Ob_Lep_LepR	NOTEST	0.00426082	0.0117989	1.46945	0	1	1	2.76916304430913	0.36112	NO
Gja10	Gja10	Gja10	14610	gap junction protein, alpha 10	chr4:32687839-32689357	Ob_PBS_LepR	Ob_Lep_LepR	NOTEST	0.00724138	0.0200086	1.46628	0	1	1	2.76308510715427	0.361914	NO
S1pr4	S1pr4	S1pr4	13611	sphingosine-1-phosphate receptor 4	chr10:80960489-80962882	Ob_PBS_LepR	Ob_Lep_LepR	NOTEST	0.0664658	0.182795	1.45954	0	1	1	2.75020659940917	0.363609	NO
Apol7a	Apol7a	Apol7a	75761	apolipoprotein L 7a	chr15:77218646-77229540	Ob_PBS_LepR	Ob_Lep_LepR	NOTEST	0.0202516	0.0555045	1.45457	0	1	1	2.74074859907851	0.364864	NO
Mov10l1	Mov10l1	Mov10l1	83456	Moloney leukemia virus 10-like 1	chr15:88813423-88885582	Ob_PBS_LepR	Ob_Lep_LepR	NOTEST	0.00247244	0.00677293	1.45384	0	1	1	2.73936213810117	0.365048	NO
C1s	C1s	C1s	50908	complement component 1, s subcomponent	chr6:124480361-124492377	Ob_PBS_LepR	Ob_Lep_LepR	NOTEST	0.0116273	0.0317964	1.45134	0	1	1	2.73461929579133	0.365682	NO
Fbxo15	Fbxo15	Fbxo15	50764	F-box protein 15	chr18:85104416-85150784	Ob_PBS_LepR	Ob_Lep_LepR	NOTEST	0.0370514	0.101255	1.4504	0	1	1	2.7328381120914	0.36592	NO
Syngr4	Syngr4	Syngr4	58867	synaptogyrin 4	chr7:53142214-53152081	Ob_PBS_LepR	Ob_Lep_LepR	NOTEST	0.0350915	0.0956723	1.44698	0	1	1	2.72636741882524	0.366788	NO
Pde6h	Pde6h	Pde6h	78600	phosphodiesterase 6H, cGMP-specific, cone, gamma	chr6:136903043-136912004	Ob_PBS_LepR	Ob_Lep_LepR	NOTEST	0.12494	0.339173	1.44078	0	1	1	2.71467596079753	0.368368	NO
C1rl	C1rl	C1rl	232371	complement component 1, r subcomponent-like	chr6:124443130-124460661	Ob_PBS_LepR	Ob_Lep_LepR	NOTEST	0.116149	0.315269	1.44061	0	1	1	2.71435609574553	0.368411	NO
Trim30e-ps1	Trim30e-ps1	Trim30e-ps1	625321	tripartite motif-containing 30E, pseudogene 1	chr7:111681472-111683875	Ob_PBS_LepR	Ob_Lep_LepR	NOTEST	0.0385478	0.104434	1.43787	0	1	1	2.70920581978268	0.369112	NO
Fate1	Fate1	Fate1	77905	fetal and adult testis expressed 1	chrX:69218324-69234385	Ob_PBS_LepR	Ob_Lep_LepR	NOTEST	0.0568419	0.153689	1.43499	0	1	1	2.70380292465756	0.369849	NO
Slfn9	Slfn9	Slfn9	237886	schlafen 9	chr11:82793804-82805332	Ob_PBS_LepR	Ob_Lep_LepR	NOTEST	0.0189794	0.051185	1.43129	0	1	1	2.69687751557602	0.370799	NO
4930431A04Rik	4930431A04Rik	4930431A04Rik	100043861	killer cell lectin-like receptor subfamily B member 1	chr6:128656525-128673064	Ob_PBS_LepR	Ob_Lep_LepR	NOTEST	0.0589456	0.158649	1.42838	0	1	1	2.69144323888037	0.371548	NO
Ccbp2	Ccbp2	Ccbp2	59289	atypical chemokine receptor 2	chr9:121807581-121820182	Ob_PBS_LepR	Ob_Lep_LepR	NOTEST	0.0422578	0.111982	1.40598	0	1	1	2.64997729734993	0.377362	NO
Dmrt2	Dmrt2	Dmrt2	226049	doublesex and mab-3 related transcription factor 2	chr19:25746900-25753481	Ob_PBS_LepR	Ob_Lep_LepR	NOTEST	0.0174018	0.0458846	1.39877	0	1	1	2.63676683195103	0.379252	NO
Gyltl1b	Gyltl1b	Gyltl1b	228366	glycosyltransferase-like 1B	chr2:92205202-92211193	Ob_PBS_LepR	Ob_Lep_LepR	NOTEST	0.0182827	0.0479734	1.39176	0	1	1	2.62398595884108	0.3811	NO
Col7a1	Col7a1	Col7a1	12836	collagen, type VII, alpha 1	chr9:108855789-108886920	Ob_PBS_LepR	Ob_Lep_LepR	NOTEST	0.0423017	0.110587	1.38639	0	1	1	2.61423711219739	0.382521	NO
Slc6a2	Slc6a2	Slc6a2	20538	solute carrier family 6 (neurotransmitter transporter, noradrenalin), member 2	chr8:95484945-95525566	Ob_PBS_LepR	Ob_Lep_LepR	NOTEST	0.00739366	0.019291	1.38357	0	1	1	2.6091321190683	0.383269	NO
Prph2	Prph2	Prph2	19133	peripherin 2	chr17:47047433-47061875	Ob_PBS_LepR	Ob_Lep_LepR	NOTEST	0.011292	0.0294218	1.38159	0	1	1	2.6055537202908	0.383796	NO
Fgfr4	Fgfr4	Fgfr4	14186	fibroblast growth factor receptor 4	chr13:55254178-55270120	Ob_PBS_LepR	Ob_Lep_LepR	NOTEST	0.031989	0.0830499	1.3764	0	1	1	2.59619725282191	0.385179	NO
Mir762	Mir762	Mir762	791073	microRNA 762	chr7:134848491-134852280	Ob_PBS_LepR	Ob_Lep_LepR	OK	565.4	1462.18	1.37077	0.712044	0.21525	0.999646	2.58608554719098	0.386685	NO
Hsd3b6	Hsd3b6	Hsd3b6	15497	hydroxy-delta-5-steroid dehydrogenase, 3 beta- and steroid delta-isomerase 6	chr3:98609426-98618366	Ob_PBS_LepR	Ob_Lep_LepR	NOTEST	0.0112101	0.0288943	1.36599	0	1	1	2.57753139482192	0.387968	NO
Fam70b	Fam70b	Fam70b	272465	transmembrane protein 255B	chr8:13435458-13461451	Ob_PBS_LepR	Ob_Lep_LepR	NOTEST	0.104251	0.267849	1.36136	0	1	1	2.56927265627063	0.389215	NO
9530053A07Rik	9530053A07Rik	9530053A07Rik	319482	RIKEN cDNA 9530053A07 gene	chr7:28914484-28949830	Ob_PBS_LepR	Ob_Lep_LepR	NOTEST	0.0100249	0.0257329	1.36002	0	1	1	2.56688737949415	0.389577	NO
Lmod3	Lmod3	Lmod3	320502	leiomodin 3 (fetal)	chr6:97188521-97202774	Ob_PBS_LepR	Ob_Lep_LepR	NOTEST	0.0242143	0.0618972	1.35402	0	1	1	2.55623416309053	0.3912	NO
Chad	Chad	Chad	12643	chondroadherin	chr11:94418415-94463100	Ob_PBS_LepR	Ob_Lep_LepR	NOTEST	0.0496836	0.126579	1.34919	0	1	1	2.54769045420645	0.392512	NO
Sox30	Sox30	Sox30	214105	SRY-box containing gene 30	chr11:45793811-45831494	Ob_PBS_LepR	Ob_Lep_LepR	NOTEST	0.0337466	0.084984	1.33245	0	1	1	2.51829972307636	0.397093	NO
E130306D19Rik	E130306D19Rik	E130306D19Rik	230098	Rho guanine nucleotide exchange factor (GEF) 39	chr4:43509015-43512532	Ob_PBS_LepR	Ob_Lep_LepR	NOTEST	0.0960108	0.240777	1.32643	0	1	1	2.50781339152682	0.398754	NO
Krt7	Krt7	Krt7	110310	keratin 7	chr15:101242833-101258237	Ob_PBS_LepR	Ob_Lep_LepR	NOTEST	0.116902	0.291758	1.31948	0	1	1	2.49576137208758	0.400679	NO
Hoxb4	Hoxb4	Hoxb4	15412	homeobox B4	chr11:96179580-96182952	Ob_PBS_LepR	Ob_Lep_LepR	NOTEST	0.00726043	0.0180965	1.31759	0	1	1	2.49249394517681	0.401205	NO
Batf	Batf	Batf	53314	basic leucine zipper transcription factor, ATF-like	chr12:87027669-87050037	Ob_PBS_LepR	Ob_Lep_LepR	NOTEST	0.0631241	0.157074	1.31518	0	1	1	2.4883337479041	0.401875	NO
Ccdc154	Ccdc154	Ccdc154	207209	coiled-coil domain containing 154	chr17:25299405-25308858	Ob_PBS_LepR	Ob_Lep_LepR	NOTEST	0.00429933	0.010695	1.31475	0	1	1	2.48759220236532	0.401995	NO
Guca1b	Guca1b	Guca1b	107477	guanylate cyclase activator 1B	chr17:47522341-47529916	Ob_PBS_LepR	Ob_Lep_LepR	NOTEST	0.0575673	0.142704	1.3097	0	1	1	2.47889987354202	0.403405	NO
Myo3a	Myo3a	Myo3a	667663	myosin IIIA	chr2:22149129-22473772	Ob_PBS_LepR	Ob_Lep_LepR	NOTEST	0.00354337	0.00876212	1.30616	0	1	1	2.47282475167583	0.404396	NO
Otop2	Otop2	Otop2	237987	otopetrin 2	chr11:115168476-115193617	Ob_PBS_LepR	Ob_Lep_LepR	NOTEST	0.0222678	0.0548952	1.30172	0	1	1	2.46522615041957	0.405642	NO
Iqcf3	Iqcf3	Iqcf3	68265	IQ motif containing F3	chr9:106445719-106463956	Ob_PBS_LepR	Ob_Lep_LepR	NOTEST	0.0177951	0.0437013	1.2962	0	1	1	2.45581179203709	0.407197	NO
Ptpn7	Ptpn7	Ptpn7	320139	protein tyrosine phosphatase, non-receptor type 7	chr1:137029301-137041897	Ob_PBS_LepR	Ob_Lep_LepR	NOTEST	0.0382714	0.0931569	1.2834	0	1	1	2.43411950494718	0.410826	NO
Clec1b	Clec1b	Clec1b	56760	C-type lectin domain family 1, member b	chr6:129347314-129355349	Ob_PBS_LepR	Ob_Lep_LepR	NOTEST	0.028422	0.0691152	1.28199	0	1	1	2.43174171075867	0.411228	NO
Ccl24	Ccl24	Ccl24	56221	chemokine (C-C motif) ligand 24	chr5:136045806-136048913	Ob_PBS_LepR	Ob_Lep_LepR	NOTEST	0.0175402	0.0425591	1.2788	0	1	1	2.42637073077496	0.412138	NO
Spata19	Spata19	Spata19	75469	spermatogenesis associated 19	chr9:27204405-27209295	Ob_PBS_LepR	Ob_Lep_LepR	NOTEST	0.0386921	0.0938815	1.2788	0	1	1	2.42637073077496	0.412138	NO
Gm11275	Gm11275,Hist1h4m	Gm11275,Hist1h4m	100041230	histone cluster 1, H4m	chr13:21903614-21904017	Ob_PBS_LepR	Ob_Lep_LepR	NOTEST	0.231267	0.560443	1.27701	0	1	1	2.42336211826847	0.41265	NO
Mtap7d3	Mtap7d3	Mtap7d3	320923	MAP7 domain containing 3	chrX:54051129-54075502	Ob_PBS_LepR	Ob_Lep_LepR	NOTEST	0.00617065	0.014902	1.27201	0	1	1	2.41497792226636	0.414082	NO
Gipc3	Gipc3	Gipc3	209047	GIPC PDZ domain containing family, member 3	chr10:80800506-80806011	Ob_PBS_LepR	Ob_Lep_LepR	NOTEST	0.0508786	0.122759	1.2707	0	1	1	2.41278606251559	0.414459	NO
Rab19	Rab19	Rab19	19331	RAB19, member RAS oncogene family	chr6:39331426-39340378	Ob_PBS_LepR	Ob_Lep_LepR	NOTEST	0.0305115	0.0733751	1.26594	0	1	1	2.4048384812958	0.415828	NO
Mpz	Mpz	Mpz	17528	myelin protein zero	chr1:173080843-173091254	Ob_PBS_LepR	Ob_Lep_LepR	NOTEST	0.0279315	0.0671134	1.26471	0	1	1	2.4027890594328	0.416183	NO
Mir1905	Mir1905	Mir1905	100316808	microRNA 1905	chr3:88336316-88345316	Ob_PBS_LepR	Ob_Lep_LepR	OK	28.2629	67.4501	1.25491	28.1889	0.61925	0.999646	2.38652260239238	0.41902	NO
Gm10451	Gm10451	Gm10451	100041694	predicted gene 10451	chr12:77545483-77549685	Ob_PBS_LepR	Ob_Lep_LepR	NOTEST	0.127895	0.304647	1.25218	0	1	1	2.38201087533272	0.419813	NO
Fam50b	Fam50b	Fam50b	108161	family with sequence similarity 50, member B	chr13:34831510-34839491	Ob_PBS_LepR	Ob_Lep_LepR	NOTEST	0.0168196	0.0400205	1.25059	0	1	1	2.37938709768179	0.420276	NO
Col6a4	Col6a4	Col6a4	68553	collagen, type VI, alpha 4	chr9:105892648-105999022	Ob_PBS_LepR	Ob_Lep_LepR	NOTEST	0.0412767	0.0981706	1.24996	0	1	1	2.3783482872749	0.42046	NO
Lrriq4	Lrriq4	Lrriq4	68307	leucine-rich repeats and IQ motif containing 4	chr3:30523188-30571353	Ob_PBS_LepR	Ob_Lep_LepR	NOTEST	0.00785583	0.0186765	1.24938	0	1	1	2.37739232311106	0.420629	NO
Serpina11	Serpina11	Serpina11	380780	serine (or cysteine) peptidase inhibitor, clade A (alpha-1 antiproteinase, antitrypsin), member 11	chr12:105218452-105228167	Ob_PBS_LepR	Ob_Lep_LepR	NOTEST	0.0143753	0.033987	1.24139	0	1	1	2.36426213232618	0.422965	NO
Dbh	Dbh	Dbh	13166	dopamine beta hydroxylase	chr2:27021026-27038724	Ob_PBS_LepR	Ob_Lep_LepR	NOTEST	0.0177689	0.0419647	1.23983	0	1	1	2.36170701466721	0.423423	NO
Myct1	Myct1	Myct1	68632	myc target 1	chr10:4739751-4752813	Ob_PBS_LepR	Ob_Lep_LepR	NOTEST	0.00936003	0.0220657	1.23722	0	1	1	2.35743827958821	0.424189	NO
Gpr39	Gpr39	Gpr39	71111	G protein-coupled receptor 39	chr1:127573572-127808791	Ob_PBS_LepR	Ob_Lep_LepR	NOTEST	0.0072792	0.0170116	1.22467	0	1	1	2.33701986939781	0.427895	NO
Tnfrsf26	Tnfrsf26	Tnfrsf26	244237	tumor necrosis factor receptor superfamily, member 26	chr7:150793589-150813750	Ob_PBS_LepR	Ob_Lep_LepR	NOTEST	0.0130463	0.030443	1.22247	0	1	1	2.33345880804804	0.428548	NO
Tk1	Tk1	Tk1	21877	thymidine kinase 1	chr11:117676832-117701222	Ob_PBS_LepR	Ob_Lep_LepR	NOTEST	0.102936	0.240012	1.22135	0	1	1	2.33164798898989	0.428881	NO
Slc28a1	Slc28a1	Slc28a1	434203	solute carrier family 28 (sodium-coupled nucleoside transporter), member 1	chr7:88259684-88315302	Ob_PBS_LepR	Ob_Lep_LepR	NOTEST	0.0401909	0.0935724	1.21921	0	1	1	2.32819193787291	0.429518	NO
BC061194	BC061194	BC061194	381350	cDNA sequence BC061194	chr2:18620648-18671232	Ob_PBS_LepR	Ob_Lep_LepR	NOTEST	0.0822491	0.191033	1.21575	0	1	1	2.32261495047621	0.430549	NO
Trpm1	Trpm1	Trpm1	17364	transient receptor potential cation channel, subfamily M, member 1	chr7:71298720-71414645	Ob_PBS_LepR	Ob_Lep_LepR	NOTEST	0.0112102	0.0259303	1.20983	0	1	1	2.31310378711849	0.43232	NO
Pet117	Pet117	Pet117	100048644	PET117 homolog (S. cerevisiae)	chr2:144194718-144233411	Ob_PBS_LepR	Ob_Lep_LepR	OK	2.33233	5.36582	1.20203	0.425869	0.4714	0.999646	2.30063162649357	0.434663	NO
Gm8221	Gm8221	Gm8221	666661	apolipoprotein L 7c pseudogene	chr15:77449397-77457828	Ob_PBS_LepR	Ob_Lep_LepR	NOTEST	0.00531246	0.0122193	1.20171	0	1	1	2.30012138665894	0.43476	NO
2300005B03Rik	2300005B03Rik	2300005B03Rik	69462	RIKEN cDNA 2300005B03 gene	chr15:74573268-74577117	Ob_PBS_LepR	Ob_Lep_LepR	NOTEST	0.0990238	0.226628	1.19448	0	1	1	2.28862326907835	0.436944	NO
Catsperg2	Catsperg2	Catsperg2	76718	catsper channel auxiliary subunit gamma 2	chr7:30482237-30512034	Ob_PBS_LepR	Ob_Lep_LepR	NOTEST	0.0120287	0.0275232	1.19417	0	1	1	2.28813155255163	0.437038	NO
F5	F5	F5	14067	coagulation factor V	chr1:166081989-166150405	Ob_PBS_LepR	Ob_Lep_LepR	NOTEST	0.0261555	0.0598052	1.19316	0	1	1	2.28653024108527	0.437344	NO
Slc30a2	Slc30a2	Slc30a2	230810	solute carrier family 30 (zinc transporter), member 2	chr4:133898984-133908580	Ob_PBS_LepR	Ob_Lep_LepR	NOTEST	0.0159768	0.0364732	1.19086	0	1	1	2.28288787068361	0.438042	NO
Anxa13	Anxa13	Anxa13	69787	annexin A13	chr15:58173018-58220829	Ob_PBS_LepR	Ob_Lep_LepR	NOTEST	0.0237585	0.0541954	1.18973	0	1	1	2.28110048442683	0.438385	NO
Ascl2	Ascl2	Ascl2	17173	achaete-scute complex homolog 2 (Drosophila)	chr7:150152726-150155169	Ob_PBS_LepR	Ob_Lep_LepR	NOTEST	0.0232955	0.0530097	1.18621	0	1	1	2.27554166154938	0.439456	NO
Tmem54	Tmem54	Tmem54	66260	transmembrane protein 54	chr4:128782859-128798984	Ob_PBS_LepR	Ob_Lep_LepR	NOTEST	0.0249903	0.0567781	1.18396	0	1	1	2.2719955356081	0.440142	NO
Frk	Frk	Frk	14302	fyn-related kinase	chr10:34203205-34331036	Ob_PBS_LepR	Ob_Lep_LepR	NOTEST	0.00959729	0.0217891	1.18291	0	1	1	2.2703425685348	0.440462	NO
Trim71	Trim71	Trim71	636931	tripartite motif-containing 71	chr9:114420390-114473487	Ob_PBS_LepR	Ob_Lep_LepR	NOTEST	0.0236709	0.0536131	1.17947	0	1	1	2.26493555287878	0.441514	NO
Tomm20l	Tomm20l	Tomm20l	75266	translocase of outer mitochondrial membrane 20 homolog (yeast)-like	chr12:72212414-72237662	Ob_PBS_LepR	Ob_Lep_LepR	NOTEST	0.113952	0.256974	1.1732	0	1	1	2.25511342772518	0.443437	NO
Xlr3c	Xlr3c	Xlr3c	22446	X-linked lymphocyte-regulated 3C	chrX:70499878-70510729	Ob_PBS_LepR	Ob_Lep_LepR	NOTEST	0.0384855	0.086664	1.17112	0	1	1	2.2518644693049	0.444076	NO
Gpr128	Gpr128	Gpr128	239853	G protein-coupled receptor 128	chr16:56724721-56795971	Ob_PBS_LepR	Ob_Lep_LepR	NOTEST	0.0128944	0.0289463	1.16663	0	1	1	2.24486704170749	0.445461	NO
Fam54a	Fam54a	Fam54a	71804	mitochondrial fission regulator 2	chr10:20067624-20081475	Ob_PBS_LepR	Ob_Lep_LepR	NOTEST	0.175367	0.393543	1.16615	0	1	1	2.2441202747779	0.445609	NO
Serpinb1c	Serpinb1c	Serpinb1c	380839	serine (or cysteine) peptidase inhibitor, clade B, member 1c	chr13:32973265-32990009	Ob_PBS_LepR	Ob_Lep_LepR	NOTEST	0.0593637	0.133035	1.16415	0	1	1	2.24101141888788	0.446227	NO
Fcrl1	Fcrl1	Fcrl1	229499	Fc receptor-like 1	chr3:87180308-87196055	Ob_PBS_LepR	Ob_Lep_LepR	NOTEST	0.0157914	0.0352539	1.15865	0	1	1	2.23248425420459	0.447931	NO
Il2rb	Il2rb	Il2rb	16185	interleukin 2 receptor, beta chain	chr15:78310978-78325496	Ob_PBS_LepR	Ob_Lep_LepR	NOTEST	0.0660095	0.147299	1.158	0	1	1	2.23147864464993	0.448133	NO
Xkr5	Xkr5	Xkr5	319581	X Kell blood group precursor-related family, member 5	chr8:18932728-18950973	Ob_PBS_LepR	Ob_Lep_LepR	NOTEST	0.0141017	0.0314405	1.15676	0	1	1	2.22956150717772	0.448519	NO
Scn4a	Scn4a	Scn4a	110880	sodium channel, voltage-gated, type IV, alpha	chr11:106179906-106210704	Ob_PBS_LepR	Ob_Lep_LepR	NOTEST	0.0109453	0.0242606	1.14831	0	1	1	2.21654092518176	0.451153	NO
Hp	Hp	Hp	15439	haptoglobin	chr8:112099027-112103072	Ob_PBS_LepR	Ob_Lep_LepR	NOTEST	0.0558447	0.12335	1.14326	0	1	1	2.2087957237964	0.452735	NO
Gm6377	Gm6377	Gm6377	622976	predicted gene 6377	chrX:106392094-106395784	Ob_PBS_LepR	Ob_Lep_LepR	NOTEST	0.00984425	0.0217252	1.14202	0	1	1	2.20689807397541	0.453125	NO
Naa11	Naa11	Naa11	97243	N(alpha)-acetyltransferase 11, NatA catalytic subunit	chr5:97811227-97821349	Ob_PBS_LepR	Ob_Lep_LepR	NOTEST	0.0146545	0.0323106	1.14066	0	1	1	2.20481865520107	0.453552	NO
Themis	Themis	Themis	210757	thymocyte selection associated	chr10:28388200-28602555	Ob_PBS_LepR	Ob_Lep_LepR	NOTEST	0.00695705	0.015307	1.13764	0	1	1	2.20020812572548	0.454502	NO
Ccl7	Ccl7	Ccl7	20306	chemokine (C-C motif) ligand 7	chr11:81859213-81861025	Ob_PBS_LepR	Ob_Lep_LepR	NOTEST	0.0639826	0.140553	1.13537	0	1	1	2.19674894336027	0.455218	NO
Cblc	Cblc	Cblc	80794	Casitas B-lineage lymphoma c	chr7:20365066-20382158	Ob_PBS_LepR	Ob_Lep_LepR	NOTEST	0.0266922	0.0585566	1.13341	0	1	1	2.19376653586188	0.455837	NO
Stx11	Stx11	Stx11	74732	syntaxin 11	chr10:12659786-12684065	Ob_PBS_LepR	Ob_Lep_LepR	NOTEST	0.104552	0.228813	1.12996	0	1	1	2.18852672283518	0.456928	NO
Plbd1	Plbd1	Plbd1	66857	phospholipase B domain containing 1	chr6:136560591-136610414	Ob_PBS_LepR	Ob_Lep_LepR	NOTEST	0.0289425	0.0633373	1.12987	0	1	1	2.18839019969213	0.456957	NO
4930511I11Rik	4930511I11Rik	4930511I11Rik	67645	armadillo repeat containing 12	chr17:28667805-28675920	Ob_PBS_LepR	Ob_Lep_LepR	NOTEST	0.022329	0.0488496	1.12943	0	1	1	2.18772287580048	0.457096	NO
1700018A14Rik	1700018A14Rik	1700018A14Rik	69391	RIKEN cDNA 1700018A14 gene	chr18:46324953-46372261	Ob_PBS_LepR	Ob_Lep_LepR	NOTEST	0.06724	0.14632	1.12173	0	1	1	2.17607759287763	0.459542	NO
Ccnb1ip1	Ccnb1ip1	Ccnb1ip1	239083	cyclin B1 interacting protein 1	chr14:51408923-51415403	Ob_PBS_LepR	Ob_Lep_LepR	OK	0.326978	0.709694	1.118	1.83396	0.0055	0.308814	2.17045874376361	0.460732	NO
Lpcat2b	Lpcat2b	Lpcat2b	70902	lysophosphatidylcholine acyltransferase 2B	chr5:107860567-107864058	Ob_PBS_LepR	Ob_Lep_LepR	NOTEST	0.010703	0.0232055	1.11645	0	1	1	2.16812810257668	0.461227	NO
Cryge	Cryge	Cryge	12968	crystallin, gamma E	chr1:65095130-65097737	Ob_PBS_LepR	Ob_Lep_LepR	NOTEST	0.0947471	0.205319	1.11571	0	1	1	2.16701629214868	0.461464	NO
Ntf5	Ntf5	Ntf5	78405	neurotrophin 5	chr7:52669064-52672549	Ob_PBS_LepR	Ob_Lep_LepR	NOTEST	0.0273608	0.0592766	1.11535	0	1	1	2.16647561756563	0.461579	NO
Chrna9	Chrna9	Chrna9	231252	cholinergic receptor, nicotinic, alpha polypeptide 9	chr5:66358362-66368725	Ob_PBS_LepR	Ob_Lep_LepR	NOTEST	0.0184712	0.0399989	1.11468	0	1	1	2.16546972122491	0.461794	NO
BC049352	BC049352	BC049352	408059	cDNA sequence BC049352	chr9:44980808-45058068	Ob_PBS_LepR	Ob_Lep_LepR	NOTEST	0.163188	0.352351	1.11048	0	1	1	2.1591747339377	0.46314	NO
Rd3	Rd3	Rd3	74023	retinal degeneration 3	chr1:193801253-193812163	Ob_PBS_LepR	Ob_Lep_LepR	NOTEST	0.0656858	0.141362	1.10574	0	1	1	2.15209236826008	0.464664	NO
Stk31	Stk31	Stk31	77485	serine threonine kinase 31	chr6:49345602-49419501	Ob_PBS_LepR	Ob_Lep_LepR	NOTEST	0.0213913	0.0459741	1.10379	0	1	1	2.14918548555089	0.465293	NO
1700113H08Rik	1700113H08Rik	1700113H08Rik	76640	RIKEN cDNA 1700113H08 gene	chr10:86520790-86693344	Ob_PBS_LepR	Ob_Lep_LepR	NOTEST	0.0458052	0.0983617	1.10258	0	1	1	2.14738370199136	0.465683	NO
Apol9b	Apol9b	Apol9b	71898	apolipoprotein L 9b	chr15:77559501-77566812	Ob_PBS_LepR	Ob_Lep_LepR	NOTEST	0.0461437	0.099008	1.10141	0	1	1	2.14564291799761	0.466061	NO
Dscc1	Dscc1	Dscc1	72107	defective in sister chromatid cohesion 1 homolog (S. cerevisiae)	chr15:54907655-54922033	Ob_PBS_LepR	Ob_Lep_LepR	NOTEST	0.0820684	0.174279	1.0865	0	1	1	2.12358226790998	0.470902	NO
Ffar2	Ffar2	Ffar2	233079	free fatty acid receptor 2	chr7:31603375-31608794	Ob_PBS_LepR	Ob_Lep_LepR	NOTEST	0.0161941	0.0341441	1.07617	0	1	1	2.10843127898756	0.474286	NO
Clcnkb	Clcnkb	Clcnkb	56365	chloride channel Kb	chr4:140960271-140971903	Ob_PBS_LepR	Ob_Lep_LepR	NOTEST	0.012483	0.0263165	1.076	0	1	1	2.10818284658148	0.474342	NO
Tacr2	Tacr2	Tacr2	21337	tachykinin receptor 2	chr10:61715185-61728738	Ob_PBS_LepR	Ob_Lep_LepR	NOTEST	0.013439	0.0283034	1.07455	0	1	1	2.10606505357337	0.474819	NO
Slc5a4a	Slc5a4a	Slc5a4a	64452	solute carrier family 5, member 4a	chr10:75610195-75652010	Ob_PBS_LepR	Ob_Lep_LepR	NOTEST	0.0306992	0.0645907	1.07312	0	1	1	2.10397855514615	0.47529	NO
Apol10b	Apol10b	Apol10b	328561	apolipoprotein L 10B	chr15:77414587-77426555	Ob_PBS_LepR	Ob_Lep_LepR	NOTEST	0.0475094	0.0996911	1.06925	0	1	1	2.09834223864851	0.476567	NO
Ifitm5	Ifitm5	Ifitm5	73835	interferon induced transmembrane protein 5	chr7:148134860-148136138	Ob_PBS_LepR	Ob_Lep_LepR	NOTEST	0.0955493	0.199838	1.06452	0	1	1	2.09147390817645	0.478132	NO
Tgm6	Tgm6	Tgm6	241636	transglutaminase 6	chr2:129949020-129979961	Ob_PBS_LepR	Ob_Lep_LepR	NOTEST	0.0420431	0.0875426	1.05812	0	1	1	2.08221638205524	0.480257	NO
Fmr1nb	Fmr1nb	Fmr1nb	207854	fragile X mental retardation 1 neighbor	chrX:66015013-66057735	Ob_PBS_LepR	Ob_Lep_LepR	NOTEST	0.116075	0.241318	1.05588	0	1	1	2.07898593796964	0.481004	NO
1810022C23Rik	1810022C23Rik	1810022C23Rik	69123	enoyl-Coenzyme A delta isomerase 3	chr13:35016277-35055678	Ob_PBS_LepR	Ob_Lep_LepR	NOTEST	0.0472378	0.0980904	1.05417	0	1	1	2.0765232138262	0.481574	NO
Tubb1	Tubb1	Tubb1	545486	tubulin, beta 1 class VI	chr2:174276195-174283383	Ob_PBS_LepR	Ob_Lep_LepR	NOTEST	0.0552737	0.11477	1.05409	0	1	1	2.07640807012181	0.481601	NO
Wt1	Wt1	Wt1	22431	Wilms tumor 1 homolog	chr2:104966685-105013771	Ob_PBS_LepR	Ob_Lep_LepR	NOTEST	0.0216985	0.0449766	1.05158	0	1	1	2.0727986772793	0.48244	NO
D5Ertd605e	D5Ertd605e	D5Ertd605e	100039805	DNA segment, Chr 5, ERATO Doi 605, expressed	chr5:148230195-148234620	Ob_PBS_LepR	Ob_Lep_LepR	OK	0.254072	0.525194	1.04762	1.36777	0.0389	0.802335	2.06711693060053	0.483766	NO
1700008F21Rik	1700008F21Rik	1700008F21Rik	75453	RIKEN cDNA 1700008F21 gene	chr8:131591033-131707632	Ob_PBS_LepR	Ob_Lep_LepR	NOTEST	0.0301808	0.062386	1.04759	0	1	1	2.06707394655928	0.483776	NO
Lhb	Lhb	Lhb	16866	luteinizing hormone beta	chr7:52676315-52677224	Ob_PBS_LepR	Ob_Lep_LepR	NOTEST	0.0493753	0.101679	1.04217	0	1	1	2.05932281291789	0.485597	NO
BC055004	BC055004	BC055004	381680	neurexophilin and PC-esterase domain family, member 5	chr5:138667131-138693103	Ob_PBS_LepR	Ob_Lep_LepR	NOTEST	0.0128922	0.0265298	1.04112	0	1	1	2.05782457370496	0.48595	NO
1700008P20Rik	1700008P20Rik	1700008P20Rik	69301	tescalcin-like	chr7:25118098-25118984	Ob_PBS_LepR	Ob_Lep_LepR	NOTEST	0.0950428	0.1954	1.03978	0	1	1	2.05591411817049	0.486402	NO
P2ry2	P2ry2	P2ry2	18442	purinergic receptor P2Y, G-protein coupled 2	chr7:108145085-108160505	Ob_PBS_LepR	Ob_Lep_LepR	NOTEST	0.0341924	0.0702596	1.03902	0	1	1	2.05483136457182	0.486658	NO
1700029M20Rik	1700029M20Rik	1700029M20Rik	73937	RIKEN cDNA 1700029M20 gene	chr4:135182569-135186113	Ob_PBS_LepR	Ob_Lep_LepR	NOTEST	0.010852	0.02224	1.0352	0	1	1	2.04939773322585	0.487948	NO
Tsga13	Tsga13	Tsga13	116732	testis specific gene A13	chr6:30846980-30865573	Ob_PBS_LepR	Ob_Lep_LepR	NOTEST	0.0621257	0.12726	1.03452	0	1	1	2.04843199754147	0.488178	NO
Hist1h4f	Hist1h4f	Hist1h4f	319157	histone cluster 1, H4f	chr13:23643200-23643512	Ob_PBS_LepR	Ob_Lep_LepR	NOTEST	0.136189	0.278563	1.0324	0	1	1	2.04542409458638	0.488896	NO
Spaca5	Spaca5	Spaca5	278203	sperm acrosome associated 5	chrX:20645531-20655089	Ob_PBS_LepR	Ob_Lep_LepR	NOTEST	0.0345314	0.0706312	1.0324	0	1	1	2.04542409458638	0.488896	NO
Ttc24	Ttc24	Ttc24	214191	tetratricopeptide repeat domain 24	chr3:87873331-87882226	Ob_PBS_LepR	Ob_Lep_LepR	NOTEST	0.00735161	0.0150371	1.0324	0	1	1	2.04542409458638	0.488896	NO
Ccr4	Ccr4	Ccr4	12773	chemokine (C-C motif) receptor 4	chr9:114399433-114405662	Ob_PBS_LepR	Ob_Lep_LepR	NOTEST	0.0143698	0.0293704	1.03132	0	1	1	2.04389346523188	0.489262	NO
Gm13051	Gm13051	Gm13051	626316	predicted gene 13051	chr4:146064712-146094024	Ob_PBS_LepR	Ob_Lep_LepR	NOTEST	0.010142	0.0207235	1.03093	0	1	1	2.04334101949867	0.489395	NO
AA465934	AA465934	AA465934	613254	expressed sequence AA465934	chr11:83105200-83112479	Ob_PBS_LepR	Ob_Lep_LepR	OK	64.7889	132.329	1.03032	4.17452	0.00185	0.157641	2.04247723712305	0.489602	NO
St6galnac1	St6galnac1	St6galnac1	20445	ST6 (alpha-N-acetyl-neuraminyl-2,3-beta-galactosyl-1,3)-N-acetylgalactosaminide alpha-2,6-sialyltransferase 1	chr11:116626338-116636821	Ob_PBS_LepR	Ob_Lep_LepR	NOTEST	0.0206267	0.0421066	1.02954	0	1	1	2.04137326046124	0.489866	NO
Abhd16b	Abhd16b	Abhd16b	241850	abhydrolase domain containing 16B	chr2:181227910-181229685	Ob_PBS_LepR	Ob_Lep_LepR	NOTEST	0.0265527	0.0540465	1.02534	0	1	1	2.03543901968331	0.491295	NO
Fam65c	Fam65c	Fam65c	69553	family with sequence similarity 65, member C	chr2:167806285-167836093	Ob_PBS_LepR	Ob_Lep_LepR	NOTEST	0.0509239	0.10356	1.02405	0	1	1	2.03361982525501	0.491734	NO
Mc5r	Mc5r	Mc5r	17203	melanocortin 5 receptor	chr18:68497256-68499365	Ob_PBS_LepR	Ob_Lep_LepR	NOTEST	0.0387479	0.0784756	1.01813	0	1	1	2.0252921037954	0.493756	NO
Col24a1	Col24a1	Col24a1	71355	collagen, type XXIV, alpha 1	chr3:144955435-145214969	Ob_PBS_LepR	Ob_Lep_LepR	NOTEST	0.0343422	0.0695373	1.01781	0	1	1	2.02484292944857	0.493865	NO
Tbx10	Tbx10	Tbx10	109575	T-box 10	chr19:3992751-3999512	Ob_PBS_LepR	Ob_Lep_LepR	NOTEST	0.018817	0.0379884	1.01352	0	1	1	2.01883079694239	0.495336	NO
Rgs13	Rgs13	Rgs13	246709	regulator of G-protein signaling 13	chr1:145985796-146024502	Ob_PBS_LepR	Ob_Lep_LepR	NOTEST	0.0807759	0.162934	1.01229	0	1	1	2.01711033379896	0.495759	NO
Fap	Fap	Fap	14089	fibroblast activation protein	chr2:62339001-62412078	Ob_PBS_LepR	Ob_Lep_LepR	NOTEST	0.0137416	0.0277067	1.01169	0	1	1	2.01627161561314	0.495965	NO
Chmp4c	Chmp4c	Chmp4c	66371	charged multivesicular body protein 4C	chr3:10366972-10391005	Ob_PBS_LepR	Ob_Lep_LepR	NOTEST	0.0212611	0.0426857	1.00553	0	1	1	2.00768091929343	0.498087	NO
Olfr1393	Olfr1393	Olfr1393	258463	olfactory receptor 1393	chr11:49093651-49094587	Ob_PBS_LepR	Ob_Lep_LepR	NOTEST	0.051284	0.102809	1.00338	0	1	1	2.00469116811703	0.49883	NO
Il1rn	Il1rn	Il1rn	16181	interleukin 1 receptor antagonist	chr2:24192379-24207011	Ob_PBS_LepR	Ob_Lep_LepR	NOTEST	0.0350085	0.0701273	1.00227	0	1	1	2.00314936522506	0.499214	NO
Ifi47	Ifi47	Ifi47	15953	interferon gamma inducible protein 47	chr11:48851161-48948889	Ob_PBS_LepR	Ob_Lep_LepR	NOTEST	0.133622	0.267076	0.99909	0	1	1	1.99873886991088	0.500315	NO
Trim42	Trim42	Trim42	78911	tripartite motif-containing 42	chr9:97249980-97270377	Ob_PBS_LepR	Ob_Lep_LepR	NOTEST	0.0129387	0.0258369	0.997744	0	1	1	1.99687496393013	0.500782	NO
Lgals4	Lgals4	Lgals4	16855	lectin, galactose binding, soluble 4	chr7:29619010-29626722	Ob_PBS_LepR	Ob_Lep_LepR	OK	0.282575	0.557797	0.981107	0.888344	0.15555	0.999646	1.9739794899827	0.506591	NO
Tspo2	Tspo2	Tspo2	70026	translocator protein 2	chr17:48587759-48590826	Ob_PBS_LepR	Ob_Lep_LepR	NOTEST	0.0205911	0.0406455	0.981073	0	1	1	1.97393296974806	0.506603	NO
1700060C20Rik	1700060C20Rik	1700060C20Rik	73399	RIKEN cDNA 1700060C20 gene	chr2:158008268-158054958	Ob_PBS_LepR	Ob_Lep_LepR	NOTEST	0.192747	0.378981	0.975418	0	1	1	1.96621079568026	0.508592	NO
Dytn	Dytn	Dytn	241073	dystrotelin	chr1:63669424-63733501	Ob_PBS_LepR	Ob_Lep_LepR	NOTEST	0.0225848	0.044382	0.974621	0	1	1	1.96512488550194	0.508874	NO
Trpv1	Trpv1	Trpv1	193034	transient receptor potential cation channel, subfamily V, member 1	chr11:73051760-73074009	Ob_PBS_LepR	Ob_Lep_LepR	NOTEST	0.100881	0.198196	0.974268	0	1	1	1.96464411568879	0.508998	NO
Klri2	Klri2	Klri2	320407	killer cell lectin-like receptor family I member 2	chr6:129679058-129690502	Ob_PBS_LepR	Ob_Lep_LepR	NOTEST	0.00744195	0.0146086	0.973062	0	1	1	1.96300248617189	0.509424	NO
Phf11	Phf11	Phf11	219131	PHD finger protein 11A	chr14:59895749-59916359	Ob_PBS_LepR	Ob_Lep_LepR	NOTEST	0.0442663	0.0868882	0.972952	0	1	1	1.96285282041742	0.509463	NO
Il19	Il19	Il19	329244	interleukin 19	chr1:132829232-132835818	Ob_PBS_LepR	Ob_Lep_LepR	NOTEST	0.0422528	0.0828068	0.9707	0	1	1	1.95979126117321	0.510258	NO
Clspn	Clspn	Clspn	269582	claspin	chr4:126234223-126271147	Ob_PBS_LepR	Ob_Lep_LepR	NOTEST	0.0357862	0.0700381	0.968736	0	1	1	1.95712513202251	0.510954	NO
Zcchc5	Zcchc5	Zcchc5	213436	zinc finger, CCHC domain containing 5	chrX:104032420-104035982	Ob_PBS_LepR	Ob_Lep_LepR	NOTEST	0.0332946	0.0650987	0.96734	0	1	1	1.95523226819829	0.511448	NO
Il21	Il21	Il21	60505	interleukin 21	chr3:37121680-37131540	Ob_PBS_LepR	Ob_Lep_LepR	NOTEST	0.0637441	0.124598	0.966914	0	1	1	1.95465501107823	0.511599	NO
3425401B19Rik	3425401B19Rik	3425401B19Rik	100504518	RIKEN cDNA 3425401B19 gene	chr14:33472304-33498458	Ob_PBS_LepR	Ob_Lep_LepR	NOTEST	0.0418394	0.0817053	0.965566	0	1	1	1.95282950790566	0.512077	NO
Gm16523	Gm16523	Gm16523	100042584	mitochondrial ribosomal protein L40 pseudogene	chr2:38921734-39046250	Ob_PBS_LepR	Ob_Lep_LepR	NOTEST	0.0172878	0.0336995	0.962977	0	1	1	1.94932818459467	0.512997	NO
1700096J18Rik	1700096J18Rik	1700096J18Rik	67927	RIKEN cDNA 1700096J18 gene	chr11:109208180-109214965	Ob_PBS_LepR	Ob_Lep_LepR	NOTEST	0.144717	0.281697	0.960912	0	1	1	1.94654001168778	0.513732	NO
Gm10035	Gm10035	Gm10035	668178	methyltransferase like 7A3	chr15:100165359-100170600	Ob_PBS_LepR	Ob_Lep_LepR	NOTEST	0.0423952	0.0824144	0.958994	0	1	1	1.94395389126894	0.514415	NO
Crct1	Crct1	Crct1	74175	cysteine-rich C-terminal 1	chr3:92818126-92819608	Ob_PBS_LepR	Ob_Lep_LepR	NOTEST	0.060329	0.117183	0.957838	0	1	1	1.94239686739719	0.514828	NO
Serpinb11	Serpinb11	Serpinb11	66957	serine (or cysteine) peptidase inhibitor, clade B (ovalbumin), member 11	chr1:109258890-109277052	Ob_PBS_LepR	Ob_Lep_LepR	NOTEST	0.0190935	0.037087	0.957828	0	1	1	1.94238340377473	0.514831	NO
Gjb3	Gjb3	Gjb3	14620	gap junction protein, beta 3	chr4:127002478-127008080	Ob_PBS_LepR	Ob_Lep_LepR	NOTEST	0.0439086	0.0852784	0.957678	0	1	1	1.94218146063615	0.514885	NO
Gja8	Gja8	Gja8	14616	gap junction protein, alpha 8	chr3:96722944-96729853	Ob_PBS_LepR	Ob_Lep_LepR	NOTEST	0.0563108	0.109209	0.955613	0	1	1	1.93940350986747	0.515622	NO
Cdkn2a	Cdkn2a	Cdkn2a	12578	cyclin-dependent kinase inhibitor 2A	chr4:88920376-88940523	Ob_PBS_LepR	Ob_Lep_LepR	NOTEST	0.0118299	0.0228511	0.949829	0	1	1	1.93164369009282	0.517694	NO
Zfp957	Zfp957	Zfp957	105590	zinc finger protein 957	chr14:79612161-79647174	Ob_PBS_LepR	Ob_Lep_LepR	NOTEST	0.00590827	0.0114122	0.94977	0	1	1	1.93156469581881	0.517715	NO
Cenpa	Cenpa	Cenpa	12615	centromere protein A	chr5:30969274-30977199	Ob_PBS_LepR	Ob_Lep_LepR	OK	0.318003	0.611613	0.943578	1.47171	0.0262	0.674367	1.92329224846118	0.519942	NO
Fam124b	Fam124b	Fam124b	241128	family with sequence similarity 124, member B	chr1:80195273-80210519	Ob_PBS_LepR	Ob_Lep_LepR	NOTEST	0.00566152	0.0108519	0.938687	0	1	1	1.91678297609169	0.521707	NO
Traf3ip3	Traf3ip3	Traf3ip3	215243	TRAF3 interacting protein 3	chr1:194999662-195027740	Ob_PBS_LepR	Ob_Lep_LepR	OK	0.54667	1.04478	0.934465	0.965958	0.0657	0.999646	1.91118177307283	0.523236	NO
Plaur	Plaur	Plaur	18793	plasminogen activator, urokinase receptor	chr7:25247518-25260892	Ob_PBS_LepR	Ob_Lep_LepR	NOTEST	0.106722	0.203629	0.932088	0	1	1	1.90803548189414	0.524099	NO
Cer1	Cer1	Cer1	12622	cerberus 1 homolog (Xenopus laevis)	chr4:82527654-82531055	Ob_PBS_LepR	Ob_Lep_LepR	NOTEST	0.0237923	0.0453357	0.93015	0	1	1	1.90547410188916	0.524804	NO
Cox8b	Cox8b	Cox8b	12869	cytochrome c oxidase subunit VIIIb	chr7:148084840-148086345	Ob_PBS_LepR	Ob_Lep_LepR	OK	0.619364	1.17909	0.92881	1.62077	0.1915	0.999646	1.90370508640055	0.525291	NO
4931440P22Rik	4931440P22Rik	4931440P22Rik	71004	RIKEN cDNA 4931440P22 gene	chr3:65331406-65359440	Ob_PBS_LepR	Ob_Lep_LepR	OK	0.403006	0.766071	0.926677	0.822487	0.2061	0.999646	1.90089257055554	0.526069	NO
2200002J24Rik	2200002J24Rik	2200002J24Rik	69147	RIKEN cDNA 2200002J24 gene	chr7:31483944-31485553	Ob_PBS_LepR	Ob_Lep_LepR	NOTEST	0.0695508	0.132208	0.926673	0	1	1	1.90088730016955	0.52607	NO
Cxcl11	Cxcl11	Cxcl11	56066	chemokine (C-X-C motif) ligand 11	chr5:92760866-92843653	Ob_PBS_LepR	Ob_Lep_LepR	NOTEST	0.0480719	0.091224	0.92422	0	1	1	1.89765798660031	0.526965	NO
Ankmy1	Ankmy1	Ankmy1	241158	ankyrin repeat and MYND domain containing 1	chr1:94766705-94799483	Ob_PBS_LepR	Ob_Lep_LepR	NOTEST	0.0891455	0.168965	0.922492	0	1	1	1.89538641161365	0.527597	NO
Robo3	Robo3	Robo3	19649	roundabout homolog 3 (Drosophila)	chr9:37223629-37240760	Ob_PBS_LepR	Ob_Lep_LepR	NOTEST	0.0563795	0.106788	0.921512	0	1	1	1.89409934269362	0.527955	NO
Mfrp	Mfrp	Mfrp	259172	membrane-type frizzled-related protein	chr9:43909852-43917270	Ob_PBS_LepR	Ob_Lep_LepR	NOTEST	0.0438834	0.0830188	0.919762	0	1	1	1.89180317877386	0.528596	NO
Gm4847	Gm4847	Gm4847	226604	predicted gene 4847	chr1:168559101-168577824	Ob_PBS_LepR	Ob_Lep_LepR	NOTEST	0.00579831	0.0109615	0.918743	0	1	1	1.89046743785534	0.52897	NO
Frrs1	Frrs1	Frrs1	20321	ferric-chelate reductase 1	chr3:116562484-116606668	Ob_PBS_LepR	Ob_Lep_LepR	NOTEST	0.0852161	0.160971	0.917599	0	1	1	1.88896896628054	0.529389	NO
Scnn1g	Scnn1g	Scnn1g	20278	sodium channel, nonvoltage-gated 1 gamma	chr7:128878020-128911991	Ob_PBS_LepR	Ob_Lep_LepR	NOTEST	0.0137837	0.0260087	0.91603	0	1	1	1.88691573869249	0.529965	NO
4833423E24Rik	4833423E24Rik	4833423E24Rik	228151	RIKEN cDNA 4833423E24 gene	chr2:85324248-85359092	Ob_PBS_LepR	Ob_Lep_LepR	NOTEST	0.137604	0.259123	0.913112	0	1	1	1.88310311338075	0.531038	NO
Slc2a2	Slc2a2	Slc2a2	20526	solute carrier family 2 (facilitated glucose transporter), member 2	chr3:28596824-28627282	Ob_PBS_LepR	Ob_Lep_LepR	NOTEST	0.0248779	0.0468259	0.912443	0	1	1	1.88223009177961	0.531285	NO
Ccl28	Ccl28	Ccl28	56838	chemokine (C-C motif) ligand 28	chr13_random:362538-393978	Ob_PBS_LepR	Ob_Lep_LepR	OK	0.396817	0.745352	0.909448	1.85318	0.0018	0.155309	1.87832668074348	0.532389	NO
4931406B18Rik	4931406B18Rik	4931406B18Rik	74054	RIKEN cDNA 4931406B18 gene	chr7:50747413-50761308	Ob_PBS_LepR	Ob_Lep_LepR	NOTEST	0.0143898	0.026998	0.907803	0	1	1	1.87618618229595	0.532996	NO
C86187	C86187	C86187	97402	expressed sequence C86187	chr7:54223116-54231281	Ob_PBS_LepR	Ob_Lep_LepR	NOTEST	0.0245491	0.0460446	0.90736	0	1	1	1.87561016112724	0.53316	NO
Ccl3	Ccl3	Ccl3	20302	chemokine (C-C motif) ligand 3	chr11:83461344-83462880	Ob_PBS_LepR	Ob_Lep_LepR	NOTEST	0.156509	0.293092	0.905103	0	1	1	1.87267818838192	0.533995	NO
Hist1h3f	Hist1h3f	Hist1h3f	260423	histone cluster 1, H3f	chr13:23635920-23636923	Ob_PBS_LepR	Ob_Lep_LepR	NOTEST	0.029572	0.055253	0.90182	0	1	1	1.86842156281829	0.535211	NO
Defb47	Defb47	Defb47	654465	defensin beta 47	chr14:63616913-63619997	Ob_PBS_LepR	Ob_Lep_LepR	OK	0.55105	1.02947	0.901647	1.41881	0.2353	0.999646	1.86819752548428	0.535275	NO
1700019N19Rik	1700019N19Rik	1700019N19Rik	67507	RIKEN cDNA 1700019N19 gene	chr19:58860292-58868904	Ob_PBS_LepR	Ob_Lep_LepR	NOTEST	0.0522452	0.0974797	0.899804	0	1	1	1.86581248245242	0.53596	NO
4931423N10Rik	4931423N10Rik	4931423N10Rik	70981	RIKEN cDNA 4931423N10 gene	chr2:23062995-23122649	Ob_PBS_LepR	Ob_Lep_LepR	NOTEST	0.116667	0.217654	0.899637	0	1	1	1.86559651674778	0.536022	NO
Snora7a	Snora7a	Snora7a	100217451	small nucleolar RNA, H/ACA box 7A	chr6:115724574-115758761	Ob_PBS_LepR	Ob_Lep_LepR	OK	17.9661	33.386	0.893966	0.115462	0.5844	0.999646	1.85827755395097	0.538133	NO
4933422H20Rik	4933422H20Rik	4933422H20Rik	432613	RIKEN cDNA 4933422H20 gene	chr11:115301858-115309582	Ob_PBS_LepR	Ob_Lep_LepR	NOTEST	0.0471431	0.0875038	0.892299	0	1	1	1.85613159822496	0.538755	NO
Hist1h2bg	Hist1h2bg	Hist1h2bg	319181	histone cluster 1, H2bg	chr13:23663268-23663883	Ob_PBS_LepR	Ob_Lep_LepR	NOTEST	0.200256	0.369162	0.882408	0	1	1	1.8434496337083	0.542461	NO
Ager	Ager	Ager	11596	advanced glycosylation end product-specific receptor	chr17:34734806-34737877	Ob_PBS_LepR	Ob_Lep_LepR	NOTEST	0.156238	0.287691	0.880772	0	1	1	1.84136036731976	0.543077	NO
Ovol2	Ovol2	Ovol2	107586	ovo-like 2 (Drosophila)	chr2:144130911-144157816	Ob_PBS_LepR	Ob_Lep_LepR	NOTEST	0.0626251	0.115132	0.878473	0	1	1	1.83842841275716	0.543943	NO
Gm13939	Gm13939	Gm13939	100038454	predicted gene 13939	chr2:109742552-109753476	Ob_PBS_LepR	Ob_Lep_LepR	NOTEST	0.014635	0.0268856	0.877411	0	1	1	1.83707560257296	0.544343	NO
Sgol1	Sgol1	Sgol1	72415	shugoshin-like 1 (S. pombe)	chr17:53814111-53828640	Ob_PBS_LepR	Ob_Lep_LepR	NOTEST	0.0453117	0.0832159	0.876976	0	1	1	1.83652177283039	0.544508	NO
Mfi2	Mfi2	Mfi2	30060	antigen p97 (melanoma associated) identified by monoclonal antibodies 133.2 and 96.5	chr16:31878895-31899105	Ob_PBS_LepR	Ob_Lep_LepR	NOTEST	0.0976411	0.178973	0.874182	0	1	1	1.83296850885153	0.545563	NO
Steap1	Steap1	Steap1	70358	six transmembrane epithelial antigen of the prostate 1	chr5:5736321-5749317	Ob_PBS_LepR	Ob_Lep_LepR	NOTEST	0.0850633	0.155832	0.87338	0	1	1	1.83194983742246	0.545866	NO
2200001I15Rik	2200001I15Rik	2200001I15Rik	69134	family with sequence similarity 25, member C	chr14:35165067-35168579	Ob_PBS_LepR	Ob_Lep_LepR	NOTEST	0.324238	0.593545	0.872307	0	1	1	1.83058783691922	0.546273	NO
Ptk6	Ptk6	Ptk6	20459	PTK6 protein tyrosine kinase 6	chr2:180929828-180937494	Ob_PBS_LepR	Ob_Lep_LepR	NOTEST	0.0274193	0.0500992	0.869593	0	1	1	1.82714736955037	0.547301	NO
Myom2	Myom2	Myom2	17930	myomesin 2	chr8:15057652-15133419	Ob_PBS_LepR	Ob_Lep_LepR	NOTEST	0.0171227	0.0312026	0.865752	0	1	1	1.82228928190849	0.54876	NO
Pdia2	Pdia2	Pdia2	69191	protein disulfide isomerase associated 2	chr17:26332943-26336032	Ob_PBS_LepR	Ob_Lep_LepR	NOTEST	0.0099205	0.0180326	0.862121	0	1	1	1.81770867920123	0.550143	NO
Yipf7	Yipf7	Yipf7	75581	Yip1 domain family, member 7	chr5:69907916-69933871	Ob_PBS_LepR	Ob_Lep_LepR	NOTEST	0.0485817	0.0881587	0.859688	0	1	1	1.81464582940468	0.551072	NO
Serpinb9e	Serpinb9e	Serpinb9e	20710	serine (or cysteine) peptidase inhibitor, clade B, member 9e	chr13:33341478-33352715	Ob_PBS_LepR	Ob_Lep_LepR	NOTEST	0.00494061	0.00896382	0.859423	0	1	1	1.81431253860602	0.551173	NO
Clec2e	Clec2e	Clec2e	232409	C-type lectin domain family 2, member e	chr6:129041849-129050934	Ob_PBS_LepR	Ob_Lep_LepR	NOTEST	0.00729105	0.0131928	0.855555	0	1	1	1.80945471247728	0.552653	NO
Gm6289	Gm6289	Gm6289	622139	predicted gene 6289	chr3:144542288-144558975	Ob_PBS_LepR	Ob_Lep_LepR	NOTEST	0.0467969	0.0846753	0.855527	0	1	1	1.80941959470196	0.552663	NO
Zpld1	Zpld1	Zpld1	239852	zona pellucida like domain containing 1	chr16:55225287-55283350	Ob_PBS_LepR	Ob_Lep_LepR	NOTEST	0.01004	0.0181446	0.853783	0	1	1	1.80723360174165	0.553332	NO
Ccdc146	Ccdc146	Ccdc146	75172	coiled-coil domain containing 146	chr5:20798778-20930495	Ob_PBS_LepR	Ob_Lep_LepR	NOTEST	0.136257	0.244574	0.843941	0	1	1	1.79494669426133	0.55712	NO
4931440L10Rik	4931440L10Rik	4931440L10Rik	71001	RIKEN cDNA 4931440L10 gene	chr1:136437521-136443599	Ob_PBS_LepR	Ob_Lep_LepR	NOTEST	0.00741727	0.0133134	0.843923	0	1	1	1.79492429948071	0.557127	NO
Gm12238	Gm12238	Gm12238	100303747	predicted gene 12238	chr11:55283253-55314389	Ob_PBS_LepR	Ob_Lep_LepR	OK	1.92884	3.46201	0.843881	0.0654963	0.66615	0.999646	1.79487204607919	0.557143	NO
Snora2b	Snora2b	Snora2b	100217416	small nucleolar RNA, H/ACA box 2B	chr15:98349531-98364652	Ob_PBS_LepR	Ob_Lep_LepR	OK	2.97148	5.33343	0.843881	0.0690578	0.6944	0.999646	1.79487204607919	0.557143	NO
1700016C15Rik	1700016C15Rik	1700016C15Rik	69428	RIKEN cDNA 1700016C15 gene	chr1:179659944-179683436	Ob_PBS_LepR	Ob_Lep_LepR	NOTEST	0.0157388	0.0282492	0.843881	0	1	1	1.79487204607919	0.557143	NO
1700039E15Rik	1700039E15Rik	1700039E15Rik	76713	RIKEN cDNA 1700039E15 gene	chr7:52538242-52544363	Ob_PBS_LepR	Ob_Lep_LepR	NOTEST	0.00561196	0.0100727	0.843881	0	1	1	1.79487204607919	0.557143	NO
2310021H06Rik	2310021H06Rik	2310021H06Rik	67135	BPI fold containing family A, member 5	chr2:153988342-153994182	Ob_PBS_LepR	Ob_Lep_LepR	NOTEST	0.00973453	0.0174722	0.843881	0	1	1	1.79487204607919	0.557143	NO
Apoa5	Apoa5	Apoa5	66113	apolipoprotein A-V	chr9:46076690-46080002	Ob_PBS_LepR	Ob_Lep_LepR	NOTEST	0.00405039	0.00726993	0.843881	0	1	1	1.79487204607919	0.557143	NO
Capn13	Capn13	Capn13	381122	calpain 13	chr17:73655803-73748636	Ob_PBS_LepR	Ob_Lep_LepR	NOTEST	0.0035579	0.00638598	0.843881	0	1	1	1.79487204607919	0.557143	NO
Cd79b	Cd79b	Cd79b	15985	CD79B antigen	chr11:106172654-106175843	Ob_PBS_LepR	Ob_Lep_LepR	NOTEST	0.00862761	0.0154855	0.843881	0	1	1	1.79487204607919	0.557143	NO
Gdf2	Gdf2	Gdf2	12165	growth differentiation factor 2	chr14:34754224-34760384	Ob_PBS_LepR	Ob_Lep_LepR	NOTEST	0.00307989	0.00552802	0.843881	0	1	1	1.79487204607919	0.557143	NO
Gm10696	Gm10696	Gm10696	100043188	predicted gene 10696	chr3:93978333-93982115	Ob_PBS_LepR	Ob_Lep_LepR	NOTEST	0.00419712	0.00753329	0.843881	0	1	1	1.79487204607919	0.557143	NO
Gsc2	Gsc2	Gsc2	195333	goosecoid homebox 2	chr16:17913646-17915152	Ob_PBS_LepR	Ob_Lep_LepR	NOTEST	0.0164642	0.0295511	0.843881	0	1	1	1.79487204607919	0.557143	NO
Hrasls5	Hrasls5	Hrasls5	66727	HRAS-like suppressor family, member 5	chr19:7687058-7713728	Ob_PBS_LepR	Ob_Lep_LepR	NOTEST	0.0102098	0.0183253	0.843881	0	1	1	1.79487204607919	0.557143	NO
Krt32	Krt32	Krt32	16670	keratin 32	chr11:99942161-99949540	Ob_PBS_LepR	Ob_Lep_LepR	NOTEST	0.00583739	0.0104774	0.843881	0	1	1	1.79487204607919	0.557143	NO
Ly9	Ly9	Ly9	17085	lymphocyte antigen 9	chr1:173518743-173537491	Ob_PBS_LepR	Ob_Lep_LepR	NOTEST	0.00763886	0.0137108	0.843881	0	1	1	1.79487204607919	0.557143	NO
Mir3070b	Mir3070b	Mir3070b	100526519	microRNA 3070b	chr12:110826801-110826890	Ob_PBS_LepR	Ob_Lep_LepR	NOTEST	8.68307	15.585	0.843881	0	1	1	1.79487204607919	0.557143	NO
Mir344f	Mir344f	Mir344f	100526527	microRNA Mir344f	chr7:69191066-69191134	Ob_PBS_LepR	Ob_Lep_LepR	NOTEST	44.1308	79.2092	0.843881	0	1	1	1.79487204607919	0.557143	NO
Npy6r	Npy6r	Npy6r	18169	neuropeptide Y receptor Y6	chr18:44429780-44437354	Ob_PBS_LepR	Ob_Lep_LepR	NOTEST	0.00362868	0.00651301	0.843881	0	1	1	1.79487204607919	0.557143	NO
Speer4c	Speer4c	Speer4c	66773	predicted gene 17019	chr5:15028949-15033007	Ob_PBS_LepR	Ob_Lep_LepR	NOTEST	0.00886857	0.0159179	0.843881	0	1	1	1.79487204607919	0.557143	NO
Fam167b	Fam167b	Fam167b	230766	family with sequence similarity 167, member B	chr4:129254058-129255824	Ob_PBS_LepR	Ob_Lep_LepR	NOTEST	0.0513545	0.0921606	0.84366	0	1	1	1.79459711871707	0.557228	NO
Tigit	Tigit	Tigit	100043314	T cell immunoreceptor with Ig and ITIM domains	chr16:43648973-43664297	Ob_PBS_LepR	Ob_Lep_LepR	OK	0.294811	0.528902	0.843208	1.12671	0.0898	0.999646	1.79403495497557	0.557403	NO
Dtl	Dtl	Dtl	76843	denticleless homolog (Drosophila)	chr1:193361243-193399413	Ob_PBS_LepR	Ob_Lep_LepR	NOTEST	0.0592462	0.106124	0.840955	0	1	1	1.79123546776869	0.558274	NO
Tsix	Tsix	Tsix	22097	X (inactive)-specific transcript, opposite strand	chrX:100626855-100680296	Ob_PBS_LepR	Ob_Lep_LepR	NOTEST	0.00366852	0.00656965	0.840617	0	1	1	1.7908158595671	0.558405	NO
Vmo1	Vmo1	Vmo1	327956	vitelline membrane outer layer 1 homolog (chicken)	chr11:70327017-70328118	Ob_PBS_LepR	Ob_Lep_LepR	OK	0.481342	0.861961	0.84056	1.2788	0.08745	0.999646	1.79074510692386	0.558427	NO
Ugt1a6a	Ugt1a6a	Ugt1a6a	94284	UDP glucuronosyltransferase 1 family, polypeptide A6A	chr1:89951985-90116577	Ob_PBS_LepR	Ob_Lep_LepR	NOTEST	0.0255579	0.0457423	0.839761	0	1	1	1.78975362281569	0.558736	NO
Fkbp6	Fkbp6	Fkbp6	94244	FK506 binding protein 6	chr5:135767573-135825861	Ob_PBS_LepR	Ob_Lep_LepR	NOTEST	0.177089	0.316334	0.836969	0	1	1	1.78629332120358	0.559818	NO
Klhl31	Klhl31	Klhl31	244923	kelch-like 31	chr9:77484538-77507929	Ob_PBS_LepR	Ob_Lep_LepR	NOTEST	0.00767043	0.01369	0.835745	0	1	1	1.78477845095621	0.560294	NO
Ptgir	Ptgir	Ptgir	19222	prostaglandin I receptor (IP)	chr7:17491838-17496254	Ob_PBS_LepR	Ob_Lep_LepR	NOTEST	0.0215174	0.0383906	0.835252	0	1	1	1.78416865787533	0.560485	NO
Mir3102	Mir3102	Mir3102	100526508	microRNA 3102	chr7:108018259-108080675	Ob_PBS_LepR	Ob_Lep_LepR	OK	4.15186	7.40658	0.835051	0.0399476	0.6457	0.999646	1.78392010020413	0.560563	NO
Sele	Sele	Sele	20339	selectin, endothelial cell	chr1:165978364-165987808	Ob_PBS_LepR	Ob_Lep_LepR	NOTEST	0.00637325	0.0113663	0.834669	0	1	1	1.78344781240386	0.560712	NO
Olfr558	Olfr558	Olfr558	259097	olfactory receptor 558	chr7:109850836-109860568	Ob_PBS_LepR	Ob_Lep_LepR	NOTEST	0.0261441	0.0465307	0.831697	0	1	1	1.7797776319515	0.561868	NO
A1cf	A1cf	A1cf	69865	APOBEC1 complementation factor	chr19:31943250-32023896	Ob_PBS_LepR	Ob_Lep_LepR	NOTEST	0.0146534	0.0260797	0.831693	0	1	1	1.77977269736695	0.56187	NO
Aoah	Aoah	Aoah	27052	acyloxyacyl hydrolase	chr13:20885987-21116121	Ob_PBS_LepR	Ob_Lep_LepR	NOTEST	0.0228717	0.0407051	0.831647	0	1	1	1.77971595062798	0.561887	NO
Tmem211	Tmem211	Tmem211	333048	transmembrane protein 211	chr5:113655928-113668283	Ob_PBS_LepR	Ob_Lep_LepR	NOTEST	0.0238284	0.0423579	0.82995	0	1	1	1.7776237535209	0.562549	NO
Mfap5	Mfap5	Mfap5	50530	microfibrillar associated protein 5	chr6:122463693-122479305	Ob_PBS_LepR	Ob_Lep_LepR	NOTEST	0.06072	0.107751	0.827454	0	1	1	1.7745509537931	0.563523	NO
Gbp11	Gbp11	Gbp11	634650	guanylate binding protein 11	chr5:105752044-105775491	Ob_PBS_LepR	Ob_Lep_LepR	NOTEST	0.039644	0.0703335	0.827111	0	1	1	1.77412910537051	0.563657	NO
Gm6682	Gm6682	Gm6682	626534	tubulin, alpha 1C pseudogene	chr12:4788975-4790318	Ob_PBS_LepR	Ob_Lep_LepR	OK	1.03087	1.82877	0.827008	1.85813	0.00485	0.285567	1.77400244743538	0.563697	NO
Ccdc63	Ccdc63	Ccdc63	330188	coiled-coil domain containing 63	chr5:122558064-122588071	Ob_PBS_LepR	Ob_Lep_LepR	NOTEST	0.0796629	0.141299	0.826769	0	1	1	1.77370858667092	0.56379	NO
Abca12	Abca12	Abca12	74591	ATP-binding cassette, sub-family A (ABC1), member 12	chr1:71289663-71461484	Ob_PBS_LepR	Ob_Lep_LepR	NOTEST	0.00995531	0.0176259	0.824156	0	1	1	1.77049896456187	0.564813	NO
Cyp2d26	Cyp2d26	Cyp2d26	76279	cytochrome P450, family 2, subfamily d, polypeptide 26	chr15:82620536-82624675	Ob_PBS_LepR	Ob_Lep_LepR	NOTEST	0.0289485	0.0511366	0.820865	0	1	1	1.7664647985161	0.566102	NO
Itgal	Itgal	Itgal	16408	integrin alpha L	chr7:134439861-134477412	Ob_PBS_LepR	Ob_Lep_LepR	NOTEST	0.0257097	0.0453072	0.817427	0	1	1	1.76226025401933	0.567453	NO
Akr1c18	Akr1c18	Akr1c18	105349	aldo-keto reductase family 1, member C18	chr13:4131872-4149877	Ob_PBS_LepR	Ob_Lep_LepR	NOTEST	0.00805018	0.0141312	0.811792	0	1	1	1.75539049422796	0.569674	NO
Olfr330	Olfr330	Olfr330	258879	olfactory receptor 330	chr11:58342430-58348327	Ob_PBS_LepR	Ob_Lep_LepR	NOTEST	0.00976781	0.0171378	0.811072	0	1	1	1.75451465713665	0.569958	NO
Gipr	Gipr	Gipr	381853	gastric inhibitory polypeptide receptor	chr7:19742473-19751476	Ob_PBS_LepR	Ob_Lep_LepR	OK	0.313136	0.549096	0.810272	1.37461	0.03065	0.722487	1.75354201732431	0.570274	NO
Olfr49	Olfr49	Olfr49	18348	olfactory receptor 49	chr14:54901570-54902600	Ob_PBS_LepR	Ob_Lep_LepR	NOTEST	0.0936545	0.164174	0.809802	0	1	1	1.75297084289624	0.57046	NO
Tmod4	Tmod4	Tmod4	50874	tropomodulin 4	chr3:94928435-94933130	Ob_PBS_LepR	Ob_Lep_LepR	NOTEST	0.0695091	0.121703	0.808088	0	1	1	1.75088945505124	0.571138	NO
Prss44	Prss44	Prss44	73336	protease, serine, 44	chr9:110716497-110720503	Ob_PBS_LepR	Ob_Lep_LepR	NOTEST	0.0202809	0.0354879	0.807206	0	1	1	1.74981936574052	0.571488	NO
Usp26	Usp26	Usp26	83563	ubiquitin specific peptidase 26	chrX:49107135-49154410	Ob_PBS_LepR	Ob_Lep_LepR	NOTEST	0.00809619	0.0141538	0.805879	0	1	1	1.74821061083388	0.572013	NO
E030011O05Rik	E030011O05Rik	E030011O05Rik	319859	RIKEN cDNA E030011O05 gene	chr9:96585841-96653250	Ob_PBS_LepR	Ob_Lep_LepR	OK	0.307592	0.536447	0.802418	0.31602	0.5604	0.999646	1.74402171091866	0.573387	NO
1700007I08Rik	1700007I08Rik	1700007I08Rik	70362	actin-like 10	chr2:154370140-154384589	Ob_PBS_LepR	Ob_Lep_LepR	NOTEST	0.0639925	0.111359	0.799244	0	1	1	1.74018899506162	0.57465	NO
Gm16386	Gm16386	Gm16386	100042679	zinc finger protein 946 pseudogene	chr17:22916824-22954714	Ob_PBS_LepR	Ob_Lep_LepR	OK	0.805029	1.40022	0.798543	1.49349	0.0688	0.999646	1.7393436492794	0.57493	NO
Grb7	Grb7	Grb7	14786	growth factor receptor bound protein 7	chr11:98308147-98316687	Ob_PBS_LepR	Ob_Lep_LepR	OK	0.423452	0.736391	0.798272	1.56951	0.0102	0.435931	1.7390169566331	0.575038	NO
Col16a1	Col16a1	Col16a1	107581	collagen, type XVI, alpha 1	chr4:129725083-129776521	Ob_PBS_LepR	Ob_Lep_LepR	OK	0.60495	1.05173	0.797875	1.99667	0.00055	0.0628788	1.7385384807734	0.575196	NO
Nlrp12	Nlrp12	Nlrp12	378425	NLR family, pyrin domain containing 12	chr7:3221510-3249741	Ob_PBS_LepR	Ob_Lep_LepR	NOTEST	0.0181445	0.0315265	0.797035	0	1	1	1.73752652244629	0.575531	NO
Jsrp1	Jsrp1	Jsrp1	71912	junctional sarcoplasmic reticulum protein 1	chr10:80271245-80276240	Ob_PBS_LepR	Ob_Lep_LepR	OK	1.01644	1.76312	0.794598	1.78438	0.00755	0.369923	1.7345939707323	0.576504	NO
Hist1h3e	Hist1h3e	Hist1h3e	319151	histone cluster 1, H3e	chr13:23653823-23654234	Ob_PBS_LepR	Ob_Lep_LepR	OK	0.654914	1.13539	0.793805	1.23986	0.22875	0.999646	1.73364078588907	0.576821	NO
Gm5640	Gm5640	Gm5640	434797	predicted gene 5640	chrX:71884457-71890974	Ob_PBS_LepR	Ob_Lep_LepR	NOTEST	0.0365503	0.0633262	0.792918	0	1	1	1.73257523377117	0.577176	NO
Gys2	Gys2	Gys2	232493	glycogen synthase 2	chr6:142371132-142421629	Ob_PBS_LepR	Ob_Lep_LepR	NOTEST	0.0622617	0.107688	0.790439	0	1	1	1.72960068553024	0.578168	NO
1700011H14Rik	1700011H14Rik	1700011H14Rik	67082	RIKEN cDNA 1700011H14 gene	chr14:49846033-49865103	Ob_PBS_LepR	Ob_Lep_LepR	NOTEST	0.0267162	0.0461728	0.789325	0	1	1	1.72826566225406	0.578615	NO
Ccnb1	Ccnb1	Ccnb1	268697	cyclin B1	chr13:101548693-101556441	Ob_PBS_LepR	Ob_Lep_LepR	NOTEST	0.0423797	0.0732106	0.788679	0	1	1	1.72749196465116	0.578874	NO
Ropn1	Ropn1	Ropn1	76378	ropporin, rhophilin associated protein 1	chr16:34651296-34678696	Ob_PBS_LepR	Ob_Lep_LepR	NOTEST	0.231143	0.399046	0.787768	0	1	1	1.72640147195277	0.57924	NO
Gm4787	Gm4787	Gm4787	214321	predicted gene 4787	chr12:82477977-82480473	Ob_PBS_LepR	Ob_Lep_LepR	NOTEST	0.126904	0.218953	0.786879	0	1	1	1.72533797752515	0.579597	NO
Myh6	Myh6	Myh6	17888	myosin, heavy polypeptide 6, cardiac muscle, alpha	chr14:55560757-55585444	Ob_PBS_LepR	Ob_Lep_LepR	OK	0.432424	0.74593	0.786596	1.80562	0.0006	0.066922	1.72499956729486	0.57971	NO
Morc1	Morc1	Morc1	17450	microrchidia 1	chr16:48431349-48631018	Ob_PBS_LepR	Ob_Lep_LepR	NOTEST	0.0339719	0.05852	0.784589	0	1	1	1.72260150878364	0.580517	NO
Hist1h4c	Hist1h4c	Hist1h4c	319155	histone cluster 1, H4c	chr13:23790006-23790318	Ob_PBS_LepR	Ob_Lep_LepR	OK	1.00835	1.73436	0.782404	1.67894	0.25275	0.999646	1.71999455764216	0.581397	NO
Ifi202b	Ifi202b	Ifi202b	26388	interferon activated gene 202B	chr1:175892699-175912975	Ob_PBS_LepR	Ob_Lep_LepR	NOTEST	0.0441193	0.0757526	0.779887	0	1	1	1.71699638278277	0.582412	NO
Abo	Abo	Abo	80908	ABO blood group (transferase A, alpha 1-3-N-acetylgalactosaminyltransferase, transferase B, alpha 1-3-galactosyltransferase)	chr2:26698022-26720499	Ob_PBS_LepR	Ob_Lep_LepR	NOTEST	0.00569564	0.00977211	0.778813	0	1	1	1.71571865752603	0.582846	NO
Spem1	Spem1	Spem1	74288	sperm maturation 1	chr11:69634372-69635667	Ob_PBS_LepR	Ob_Lep_LepR	NOTEST	0.0285705	0.0490157	0.778717	0	1	1	1.71560449375161	0.582885	NO
Cldn3	Cldn3	Cldn3	12739	claudin 3	chr5:135462083-135477220	Ob_PBS_LepR	Ob_Lep_LepR	NOTEST	0.213841	0.366841	0.778614	0	1	1	1.7154820139828	0.582927	NO
1700110M21Rik	1700110M21Rik	1700110M21Rik	76627	RIKEN cDNA 1700110M21 gene	chr14:101596906-101599286	Ob_PBS_LepR	Ob_Lep_LepR	NOTEST	0.0468901	0.0804243	0.778348	0	1	1	1.71516574745519	0.583034	NO
Birc7	Birc7	Birc7	329581	baculoviral IAP repeat-containing 7 (livin)	chr2:180663727-180668715	Ob_PBS_LepR	Ob_Lep_LepR	NOTEST	0.0722438	0.123898	0.778211	0	1	1	1.71500288105293	0.583089	NO
Gm10220	Gm10220	Gm10220	434689	predicted gene 10220	chr5:26441303-26447965	Ob_PBS_LepR	Ob_Lep_LepR	NOTEST	0.0698338	0.11953	0.775371	0	1	1	1.71163015348416	0.584238	NO
Col17a1	Col17a1	Col17a1	12821	collagen, type XVII, alpha 1	chr19:47720830-47766532	Ob_PBS_LepR	Ob_Lep_LepR	NOTEST	0.0701547	0.120075	0.775329	0	1	1	1.71158032492164	0.584255	NO
Myocd	Myocd	Myocd	214384	myocardin	chr11:64990071-65083491	Ob_PBS_LepR	Ob_Lep_LepR	NOTEST	0.0188079	0.0320999	0.771231	0	1	1	1.70672545010395	0.585917	NO
Gdf6	Gdf6	Gdf6	242316	growth differentiation factor 6	chr4:9771518-9789492	Ob_PBS_LepR	Ob_Lep_LepR	NOTEST	0.0183656	0.0313408	0.77104	0	1	1	1.70649950978118	0.585995	NO
Irgm2	Irgm2	Irgm2	54396	immunity-related GTPase family M member 2	chr11:58028478-58036285	Ob_PBS_LepR	Ob_Lep_LepR	OK	0.282898	0.482449	0.770093	1.458	0.0121	0.473539	1.70537971335272	0.58638	NO
Fam71f1	Fam71f1	Fam71f1	330277	family with sequence similarity 71, member F1	chr6:29269139-29286022	Ob_PBS_LepR	Ob_Lep_LepR	NOTEST	0.0130519	0.022258	0.770065	0	1	1	1.70534661545798	0.586391	NO
Fbxo48	Fbxo48	Fbxo48	319701	F-box protein 48	chr11:16851412-16854775	Ob_PBS_LepR	Ob_Lep_LepR	NOTEST	0.0863136	0.147068	0.768823	0	1	1	1.70387913341965	0.586896	NO
Pnldc1	Pnldc1	Pnldc1	240023	poly(A)-specific ribonuclease (PARN)-like domain containing 1	chr17:13081767-13102866	Ob_PBS_LepR	Ob_Lep_LepR	OK	0.46217	0.787417	0.768703	1.42048	0.02055	0.607598	1.70373741463157	0.586945	NO
Pnmt	Pnmt	Pnmt	18948	phenylethanolamine-N-methyltransferase	chr11:98247945-98249411	Ob_PBS_LepR	Ob_Lep_LepR	NOTEST	0.211039	0.35923	0.767398	0	1	1	1.70219698371554	0.587476	NO
Gimap3	Gimap3	Gimap3	83408	GTPase, IMAP family member 3	chr6:48714462-48720850	Ob_PBS_LepR	Ob_Lep_LepR	NOTEST	0.0134575	0.0229049	0.767248	0	1	1	1.70202001195975	0.587537	NO
Cd1d2	Cd1d2	Cd1d2	12480	CD1d2 antigen	chr3:86790507-86793454	Ob_PBS_LepR	Ob_Lep_LepR	NOTEST	0.0227692	0.0386716	0.764187	0	1	1	1.69841262436223	0.588785	NO
4933425L06Rik	4933425L06Rik	4933425L06Rik	66763	RIKEN cDNA 4933425L06 gene	chr13:105872201-105911862	Ob_PBS_LepR	Ob_Lep_LepR	NOTEST	0.00412432	0.00700317	0.763853	0	1	1	1.69801946840003	0.588921	NO
Slc36a2	Slc36a2	Slc36a2	246049	solute carrier family 36 (proton/amino acid symporter), member 2	chr11:54971969-54998579	Ob_PBS_LepR	Ob_Lep_LepR	NOTEST	0.0655835	0.111213	0.761925	0	1	1	1.69575177155788	0.589709	NO
Krt33a	Krt33a	Krt33a	71888	keratin 33A	chr11:99872512-99877526	Ob_PBS_LepR	Ob_Lep_LepR	NOTEST	0.00615511	0.0104347	0.761538	0	1	1	1.69529695061152	0.589867	NO
Anks4b	Anks4b	Anks4b	72074	ankyrin repeat and sterile alpha motif domain containing 4B	chr7:127317371-127327230	Ob_PBS_LepR	Ob_Lep_LepR	NOTEST	0.00939194	0.015919	0.761253	0	1	1	1.69496208295271	0.589984	NO
Ppil5	Ppil5	Ppil5	69706	leucine rich repeat protein 1	chr12:70269800-70279997	Ob_PBS_LepR	Ob_Lep_LepR	NOTEST	0.0132233	0.022413	0.761253	0	1	1	1.69496208295271	0.589984	NO
Rgs18	Rgs18	Rgs18	64214	regulator of G-protein signaling 18	chr1:146599970-146622551	Ob_PBS_LepR	Ob_Lep_LepR	NOTEST	0.0200235	0.0338496	0.757445	0	1	1	1.69049412216441	0.591543	NO
Iqcf5	Iqcf5	Iqcf5	75470	IQ motif containing F5	chr9:106416903-106418334	Ob_PBS_LepR	Ob_Lep_LepR	NOTEST	0.325113	0.549513	0.757215	0	1	1	1.6902246385621	0.591637	NO
Slc18a3	Slc18a3	Slc18a3	20508	solute carrier family 18 (vesicular monoamine), member 3	chr14:33221388-33279095	Ob_PBS_LepR	Ob_Lep_LepR	OK	1.09877	1.85528	0.755754	1.00378	0.07545	0.999646	1.68851383470277	0.592237	NO
Mc1r	Mc1r	Mc1r	17199	melanocortin 1 receptor	chr8:125930981-125934647	Ob_PBS_LepR	Ob_Lep_LepR	NOTEST	0.118916	0.200361	0.752662	0	1	1	1.68489886834135	0.593507	NO
Tlr12	Tlr12	Tlr12	384059	toll-like receptor 12	chr4:128292689-128295863	Ob_PBS_LepR	Ob_Lep_LepR	NOTEST	0.020854	0.0351188	0.751918	0	1	1	1.68403018747293	0.593814	NO
Vtcn1	Vtcn1	Vtcn1	242122	V-set domain containing T cell activation inhibitor 1	chr3:100629381-100700845	Ob_PBS_LepR	Ob_Lep_LepR	NOTEST	0.00976964	0.0164389	0.750736	0	1	1	1.68265102664555	0.5943	NO
Socs1	Socs1	Socs1	12703	suppressor of cytokine signaling 1	chr16:10783901-10785629	Ob_PBS_LepR	Ob_Lep_LepR	OK	1.97687	3.32443	0.749888	2.18015	0.00335	0.230948	1.68166227381983	0.59465	NO
Cd4	Cd4	Cd4	12504	CD4 antigen	chr6:124814710-124838227	Ob_PBS_LepR	Ob_Lep_LepR	OK	0.395543	0.665142	0.749829	1.42996	0.0139	0.514922	1.68159350249771	0.594674	NO
Wnt2	Wnt2	Wnt2	22413	wingless-related MMTV integration site 2	chr6:17938939-17980445	Ob_PBS_LepR	Ob_Lep_LepR	NOTEST	0.219009	0.368234	0.749635	0	1	1	1.68136739289234	0.594754	NO
2610528J11Rik	2610528J11Rik	2610528J11Rik	66451	RIKEN cDNA 2610528J11 gene	chr4:118199879-118202822	Ob_PBS_LepR	Ob_Lep_LepR	NOTEST	0.0120629	0.0202645	0.748378	0	1	1	1.67990307902276	0.595272	NO
Fut7	Fut7	Fut7	14347	fucosyltransferase 7	chr2:25279213-25281893	Ob_PBS_LepR	Ob_Lep_LepR	NOTEST	0.0899939	0.150945	0.746126	0	1	1	1.67728285057391	0.596202	NO
Tmco2	Tmco2	Tmco2	69469	transmembrane and coiled-coil domains 2	chr4:120778255-120781831	Ob_PBS_LepR	Ob_Lep_LepR	NOTEST	0.102729	0.172297	0.746055	0	1	1	1.67720030772963	0.596232	NO
Mkrn3	Mkrn3	Mkrn3	22652	makorin, ring finger protein, 3	chr7:69562478-69565025	Ob_PBS_LepR	Ob_Lep_LepR	OK	0.47796	0.800978	0.744874	1.54228	0.01215	0.473539	1.67582790192583	0.59672	NO
Gm13547	Gm13547	Gm13547	433416	predicted gene 13547	chr2:29617047-29619609	Ob_PBS_LepR	Ob_Lep_LepR	NOTEST	0.245087	0.410707	0.744819	0	1	1	1.67576401539742	0.596743	NO
Ptprcap	Ptprcap	Ptprcap	19265	protein tyrosine phosphatase, receptor type, C polypeptide-associated protein	chr19:4154645-4156710	Ob_PBS_LepR	Ob_Lep_LepR	NOTEST	0.102623	0.17193	0.744463	0	1	1	1.67535055421993	0.59689	NO
Ascl3	Ascl3	Ascl3	56787	achaete-scute complex homolog 3 (Drosophila)	chr7:116870978-116875246	Ob_PBS_LepR	Ob_Lep_LepR	NOTEST	0.134249	0.224761	0.743486	0	1	1	1.67421638286711	0.597294	NO
Gm14005	Gm14005	Gm14005	100043424	predicted gene 14005	chr2:128124398-128255087	Ob_PBS_LepR	Ob_Lep_LepR	OK	0.274186	0.45887	0.742929	0.797484	0.1269	0.999646	1.67357012118091	0.597525	NO
Mir207	Mir207	Mir207	387203	microRNA 207	chr4:40669500-40704918	Ob_PBS_LepR	Ob_Lep_LepR	OK	96.0792	160.794	0.742915	4.51794	0.44385	0.999646	1.67355388083395	0.597531	NO
Tmem182	Tmem182	Tmem182	381339	transmembrane protein 182	chr1:40862445-40912112	Ob_PBS_LepR	Ob_Lep_LepR	NOTEST	0.0569099	0.0951556	0.741609	0	1	1	1.6720395813322	0.598072	NO
Rbm44	Rbm44	Rbm44	329207	RNA binding motif protein 44	chr1:93041679-93067372	Ob_PBS_LepR	Ob_Lep_LepR	NOTEST	0.00455298	0.00761206	0.741476	0	1	1	1.67188544549072	0.598127	NO
Gm4934	Gm4934	Gm4934	238662	spermatogenesis associated 31 subfamily D, member 1B	chr13:59813644-59820650	Ob_PBS_LepR	Ob_Lep_LepR	NOTEST	0.00581803	0.00971454	0.739615	0	1	1	1.66973019241797	0.598899	NO
Krt23	Krt23	Krt23	94179	keratin 23	chr11:99339286-99354424	Ob_PBS_LepR	Ob_Lep_LepR	NOTEST	0.0537814	0.0897486	0.738783	0	1	1	1.66876753920402	0.599245	NO
Cyp4f41-ps	Cyp4f41-ps	Cyp4f41-ps	77875	cytochrome P450, family 4, subfamily f, polypeptide 41 pseudogene	chr17:33087905-33102661	Ob_PBS_LepR	Ob_Lep_LepR	NOTEST	0.085595	0.142575	0.736127	0	1	1	1.66569816620377	0.600349	NO
Bmp8b	Bmp8b	Bmp8b	12164	bone morphogenetic protein 8b	chr4:122782407-122803334	Ob_PBS_LepR	Ob_Lep_LepR	NOTEST	0.113872	0.189438	0.734316	0	1	1	1.6636085445268	0.601103	NO
Asb9	Asb9	Asb9	69299	ankyrin repeat and SOCS box-containing 9	chrX:160935834-160977684	Ob_PBS_LepR	Ob_Lep_LepR	NOTEST	0.016289	0.0270818	0.733425	0	1	1	1.66258142684555	0.601474	NO
Cnga1	Cnga1	Cnga1	12788	cyclic nucleotide gated channel alpha 1	chr5:72994935-73033991	Ob_PBS_LepR	Ob_Lep_LepR	NOTEST	0.0101513	0.0168681	0.732624	0	1	1	1.66165859973469	0.601808	NO
Arid3c	Arid3c	Arid3c	550619	AT rich interactive domain 3C (BRIGHT-like)	chr4:41670867-41678174	Ob_PBS_LepR	Ob_Lep_LepR	NOTEST	0.0172366	0.0286262	0.73186	0	1	1	1.66077887737436	0.602127	NO
Mbl2	Mbl2	Mbl2	17195	mannose-binding lectin (protein C) 2	chr19:30307446-30314172	Ob_PBS_LepR	Ob_Lep_LepR	NOTEST	0.0667727	0.110868	0.731512	0	1	1	1.66037832054617	0.602272	NO
Pxt1	Pxt1	Pxt1	69307	peroxisomal, testis specific 1	chr17:29070930-29079207	Ob_PBS_LepR	Ob_Lep_LepR	NOTEST	0.0114458	0.0189808	0.729717	0	1	1	1.65831376381237	0.603022	NO
Art4	Art4	Art4	109978	ADP-ribosyltransferase 4	chr6:136796971-136806121	Ob_PBS_LepR	Ob_Lep_LepR	NOTEST	0.0571554	0.0947552	0.729316	0	1	1	1.65785289620543	0.60319	NO
Lrrc10b	Lrrc10b	Lrrc10b	278795	leucine rich repeat containing 10B	chr19:10530578-10531937	Ob_PBS_LepR	Ob_Lep_LepR	OK	4.1083	6.80492	0.728036	2.40946	0.00055	0.0628788	1.65638265436421	0.603725	NO
Hnf4g	Hnf4g	Hnf4g	30942	hepatocyte nuclear factor 4, gamma	chr3:3508029-3659800	Ob_PBS_LepR	Ob_Lep_LepR	NOTEST	0.0274501	0.0454496	0.727458	0	1	1	1.65571917567402	0.603967	NO
Thbd	Thbd	Thbd	21824	thrombomodulin	chr2:148230206-148233924	Ob_PBS_LepR	Ob_Lep_LepR	OK	0.623553	1.03242	0.727444	1.72802	0.00305	0.217932	1.65570310855288	0.603973	NO
Trim38	Trim38	Trim38	214158	tripartite motif-containing 38	chr13:23874440-23883364	Ob_PBS_LepR	Ob_Lep_LepR	NOTEST	0.0344193	0.0569816	0.727275	0	1	1	1.65550916774828	0.604044	NO
Tph2	Tph2	Tph2	216343	tryptophan hydroxylase 2	chr10:114515696-114622078	Ob_PBS_LepR	Ob_Lep_LepR	OK	0.320683	0.530747	0.726877	1.26165	0.0314	0.733699	1.65505252115753	0.60421	NO
1700029I15Rik	1700029I15Rik	1700029I15Rik	75641	RIKEN cDNA 1700029I15 gene	chr2:92223074-92223760	Ob_PBS_LepR	Ob_Lep_LepR	OK	0.715172	1.1835	0.726698	1.27326	0.28855	0.999646	1.65484718599312	0.604285	NO
Fev	Fev	Fev	260298	FEV (ETS oncogene family)	chr1:74928082-74931982	Ob_PBS_LepR	Ob_Lep_LepR	NOTEST	0.243058	0.402197	0.726605	0	1	1	1.65474051353386	0.604324	NO
Fcna	Fcna	Fcna	14133	ficolin A	chr2:25480186-25483494	Ob_PBS_LepR	Ob_Lep_LepR	NOTEST	0.0604946	0.100047	0.725801	0	1	1	1.6538185995525	0.604661	NO
Mpl	Mpl	Mpl	17480	myeloproliferative leukemia virus oncogene	chr4:118115021-118130100	Ob_PBS_LepR	Ob_Lep_LepR	NOTEST	0.0256552	0.0423997	0.724806	0	1	1	1.65267838478923	0.605078	NO
Ltbr	Ltbr	Ltbr	17000	lymphotoxin B receptor	chr6:125256588-125263888	Ob_PBS_LepR	Ob_Lep_LepR	OK	1.5238	2.51804	0.724631	1.93795	0.00155	0.139898	1.65247792580891	0.605152	NO
Obscn	Obscn	Obscn	380698	obscurin, cytoskeletal calmodulin and titin-interacting RhoGEF	chr11:58807758-58949877	Ob_PBS_LepR	Ob_Lep_LepR	NOTEST	0.0314946	0.0519408	0.721766	0	1	1	1.64919958122434	0.606355	NO
Gja6	Gja6	Gja6	414089	gap junction protein, alpha 6	chrX:157205944-157432613	Ob_PBS_LepR	Ob_Lep_LepR	NOTEST	0.0329935	0.0544055	0.721569	0	1	1	1.64897439840518	0.606438	NO
Galnt5	Galnt5	Galnt5	241391	UDP-N-acetyl-alpha-D-galactosamine:polypeptide N-acetylgalactosaminyltransferase 5	chr2:57850565-57891582	Ob_PBS_LepR	Ob_Lep_LepR	NOTEST	0.0108895	0.0179459	0.720722	0	1	1	1.64800657681897	0.606794	NO
2010005H15Rik	2010005H15Rik	2010005H15Rik	76770	RIKEN cDNA 2010005H15 gene	chr16:36221647-36257513	Ob_PBS_LepR	Ob_Lep_LepR	OK	0.52478	0.864129	0.719535	1.09371	0.2094	0.999646	1.64665121117935	0.607293	NO
S100g	S100g	S100g	12309	S100 calcium binding protein G	chrX:159339491-159472473	Ob_PBS_LepR	Ob_Lep_LepR	NOTEST	0.192642	0.316988	0.718502	0	1	1	1.64547259627758	0.607728	NO
Gbp8	Gbp8	Gbp8	76074	guanylate-binding protein 8	chr5:105443171-105482580	Ob_PBS_LepR	Ob_Lep_LepR	NOTEST	0.00785725	0.0128901	0.714172	0	1	1	1.64054139823772	0.609555	NO
5330439B14Rik	5330439B14Rik	5330439B14Rik	321015	RIKEN cDNA 5330439B14 gene	chr6:142536381-142650794	Ob_PBS_LepR	Ob_Lep_LepR	NOTEST	0.0144379	0.0236846	0.714086	0	1	1	1.64044360740098	0.609591	NO
Clca3	Clca3	Clca3	23844	chloride channel calcium activated 3	chr3:144667500-144695740	Ob_PBS_LepR	Ob_Lep_LepR	NOTEST	0.0614201	0.100512	0.710588	0	1	1	1.63647095856969	0.611071	NO
Tmprss2	Tmprss2	Tmprss2	50528	transmembrane protease, serine 2	chr16:97786288-97832802	Ob_PBS_LepR	Ob_Lep_LepR	NOTEST	0.0146775	0.0239791	0.708174	0	1	1	1.63373501121233	0.612094	NO
Wfdc10	Wfdc10	Wfdc10	629756	WAP four-disulfide core domain 10	chr2:164481545-164482868	Ob_PBS_LepR	Ob_Lep_LepR	NOTEST	0.209683	0.342272	0.706931	0	1	1	1.63232802082884	0.612622	NO
Sis	Sis	Sis	69983	sucrase isomaltase (alpha-glucosidase)	chr3:72692481-72770788	Ob_PBS_LepR	Ob_Lep_LepR	NOTEST	0.0122418	0.0199717	0.706138	0	1	1	1.6314310326259	0.612959	NO
Krt80	Krt80	Krt80	74127	keratin 80	chr15:101180001-101200556	Ob_PBS_LepR	Ob_Lep_LepR	NOTEST	0.0472793	0.0771132	0.705769	0	1	1	1.63101381273283	0.613116	NO
Cd163l1	Cd163l1	Cd163l1	244233	CD163 molecule-like 1	chr7:147404165-147417044	Ob_PBS_LepR	Ob_Lep_LepR	NOTEST	0.00290827	0.00473532	0.703299	0	1	1	1.62822378619404	0.614166	NO
4932414N04Rik	4932414N04Rik	4932414N04Rik	75721	RIKEN cDNA 4932414N04 gene	chr2:68495940-68586522	Ob_PBS_LepR	Ob_Lep_LepR	NOTEST	0.00990871	0.0161302	0.703	0	1	1	1.62788637014087	0.614293	NO
Khdc1a	Khdc1a	Khdc1a	368204	KH domain containing 1A	chr1:21339757-21342280	Ob_PBS_LepR	Ob_Lep_LepR	NOTEST	0.00481604	0.00783356	0.701822	0	1	1	1.62655769887229	0.614795	NO
Cdc20	Cdc20	Cdc20	107995	cell division cycle 20	chr4:118100697-118109948	Ob_PBS_LepR	Ob_Lep_LepR	OK	0.596015	0.969321	0.701626	0.805639	0.1465	0.999646	1.6263367348813	0.614879	NO
Pbk	Pbk	Pbk	52033	PDZ binding kinase	chr14:66424747-66436659	Ob_PBS_LepR	Ob_Lep_LepR	NOTEST	0.0418413	0.0680198	0.701025	0	1	1	1.62565937425486	0.615135	NO
Cpsf4l	Cpsf4l	Cpsf4l	52670	cleavage and polyadenylation specific factor 4-like	chr11:113559484-113571331	Ob_PBS_LepR	Ob_Lep_LepR	NOTEST	0.0852628	0.138542	0.700336	0	1	1	1.62488317980153	0.615429	NO
Gpr20	Gpr20	Gpr20	239530	G protein-coupled receptor 20	chr15:73525036-73537935	Ob_PBS_LepR	Ob_Lep_LepR	NOTEST	0.0399303	0.0648639	0.699933	0	1	1	1.62442935106284	0.615601	NO
Gm6994	Gm6994	Gm6994	629678	predicted gene 6994	chr14:77556622-78121214	Ob_PBS_LepR	Ob_Lep_LepR	NOTEST	0.0792227	0.128681	0.699808	0	1	1	1.62428861108194	0.615654	NO
Gm10324	Gm10324	Gm10324	628709	predicted gene 10324	chr13:66214388-66223772	Ob_PBS_LepR	Ob_Lep_LepR	NOTEST	0.0298447	0.0484683	0.699565	0	1	1	1.6240150474511	0.615758	NO
Tfpi2	Tfpi2	Tfpi2	21789	tissue factor pathway inhibitor 2	chr6:3912594-3918354	Ob_PBS_LepR	Ob_Lep_LepR	NOTEST	0.00657616	0.0106792	0.699487	0	1	1	1.62392724667141	0.615791	NO
Cxcl15	Cxcl15	Cxcl15	20309	chemokine (C-X-C motif) ligand 15	chr5:91223559-91232093	Ob_PBS_LepR	Ob_Lep_LepR	NOTEST	0.0471022	0.0764704	0.699107	0	1	1	1.62349956717327	0.615953	NO
Kif14	Kif14	Kif14	381293	kinesin family member 14	chr1:138364534-138428088	Ob_PBS_LepR	Ob_Lep_LepR	NOTEST	0.0154091	0.0250135	0.698923	0	1	1	1.62329252073364	0.616032	NO
Gm10754	Gm10754	Gm10754	100038699	predicted gene 10754	chr10:97106701-97429724	Ob_PBS_LepR	Ob_Lep_LepR	NOTEST	0.116505	0.189076	0.698582	0	1	1	1.62290887947858	0.616178	NO
Dnase1l1	Dnase1l1	Dnase1l1	69537	deoxyribonuclease 1-like 1	chrX:71518555-71527672	Ob_PBS_LepR	Ob_Lep_LepR	OK	0.359424	0.583089	0.698029	0.992761	0.06015	0.959532	1.62228692085089	0.616414	NO
Kcng3	Kcng3	Kcng3	225030	potassium voltage-gated channel, subfamily G, member 3	chr17:83985296-84031235	Ob_PBS_LepR	Ob_Lep_LepR	NOTEST	0.0528312	0.0856435	0.696954	0	1	1	1.62107855122933	0.616873	NO
Fbxo24	Fbxo24	Fbxo24	71176	F-box protein 24	chr5:138053732-138066306	Ob_PBS_LepR	Ob_Lep_LepR	NOTEST	0.110609	0.179266	0.696632	0	1	1	1.6207167775828	0.617011	NO
Ces5a	Ces5a	Ces5a	67935	carboxylesterase 5A	chr8:96038094-96059607	Ob_PBS_LepR	Ob_Lep_LepR	NOTEST	0.114894	0.186052	0.695397	0	1	1	1.61932997809105	0.617539	NO
Slc22a12	Slc22a12	Slc22a12	20521	solute carrier family 22 (organic anion/cation transporter), member 12	chr19:6535855-6543070	Ob_PBS_LepR	Ob_Lep_LepR	NOTEST	0.0713781	0.115581	0.695352	0	1	1	1.61927946934839	0.617559	NO
Sh2d4a	Sh2d4a	Sh2d4a	72281	SH2 domain containing 4A	chr8:70800426-70871603	Ob_PBS_LepR	Ob_Lep_LepR	NOTEST	0.0340158	0.0550298	0.694008	0	1	1	1.61777166752957	0.618134	NO
4930526D03Rik	4930526D03Rik	4930526D03Rik	277496	RIKEN cDNA 4930526D03 gene	chr2:181431499-181433147	Ob_PBS_LepR	Ob_Lep_LepR	NOTEST	0.01859	0.0300708	0.693839	0	1	1	1.61758216982479	0.618207	NO
Alb	Alb	Alb	11657	albumin	chr5:90889914-90905629	Ob_PBS_LepR	Ob_Lep_LepR	NOTEST	0.00517381	0.00836907	0.693839	0	1	1	1.61758216982479	0.618207	NO
Atp12a	Atp12a	Atp12a	192113	ATPase, H+/K+ transporting, nongastric, alpha polypeptide	chr14:56983904-57007388	Ob_PBS_LepR	Ob_Lep_LepR	NOTEST	0.00253909	0.00410719	0.693839	0	1	1	1.61758216982479	0.618207	NO
Chrnd	Chrnd	Chrnd	11447	cholinergic receptor, nicotinic, delta polypeptide	chr1:89087226-89096645	Ob_PBS_LepR	Ob_Lep_LepR	NOTEST	0.00351597	0.00568738	0.693839	0	1	1	1.61758216982479	0.618207	NO
Clrn2	Clrn2	Clrn2	624224	clarin 2	chr5:45844989-45855388	Ob_PBS_LepR	Ob_Lep_LepR	NOTEST	0.0128603	0.0208026	0.693839	0	1	1	1.61758216982479	0.618207	NO
Colec10	Colec10	Colec10	239447	collectin sub-family member 10	chr15:54242328-54297913	Ob_PBS_LepR	Ob_Lep_LepR	NOTEST	0.00217063	0.00351118	0.693839	0	1	1	1.61758216982479	0.618207	NO
Crygs	Crygs	Crygs	12970	crystallin, gamma S	chr16:22805275-22811483	Ob_PBS_LepR	Ob_Lep_LepR	NOTEST	0.0188852	0.0305484	0.693839	0	1	1	1.61758216982479	0.618207	NO
Eddm3b	Eddm3b	Eddm3b	219026	epididymal protein 3B	chr14:51736227-51737466	Ob_PBS_LepR	Ob_Lep_LepR	NOTEST	0.00919388	0.0148719	0.693839	0	1	1	1.61758216982479	0.618207	NO
Foxi3	Foxi3	Foxi3	232077	forkhead box I3	chr6:70906599-70911060	Ob_PBS_LepR	Ob_Lep_LepR	NOTEST	0.00949675	0.0153618	0.693839	0	1	1	1.61758216982479	0.618207	NO
Gm4971	Gm4971	Gm4971	244061	Smad nuclear interacting protein 1 pseudogene	chr7:80830377-80831449	Ob_PBS_LepR	Ob_Lep_LepR	NOTEST	0.0109633	0.017734	0.693839	0	1	1	1.61758216982479	0.618207	NO
Gm7056	Gm7056	Gm7056	631105	predicted gene 7056	chr5:90045460-90051636	Ob_PBS_LepR	Ob_Lep_LepR	NOTEST	0.00329324	0.00532708	0.693839	0	1	1	1.61758216982479	0.618207	NO
Gpr110	Gpr110	Gpr110	77596	G protein-coupled receptor 110	chr17:43407295-43461355	Ob_PBS_LepR	Ob_Lep_LepR	NOTEST	0.00288305	0.00466357	0.693839	0	1	1	1.61758216982479	0.618207	NO
Il10	Il10	Il10	16153	interleukin 10	chr1:132916421-132921547	Ob_PBS_LepR	Ob_Lep_LepR	NOTEST	0.00863478	0.0139675	0.693839	0	1	1	1.61758216982479	0.618207	NO
Mst1	Mst1	Mst1	15235	macrophage stimulating 1 (hepatocyte growth factor-like)	chr9:107982766-107987358	Ob_PBS_LepR	Ob_Lep_LepR	NOTEST	0.00456988	0.00739216	0.693839	0	1	1	1.61758216982479	0.618207	NO
Scarna6	Scarna6	Scarna6	100217415	small Cajal body-specific RNA 6	chr1:89652645-89688997	Ob_PBS_LepR	Ob_Lep_LepR	NOTEST	0.166605	0.269498	0.693839	0	1	1	1.61758216982479	0.618207	NO
Siglecg	Siglecg	Siglecg	243958	sialic acid binding Ig-like lectin G	chr7:50663649-50673719	Ob_PBS_LepR	Ob_Lep_LepR	NOTEST	0.00417298	0.00675014	0.693839	0	1	1	1.61758216982479	0.618207	NO
Slc34a2	Slc34a2	Slc34a2	20531	solute carrier family 34 (sodium phosphate), member 2	chr5:53440591-53462902	Ob_PBS_LepR	Ob_Lep_LepR	NOTEST	0.00239646	0.00387647	0.693839	0	1	1	1.61758216982479	0.618207	NO
Xlr4c	Xlr4c	Xlr4c	72891	X-linked lymphocyte-regulated 4C	chrX:70479414-70488469	Ob_PBS_LepR	Ob_Lep_LepR	NOTEST	0.00933828	0.0151054	0.693839	0	1	1	1.61758216982479	0.618207	NO
Nlrp4g	Nlrp4g	Nlrp4g	235779	NLR family, pyrin domain containing 4G	chr9_random:113043-134706	Ob_PBS_LepR	Ob_Lep_LepR	NOTEST	0.0125472	0.0202773	0.692503	0	1	1	1.61608490990937	0.618779	NO
Cyp2g1	Cyp2g1	Cyp2g1	13108	cytochrome P450, family 2, subfamily g, polypeptide 1	chr7:27593945-27606216	Ob_PBS_LepR	Ob_Lep_LepR	NOTEST	0.00578062	0.00933352	0.691196	0	1	1	1.61462149149517	0.61934	NO
Arg1	Arg1	Arg1	11846	arginase, liver	chr10:24635012-24647276	Ob_PBS_LepR	Ob_Lep_LepR	NOTEST	0.192964	0.311523	0.691006	0	1	1	1.61440886313328	0.619422	NO
Fbxo47	Fbxo47	Fbxo47	72973	F-box protein 47	chr11:97715620-97745468	Ob_PBS_LepR	Ob_Lep_LepR	NOTEST	0.221017	0.356551	0.689949	0	1	1	1.61322648906323	0.619876	NO
Slc6a4	Slc6a4	Slc6a4	15567	solute carrier family 6 (neurotransmitter transporter, serotonin), member 4	chr11:76812098-76845845	Ob_PBS_LepR	Ob_Lep_LepR	NOTEST	0.0590348	0.0951002	0.687884	0	1	1	1.61091905082629	0.620764	NO
Hist1h3a	Hist1h3a	Hist1h3a	360198	histone cluster 1, H3a	chr13:23853721-23854255	Ob_PBS_LepR	Ob_Lep_LepR	NOTEST	0.19589	0.315389	0.687088	0	1	1	1.61003047919882	0.621106	NO
Uba7	Uba7	Uba7	74153	ubiquitin-like modifier activating enzyme 7	chr9:107877897-107897338	Ob_PBS_LepR	Ob_Lep_LepR	NOTEST	0.120314	0.19351	0.685611	0	1	1	1.60838300826039	0.621742	NO
Vax2os2	Vax2os2	Vax2os2	574519	Vax2 opposite strand transcript	chr6:83642799-83688298	Ob_PBS_LepR	Ob_Lep_LepR	NOTEST	0.014106	0.0226873	0.685576	0	1	1	1.60834398911853	0.621758	NO
Cldn6	Cldn6	Cldn6	54419	claudin 6	chr17:23816331-23819414	Ob_PBS_LepR	Ob_Lep_LepR	NOTEST	0.0138837	0.0223098	0.684282	0	1	1	1.60690205995448	0.622315	NO
Ahrr	Ahrr	Ahrr	11624	aryl-hydrocarbon receptor repressor	chr13:74348565-74429757	Ob_PBS_LepR	Ob_Lep_LepR	NOTEST	0.0579	0.0930164	0.683922	0	1	1	1.60650113491095	0.622471	NO
Rpl3l	Rpl3l	Rpl3l	66211	ribosomal protein L3-like	chr17:24864773-24873094	Ob_PBS_LepR	Ob_Lep_LepR	OK	0.3129	0.502224	0.682632	0.847907	0.11315	0.999646	1.60506530810139	0.623028	NO
1110006O24Rik	1110006O24Rik	1110006O24Rik	66123	RIKEN cDNA 1110006O24 gene	chr5:116081057-116081825	Ob_PBS_LepR	Ob_Lep_LepR	OK	2.29844	3.68793	0.682156	1.87641	0.01605	0.545025	1.60453582332415	0.623233	NO
4930519G04Rik	4930519G04Rik	4930519G04Rik	67593	RIKEN cDNA 4930519G04 gene	chr5:115303722-115333888	Ob_PBS_LepR	Ob_Lep_LepR	NOTEST	0.0768789	0.123254	0.680979	0	1	1	1.60322732190648	0.623742	NO
Espnl	Espnl	Espnl	227357	espin-like	chr1:93218651-93244880	Ob_PBS_LepR	Ob_Lep_LepR	NOTEST	0.0438204	0.0702275	0.680432	0	1	1	1.60261957107219	0.623978	NO
P2ry4	P2ry4	P2ry4	57385	pyrimidinergic receptor P2Y, G-protein coupled, 4	chrX:97785492-97790208	Ob_PBS_LepR	Ob_Lep_LepR	NOTEST	0.0218222	0.034938	0.679002	0	1	1	1.60103184081248	0.624597	NO
Ccl17	Ccl17	Ccl17	20295	chemokine (C-C motif) ligand 17	chr8:97334352-97335936	Ob_PBS_LepR	Ob_Lep_LepR	OK	9.16737	14.6502	0.676337	2.58306	0.0035	0.234227	1.59807708508741	0.625752	NO
Siglece	Siglece	Siglece	83382	sialic acid binding Ig-like lectin E	chr7:50906439-50915531	Ob_PBS_LepR	Ob_Lep_LepR	NOTEST	0.0161154	0.0257519	0.676237	0	1	1	1.59796631866374	0.625795	NO
Avil	Avil	Avil	11567	advillin	chr10:126437764-126458050	Ob_PBS_LepR	Ob_Lep_LepR	NOTEST	0.19664	0.313987	0.675149	0	1	1	1.59676167603485	0.626268	NO
4933411K16Rik	4933411K16Rik	4933411K16Rik	66765	RIKEN cDNA 4933411K16 gene	chr19:42120340-42145429	Ob_PBS_LepR	Ob_Lep_LepR	NOTEST	0.0674333	0.10765	0.67481	0	1	1	1.59638651801388	0.626415	NO
Arl13a	Arl13a	Arl13a	74448	ADP-ribosylation factor-like 13A	chrX:130722039-130742569	Ob_PBS_LepR	Ob_Lep_LepR	NOTEST	0.00557546	0.00889316	0.673604	0	1	1	1.59505259946475	0.626939	NO
Csf2	Csf2	Csf2	12981	colony stimulating factor 2 (granulocyte-macrophage)	chr11:54060771-54063401	Ob_PBS_LepR	Ob_Lep_LepR	NOTEST	0.0103453	0.0165013	0.673604	0	1	1	1.59505259946475	0.626939	NO
F9	F9	F9	14071	coagulation factor IX	chrX:57252640-57283935	Ob_PBS_LepR	Ob_Lep_LepR	NOTEST	0.00339047	0.00540798	0.673604	0	1	1	1.59505259946475	0.626939	NO
Galp	Galp	Galp	232836	galanin-like peptide	chr7:6148691-6167739	Ob_PBS_LepR	Ob_Lep_LepR	NOTEST	0.0192344	0.0306799	0.673604	0	1	1	1.59505259946475	0.626939	NO
Gm1110	Gm1110	Gm1110	382064	predicted gene 1110	chr9:26687151-26730666	Ob_PBS_LepR	Ob_Lep_LepR	NOTEST	0.00783072	0.0124904	0.673604	0	1	1	1.59505259946475	0.626939	NO
Gm4975	Gm4975	Gm4975	244495	predicted gene 4975	chr8:66403490-66430967	Ob_PBS_LepR	Ob_Lep_LepR	NOTEST	0.00242553	0.00386885	0.673604	0	1	1	1.59505259946475	0.626939	NO
Mir466i	Mir466i	Mir466i	100316665	microRNA 466i	chr13:17807795-17896931	Ob_PBS_LepR	Ob_Lep_LepR	NOTEST	2.13651	3.40785	0.673604	0	1	1	1.59505259946475	0.626939	NO
Sult1e1	Sult1e1	Sult1e1	20860	sulfotransferase family 1E, member 1	chr5:88004992-88020636	Ob_PBS_LepR	Ob_Lep_LepR	NOTEST	0.00812094	0.0129533	0.673604	0	1	1	1.59505259946475	0.626939	NO
Tcfec	Tcfec	Tcfec	21426	transcription factor EC	chr6:16783380-16848441	Ob_PBS_LepR	Ob_Lep_LepR	NOTEST	0.00544446	0.0086842	0.673604	0	1	1	1.59505259946475	0.626939	NO
Ttll2	Ttll2	Ttll2	100216474	tubulin tyrosine ligase-like family, member 2	chr17:7555252-7557045	Ob_PBS_LepR	Ob_Lep_LepR	NOTEST	0.00604312	0.00963909	0.673604	0	1	1	1.59505259946475	0.626939	NO
Csl	Csl	Csl	71832	citrate synthase like	chr10:99220338-99222292	Ob_PBS_LepR	Ob_Lep_LepR	NOTEST	0.0451367	0.0719711	0.673116	0	1	1	1.5945131548735	0.627151	NO
Mir2861	Mir2861	Mir2861	100499514	microRNA 2861	chr2:32568326-32568408	Ob_PBS_LepR	Ob_Lep_LepR	OK	141.512	225.312	0.670995	58.4758	0.3963	0.999646	1.59217067950491	0.628073	NO
Cdx1	Cdx1	Cdx1	12590	caudal type homeobox 1	chr18:61178515-61195853	Ob_PBS_LepR	Ob_Lep_LepR	NOTEST	0.0408883	0.0650448	0.669745	0	1	1	1.59079176618801	0.628618	NO
Ankle1	Ankle1	Ankle1	234396	ankyrin repeat and LEM domain containing 1	chr8:73929910-73933803	Ob_PBS_LepR	Ob_Lep_LepR	NOTEST	0.036457	0.0578654	0.666503	0	1	1	1.58722097932966	0.630032	NO
Mir345	Mir345	Mir345	723946	microRNA 345	chr12:110075182-110075278	Ob_PBS_LepR	Ob_Lep_LepR	OK	18.6059	29.522	0.666028	14.8726	0.3565	0.999646	1.58669848091965	0.630239	NO
2010106E10Rik	2010106E10Rik	2010106E10Rik	67715	RIKEN cDNA 2010106E10 gene	chrX:109608882-109671952	Ob_PBS_LepR	Ob_Lep_LepR	NOTEST	0.0080461	0.0127367	0.662627	0	1	1	1.58296241355812	0.631727	NO
Mki67	Mki67	Mki67	17345	antigen identified by monoclonal antibody Ki 67	chr7:142881470-142908062	Ob_PBS_LepR	Ob_Lep_LepR	NOTEST	0.0395256	0.0625013	0.661098	0	1	1	1.58128564380093	0.632397	NO
Ctf2	Ctf2	Ctf2	244218	cardiotrophin 2	chr7:134862473-134869130	Ob_PBS_LepR	Ob_Lep_LepR	NOTEST	0.012323	0.0194543	0.658741	0	1	1	1.57870433087527	0.633431	NO
Clps	Clps	Clps	109791	colipase, pancreatic	chr17:28695158-28697659	Ob_PBS_LepR	Ob_Lep_LepR	NOTEST	0.0336562	0.0531108	0.658133	0	1	1	1.57803915218023	0.633698	NO
Adamts14	Adamts14	Adamts14	237360	a disintegrin-like and metallopeptidase (reprolysin type) with thrombospondin type 1 motif, 14	chr10:60659859-60736186	Ob_PBS_LepR	Ob_Lep_LepR	NOTEST	0.0218984	0.0345487	0.65781	0	1	1	1.57768589000233	0.63384	NO
1700022P22Rik	1700022P22Rik	1700022P22Rik	75558	RIKEN cDNA 1700022P22 gene	chr1:192860700-192866820	Ob_PBS_LepR	Ob_Lep_LepR	NOTEST	0.345458	0.544954	0.657626	0	1	1	1.57748468622441	0.633921	NO
Gsdma	Gsdma	Gsdma	57911	gasdermin A	chr11:98525664-98539022	Ob_PBS_LepR	Ob_Lep_LepR	NOTEST	0.101099	0.15946	0.657428	0	1	1	1.57726820212582	0.634008	NO
Loxl4	Loxl4	Loxl4	67573	lysyl oxidase-like 4	chr19:42666768-42687296	Ob_PBS_LepR	Ob_Lep_LepR	NOTEST	0.0189812	0.0299064	0.655886	0	1	1	1.57558326651434	0.634686	NO
A3galt2	A3galt2	A3galt2	215493	alpha 1,3-galactosyltransferase 2 (isoglobotriaosylceramide synthase)	chr4:128436501-128446542	Ob_PBS_LepR	Ob_Lep_LepR	NOTEST	0.0650986	0.102476	0.65459	0	1	1	1.57416852606921	0.635256	NO
Tc2n	Tc2n	Tc2n	74413	tandem C2 domains, nuclear	chr12:102886811-102956712	Ob_PBS_LepR	Ob_Lep_LepR	NOTEST	0.00881216	0.0138661	0.653994	0	1	1	1.57351834661469	0.635518	NO
Cacna1f	Cacna1f	Cacna1f	54652	calcium channel, voltage-dependent, alpha 1F subunit	chrX:7184228-7212322	Ob_PBS_LepR	Ob_Lep_LepR	NOTEST	0.0168884	0.0265641	0.653448	0	1	1	1.57292294811476	0.635759	NO
Klk1	Klk1	Klk1	16612	kallikrein 1	chr7:51480806-51484987	Ob_PBS_LepR	Ob_Lep_LepR	NOTEST	0.179034	0.281511	0.652956	0	1	1	1.57238662815362	0.635976	NO
Gm5150	Gm5150	Gm5150	381484	predicted gene 5150	chr3:15848069-15906332	Ob_PBS_LepR	Ob_Lep_LepR	NOTEST	0.25307	0.397697	0.652134	0	1	1	1.57149098934624	0.636338	NO
Hpse2	Hpse2	Hpse2	545291	heparanase 2	chr19:42863084-43462801	Ob_PBS_LepR	Ob_Lep_LepR	NOTEST	0.0476102	0.0748171	0.652099	0	1	1	1.57145286519949	0.636354	NO
Mylk3	Mylk3	Mylk3	213435	myosin light chain kinase 3	chr8:87848827-87889223	Ob_PBS_LepR	Ob_Lep_LepR	NOTEST	0.0527856	0.0829088	0.65138	0	1	1	1.57066989092188	0.636671	NO
Cd180	Cd180	Cd180	17079	CD180 antigen	chr13:103483637-103496711	Ob_PBS_LepR	Ob_Lep_LepR	NOTEST	0.0534211	0.0838926	0.651135	0	1	1	1.57040318074444	0.636779	NO
9430076C15Rik	9430076C15Rik	9430076C15Rik	320189	RIKEN cDNA 9430076C15 gene	chr6:53237288-53347210	Ob_PBS_LepR	Ob_Lep_LepR	NOTEST	0.00952349	0.0149388	0.649498	0	1	1	1.56862228319246	0.637502	NO
Dennd1c	Dennd1c	Dennd1c	70785	DENN/MADD domain containing 1C	chr17:57205477-57217933	Ob_PBS_LepR	Ob_Lep_LepR	NOTEST	0.17893	0.280262	0.647383	0	1	1	1.5663243578616	0.638437	NO
Zar1l	Zar1l	Zar1l	545824	zygote arrest 1-like	chr5:151309643-151320734	Ob_PBS_LepR	Ob_Lep_LepR	NOTEST	0.0821367	0.128629	0.647118	0	1	1	1.56603667555592	0.638555	NO
Rergl	Rergl	Rergl	632971	RERG/RAS-like	chr6:139441702-139450430	Ob_PBS_LepR	Ob_Lep_LepR	NOTEST	0.0182886	0.0286249	0.646324	0	1	1	1.56517503052304	0.638906	NO
Styk1	Styk1	Styk1	243659	serine/threonine/tyrosine kinase 1	chr6:131249161-131263845	Ob_PBS_LepR	Ob_Lep_LepR	OK	0.34518	0.540203	0.646151	1.24872	0.02955	0.708695	1.5649873546537	0.638983	NO
9830107B12Rik	9830107B12Rik	9830107B12Rik	328829	RIKEN cDNA 9830107B12 gene	chr17:48262554-48283257	Ob_PBS_LepR	Ob_Lep_LepR	NOTEST	0.00253565	0.00396815	0.646111	0	1	1	1.56494396459232	0.639001	NO
Foxp3	Foxp3	Foxp3	20371	forkhead box P3	chrX:7135687-7182546	Ob_PBS_LepR	Ob_Lep_LepR	NOTEST	0.0373555	0.0584204	0.645152	0	1	1	1.56390404796111	0.639425	NO
Dmbt1	Dmbt1	Dmbt1	12945	deleted in malignant brain tumors 1	chr7:138175589-138265142	Ob_PBS_LepR	Ob_Lep_LepR	NOTEST	0.00144874	0.00226461	0.644462	0	1	1	1.56315625597894	0.639731	NO
BC051628	BC051628	BC051628	332713	cDNA sequence BC051628	chr2:180954720-180957556	Ob_PBS_LepR	Ob_Lep_LepR	OK	0.682082	1.06561	0.643657	1.25285	0.04475	0.844464	1.56228428390653	0.640088	NO
Tnfsf4	Tnfsf4	Tnfsf4	22164	tumor necrosis factor (ligand) superfamily, member 4	chr1:163325568-163348337	Ob_PBS_LepR	Ob_Lep_LepR	NOTEST	0.00610334	0.00952886	0.642704	0	1	1	1.5612526277061	0.640511	NO
Pkp1	Pkp1	Pkp1	18772	plakophilin 1	chr1:137767971-137815601	Ob_PBS_LepR	Ob_Lep_LepR	NOTEST	0.0102313	0.0159694	0.642321	0	1	1	1.56083820859832	0.640681	NO
Ceacam15	Ceacam15	Ceacam15	101434	carcinoembryonic antigen-related cell adhesion molecule 15	chr7:17256679-17261054	Ob_PBS_LepR	Ob_Lep_LepR	NOTEST	0.0072245	0.0112664	0.641058	0	1	1	1.5594723787076	0.641243	NO
Gm6724	Gm6724	Gm6724	100503331	high mobility group nucleosomal binding domain 2 pseudogene	chr18:35129291-35130502	Ob_PBS_LepR	Ob_Lep_LepR	NOTEST	0.0862012	0.134315	0.639844	0	1	1	1.55816066480265	0.641782	NO
4930434E21Rik	4930434E21Rik	4930434E21Rik	381693	WD40 repeat domain 95	chr5:150331253-150414469	Ob_PBS_LepR	Ob_Lep_LepR	NOTEST	0.118935	0.185227	0.63912	0	1	1	1.55737891587264	0.642104	NO
4930550L24Rik	4930550L24Rik	4930550L24Rik	75352	RIKEN cDNA 4930550L24 gene	chrX:56164637-56173481	Ob_PBS_LepR	Ob_Lep_LepR	NOTEST	0.0190021	0.0295925	0.639077	0	1	1	1.55733249837379	0.642124	NO
Qrich2	Qrich2	Qrich2	217341	glutamine rich 2	chr11:116302638-116315661	Ob_PBS_LepR	Ob_Lep_LepR	NOTEST	0.0235831	0.0366766	0.637103	0	1	1	1.55520310022002	0.643003	NO
Lrat	Lrat	Lrat	79235	lecithin-retinol acyltransferase (phosphatidylcholine-retinol-O-acyltransferase)	chr3:82696503-82707896	Ob_PBS_LepR	Ob_Lep_LepR	NOTEST	0.0906471	0.140943	0.636778	0	1	1	1.55485279466933	0.643148	NO
Xirp2	Xirp2	Xirp2	241431	xin actin-binding repeat containing 2	chr2:67284058-67364663	Ob_PBS_LepR	Ob_Lep_LepR	NOTEST	0.0155106	0.0241142	0.636632	0	1	1	1.55469545232365	0.643213	NO
Muc20	Muc20	Muc20	224116	mucin 20	chr16:32735971-32797521	Ob_PBS_LepR	Ob_Lep_LepR	NOTEST	0.00253918	0.00394246	0.634737	0	1	1	1.55265467881123	0.644058	NO
Pldi	Pldi	Pldi	73616	polymorphic derived intron containing	chr10:60390973-60400880	Ob_PBS_LepR	Ob_Lep_LepR	NOTEST	0.0407687	0.0632394	0.63336	0	1	1	1.55117343334187	0.644673	NO
Nkx6-3	Nkx6-3	Nkx6-3	74561	NK6 homeobox 3	chr8:24263742-24269420	Ob_PBS_LepR	Ob_Lep_LepR	NOTEST	0.0465375	0.0721089	0.631784	0	1	1	1.54947985675058	0.645378	NO
Wdr20b	Wdr20b	Wdr20b	70948	WD repeat domain 20, retrogene	chr12:66326503-66329441	Ob_PBS_LepR	Ob_Lep_LepR	NOTEST	0.00423652	0.0065606	0.630948	0	1	1	1.54858223813908	0.645752	NO
Alox15	Alox15	Alox15	11687	arachidonate 15-lipoxygenase	chr11:70157648-70165533	Ob_PBS_LepR	Ob_Lep_LepR	NOTEST	0.0124903	0.0193413	0.630883	0	1	1	1.548512469009	0.645781	NO
Chi3l3	Chi3l3	Chi3l3	12655	chitinase 3-like 3	chr3:105950471-105970482	Ob_PBS_LepR	Ob_Lep_LepR	NOTEST	0.00642343	0.00994397	0.630477	0	1	1	1.54807675141812	0.645963	NO
March10	March10	March10	632687	membrane-associated ring finger (C3HC4) 10	chr11:105222111-105318049	Ob_PBS_LepR	Ob_Lep_LepR	OK	0.460416	0.711229	0.627376	0.942971	0.0694	0.999646	1.54475281236209	0.647353	NO
Zp2	Zp2	Zp2	22787	zona pellucida glycoprotein 2	chr7:127275874-127288804	Ob_PBS_LepR	Ob_Lep_LepR	NOTEST	0.0513179	0.0792678	0.627273	0	1	1	1.54464252997007	0.647399	NO
R3hdml	R3hdml	R3hdml	100043899	R3H domain containing-like	chr2:163318053-163367457	Ob_PBS_LepR	Ob_Lep_LepR	NOTEST	0.0747757	0.115489	0.627114	0	1	1	1.54447230367687	0.64747	NO
Ltf	Ltf	Ltf	17002	lactotransferrin	chr9:110921795-110945270	Ob_PBS_LepR	Ob_Lep_LepR	NOTEST	0.0179411	0.0276997	0.626601	0	1	1	1.54392321088963	0.647701	NO
AA474331	AA474331	AA474331	213332	expressed sequence AA474331	chr10:39612565-39619044	Ob_PBS_LepR	Ob_Lep_LepR	OK	1.26203	1.94835	0.62651	1.42512	0.063	0.977712	1.54382582885304	0.647741	NO
Uroc1	Uroc1	Uroc1	243537	urocanase domain containing 1	chr6:90283282-90314542	Ob_PBS_LepR	Ob_Lep_LepR	NOTEST	0.0366884	0.0566085	0.625695	0	1	1	1.54295394485214	0.648107	NO
1700071K01Rik	1700071K01Rik	1700071K01Rik	237880	RIKEN cDNA 1700071K01 gene	chr11:80693666-81781898	Ob_PBS_LepR	Ob_Lep_LepR	NOTEST	0.0102833	0.0158638	0.625439	0	1	1	1.54268017863296	0.648222	NO
Clec18a	Clec18a	Clec18a	353287	C-type lectin domain family 18, member A	chr8:113593396-113605608	Ob_PBS_LepR	Ob_Lep_LepR	NOTEST	0.217185	0.334876	0.624705	0	1	1	1.54189550881655	0.648552	NO
Bcl3	Bcl3	Bcl3	12051	B cell leukemia/lymphoma 3	chr7:20393810-20408104	Ob_PBS_LepR	Ob_Lep_LepR	OK	0.438606	0.675841	0.623758	1.18023	0.0662	0.999646	1.54088372470882	0.648978	NO
Pck1	Pck1	Pck1	18534	phosphoenolpyruvate carboxykinase 1, cytosolic	chr2:172978573-172984754	Ob_PBS_LepR	Ob_Lep_LepR	NOTEST	0.0154299	0.0237458	0.621942	0	1	1	1.53894534941065	0.649796	NO
Fam181a	Fam181a	Fam181a	100504156	family with sequence similarity 181, member A	chr12:104553168-104555275	Ob_PBS_LepR	Ob_Lep_LepR	OK	2.66066	4.09062	0.620533	1.79014	0.0054	0.307397	1.53744308079852	0.650431	NO
Col6a6	Col6a6	Col6a6	245026	collagen, type VI, alpha 6	chr9:105591746-105730415	Ob_PBS_LepR	Ob_Lep_LepR	NOTEST	0.0457508	0.0702373	0.61844	0	1	1	1.53521424155479	0.651375	NO
Wnt3a	Wnt3a	Wnt3a	22416	wingless-related MMTV integration site 3A	chr11:59061543-59104253	Ob_PBS_LepR	Ob_Lep_LepR	NOTEST	0.0215282	0.0330488	0.618371	0	1	1	1.53514081838042	0.651406	NO
Gsta2	Gsta2	Gsta2	14858	glutathione S-transferase, alpha 2 (Yc2)	chr9:78178826-78194952	Ob_PBS_LepR	Ob_Lep_LepR	NOTEST	0.046245	0.070943	0.61736	0	1	1	1.53406541183786	0.651863	NO
Arhgap8	Arhgap8	Arhgap8	73167	Rho GTPase activating protein 8	chr15:84550481-84602637	Ob_PBS_LepR	Ob_Lep_LepR	NOTEST	0.0515969	0.0790477	0.61544	0	1	1	1.53202517017842	0.652731	NO
Klk10	Klk10	Klk10	69540	kallikrein related-peptidase 10	chr7:51036423-51040780	Ob_PBS_LepR	Ob_Lep_LepR	NOTEST	0.0240056	0.036731	0.61363	0	1	1	1.53010430212911	0.65355	NO
Shcbp1	Shcbp1	Shcbp1	20419	Shc SH2-domain binding protein 1	chr8:4735979-4779534	Ob_PBS_LepR	Ob_Lep_LepR	NOTEST	0.168029	0.257082	0.613513	0	1	1	1.52998021842515	0.653603	NO
Ren1	Ren1	Ren1	19701	renin 1 structural	chr1:135247142-135256900	Ob_PBS_LepR	Ob_Lep_LepR	NOTEST	0.024102	0.0368722	0.613382	0	1	1	1.52984129903916	0.653663	NO
1700056E22Rik	1700056E22Rik	1700056E22Rik	73363	RIKEN cDNA 1700056E22 gene	chr1:185856910-185857877	Ob_PBS_LepR	Ob_Lep_LepR	OK	0.522046	0.798503	0.613122	1.0848	0.1394	0.999646	1.52956561853362	0.65378	NO
Cdk1	Cdk1	Cdk1	12534	cyclin-dependent kinase 1	chr10:68799382-68815660	Ob_PBS_LepR	Ob_Lep_LepR	NOTEST	0.0600304	0.0917023	0.611264	0	1	1	1.5275970086697	0.654623	NO
Mir1186	Mir1186	Mir1186			chr8:32213392-32213514	Ob_PBS_LepR	Ob_Lep_LepR	NOTEST	4.58067	6.99716	0.611211	0	1	1	1.52754089067385	0.654647	NO
Ulbp1	Ulbp1	Ulbp1	77777	UL16 binding protein 1	chrUn_random:3058602-3072666	Ob_PBS_LepR	Ob_Lep_LepR	NOTEST	0.00618895	0.00945267	0.611028	0	1	1	1.52734714061124	0.65473	NO
Aanat	Aanat	Aanat	11298	arylalkylamine N-acetyltransferase	chr11:116455000-116458994	Ob_PBS_LepR	Ob_Lep_LepR	OK	0.50714	0.774512	0.610903	0.935349	0.0828	0.999646	1.5272148117985	0.654787	NO
Kcnk7	Kcnk7	Kcnk7	16530	potassium channel, subfamily K, member 7	chr19:5704475-5707101	Ob_PBS_LepR	Ob_Lep_LepR	NOTEST	0.0510551	0.0779262	0.610053	0	1	1	1.52631527987066	0.655173	NO
Wdr86	Wdr86	Wdr86	269633	WD repeat domain 86	chr5:24218086-24236498	Ob_PBS_LepR	Ob_Lep_LepR	NOTEST	0.114314	0.174389	0.609299	0	1	1	1.52551778559302	0.655515	NO
AA792892	AA792892	AA792892	100554	expressed sequence AA792892	chr5:94806364-94813359	Ob_PBS_LepR	Ob_Lep_LepR	NOTEST	0.0278556	0.0424874	0.609065	0	1	1	1.52527037210399	0.655621	NO
Tha1	Tha1	Tha1	71776	threonine aldolase 1	chr11:117729262-117734840	Ob_PBS_LepR	Ob_Lep_LepR	OK	3.12964	4.76967	0.607891	1.93745	0.0023	0.182391	1.52402968091035	0.656155	NO
Dio3os	Dio3os	Dio3os	353504	deiodinase, iodothyronine type III, opposite strand	chr12:111513594-111516339	Ob_PBS_LepR	Ob_Lep_LepR	NOTEST	0.122651	0.186846	0.607297	0	1	1	1.52340232220564	0.656425	NO
Gpr115	Gpr115	Gpr115	78249	G protein-coupled receptor 115	chr17:42793839-42829233	Ob_PBS_LepR	Ob_Lep_LepR	NOTEST	0.0825649	0.125676	0.606106	0	1	1	1.52214521422125	0.656968	NO
Mageb16-ps1	Mageb16-ps1	Mageb16-ps1	100039436	melanoma antigen family B, 16, pseudogene 1	chrX:140816213-141122723	Ob_PBS_LepR	Ob_Lep_LepR	NOTEST	0.0407168	0.0619745	0.60605	0	1	1	1.52208613141078	0.656993	NO
Actn3	Actn3	Actn3	11474	actinin alpha 3	chr19:4861222-4877884	Ob_PBS_LepR	Ob_Lep_LepR	OK	0.568821	0.865145	0.604968	1.30936	0.02375	0.647766	1.52094501722685	0.657486	NO
LOC100272221	LOC100272221	LOC100272221	100272221	predicted gene, 17801	chr17:25397455-25412473	Ob_PBS_LepR	Ob_Lep_LepR	OK	0.853915	1.29736	0.603416	0.160347	0.79115	0.999646	1.51930971844194	0.658194	NO
Irf4	Irf4	Irf4	16364	interferon regulatory factor 4	chr13:30841126-30858796	Ob_PBS_LepR	Ob_Lep_LepR	NOTEST	0.014796	0.0224609	0.602208	0	1	1	1.518038099754	0.658745	NO
5033411D12Rik	5033411D12Rik	5033411D12Rik	192136	RIKEN cDNA 5033411D12 gene	chr13:16949309-17786599	Ob_PBS_LepR	Ob_Lep_LepR	OK	0.369434	0.560619	0.601704	0.97544	0.09745	0.999646	1.51750787156626	0.658975	NO
Tssk6	Tssk6	Tssk6	83984	testis-specific serine kinase 6	chr8:72418080-72427417	Ob_PBS_LepR	Ob_Lep_LepR	OK	2.12625	3.22495	0.600963	0.325401	0.5889	0.999646	1.51672864617679	0.659314	NO
Vil1	Vil1	Vil1	22349	villin 1	chr1:74455957-74634602	Ob_PBS_LepR	Ob_Lep_LepR	NOTEST	0.207815	0.314996	0.600035	0	1	1	1.5157533384697	0.659738	NO
7420461P10Rik	7420461P10Rik	7420461P10Rik	100038657	RIKEN cDNA 7420461P10 gene	chr1:164569280-164588350	Ob_PBS_LepR	Ob_Lep_LepR	NOTEST	0.0806423	0.122192	0.599536	0	1	1	1.51522915969018	0.659966	NO
Tgm1	Tgm1	Tgm1	21816	transglutaminase 1, K polypeptide	chr14:56318845-56332329	Ob_PBS_LepR	Ob_Lep_LepR	NOTEST	0.00709223	0.0107283	0.597107	0	1	1	1.51268018369413	0.661078	NO
Gckr	Gckr	Gckr	231103	glucokinase regulatory protein	chr5:31599953-31629675	Ob_PBS_LepR	Ob_Lep_LepR	NOTEST	0.0858674	0.129877	0.596967	0	1	1	1.51253339941565	0.661142	NO
Ccl11	Ccl11	Ccl11	20292	chemokine (C-C motif) ligand 11	chr11:81871333-81876457	Ob_PBS_LepR	Ob_Lep_LepR	NOTEST	0.0208197	0.0314831	0.596633	0	1	1	1.51218327158718	0.661296	NO
Gprc2a-rs5	Gprc2a-rs5	Gprc2a-rs5	75835	vomeronasal 2, receptor, pseudogene 54	chr7:48923383-48982563	Ob_PBS_LepR	Ob_Lep_LepR	NOTEST	0.00658248	0.00995391	0.596633	0	1	1	1.51218327158718	0.661296	NO
Ptx3	Ptx3	Ptx3	19288	pentraxin related gene	chr3:65858747-66100741	Ob_PBS_LepR	Ob_Lep_LepR	NOTEST	0.0647425	0.0978863	0.596394	0	1	1	1.51193278076467	0.661405	NO
Pld6	Pld6	Pld6	194908	phospholipase D family, member 6	chr11:59597394-59601159	Ob_PBS_LepR	Ob_Lep_LepR	OK	1.41014	2.13188	0.596284	1.53351	0.0152	0.533322	1.51181750604549	0.661455	NO
Hoga1	Hoga1	Hoga1	67432	4-hydroxy-2-oxoglutarate aldolase 1	chr19:42120340-42145429	Ob_PBS_LepR	Ob_Lep_LepR	OK	1.61971	2.44808	0.595918	1.515	0.01595	0.544324	1.51143401888403	0.661623	NO
Fermt1	Fermt1	Fermt1	241639	fermitin family homolog 1 (Drosophila)	chr2:132729914-132771772	Ob_PBS_LepR	Ob_Lep_LepR	NOTEST	0.0399618	0.0603578	0.594919	0	1	1	1.51038778257854	0.662082	NO
Cpa6	Cpa6	Cpa6	329093	carboxypeptidase A6	chr1:10314807-10710024	Ob_PBS_LepR	Ob_Lep_LepR	NOTEST	0.0668317	0.100937	0.59485	0	1	1	1.51031554675469	0.662113	NO
AI662270	AI662270	AI662270	100043636	expressed sequence AI662270	chr11:83037077-83040086	Ob_PBS_LepR	Ob_Lep_LepR	NOTEST	0.0373647	0.0564247	0.594648	0	1	1	1.5101040936239	0.662206	NO
Ier3	Ier3	Ier3	15937	immediate early response 3	chr17:35958657-35959856	Ob_PBS_LepR	Ob_Lep_LepR	OK	11.9545	18.0464	0.594166	2.49228	0.00055	0.0628788	1.50959965673568	0.662427	NO
Jak3	Jak3	Jak3	16453	Janus kinase 3	chr8:74200281-74214476	Ob_PBS_LepR	Ob_Lep_LepR	OK	0.827588	1.24911	0.593915	1.50808	0.0106	0.443484	1.5093370395202	0.662543	NO
A730018C14Rik	A730018C14Rik	A730018C14Rik	100504733	RIKEN cDNA A730018C14 gene	chr12:113649233-113661409	Ob_PBS_LepR	Ob_Lep_LepR	NOTEST	0.0419015	0.0632427	0.593897	0	1	1	1.50931820816884	0.662551	NO
Cyp4b1	Cyp4b1	Cyp4b1	13120	cytochrome P450, family 4, subfamily b, polypeptide 1	chr4:115297332-115320310	Ob_PBS_LepR	Ob_Lep_LepR	NOTEST	0.0938845	0.141695	0.593835	0	1	1	1.50925334642361	0.662579	NO
Tnnc2	Tnnc2	Tnnc2	21925	troponin C2, fast	chr2:164602661-164605234	Ob_PBS_LepR	Ob_Lep_LepR	NOTEST	0.116124	0.175253	0.593777	0	1	1	1.50919267183055	0.662606	NO
Ifi203	Ifi203	Ifi203	15950	interferon activated gene 203	chr1:175850533-175872623	Ob_PBS_LepR	Ob_Lep_LepR	NOTEST	0.0669603	0.100961	0.592419	0	1	1	1.50777274640649	0.66323	NO
Prokr2	Prokr2	Prokr2	246313	prokineticin receptor 2	chr2:132196064-132211183	Ob_PBS_LepR	Ob_Lep_LepR	OK	0.489006	0.737293	0.592386	1.35969	0.01715	0.561529	1.5077382582228	0.663245	NO
Isg15	Isg15	Isg15	100038882	ISG15 ubiquitin-like modifier	chr4:155573532-155574927	Ob_PBS_LepR	Ob_Lep_LepR	OK	0.618201	0.932076	0.592371	1.00605	0.16185	0.999646	1.50772258203646	0.663252	NO
Cdk6	Cdk6	Cdk6	12571	cyclin-dependent kinase 6	chr5:3344311-3522225	Ob_PBS_LepR	Ob_Lep_LepR	NOTEST	0.0376578	0.0567671	0.592107	0	1	1	1.50744670783306	0.663373	NO
Nlrp6	Nlrp6	Nlrp6	101613	NLR family, pyrin domain containing 6	chr7:148106800-148114439	Ob_PBS_LepR	Ob_Lep_LepR	NOTEST	0.1732	0.261039	0.591827	0	1	1	1.5071541691402	0.663502	NO
Gdf1	Gdf1	Gdf1	14559	growth differentiation factor 1	chr8:72839673-72877172	Ob_PBS_LepR	Ob_Lep_LepR	LOWDATA	7.17602	10.8129	0.591501	0	1	1	1.50681364204528	0.663652	NO
Bet3l	Bet3l	Bet3l	692132	trafficking protein particle complex 3 like	chr10:33757402-33829621	Ob_PBS_LepR	Ob_Lep_LepR	NOTEST	0.0174839	0.0263375	0.591089	0	1	1	1.50638339270821	0.663842	NO
Insl5	Insl5	Insl5	23919	insulin-like 5	chr4:102690477-102699333	Ob_PBS_LepR	Ob_Lep_LepR	NOTEST	0.159359	0.239747	0.589233	0	1	1	1.50444670486635	0.664696	NO
Fam83c	Fam83c	Fam83c	71405	family with sequence similarity 83, member C	chr2:155654918-155660590	Ob_PBS_LepR	Ob_Lep_LepR	NOTEST	0.0657571	0.0988982	0.588797	0	1	1	1.50399211145723	0.664897	NO
Mamstr	Mamstr	Mamstr	74490	MEF2 activating motif and SAP domain containing transcriptional regulator	chr7:52895346-52901138	Ob_PBS_LepR	Ob_Lep_LepR	OK	0.927747	1.3945	0.58794	1.39259	0.02325	0.641784	1.50309896463708	0.665292	NO
Selp	Selp	Selp	20344	selectin, platelet	chr1:166053832-166079875	Ob_PBS_LepR	Ob_Lep_LepR	NOTEST	0.00990642	0.0148888	0.58779	0	1	1	1.50294269243977	0.665361	NO
Acoxl	Acoxl	Acoxl	74121	acyl-Coenzyme A oxidase-like	chr2:127680363-127949628	Ob_PBS_LepR	Ob_Lep_LepR	NOTEST	0.0657205	0.0987624	0.587619	0	1	1	1.50276456195296	0.66544	NO
Mrap	Mrap	Mrap	77037	melanocortin 2 receptor accessory protein	chr16:90738568-90750021	Ob_PBS_LepR	Ob_Lep_LepR	NOTEST	0.0601736	0.0904071	0.587307	0	1	1	1.50243960634201	0.665584	NO
Morc2b	Morc2b	Morc2b	240069	microrchidia 2B	chr17:33272534-33276628	Ob_PBS_LepR	Ob_Lep_LepR	NOTEST	0.093427	0.140297	0.586572	0	1	1	1.50167436363389	0.665923	NO
Prodh2	Prodh2	Prodh2	56189	proline dehydrogenase (oxidase) 2	chr7:31278676-31298421	Ob_PBS_LepR	Ob_Lep_LepR	NOTEST	0.011215	0.016834	0.585943	0	1	1	1.50101979196752	0.666214	NO
P4ha3	P4ha3	P4ha3	320452	procollagen-proline, 2-oxoglutarate 4-dioxygenase (proline 4-hydroxylase), alpha polypeptide III	chr7:107434029-107468209	Ob_PBS_LepR	Ob_Lep_LepR	OK	2.95776	4.43868	0.585624	1.83214	0.00185	0.157641	1.50068793224215	0.666361	NO
Cd5	Cd5	Cd5	12507	CD5 antigen	chr19:10792632-10813464	Ob_PBS_LepR	Ob_Lep_LepR	NOTEST	0.161513	0.242307	0.585189	0	1	1	1.50023551449188	0.666562	NO
Stc2	Stc2	Stc2	20856	stanniocalcin 2	chr11:31259440-31270061	Ob_PBS_LepR	Ob_Lep_LepR	OK	0.334742	0.502128	0.585004	0.942914	0.1068	0.999646	1.50004314828277	0.666647	NO
Kbtbd5	Kbtbd5	Kbtbd5	72330	kelch-like 40	chr9:121686724-121692937	Ob_PBS_LepR	Ob_Lep_LepR	OK	0.716803	1.07468	0.584255	1.35109	0.0293	0.708695	1.49926457714604	0.666994	NO
Pkhd1	Pkhd1	Pkhd1	241035	polycystic kidney and hepatic disease 1	chr1:20047859-20608138	Ob_PBS_LepR	Ob_Lep_LepR	NOTEST	0.000682336	0.00102295	0.584183	0	1	1	1.49918975582004	0.667027	NO
Tmem72	Tmem72	Tmem72	319776	transmembrane protein 72	chr6:116642742-116666776	Ob_PBS_LepR	Ob_Lep_LepR	NOTEST	0.0306029	0.0458698	0.583875	0	1	1	1.49886972896349	0.667169	NO
Irs4	Irs4	Irs4	16370	insulin receptor substrate 4	chrX:138145540-138159760	Ob_PBS_LepR	Ob_Lep_LepR	OK	32.3641	48.4788	0.582958	2.65091	5e-05	0.00890844	1.49791732614822	0.667594	NO
Gucy2c	Gucy2c	Gucy2c	14917	guanylate cyclase 2c	chr6:136645804-136730263	Ob_PBS_LepR	Ob_Lep_LepR	OK	1.52104	2.27585	0.58135	1.58873	0.0035	0.234227	1.49624870653504	0.668338	NO
Ankrd33	Ankrd33	Ankrd33	208258	ankyrin repeat domain 33	chr15:100946185-100950455	Ob_PBS_LepR	Ob_Lep_LepR	NOTEST	0.117583	0.175851	0.580671	0	1	1	1.49554466735636	0.668653	NO
Kif22	Kif22	Kif22	110033	kinesin family member 22	chr7:134171244-134185934	Ob_PBS_LepR	Ob_Lep_LepR	OK	1.18546	1.77261	0.580429	1.40053	0.01695	0.557643	1.4952938233136	0.668765	NO
Ccdc11	Ccdc11	Ccdc11	74453	coiled-coil domain containing 11	chr18:74442753-74519638	Ob_PBS_LepR	Ob_Lep_LepR	NOTEST	0.165427	0.247329	0.580233	0	1	1	1.4950906912076	0.668856	NO
Gm10584	Gm10584	Gm10584	100043682	predicted gene 10584	chr7:139427937-139509974	Ob_PBS_LepR	Ob_Lep_LepR	NOTEST	0.0847715	0.126701	0.579778	0	1	1	1.4946192409117	0.669067	NO
2310001K24Rik	2310001K24Rik	2310001K24Rik	69517	RIKEN cDNA 2310001K24 gene	chr2:163294438-163298739	Ob_PBS_LepR	Ob_Lep_LepR	OK	0.516794	0.771927	0.578875	0.215847	0.7684	0.999646	1.49368403364601	0.669486	NO
Xlr5a	Xlr5a	Xlr5a	574438	X-linked lymphocyte-regulated 5A	chrX:70352973-70374599	Ob_PBS_LepR	Ob_Lep_LepR	NOTEST	0.0172896	0.0258248	0.578853	0	1	1	1.49366125627639	0.669496	NO
Ctsw	Ctsw	Ctsw	13041	cathepsin W	chr19:5465239-5468498	Ob_PBS_LepR	Ob_Lep_LepR	NOTEST	0.0610497	0.0911673	0.578532	0	1	1	1.49332895325111	0.669645	NO
Gm6086	Gm6086	Gm6086	619597	predicted gene 6086	chr1:95887085-95908116	Ob_PBS_LepR	Ob_Lep_LepR	NOTEST	0.015161	0.0226194	0.5772	0	1	1	1.49195084065963	0.670263	NO
Irf1	Irf1	Irf1	16362	interferon regulatory factor 1	chr11:53583515-53591876	Ob_PBS_LepR	Ob_Lep_LepR	OK	3.24653	4.83959	0.575987	1.6518	0.0023	0.182391	1.49069695419732	0.670827	NO
Msx3	Msx3	Msx3	17703	msh homeobox 3	chr7:147232055-147234987	Ob_PBS_LepR	Ob_Lep_LepR	NOTEST	0.0181727	0.0270868	0.575817	0	1	1	1.4905213082397	0.670906	NO
Nrm	Nrm	Nrm	106582	nurim (nuclear envelope membrane protein)	chr17:35998262-36002345	Ob_PBS_LepR	Ob_Lep_LepR	OK	0.391923	0.58383	0.574977	0.955689	0.13915	0.999646	1.48965371430014	0.671297	NO
Opn4	Opn4	Opn4	30044	opsin 4 (melanopsin)	chr14:35403803-35413328	Ob_PBS_LepR	Ob_Lep_LepR	OK	0.646539	0.962756	0.574432	1.09135	0.0516	0.896945	1.48909108122515	0.671551	NO
Chrnb4	Chrnb4	Chrnb4	108015	cholinergic receptor, nicotinic, beta polypeptide 4	chr9:54875962-54896351	Ob_PBS_LepR	Ob_Lep_LepR	NOTEST	0.174077	0.259077	0.573651	0	1	1	1.48828518297928	0.671914	NO
Fgfrl1	Fgfrl1	Fgfrl1	116701	fibroblast growth factor receptor-like 1	chr5:109123247-109135969	Ob_PBS_LepR	Ob_Lep_LepR	OK	0.598914	0.89125	0.57348	1.1422	0.0377	0.793097	1.48810878971726	0.671994	NO
Tdg	Tdg	Tdg	21665	thymine DNA glycosylase	chr10:82092582-82153395	Ob_PBS_LepR	Ob_Lep_LepR	OK	1.48194	2.20456	0.573002	0.734057	0.17745	0.999646	1.4876158247065	0.672217	NO
Mb	Mb	Mb	17189	myoglobin	chr15:76845916-76887538	Ob_PBS_LepR	Ob_Lep_LepR	OK	0.599507	0.891628	0.572666	0.795014	0.20475	0.999646	1.4872694031123	0.672373	NO
4930412O13Rik	4930412O13Rik	4930412O13Rik	381347	RIKEN cDNA 4930412O13 gene	chr2:9802872-9808394	Ob_PBS_LepR	Ob_Lep_LepR	NOTEST	0.032602	0.0484501	0.571538	0	1	1	1.48610700623568	0.672899	NO
Serpinc1	Serpinc1	Serpinc1	11905	serine (or cysteine) peptidase inhibitor, clade C (antithrombin), member 1	chr1:162908736-162933145	Ob_PBS_LepR	Ob_Lep_LepR	NOTEST	0.018255	0.0271272	0.57145	0	1	1	1.48601636100269	0.67294	NO
Crisp1	Crisp1	Crisp1	11571	cysteine-rich secretory protein 1	chr17:40430706-40456156	Ob_PBS_LepR	Ob_Lep_LepR	NOTEST	0.0392547	0.0583226	0.571192	0	1	1	1.4857506375262	0.67306	NO
4930505A04Rik	4930505A04Rik	4930505A04Rik	75087	RIKEN cDNA 4930505A04 gene	chr11:30326005-30371829	Ob_PBS_LepR	Ob_Lep_LepR	NOTEST	0.222269	0.330182	0.570956	0	1	1	1.48550761425171	0.673171	NO
Amh	Amh	Amh	11705	anti-Mullerian hormone	chr10:80267992-80270393	Ob_PBS_LepR	Ob_Lep_LepR	OK	1.14416	1.69887	0.570285	1.38138	0.0298	0.712241	1.4848168626959	0.673484	NO
Prss22	Prss22	Prss22	70835	protease, serine, 22	chr17:24130500-24135067	Ob_PBS_LepR	Ob_Lep_LepR	NOTEST	0.0941223	0.139722	0.569947	0	1	1	1.48446903498443	0.673642	NO
Mei1	Mei1	Mei1	74369	meiosis defective 1	chr15:81900546-81957244	Ob_PBS_LepR	Ob_Lep_LepR	NOTEST	0.0282459	0.041912	0.569321	0	1	1	1.48382504855124	0.673934	NO
Rgs2	Rgs2	Rgs2	19735	regulator of G-protein signaling 2	chr1:145846467-145851279	Ob_PBS_LepR	Ob_Lep_LepR	OK	64.2161	95.1987	0.568007	2.56494	5e-05	0.00890844	1.48247420279508	0.674548	NO
Dsg3	Dsg3	Dsg3	13512	desmoglein 3	chr18:20668804-20699811	Ob_PBS_LepR	Ob_Lep_LepR	NOTEST	0.00487395	0.00722151	0.56721	0	1	1	1.48165545343746	0.674921	NO
BC039771	BC039771	BC039771	408057	cDNA sequence BC039771	chr2:145526930-145579408	Ob_PBS_LepR	Ob_Lep_LepR	NOTEST	0.137009	0.202947	0.566832	0	1	1	1.4812672962867	0.675098	NO
Kcnh3	Kcnh3	Kcnh3	16512	potassium voltage-gated channel, subfamily H (eag-related), member 3	chr15:99055406-99082392	Ob_PBS_LepR	Ob_Lep_LepR	OK	1.79611	2.65962	0.566347	0.6394	0.28095	0.999646	1.48076941289842	0.675325	NO
Gm16378	Gm16378	Gm16378	100043225	eukaryotic translation initiation factor 1 pseudogene	chr8:125365477-125366173	Ob_PBS_LepR	Ob_Lep_LepR	OK	1.3979	2.06899	0.565665	1.27362	0.09745	0.999646	1.48006957956635	0.675644	NO
Apol6	Apol6	Apol6	71939	apolipoprotein L 6	chr15:76845916-76887538	Ob_PBS_LepR	Ob_Lep_LepR	OK	0.451524	0.668082	0.565224	0.890424	0.09815	0.999646	1.47961722413666	0.67585	NO
Tnmd	Tnmd	Tnmd	64103	tenomodulin	chrX:130385546-130400116	Ob_PBS_LepR	Ob_Lep_LepR	OK	0.676615	1.00103	0.565081	1.0739	0.08525	0.999646	1.47947057167634	0.675917	NO
Mx2	Mx2	Mx2	17858	myxovirus (influenza virus) resistance 2	chr16:97757687-97782508	Ob_PBS_LepR	Ob_Lep_LepR	NOTEST	0.214686	0.317344	0.563819	0	1	1	1.47817696809021	0.676509	NO
Prima1	Prima1	Prima1	170952	proline rich membrane anchor 1	chr12:104435117-104480356	Ob_PBS_LepR	Ob_Lep_LepR	OK	4.87307	7.19957	0.563078	1.80761	0.0109	0.44373	1.47741793873344	0.676857	NO
Gml	Gml	Gml	625599	GPI anchored molecule like protein	chr15:74643884-74649245	Ob_PBS_LepR	Ob_Lep_LepR	NOTEST	0.0262227	0.038736	0.56286	0	1	1	1.4771947087584	0.676959	NO
Ckap2	Ckap2	Ckap2	80986	cytoskeleton associated protein 2	chr8:23278623-23296291	Ob_PBS_LepR	Ob_Lep_LepR	NOTEST	0.214105	0.316089	0.562015	0	1	1	1.47632975531015	0.677355	NO
Ush2a	Ush2a	Ush2a	22283	Usher syndrome 2A (autosomal recessive, mild)	chr1:190086716-190788918	Ob_PBS_LepR	Ob_Lep_LepR	NOTEST	0.00233311	0.00344391	0.561792	0	1	1	1.47610157396674	0.67746	NO
Gnat1	Gnat1	Gnat1	14685	guanine nucleotide binding protein, alpha transducing 1	chr9:107576804-107581923	Ob_PBS_LepR	Ob_Lep_LepR	NOTEST	0.0877464	0.129521	0.561768	0	1	1	1.47607701843553	0.677471	NO
Tmem190	Tmem190	Tmem190	78052	transmembrane protein 190	chr7:4734541-4735942	Ob_PBS_LepR	Ob_Lep_LepR	NOTEST	0.0468397	0.0691174	0.561316	0	1	1	1.47561463221482	0.677684	NO
Lefty2	Lefty2	Lefty2	320202	left-right determination factor 2	chr1:182823249-182829233	Ob_PBS_LepR	Ob_Lep_LepR	NOTEST	0.119905	0.17652	0.557943	0	1	1	1.47216869653301	0.67927	NO
Egr3	Egr3	Egr3	13655	early growth response 3	chr14:70477251-70479964	Ob_PBS_LepR	Ob_Lep_LepR	OK	2.08788	3.07237	0.557313	1.51111	0.02	0.59816	1.4715259662416	0.679567	NO
Mt1	Mt1	Mt1	17748	metallothionein 1	chr8:96702988-96704227	Ob_PBS_LepR	Ob_Lep_LepR	OK	490.337	721.198	0.556622	4.02555	5e-05	0.00890844	1.47082132600841	0.679892	NO
Cyp26a1	Cyp26a1	Cyp26a1	13082	cytochrome P450, family 26, subfamily a, polypeptide 1	chr19:37772297-37776026	Ob_PBS_LepR	Ob_Lep_LepR	NOTEST	0.0435005	0.0639719	0.556408	0	1	1	1.4706031701185	0.679993	NO
AI427809	AI427809	AI427809	381524	expressed sequence AI427809	chr4:53274227-53283104	Ob_PBS_LepR	Ob_Lep_LepR	NOTEST	0.0279758	0.0411344	0.556165	0	1	1	1.47035549027885	0.680108	NO
Serpina3g	Serpina3g	Serpina3g	20715	serine (or cysteine) peptidase inhibitor, clade A, member 3G	chr12:105452753-105480144	Ob_PBS_LepR	Ob_Lep_LepR	OK	0.91914	1.35142	0.556118	0.925833	0.10595	0.999646	1.47030758993926	0.68013	NO
1700128F08Rik	1700128F08Rik	1700128F08Rik	76669	U1-snRNP binding protein homolog pseudogene	chr9:8221888-8241987	Ob_PBS_LepR	Ob_Lep_LepR	NOTEST	0.129017	0.189632	0.555634	0	1	1	1.46981440912354	0.680358	NO
Oas1h	Oas1h	Oas1h	246729	2'-5' oligoadenylate synthetase 1H	chr5:121311430-121323514	Ob_PBS_LepR	Ob_Lep_LepR	NOTEST	0.016342	0.0240167	0.55545	0	1	1	1.46962696229789	0.680445	NO
Kcnk18	Kcnk18	Kcnk18	332396	potassium channel, subfamily K, member 18	chr19:59294137-59311860	Ob_PBS_LepR	Ob_Lep_LepR	NOTEST	0.00339793	0.00499301	0.555254	0	1	1	1.46942731697385	0.680537	NO
2310033E01Rik	2310033E01Rik	2310033E01Rik	641361	phospholipase A2 inhibitor and LY6/PLAUR domain containing	chr7:25326676-25331024	Ob_PBS_LepR	Ob_Lep_LepR	NOTEST	0.0361899	0.0531583	0.554709	0	1	1	1.46887232328513	0.680794	NO
Cdcp1	Cdcp1	Cdcp1	109332	CUB domain containing protein 1	chr9:123081402-123125156	Ob_PBS_LepR	Ob_Lep_LepR	NOTEST	0.0745936	0.109564	0.554648	0	1	1	1.46881021777083	0.680823	NO
Gm833	Gm833	Gm833	330004	predicted gene 833	chr4:152071648-152075031	Ob_PBS_LepR	Ob_Lep_LepR	OK	0.887999	1.3038	0.554088	1.15672	0.0688	0.999646	1.46824019147909	0.681087	NO
Gm4841	Gm4841	Gm4841	225594	predicted gene 4841	chr18:60427954-60432921	Ob_PBS_LepR	Ob_Lep_LepR	NOTEST	0.106407	0.156126	0.553112	0	1	1	1.46724724579469	0.681548	NO
Crybb3	Crybb3	Crybb3	12962	crystallin, beta B3	chr5:113504858-113510604	Ob_PBS_LepR	Ob_Lep_LepR	OK	0.963724	1.41278	0.55184	0.795134	0.12445	0.999646	1.46595416865374	0.68215	NO
Prss41	Prss41	Prss41	71003	protease, serine, 41	chr17:23973751-23981123	Ob_PBS_LepR	Ob_Lep_LepR	NOTEST	0.105394	0.154361	0.550514	0	1	1	1.46460740988995	0.682777	NO
Tnfrsf25	Tnfrsf25	Tnfrsf25	85030	tumor necrosis factor receptor superfamily, member 25	chr4:151490451-151494220	Ob_PBS_LepR	Ob_Lep_LepR	NOTEST	0.0836501	0.122448	0.549726	0	1	1	1.4638076597861	0.68315	NO
Ltb	Ltb	Ltb	16994	lymphotoxin B	chr17:35331451-35333250	Ob_PBS_LepR	Ob_Lep_LepR	OK	0.915514	1.33962	0.549172	1.16768	0.0961	0.999646	1.46324566037754	0.683412	NO
Gif	Gif	Gif	14603	gastric intrinsic factor	chr19:11822048-11837937	Ob_PBS_LepR	Ob_Lep_LepR	NOTEST	0.00662193	0.00968722	0.548831	0	1	1	1.46289984383835	0.683574	NO
Ptger2	Ptger2	Ptger2	19217	prostaglandin E receptor 2 (subtype EP2)	chr14:45607785-45623495	Ob_PBS_LepR	Ob_Lep_LepR	OK	0.488349	0.714204	0.548422	1.22685	0.03175	0.735606	1.46248517461491	0.683768	NO
C030034L19Rik	C030034L19Rik	C030034L19Rik	320088	RIKEN cDNA C030034L19 gene	chr3:9403077-9413903	Ob_PBS_LepR	Ob_Lep_LepR	NOTEST	0.112829	0.165006	0.54838	0	1	1	1.46244259910068	0.683788	NO
Epx	Epx	Epx	13861	eosinophil peroxidase	chr11:87677499-87689038	Ob_PBS_LepR	Ob_Lep_LepR	NOTEST	0.0954125	0.139288	0.545822	0	1	1	1.45985188272809	0.685001	NO
Ikzf4	Ikzf4	Ikzf4	22781	IKAROS family zinc finger 4	chr10:128069470-128083049	Ob_PBS_LepR	Ob_Lep_LepR	OK	2.30749	3.36169	0.542865	1.78031	0.0025	0.192683	1.45686278177498	0.686406	NO
Sytl1	Sytl1	Sytl1	269589	synaptotagmin-like 1	chr4:132809004-132819002	Ob_PBS_LepR	Ob_Lep_LepR	NOTEST	0.044286	0.0645061	0.542583	0	1	1	1.45657804027178	0.686541	NO
Pdcd1lg2	Pdcd1lg2	Pdcd1lg2	58205	programmed cell death 1 ligand 2	chr19:29485408-29547417	Ob_PBS_LepR	Ob_Lep_LepR	NOTEST	0.0299968	0.0436548	0.541333	0	1	1	1.45531655814383	0.687136	NO
Nags	Nags	Nags	217214	N-acetylglutamate synthase	chr11:102006900-102010790	Ob_PBS_LepR	Ob_Lep_LepR	OK	0.488897	0.711307	0.540941	0.898369	0.1108	0.999646	1.45492118242168	0.687322	NO
2900005J15Rik	2900005J15Rik	2900005J15Rik	67261	RIKEN cDNA 2900005J15 gene	chr5:24606792-24608825	Ob_PBS_LepR	Ob_Lep_LepR	OK	0.739476	1.07532	0.540196	1.17438	0.05375	0.91602	1.45417006286136	0.687677	NO
Slc25a2	Slc25a2	Slc25a2	83885	solute carrier family 25 (mitochondrial carrier, ornithine transporter) member 2	chr18:37089938-38001526	Ob_PBS_LepR	Ob_Lep_LepR	NOTEST	0.24543	0.35667	0.539278	0	1	1	1.45324505552683	0.688115	NO
Col9a3	Col9a3	Col9a3	12841	collagen, type IX, alpha 3	chr2:180332926-180377396	Ob_PBS_LepR	Ob_Lep_LepR	OK	0.647536	0.940921	0.539113	1.08036	0.0611	0.968726	1.4530788584333	0.688194	NO
Fcer2a	Fcer2a	Fcer2a	14128	Fc receptor, IgE, low affinity II, alpha polypeptide	chr8:3681736-3694174	Ob_PBS_LepR	Ob_Lep_LepR	NOTEST	0.192695	0.279993	0.539071	0	1	1	1.45303655675347	0.688214	NO
Fam46b	Fam46b	Fam46b	100342	family with sequence similarity 46, member B	chr4:133036047-133043855	Ob_PBS_LepR	Ob_Lep_LepR	NOTEST	0.138574	0.201341	0.538983	0	1	1	1.45294792865557	0.688256	NO
Prom2	Prom2	Prom2	192212	prominin 2	chr2:127352688-127367153	Ob_PBS_LepR	Ob_Lep_LepR	NOTEST	0.0520195	0.0755476	0.538333	0	1	1	1.45229345670723	0.688566	NO
9230116N13Rik	9230116N13Rik	9230116N13Rik	320054	RIKEN cDNA 9230116N13 gene	chr1:138308492-138336797	Ob_PBS_LepR	Ob_Lep_LepR	NOTEST	0.231909	0.33651	0.537093	0	1	1	1.45104574312809	0.689158	NO
Hpx	Hpx	Hpx	15458	hemopexin	chr7:112740124-112748630	Ob_PBS_LepR	Ob_Lep_LepR	NOTEST	0.0365488	0.0530175	0.536645	0	1	1	1.45059521993914	0.689372	NO
Myo5c	Myo5c	Myo5c	208943	myosin VC	chr9:75079820-75153257	Ob_PBS_LepR	Ob_Lep_LepR	NOTEST	0.117113	0.169858	0.536429	0	1	1	1.45037805338345	0.689475	NO
Gm7120	Gm7120	Gm7120	633640	predicted gene 7120	chr13:120276063-120284312	Ob_PBS_LepR	Ob_Lep_LepR	OK	8.38196	12.1564	0.536351	1.42169	0.0107	0.443484	1.45029964011744	0.689513	NO
Amac1	Amac1	Amac1	56293	solute carrier family 35, member G3	chr11:69573386-69575346	Ob_PBS_LepR	Ob_Lep_LepR	NOTEST	0.0697063	0.100963	0.534464	0	1	1	1.44840393357215	0.690415	NO
Nr1h5	Nr1h5	Nr1h5	381463	nuclear receptor subfamily 1, group H, member 5	chr3:102743580-102768056	Ob_PBS_LepR	Ob_Lep_LepR	NOTEST	0.00729651	0.0105628	0.533713	0	1	1	1.44765015799519	0.690775	NO
Spna1	Spna1	Spna1	20739	spectrin alpha, erythrocytic 1	chr1:176102906-176178580	Ob_PBS_LepR	Ob_Lep_LepR	NOTEST	0.00215193	0.00311507	0.533636	0	1	1	1.44757289559088	0.690811	NO
Gpr120	Gpr120	Gpr120	107221	free fatty acid receptor 4	chr19:38171568-38188753	Ob_PBS_LepR	Ob_Lep_LepR	NOTEST	0.106232	0.153773	0.533582	0	1	1	1.44751871402705	0.690837	NO
Gm10345	Gm10345	Gm10345	100503915	sphingomyelin phosphodiesterase 5	chr15:76124863-76137675	Ob_PBS_LepR	Ob_Lep_LepR	NOTEST	0.217548	0.314882	0.533481	0	1	1	1.44741737987912	0.690886	NO
Gm16287	Gm16287	Gm16287	100038595	predicted gene 16287	chr4:138731321-138736570	Ob_PBS_LepR	Ob_Lep_LepR	OK	0.440278	0.636897	0.532648	0.996463	0.0859	0.999646	1.4465818944646	0.691285	NO
Amhr2	Amhr2	Amhr2	110542	anti-Mullerian hormone type 2 receptor	chr15:102275797-102285070	Ob_PBS_LepR	Ob_Lep_LepR	NOTEST	0.145792	0.21073	0.531478	0	1	1	1.44540921786972	0.691846	NO
3300002I08Rik	3300002I08Rik	3300002I08Rik	69277	RIKEN cDNA 3300002I08 gene	chr2:150136672-150188501	Ob_PBS_LepR	Ob_Lep_LepR	OK	1.84362	2.66398	0.531042	1.27743	0.0984	0.999646	1.44497246361195	0.692055	NO
Lat2	Lat2	Lat2	56743	linker for activation of T cells family, member 2	chr5:135076134-135090893	Ob_PBS_LepR	Ob_Lep_LepR	OK	0.79161	1.14375	0.530912	0.930414	0.0765	0.999646	1.44484226426153	0.692117	NO
B020018G12Rik	B020018G12Rik	B020018G12Rik	545388	RNA binding motif protein 8a pseudogene	chr1:177892436-178205443	Ob_PBS_LepR	Ob_Lep_LepR	NOTEST	0.135262	0.195417	0.530799	0	1	1	1.44472910051077	0.692171	NO
Actl9	Actl9	Actl9	69481	actin-like 9	chr17:33569843-33571212	Ob_PBS_LepR	Ob_Lep_LepR	NOTEST	0.00812823	0.0117411	0.530557	0	1	1	1.44448677963854	0.692287	NO
Hist1h2ak	Hist1h2ak	Hist1h2ak	319169	histone cluster 1, H2ak	chr13:21845303-21845696	Ob_PBS_LepR	Ob_Lep_LepR	NOTEST	0.159345	0.230097	0.530086	0	1	1	1.44401527165677	0.692513	NO
Dnahc8	Dnahc8	Dnahc8	13417	dynein, axonemal, heavy chain 8	chr17:30763880-31012209	Ob_PBS_LepR	Ob_Lep_LepR	NOTEST	0.0442962	0.0639544	0.529862	0	1	1	1.44379108407587	0.692621	NO
Rab25	Rab25	Rab25	53868	RAB25, member RAS oncogene family	chr3:88345950-88352201	Ob_PBS_LepR	Ob_Lep_LepR	NOTEST	0.237856	0.343398	0.529795	0	1	1	1.44372403473161	0.692653	NO
Gcet2	Gcet2	Gcet2	14525	germinal center associated, signaling and motility	chr16:45610552-45622980	Ob_PBS_LepR	Ob_Lep_LepR	NOTEST	0.0702439	0.101394	0.529531	0	1	1	1.44345987060569	0.69278	NO
Rs1	Rs1	Rs1	20147	retinoschisis (X-linked, juvenile) 1 (human)	chrX:157205944-157432613	Ob_PBS_LepR	Ob_Lep_LepR	NOTEST	0.0124234	0.0179292	0.529258	0	1	1	1.44318675171943	0.692911	NO
Zfp459	Zfp459	Zfp459	328274	zinc finger protein 459	chr13:67506657-67522354	Ob_PBS_LepR	Ob_Lep_LepR	OK	0.336298	0.485316	0.529184	1.00883	0.0759	0.999646	1.44311272839662	0.692947	NO
Kbtbd12	Kbtbd12	Kbtbd12	74589	kelch repeat and BTB (POZ) domain containing 12	chr6:88563744-88577439	Ob_PBS_LepR	Ob_Lep_LepR	NOTEST	0.173756	0.250612	0.528394	0	1	1	1.44232271599638	0.693326	NO
Selenbp2	Selenbp2	Selenbp2	20342	selenium binding protein 2	chr3:94497494-94508328	Ob_PBS_LepR	Ob_Lep_LepR	NOTEST	0.00575125	0.00829459	0.528297	0	1	1	1.44222574428975	0.693373	NO
Vmn2r37	Vmn2r37	Vmn2r37	22305	vomeronasal 2, receptor 37	chr7:8954256-8972357	Ob_PBS_LepR	Ob_Lep_LepR	NOTEST	0.00331043	0.00477408	0.528205	0	1	1	1.44213377714896	0.693417	NO
Cyp27b1	Cyp27b1	Cyp27b1	13115	cytochrome P450, family 27, subfamily b, polypeptide 1	chr10:126485301-126490062	Ob_PBS_LepR	Ob_Lep_LepR	NOTEST	0.0366897	0.0528979	0.527837	0	1	1	1.44176596722721	0.693594	NO
Sh2d4b	Sh2d4b	Sh2d4b	328381	SH2 domain containing 4B	chr14:41629156-41706254	Ob_PBS_LepR	Ob_Lep_LepR	OK	0.59032	0.850774	0.527278	0.93618	0.1268	0.999646	1.44120743542866	0.693863	NO
Wdr93	Wdr93	Wdr93	626359	WD repeat domain 93	chr7:86888048-86930836	Ob_PBS_LepR	Ob_Lep_LepR	NOTEST	0.109036	0.157137	0.527214	0	1	1	1.44114350283903	0.693893	NO
Card14	Card14	Card14	170720	caspase recruitment domain family, member 14	chr11:119176100-119216824	Ob_PBS_LepR	Ob_Lep_LepR	NOTEST	0.108662	0.156492	0.526243	0	1	1	1.44017387343452	0.694361	NO
Gpr133	Gpr133	Gpr133	243277	G protein-coupled receptor 133	chr5:129602624-129710474	Ob_PBS_LepR	Ob_Lep_LepR	NOTEST	0.285372	0.41088	0.525874	0	1	1	1.43980556538015	0.694538	NO
BC021767	BC021767	BC021767	545551	cingulin pseudogene	chr3:94464510-94471074	Ob_PBS_LepR	Ob_Lep_LepR	NOTEST	0.0345964	0.0497636	0.524468	0	1	1	1.43840306488657	0.695215	NO
1700018C11Rik	1700018C11Rik	1700018C11Rik	75524	RIKEN cDNA 1700018C11 gene	chr4:63268124-63283463	Ob_PBS_LepR	Ob_Lep_LepR	NOTEST	0.0203823	0.0292995	0.523562	0	1	1	1.43750004378475	0.695652	NO
Alox12e	Alox12e	Alox12e	11685	arachidonate lipoxygenase, epidermal	chr11:70129114-70136020	Ob_PBS_LepR	Ob_Lep_LepR	NOTEST	0.00451994	0.00649742	0.523562	0	1	1	1.43750004378475	0.695652	NO
Ces4a	Ces4a	Ces4a	234677	carboxylesterase 4A	chr8:107655699-107674009	Ob_PBS_LepR	Ob_Lep_LepR	NOTEST	0.00426847	0.00613592	0.523562	0	1	1	1.43750004378475	0.695652	NO
Cib4	Cib4	Cib4	73259	calcium and integrin binding family member 4	chr5:30787956-30848209	Ob_PBS_LepR	Ob_Lep_LepR	NOTEST	0.0168752	0.0242581	0.523562	0	1	1	1.43750004378475	0.695652	NO
Clec4f	Clec4f	Clec4f	51811	C-type lectin domain family 4, member f	chr6:83594535-83606110	Ob_PBS_LepR	Ob_Lep_LepR	NOTEST	0.00433262	0.00622814	0.523562	0	1	1	1.43750004378475	0.695652	NO
Cyp3a57	Cyp3a57	Cyp3a57	622127	cytochrome P450, family 3, subfamily a, polypeptide 57	chr5:146106138-146151381	Ob_PBS_LepR	Ob_Lep_LepR	NOTEST	0.00687009	0.00987576	0.523562	0	1	1	1.43750004378475	0.695652	NO
Evx2	Evx2	Evx2	14029	even skipped homeotic gene 2 homolog	chr2:74493672-74497476	Ob_PBS_LepR	Ob_Lep_LepR	NOTEST	0.00777394	0.011175	0.523562	0	1	1	1.43750004378475	0.695652	NO
Gm5134	Gm5134	Gm5134	333669	predicted gene 5134	chr10:75417258-75472334	Ob_PBS_LepR	Ob_Lep_LepR	NOTEST	0.00361484	0.00519633	0.523562	0	1	1	1.43750004378475	0.695652	NO
Irgc1	Irgc1	Irgc1	210145	immunity-related GTPase family, cinema 1	chr7:25216944-25230701	Ob_PBS_LepR	Ob_Lep_LepR	NOTEST	0.00584807	0.00840661	0.523562	0	1	1	1.43750004378475	0.695652	NO
Krtap7-1	Krtap7-1	Krtap7-1	71363	keratin associated protein 7-1	chr16:89507947-89508568	Ob_PBS_LepR	Ob_Lep_LepR	NOTEST	0.0228277	0.0328148	0.523562	0	1	1	1.43750004378475	0.695652	NO
Prss52	Prss52	Prss52	73382	protease, serine, 52	chr14:64723159-64732588	Ob_PBS_LepR	Ob_Lep_LepR	NOTEST	0.0116194	0.0167029	0.523562	0	1	1	1.43750004378475	0.695652	NO
Serpinb7	Serpinb7	Serpinb7	116872	serine (or cysteine) peptidase inhibitor, clade B, member 7	chr1:109319265-109349266	Ob_PBS_LepR	Ob_Lep_LepR	NOTEST	0.0113069	0.0162537	0.523562	0	1	1	1.43750004378475	0.695652	NO
Tstd1	Tstd1	Tstd1	226654	thiosulfate sulfurtransferase (rhodanese)-like domain containing 1	chr1:173349163-173350483	Ob_PBS_LepR	Ob_Lep_LepR	OK	2.7061	3.88918	0.523251	1.43148	0.0945	0.999646	1.43719019706174	0.695802	NO
4930583H14Rik	4930583H14Rik	4930583H14Rik	67749	mitochondria localized glutamic acid rich protein	chr3:51192334-51200469	Ob_PBS_LepR	Ob_Lep_LepR	NOTEST	0.130548	0.187551	0.5227	0	1	1	1.43664140429951	0.696068	NO
Gsc	Gsc	Gsc	14836	goosecoid homeobox	chr12:105709418-105711446	Ob_PBS_LepR	Ob_Lep_LepR	OK	0.399082	0.573215	0.52239	0.870329	0.2285	0.999646	1.43633273824205	0.696218	NO
Arhgap11a	Arhgap11a	Arhgap11a	228482	Rho GTPase activating protein 11A	chr2:113671649-113688818	Ob_PBS_LepR	Ob_Lep_LepR	NOTEST	0.227575	0.326871	0.522381	0	1	1	1.43632377796011	0.696222	NO
Lmo7	Lmo7	Lmo7	380928	LIM domain only 7	chr14:102129144-102333910	Ob_PBS_LepR	Ob_Lep_LepR	OK	2.83798	4.07625	0.52238	1.86952	0.0006	0.0669219	1.43632278237668	0.696222	NO
Tssk3	Tssk3	Tssk3	58864	testis-specific serine kinase 3	chr4:129166251-129168014	Ob_PBS_LepR	Ob_Lep_LepR	NOTEST	0.138064	0.198278	0.522186	0	1	1	1.43612965224326	0.696316	NO
Ttc16	Ttc16	Ttc16	338348	tetratricopeptide repeat domain 16	chr2:32612790-32630903	Ob_PBS_LepR	Ob_Lep_LepR	NOTEST	0.165332	0.237391	0.521903	0	1	1	1.43584796774278	0.696453	NO
Plekhg6	Plekhg6	Plekhg6	213522	pleckstrin homology domain containing, family G (with RhoGef domain) member 6	chr6:125312668-125330522	Ob_PBS_LepR	Ob_Lep_LepR	NOTEST	0.0853021	0.122375	0.520661	0	1	1	1.43461239423336	0.697052	NO
Gcnt7	Gcnt7	Gcnt7	654821	glucosaminyl (N-acetyl) transferase family member 7	chr2:172266077-172295399	Ob_PBS_LepR	Ob_Lep_LepR	NOTEST	0.00425334	0.00610108	0.520471	0	1	1	1.43442347114214	0.697144	NO
1700061G19Rik	1700061G19Rik	1700061G19Rik	78625	RIKEN cDNA 1700061G19 gene	chr17:57015055-57028261	Ob_PBS_LepR	Ob_Lep_LepR	NOTEST	0.146315	0.209834	0.520173	0	1	1	1.43412721029844	0.697288	NO
Aplnr	Aplnr	Aplnr	23796	apelin receptor	chr2:84976516-84980080	Ob_PBS_LepR	Ob_Lep_LepR	NOTEST	0.0153575	0.0220164	0.519629	0	1	1	1.43358654292971	0.697551	NO
E130112N10Rik	E130112N10Rik	E130112N10Rik	78668	RIKEN cDNA E130112N10 gene	chr6:125174229-125189952	Ob_PBS_LepR	Ob_Lep_LepR	OK	0.54973	0.787951	0.519383	0.42218	0.47965	0.999646	1.43334211689766	0.69767	NO
Epyc	Epyc	Epyc	13516	epiphycan	chr10:97106701-97429724	Ob_PBS_LepR	Ob_Lep_LepR	NOTEST	0.0593375	0.0850142	0.51876	0	1	1	1.43272328940128	0.697971	NO
Vmn2r55	Vmn2r55	Vmn2r55	100042499	vomeronasal 2, receptor 55	chr7:13237054-13270340	Ob_PBS_LepR	Ob_Lep_LepR	NOTEST	0.027769	0.0397348	0.516928	0	1	1	1.43090510663643	0.698858	NO
Ect2	Ect2	Ect2	13605	ect2 oncogene	chr3:26996143-27052800	Ob_PBS_LepR	Ob_Lep_LepR	NOTEST	0.0992515	0.141973	0.516452	0	1	1	1.43043307445941	0.699089	NO
Phox2b	Phox2b	Phox2b	18935	paired-like homeobox 2b	chr5:67485635-67490365	Ob_PBS_LepR	Ob_Lep_LepR	NOTEST	0.00408577	0.00583842	0.51497	0	1	1	1.42896442495228	0.699807	NO
Tmprss13	Tmprss13	Tmprss13	214531	transmembrane protease, serine 13	chr9:45127182-45155663	Ob_PBS_LepR	Ob_Lep_LepR	NOTEST	0.042698	0.0609816	0.514204	0	1	1	1.42820591661607	0.700179	NO
Siglec5	Siglec5	Siglec5	233186	sialic acid binding Ig-like lectin 5	chr7:50606774-50614840	Ob_PBS_LepR	Ob_Lep_LepR	NOTEST	0.0745378	0.106406	0.51354	0	1	1	1.42754873647667	0.700501	NO
Slc15a5	Slc15a5	Slc15a5	277898	solute carrier family 15, member 5	chr6:137932110-138028437	Ob_PBS_LepR	Ob_Lep_LepR	NOTEST	0.0142657	0.020364	0.513464	0	1	1	1.42747353635241	0.700538	NO
1810019J16Rik	1810019J16Rik	1810019J16Rik	69073	RIKEN cDNA 1810019J16 gene	chr4:133074877-133086705	Ob_PBS_LepR	Ob_Lep_LepR	NOTEST	0.0525847	0.0750487	0.513183	0	1	1	1.42719552818649	0.700675	NO
Ubash3a	Ubash3a	Ubash3a	328795	ubiquitin associated and SH3 domain containing, A	chr17:31345010-31379348	Ob_PBS_LepR	Ob_Lep_LepR	NOTEST	0.00665584	0.00949721	0.512882	0	1	1	1.4268977930234	0.700821	NO
Sgcd	Sgcd	Sgcd	24052	sarcoglycan, delta (dystrophin-associated glycoprotein)	chr11:46792284-47192804	Ob_PBS_LepR	Ob_Lep_LepR	OK	0.407875	0.581921	0.512695	0.82543	0.17425	0.999646	1.42671285262544	0.700912	NO
Ostb	Ostb	Ostb	330962	solute carrier family 51, beta subunit	chr9:65246294-65270580	Ob_PBS_LepR	Ob_Lep_LepR	NOTEST	0.0285725	0.0407525	0.512262	0	1	1	1.4262847136557	0.701122	NO
Uhrf1	Uhrf1	Uhrf1	18140	ubiquitin-like, containing PHD and RING finger domains, 1	chr17:56442759-56462909	Ob_PBS_LepR	Ob_Lep_LepR	NOTEST	0.103302	0.147215	0.511052	0	1	1	1.42508897863629	0.701711	NO
Chat	Chat	Chat	12647	choline acetyltransferase	chr14:33221388-33279095	Ob_PBS_LepR	Ob_Lep_LepR	OK	2.11336	3.01126	0.510827	1.18256	0.0499	0.887648	1.42486674177486	0.70182	NO
Cym	Cym	Cym	229697	chymosin	chr3:107014212-107024650	Ob_PBS_LepR	Ob_Lep_LepR	NOTEST	0.038463	0.0547852	0.510316	0	1	1	1.42436214589523	0.702069	NO
S1pr2	S1pr2	S1pr2	14739	sphingosine-1-phosphate receptor 2	chr9:20770395-20781237	Ob_PBS_LepR	Ob_Lep_LepR	NOTEST	0.23888	0.340248	0.510303	0	1	1	1.42434931114918	0.702075	NO
Cyp11b2	Cyp11b2	Cyp11b2	13072	cytochrome P450, family 11, subfamily b, polypeptide 2	chr15:74681439-74686748	Ob_PBS_LepR	Ob_Lep_LepR	NOTEST	0.00628479	0.0089516	0.510281	0	1	1	1.42432759107319	0.702086	NO
Ggt1	Ggt1	Ggt1	14598	gamma-glutamyltransferase 1	chr10:75036337-75048927	Ob_PBS_LepR	Ob_Lep_LepR	NOTEST	0.15054	0.214225	0.508981	0	1	1	1.42304471990191	0.702719	NO
1700016H13Rik	1700016H13Rik	1700016H13Rik	74218	RIKEN cDNA 1700016H13 gene	chr5:104077605-104084751	Ob_PBS_LepR	Ob_Lep_LepR	NOTEST	0.0515429	0.0733398	0.508821	0	1	1	1.42288690794336	0.702797	NO
Col28a1	Col28a1	Col28a1	213945	collagen, type XXVIII, alpha 1	chr6:7947807-8142617	Ob_PBS_LepR	Ob_Lep_LepR	NOTEST	0.0358617	0.0510195	0.508605	0	1	1	1.42267388955982	0.702902	NO
Itk	Itk	Itk	16428	IL2 inducible T cell kinase	chr11:46138651-46203017	Ob_PBS_LepR	Ob_Lep_LepR	NOTEST	0.165697	0.235695	0.508371	0	1	1	1.42244315563191	0.703016	NO
Shmt1	Shmt1	Shmt1	20425	serine hydroxymethyltransferase 1 (soluble)	chr11:60602398-60624767	Ob_PBS_LepR	Ob_Lep_LepR	OK	0.936991	1.33275	0.508302	1.16047	0.0478	0.874358	1.42237512584882	0.703049	NO
Ceacam9	Ceacam9	Ceacam9	26368	carcinoembryonic antigen-related cell adhesion molecule 9	chr7:17307277-17311459	Ob_PBS_LepR	Ob_Lep_LepR	NOTEST	0.157807	0.22435	0.507592	0	1	1	1.4216752981988	0.703395	NO
Rsph6a	Rsph6a	Rsph6a	83434	radial spoke head 6 homolog A (Chlamydomonas)	chr7:19640035-19659796	Ob_PBS_LepR	Ob_Lep_LepR	NOTEST	0.179571	0.255259	0.507411	0	1	1	1.42149694651635	0.703484	NO
Catsper4	Catsper4	Catsper4	329954	cation channel, sperm associated 4	chr4:133767882-133783298	Ob_PBS_LepR	Ob_Lep_LepR	NOTEST	0.00702824	0.00998972	0.50728	0	1	1	1.42136787721165	0.703548	NO
B430306N03Rik	B430306N03Rik	B430306N03Rik	320148	RIKEN cDNA B430306N03 gene	chr17:48455486-48465836	Ob_PBS_LepR	Ob_Lep_LepR	NOTEST	0.0152991	0.0217434	0.507129	0	1	1	1.42121911720915	0.703621	NO
Glis1	Glis1	Glis1	230587	GLIS family zinc finger 1	chr4:107107323-107307664	Ob_PBS_LepR	Ob_Lep_LepR	OK	0.321575	0.456957	0.506903	0.933027	0.11335	0.999646	1.42099649887689	0.703732	NO
Il3ra	Il3ra	Il3ra	16188	interleukin 3 receptor, alpha chain	chr14:15179008-15188004	Ob_PBS_LepR	Ob_Lep_LepR	OK	1.10219	1.56613	0.506823	1.1713	0.0731	0.999646	1.42091770428422	0.703771	NO
Gdf15	Gdf15	Gdf15	23886	growth differentiation factor 15	chr8:73153292-73155534	Ob_PBS_LepR	Ob_Lep_LepR	NOTEST	0.0576901	0.0819491	0.506404	0	1	1	1.42050508896766	0.703975	NO
Gm5523	Gm5523	Gm5523	433273	glyceraldehyde-3-phosphate dehydrogenase pseudogene	chr1:13775765-13777010	Ob_PBS_LepR	Ob_Lep_LepR	OK	0.749543	1.06432	0.505845	0.993639	0.12675	0.999646	1.41995479351039	0.704248	NO
Myl1	Myl1	Myl1	17901	myosin, light polypeptide 1	chr1:66970869-66991630	Ob_PBS_LepR	Ob_Lep_LepR	NOTEST	0.119222	0.169283	0.505778	0	1	1	1.41988885111828	0.70428	NO
Tcf15	Tcf15	Tcf15	21407	transcription factor 15	chr2:151969344-151974832	Ob_PBS_LepR	Ob_Lep_LepR	NOTEST	0.274318	0.389429	0.505511	0	1	1	1.41962609618142	0.704411	NO
Epcam	Epcam	Epcam	17075	epithelial cell adhesion molecule	chr17:88035318-88050467	Ob_PBS_LepR	Ob_Lep_LepR	NOTEST	0.0607574	0.086197	0.504577	0	1	1	1.41870732844088	0.704867	NO
Sec22c	Sec22c	Sec22c	215474	SEC22 vesicle trafficking protein homolog C (S. cerevisiae)	chr9:121589162-121614147	Ob_PBS_LepR	Ob_Lep_LepR	OK	7.11381	10.0921	0.504537	2.11508	0.0001	0.015769	1.41866799406679	0.704887	NO
Dlx3	Dlx3	Dlx3	13393	distal-less homeobox 3	chr11:94981430-94986605	Ob_PBS_LepR	Ob_Lep_LepR	NOTEST	0.0255092	0.0361564	0.503232	0	1	1	1.41738530812066	0.705524	NO
Ferd3l	Ferd3l	Ferd3l	114712	Fer3-like (Drosophila)	chr12:34613289-34614174	Ob_PBS_LepR	Ob_Lep_LepR	NOTEST	0.23086	0.326964	0.502118	0	1	1	1.41629127387709	0.706069	NO
Msx1	Msx1	Msx1	17701	msh homeobox 1	chr5:38211729-38215824	Ob_PBS_LepR	Ob_Lep_LepR	NOTEST	0.140654	0.199201	0.502071	0	1	1	1.4162451348084	0.706092	NO
H2-M10.2	H2-M10.2	H2-M10.2	333715	histocompatibility 2, M region locus 10.2	chr17:36421225-36423366	Ob_PBS_LepR	Ob_Lep_LepR	NOTEST	0.0107328	0.0151819	0.500332	0	1	1	1.41453904552617	0.706944	NO
Actg2	Actg2	Actg2	11468	actin, gamma 2, smooth muscle, enteric	chr6:83462902-83486245	Ob_PBS_LepR	Ob_Lep_LepR	NOTEST	0.0692694	0.0978642	0.498564	0	1	1	1.41280661200584	0.707811	NO
Fam179a	Fam179a	Fam179a	320159	family with sequence similarity 179, member A	chr17:72022600-72079009	Ob_PBS_LepR	Ob_Lep_LepR	OK	2.68155	3.78838	0.498514	1.65137	0.00355	0.23642	1.41275764870832	0.707835	NO
Tktl1	Tktl1	Tktl1	83553	transketolase-like 1	chrX:71422597-71453837	Ob_PBS_LepR	Ob_Lep_LepR	NOTEST	0.0566068	0.0799531	0.498178	0	1	1	1.41242865936258	0.708	NO
Habp2	Habp2	Habp2	226243	hyaluronic acid binding protein 2	chr19:56362427-56464525	Ob_PBS_LepR	Ob_Lep_LepR	NOTEST	0.00460516	0.00650422	0.498124	0	1	1	1.41237579322105	0.708027	NO
Cdh17	Cdh17	Cdh17	12557	cadherin 17	chr4:11685303-11745052	Ob_PBS_LepR	Ob_Lep_LepR	NOTEST	0.0704894	0.0994907	0.497157	0	1	1	1.41142943259952	0.708502	NO
Sox15	Sox15	Sox15	20670	SRY-box containing gene 15	chr11:69468874-69470123	Ob_PBS_LepR	Ob_Lep_LepR	NOTEST	0.120544	0.170131	0.497085	0	1	1	1.41135899471731	0.708537	NO
Slc10a1	Slc10a1	Slc10a1	20493	solute carrier family 10 (sodium/bile acid cotransporter family), member 1	chr12:82054171-82069066	Ob_PBS_LepR	Ob_Lep_LepR	NOTEST	0.200344	0.282285	0.494675	0	1	1	1.40900330921926	0.709722	NO
H2-Eb2	H2-Eb2	H2-Eb2	381091	histocompatibility 2, class II antigen E beta2	chr17:34462619-34478355	Ob_PBS_LepR	Ob_Lep_LepR	NOTEST	0.030811	0.04341	0.494583	0	1	1	1.40891346059034	0.709767	NO
Spon2	Spon2	Spon2	100689	spondin 2, extracellular matrix protein	chr5:33556166-33560887	Ob_PBS_LepR	Ob_Lep_LepR	NOTEST	0.0507529	0.0714895	0.494241	0	1	1	1.4085795083123	0.709935	NO
Synpo2l	Synpo2l	Synpo2l	68760	synaptopodin 2-like	chr14:21478639-21487528	Ob_PBS_LepR	Ob_Lep_LepR	NOTEST	0.201872	0.284302	0.493984	0	1	1	1.40832860796141	0.710062	NO
AU018091	AU018091	AU018091	245128	expressed sequence AU018091	chr7:3154659-3169204	Ob_PBS_LepR	Ob_Lep_LepR	NOTEST	0.00935302	0.0131706	0.493816	0	1	1	1.40816461943706	0.710144	NO
Ly6i	Ly6i	Ly6i	57248	lymphocyte antigen 6 complex, locus I	chr15:74810241-74813860	Ob_PBS_LepR	Ob_Lep_LepR	NOTEST	0.0446664	0.0628816	0.493448	0	1	1	1.40780547320065	0.710325	NO
2810047C21Rik1	2810047C21Rik1	2810047C21Rik1	72716	RIKEN cDNA 2810047C21 gene 1	chr7:10034292-10041283	Ob_PBS_LepR	Ob_Lep_LepR	NOTEST	0.230766	0.324122	0.490105	0	1	1	1.40454709559337	0.711973	NO
Kdm5d	Kdm5d	Kdm5d	20592	lysine (K)-specific demethylase 5D	chrY:234230-280254	Ob_PBS_LepR	Ob_Lep_LepR	OK	0.628905	0.883012	0.48959	1.22589	0.029	0.70792	1.40404580277462	0.712227	NO
2410076I21Rik	2410076I21Rik	2410076I21Rik	73673	RIKEN cDNA 2410076I21 gene	chr9:58430046-58589366	Ob_PBS_LepR	Ob_Lep_LepR	OK	1.17154	1.6448	0.489498	0.108613	0.85795	0.999646	1.40395627027353	0.712273	NO
E330021D16Rik	E330021D16Rik	E330021D16Rik			chr6:136182256-136190619	Ob_PBS_LepR	Ob_Lep_LepR	NOTEST	0.029715	0.0416868	0.488401	0	1	1	1.40288913232302	0.712815	NO
Col4a4	Col4a4	Col4a4	12829	collagen, type IV, alpha 4	chr1:82447297-82583424	Ob_PBS_LepR	Ob_Lep_LepR	NOTEST	0.0144795	0.0203063	0.487919	0	1	1	1.40242050964237	0.713053	NO
Il22ra1	Il22ra1	Il22ra1	230828	interleukin 22 receptor, alpha 1	chr4:135284134-135307280	Ob_PBS_LepR	Ob_Lep_LepR	NOTEST	0.0061654	0.0086371	0.486354	0	1	1	1.40090002330274	0.713827	NO
Hist1h2aa	Hist1h2aa	Hist1h2aa	319163	histone cluster 1, H2aa	chr13:24026330-24026720	Ob_PBS_LepR	Ob_Lep_LepR	NOTEST	0.05118	0.0716801	0.485991	0	1	1	1.40054758378947	0.714006	NO
E230025N22Rik	E230025N22Rik	E230025N22Rik	240216	Riken cDNA E230025N22 gene	chr18:36844576-36855579	Ob_PBS_LepR	Ob_Lep_LepR	NOTEST	0.0605172	0.0847528	0.485916	0	1	1	1.40047477676129	0.714044	NO
Uts2d	Uts2d	Uts2d	224065	urotensin 2B	chr16:27353407-27370325	Ob_PBS_LepR	Ob_Lep_LepR	NOTEST	0.116815	0.163542	0.485434	0	1	1	1.40000696057472	0.714282	NO
1300002K09Rik	1300002K09Rik	1300002K09Rik	74152	RIKEN cDNA 1300002K09 gene	chr4:45861818-45899880	Ob_PBS_LepR	Ob_Lep_LepR	NOTEST	0.0484307	0.0677743	0.484818	0	1	1	1.3994093150742	0.714587	NO
Crybb2	Crybb2	Crybb2	12961	crystallin, beta B2	chr5:113487284-113497786	Ob_PBS_LepR	Ob_Lep_LepR	NOTEST	0.0899664	0.125837	0.484098	0	1	1	1.39871109175119	0.714944	NO
Tal2	Tal2	Tal2	21350	T cell acute lymphocytic leukemia 2	chr4:53792576-53799757	Ob_PBS_LepR	Ob_Lep_LepR	NOTEST	0.317832	0.44448	0.483854	0	1	1	1.39847455066808	0.715065	NO
Tmem176a	Tmem176a	Tmem176a	66058	transmembrane protein 176A	chr6:48791481-48795363	Ob_PBS_LepR	Ob_Lep_LepR	OK	13.4181	18.7605	0.483516	1.62245	0.00365	0.241905	1.39814694918758	0.715232	NO
Serpinb12	Serpinb12	Serpinb12	71869	serine (or cysteine) peptidase inhibitor, clade B (ovalbumin), member 12	chr1:108831025-108853657	Ob_PBS_LepR	Ob_Lep_LepR	NOTEST	0.0123741	0.0172891	0.482534	0	1	1	1.39719559557674	0.715719	NO
AA387883	AA387883	AA387883	100043450	expressed sequence AA387883	chr19:52997670-53001421	Ob_PBS_LepR	Ob_Lep_LepR	NOTEST	0.310618	0.433842	0.48203	0	1	1	1.39670757588298	0.715969	NO
Cela3b	Cela3b	Cela3b	67868	chymotrypsin-like elastase family, member 3B	chr4:136976922-136986435	Ob_PBS_LepR	Ob_Lep_LepR	NOTEST	0.0141556	0.0197701	0.481949	0	1	1	1.39662916004694	0.71601	NO
4930579G22Rik	4930579G22Rik	4930579G22Rik	69034	nuclear protein transcriptional regulator 1 like	chr5:130384409-130387151	Ob_PBS_LepR	Ob_Lep_LepR	OK	1.45489	2.03044	0.480874	1.13539	0.1786	0.999646	1.39558887288941	0.716543	NO
Ccdc33	Ccdc33	Ccdc33	382077	coiled-coil domain containing 33	chr9:57876488-57966630	Ob_PBS_LepR	Ob_Lep_LepR	OK	0.370952	0.517646	0.480734	0.81382	0.12105	0.999646	1.3954534506713	0.716613	NO
Noc4l	Noc4l	Noc4l	100608	nucleolar complex associated 4 homolog (S. cerevisiae)	chr5:111077437-111082401	Ob_PBS_LepR	Ob_Lep_LepR	OK	14.7329	20.5583	0.480685	2.10951	0.0003	0.0384645	1.39540605599955	0.716637	NO
Lta	Lta	Lta	16992	lymphotoxin A	chr17:35340109-35342296	Ob_PBS_LepR	Ob_Lep_LepR	NOTEST	0.2383	0.332515	0.480639	0	1	1	1.39536156450727	0.71666	NO
A730037C10Rik	A730037C10Rik	A730037C10Rik	320604	coiled-coil domain containing 169	chr3:54943959-54976857	Ob_PBS_LepR	Ob_Lep_LepR	NOTEST	0.0586164	0.0817809	0.48046	0	1	1	1.39518844806982	0.716749	NO
Cthrc1	Cthrc1	Cthrc1	68588	collagen triple helix repeat containing 1	chr15:38908477-38918665	Ob_PBS_LepR	Ob_Lep_LepR	OK	6.3518	8.85478	0.479291	1.64778	0.01175	0.467241	1.39405840003659	0.71733	NO
Mc3r	Mc3r	Mc3r	17201	melanocortin 3 receptor	chr2:172073991-172076614	Ob_PBS_LepR	Ob_Lep_LepR	OK	4.76984	6.648	0.478977	1.75993	0.0034	0.232063	1.39375501873103	0.717486	NO
9530059O14Rik	9530059O14Rik	9530059O14Rik	319626	RIKEN cDNA 9530059O14 gene	chr9:122481618-122489765	Ob_PBS_LepR	Ob_Lep_LepR	NOTEST	0.0436064	0.0607733	0.4789	0	1	1	1.39368063275928	0.717525	NO
Il1r2	Il1r2	Il1r2	16178	interleukin 1 receptor, type II	chr1:40141612-40182070	Ob_PBS_LepR	Ob_Lep_LepR	NOTEST	0.305922	0.42625	0.478535	0	1	1	1.39332807794168	0.717706	NO
Dusp2	Dusp2	Dusp2	13537	dual specificity phosphatase 2	chr2:127161894-127164113	Ob_PBS_LepR	Ob_Lep_LepR	OK	1.14848	1.60002	0.478364	1.14241	0.07515	0.999646	1.39316293910435	0.717791	NO
Zc3h12d	Zc3h12d	Zc3h12d	237256	zinc finger CCCH type containing 12D	chr10:7552267-7590195	Ob_PBS_LepR	Ob_Lep_LepR	NOTEST	0.0674447	0.0938325	0.476381	0	1	1	1.39124933695087	0.718778	NO
Olfr1342	Olfr1342	Olfr1342	258708	olfactory receptor 1342	chr4:118362107-118363055	Ob_PBS_LepR	Ob_Lep_LepR	NOTEST	0.0148822	0.0206907	0.47539	0	1	1	1.39029400361154	0.719272	NO
Pspn	Pspn	Pspn	19197	persephin	chr17:57138879-57139441	Ob_PBS_LepR	Ob_Lep_LepR	OK	0.912325	1.26822	0.475184	0.9129	0.32965	0.999646	1.39009550003991	0.719375	NO
Kcnq1	Kcnq1	Kcnq1	16535	potassium voltage-gated channel, subfamily Q, member 1	chr7:150293158-150612947	Ob_PBS_LepR	Ob_Lep_LepR	NOTEST	0.055792	0.0775504	0.475076	0	1	1	1.38999144153099	0.719429	NO
Gm14378	Gm14378	Gm14378	100044509	predicted gene 14378	chr8:4248213-4251423	Ob_PBS_LepR	Ob_Lep_LepR	OK	0.684592	0.950678	0.473713	0.878664	0.20785	0.999646	1.38867885390033	0.720109	NO
Ccdc155	Ccdc155	Ccdc155	384619	coiled-coil domain containing 155	chr7:52439045-52460262	Ob_PBS_LepR	Ob_Lep_LepR	NOTEST	0.235553	0.327085	0.473613	0	1	1	1.388582601353	0.720159	NO
Dsc2	Dsc2	Dsc2	13506	desmocollin 2	chr18:20189298-20218006	Ob_PBS_LepR	Ob_Lep_LepR	NOTEST	0.268758	0.373122	0.473342	0	1	1	1.38832179048631	0.720294	NO
Tcfap2d	Tcfap2d	Tcfap2d	226896	transcription factor AP-2, delta	chr1:19093102-19156413	Ob_PBS_LepR	Ob_Lep_LepR	NOTEST	0.228511	0.317227	0.473251	0	1	1	1.3882342229166	0.72034	NO
Ggt5	Ggt5	Ggt5	23887	gamma-glutamyltransferase 5	chr10:75052125-75079713	Ob_PBS_LepR	Ob_Lep_LepR	NOTEST	0.0699205	0.0970532	0.47306	0	1	1	1.38805044521036	0.720435	NO
Tmem132d	Tmem132d	Tmem132d	243274	transmembrane protein 132D	chr5:128263860-128938937	Ob_PBS_LepR	Ob_Lep_LepR	OK	1.30059	1.80507	0.47289	1.36784	0.01585	0.543615	1.38788689389364	0.72052	NO
Efcab4b	Efcab4b	Efcab4b	381812	EF-hand calcium binding domain 4B	chr6:127527992-127579956	Ob_PBS_LepR	Ob_Lep_LepR	NOTEST	0.231231	0.320813	0.472397	0	1	1	1.3874127040442	0.720766	NO
Klf14	Klf14	Klf14	619665	Kruppel-like factor 14	chr6:30906020-30908990	Ob_PBS_LepR	Ob_Lep_LepR	OK	0.565337	0.784215	0.472138	1.04877	0.08495	0.999646	1.38716365096865	0.720895	NO
Aldoart2	Aldoart2	Aldoart2	79459	aldolase 1 A, retrogene 2	chr12:56666121-56667696	Ob_PBS_LepR	Ob_Lep_LepR	NOTEST	0.0799046	0.110822	0.471898	0	1	1	1.38693290810416	0.721015	NO
Gpx2-ps1	Gpx2-ps1	Gpx2-ps1	14777	glutathione peroxidase 2, pseudogene 1	chr7:107376116-107427382	Ob_PBS_LepR	Ob_Lep_LepR	NOTEST	0.0121173	0.0168055	0.471864	0	1	1	1.38690022263573	0.721032	NO
Ccno	Ccno	Ccno	218630	cyclin O	chr13:113778009-113780986	Ob_PBS_LepR	Ob_Lep_LepR	OK	0.833505	1.15501	0.470643	1.03931	0.096	0.999646	1.38572694017901	0.721643	NO
Poc1a	Poc1a	Poc1a	70235	POC1 centriolar protein homolog A (Chlamydomonas)	chr9:106183391-106252222	Ob_PBS_LepR	Ob_Lep_LepR	OK	1.87118	2.59281	0.470568	1.25994	0.0417	0.824127	1.38565490359736	0.72168	NO
Mybpc2	Mybpc2	Mybpc2	233199	myosin binding protein C, fast-type	chr7:51757068-51780039	Ob_PBS_LepR	Ob_Lep_LepR	NOTEST	0.290468	0.402335	0.470019	0	1	1	1.38512770984077	0.721955	NO
Alpk2	Alpk2	Alpk2	225638	alpha-kinase 2	chr18:65425185-65553542	Ob_PBS_LepR	Ob_Lep_LepR	NOTEST	0.0910557	0.126051	0.469182	0	1	1	1.3843243414101	0.722374	NO
Kcnj4	Kcnj4	Kcnj4	16520	potassium inwardly-rectifying channel, subfamily J, member 4	chr15:79314143-79335671	Ob_PBS_LepR	Ob_Lep_LepR	OK	5.52051	7.64064	0.468892	1.69223	0.00465	0.277362	1.38404610262667	0.722519	NO
Cd200r2	Cd200r2	Cd200r2	271375	Cd200 receptor 2	chr16:44867209-44915953	Ob_PBS_LepR	Ob_Lep_LepR	NOTEST	0.0522648	0.0723071	0.468295	0	1	1	1.3834734905615	0.722818	NO
Colec11	Colec11	Colec11	71693	collectin sub-family member 11	chr12:29279037-29308155	Ob_PBS_LepR	Ob_Lep_LepR	OK	0.51911	0.71759	0.467119	0.828663	0.1848	0.999646	1.38234622398332	0.723408	NO
Ifi27l2a	Ifi27l2a	Ifi27l2a	76933	interferon, alpha-inducible protein 27 like 2A	chr12:104680376-104681890	Ob_PBS_LepR	Ob_Lep_LepR	OK	4.0202	5.55697	0.46703	1.4898	0.12055	0.999646	1.38226094953813	0.723452	NO
Loxhd1	Loxhd1	Loxhd1	240411	lipoxygenase homology domains 1	chr18:77520696-77680996	Ob_PBS_LepR	Ob_Lep_LepR	NOTEST	0.0678864	0.0936003	0.463391	0	1	1	1.37877877972298	0.72528	NO
Gm5105	Gm5105	Gm5105	329763	predicted gene 5105	chr3:137711724-137730352	Ob_PBS_LepR	Ob_Lep_LepR	NOTEST	0.126951	0.175037	0.463384	0	1	1	1.37877208986284	0.725283	NO
Nox1	Nox1	Nox1	237038	NADPH oxidase 1	chrX:130621684-130646247	Ob_PBS_LepR	Ob_Lep_LepR	NOTEST	0.0286656	0.0395125	0.462986	0	1	1	1.3783917769135	0.725483	NO
Adamtsl5	Adamtsl5	Adamtsl5	66548	ADAMTS-like 5	chr10:79803460-79811191	Ob_PBS_LepR	Ob_Lep_LepR	NOTEST	0.247674	0.341331	0.46273	0	1	1	1.37814720894919	0.725612	NO
Pde6b	Pde6b	Pde6b	18587	phosphodiesterase 6B, cGMP, rod receptor, beta polypeptide	chr5:108817391-108860761	Ob_PBS_LepR	Ob_Lep_LepR	NOTEST	0.0853192	0.117579	0.462684	0	1	1	1.37810326774252	0.725635	NO
Casr	Casr	Casr	12374	calcium-sensing receptor	chr16:36493781-36562220	Ob_PBS_LepR	Ob_Lep_LepR	NOTEST	0.255452	0.352028	0.462639	0	1	1	1.37806028313514	0.725658	NO
Asb18	Asb18	Asb18	208372	ankyrin repeat and SOCS box-containing 18	chr1:91849252-91911152	Ob_PBS_LepR	Ob_Lep_LepR	NOTEST	0.361375	0.497908	0.462381	0	1	1	1.37781386393084	0.725787	NO
Cd63	Cd63	Cd63	12512	CD63 antigen	chr10:128345974-128349874	Ob_PBS_LepR	Ob_Lep_LepR	OK	50.8006	69.9897	0.462297	1.87846	0.00025	0.0329784	1.37773364393146	0.72583	NO
Ier5l	Ier5l	Ier5l	72500	immediate early response 5-like	chr2:30328160-30329719	Ob_PBS_LepR	Ob_Lep_LepR	OK	5.30018	7.30196	0.462244	1.71985	0.01515	0.53293	1.37768303133502	0.725856	NO
Epha1	Epha1	Epha1	13835	Eph receptor A1	chr6:42308485-42323267	Ob_PBS_LepR	Ob_Lep_LepR	NOTEST	0.0934835	0.128729	0.461554	0	1	1	1.37702428227292	0.726204	NO
Lhcgr	Lhcgr	Lhcgr	16867	luteinizing hormone/choriogonadotropin receptor	chr17:89140888-89191316	Ob_PBS_LepR	Ob_Lep_LepR	NOTEST	0.0404062	0.0556401	0.461547	0	1	1	1.37701760092564	0.726207	NO
Gm1337	Gm1337	Gm1337	383787	ankyrin repeat domain 63	chr2:118524838-118529699	Ob_PBS_LepR	Ob_Lep_LepR	OK	1.48256	2.04127	0.461373	1.3595	0.0146	0.52518	1.37685153213945	0.726295	NO
C2cd4b	C2cd4b	C2cd4b	75697	C2 calcium-dependent domain containing 4B	chr9:67607243-67608740	Ob_PBS_LepR	Ob_Lep_LepR	OK	1.47362	2.02892	0.461348	1.28246	0.0967	0.999646	1.37682767332723	0.726307	NO
Ggnbp1	Ggnbp1	Ggnbp1	70772	gametogenetin binding protein 1	chr17:27166203-27173323	Ob_PBS_LepR	Ob_Lep_LepR	OK	0.63213	0.869696	0.46029	0.894115	0.1564	0.999646	1.37581834728231	0.72684	NO
Elf4	Elf4	Elf4	56501	E74-like factor 4 (ets domain transcription factor)	chrX:45764225-45816309	Ob_PBS_LepR	Ob_Lep_LepR	NOTEST	0.0869609	0.119632	0.460168	0	1	1	1.37570200755923	0.726902	NO
Gsx2	Gsx2	Gsx2	14843	GS homeobox 2	chr5:75471625-75473918	Ob_PBS_LepR	Ob_Lep_LepR	NOTEST	0.0655583	0.0901215	0.459094	0	1	1	1.37467826096406	0.727443	NO
Folr1	Folr1	Folr1	14275	folate receptor 1 (adult)	chr7:109006844-109019197	Ob_PBS_LepR	Ob_Lep_LepR	NOTEST	0.111382	0.153102	0.458968	0	1	1	1.37455820655724	0.727506	NO
Lhx3	Lhx3	Lhx3	16871	LIM homeobox protein 3	chr2:26055731-26062076	Ob_PBS_LepR	Ob_Lep_LepR	NOTEST	0.315428	0.433554	0.458902	0	1	1	1.3744953251	0.72754	NO
Dsc3	Dsc3	Dsc3	13507	desmocollin 3	chr18:20119430-20160598	Ob_PBS_LepR	Ob_Lep_LepR	NOTEST	0.0549853	0.0755682	0.458732	0	1	1	1.37433337095704	0.727625	NO
Npffr1	Npffr1	Npffr1	237362	neuropeptide FF receptor 1	chr10:61058231-61089133	Ob_PBS_LepR	Ob_Lep_LepR	OK	1.44305	1.98247	0.458181	1.1784	0.09305	0.999646	1.37380858014757	0.727903	NO
Krt8	Krt8	Krt8	16691	keratin 8	chr15:101827141-101834773	Ob_PBS_LepR	Ob_Lep_LepR	NOTEST	0.0686298	0.0942607	0.457821	0	1	1	1.37346581235946	0.728085	NO
Batf3	Batf3	Batf3	381319	basic leucine zipper transcription factor, ATF-like 3	chr1:192922292-192932822	Ob_PBS_LepR	Ob_Lep_LepR	OK	0.46398	0.636933	0.457078	0.66712	0.3624	0.999646	1.37275864810396	0.72846	NO
Cd22	Cd22	Cd22	12483	CD22 antigen	chr7:31650422-31665361	Ob_PBS_LepR	Ob_Lep_LepR	NOTEST	0.131706	0.1807	0.456273	0	1	1	1.37199288511722	0.728867	NO
Ppyr1	Ppyr1	Ppyr1	19065	neuropeptide Y receptor Y4	chr14:34958831-34965605	Ob_PBS_LepR	Ob_Lep_LepR	NOTEST	0.0316406	0.043405	0.456082	0	1	1	1.37181125747742	0.728963	NO
B3gnt5	B3gnt5	B3gnt5	108105	UDP-GlcNAc:betaGal beta-1,3-N-acetylglucosaminyltransferase 5	chr16:19760326-19772846	Ob_PBS_LepR	Ob_Lep_LepR	NOTEST	0.0863801	0.118465	0.45569	0	1	1	1.37143856820679	0.729161	NO
Isl2	Isl2	Isl2	104360	insulin related protein 2 (islet 2)	chr9:55388955-55393985	Ob_PBS_LepR	Ob_Lep_LepR	NOTEST	0.0132418	0.018159	0.45559	0	1	1	1.37134351062359	0.729212	NO
Gpr35	Gpr35	Gpr35	64095	G protein-coupled receptor 35	chr1:94869695-94882968	Ob_PBS_LepR	Ob_Lep_LepR	NOTEST	0.0559162	0.07664	0.45483	0	1	1	1.37062128827586	0.729596	NO
6030408B16Rik	6030408B16Rik	6030408B16Rik	77717	RIKEN cDNA 6030408B16 gene	chr15:101123642-101127857	Ob_PBS_LepR	Ob_Lep_LepR	NOTEST	0.0731007	0.100172	0.454522	0	1	1	1.37032870648579	0.729752	NO
Inhbe	Inhbe	Inhbe	16326	inhibin beta E	chr10:126786457-126788828	Ob_PBS_LepR	Ob_Lep_LepR	NOTEST	0.0307715	0.0421587	0.454234	0	1	1	1.3700551800182	0.729898	NO
4930524B15Rik	4930524B15Rik	4930524B15Rik	67592	RIKEN cDNA 4930524B15 gene	chr11:31865632-31879651	Ob_PBS_LepR	Ob_Lep_LepR	OK	0.384548	0.526011	0.451929	0.77937	0.1857	0.999646	1.36786798474357	0.731065	NO
Tbx6	Tbx6	Tbx6	21389	T-box 6	chr7:133924996-133929062	Ob_PBS_LepR	Ob_Lep_LepR	NOTEST	0.163198	0.223209	0.451769	0	1	1	1.36771629174145	0.731146	NO
Rtn4rl2	Rtn4rl2	Rtn4rl2	269295	reticulon 4 receptor-like 2	chr2:84712102-84726849	Ob_PBS_LepR	Ob_Lep_LepR	OK	0.93804	1.28273	0.451501	0.976775	0.16535	0.999646	1.36746224364931	0.731282	NO
Vsig2	Vsig2	Vsig2	57276	V-set and immunoglobulin domain containing 2	chr9:37346839-37351790	Ob_PBS_LepR	Ob_Lep_LepR	OK	1.00546	1.37459	0.451143	0.948886	0.1498	0.999646	1.36712295451745	0.731463	NO
Tnfrsf4	Tnfrsf4	Tnfrsf4	22163	tumor necrosis factor receptor superfamily, member 4	chr4:155387803-155390698	Ob_PBS_LepR	Ob_Lep_LepR	NOTEST	0.108787	0.148662	0.450538	0	1	1	1.36654976617033	0.73177	NO
Clec2h	Clec2h	Clec2h	94071	C-type lectin domain family 2, member h	chr6:128612403-128627389	Ob_PBS_LepR	Ob_Lep_LepR	NOTEST	0.0571877	0.0781411	0.450377	0	1	1	1.36639727224047	0.731852	NO
Sp9	Sp9	Sp9	381373	trans-acting transcription factor 9	chr2:73109982-73113828	Ob_PBS_LepR	Ob_Lep_LepR	OK	2.14069	2.92495	0.450332	1.39136	0.0226	0.636753	1.36635465275641	0.731874	NO
Mastl	Mastl	Mastl	67121	microtubule associated serine/threonine kinase-like	chr2:22972063-23011544	Ob_PBS_LepR	Ob_Lep_LepR	NOTEST	0.19161	0.261713	0.449808	0	1	1	1.36585847039624	0.73214	NO
Ceacam16	Ceacam16	Ceacam16	330483	carcinoembryonic antigen-related cell adhesion molecule 16	chr7:20437445-20446648	Ob_PBS_LepR	Ob_Lep_LepR	OK	0.845041	1.15369	0.44916	0.960031	0.11775	0.999646	1.36524512001841	0.732469	NO
4833403I15Rik	4833403I15Rik	4833403I15Rik	74574	RIKEN cDNA 4833403I15 gene	chr18:47009692-47065100	Ob_PBS_LepR	Ob_Lep_LepR	NOTEST	0.0576856	0.0787423	0.448928	0	1	1	1.36502559240309	0.732587	NO
Igtp	Igtp	Igtp	16145	interferon gamma induced GTPase	chr11:58013057-58021094	Ob_PBS_LepR	Ob_Lep_LepR	OK	1.06907	1.4588	0.448423	1.03922	0.0735	0.999646	1.36454786338135	0.732843	NO
Gbp9	Gbp9	Gbp9	236573	guanylate-binding protein 9	chr5:105507412-105539311	Ob_PBS_LepR	Ob_Lep_LepR	NOTEST	0.14331	0.195548	0.448386	0	1	1	1.36451286802745	0.732862	NO
Nxph3	Nxph3	Nxph3	104079	neurexophilin 3	chr11:95371159-95375879	Ob_PBS_LepR	Ob_Lep_LepR	OK	5.68592	7.75195	0.447164	1.61641	0.00575	0.313033	1.36335757969785	0.733483	NO
Hgd	Hgd	Hgd	15233	homogentisate 1, 2-dioxygenase	chr16:37580238-37632112	Ob_PBS_LepR	Ob_Lep_LepR	NOTEST	0.0301414	0.0410842	0.446838	0	1	1	1.36304954206941	0.733649	NO
Tcfl5	Tcfl5	Tcfl5	277353	transcription factor-like 5 (basic helix-loop-helix)	chr2:180332926-180377396	Ob_PBS_LepR	Ob_Lep_LepR	NOTEST	0.257711	0.351246	0.446726	0	1	1	1.36294372925465	0.733706	NO
Gpr174	Gpr174	Gpr174	213439	G protein-coupled receptor 174	chrX:104451216-104492108	Ob_PBS_LepR	Ob_Lep_LepR	NOTEST	0.0412902	0.0562528	0.446125	0	1	1	1.36237607041841	0.734012	NO
Slc39a4	Slc39a4	Slc39a4	72027	solute carrier family 39 (zinc transporter), member 4	chr15:76442812-76447282	Ob_PBS_LepR	Ob_Lep_LepR	OK	0.485938	0.661478	0.444921	0.859481	0.1503	0.999646	1.3612395748481	0.734625	NO
Camk1	Camk1	Camk1	52163	calcium/calmodulin-dependent protein kinase I	chr6:113276969-113293916	Ob_PBS_LepR	Ob_Lep_LepR	OK	91.909	124.954	0.443114	1.80933	0.00055	0.0628788	1.35953566651021	0.735545	NO
Hbb-b1	Hbb-b1,Hbb-b2	Hbb-b1,Hbb-b2	101488143	hemoglobin, beta adult t chain	chr7:110961037-110962437	Ob_PBS_LepR	Ob_Lep_LepR	OK	3.73051	5.07077	0.442835	0.160563	0.73805	0.999646	1.35927277396153	0.735688	NO
Serpinb13	Serpinb13	Serpinb13	241196	serine (or cysteine) peptidase inhibitor, clade B (ovalbumin), member 13	chr1:108877560-108897772	Ob_PBS_LepR	Ob_Lep_LepR	NOTEST	0.00678194	0.00921646	0.442515	0	1	1	1.35897131104699	0.735851	NO
Srms	Srms	Srms	20811	src-related kinase lacking C-terminal regulatory tyrosine and N-terminal myristylation sites	chr2:180940267-180947876	Ob_PBS_LepR	Ob_Lep_LepR	NOTEST	0.0396296	0.0538461	0.442265	0	1	1	1.35873583966645	0.735978	NO
3830417A13Rik	3830417A13Rik	3830417A13Rik	70696	RIKEN cDNA 3830417A13 gene	chrX:61426722-61431953	Ob_PBS_LepR	Ob_Lep_LepR	NOTEST	0.0470507	0.0639085	0.441792	0	1	1	1.35829043943213	0.73622	NO
Col11a1	Col11a1	Col11a1	12814	collagen, type XI, alpha 1	chr3:113733457-113923244	Ob_PBS_LepR	Ob_Lep_LepR	NOTEST	0.280193	0.380386	0.441042	0	1	1	1.35758450155125	0.736602	NO
Col6a1	Col6a1	Col6a1	12833	collagen, type VI, alpha 1	chr10:76171536-76188789	Ob_PBS_LepR	Ob_Lep_LepR	OK	0.916874	1.24471	0.44102	1.08181	0.05715	0.945454	1.35756379957996	0.736614	NO
Esr2	Esr2	Esr2	13983	estrogen receptor 2 (beta)	chr12:77221405-77278246	Ob_PBS_LepR	Ob_Lep_LepR	OK	0.317042	0.429906	0.43935	0.771405	0.14665	0.999646	1.35599325291444	0.737467	NO
C2cd4d	C2cd4d	C2cd4d	271944	C2 calcium-dependent domain containing 4D	chr3:94166365-94168489	Ob_PBS_LepR	Ob_Lep_LepR	OK	1.42137	1.92708	0.439136	1.16179	0.1147	0.999646	1.35579212861092	0.737576	NO
Fgl1	Fgl1	Fgl1	234199	fibrinogen-like protein 1	chr8:42276787-42300510	Ob_PBS_LepR	Ob_Lep_LepR	OK	0.383427	0.519533	0.438264	0.638745	0.31835	0.999646	1.3549729024515	0.738022	NO
Mir434	Mir434	Mir434	723867	microRNA 434	chr12:110828378-110833613	Ob_PBS_LepR	Ob_Lep_LepR	NOTEST	6.62099	8.96912	0.43792	0	1	1	1.35464985766426	0.738198	NO
3110070M22Rik	3110070M22Rik	3110070M22Rik	67304	RIKEN cDNA 3110070M22 gene	chr13:120276063-120284312	Ob_PBS_LepR	Ob_Lep_LepR	OK	1.55128	2.10021	0.437077	0.625946	0.3517	0.999646	1.35385853571266	0.73863	NO
Lass3	Lass3	Lass3	545975	ceramide synthase 3	chr7:73888389-73968578	Ob_PBS_LepR	Ob_Lep_LepR	NOTEST	0.0761715	0.103014	0.435514	0	1	1	1.35239257445557	0.73943	NO
Spna2	Spna2	Spna2	20740	spectrin alpha, non-erythrocytic 1	chr2:29821079-29886970	Ob_PBS_LepR	Ob_Lep_LepR	OK	44.0261	59.4995	0.434518	1.56727	0.00335	0.230948	1.35145923919653	0.739941	NO
E430016F16Rik	E430016F16Rik	E430016F16Rik	414121	RIKEN cDNA E430016F16 gene	chr7:85725951-85863106	Ob_PBS_LepR	Ob_Lep_LepR	NOTEST	0.00659104	0.00890695	0.434426	0	1	1	1.35137306000952	0.739988	NO
Cndp1	Cndp1	Cndp1	338403	carnosine dipeptidase 1 (metallopeptidase M20 family)	chr18:84779900-84819487	Ob_PBS_LepR	Ob_Lep_LepR	NOTEST	0.173844	0.234902	0.434267	0	1	1	1.35122413284853	0.74007	NO
Gm6498	Gm6498	Gm6498	624367	glyceraldehyde-3-phosphate dehydrogenase pseudogene	chr14:48740543-48880558	Ob_PBS_LepR	Ob_Lep_LepR	NOTEST	0.156345	0.211254	0.434244	0	1	1	1.35120259128469	0.740081	NO
Pomc	Pomc	Pomc	18976	pro-opiomelanocortin-alpha	chr12:3954950-3960618	Ob_PBS_LepR	Ob_Lep_LepR	OK	106.371	143.706	0.434026	2.37982	0.00115	0.112692	1.35099843177585	0.740193	NO
Fbxw10	Fbxw10	Fbxw10	213980	F-box and WD-40 domain protein 10	chr11:62660624-62690964	Ob_PBS_LepR	Ob_Lep_LepR	NOTEST	0.121702	0.164367	0.433564	0	1	1	1.35056586541246	0.74043	NO
Unc5cl	Unc5cl	Unc5cl	76589	unc-5 homolog C (C. elegans)-like	chr17:48594225-48608009	Ob_PBS_LepR	Ob_Lep_LepR	NOTEST	0.0318585	0.0430103	0.433002	0	1	1	1.35003985667409	0.740719	NO
Cd44	Cd44	Cd44	12505	CD44 antigen	chr2:102651299-102741822	Ob_PBS_LepR	Ob_Lep_LepR	OK	0.722945	0.975962	0.432939	1.04046	0.04775	0.874358	1.3499809040531	0.740751	NO
Xaf1	Xaf1	Xaf1	327959	XIAP associated factor 1	chr11:72115130-72127235	Ob_PBS_LepR	Ob_Lep_LepR	OK	0.81771	1.10376	0.432763	0.975583	0.08825	0.999646	1.34981622465773	0.740842	NO
Iqch	Iqch	Iqch	78250	IQ motif containing H	chr9:63269427-63450255	Ob_PBS_LepR	Ob_Lep_LepR	NOTEST	0.0245097	0.0330831	0.432745	0	1	1	1.34979938357921	0.740851	NO
Actc1	Actc1	Actc1	11464	actin, alpha, cardiac muscle 1	chr2:113873024-113878547	Ob_PBS_LepR	Ob_Lep_LepR	NOTEST	0.159824	0.215655	0.432239	0	1	1	1.34932604811477	0.741111	NO
Hist1h1b	Hist1h1b	Hist1h1b	56702	histone cluster 1, H1b	chr13:21871751-21872423	Ob_PBS_LepR	Ob_Lep_LepR	NOTEST	0.0214798	0.0289815	0.432156	0	1	1	1.34924842197944	0.741153	NO
Trdn	Trdn	Trdn	76757	triadin	chr10:32803288-33196515	Ob_PBS_LepR	Ob_Lep_LepR	NOTEST	0.00198936	0.00268163	0.430806	0	1	1	1.34798645506505	0.741847	NO
2900079G21Rik	2900079G21Rik	2900079G21Rik	620760	RIKEN cDNA 2900079G21 gene	chr9:111967594-112251429	Ob_PBS_LepR	Ob_Lep_LepR	OK	9.43035	12.709	0.430464	0.434842	0.4413	0.999646	1.34766694420791	0.742023	NO
Rsph3b	Rsph3b	Rsph3b	100037282	radial spoke 3B homolog (Chlamydomonas)	chr17:7109064-7152705	Ob_PBS_LepR	Ob_Lep_LepR	OK	1.9932	2.68497	0.429817	1.1316	0.0619	0.973201	1.34706269660222	0.742356	NO
B3gnt8	B3gnt8	B3gnt8	232984	UDP-GlcNAc:betaGal beta-1,3-N-acetylglucosaminyltransferase 8	chr7:26412642-26414509	Ob_PBS_LepR	Ob_Lep_LepR	NOTEST	0.156594	0.210878	0.429378	0	1	1	1.34665285908067	0.742582	NO
Calcoco2	Calcoco2	Calcoco2	76815	calcium binding and coiled-coil domain 2	chr11:95960639-95973276	Ob_PBS_LepR	Ob_Lep_LepR	NOTEST	0.0315855	0.0425161	0.428749	0	1	1	1.34606586044279	0.742906	NO
Pif1	Pif1	Pif1	208084	PIF1 5'-to-3' DNA helicase homolog (S. cerevisiae)	chr9:65435011-65443769	Ob_PBS_LepR	Ob_Lep_LepR	NOTEST	0.0610414	0.0821479	0.428436	0	1	1	1.3457738563102	0.743067	NO
Adat3	Adat3	Adat3	100113398	adenosine deaminase, tRNA-specific 3	chr10:80065624-80078528	Ob_PBS_LepR	Ob_Lep_LepR	OK	1.03388	1.39101	0.428061	0.305304	0.5956	0.999646	1.34542409451118	0.74326	NO
Hhat	Hhat	Hhat	226861	hedgehog acyltransferase	chr1:194336709-194597413	Ob_PBS_LepR	Ob_Lep_LepR	OK	0.49144	0.661007	0.42765	0.874286	0.13765	0.999646	1.34504085998916	0.743472	NO
Pax1	Pax1	Pax1	18503	paired box gene 1	chr2:147190729-147200784	Ob_PBS_LepR	Ob_Lep_LepR	NOTEST	0.035234	0.0473739	0.427126	0	1	1	1.34455241758726	0.743742	NO
Rab38	Rab38	Rab38	72433	RAB38, member of RAS oncogene family	chr7:95578782-95640082	Ob_PBS_LepR	Ob_Lep_LepR	OK	0.381329	0.512661	0.42697	0.692111	0.2563	0.999646	1.34440703770353	0.743822	NO
Ces1d	Ces1d	Ces1d	104158	carboxylesterase 1D	chr8:95689970-95721703	Ob_PBS_LepR	Ob_Lep_LepR	NOTEST	0.27083	0.363968	0.426426	0	1	1	1.3439001949281	0.744103	NO
Plekha4	Plekha4	Plekha4	69217	pleckstrin homology domain containing, family A (phosphoinositide binding specific) member 4	chr7:52781699-52809599	Ob_PBS_LepR	Ob_Lep_LepR	OK	0.352856	0.474186	0.426375	0.766018	0.1807	0.999646	1.34385268821562	0.744129	NO
Foxf1a	Foxf1a	Foxf1a	15227	forkhead box F1	chr8:123608373-123610779	Ob_PBS_LepR	Ob_Lep_LepR	NOTEST	0.144473	0.194067	0.42575	0	1	1	1.3432706344888	0.744452	NO
Lpxn	Lpxn	Lpxn	107321	leupaxin	chr19:12873098-12908298	Ob_PBS_LepR	Ob_Lep_LepR	NOTEST	0.306022	0.410695	0.424434	0	1	1	1.34204588629318	0.745131	NO
AI428936	AI428936	AI428936	233066	spectrin repeat containing, nuclear envelope family member 4	chr7:31099834-31104064	Ob_PBS_LepR	Ob_Lep_LepR	OK	0.920283	1.2349	0.424247	0.884876	0.15925	0.999646	1.34187194356126	0.745228	NO
Nedd9	Nedd9	Nedd9	18003	neural precursor cell expressed, developmentally down-regulated gene 9	chr13:41405284-41582689	Ob_PBS_LepR	Ob_Lep_LepR	OK	2.48057	3.32746	0.423745	1.35633	0.0114	0.461347	1.34140510717945	0.745487	NO
Abcc3	Abcc3	Abcc3	76408	ATP-binding cassette, sub-family C (CFTR/MRP), member 3	chr11:94204608-94254290	Ob_PBS_LepR	Ob_Lep_LepR	NOTEST	0.0401492	0.0538247	0.422899	0	1	1	1.34061873443931	0.745924	NO
Vmn2r28	Vmn2r28	Vmn2r28	665255	vomeronasal 2, receptor 28	chr7:5432057-5445453	Ob_PBS_LepR	Ob_Lep_LepR	NOTEST	0.0205558	0.0275548	0.422757	0	1	1	1.34048678798733	0.745998	NO
Gpr137b-ps	Gpr137b-ps	Gpr137b-ps	664862	G protein-coupled receptor 137B, pseudogene	chr13:12706332-12742662	Ob_PBS_LepR	Ob_Lep_LepR	OK	0.910302	1.22	0.422458	1.03049	0.0852	0.999646	1.34020899953763	0.746152	NO
Efcab5	Efcab5	Efcab5	319634	EF-hand calcium binding domain 5	chr11:76903416-77002470	Ob_PBS_LepR	Ob_Lep_LepR	NOTEST	0.213729	0.286284	0.421666	0	1	1	1.33947346347586	0.746562	NO
Oscar	Oscar	Oscar	232790	osteoclast associated receptor	chr7:3561416-3567735	Ob_PBS_LepR	Ob_Lep_LepR	OK	0.655201	0.877478	0.421425	0.857742	0.16705	0.999646	1.33924972517058	0.746687	NO
Sh3d20	Sh3d20	Sh3d20	544817	Rho GTPase activating protein 27	chr11:103221050-103224698	Ob_PBS_LepR	Ob_Lep_LepR	OK	2.03442	2.72459	0.421418	1.20267	0.08155	0.999646	1.33924322710615	0.74669	NO
Bhlhe23	Bhlhe23	Bhlhe23	140489	basic helix-loop-helix family, member e23	chr2:180509085-180511605	Ob_PBS_LepR	Ob_Lep_LepR	NOTEST	0.287271	0.384577	0.420856	0	1	1	1.33872162822801	0.746981	NO
Gch1	Gch1	Gch1	14528	GTP cyclohydrolase 1	chr14:47773569-47809077	Ob_PBS_LepR	Ob_Lep_LepR	OK	8.96369	11.9931	0.420039	1.73585	0.0037	0.242872	1.33796372312276	0.747404	NO
Cxcl10	Cxcl10	Cxcl10	15945	chemokine (C-X-C motif) ligand 10	chr5:92760866-92843653	Ob_PBS_LepR	Ob_Lep_LepR	NOTEST	0.0635982	0.0850716	0.419692	0	1	1	1.33764195201435	0.747584	NO
Myl2	Myl2	Myl2	17906	myosin, light polypeptide 2, regulatory, cardiac, slow	chr5:122550988-122556863	Ob_PBS_LepR	Ob_Lep_LepR	OK	1.0629	1.42176	0.419674	0.804697	0.2753	0.999646	1.33762526282901	0.747594	NO
Fbp2	Fbp2	Fbp2	14120	fructose bisphosphatase 2	chr13:62938244-62959730	Ob_PBS_LepR	Ob_Lep_LepR	NOTEST	0.142203	0.190084	0.418677	0	1	1	1.33670119249734	0.74811	NO
Dydc2	Dydc2	Dydc2	71200	DPY30 domain containing 2	chr14:41862497-41882363	Ob_PBS_LepR	Ob_Lep_LepR	OK	2.75237	3.67753	0.41806	1.12375	0.15425	0.999646	1.3361296453044	0.74843	NO
Psd4	Psd4	Psd4	215632	pleckstrin and Sec7 domain containing 4	chr2:24240916-24264249	Ob_PBS_LepR	Ob_Lep_LepR	NOTEST	0.0860925	0.115028	0.418027	0	1	1	1.33609908321555	0.748447	NO
Gm885	Gm885	Gm885	380732	mast cell immunoglobulin like receptor 1	chr11:106612581-106628882	Ob_PBS_LepR	Ob_Lep_LepR	OK	0.801902	1.07118	0.417702	0.817743	0.17245	0.999646	1.33579813028853	0.748616	NO
Gbx1	Gbx1	Gbx1	231044	gastrulation brain homeobox 1	chr5:24010243-24032666	Ob_PBS_LepR	Ob_Lep_LepR	OK	0.46873	0.625674	0.416653	0.718845	0.2601	0.999646	1.33482720927668	0.749161	NO
Nsmce1	Nsmce1	Nsmce1	67711	non-SMC element 1 homolog (S. cerevisiae)	chr7:132611153-132635056	Ob_PBS_LepR	Ob_Lep_LepR	OK	23.0334	30.7358	0.416196	1.86667	0.00465	0.277362	1.33440444534481	0.749398	NO
Gadd45g	Gadd45g	Gadd45g	23882	growth arrest and DNA-damage-inducible 45 gamma	chr13:51942043-51943843	Ob_PBS_LepR	Ob_Lep_LepR	OK	34.3069	45.7744	0.416043	2.0832	0.0024	0.188146	1.33426293723063	0.749477	NO
Ngfr	Ngfr	Ngfr	18053	nerve growth factor receptor (TNFR superfamily, member 16)	chr11:95430139-95449012	Ob_PBS_LepR	Ob_Lep_LepR	OK	1.18394	1.57917	0.415565	1.11088	0.0584	0.949652	1.33382093665396	0.749726	NO
Pla2g2e	Pla2g2e	Pla2g2e	26970	phospholipase A2, group IIE	chr4:138433856-138438729	Ob_PBS_LepR	Ob_Lep_LepR	NOTEST	0.052643	0.0701816	0.414852	0	1	1	1.33316190661828	0.750096	NO
Tprn	Tprn	Tprn	97031	taperin	chr2:25118117-25125406	Ob_PBS_LepR	Ob_Lep_LepR	OK	5.62914	7.50204	0.414369	1.55092	0.0078	0.377631	1.33271565193095	0.750348	NO
Il1r1	Il1r1	Il1r1	16177	interleukin 1 receptor, type I	chr1:40281924-40373022	Ob_PBS_LepR	Ob_Lep_LepR	OK	0.467354	0.622672	0.413956	0.901927	0.0957	0.999646	1.33233419031012	0.750562	NO
Tmc4	Tmc4	Tmc4	353499	transmembrane channel-like gene family 4	chr7:3596870-3629155	Ob_PBS_LepR	Ob_Lep_LepR	OK	0.364319	0.485284	0.413628	0.209651	0.70985	0.999646	1.33203131553154	0.750733	NO
Gm5622	Gm5622	Gm5622	434459	predicted gene 5622	chr14:52172464-52282628	Ob_PBS_LepR	Ob_Lep_LepR	NOTEST	0.0773214	0.102945	0.412932	0	1	1	1.33138885806397	0.751095	NO
Slc5a7	Slc5a7	Slc5a7	63993	solute carrier family 5 (choline transporter), member 7	chr17:54412914-54438359	Ob_PBS_LepR	Ob_Lep_LepR	OK	0.556456	0.740448	0.41213	0.961763	0.0887	0.999646	1.33064893930152	0.751513	NO
Cd3d	Cd3d	Cd3d	12500	CD3 antigen, delta polypeptide	chr9:44789868-44795135	Ob_PBS_LepR	Ob_Lep_LepR	NOTEST	0.0477144	0.0634864	0.412024	0	1	1	1.33055117532368	0.751568	NO
Tnfrsf11b	Tnfrsf11b	Tnfrsf11b	18383	tumor necrosis factor receptor superfamily, member 11b (osteoprotegerin)	chr15:54082173-54110039	Ob_PBS_LepR	Ob_Lep_LepR	OK	0.428358	0.569859	0.411787	0.796276	0.16005	0.999646	1.3303326158086	0.751692	NO
Avpr2	Avpr2	Avpr2	12000	arginine vasopressin receptor 2	chrX:71137440-71156637	Ob_PBS_LepR	Ob_Lep_LepR	NOTEST	0.0127978	0.0170225	0.411549	0	1	1	1.33011317023012	0.751816	NO
Aldh1a3	Aldh1a3	Aldh1a3	56847	aldehyde dehydrogenase family 1, subfamily A3	chr7:73535778-73572363	Ob_PBS_LepR	Ob_Lep_LepR	NOTEST	0.124469	0.165541	0.4114	0	1	1	1.32997580465885	0.751893	NO
9330111N05Rik	9330111N05Rik	9330111N05Rik	319983	RIKEN cDNA 9330111N05 gene	chr13:81103334-81218856	Ob_PBS_LepR	Ob_Lep_LepR	NOTEST	0.0508351	0.0675988	0.411173	0	1	1	1.32976655686299	0.752012	NO
Cd302	Cd302	Cd302	66205	CD302 antigen	chr2:60090049-60122475	Ob_PBS_LepR	Ob_Lep_LepR	OK	3.55668	4.72915	0.411049	1.24613	0.05865	0.949652	1.32965226800612	0.752076	NO
Ppp1r9a	Ppp1r9a	Ppp1r9a	243725	protein phosphatase 1, regulatory (inhibitor) subunit 9A	chr6:4853319-5115661	Ob_PBS_LepR	Ob_Lep_LepR	OK	20.0028	26.5577	0.408925	1.75917	0.001	0.100139	1.32769613492588	0.753184	NO
BC024582	BC024582	BC024582	414068	Bach2 opposite strand transcript	chr4:32504409-32673083	Ob_PBS_LepR	Ob_Lep_LepR	NOTEST	0.0469321	0.0622913	0.408455	0	1	1	1.3272636696225	0.75343	NO
3000002C10Rik	3000002C10Rik	3000002C10Rik	378954	glyceraldehyde-3-phosphate dehydrogenase pseudogene	chr9:109732667-109733945	Ob_PBS_LepR	Ob_Lep_LepR	OK	1.9579	2.59767	0.407912	1.0474	0.09805	0.999646	1.32676420955625	0.753713	NO
Angptl7	Angptl7	Angptl7	654812	angiopoietin-like 7	chr4:147822690-147931794	Ob_PBS_LepR	Ob_Lep_LepR	NOTEST	0.144	0.190969	0.40727	0	1	1	1.32617393018004	0.754049	NO
Dkk1	Dkk1	Dkk1	13380	dickkopf homolog 1 (Xenopus laevis)	chr19:30620373-30623986	Ob_PBS_LepR	Ob_Lep_LepR	NOTEST	0.0536371	0.0711257	0.40714	0	1	1	1.32605443518023	0.754117	NO
Akr1c13	Akr1c13	Akr1c13	27384	aldo-keto reductase family 1, member C13	chr13:4190432-4204849	Ob_PBS_LepR	Ob_Lep_LepR	NOTEST	0.128924	0.170954	0.407083	0	1	1	1.3260020446143	0.754147	NO
Nptxr	Nptxr	Nptxr	73340	neuronal pentraxin receptor	chr15:79616780-79664763	Ob_PBS_LepR	Ob_Lep_LepR	OK	12.3324	16.3468	0.406551	0.431172	0.45325	0.999646	1.32551316580208	0.754425	NO
Col14a1	Col14a1	Col14a1	12818	collagen, type XIV, alpha 1	chr15:55139304-55352358	Ob_PBS_LepR	Ob_Lep_LepR	NOTEST	0.0567631	0.0752207	0.406177	0	1	1	1.32516958822111	0.75462	NO
Smoc2	Smoc2	Smoc2	64074	SPARC related modular calcium binding 2	chr17:14416512-14541797	Ob_PBS_LepR	Ob_Lep_LepR	OK	0.338302	0.448283	0.406098	0.669894	0.1999	0.999646	1.3250970257403	0.754662	NO
Uox	Uox	Uox	22262	urate oxidase	chr3:146244336-146294447	Ob_PBS_LepR	Ob_Lep_LepR	OK	0.322443	0.427029	0.40529	0.564206	0.2845	0.999646	1.32435509581139	0.755084	NO
Akr1b7	Akr1b7	Akr1b7	11997	aldo-keto reductase family 1, member B7	chr6:34362361-34373137	Ob_PBS_LepR	Ob_Lep_LepR	NOTEST	0.128262	0.169852	0.405185	0	1	1	1.32425871215378	0.755139	NO
Mapk8ip2	Mapk8ip2	Mapk8ip2	60597	mitogen-activated protein kinase 8 interacting protein 2	chr15:89284341-89292878	Ob_PBS_LepR	Ob_Lep_LepR	OK	48.1305	63.7241	0.404889	1.87437	0.00165	0.146041	1.32398703979143	0.755294	NO
Npy2r	Npy2r	Npy2r	18167	neuropeptide Y receptor Y2	chr3:82342304-82352007	Ob_PBS_LepR	Ob_Lep_LepR	OK	6.3868	8.44956	0.403784	1.57911	0.00605	0.32549	1.32297334978605	0.755873	NO
Acan	Acan	Acan	11595	aggrecan	chr7:86198368-86259985	Ob_PBS_LepR	Ob_Lep_LepR	NOTEST	0.234783	0.310531	0.403406	0	1	1	1.32262676342902	0.756071	NO
Tcf19	Tcf19	Tcf19	106795	transcription factor 19	chr17:35649679-35653769	Ob_PBS_LepR	Ob_Lep_LepR	OK	1.51177	1.99578	0.400713	0.872717	0.10515	0.999646	1.32016019114574	0.757484	NO
4933439F11Rik	4933439F11Rik	4933439F11Rik	66784	family with sequence similarity 187, member A	chr11:102742557-102748045	Ob_PBS_LepR	Ob_Lep_LepR	NOTEST	0.0831172	0.109702	0.400369	0	1	1	1.31984544620339	0.757664	NO
A230020J21Rik	A230020J21Rik	A230020J21Rik	100125339	RIKEN cDNA A230020J21 gene	chr1:192829710-192853660	Ob_PBS_LepR	Ob_Lep_LepR	OK	0.88518	1.16828	0.400343	0.397103	0.47005	0.999646	1.31982166039183	0.757678	NO
4930404A10Rik	4930404A10Rik	4930404A10Rik	74847	RIKEN cDNA 4930404A10 gene	chr11:54184153-54240257	Ob_PBS_LepR	Ob_Lep_LepR	NOTEST	0.0252095	0.0332574	0.399706	0	1	1	1.31923904189229	0.758013	NO
Has1	Has1	Has1	15116	hyaluronan synthase1	chr17:17980289-17992152	Ob_PBS_LepR	Ob_Lep_LepR	OK	0.792424	1.04498	0.399134	0.898309	0.1403	0.999646	1.31871609342609	0.758313	NO
Pthlh	Pthlh	Pthlh	19227	parathyroid hormone-like peptide	chr6:147200631-147212607	Ob_PBS_LepR	Ob_Lep_LepR	OK	2.32221	3.0618	0.398882	1.10997	0.07665	0.999646	1.31848576932818	0.758446	NO
Calca	Calca	Calca	12310	calcitonin/calcitonin-related polypeptide, alpha	chr7:121774991-121779871	Ob_PBS_LepR	Ob_Lep_LepR	OK	8.80748	11.6097	0.398527	1.14789	0.0296	0.708695	1.31816137307523	0.758632	NO
Hsd3b7	Hsd3b7	Hsd3b7	101502	hydroxy-delta-5-steroid dehydrogenase, 3 beta- and steroid delta-isomerase 7	chr7:134944122-134947316	Ob_PBS_LepR	Ob_Lep_LepR	OK	3.24156	4.27182	0.398161	1.08962	0.04105	0.819164	1.31782700866861	0.758825	NO
Lgals3bp	Lgals3bp	Lgals3bp	19039	lectin, galactoside-binding, soluble, 3 binding protein	chr11:118254065-118263245	Ob_PBS_LepR	Ob_Lep_LepR	OK	7.66739	10.101	0.397691	1.54253	0.01015	0.43515	1.31739775799738	0.759072	NO
Gm3604	Gm3604	Gm3604	100041979	predicted gene 3604	chr13:62469075-62484534	Ob_PBS_LepR	Ob_Lep_LepR	OK	0.648366	0.853936	0.397319	0.856526	0.12245	0.999646	1.31705810978705	0.759268	NO
Fscn2	Fscn2	Fscn2	238021	fascin homolog 2, actin-bundling protein, retinal (Strongylocentrotus purpuratus)	chr11:120222847-120229487	Ob_PBS_LepR	Ob_Lep_LepR	OK	0.555684	0.73178	0.397146	0.757323	0.22495	0.999646	1.316900184941	0.759359	NO
Ly6k	Ly6k	Ly6k	76486	lymphocyte antigen 6 complex, locus K	chr15:74627303-74630398	Ob_PBS_LepR	Ob_Lep_LepR	OK	0.4605	0.606332	0.396907	0.612516	0.41365	0.999646	1.31668204246006	0.759485	NO
Avpr1a	Avpr1a	Avpr1a	54140	arginine vasopressin receptor 1A	chr10:121885554-121890509	Ob_PBS_LepR	Ob_Lep_LepR	OK	2.43969	3.20901	0.395431	1.24341	0.0398	0.812524	1.31533565335147	0.760262	NO
Btbd17	Btbd17	Btbd17	72014	BTB (POZ) domain containing 17	chr11:114651982-114657206	Ob_PBS_LepR	Ob_Lep_LepR	OK	2.53033	3.32779	0.39524	1.24697	0.0486	0.877043	1.31516152612904	0.760363	NO
Gm7455	Gm7455	Gm7455	665033	collagen, type VI, alpha 5	chr9:105758399-105862974	Ob_PBS_LepR	Ob_Lep_LepR	NOTEST	0.0849036	0.111655	0.395145	0	1	1	1.31507492693245	0.760413	NO
Nkx2-2as	Nkx2-2as	Nkx2-2as	100313531	NK2 homeobox 2, opposite strand	chr2:147003281-147157417	Ob_PBS_LepR	Ob_Lep_LepR	NOTEST	0.308864	0.406158	0.395069	0	1	1	1.31500565168083	0.760453	NO
Pisd-ps3	Pisd-ps3	Pisd-ps3	66776	phosphatidylserine decarboxylase, pseudogene 3	chr11:3024023-3093466	Ob_PBS_LepR	Ob_Lep_LepR	LOWDATA	13.0062	17.0881	0.393797	0	1	1	1.31384674424155	0.761124	NO
Cdkn2d	Cdkn2d	Cdkn2d	12581	cyclin-dependent kinase inhibitor 2D (p19, inhibits CDK4)	chr9:123836859-123839607	Ob_PBS_LepR	Ob_Lep_LepR	OK	3.89414	5.11269	0.392779	1.23561	0.06335	0.978715	1.3129199896786	0.761661	NO
Miip	Miip	Miip	28010	migration and invasion inhibitory protein	chr4:147234886-147242828	Ob_PBS_LepR	Ob_Lep_LepR	OK	2.09506	2.75011	0.392503	1.06832	0.07095	0.999646	1.31266884078904	0.761807	NO
Mill2	Mill2	Mill2	243864	MHC I like leukocyte 2	chr7:19425314-19444002	Ob_PBS_LepR	Ob_Lep_LepR	NOTEST	0.216187	0.283684	0.392006	0	1	1	1.3122167119365	0.762069	NO
Crhr2	Crhr2	Crhr2	12922	corticotropin releasing hormone receptor 2	chr6:55040041-55082966	Ob_PBS_LepR	Ob_Lep_LepR	OK	1.50842	1.97903	0.391756	1.06743	0.06895	0.999646	1.31198934180865	0.762201	NO
Tex22	Tex22	Tex22	75671	testis expressed gene 22	chr12:114312712-114327125	Ob_PBS_LepR	Ob_Lep_LepR	NOTEST	0.088326	0.115838	0.391197	0	1	1	1.31148108472433	0.762497	NO
Mir1199	Mir1199	Mir1199	100316677	microRNA 1199	chr8:86535413-86535532	Ob_PBS_LepR	Ob_Lep_LepR	NOTEST	2.77276	3.63593	0.390999	0	1	1	1.31130110529067	0.762601	NO
Ms4a6b	Ms4a6b	Ms4a6b	69774	membrane-spanning 4-domains, subfamily A, member 6B	chr19:11593048-11604893	Ob_PBS_LepR	Ob_Lep_LepR	NOTEST	0.0429551	0.0563074	0.390496	0	1	1	1.3108439958756	0.762867	NO
Zdhhc14	Zdhhc14	Zdhhc14	224454	zinc finger, DHHC domain containing 14	chr17:5492599-5753891	Ob_PBS_LepR	Ob_Lep_LepR	OK	8.57334	11.2373	0.390363	1.65218	0.0053	0.305507	1.31072315660564	0.762938	NO
Atp8b4	Atp8b4	Atp8b4	241633	ATPase, class I, type 8B, member 4	chr2:126146708-126317289	Ob_PBS_LepR	Ob_Lep_LepR	NOTEST	0.00661708	0.00867004	0.389845	0	1	1	1.31025262561949	0.763212	NO
Casp4	Casp4	Casp4	12363	caspase 4, apoptosis-related cysteine peptidase	chr9:5308859-5336791	Ob_PBS_LepR	Ob_Lep_LepR	NOTEST	0.0339708	0.0445081	0.389772	0	1	1	1.31018632884913	0.76325	NO
Nnmt	Nnmt	Nnmt	18113	nicotinamide N-methyltransferase	chr9:48399994-48413182	Ob_PBS_LepR	Ob_Lep_LepR	OK	1.98425	2.59902	0.389376	0.959918	0.1531	0.999646	1.30982675002502	0.76346	NO
Trpm8	Trpm8	Trpm8	171382	transient receptor potential cation channel, subfamily M, member 8	chr1:90203286-90285426	Ob_PBS_LepR	Ob_Lep_LepR	NOTEST	0.0633645	0.0829944	0.38934	0	1	1	1.30979406593493	0.763479	NO
Nox4	Nox4	Nox4	50490	NADPH oxidase 4	chr7:94395304-94547116	Ob_PBS_LepR	Ob_Lep_LepR	NOTEST	0.267748	0.350639	0.389113	0	1	1	1.30958799337303	0.763599	NO
Aqp1	Aqp1	Aqp1	11826	aquaporin 1	chr6:55286292-55298549	Ob_PBS_LepR	Ob_Lep_LepR	NOTEST	0.0714463	0.0935385	0.388701	0	1	1	1.3092140590322	0.763817	NO
Epor	Epor	Epor	13857	erythropoietin receptor	chr9:21763342-21768020	Ob_PBS_LepR	Ob_Lep_LepR	OK	1.977	2.5875	0.388244	1.07727	0.0881	0.999646	1.3087994072485	0.764059	NO
Gm9767	Gm9767	Gm9767	100040851	predicted gene 9767	chr10:25710991-25799253	Ob_PBS_LepR	Ob_Lep_LepR	OK	1.22982	1.60959	0.38824	0.407417	0.46285	0.999646	1.30879577849106	0.764061	NO
Gpx2	Gpx2	Gpx2	14776	glutathione peroxidase 2	chr12:77893321-77896541	Ob_PBS_LepR	Ob_Lep_LepR	NOTEST	0.262122	0.342988	0.387916	0	1	1	1.30850188254819	0.764233	NO
Sdc1	Sdc1	Sdc1	20969	syndecan 1	chr12:8778201-8800493	Ob_PBS_LepR	Ob_Lep_LepR	OK	0.537557	0.703356	0.387838	0.828442	0.1508	0.999646	1.30843113967811	0.764274	NO
Bfsp2	Bfsp2	Bfsp2	107993	beaded filament structural protein 2, phakinin	chr9:103327253-103382658	Ob_PBS_LepR	Ob_Lep_LepR	OK	0.719027	0.940323	0.38711	0.74588	0.2117	0.999646	1.30777105729583	0.76466	NO
Spata21	Spata21	Spata21	329972	spermatogenesis associated 21	chr4:140644259-140668674	Ob_PBS_LepR	Ob_Lep_LepR	NOTEST	0.0409482	0.0535376	0.386751	0	1	1	1.30744567224409	0.76485	NO
Pros1	Pros1	Pros1	19128	protein S (alpha)	chr16:62854159-62929166	Ob_PBS_LepR	Ob_Lep_LepR	OK	1.11121	1.45229	0.386205	0.996868	0.0839	0.999646	1.30695095211981	0.76514	NO
Fam47e	Fam47e	Fam47e	384198	family with sequence similarity 47, member E	chr5:92984113-93020310	Ob_PBS_LepR	Ob_Lep_LepR	NOTEST	0.104154	0.136077	0.385694	0	1	1	1.30648811440595	0.765411	NO
5430402O13Rik	5430402O13Rik	5430402O13Rik	73183	RIKEN cDNA 5430402O13 gene	chr6:50516641-50546589	Ob_PBS_LepR	Ob_Lep_LepR	OK	0.427459	0.558205	0.385009	0.313241	0.63195	0.999646	1.30586793349159	0.765774	NO
Cacng3	Cacng3	Cacng3	54376	calcium channel, voltage-dependent, gamma subunit 3	chr7:129815257-129912907	Ob_PBS_LepR	Ob_Lep_LepR	OK	20.7033	27.0323	0.38482	1.77741	0.00565	0.308814	1.30569686970711	0.765875	NO
LOC100034739	LOC100034739	LOC100034739	100034739	predicted gene, 17762	chr2:17946815-17959368	Ob_PBS_LepR	Ob_Lep_LepR	OK	1.82048	2.37578	0.384081	0.932579	0.11125	0.999646	1.30502821633903	0.766267	NO
Shb	Shb	Shb	230126	src homology 2 domain-containing transforming protein B	chr4:45436147-45543700	Ob_PBS_LepR	Ob_Lep_LepR	OK	7.43051	9.68867	0.382839	1.58968	0.0096	0.428998	1.3039052156249	0.766927	NO
Nanog	Nanog	Nanog	71950	Nanog homeobox	chr6:122657585-122663796	Ob_PBS_LepR	Ob_Lep_LepR	NOTEST	0.070727	0.0922089	0.382644	0	1	1	1.30372898688137	0.767031	NO
Igf2bp2	Igf2bp2	Igf2bp2	319765	insulin-like growth factor 2 mRNA binding protein 2	chr16:22059081-22163372	Ob_PBS_LepR	Ob_Lep_LepR	NOTEST	0.108429	0.141317	0.382188	0	1	1	1.30331697570945	0.767273	NO
Cldn20	Cldn20	Cldn20	621628	claudin 20	chr17:3326572-3557713	Ob_PBS_LepR	Ob_Lep_LepR	NOTEST	0.0518284	0.0675316	0.381821	0	1	1	1.30298547356706	0.767468	NO
Klf5	Klf5	Klf5	12224	Kruppel-like factor 5	chr14:99697909-99712628	Ob_PBS_LepR	Ob_Lep_LepR	OK	2.49485	3.24749	0.380373	1.1064	0.08155	0.999646	1.30167835293614	0.768239	NO
Ankrd33b	Ankrd33b	Ankrd33b	67434	ankyrin repeat domain 33B	chr15:31221234-31297514	Ob_PBS_LepR	Ob_Lep_LepR	OK	0.817237	1.0633	0.379716	0.742918	0.15995	0.999646	1.3010857065663	0.768589	NO
Cabp5	Cabp5	Cabp5	29865	calcium binding protein 5	chr7:13983503-13994227	Ob_PBS_LepR	Ob_Lep_LepR	NOTEST	0.0400286	0.0520655	0.379297	0	1	1	1.30070788884394	0.768812	NO
Tmem102	Tmem102	Tmem102	380705	transmembrane protein 102	chr11:69617096-69619540	Ob_PBS_LepR	Ob_Lep_LepR	NOTEST	0.0136004	0.0176901	0.379289	0	1	1	1.30070067620789	0.768816	NO
Dyrk4	Dyrk4	Dyrk4	101320	dual-specificity tyrosine-(Y)-phosphorylation regulated kinase 4	chr6:126826216-126871857	Ob_PBS_LepR	Ob_Lep_LepR	NOTEST	0.045425	0.0590743	0.379045	0	1	1	1.30048071002005	0.768946	NO
Gjd3	Gjd3	Gjd3	353155	gap junction protein, delta 3	chr11:98843493-98844330	Ob_PBS_LepR	Ob_Lep_LepR	OK	1.07835	1.40184	0.378505	0.887812	0.29855	0.999646	1.29999403185716	0.769234	NO
Lax1	Lax1	Lax1	240754	lymphocyte transmembrane adaptor 1	chr1:135575605-135586685	Ob_PBS_LepR	Ob_Lep_LepR	NOTEST	0.0402978	0.0523834	0.378406	0	1	1	1.29990482728528	0.769287	NO
Gins1	Gins1	Gins1	69270	GINS complex subunit 1 (Psf1 homolog)	chr2:150735329-150757016	Ob_PBS_LepR	Ob_Lep_LepR	OK	0.93339	1.21247	0.377398	0.569533	0.27185	0.999646	1.29899691093036	0.769825	NO
Nlrp4f	Nlrp4f	Nlrp4f	97895	NLR family, pyrin domain containing 4F	chr13:65278418-65307024	Ob_PBS_LepR	Ob_Lep_LepR	NOTEST	0.0829878	0.107745	0.376655	0	1	1	1.29832808890716	0.770221	NO
Nphs1as	Nphs1as	Nphs1as	445267	nephrosis 1 homolog, nephrin, opposite strand	chr7:31245076-31273628	Ob_PBS_LepR	Ob_Lep_LepR	NOTEST	0.037583	0.0487754	0.376073	0	1	1	1.29780443385015	0.770532	NO
Cox6b2	Cox6b2	Cox6b2	333182	cytochrome c oxidase subunit VIb polypeptide 2	chr7:4703395-4704696	Ob_PBS_LepR	Ob_Lep_LepR	OK	3.42865	4.44902	0.375846	0.668075	0.2224	0.999646	1.29760024764143	0.770653	NO
Fam176b	Fam176b	Fam176b	230752	eva-1 homolog B (C. elegans)	chr4:125825246-125827118	Ob_PBS_LepR	Ob_Lep_LepR	NOTEST	0.335699	0.435542	0.375644	0	1	1	1.29741857591364	0.770761	NO
Doc2g	Doc2g	Doc2g	60425	double C2, gamma	chr19:4003384-4007005	Ob_PBS_LepR	Ob_Lep_LepR	OK	1.71753	2.22805	0.375454	0.944684	0.136	0.999646	1.29724771977929	0.770863	NO
Trem2	Trem2	Trem2	83433	triggering receptor expressed on myeloid cells 2	chr17:48485725-48491598	Ob_PBS_LepR	Ob_Lep_LepR	OK	0.486673	0.630928	0.374522	0.609545	0.34245	0.999646	1.29640995129847	0.771361	NO
Slc25a45	Slc25a45	Slc25a45	107375	solute carrier family 25, member 45	chr19:5878465-5885768	Ob_PBS_LepR	Ob_Lep_LepR	OK	0.689091	0.892314	0.372858	0.758593	0.2063	0.999646	1.29491553806004	0.772251	NO
Mir425	Mir425	Mir425	723864	microRNA 425	chr9:108471107-108471192	Ob_PBS_LepR	Ob_Lep_LepR	OK	140.78	182.297	0.372852	32.1968	0.61215	0.999646	1.29491015266891	0.772254	NO
Uty	Uty	Uty	22290	ubiquitously transcribed tetratricopeptide repeat gene, Y chromosome	chrY:433586-582181	Ob_PBS_LepR	Ob_Lep_LepR	OK	0.627324	0.812321	0.372839	0.926056	0.09755	0.999646	1.2948984843983	0.772261	NO
Pik3r5	Pik3r5	Pik3r5	320207	phosphoinositide-3-kinase, regulatory subunit 5, p101	chr11:68245626-68311348	Ob_PBS_LepR	Ob_Lep_LepR	NOTEST	0.319489	0.413585	0.372418	0	1	1	1.29452066877378	0.772487	NO
Dna2	Dna2	Dna2	327762	DNA replication helicase 2 homolog (yeast)	chr10:62409776-62436936	Ob_PBS_LepR	Ob_Lep_LepR	NOTEST	0.144052	0.186236	0.37054	0	1	1	1.29283664816742	0.773493	NO
Gm4925	Gm4925	Gm4925	237433	predicted gene 4925	chr10:88192285-88193846	Ob_PBS_LepR	Ob_Lep_LepR	OK	0.534329	0.690603	0.370129	0.682758	0.27805	0.999646	1.29246839280696	0.773713	NO
Hrct1	Hrct1	Hrct1	100039781	histidine rich carboxyl terminus 1	chr4:43740069-43740982	Ob_PBS_LepR	Ob_Lep_LepR	NOTEST	0.261516	0.337959	0.369946	0	1	1	1.29230445884385	0.773811	NO
Psg29	Psg29	Psg29	114872	pregnancy-specific glycoprotein 29	chr7:17788825-17801105	Ob_PBS_LepR	Ob_Lep_LepR	NOTEST	0.168231	0.217393	0.369863	0	1	1	1.29223011313553	0.773856	NO
C230052I12Rik	C230052I12Rik	C230052I12Rik	101831	RIKEN cDNA C230052I12 gene	chr7:36119255-36181786	Ob_PBS_LepR	Ob_Lep_LepR	OK	3.14791	4.06731	0.369683	0.803783	0.1298	0.999646	1.29206889617425	0.773953	NO
Zfp936	Zfp936	Zfp936	668620	zinc finger protein 936	chr7:50432957-50447479	Ob_PBS_LepR	Ob_Lep_LepR	NOTEST	0.014405	0.0186079	0.369347	0	1	1	1.29176801165864	0.774133	NO
Il10ra	Il10ra	Il10ra	16154	interleukin 10 receptor, alpha	chr9:45061921-45077229	Ob_PBS_LepR	Ob_Lep_LepR	OK	0.338694	0.43722	0.368376	0.695851	0.20995	0.999646	1.29089888499261	0.774654	NO
Col19a1	Col19a1	Col19a1	12823	collagen, type XIX, alpha 1	chr1:24264521-24594276	Ob_PBS_LepR	Ob_Lep_LepR	NOTEST	0.100872	0.130135	0.367478	0	1	1	1.29009561994874	0.775136	NO
Gm5176	Gm5176	Gm5176	382421	high mobility group box 2 pseudogene	chr10:110937843-110938401	Ob_PBS_LepR	Ob_Lep_LepR	OK	0.680171	0.877455	0.367428	0.610853	0.43835	0.999646	1.29005090941644	0.775163	NO
Prkag3	Prkag3	Prkag3	241113	protein kinase, AMP-activated, gamma 3 non-catatlytic subunit	chr1:74785495-74795529	Ob_PBS_LepR	Ob_Lep_LepR	NOTEST	0.0197761	0.0255041	0.36697	0	1	1	1.28964143303736	0.775409	NO
Ptpn18	Ptpn18	Ptpn18	19253	protein tyrosine phosphatase, non-receptor type 18	chr1:34516590-34530624	Ob_PBS_LepR	Ob_Lep_LepR	OK	0.511209	0.659004	0.366372	0.656513	0.2787	0.999646	1.28910698483864	0.775731	NO
Atg7	Atg7	Atg7	74244	autophagy related 7	chr6:114593142-114809954	Ob_PBS_LepR	Ob_Lep_LepR	OK	22.5936	29.123	0.366244	1.59185	0.00565	0.308814	1.28899261668064	0.7758	NO
Nrap	Nrap	Nrap	18175	nebulin-related anchoring protein	chr19:56362427-56464525	Ob_PBS_LepR	Ob_Lep_LepR	NOTEST	0.28613	0.368805	0.36619	0	1	1	1.28894437065727	0.775829	NO
C130060K24Rik	C130060K24Rik	C130060K24Rik	243407	RIKEN cDNA C130060K24 gene	chr6:65331287-65408144	Ob_PBS_LepR	Ob_Lep_LepR	NOTEST	0.28702	0.369942	0.366146	0	1	1	1.28890506041784	0.775852	NO
Myl3	Myl3	Myl3	17897	myosin, light polypeptide 3	chr9:110666184-110672298	Ob_PBS_LepR	Ob_Lep_LepR	NOTEST	0.165148	0.212791	0.365682	0	1	1	1.28849058905101	0.776102	NO
Fsd2	Fsd2	Fsd2	244091	fibronectin type III and SPRY domain containing 2	chr7:88679239-88711867	Ob_PBS_LepR	Ob_Lep_LepR	NOTEST	0.26531	0.341796	0.365455	0	1	1	1.28828786820842	0.776224	NO
Bmp8a	Bmp8a	Bmp8a	12163	bone morphogenetic protein 8a	chr4:122989892-123020046	Ob_PBS_LepR	Ob_Lep_LepR	NOTEST	0.0258722	0.0333108	0.364586	0	1	1	1.28751210824237	0.776692	NO
Amigo3	Amigo3	Amigo3	320844	adhesion molecule with Ig like domain 3	chr9:107951620-107981706	Ob_PBS_LepR	Ob_Lep_LepR	OK	0.338329	0.43553	0.364344	0.18998	0.7355	0.999646	1.28729615699105	0.776822	NO
Bhlhe41	Bhlhe41	Bhlhe41	79362	basic helix-loop-helix family, member e41	chr6:145811256-145813860	Ob_PBS_LepR	Ob_Lep_LepR	OK	22.335	28.7398	0.363742	1.80021	0.0098	0.433697	1.28675911305377	0.777146	NO
Tmem39b	Tmem39b	Tmem39b	230770	transmembrane protein 39b	chr4:129353598-129374082	Ob_PBS_LepR	Ob_Lep_LepR	OK	3.04008	3.9118	0.363723	1.13491	0.07225	0.999646	1.28674216680979	0.777156	NO
Col27a1	Col27a1	Col27a1	373864	collagen, type XXVII, alpha 1	chr4:62876445-62996024	Ob_PBS_LepR	Ob_Lep_LepR	NOTEST	0.172858	0.222421	0.363703	0	1	1	1.28672432889933	0.777167	NO
Gm5468	Gm5468	Gm5468	432939	predicted gene 5468	chr15:25343946-25382173	Ob_PBS_LepR	Ob_Lep_LepR	OK	0.934962	1.20242	0.362967	0.88853	0.1237	0.999646	1.28606806575718	0.777564	NO
Fgf22	Fgf22	Fgf22	67112	fibroblast growth factor 22	chr10:79217863-79219706	Ob_PBS_LepR	Ob_Lep_LepR	OK	7.08226	9.09807	0.361352	1.35022	0.1488	0.999646	1.28462920461867	0.778435	NO
Dusp9	Dusp9	Dusp9	75590	dual specificity phosphatase 9	chrX:70884779-70888853	Ob_PBS_LepR	Ob_Lep_LepR	NOTEST	0.209348	0.268872	0.361021	0	1	1	1.28433450374301	0.778613	NO
Tspan4	Tspan4	Tspan4	64540	tetraspanin 4	chr7:148661138-148725756	Ob_PBS_LepR	Ob_Lep_LepR	OK	10.7942	13.8596	0.36063	0.800953	0.21035	0.999646	1.2839864698668	0.778824	NO
4930526I15Rik	4930526I15Rik	4930526I15Rik	75135	RIKEN cDNA 4930526I15 gene	chr9_random:46928-56293	Ob_PBS_LepR	Ob_Lep_LepR	OK	14.4941	18.6071	0.360386	0.899505	0.1264	0.999646	1.28376933027874	0.778956	NO
Cryaa	Cryaa	Cryaa	12954	crystallin, alpha A	chr17:31814889-31818669	Ob_PBS_LepR	Ob_Lep_LepR	NOTEST	0.090743	0.11649	0.360346	0	1	1	1.2837337371285	0.778978	NO
D8Ertd82e	D8Ertd82e	D8Ertd82e	244418	DNA segment, Chr 8, ERATO Doi 82, expressed	chr8:37157881-37210841	Ob_PBS_LepR	Ob_Lep_LepR	OK	4.68373	6.01119	0.359994	1.40245	0.0131	0.496461	1.28342055995575	0.779168	NO
Tbc1d10c	Tbc1d10c	Tbc1d10c	108995	TBC1 domain family, member 10c	chr19:4184356-4191047	Ob_PBS_LepR	Ob_Lep_LepR	OK	0.609277	0.781923	0.35993	0.702893	0.2457	0.999646	1.28336362686065	0.779202	NO
Slc23a3	Slc23a3	Slc23a3	22626	solute carrier family 23 (nucleobase transporters), member 3	chr1:75122115-75130464	Ob_PBS_LepR	Ob_Lep_LepR	NOTEST	0.0427697	0.0548842	0.359803	0	1	1	1.28325065772833	0.779271	NO
Fam100b	Fam100b	Fam100b	319370	UBA-like domain containing 2	chr11:116295407-116300391	Ob_PBS_LepR	Ob_Lep_LepR	OK	3.33524	4.2779	0.359113	0.415778	0.4473	0.999646	1.28263706218568	0.779644	NO
Runx2	Runx2	Runx2	12393	runt related transcription factor 2	chr17:44740949-45256233	Ob_PBS_LepR	Ob_Lep_LepR	NOTEST	0.196583	0.251983	0.358189	0	1	1	1.28181583721059	0.780143	NO
Tmem37	Tmem37	Tmem37	170706	transmembrane protein 37	chr1:121963953-121970357	Ob_PBS_LepR	Ob_Lep_LepR	NOTEST	0.237958	0.30501	0.358153	0	1	1	1.28178385207645	0.780163	NO
Socs4	Socs4	Socs4	67296	suppressor of cytokine signaling 4	chr14:47896817-47911266	Ob_PBS_LepR	Ob_Lep_LepR	OK	1.59352	2.04244	0.358073	0.944782	0.11675	0.999646	1.28171277685804	0.780206	NO
Flt3l	Flt3l	Flt3l	14256	FMS-like tyrosine kinase 3 ligand	chr7:52386558-52391802	Ob_PBS_LepR	Ob_Lep_LepR	OK	1.30482	1.67207	0.357781	0.804432	0.224	0.999646	1.28145338575468	0.780364	NO
Rhoj	Rhoj	Rhoj	80837	ras homolog gene family, member J	chr12:76409299-76502442	Ob_PBS_LepR	Ob_Lep_LepR	OK	2.62806	3.36696	0.357447	1.08944	0.0651	0.996425	1.28115674933567	0.780545	NO
Egr4	Egr4	Egr4	13656	early growth response 4	chr6:85461115-85463536	Ob_PBS_LepR	Ob_Lep_LepR	OK	3.04043	3.89215	0.35629	1.19834	0.07425	0.999646	1.28012971029035	0.781171	NO
Dusp27	Dusp27	Dusp27	240892	dual specificity phosphatase 27 (putative)	chr1:168028278-168058029	Ob_PBS_LepR	Ob_Lep_LepR	NOTEST	0.201465	0.257693	0.355124	0	1	1	1.27909551513274	0.781802	NO
Serpinb6b	Serpinb6b	Serpinb6b	20708	serine (or cysteine) peptidase inhibitor, clade B, member 6b	chr13:33057381-33070906	Ob_PBS_LepR	Ob_Lep_LepR	OK	0.377147	0.482342	0.35493	0.587991	0.3172	0.999646	1.27892352601544	0.781908	NO
Mef2b	Mef2b	Mef2b	17259	myocyte enhancer factor 2B	chr8:72676676-72691387	Ob_PBS_LepR	Ob_Lep_LepR	NOTEST	0.314522	0.40209	0.354356	0	1	1	1.27841478642378	0.782219	NO
Gas2l3	Gas2l3	Gas2l3	237436	growth arrest-specific 2 like 3	chr10:88871567-88906712	Ob_PBS_LepR	Ob_Lep_LepR	NOTEST	0.141389	0.180683	0.353793	0	1	1	1.27791599278769	0.782524	NO
BC021891	BC021891	BC021891	234878	cDNA sequence BC021891	chr8:128434349-128471339	Ob_PBS_LepR	Ob_Lep_LepR	OK	0.650059	0.830591	0.353568	0.914562	0.104	0.999646	1.27771670695805	0.782646	NO
Kcnv2	Kcnv2	Kcnv2	240595	potassium channel, subfamily V, member 2	chr19:27397108-27411669	Ob_PBS_LepR	Ob_Lep_LepR	NOTEST	0.0262929	0.0335829	0.353054	0	1	1	1.27726156613436	0.782925	NO
Foxl2os	Foxl2os	Foxl2os	768252	forkhead box L2 opposite strand transcript	chr9:98849573-98855729	Ob_PBS_LepR	Ob_Lep_LepR	NOTEST	0.054084	0.069056	0.352565	0	1	1	1.27682871300215	0.78319	NO
Gm10790	Gm10790	Gm10790	100038577	predicted gene 10790	chr13:41961283-42008461	Ob_PBS_LepR	Ob_Lep_LepR	NOTEST	0.197844	0.252563	0.352277	0	1	1	1.27657384973764	0.783347	NO
Lrch4-sap25	Lrch4-sap25	Lrch4-sap25	100316903	predicted gene 20605	chr5:138070350-138084130	Ob_PBS_LepR	Ob_Lep_LepR	NOTEST	0.268526	0.342747	0.35208	0	1	1	1.27639954548629	0.783454	NO
Gm10638	Gm10638	Gm10638	666945	predicted gene 10638	chr8:89247836-89270959	Ob_PBS_LepR	Ob_Lep_LepR	OK	1.25663	1.60383	0.351955	0.313613	0.6042	0.999646	1.27628895868389	0.783522	NO
4933430I17Rik	4933430I17Rik	4933430I17Rik	214106	RIKEN cDNA 4933430I17 gene	chr4:62186402-62209027	Ob_PBS_LepR	Ob_Lep_LepR	NOTEST	0.215529	0.27505	0.35181	0	1	1	1.27616068999638	0.7836	NO
Fam71e1	Fam71e1	Fam71e1	75538	family with sequence similarity 71, member E1	chr7:51751957-51756504	Ob_PBS_LepR	Ob_Lep_LepR	OK	9.36868	11.9547	0.35166	1.37636	0.0678	0.999646	1.27602801181628	0.783682	NO
Nr1h4	Nr1h4	Nr1h4	20186	nuclear receptor subfamily 1, group H, member 4	chr10:88916978-88996367	Ob_PBS_LepR	Ob_Lep_LepR	NOTEST	0.0431386	0.0550241	0.351083	0	1	1	1.27551777165612	0.783995	NO
Traf1	Traf1	Traf1	22029	TNF receptor-associated factor 1	chr2:34798777-34817292	Ob_PBS_LepR	Ob_Lep_LepR	NOTEST	0.252046	0.321422	0.350777	0	1	1	1.27524725915196	0.784162	NO
Taf4b	Taf4b	Taf4b	72504	TAF4B RNA polymerase II, TATA box binding protein (TBP)-associated factor	chr18:14941753-15058868	Ob_PBS_LepR	Ob_Lep_LepR	OK	0.995726	1.26881	0.34966	0.975765	0.08095	0.999646	1.27426028695547	0.784769	NO
Rtp4	Rtp4	Rtp4	67775	receptor transporter protein 4	chr16:23610004-23614308	Ob_PBS_LepR	Ob_Lep_LepR	OK	0.823966	1.04924	0.348693	0.701907	0.2321	0.999646	1.27340647045498	0.785295	NO
Slc16a5	Slc16a5	Slc16a5	217316	solute carrier family 16 (monocarboxylic acid transporters), member 5	chr11:115323786-115335712	Ob_PBS_LepR	Ob_Lep_LepR	NOTEST	0.22415	0.285382	0.348428	0	1	1	1.27317258753816	0.785439	NO
1600002H07Rik	1600002H07Rik	1600002H07Rik	72016	RIKEN cDNA 1600002H07 gene	chr17:24352000-24357714	Ob_PBS_LepR	Ob_Lep_LepR	OK	4.06163	5.17104	0.348395	1.14501	0.04695	0.863414	1.27314346550358	0.785457	NO
Gpr88	Gpr88	Gpr88	64378	G-protein coupled receptor 88	chr3:115952571-115956402	Ob_PBS_LepR	Ob_Lep_LepR	OK	7.37145	9.38301	0.348103	1.42578	0.016	0.544675	1.27288580864456	0.785616	NO
Ppp4r4	Ppp4r4	Ppp4r4	74521	protein phosphatase 4, regulatory subunit 4	chr12:104770774-104852042	Ob_PBS_LepR	Ob_Lep_LepR	OK	10.9505	13.9387	0.348101	1.46972	0.00875	0.406489	1.27288404405137	0.785618	NO
Scube3	Scube3	Scube3	268935	signal peptide, CUB domain, EGF-like 3	chr17:28279470-28308290	Ob_PBS_LepR	Ob_Lep_LepR	OK	0.836037	1.06408	0.347974	0.819364	0.14785	0.999646	1.27277199739289	0.785687	NO
Acaa1b	Acaa1b	Acaa1b	235674	acetyl-Coenzyme A acyltransferase 1B	chr9:119057160-119066211	Ob_PBS_LepR	Ob_Lep_LepR	OK	0.42701	0.543426	0.347813	0.608034	0.3249	0.999646	1.27262996816828	0.785774	NO
Tmem51	Tmem51	Tmem51	214359	transmembrane protein 51	chr4:141586907-141644016	Ob_PBS_LepR	Ob_Lep_LepR	OK	0.657429	0.836599	0.347702	0.652325	0.25495	0.999646	1.2725320566289	0.785835	NO
H2afj	H2afj	H2afj	232440	H2A histone family, member J	chr6:136756768-136758595	Ob_PBS_LepR	Ob_Lep_LepR	OK	10.1378	12.8998	0.347606	1.42962	0.02085	0.611199	1.27244738245344	0.785887	NO
Il23a	Il23a	Il23a	83430	interleukin 23, alpha subunit p19	chr10:127733195-127735140	Ob_PBS_LepR	Ob_Lep_LepR	OK	0.395788	0.503529	0.34735	0.533101	0.37575	0.999646	1.27222161219622	0.786027	NO
Eif2s3y	Eif2s3y	Eif2s3y	26908	eukaryotic translation initiation factor 2, subunit 3, structural gene Y-linked	chrY:347054-365037	Ob_PBS_LepR	Ob_Lep_LepR	OK	4.71602	5.99452	0.346076	1.12767	0.05855	0.949652	1.27109864798374	0.786721	NO
Kng1	Kng1	Kng1	16644	kininogen 1	chr16:23058372-23082151	Ob_PBS_LepR	Ob_Lep_LepR	NOTEST	0.00613018	0.00779187	0.34604	0	1	1	1.27106693027548	0.786741	NO
LOC100134990	LOC100134990	LOC100134990	100134990	selenoprotein K pseudogene	chr11:23458059-23458842	Ob_PBS_LepR	Ob_Lep_LepR	NOTEST	0.0604827	0.0768086	0.344746	0	1	1	1.26992738022361	0.787447	NO
Dlk2	Dlk2	Dlk2	106565	delta-like 2 homolog (Drosophila)	chr17:46434369-46464972	Ob_PBS_LepR	Ob_Lep_LepR	OK	13.6277	17.2999	0.344225	1.3217	0.0408	0.81694	1.26946885455241	0.787731	NO
Pcdhga10	Pcdhga10	Pcdhga10	93722	protocadherin gamma subfamily A, 10	chr18:37089938-38001526	Ob_PBS_LepR	Ob_Lep_LepR	OK	1.40145	1.77827	0.34356	0.184056	0.73205	0.999646	1.26888383676902	0.788094	NO
Efcab7	Efcab7	Efcab7	230500	EF-hand calcium binding domain 7	chr4:99496190-99585388	Ob_PBS_LepR	Ob_Lep_LepR	OK	0.768511	0.975116	0.343507	0.693425	0.2303	0.999646	1.26883722289279	0.788123	NO
Txnrd1	Txnrd1	Txnrd1	50493	thioredoxin reductase 1	chr10:82296695-82360469	Ob_PBS_LepR	Ob_Lep_LepR	OK	39.2347	49.7812	0.343471	1.56092	0.00485	0.285567	1.26880556161385	0.788143	NO
Gm1332	Gm1332	Gm1332	383766	TBC/LysM associated domain containing 2	chr2:156912790-156922217	Ob_PBS_LepR	Ob_Lep_LepR	OK	1.09359	1.38677	0.34266	0.692346	0.3683	0.999646	1.26809251269298	0.788586	NO
Myh14	Myh14	Myh14	71960	myosin, heavy polypeptide 14	chr7:51861189-51920873	Ob_PBS_LepR	Ob_Lep_LepR	OK	3.00462	3.81014	0.342659	1.25465	0.02305	0.638834	1.26809163371854	0.788587	NO
Snord45c	Snord45c	Snord45c	100217425	small nucleolar RNA, C/D box 45C	chr3:153570252-153575930	Ob_PBS_LepR	Ob_Lep_LepR	LOWDATA	61.8419	78.3544	0.34143	0	1	1	1.26701183449358	0.789259	NO
Dmc1	Dmc1	Dmc1	13404	DMC1 dosage suppressor of mck1 homolog, meiosis-specific homologous recombination	chr15:79391929-79435514	Ob_PBS_LepR	Ob_Lep_LepR	NOTEST	0.134809	0.17079	0.3413	0	1	1	1.26689767029877	0.78933	NO
Slc35e4	Slc35e4	Slc35e4	103710	solute carrier family 35, member E4	chr11:3807024-3814667	Ob_PBS_LepR	Ob_Lep_LepR	OK	11.1601	14.1373	0.341156	1.48805	0.01185	0.468502	1.26677122350646	0.789409	NO
Rhoh	Rhoh	Rhoh	74734	ras homolog gene family, member H	chr5:66254807-66287939	Ob_PBS_LepR	Ob_Lep_LepR	NOTEST	0.0750335	0.0950243	0.340762	0	1	1	1.26642531553496	0.789624	NO
Slc9a4	Slc9a4	Slc9a4	110895	solute carrier family 9 (sodium/hydrogen exchanger), member 4	chr1:40637071-40687576	Ob_PBS_LepR	Ob_Lep_LepR	NOTEST	0.0415114	0.0525668	0.340644	0	1	1	1.26632173711278	0.789689	NO
Mip	Mip	Mip	17339	major intrinsic protein of eye lens fiber	chr10:127662893-127668867	Ob_PBS_LepR	Ob_Lep_LepR	NOTEST	0.120828	0.152977	0.340363	0	1	1	1.26607511412844	0.789843	NO
Scnn1a	Scnn1a	Scnn1a	20276	sodium channel, nonvoltage-gated 1 alpha	chr6:125271357-125294960	Ob_PBS_LepR	Ob_Lep_LepR	OK	0.947019	1.19888	0.340221	0.861318	0.1341	0.999646	1.26595050441282	0.78992	NO
Tyrp1	Tyrp1	Tyrp1	22178	tyrosinase-related protein 1	chr4:80480133-80497622	Ob_PBS_LepR	Ob_Lep_LepR	NOTEST	0.0577504	0.0731005	0.34005	0	1	1	1.26580046251118	0.790014	NO
Anpep	Anpep	Anpep	16790	alanyl (membrane) aminopeptidase	chr7:86966688-86987238	Ob_PBS_LepR	Ob_Lep_LepR	NOTEST	0.0901021	0.114049	0.340021	0	1	1	1.26577501857228	0.79003	NO
Tmem45b	Tmem45b	Tmem45b	235135	transmembrane protein 45b	chr9:31233780-31271823	Ob_PBS_LepR	Ob_Lep_LepR	OK	0.415033	0.52527	0.339835	0.575891	0.3511	0.999646	1.26561183857185	0.790132	NO
Igfn1	Igfn1	Igfn1	226438	immunoglobulin-like and fibronectin type III domain containing 1	chr1:137850154-137902919	Ob_PBS_LepR	Ob_Lep_LepR	NOTEST	0.0314223	0.0397626	0.339625	0	1	1	1.26542762837078	0.790247	NO
Adamts9	Adamts9	Adamts9	101401	a disintegrin-like and metallopeptidase (reprolysin type) with thrombospondin type 1 motif, 9	chr6:92722692-92851435	Ob_PBS_LepR	Ob_Lep_LepR	OK	0.359999	0.455491	0.339429	0.750586	0.16615	0.999646	1.26525572304012	0.790354	NO
Serpina9	Serpina9	Serpina9	71907	serine (or cysteine) peptidase inhibitor, clade A (alpha-1 antiproteinase, antitrypsin), member 9	chr12:105234829-105251862	Ob_PBS_LepR	Ob_Lep_LepR	NOTEST	0.279203	0.353217	0.339241	0	1	1	1.26509085619621	0.790457	NO
Usp43	Usp43	Usp43	216835	ubiquitin specific peptidase 43	chr11:67668024-67735655	Ob_PBS_LepR	Ob_Lep_LepR	NOTEST	0.250188	0.316502	0.339199	0	1	1	1.26505402717757	0.79048	NO
4930507D05Rik	4930507D05Rik	4930507D05Rik	74706	RIKEN cDNA 4930507D05 gene	chr10:61892125-61914101	Ob_PBS_LepR	Ob_Lep_LepR	OK	0.97261	1.23037	0.339153	0.380516	0.4924	0.999646	1.26501369186354	0.790505	NO
Pprc1	Pprc1	Pprc1	226169	peroxisome proliferative activated receptor, gamma, coactivator-related 1	chr19:46131028-46147399	Ob_PBS_LepR	Ob_Lep_LepR	OK	2.68882	3.40123	0.339085	1.20148	0.0336	0.755555	1.26495406810288	0.790543	NO
9530036O11Rik	9530036O11Rik	9530036O11Rik	654796	RIKEN cDNA 9530036O11Rik	chr5:28783379-29045749	Ob_PBS_LepR	Ob_Lep_LepR	OK	0.501049	0.633621	0.338671	0.412511	0.4438	0.999646	1.26459112525176	0.790769	NO
Myo5b	Myo5b	Myo5b	17919	myosin VB	chr18:74602272-74931131	Ob_PBS_LepR	Ob_Lep_LepR	OK	1.9321	2.44322	0.338614	1.13227	0.03645	0.783789	1.26454116301569	0.790801	NO
Gm6251	Gm6251	Gm6251	621697	predicted gene 6251	chr10:19868725-20001396	Ob_PBS_LepR	Ob_Lep_LepR	NOTEST	0.19611	0.247887	0.338019	0	1	1	1.26401974522592	0.791127	NO
Crlf2	Crlf2	Crlf2	57914	cytokine receptor-like factor 2	chr5:109983727-109988012	Ob_PBS_LepR	Ob_Lep_LepR	OK	11.6954	14.7829	0.337996	1.21522	0.03825	0.795078	1.26399959389693	0.791139	NO
Rbp3	Rbp3	Rbp3	19661	retinol binding protein 3, interstitial	chr14:34767207-34777402	Ob_PBS_LepR	Ob_Lep_LepR	NOTEST	0.117906	0.148971	0.337394	0	1	1	1.26347226899587	0.79147	NO
Ubtd1	Ubtd1	Ubtd1	226122	ubiquitin domain containing 1	chr19:42056252-42109131	Ob_PBS_LepR	Ob_Lep_LepR	OK	10.8855	13.7516	0.3372	1.35764	0.0267	0.68085	1.26330238060387	0.791576	NO
Plb1	Plb1	Plb1	665270	phospholipase B1	chr5:32535080-32666729	Ob_PBS_LepR	Ob_Lep_LepR	NOTEST	0.0878536	0.110967	0.336964	0	1	1	1.26309574304744	0.791706	NO
Grin3b	Grin3b	Grin3b	170483	glutamate receptor, ionotropic, NMDA3B	chr10:79433468-79447075	Ob_PBS_LepR	Ob_Lep_LepR	NOTEST	0.0906559	0.114462	0.336398	0	1	1	1.26260030087082	0.792016	NO
Vmn2r85	Vmn2r85	Vmn2r85	623734	vomeronasal 2, receptor 85	chr10:129855316-129866668	Ob_PBS_LepR	Ob_Lep_LepR	NOTEST	0.0326578	0.0412282	0.336206	0	1	1	1.26243227982651	0.792122	NO
Il17rc	Il17rc	Il17rc	171095	interleukin 17 receptor C	chr6:113421448-113433132	Ob_PBS_LepR	Ob_Lep_LepR	OK	1.1948	1.50831	0.336165	0.844486	0.1627	0.999646	1.26239640322991	0.792144	NO
Ehf	Ehf	Ehf	13661	ets homologous factor	chr2:103103589-103143353	Ob_PBS_LepR	Ob_Lep_LepR	NOTEST	0.0299547	0.0378141	0.336142	0	1	1	1.26237627778066	0.792157	NO
Ybx2	Ybx2	Ybx2	53422	Y box protein 2	chr11:69749400-69755101	Ob_PBS_LepR	Ob_Lep_LepR	OK	0.461319	0.582345	0.336111	0.592609	0.3375	0.999646	1.26234915268279	0.792174	NO
Thg1l	Thg1l	Thg1l	66628	tRNA-histidine guanylyltransferase 1-like (S. cerevisiae)	chr11:45761655-45768996	Ob_PBS_LepR	Ob_Lep_LepR	OK	6.17749	7.79728	0.335951	1.10795	0.0976	0.999646	1.26220916144473	0.792262	NO
Notum	Notum	Notum	77583	notum pectinacetylesterase homolog (Drosophila)	chr11:120515102-120522151	Ob_PBS_LepR	Ob_Lep_LepR	NOTEST	0.343839	0.433917	0.335686	0	1	1	1.26197733510557	0.792407	NO
2010011I20Rik	2010011I20Rik	2010011I20Rik	67017	family with sequence similarity 210, member B	chr2:172171076-172181249	Ob_PBS_LepR	Ob_Lep_LepR	OK	23.5769	29.7482	0.335429	1.51444	0.0069	0.355869	1.26175254796766	0.792548	NO
Il27ra	Il27ra	Il27ra	50931	interleukin 27 receptor, alpha	chr8:86545372-86566474	Ob_PBS_LepR	Ob_Lep_LepR	NOTEST	0.0574496	0.072481	0.335305	0	1	1	1.26164410468067	0.792617	NO
E130317F20Rik	E130317F20Rik	E130317F20Rik	414101	RIKEN cDNA E130317F20 gene	chr10:79314121-79337379	Ob_PBS_LepR	Ob_Lep_LepR	OK	2.7349	3.45032	0.33524	0.410084	0.46045	0.999646	1.26158726313265	0.792652	NO
Gm6588	Gm6588	Gm6588	625464	predicted gene 6588	chr5:112848177-113006205	Ob_PBS_LepR	Ob_Lep_LepR	NOTEST	0.0211453	0.0266737	0.335081	0	1	1	1.26144823075514	0.79274	NO
4930451C15Rik	4930451C15Rik	4930451C15Rik	74685	RIKEN cDNA 4930451C15 gene	chr16:17544557-17561340	Ob_PBS_LepR	Ob_Lep_LepR	NOTEST	0.145596	0.183526	0.334008	0	1	1	1.26051038131734	0.793329	NO
Armc9	Armc9	Armc9	78795	armadillo repeat containing 9	chr1:88051354-88174859	Ob_PBS_LepR	Ob_Lep_LepR	OK	15.7807	19.8906	0.333928	1.26133	0.0175	0.567571	1.26044048571793	0.793373	NO
Gucy1b2	Gucy1b2	Gucy1b2	239134	guanylate cyclase 1, soluble, beta 2	chr14:63011512-63075126	Ob_PBS_LepR	Ob_Lep_LepR	NOTEST	0.0797413	0.100484	0.333573	0	1	1	1.26013037075109	0.793569	NO
Allc	Allc	Allc	94041	allantoicase	chr12:29238619-29267348	Ob_PBS_LepR	Ob_Lep_LepR	NOTEST	0.323237	0.407106	0.332815	0	1	1	1.25946846514403	0.793986	NO
Itgb4	Itgb4	Itgb4	192897	integrin beta 4	chr11:115836038-115874033	Ob_PBS_LepR	Ob_Lep_LepR	OK	0.450864	0.567749	0.332563	0.470332	0.40305	0.999646	1.2592484891086	0.794124	NO
Itpka	Itpka	Itpka	228550	inositol 1,4,5-trisphosphate 3-kinase A	chr2:119568072-119576989	Ob_PBS_LepR	Ob_Lep_LepR	OK	11.2617	14.1812	0.332555	1.34799	0.02845	0.698221	1.25924150637164	0.794129	NO
Gm11961	Gm11961	Gm11961	327860	predicted gene 11961	chr11:4520277-4530014	Ob_PBS_LepR	Ob_Lep_LepR	NOTEST	0.177749	0.223791	0.332315	0	1	1	1.25903204226691	0.794261	NO
Lpar4	Lpar4	Lpar4	78134	lysophosphatidic acid receptor 4	chrX:104115963-104129238	Ob_PBS_LepR	Ob_Lep_LepR	NOTEST	0.0720601	0.0907054	0.331987	0	1	1	1.25874583100415	0.794442	NO
1700112E06Rik	1700112E06Rik	1700112E06Rik	76633	RIKEN cDNA 1700112E06 gene	chr14:22838933-23913793	Ob_PBS_LepR	Ob_Lep_LepR	OK	0.84506	1.06367	0.33193	0.528188	0.36255	0.999646	1.25869609970752	0.794473	NO
Galns	Galns	Galns	50917	galactosamine (N-acetyl)-6-sulfate sulfatase	chr8:125102136-125135387	Ob_PBS_LepR	Ob_Lep_LepR	OK	3.05399	3.84333	0.331661	0.962872	0.06935	0.999646	1.25846142940154	0.794621	NO
4632427E13Rik	4632427E13Rik	4632427E13Rik	666737	RIKEN cDNA 4632427E13 gene	chr7:99889215-99889969	Ob_PBS_LepR	Ob_Lep_LepR	OK	0.957631	1.20481	0.33126	0.639368	0.40215	0.999646	1.25811168611407	0.794842	NO
A630033H20Rik	A630033H20Rik	A630033H20Rik	213438	RIKEN cDNA A630033H20 gene	chrX:104344265-104369000	Ob_PBS_LepR	Ob_Lep_LepR	NOTEST	0.0686583	0.0863451	0.330681	0	1	1	1.2576068666681	0.795161	NO
St18	St18	St18	240690	suppression of tumorigenicity 18	chr1:6720131-6851021	Ob_PBS_LepR	Ob_Lep_LepR	OK	2.2128	2.78252	0.330518	1.11197	0.03735	0.790748	1.25746478650998	0.795251	NO
Retn	Retn	Retn	57264	resistin	chr8:3655788-3658095	Ob_PBS_LepR	Ob_Lep_LepR	NOTEST	0.120517	0.151545	0.330501	0	1	1	1.25744996925837	0.79526	NO
Fhl4	Fhl4	Fhl4	14202	four and a half LIM domains 4	chr10:84559763-84565240	Ob_PBS_LepR	Ob_Lep_LepR	OK	0.496807	0.624384	0.329747	0.657864	0.2602	0.999646	1.25679295614442	0.795676	NO
Abhd12b	Abhd12b	Abhd12b	100504285	abhydrolase domain containing 12B	chr12:71255157-71284193	Ob_PBS_LepR	Ob_Lep_LepR	NOTEST	0.313737	0.394271	0.32963	0	1	1	1.25669103660541	0.795741	NO
Gtf2a1l	Gtf2a1l	Gtf2a1l	71828	general transcription factor IIA, 1-like	chr17:89067999-89114490	Ob_PBS_LepR	Ob_Lep_LepR	OK	1.65424	2.07777	0.328869	0.81329	0.17375	0.999646	1.25602832572882	0.79616	NO
Ints1	Ints1	Ints1	68510	integrator complex subunit 1	chr5:140227235-140251632	Ob_PBS_LepR	Ob_Lep_LepR	OK	6.25514	7.85296	0.328195	1.39057	0.01265	0.48886	1.25544166995669	0.796532	NO
Myo15	Myo15	Myo15	17910	myosin XV	chr11:60282840-60341870	Ob_PBS_LepR	Ob_Lep_LepR	NOTEST	0.0721287	0.090537	0.327934	0	1	1	1.25521456677223	0.796677	NO
Slc4a11	Slc4a11	Slc4a11	269356	solute carrier family 4, sodium bicarbonate transporter-like, member 11	chr2:130509843-130523255	Ob_PBS_LepR	Ob_Lep_LepR	NOTEST	0.299706	0.376037	0.327324	0	1	1	1.25468394941074	0.797013	NO
Chst15	Chst15	Chst15	77590	carbohydrate (N-acetylgalactosamine 4-sulfate 6-O) sulfotransferase 15	chr7:139427937-139509974	Ob_PBS_LepR	Ob_Lep_LepR	OK	1.92025	2.4088	0.327019	1.02318	0.0705	0.999646	1.25441872485146	0.797182	NO
Atp1a1	Atp1a1	Atp1a1	11928	ATPase, Na+/K+ transporting, alpha 1 polypeptide	chr3:101380145-101408580	Ob_PBS_LepR	Ob_Lep_LepR	OK	83.7314	105.034	0.327009	1.48637	0.0097	0.430661	1.25441002991357	0.797188	NO
Gm8579	Gm8579	Gm8579	667335	spermatogenesis associated glutamate (E)-rich protein 4a pseudogene	chr6:3238518-3267019	Ob_PBS_LepR	Ob_Lep_LepR	NOTEST	0.103348	0.129563	0.32615	0	1	1	1.25366335964822	0.797662	NO
4930523C07Rik	4930523C07Rik	4930523C07Rik	67647	RIKEN cDNA 4930523C07 gene	chr1:161974510-162008717	Ob_PBS_LepR	Ob_Lep_LepR	NOTEST	0.254281	0.318779	0.326135	0	1	1	1.25365032511764	0.797671	NO
Htr5b	Htr5b	Htr5b	15564	5-hydroxytryptamine (serotonin) receptor 5B	chr1:123406349-123425042	Ob_PBS_LepR	Ob_Lep_LepR	OK	0.454492	0.56976	0.326099	0.620737	0.3354	0.999646	1.25361904279716	0.79769	NO
Fam178b	Fam178b	Fam178b	381337	family with sequence similarity 178, member B	chr1:36619540-36740028	Ob_PBS_LepR	Ob_Lep_LepR	NOTEST	0.0980629	0.122932	0.326079	0	1	1	1.25360166406752	0.797702	NO
Opn1mw	Opn1mw	Opn1mw	14539	opsin 1 (cone pigments), medium-wave-sensitive (color blindness, deutan)	chrX:71372804-71396094	Ob_PBS_LepR	Ob_Lep_LepR	OK	0.465339	0.582874	0.3249	0.548981	0.4053	0.999646	1.25257761355091	0.798354	NO
Vsig8	Vsig8	Vsig8	240916	V-set and immunoglobulin domain containing 8	chr1:174486068-174493848	Ob_PBS_LepR	Ob_Lep_LepR	OK	0.472161	0.591406	0.324869	0.497336	0.3795	0.999646	1.25255069900019	0.798371	NO
Rtn4r	Rtn4r	Rtn4r	65079	reticulon 4 receptor	chr16:18127798-18152501	Ob_PBS_LepR	Ob_Lep_LepR	OK	6.68345	8.37071	0.324757	1.20834	0.0516	0.896945	1.25245346415216	0.798433	NO
Vmn1r32	Vmn1r32	Vmn1r32	171188	vomeronasal 1 receptor 32	chr6:66502176-66509702	Ob_PBS_LepR	Ob_Lep_LepR	NOTEST	0.0203907	0.0255355	0.324592	0	1	1	1.25231023013617	0.798524	NO
Bhlhe40	Bhlhe40	Bhlhe40	20893	basic helix-loop-helix family, member e40	chr6:108610622-108616919	Ob_PBS_LepR	Ob_Lep_LepR	OK	30.2916	37.9192	0.324009	1.50595	0.0074	0.369923	1.25180426779103	0.798847	NO
2810405F15Rik	2810405F15Rik	2810405F15Rik	69974	RIKEN cDNA 2810405F15 gene	chr2:115900283-115901832	Ob_PBS_LepR	Ob_Lep_LepR	NOTEST	0.0761792	0.0953476	0.323799	0	1	1	1.25162206728623	0.798963	NO
Crabp2	Crabp2	Crabp2	12904	cellular retinoic acid binding protein II	chr3:87752614-87757294	Ob_PBS_LepR	Ob_Lep_LepR	OK	3.08579	3.85933	0.322713	0.882564	0.1929	0.999646	1.25068025348809	0.799565	NO
Nanos2	Nanos2	Nanos2	378430	nanos homolog 2 (Drosophila)	chr7:19572872-19574311	Ob_PBS_LepR	Ob_Lep_LepR	OK	0.459138	0.573986	0.322087	0.544508	0.37835	0.999646	1.25013768837118	0.799912	NO
Lrg1	Lrg1	Lrg1	76905	leucine-rich alpha-2-glycoprotein 1	chr17:56259100-56261369	Ob_PBS_LepR	Ob_Lep_LepR	NOTEST	0.241639	0.302051	0.321937	0	1	1	1.25000771571596	0.799995	NO
Heatr7b1	Heatr7b1	Heatr7b1	100040766	maestro heat-like repeat family member 2A	chr1:90123594-90174154	Ob_PBS_LepR	Ob_Lep_LepR	NOTEST	0.00439706	0.00549581	0.321794	0	1	1	1.24988382103298	0.800074	NO
Pkd1l3	Pkd1l3	Pkd1l3	244646	polycystic kidney disease 1 like 3	chr8:112138416-112217194	Ob_PBS_LepR	Ob_Lep_LepR	NOTEST	0.0988558	0.123537	0.32155	0	1	1	1.249672448667	0.80021	NO
1700066B19Rik	1700066B19Rik	1700066B19Rik	73449	RIKEN cDNA 1700066B19 gene	chr18:35886642-35890523	Ob_PBS_LepR	Ob_Lep_LepR	NOTEST	0.114781	0.143419	0.32136	0	1	1	1.24950788018637	0.800315	NO
Pcsk1n	Pcsk1n	Pcsk1n	30052	proprotein convertase subtilisin/kexin type 1 inhibitor	chrX:7496947-7505733	Ob_PBS_LepR	Ob_Lep_LepR	OK	498.296	622.427	0.320901	1.38708	0.02485	0.660692	1.24911040679402	0.80057	NO
Gdf10	Gdf10	Gdf10	14560	growth differentiation factor 10	chr14:34736772-34748468	Ob_PBS_LepR	Ob_Lep_LepR	OK	1.17987	1.4735	0.320617	0.80427	0.1699	0.999646	1.24886453886553	0.800727	NO
Lrfn4	Lrfn4	Lrfn4	225875	leucine rich repeat and fibronectin type III domain containing 4	chr19:4510471-4621752	Ob_PBS_LepR	Ob_Lep_LepR	OK	8.61974	10.7629	0.32035	0.757066	0.1761	0.999646	1.24863343252027	0.800876	NO
Mlh1	Mlh1	Mlh1	17350	mutL homolog 1 (E. coli)	chr9:111130731-111174112	Ob_PBS_LepR	Ob_Lep_LepR	OK	1.51097	1.88648	0.320221	0.845202	0.1442	0.999646	1.24852178972178	0.800947	NO
4930433I11Rik	4930433I11Rik	4930433I11Rik	243944	RIKEN cDNA 4930433I11 gene	chr7:48242978-48250203	Ob_PBS_LepR	Ob_Lep_LepR	NOTEST	0.00523359	0.00653149	0.319612	0	1	1	1.24799486664447	0.801285	NO
Zfp819	Zfp819	Zfp819	74400	zinc finger protein 819	chr7:50862538-50873649	Ob_PBS_LepR	Ob_Lep_LepR	NOTEST	0.107286	0.133828	0.318915	0	1	1	1.24739207651341	0.801673	NO
Il13ra1	Il13ra1	Il13ra1	16164	interleukin 13 receptor, alpha 1	chrX:33652133-33711256	Ob_PBS_LepR	Ob_Lep_LepR	OK	3.93241	4.90265	0.318148	1.13656	0.0406	0.815318	1.2467290843941	0.802099	NO
Chrna7	Chrna7	Chrna7	11441	cholinergic receptor, nicotinic, alpha polypeptide 7	chr7:70243577-70357412	Ob_PBS_LepR	Ob_Lep_LepR	OK	3.14594	3.9218	0.318026	0.994894	0.0979	0.999646	1.24662366050822	0.802167	NO
4931414P19Rik	4931414P19Rik	4931414P19Rik	74359	RIKEN cDNA 4931414P19 gene	chr14:55202499-55224745	Ob_PBS_LepR	Ob_Lep_LepR	OK	1.84764	2.30305	0.317864	0.902184	0.1269	0.999646	1.24648368519184	0.802257	NO
Olig3	Olig3	Olig3	94222	oligodendrocyte transcription factor 3	chr10:19076344-19078410	Ob_PBS_LepR	Ob_Lep_LepR	NOTEST	0.0932069	0.116129	0.317216	0	1	1	1.24592394107791	0.802617	NO
Edaradd	Edaradd	Edaradd	171211	EDAR (ectodysplasin-A receptor)-associated death domain	chr13:12569174-12612715	Ob_PBS_LepR	Ob_Lep_LepR	NOTEST	0.155694	0.193981	0.317205	0	1	1	1.24591444141879	0.802623	NO
C1ql1	C1ql1	C1ql1	23829	complement component 1, q subcomponent-like 1	chr11:102800577-102807775	Ob_PBS_LepR	Ob_Lep_LepR	OK	13.1336	16.3611	0.317005	1.32992	0.0449	0.845473	1.24574173297384	0.802735	NO
H2-T9	H2-T9	H2-T9	15051	histocompatibility 2, T region locus 9	chr17:36175353-36179647	Ob_PBS_LepR	Ob_Lep_LepR	OK	1.83266	2.28261	0.316743	0.250076	0.61755	0.999646	1.2455155211341	0.80288	NO
Gm12216	Gm12216	Gm12216	622459	predicted gene 12216	chr11:53598990-53672758	Ob_PBS_LepR	Ob_Lep_LepR	OK	0.419675	0.522615	0.316475	0.494063	0.44855	0.999646	1.24528417136968	0.80303	NO
Gm5084	Gm5084	Gm5084	100503759	predicted gene 5084	chr13:60306831-60317379	Ob_PBS_LepR	Ob_Lep_LepR	NOTEST	0.0127691	0.0158969	0.316085	0	1	1	1.24494758243351	0.803247	NO
Scn4b	Scn4b	Scn4b	399548	sodium channel, type IV, beta	chr9:44947124-44962144	Ob_PBS_LepR	Ob_Lep_LepR	OK	8.23429	10.2505	0.315972	1.28935	0.02065	0.609242	1.24485007494677	0.80331	NO
Tmem194	Tmem194	Tmem194	210035	transmembrane protein 194	chr10:127114120-127138103	Ob_PBS_LepR	Ob_Lep_LepR	OK	0.523634	0.651829	0.315934	0.445814	0.40485	0.999646	1.24481728653444	0.803331	NO
Dbn1	Dbn1	Dbn1	56320	drebrin 1	chr13:55574788-55589437	Ob_PBS_LepR	Ob_Lep_LepR	OK	34.6523	43.1347	0.315896	1.37118	0.01075	0.44373	1.24478449898573	0.803352	NO
Erbb2	Erbb2	Erbb2	13866	v-erb-b2 erythroblastic leukemia viral oncogene homolog 2, neuro/glioblastoma derived oncogene homolog (avian)	chr11:98273797-98300302	Ob_PBS_LepR	Ob_Lep_LepR	NOTEST	0.0784392	0.0976347	0.31582	0	1	1	1.24471892647909	0.803394	NO
Gltpd2	Gltpd2	Gltpd2	216871	glycolipid transfer protein domain containing 2	chr11:70332710-70334238	Ob_PBS_LepR	Ob_Lep_LepR	NOTEST	0.288042	0.358503	0.31571	0	1	1	1.24462402502148	0.803455	NO
Prox2	Prox2	Prox2	73422	prospero homeobox 2	chr12:86427763-86447381	Ob_PBS_LepR	Ob_Lep_LepR	OK	0.419351	0.521745	0.315187	0.591282	0.2949	0.999646	1.24417291070202	0.803747	NO
Slc17a8	Slc17a8	Slc17a8	216227	solute carrier family 17 (sodium-dependent inorganic phosphate cotransporter), member 8	chr10:89036764-89083994	Ob_PBS_LepR	Ob_Lep_LepR	OK	0.371512	0.462219	0.315167	0.641342	0.24655	0.999646	1.24415566292267	0.803758	NO
1700018L02Rik	1700018L02Rik	1700018L02Rik	67329	RIKEN cDNA 1700018L02 gene	chr19:29095321-29123219	Ob_PBS_LepR	Ob_Lep_LepR	OK	4.11254	5.11515	0.314748	0.333595	0.52895	0.999646	1.24379437691633	0.803991	NO
Nek11	Nek11	Nek11	208583	NIMA (never in mitosis gene a)-related expressed kinase 11	chr9:105064796-105297617	Ob_PBS_LepR	Ob_Lep_LepR	OK	0.52798	0.656678	0.314704	0.62113	0.2719	0.999646	1.2437564436619	0.804016	NO
Eif1a	Eif1a	Eif1a	13664	eukaryotic translation initiation factor 1A	chr18:46757357-46769879	Ob_PBS_LepR	Ob_Lep_LepR	OK	45.3299	56.3776	0.31466	1.48003	0.0089	0.406997	1.24371851156436	0.80404	NO
Ltb4r2	Ltb4r2	Ltb4r2	57260	leukotriene B4 receptor 2	chr14:56380760-56381843	Ob_PBS_LepR	Ob_Lep_LepR	NOTEST	0.257429	0.320075	0.314236	0	1	1	1.24335304336013	0.804277	NO
Gm10190	Gm10190	Gm10190	791338	predicted gene 10190	chr17:80706746-80788029	Ob_PBS_LepR	Ob_Lep_LepR	OK	0.622067	0.773411	0.314165	0.381235	0.48855	0.999646	1.24329185517318	0.804316	NO
Prkar2b	Prkar2b	Prkar2b	19088	protein kinase, cAMP dependent regulatory, type II beta	chr12:32643343-32746144	Ob_PBS_LepR	Ob_Lep_LepR	OK	34.3911	42.7455	0.313736	1.49569	0.0108	0.44373	1.24292220469487	0.804556	NO
Cd300e	Cd300e	Cd300e	217306	CD300e antigen	chr11:114913230-114923352	Ob_PBS_LepR	Ob_Lep_LepR	NOTEST	0.0838741	0.104234	0.313534	0	1	1	1.24274818821727	0.804668	NO
Arhgap25	Arhgap25	Arhgap25	232201	Rho GTPase activating protein 25	chr6:87409378-87483229	Ob_PBS_LepR	Ob_Lep_LepR	NOTEST	0.19177	0.238273	0.313239	0	1	1	1.2424940990122	0.804833	NO
Myb	Myb	Myb	17863	myeloblastosis oncogene	chr10:20844735-20880790	Ob_PBS_LepR	Ob_Lep_LepR	NOTEST	0.106186	0.131854	0.312346	0	1	1	1.24172525745123	0.805331	NO
Srp54b	Srp54b	Srp54b	665155	signal recognition particle 54B	chr12:56256090-56365681	Ob_PBS_LepR	Ob_Lep_LepR	OK	1.43401	1.77976	0.31163	0.547169	0.3289	0.999646	1.24110915032218	0.805731	NO
Aox4	Aox4	Aox4	71872	aldehyde oxidase 4	chr1:58267240-58325440	Ob_PBS_LepR	Ob_Lep_LepR	NOTEST	0.150982	0.187377	0.311564	0	1	1	1.24105237371454	0.805768	NO
Car12	Car12	Car12	76459	carbonic anyhydrase 12	chr9:66561492-66614652	Ob_PBS_LepR	Ob_Lep_LepR	OK	1.23072	1.52675	0.310961	0.84864	0.13355	0.999646	1.24053376223541	0.806105	NO
Cdt1	Cdt1	Cdt1	67177	chromatin licensing and DNA replication factor 1	chr8:125091914-125097030	Ob_PBS_LepR	Ob_Lep_LepR	OK	1.64398	2.03929	0.310878	0.840722	0.17015	0.999646	1.24046239487254	0.806151	NO
2610002D18Rik	2610002D18Rik	2610002D18Rik	69885	clathrin heavy chain linker domain containing 1	chr4:134066913-134079837	Ob_PBS_LepR	Ob_Lep_LepR	OK	0.406664	0.504385	0.310688	0.480302	0.42835	0.999646	1.24029903925737	0.806257	NO
Vmn2r1	Vmn2r1	Vmn2r1	56544	vomeronasal 2, receptor 1	chr3:63885563-63909380	Ob_PBS_LepR	Ob_Lep_LepR	NOTEST	0.177321	0.219921	0.310623	0	1	1	1.24024315938036	0.806294	NO
Jun	Jun	Jun	16476	Jun oncogene	chr4:94715726-94718913	Ob_PBS_LepR	Ob_Lep_LepR	OK	19.0369	23.6078	0.310462	1.46007	0.01355	0.508871	1.24010476006405	0.806383	NO
Itgb7	Itgb7	Itgb7	16421	integrin beta 7	chr15:102046425-102062366	Ob_PBS_LepR	Ob_Lep_LepR	OK	0.42281	0.524288	0.310351	0.591092	0.30995	0.999646	1.24000935089636	0.806446	NO
Mark4	Mark4	Mark4	232944	MAP/microtubule affinity-regulating kinase 4	chr7:20011423-20043843	Ob_PBS_LepR	Ob_Lep_LepR	OK	29.2487	36.2676	0.310307	1.45463	0.0132	0.497502	1.23997153307769	0.80647	NO
Kctd19	Kctd19	Kctd19	279499	potassium channel tetramerisation domain containing 19	chr8:107899280-107937387	Ob_PBS_LepR	Ob_Lep_LepR	NOTEST	0.0445384	0.0552152	0.310016	0	1	1	1.23972144881358	0.806633	NO
Tmem158	Tmem158	Tmem158	72309	transmembrane protein 158	chr9:123168174-123169907	Ob_PBS_LepR	Ob_Lep_LepR	OK	45.2571	56.1	0.309858	1.68822	0.01395	0.514922	1.23958568535848	0.806721	NO
Ankrd2	Ankrd2	Ankrd2	56642	ankyrin repeat domain 2 (stretch responsive muscle)	chr19:42110527-42119600	Ob_PBS_LepR	Ob_Lep_LepR	OK	3.71206	4.60101	0.309733	0.898182	0.1569	0.999646	1.23947828809582	0.806791	NO
Mgat5b	Mgat5b	Mgat5b	268510	mannoside acetylglucosaminyltransferase 5, isoenzyme B	chr11:116780176-116848258	Ob_PBS_LepR	Ob_Lep_LepR	OK	11.7922	14.6137	0.30949	1.37612	0.0161	0.545373	1.23926953444298	0.806927	NO
Was	Was	Was	22376	Wiskott-Aldrich syndrome homolog (human)	chrX:7658591-7667617	Ob_PBS_LepR	Ob_Lep_LepR	NOTEST	0.0993732	0.123141	0.309387	0	1	1	1.23918106099433	0.806985	NO
Agr2	Agr2	Agr2	23795	anterior gradient 2	chr12:36719511-36730668	Ob_PBS_LepR	Ob_Lep_LepR	NOTEST	0.0171182	0.021208	0.309084	0	1	1	1.23892083106033	0.807154	NO
Gm16517	Gm16517	Gm16517	110012	tubulin polyglutamylase complex subunit 1	chr10:79132154-79138871	Ob_PBS_LepR	Ob_Lep_LepR	OK	73.6308	91.2221	0.309074	1.74127	0.01545	0.535249	1.23891224354529	0.80716	NO
Chaf1a	Chaf1a	Chaf1a	27221	chromatin assembly factor 1, subunit A (p150)	chr17:56179838-56207449	Ob_PBS_LepR	Ob_Lep_LepR	OK	1.17951	1.46106	0.308827	0.799712	0.1519	0.999646	1.23870015081516	0.807298	NO
Cts8	Cts8	Cts8	56094	cathepsin 8	chr13:61348107-61356709	Ob_PBS_LepR	Ob_Lep_LepR	NOTEST	0.0385845	0.0477921	0.308751	0	1	1	1.23863489881859	0.80734	NO
Rps19-ps3	Rps19-ps3	Rps19-ps3	277692	ribosomal protein S19, pseudogene 3	chr4:147195885-147196311	Ob_PBS_LepR	Ob_Lep_LepR	OK	3.18581	3.94561	0.308588	0.905193	0.36585	0.999646	1.23849496204906	0.807432	NO
Mzf1	Mzf1	Mzf1	109889	myeloid zinc finger 1	chr7:13627651-13640113	Ob_PBS_LepR	Ob_Lep_LepR	OK	1.59022	1.96947	0.30858	0.904794	0.11955	0.999646	1.23848809439377	0.807436	NO
Pcdhb6	Pcdhb6	Pcdhb6	93877	protocadherin beta 6	chr18:37089938-38001526	Ob_PBS_LepR	Ob_Lep_LepR	OK	0.446352	0.552794	0.308561	0.0655182	0.91865	0.999646	1.23847178386509	0.807447	NO
Gchfr	Gchfr	Gchfr	320415	GTP cyclohydrolase I feedback regulator	chr2:118993523-118998125	Ob_PBS_LepR	Ob_Lep_LepR	OK	2.26923	2.81037	0.308556	0.790401	0.31275	0.999646	1.2384674916564	0.80745	NO
Esyt1	Esyt1	Esyt1	23943	extended synaptotagmin-like protein 1	chr10:127947305-127962915	Ob_PBS_LepR	Ob_Lep_LepR	OK	1.73462	2.14824	0.308534	0.924494	0.10445	0.999646	1.23844860611489	0.807462	NO
Odf3l2	Odf3l2	Odf3l2	382384	outer dense fiber of sperm tails 3-like 2	chr10:79102270-79108483	Ob_PBS_LepR	Ob_Lep_LepR	OK	0.944196	1.16896	0.308071	0.63138	0.32035	0.999646	1.23805121810971	0.807721	NO
Man1c1	Man1c1	Man1c1	230815	mannosidase, alpha, class 1C, member 1	chr4:134117604-134260205	Ob_PBS_LepR	Ob_Lep_LepR	OK	3.46118	4.28251	0.307193	1.15343	0.04665	0.85997	1.23729799013146	0.808213	NO
2310002J15Rik	2310002J15Rik	2310002J15Rik	67859	RIKEN cDNA 2310002J15 gene	chr2:25094338-25095417	Ob_PBS_LepR	Ob_Lep_LepR	NOTEST	0.187891	0.232463	0.307107	0	1	1	1.23722423618299	0.808261	NO
Sdsl	Sdsl	Sdsl	257635	serine dehydratase-like	chr5:120908210-120922772	Ob_PBS_LepR	Ob_Lep_LepR	OK	2.1104	2.6107	0.306919	0.79948	0.21685	0.999646	1.23706302193096	0.808366	NO
Ccnb2	Ccnb2	Ccnb2	12442	cyclin B2	chr9:70255495-70269361	Ob_PBS_LepR	Ob_Lep_LepR	NOTEST	0.236265	0.292212	0.306609	0	1	1	1.23679723579625	0.80854	NO
Ubox5	Ubox5	Ubox5	140629	U box domain containing 5	chr2:130415737-130455763	Ob_PBS_LepR	Ob_Lep_LepR	OK	2.55307	3.157	0.306322	0.771656	0.14755	0.999646	1.23655122018505	0.808701	NO
Grid2ip	Grid2ip	Grid2ip	170935	glutamate receptor, ionotropic, delta 2 (Grid2) interacting protein 1	chr5:144119016-144153477	Ob_PBS_LepR	Ob_Lep_LepR	OK	2.28427	2.82416	0.306089	0.920402	0.0962	0.999646	1.23635152921675	0.808831	NO
Anxa10	Anxa10	Anxa10	26359	annexin A10	chr8:64536317-64601915	Ob_PBS_LepR	Ob_Lep_LepR	NOTEST	0.191455	0.236689	0.305985	0	1	1	1.2362624071771	0.80889	NO
Hspa2	Hspa2	Hspa2	15512	heat shock protein 2	chr12:77505162-77507923	Ob_PBS_LepR	Ob_Lep_LepR	OK	6.07619	7.50876	0.305407	1.06858	0.0502	0.888115	1.23576721135958	0.809214	NO
9430060I03Rik	9430060I03Rik	9430060I03Rik	100037260	RIKEN cDNA 9430060I03 gene	chr1:94830119-94847167	Ob_PBS_LepR	Ob_Lep_LepR	NOTEST	0.253269	0.312943	0.305231	0	1	1	1.23561646448859	0.809313	NO
Cenpe	Cenpe	Cenpe	229841	centromere protein E	chr3:134875526-134936504	Ob_PBS_LepR	Ob_Lep_LepR	NOTEST	0.0624559	0.0771708	0.305218	0	1	1	1.23560533050587	0.80932	NO
Adamts18	Adamts18	Adamts18	208936	a disintegrin-like and metallopeptidase (reprolysin type) with thrombospondin type 1 motif, 18	chr8:116222036-116372739	Ob_PBS_LepR	Ob_Lep_LepR	NOTEST	0.315592	0.389901	0.305044	0	1	1	1.23545631608709	0.809418	NO
Cerkl	Cerkl	Cerkl	228094	ceramide kinase-like	chr2:79095582-79269145	Ob_PBS_LepR	Ob_Lep_LepR	NOTEST	0.13848	0.17106	0.304827	0	1	1	1.2352705014474	0.809539	NO
Acot10	Acot10	Acot10	64833	acyl-CoA thioesterase 10	chr15:20594968-20596505	Ob_PBS_LepR	Ob_Lep_LepR	NOTEST	0.0257323	0.0317809	0.304581	0	1	1	1.23505988823492	0.809677	NO
Ano2	Ano2	Ano2	243634	anoctamin 2	chr6:125640436-125990146	Ob_PBS_LepR	Ob_Lep_LepR	OK	0.402832	0.497315	0.303981	0.613957	0.2749	0.999646	1.23454634806239	0.810014	NO
Syt12	Syt12	Syt12	171180	synaptotagmin XII	chr19:4445907-4477143	Ob_PBS_LepR	Ob_Lep_LepR	OK	4.68699	5.78412	0.303436	1.09869	0.0488	0.87719	1.23408006747559	0.81032	NO
Coro7	Coro7	Coro7	78885	coronin 7	chr16:4626883-4679720	Ob_PBS_LepR	Ob_Lep_LepR	OK	12.6064	15.5563	0.303344	1.23358	0.0278	0.695964	1.23400137326578	0.810372	NO
Slc16a11	Slc16a11	Slc16a11	216867	solute carrier family 16 (monocarboxylic acid transporters), member 11	chr11:70027411-70029916	Ob_PBS_LepR	Ob_Lep_LepR	OK	6.4889	8.00281	0.302533	1.16926	0.0739	0.999646	1.23330788375551	0.810828	NO
Cxcl5	Cxcl5	Cxcl5	20311	chemokine (C-X-C motif) ligand 5	chr5:91188324-91190651	Ob_PBS_LepR	Ob_Lep_LepR	NOTEST	0.355846	0.438868	0.302533	0	1	1	1.23330788375551	0.810828	NO
4930544O15Rik	4930544O15Rik	4930544O15Rik	75173	testis expressed 38	chr4:115452438-115453639	Ob_PBS_LepR	Ob_Lep_LepR	OK	0.697783	0.860318	0.302092	0.534777	0.43755	0.999646	1.23293094639703	0.811075	NO
Ng23	Ng23	Ng23	78376	suppressor APC domain containing 1	chr17:35153523-35164961	Ob_PBS_LepR	Ob_Lep_LepR	OK	0.445138	0.548716	0.301809	0.282404	0.59035	0.999646	1.23268911757801	0.811235	NO
Gna14	Gna14	Gna14	14675	guanine nucleotide binding protein, alpha 14	chr19:16510156-16685308	Ob_PBS_LepR	Ob_Lep_LepR	OK	0.41051	0.505618	0.300629	0.607858	0.29105	0.999646	1.23168129650562	0.811898	NO
Cnksr1	Cnksr1	Cnksr1	194231	connector enhancer of kinase suppressor of Ras 1	chr4:133783956-133794314	Ob_PBS_LepR	Ob_Lep_LepR	NOTEST	0.0349721	0.0430673	0.300389	0	1	1	1.23147641680718	0.812033	NO
Flot1	Flot1	Flot1	14251	flotillin 1	chr17:35960301-35969732	Ob_PBS_LepR	Ob_Lep_LepR	OK	105.473	129.883	0.300346	1.48685	0.0138	0.513068	1.2314397127947	0.812058	NO
Ankrd9	Ankrd9	Ankrd9	74251	ankyrin repeat domain 9	chr12:112213562-112217231	Ob_PBS_LepR	Ob_Lep_LepR	OK	6.0294	7.42463	0.300305	1.15058	0.05315	0.911456	1.23140471696441	0.812081	NO
Fgf3	Fgf3	Fgf3	14174	fibroblast growth factor 3	chr7:152024516-152029253	Ob_PBS_LepR	Ob_Lep_LepR	NOTEST	0.236142	0.290781	0.300283	0	1	1	1.23138593912402	0.812093	NO
C1qtnf4	C1qtnf4	C1qtnf4	67445	C1q and tumor necrosis factor related protein 4	chr2:90725942-90730683	Ob_PBS_LepR	Ob_Lep_LepR	OK	71.5529	88.1058	0.300226	1.7981	0.0163	0.548087	1.23133728877866	0.812125	NO
Gata5	Gata5	Gata5	14464	GATA binding protein 5	chr2:180059792-180069384	Ob_PBS_LepR	Ob_Lep_LepR	NOTEST	0.0425748	0.052422	0.300172	0	1	1	1.23129120075082	0.812156	NO
5730522E02Rik	5730522E02Rik	5730522E02Rik	70626	RIKEN cDNA 5730522E02 gene	chr11:25516845-26110576	Ob_PBS_LepR	Ob_Lep_LepR	OK	0.479272	0.590086	0.300081	0.512191	0.39305	0.999646	1.23121353779199	0.812207	NO
Gm5615	Gm5615	Gm5615	434396	predicted gene 5615	chr9:36339987-36349548	Ob_PBS_LepR	Ob_Lep_LepR	NOTEST	0.0279708	0.0344364	0.300013	0	1	1	1.23115550713053	0.812245	NO
Tmem150a	Tmem150a	Tmem150a	232086	transmembrane protein 150A	chr6:72305476-72312375	Ob_PBS_LepR	Ob_Lep_LepR	OK	1.93675	2.38433	0.299943	0.24276	0.6987	0.999646	1.23109577254191	0.812284	NO
Aim1l	Aim1l	Aim1l	230806	absent in melanoma 1-like	chr4:133624366-133648419	Ob_PBS_LepR	Ob_Lep_LepR	NOTEST	0.269641	0.331941	0.299886	0	1	1	1.23104713366063	0.812317	NO
Nkx2-4	Nkx2-4	Nkx2-4	228731	NK2 homeobox 4	chr2:146909611-146911081	Ob_PBS_LepR	Ob_Lep_LepR	OK	3.58369	4.41132	0.299763	0.976036	0.20245	0.999646	1.23094218262207	0.812386	NO
AA960436	AA960436	AA960436	101985	U6 snRNA biogenesis 1	chr8:97856183-97871413	Ob_PBS_LepR	Ob_Lep_LepR	OK	6.37622	7.84798	0.299618	1.0833	0.0762	0.999646	1.23081847134408	0.812467	NO
1700020L24Rik	1700020L24Rik	1700020L24Rik	66330	RIKEN cDNA 1700020L24 gene	chr11:83251195-83254734	Ob_PBS_LepR	Ob_Lep_LepR	OK	0.748396	0.920877	0.299206	0.56025	0.42975	0.999646	1.23046702852688	0.8127	NO
Mir3072	Mir3072	Mir3072	100499517	microRNA 3072	chr12:110973190-110987667	Ob_PBS_LepR	Ob_Lep_LepR	OK	34.5316	42.4896	0.299193	0.0572371	0.90495	0.999646	1.23045594094506	0.812707	NO
AU015836	AU015836	AU015836	385493	expressed sequence AU015836	chrX:91213994-91220809	Ob_PBS_LepR	Ob_Lep_LepR	NOTEST	0.00844873	0.0103958	0.299193	0	1	1	1.23045594094506	0.812707	NO
Cdrt4	Cdrt4	Cdrt4	66338	CMT1A duplicated region transcript 4	chr11:62764694-62806597	Ob_PBS_LepR	Ob_Lep_LepR	NOTEST	0.045534	0.0560275	0.299193	0	1	1	1.23045594094506	0.812707	NO
Gm14207	Gm14207	Gm14207	100043609	predicted gene 14207	chr2:119146934-119161402	Ob_PBS_LepR	Ob_Lep_LepR	NOTEST	0.0304881	0.0375143	0.299193	0	1	1	1.23045594094506	0.812707	NO
Arhgap33	Arhgap33	Arhgap33	233071	Rho GTPase activating protein 33	chr7:31307244-31320028	Ob_PBS_LepR	Ob_Lep_LepR	OK	8.94032	11.0004	0.299152	1.28143	0.0275	0.690975	1.23042097307222	0.81273	NO
Tlr9	Tlr9	Tlr9	81897	toll-like receptor 9	chr9:106124928-106129207	Ob_PBS_LepR	Ob_Lep_LepR	NOTEST	0.230429	0.283501	0.299032	0	1	1	1.23031863378905	0.812798	NO
Gm6320	Gm6320	Gm6320	622408	multiciliate differentiation and DNA synthesis associated cell cycle protein	chr13:113784075-113790602	Ob_PBS_LepR	Ob_Lep_LepR	NOTEST	0.274437	0.337556	0.29865	0	1	1	1.22999291041101	0.813013	NO
Igsf21	Igsf21	Igsf21	230868	immunoglobulin superfamily, member 21	chr4:139582766-139802726	Ob_PBS_LepR	Ob_Lep_LepR	OK	13.551	16.6658	0.298486	1.3005	0.03895	0.802335	1.22985309751451	0.813105	NO
Gpr146	Gpr146	Gpr146	80290	G protein-coupled receptor 146	chr5:139835692-139936488	Ob_PBS_LepR	Ob_Lep_LepR	OK	1.17604	1.44572	0.297846	0.490909	0.38865	0.999646	1.22930763821769	0.813466	NO
Ldha	Ldha	Ldha	16828	lactate dehydrogenase A	chr7:54101173-54110997	Ob_PBS_LepR	Ob_Lep_LepR	OK	246.836	303.338	0.297373	1.27407	0.01555	0.536006	1.22890466517899	0.813733	NO
Clnk	Clnk	Clnk	27278	cytokine-dependent hematopoietic cell linker	chr5:39097698-39267932	Ob_PBS_LepR	Ob_Lep_LepR	NOTEST	0.212279	0.260867	0.297351	0	1	1	1.22888592546219	0.813745	NO
Cyp2t4	Cyp2t4	Cyp2t4	384724	cytochrome P450, family 2, subfamily t, polypeptide 4	chr7:27938732-27943583	Ob_PBS_LepR	Ob_Lep_LepR	OK	1.04912	1.28923	0.297336	0.663118	0.29305	0.999646	1.22887314854639	0.813754	NO
Pcsk4	Pcsk4	Pcsk4	18551	proprotein convertase subtilisin/kexin type 4	chr10:79784027-79792218	Ob_PBS_LepR	Ob_Lep_LepR	OK	4.87055	5.98489	0.29724	1.07411	0.06835	0.999646	1.22879137943098	0.813808	NO
Msx1as	Msx1as	Msx1as	93895	msh homeobox 1 opposite strand	chr5:38211729-38215824	Ob_PBS_LepR	Ob_Lep_LepR	NOTEST	0.267938	0.329216	0.297136	0	1	1	1.22870280236253	0.813866	NO
Tmprss9	Tmprss9	Tmprss9	432478	transmembrane protease, serine 9	chr10:80342560-80363714	Ob_PBS_LepR	Ob_Lep_LepR	NOTEST	0.0927055	0.113892	0.296937	0	1	1	1.22853333134614	0.813979	NO
Ccdc105	Ccdc105	Ccdc105	70976	coiled-coil domain containing 105	chr10:78209668-78215812	Ob_PBS_LepR	Ob_Lep_LepR	NOTEST	0.199828	0.245405	0.29641	0	1	1	1.22808464412466	0.814276	NO
Cdkn2c	Cdkn2c	Cdkn2c	12580	cyclin-dependent kinase inhibitor 2C (p18, inhibits CDK4)	chr4:109333480-109337977	Ob_PBS_LepR	Ob_Lep_LepR	OK	0.442509	0.543278	0.295983	0.470317	0.47155	0.999646	1.22772121697432	0.814517	NO
Echdc3	Echdc3	Echdc3	67856	enoyl Coenzyme A hydratase domain containing 3	chr2:6109510-6134040	Ob_PBS_LepR	Ob_Lep_LepR	OK	0.461326	0.566289	0.295753	0.524962	0.37215	0.999646	1.22752550453034	0.814647	NO
Olfml2b	Olfml2b	Olfml2b	320078	olfactomedin-like 2B	chr1:172574662-172612920	Ob_PBS_LepR	Ob_Lep_LepR	OK	0.845179	1.03652	0.29442	0.704068	0.2196	0.999646	1.22639183750733	0.8154	NO
Ntrk1	Ntrk1	Ntrk1	18211	neurotrophic tyrosine kinase, receptor, type 1	chr3:87582165-87599084	Ob_PBS_LepR	Ob_Lep_LepR	OK	0.567331	0.695622	0.294112	0.596117	0.3071	0.999646	1.22613004387972	0.815574	NO
Gm11529	Gm11529	Gm11529	100038600	predicted gene 11529	chr11:96308212-96325861	Ob_PBS_LepR	Ob_Lep_LepR	NOTEST	0.0800375	0.0981305	0.294026	0	1	1	1.22605695564003	0.815623	NO
Spnb3	Spnb3	Spnb3	20743	spectrin beta, non-erythrocytic 2	chr19:4711222-4752352	Ob_PBS_LepR	Ob_Lep_LepR	OK	11.517	14.1202	0.293999	1.25897	0.019	0.5884	1.22603401023084	0.815638	NO
Nkapl	Nkapl	Nkapl	66707	NFKB activating protein-like	chr13:21558915-21560370	Ob_PBS_LepR	Ob_Lep_LepR	OK	0.533216	0.653547	0.29357	0.509878	0.39635	0.999646	1.22566949078482	0.815881	NO
Alox12b	Alox12b	Alox12b	11686	arachidonate 12-lipoxygenase, 12R type	chr11:68970573-68983293	Ob_PBS_LepR	Ob_Lep_LepR	NOTEST	0.240731	0.295008	0.293331	0	1	1	1.22546646052741	0.816016	NO
Il15	Il15	Il15	16168	interleukin 15	chr8:84855522-84926444	Ob_PBS_LepR	Ob_Lep_LepR	NOTEST	0.275181	0.337133	0.292938	0	1	1	1.22513268054301	0.816238	NO
P2rx6	P2rx6	P2rx6	18440	purinergic receptor P2X, ligand-gated ion channel, 6	chr16:17561977-17572105	Ob_PBS_LepR	Ob_Lep_LepR	OK	1.17418	1.43851	0.292925	0.646359	0.2299	0.999646	1.22512164102832	0.816245	NO
Gpr150	Gpr150	Gpr150	238725	G protein-coupled receptor 150	chr13:76192298-76194444	Ob_PBS_LepR	Ob_Lep_LepR	OK	1.19125	1.45914	0.292645	0.742604	0.23475	0.999646	1.2248838910093	0.816404	NO
Atp4a	Atp4a	Atp4a	11944	ATPase, H+/K+ exchanging, gastric, alpha polypeptide	chr7:31497250-31510553	Ob_PBS_LepR	Ob_Lep_LepR	NOTEST	0.345975	0.423715	0.292427	0	1	1	1.22469881758272	0.816527	NO
Mycn	Mycn	Mycn	18109	v-myc myelocytomatosis viral related oncogene, neuroblastoma derived (avian)	chr12:12942898-12948642	Ob_PBS_LepR	Ob_Lep_LepR	OK	2.12678	2.6045	0.292338	0.879237	0.14455	0.999646	1.22462326812169	0.816578	NO
Styxl1	Styxl1	Styxl1	76571	serine/threonine/tyrosine interacting-like 1	chr5:136223089-136254255	Ob_PBS_LepR	Ob_Lep_LepR	NOTEST	0.0947124	0.11596	0.292004	0	1	1	1.22433978698618	0.816767	NO
Pear1	Pear1	Pear1	73182	platelet endothelial aggregation receptor 1	chr3:87553018-87572875	Ob_PBS_LepR	Ob_Lep_LepR	NOTEST	0.250911	0.307182	0.291915	0	1	1	1.2242642596731	0.816817	NO
Col5a1	Col5a1	Col5a1	12831	collagen, type V, alpha 1	chr2:27741944-27895030	Ob_PBS_LepR	Ob_Lep_LepR	NOTEST	0.133249	0.163122	0.291828	0	1	1	1.22419043410627	0.816866	NO
Pard6b	Pard6b	Pard6b	58220	par-6 (partitioning defective 6) homolog beta (C. elegans)	chr2:167906503-167926703	Ob_PBS_LepR	Ob_Lep_LepR	OK	1.64577	2.01412	0.29139	0.854974	0.14755	0.999646	1.22381882818186	0.817114	NO
Hic1	Hic1	Hic1	15248	hypermethylated in cancer 1	chr11:74978066-74983757	Ob_PBS_LepR	Ob_Lep_LepR	OK	0.433145	0.52996	0.291035	0.5764	0.31605	0.999646	1.22351772349693	0.817316	NO
Abca6	Abca6	Abca6	76184	ATP-binding cassette, sub-family A (ABC1), member 6	chr11:110038135-110113090	Ob_PBS_LepR	Ob_Lep_LepR	NOTEST	0.129304	0.158202	0.291002	0	1	1	1.22348973724761	0.817334	NO
C1ra	C1ra	C1ra	50909	complement component 1, r subcomponent A	chr6:124462638-124473458	Ob_PBS_LepR	Ob_Lep_LepR	NOTEST	0.0454095	0.0555579	0.290999	0	1	1	1.22348719307487	0.817336	NO
Sfn	Sfn	Sfn	55948	stratifin	chr4:133156470-133158083	Ob_PBS_LepR	Ob_Lep_LepR	OK	0.568174	0.695056	0.290797	0.538296	0.3803	0.999646	1.22331589761412	0.81745	NO
Cdsn	Cdsn	Cdsn	386463	corneodesmosin	chr17:35689072-35694125	Ob_PBS_LepR	Ob_Lep_LepR	NOTEST	0.0754221	0.0922502	0.290564	0	1	1	1.2231183440214	0.817582	NO
BC048507	BC048507	BC048507	408058	cDNA sequence BC048507	chr13:67964273-67964854	Ob_PBS_LepR	Ob_Lep_LepR	NOTEST	0.147491	0.18039	0.290488	0	1	1	1.2230539128401	0.817625	NO
Gpa33	Gpa33	Gpa33	59290	glycoprotein A33 (transmembrane)	chr1:168060590-168096641	Ob_PBS_LepR	Ob_Lep_LepR	NOTEST	0.0724575	0.0885472	0.289312	0	1	1	1.22205735756913	0.818292	NO
Oprm1	Oprm1	Oprm1	18390	opioid receptor, mu 1	chr10:3308331-3557940	Ob_PBS_LepR	Ob_Lep_LepR	NOTEST	0.284539	0.347633	0.288938	0	1	1	1.22174059609022	0.818504	NO
Naprt1	Naprt1	Naprt1	223646	nicotinate phosphoribosyltransferase domain containing 1	chr15:75721393-75724911	Ob_PBS_LepR	Ob_Lep_LepR	OK	1.15199	1.40737	0.288869	0.690688	0.25325	0.999646	1.2216821651101	0.818544	NO
Dtx3l	Dtx3l	Dtx3l	209200	deltex 3-like (Drosophila)	chr16:35926600-35972691	Ob_PBS_LepR	Ob_Lep_LepR	OK	0.607965	0.742415	0.288238	0.60868	0.26135	0.999646	1.22114794764457	0.818902	NO
Klhl35	Klhl35	Klhl35	72184	kelch-like 35	chr7:106614513-106622530	Ob_PBS_LepR	Ob_Lep_LepR	OK	1.44736	1.76721	0.28805	0.787931	0.23675	0.999646	1.22098882818405	0.819008	NO
Tex15	Tex15	Tex15	104271	testis expressed gene 15	chr8:34681015-34696057	Ob_PBS_LepR	Ob_Lep_LepR	NOTEST	0.108026	0.131891	0.287958	0	1	1	1.22091096876994	0.819061	NO
Ptger3	Ptger3	Ptger3	19218	prostaglandin E receptor 3 (subtype EP3)	chr3:157229855-157307722	Ob_PBS_LepR	Ob_Lep_LepR	OK	0.814736	0.99453	0.287682	0.645743	0.29905	0.999646	1.22067742031575	0.819217	NO
Dhrsx	Dhrsx	Dhrsx	236082	dehydrogenase/reductase (SDR family) X chromosome	chr4_random:109801-130134	Ob_PBS_LepR	Ob_Lep_LepR	OK	3.27054	3.99158	0.287433	0.976166	0.13575	0.999646	1.22046675732686	0.819359	NO
Hspb1	Hspb1	Hspb1	15507	heat shock protein 1	chr5:136363788-136365433	Ob_PBS_LepR	Ob_Lep_LepR	OK	5.5917	6.82263	0.287042	0.968773	0.1849	0.999646	1.22013603057686	0.819581	NO
Rassf10	Rassf10	Rassf10	78748	Ras association (RalGDS/AF-6) domain family (N-terminal) member 10	chr7:120097475-120100972	Ob_PBS_LepR	Ob_Lep_LepR	OK	0.433121	0.528436	0.286958	0.590611	0.30205	0.999646	1.22006499100164	0.819628	NO
0610038B21Rik	0610038B21Rik	0610038B21Rik	70345	RIKEN cDNA 0610038B21 gene	chr8:79774264-80042477	Ob_PBS_LepR	Ob_Lep_LepR	NOTEST	0.193836	0.236482	0.286899	0	1	1	1.22001509662997	0.819662	NO
Lrfn3	Lrfn3	Lrfn3	233067	leucine rich repeat and fibronectin type III domain containing 3	chr7:31140532-31147791	Ob_PBS_LepR	Ob_Lep_LepR	OK	6.32812	7.7196	0.286751	1.11689	0.05825	0.949652	1.21988994684576	0.819746	NO
Disc1	Disc1	Disc1	244667	disrupted in schizophrenia 1	chr8:127578094-127785051	Ob_PBS_LepR	Ob_Lep_LepR	NOTEST	0.217916	0.26569	0.285968	0	1	1	1.21922805043284	0.820191	NO
Dmrta2	Dmrta2	Dmrta2	242620	doublesex and mab-3 related transcription factor like family A2	chr4:109650629-109656289	Ob_PBS_LepR	Ob_Lep_LepR	OK	2.21153	2.69541	0.28546	0.95118	0.14835	0.999646	1.21879881292987	0.82048	NO
Nkx2-9	Nkx2-9	Nkx2-9	18094	NK2 homeobox 9	chr12:57712383-57714271	Ob_PBS_LepR	Ob_Lep_LepR	NOTEST	0.325761	0.397025	0.285415	0	1	1	1.21876079720952	0.820506	NO
Ercc6l	Ercc6l	Ercc6l	236930	excision repair cross-complementing rodent repair deficiency complementation group 6 like	chrX:99338158-99352430	Ob_PBS_LepR	Ob_Lep_LepR	NOTEST	0.0198899	0.0242378	0.285225	0	1	1	1.2186002994624	0.820614	NO
Pus7l	Pus7l	Pus7l	78895	pseudouridylate synthase 7 homolog (S. cerevisiae)-like	chr15:94353070-94373938	Ob_PBS_LepR	Ob_Lep_LepR	OK	0.682973	0.832267	0.285217	0.632614	0.26445	0.999646	1.21859354212624	0.820618	NO
Mcoln2	Mcoln2	Mcoln2	68279	mucolipin 2	chr3:145812796-145858476	Ob_PBS_LepR	Ob_Lep_LepR	NOTEST	0.0195004	0.023757	0.284852	0	1	1	1.21828527851557	0.820826	NO
Glod5	Glod5	Glod5	69824	glyoxalase domain containing 5	chrX:7581326-7595618	Ob_PBS_LepR	Ob_Lep_LepR	OK	1.15784	1.41044	0.284711	0.557902	0.4414	0.999646	1.21816621674201	0.820906	NO
Pde1c	Pde1c	Pde1c	18575	phosphodiesterase 1C	chr6:56019797-56319628	Ob_PBS_LepR	Ob_Lep_LepR	OK	1.24655	1.51848	0.284688	0.804685	0.1274	0.999646	1.21814679642181	0.820919	NO
Fam23a	Fam23a	Fam23a	625286	transmembrane protein 236	chr2:14096150-14143620	Ob_PBS_LepR	Ob_Lep_LepR	NOTEST	0.0648693	0.0789974	0.284268	0	1	1	1.21779221892961	0.821158	NO
Csrnp1	Csrnp1	Csrnp1	215418	cysteine-serine-rich nuclear protein 1	chr9:119880283-119893776	Ob_PBS_LepR	Ob_Lep_LepR	OK	2.71271	3.30343	0.284232	0.909395	0.1199	0.999646	1.21776183137599	0.821179	NO
Chst11	Chst11	Chst11	58250	carbohydrate sulfotransferase 11	chr10:82448241-82658636	Ob_PBS_LepR	Ob_Lep_LepR	OK	5.86863	7.14568	0.284049	1.16738	0.03825	0.795078	1.21760737303546	0.821283	NO
Rps23	Rps23	Rps23	66475	ribosomal protein S23	chr13:91062726-91064337	Ob_PBS_LepR	Ob_Lep_LepR	OK	67.3781	82.0205	0.283705	0.38327	0.47645	0.999646	1.21731707814171	0.821479	NO
Sox18	Sox18	Sox18	20672	SRY-box containing gene 18	chr2:181404541-181406345	Ob_PBS_LepR	Ob_Lep_LepR	OK	1.46755	1.78647	0.283698	0.737823	0.2656	0.999646	1.21731117169673	0.821483	NO
Ethe1	Ethe1	Ethe1	66071	ethylmalonic encephalopathy 1	chr7:25368856-25393944	Ob_PBS_LepR	Ob_Lep_LepR	OK	17.0552	20.7586	0.283503	0.891556	0.10885	0.999646	1.21714664653362	0.821594	NO
Clcn2	Clcn2	Clcn2	12724	chloride channel 2	chr16:20695129-20716709	Ob_PBS_LepR	Ob_Lep_LepR	OK	3.13117	3.80979	0.283011	0.309809	0.5672	0.999646	1.21673163571383	0.821874	NO
Helb	Helb	Helb	117599	helicase (DNA) B	chr10:119520663-119550021	Ob_PBS_LepR	Ob_Lep_LepR	OK	0.466367	0.567362	0.282803	0.625261	0.2586	0.999646	1.21655622654553	0.821992	NO
Cntnap3	Cntnap3	Cntnap3	238680	contactin associated protein-like 3	chr13:64838898-65005196	Ob_PBS_LepR	Ob_Lep_LepR	OK	0.378659	0.460427	0.282074	0.59554	0.2754	0.999646	1.21594165074657	0.822408	NO
Esm1	Esm1	Esm1	71690	endothelial cell-specific molecule 1	chr13:113999866-114008312	Ob_PBS_LepR	Ob_Lep_LepR	NOTEST	0.165179	0.2008	0.281731	0	1	1	1.21565259561055	0.822603	NO
Gpr27	Gpr27	Gpr27	14761	G protein-coupled receptor 27	chr6:99642672-99643812	Ob_PBS_LepR	Ob_Lep_LepR	OK	9.56601	11.6289	0.281729	1.20382	0.1177	0.999646	1.21565091035938	0.822605	NO
Ucn3	Ucn3	Ucn3	83428	urocortin 3	chr13:3939933-3944595	Ob_PBS_LepR	Ob_Lep_LepR	OK	0.51202	0.622433	0.281719	0.490247	0.42185	0.999646	1.21564248413857	0.82261	NO
Plagl1	Plagl1	Plagl1	22634	pleiomorphic adenoma gene-like 1	chr10:12810593-12851501	Ob_PBS_LepR	Ob_Lep_LepR	OK	18.5794	22.5845	0.281634	1.30834	0.0208	0.611039	1.2155708636198	0.822659	NO
Zfp628	Zfp628	Zfp628	232816	zinc finger protein 628	chr7:4866818-4873605	Ob_PBS_LepR	Ob_Lep_LepR	OK	5.70838	6.9385	0.281543	1.10606	0.06125	0.969191	1.21549419221187	0.822711	NO
Fam3b	Fam3b	Fam3b	52793	family with sequence similarity 3, member B	chr16:97692692-97726543	Ob_PBS_LepR	Ob_Lep_LepR	NOTEST	0.120323	0.146244	0.281469	0	1	1	1.21543184759925	0.822753	NO
Grwd1	Grwd1	Grwd1	101612	glutamate-rich WD repeat containing 1	chr7:53080592-53086159	Ob_PBS_LepR	Ob_Lep_LepR	OK	14.885	18.0903	0.281356	1.19185	0.0446	0.842793	1.21533665186054	0.822817	NO
BC028528	BC028528	BC028528	229600	cDNA sequence BC028528	chr3:95688895-95695853	Ob_PBS_LepR	Ob_Lep_LepR	OK	0.838729	1.01928	0.28127	0.501161	0.6057	0.999646	1.21526420700287	0.822866	NO
Bmp3	Bmp3	Bmp3	110075	bone morphogenetic protein 3	chr5:99283457-99309979	Ob_PBS_LepR	Ob_Lep_LepR	NOTEST	0.368025	0.447232	0.28122	0	1	1	1.21522208988477	0.822895	NO
4921506M07Rik	4921506M07Rik	4921506M07Rik	70846	RIKEN cDNA 4921506M07 gene	chr12:58665101-58723096	Ob_PBS_LepR	Ob_Lep_LepR	NOTEST	0.128786	0.156492	0.281118	0	1	1	1.21513617548986	0.822953	NO
Lama4	Lama4	Lama4	16775	laminin, alpha 4	chr10:38685320-38829994	Ob_PBS_LepR	Ob_Lep_LepR	NOTEST	0.18201	0.221145	0.280973	0	1	1	1.21501405273598	0.823036	NO
Sh3tc1	Sh3tc1	Sh3tc1	231147	SH3 domain and tetratricopeptide repeats 1	chr5:36039828-36071925	Ob_PBS_LepR	Ob_Lep_LepR	NOTEST	0.0936012	0.113647	0.279958	0	1	1	1.21415953704762	0.823615	NO
Mfsd3	Mfsd3	Mfsd3	69572	major facilitator superfamily domain containing 3	chr15:76531971-76540906	Ob_PBS_LepR	Ob_Lep_LepR	OK	2.30924	2.80355	0.279833	0.774807	0.19745	0.999646	1.2140543426974	0.823686	NO
Saa1	Saa1	Saa1	20208	serum amyloid A 1	chr7:53995868-53998350	Ob_PBS_LepR	Ob_Lep_LepR	NOTEST	0.0846032	0.102707	0.279754	0	1	1	1.21398786456831	0.823731	NO
Sema3e	Sema3e	Sema3e	20349	sema domain, immunoglobulin domain (Ig), short basic domain, secreted, (semaphorin) 3E	chr5:14025275-14256689	Ob_PBS_LepR	Ob_Lep_LepR	OK	0.672881	0.816845	0.27971	0.750033	0.17615	0.999646	1.21395084035322	0.823757	NO
Fjx1	Fjx1	Fjx1	14221	four jointed box 1 (Drosophila)	chr2:102289522-102291949	Ob_PBS_LepR	Ob_Lep_LepR	OK	10.3502	12.5636	0.279588	1.23399	0.04965	0.885759	1.21384818820813	0.823826	NO
Asb16	Asb16	Asb16	217217	ankyrin repeat and SOCS box-containing 16	chr11:102130136-102139375	Ob_PBS_LepR	Ob_Lep_LepR	OK	4.84115	5.87571	0.279412	0.921649	0.1545	0.999646	1.21370011516125	0.823927	NO
Gm7854	Gm7854	Gm7854	665934	predicted gene 7854	chr5:43542924-43680963	Ob_PBS_LepR	Ob_Lep_LepR	OK	1.02709	1.24633	0.279115	0.163645	0.79675	0.999646	1.21345028285253	0.824096	NO
Pole2	Pole2	Pole2	18974	polymerase (DNA directed), epsilon 2 (p59 subunit)	chr12:70302765-70329177	Ob_PBS_LepR	Ob_Lep_LepR	NOTEST	0.140002	0.169857	0.278872	0	1	1	1.21324591285144	0.824235	NO
Lrrc8c	Lrrc8c	Lrrc8c	100604	leucine rich repeat containing 8 family, member C	chr5:105948489-106037973	Ob_PBS_LepR	Ob_Lep_LepR	OK	1.2768	1.54898	0.27878	0.729321	0.2127	0.999646	1.21316854718374	0.824288	NO
Rbpjl	Rbpjl	Rbpjl	19668	recombination signal binding protein for immunoglobulin kappa J region-like	chr2:164215133-164240948	Ob_PBS_LepR	Ob_Lep_LepR	NOTEST	0.037189	0.0451081	0.278514	0	1	1	1.21294488724403	0.82444	NO
Cwh43	Cwh43	Cwh43	231293	cell wall biogenesis 43 C-terminal homolog (S. cerevisiae)	chr5:73797316-73844664	Ob_PBS_LepR	Ob_Lep_LepR	OK	0.593018	0.719221	0.278358	0.580037	0.3134	0.999646	1.21281373743955	0.824529	NO
Flot2	Flot2	Flot2	14252	flotillin 2	chr11:77851442-77873934	Ob_PBS_LepR	Ob_Lep_LepR	OK	52.9701	64.2421	0.27834	1.2528	0.0217	0.624114	1.21279860568234	0.824539	NO
Nr0b1	Nr0b1	Nr0b1	11614	nuclear receptor subfamily 0, group B, member 1	chrX:83437113-83441283	Ob_PBS_LepR	Ob_Lep_LepR	OK	1.58126	1.91772	0.278314	0.706362	0.25035	0.999646	1.212776749033	0.824554	NO
Coq4	Coq4	Coq4	227683	coenzyme Q4 homolog (yeast)	chr2:29643782-29653263	Ob_PBS_LepR	Ob_Lep_LepR	OK	10.1134	12.2617	0.277894	1.1075	0.0623	0.973455	1.21242373465121	0.824794	NO
Gm6548	Gm6548	Gm6548	625054	eukaryotic translation elongation factor 1 alpha 1 pseudogene	chr17:79249844-79251884	Ob_PBS_LepR	Ob_Lep_LepR	OK	2.95394	3.58092	0.27769	0.831568	0.1529	0.999646	1.21225230760052	0.824911	NO
Kcnq4	Kcnq4	Kcnq4	60613	potassium voltage-gated channel, subfamily Q, member 4	chr4:120370077-120419781	Ob_PBS_LepR	Ob_Lep_LepR	OK	0.438922	0.531931	0.277275	0.538076	0.37275	0.999646	1.21190364600355	0.825148	NO
Ssbp4	Ssbp4	Ssbp4	76900	single stranded DNA binding protein 4	chr8:73121388-73132213	Ob_PBS_LepR	Ob_Lep_LepR	OK	107.38	130.12	0.27712	1.47263	0.02165	0.623984	1.21177344872045	0.825237	NO
Speer8-ps1	Speer8-ps1	Speer8-ps1	74062	spermatogenesis associated glutamate (E)-rich protein 8, pseudogene 1	chr5:14945293-14978541	Ob_PBS_LepR	Ob_Lep_LepR	NOTEST	0.0465202	0.0563683	0.277027	0	1	1	1.21169533706462	0.82529	NO
Rnf31	Rnf31	Rnf31	268749	ring finger protein 31	chr14:56210626-56222508	Ob_PBS_LepR	Ob_Lep_LepR	OK	8.6467	10.4738	0.276559	1.15463	0.04445	0.842793	1.21130233547085	0.825558	NO
Vgll2	Vgll2	Vgll2	215031	vestigial like 2 homolog (Drosophila)	chr10:51742491-51748277	Ob_PBS_LepR	Ob_Lep_LepR	OK	0.44339	0.536992	0.276326	0.485358	0.45975	0.999646	1.2111067219513	0.825691	NO
Phex	Phex	Phex	18675	phosphate regulating gene with homologies to endopeptidases on the X chromosome (hypophosphatemia, vitamin D resistant rickets)	chrX:153596617-153853218	Ob_PBS_LepR	Ob_Lep_LepR	NOTEST	0.041304	0.0500125	0.276007	0	1	1	1.21083895896357	0.825874	NO
Slc2a6	Slc2a6	Slc2a6	227659	solute carrier family 2 (facilitated glucose transporter), member 6	chr2:26876884-26883518	Ob_PBS_LepR	Ob_Lep_LepR	OK	5.96632	7.22165	0.275487	0.914957	0.0982	0.999646	1.21040260700942	0.826171	NO
Vmn1r51	Vmn1r51	Vmn1r51	22296	vomeronasal 1 receptor 51	chr6:90072636-90080639	Ob_PBS_LepR	Ob_Lep_LepR	NOTEST	0.0216392	0.0261902	0.275382	0	1	1	1.21031451656388	0.826232	NO
Limch1	Limch1	Limch1	77569	LIM and calponin homology domains 1	chr5:67137078-67448398	Ob_PBS_LepR	Ob_Lep_LepR	OK	7.85928	9.5115	0.275275	1.14443	0.03785	0.793817	1.21022475480045	0.826293	NO
Il4ra	Il4ra	Il4ra	16190	interleukin 4 receptor, alpha	chr7:132695795-132722988	Ob_PBS_LepR	Ob_Lep_LepR	OK	1.12648	1.3628	0.274748	0.777751	0.15885	0.999646	1.20978275427125	0.826595	NO
Lrrc8b	Lrrc8b	Lrrc8b	433926	leucine rich repeat containing 8 family, member B	chr5:105844793-105915208	Ob_PBS_LepR	Ob_Lep_LepR	OK	2.85137	3.4481	0.274145	0.885694	0.1252	0.999646	1.20927720975362	0.82694	NO
Spinlw1	Spinlw1	Spinlw1	75526	epididymal peptidase inhibitor	chr2:164413842-164419071	Ob_PBS_LepR	Ob_Lep_LepR	NOTEST	0.455813	0.551198	0.274128	0	1	1	1.20926296031707	0.82695	NO
Fam160a2	Fam160a2	Fam160a2	74349	family with sequence similarity 160, member A2	chr7:112527123-112548525	Ob_PBS_LepR	Ob_Lep_LepR	OK	9.4096	11.3721	0.273293	1.16898	0.04505	0.845473	1.20856326814818	0.827429	NO
Klhl36	Klhl36	Klhl36	234796	kelch-like 36	chr8:122386204-122400889	Ob_PBS_LepR	Ob_Lep_LepR	OK	4.03255	4.87349	0.273262	0.924034	0.13125	0.999646	1.20853729934831	0.827447	NO
Ppifos	Ppifos	Ppifos	68173	peptidylprolyl isomerase F, opposite strand	chr14:26513655-26520768	Ob_PBS_LepR	Ob_Lep_LepR	OK	1.0245	1.23807	0.273175	0.218647	0.68225	0.999646	1.20846442214843	0.827496	NO
Pcdhb4	Pcdhb4	Pcdhb4	93875	protocadherin beta 4	chr18:37089938-38001526	Ob_PBS_LepR	Ob_Lep_LepR	NOTEST	0.250597	0.302768	0.272847	0	1	1	1.20818970624236	0.827685	NO
Gpr172b	Gpr172b	Gpr172b	52710	solute carrier protein 52, member 2	chr15:76369372-76372560	Ob_PBS_LepR	Ob_Lep_LepR	OK	3.6264	4.38022	0.272465	0.930862	0.1188	0.999646	1.20786984143529	0.827904	NO
Dpt	Dpt	Dpt	56429	dermatopontin	chr1:166726862-166754397	Ob_PBS_LepR	Ob_Lep_LepR	NOTEST	0.186733	0.225528	0.272333	0	1	1	1.20775933192302	0.82798	NO
Ehd4	Ehd4	Ehd4	98878	EH-domain containing 4	chr2:119915222-119980311	Ob_PBS_LepR	Ob_Lep_LepR	OK	11.5346	13.9294	0.272171	1.16215	0.0423	0.827837	1.20762372043099	0.828073	NO
Lrrc26	Lrrc26	Lrrc26	227618	leucine rich repeat containing 26	chr2:25145430-25174683	Ob_PBS_LepR	Ob_Lep_LepR	NOTEST	0.18056	0.218039	0.272112	0	1	1	1.20757433484318	0.828106	NO
Wbscr17	Wbscr17	Wbscr17	212996	Williams-Beuren syndrome chromosome region 17 homolog (human)	chr5:131350820-131783392	Ob_PBS_LepR	Ob_Lep_LepR	OK	15.0996	18.2337	0.272098	1.23181	0.02945	0.708695	1.2075626165256	0.828114	NO
Fmo4	Fmo4	Fmo4	226564	flavin containing monooxygenase 4	chr1:164724013-164742680	Ob_PBS_LepR	Ob_Lep_LepR	NOTEST	0.0336891	0.0406761	0.271901	0	1	1	1.20739773511441	0.828227	NO
Kbtbd10	Kbtbd10	Kbtbd10	228003	kelch-like 41	chr2:69508176-69522296	Ob_PBS_LepR	Ob_Lep_LepR	OK	0.546574	0.659718	0.271433	0.54304	0.3428	0.999646	1.20700612740601	0.828496	NO
Pcdhga7	Pcdhga7	Pcdhga7	93715	protocadherin gamma subfamily A, 7	chr18:37089938-38001526	Ob_PBS_LepR	Ob_Lep_LepR	OK	2.79796	3.37712	0.271418	0.208899	0.6993	0.999646	1.20699357797784	0.828505	NO
Zswim7	Zswim7	Zswim7	69747	zinc finger SWIM-type containing 7	chr11:62080725-62094897	Ob_PBS_LepR	Ob_Lep_LepR	OK	20.951	25.2877	0.271415	1.21655	0.0926	0.999646	1.20699106810786	0.828507	NO
Nfkbib	Nfkbib	Nfkbib	18036	nuclear factor of kappa light polypeptide gene enhancer in B cells inhibitor, beta	chr7:29541192-29551543	Ob_PBS_LepR	Ob_Lep_LepR	OK	15.4834	18.6876	0.27136	1.0159	0.0597	0.958889	1.20694505474988	0.828538	NO
Arhgef16	Arhgef16	Arhgef16	230972	Rho guanine nucleotide exchange factor (GEF) 16	chr4:153652578-153674004	Ob_PBS_LepR	Ob_Lep_LepR	OK	0.912899	1.10165	0.271136	0.644402	0.2709	0.999646	1.20675767301133	0.828667	NO
Elf3	Elf3	Elf3	13710	E74-like factor 3	chr1:137150150-137155049	Ob_PBS_LepR	Ob_Lep_LepR	NOTEST	0.106214	0.128156	0.270922	0	1	1	1.20657868370148	0.82879	NO
Rsl1	Rsl1	Rsl1	380855	regulator of sex limited protein 1	chr13:67274117-67284434	Ob_PBS_LepR	Ob_Lep_LepR	OK	0.597386	0.720736	0.270809	0.531069	0.3634	0.999646	1.20648418136526	0.828855	NO
Ccdc69	Ccdc69	Ccdc69	52570	coiled-coil domain containing 69	chr11:54863239-54891633	Ob_PBS_LepR	Ob_Lep_LepR	NOTEST	0.140773	0.169761	0.270128	0	1	1	1.2059148151307	0.829246	NO
Tmc8	Tmc8	Tmc8	217356	transmembrane channel-like gene family 8	chr11:117643610-117654451	Ob_PBS_LepR	Ob_Lep_LepR	NOTEST	0.136013	0.164017	0.270109	0	1	1	1.20589893358265	0.829257	NO
1810043H04Rik	1810043H04Rik	1810043H04Rik	208501	RIKEN cDNA 1810043H04 gene	chr11:119960247-119961738	Ob_PBS_LepR	Ob_Lep_LepR	OK	60.8338	73.3504	0.26993	1.72653	0.07495	0.999646	1.20574932294938	0.82936	NO
Rbm19	Rbm19	Rbm19	74111	RNA binding motif protein 19	chr5:120566521-120648980	Ob_PBS_LepR	Ob_Lep_LepR	OK	3.16882	3.82067	0.269878	0.918824	0.09315	0.999646	1.20570586412192	0.82939	NO
Dom3z	Dom3z	Dom3z	112403	decapping exoribonuclease	chr17:34973963-34976131	Ob_PBS_LepR	Ob_Lep_LepR	OK	15.1501	18.2625	0.269557	0.981959	0.0682	0.999646	1.20543762411465	0.829574	NO
Bpil2	Bpil2	Bpil2	270757	BPI fold containing family C	chr10:85422435-85474605	Ob_PBS_LepR	Ob_Lep_LepR	NOTEST	0.276597	0.333402	0.269482	0	1	1	1.20537495981671	0.829617	NO
Dnmt3l	Dnmt3l	Dnmt3l	54427	DNA (cytosine-5-)-methyltransferase 3-like	chr10:77492775-77526360	Ob_PBS_LepR	Ob_Lep_LepR	NOTEST	0.190153	0.229178	0.269309	0	1	1	1.20523042659259	0.829717	NO
Cdh24	Cdh24	Cdh24	239096	cadherin-like 24	chr14:55250828-55260201	Ob_PBS_LepR	Ob_Lep_LepR	OK	1.98902	2.39642	0.268822	0.791051	0.18235	0.999646	1.20482365444288	0.829997	NO
1500015O10Rik	1500015O10Rik	1500015O10Rik	78896	RIKEN cDNA 1500015O10 gene	chr1:43787446-43799409	Ob_PBS_LepR	Ob_Lep_LepR	OK	0.487403	0.586997	0.268237	0.420856	0.54895	0.999646	1.20433520821017	0.830334	NO
AA986860	AA986860	AA986860	212439	expressed sequence AA986860	chr1:132628552-132641199	Ob_PBS_LepR	Ob_Lep_LepR	OK	1.50117	1.80786	0.268193	0.714204	0.2024	0.999646	1.2042984783819	0.830359	NO
Eml2	Eml2	Eml2	72205	echinoderm microtubule associated protein like 2	chr7:19766518-19791831	Ob_PBS_LepR	Ob_Lep_LepR	OK	171.465	206.466	0.267992	1.1268	0.03205	0.737742	1.20413070409448	0.830475	NO
Ido1	Ido1	Ido1	15930	indoleamine 2,3-dioxygenase 1	chr8:25694612-25707481	Ob_PBS_LepR	Ob_Lep_LepR	OK	0.862396	1.03837	0.267904	0.547091	0.36835	0.999646	1.20405725803187	0.830525	NO
4932411G14Rik	4932411G14Rik	4932411G14Rik	238663	spermatogenesis associated 31 subfamily D, member 1D	chr13:59827285-59833113	Ob_PBS_LepR	Ob_Lep_LepR	NOTEST	0.00998523	0.0120217	0.267769	0	1	1	1.20394459380258	0.830603	NO
Psca	Psca	Psca	72373	prostate stem cell antigen	chr15:74545268-74547495	Ob_PBS_LepR	Ob_Lep_LepR	NOTEST	0.363605	0.437749	0.267734	0	1	1	1.20391538627885	0.830623	NO
AI182371	AI182371	AI182371	98870	expressed sequence AI182371	chr2:34939565-34956180	Ob_PBS_LepR	Ob_Lep_LepR	NOTEST	0.0803613	0.0967138	0.267221	0	1	1	1.20348736872652	0.830919	NO
Dkkl1	Dkkl1	Dkkl1	50722	dickkopf-like 1	chr7:52462894-52467253	Ob_PBS_LepR	Ob_Lep_LepR	OK	1.04314	1.25535	0.26716	0.53522	0.42675	0.999646	1.20343648397582	0.830954	NO
Gstm3	Gstm3	Gstm3	14864	glutathione S-transferase, mu 3	chr3:107766613-107772076	Ob_PBS_LepR	Ob_Lep_LepR	NOTEST	0.108203	0.130215	0.267152	0	1	1	1.20342981072548	0.830958	NO
Trim21	Trim21	Trim21	20821	tripartite motif-containing 21	chr7:109706435-109713983	Ob_PBS_LepR	Ob_Lep_LepR	OK	1.16788	1.40469	0.266366	0.617201	0.23925	0.999646	1.20277434426672	0.831411	NO
Inca1	Inca1	Inca1	103844	inhibitor of CDK, cyclin A1 interacting protein 1	chr11:70501862-70513657	Ob_PBS_LepR	Ob_Lep_LepR	OK	4.3441	5.22372	0.266019	0.819844	0.19845	0.999646	1.20248508527768	0.831611	NO
C130074G19Rik	C130074G19Rik	C130074G19Rik	226777	RIKEN cDNA C130074G19 gene	chr1:186695804-186706915	Ob_PBS_LepR	Ob_Lep_LepR	OK	2.6579	3.19585	0.265912	0.791148	0.16265	0.999646	1.20239590417618	0.831673	NO
6530418L21Rik	6530418L21Rik	6530418L21Rik	109050	family with sequence similarity 212, member B	chr3:105507516-105523760	Ob_PBS_LepR	Ob_Lep_LepR	OK	1.87048	2.24861	0.265624	0.801578	0.1305	0.999646	1.20215589818144	0.831839	NO
Pdlim7	Pdlim7	Pdlim7	67399	PDZ and LIM domain 7	chr13:55598847-55614800	Ob_PBS_LepR	Ob_Lep_LepR	OK	60.873	73.1762	0.265572	1.09426	0.04595	0.85373	1.20211256887181	0.831869	NO
Dusp26	Dusp26	Dusp26	66959	dual specificity phosphatase 26 (putative)	chr8:32200133-32207519	Ob_PBS_LepR	Ob_Lep_LepR	OK	176.207	211.811	0.265508	1.30861	0.0294	0.708695	1.20205924263461	0.831906	NO
F630110N24Rik	F630110N24Rik	F630110N24Rik	73822	major facilitator superfamily domain containing 12	chr10:80820314-80828565	Ob_PBS_LepR	Ob_Lep_LepR	OK	5.64027	6.77898	0.265305	0.828713	0.202	0.999646	1.20189011412692	0.832023	NO
Rabggta	Rabggta	Rabggta	56187	Rab geranylgeranyl transferase, a subunit	chr14:56334713-56341013	Ob_PBS_LepR	Ob_Lep_LepR	OK	16.3692	19.6737	0.265284	1.18801	0.04455	0.842793	1.20187261943263	0.832035	NO
Yrdc	Yrdc	Yrdc	230734	yrdC domain containing (E.coli)	chr4:124528002-124539415	Ob_PBS_LepR	Ob_Lep_LepR	OK	24.5965	29.5588	0.265134	0.866119	0.17015	0.999646	1.20174766473601	0.832121	NO
Rel	Rel	Rel	19696	reticuloendotheliosis oncogene	chr11:23641728-23670970	Ob_PBS_LepR	Ob_Lep_LepR	NOTEST	0.293269	0.352405	0.265011	0	1	1	1.20164521157882	0.832192	NO
Spata3	Spata3	Spata3	70060	spermatogenesis associated 3	chr1:87918516-87926533	Ob_PBS_LepR	Ob_Lep_LepR	NOTEST	0.166681	0.200258	0.264766	0	1	1	1.20144116424242	0.832334	NO
Fxyd3	Fxyd3	Fxyd3	17178	FXYD domain-containing ion transport regulator 3	chr7:31844953-31861716	Ob_PBS_LepR	Ob_Lep_LepR	OK	0.672198	0.807478	0.264537	0.149101	0.79215	0.999646	1.2012504737748	0.832466	NO
Rfc3	Rfc3	Rfc3	69263	replication factor C (activator 1) 3	chr5:152445398-152453783	Ob_PBS_LepR	Ob_Lep_LepR	OK	13.5764	16.3043	0.264153	1.05069	0.08895	0.999646	1.20093078126518	0.832687	NO
Comtd1	Comtd1	Comtd1	69156	catechol-O-methyltransferase domain containing 1	chr14:22650782-22668132	Ob_PBS_LepR	Ob_Lep_LepR	OK	10.8196	12.9933	0.264126	0.288906	0.58485	0.999646	1.20090830608729	0.832703	NO
Csgalnact1	Csgalnact1	Csgalnact1	234356	chondroitin sulfate N-acetylgalactosaminyltransferase 1	chr8:70880681-71259041	Ob_PBS_LepR	Ob_Lep_LepR	OK	2.00028	2.40167	0.263832	0.811776	0.13955	0.999646	1.20066360359682	0.832873	NO
Fam125a	Fam125a	Fam125a	73711	multivesicular body subunit 12A	chr8:74066828-74071925	Ob_PBS_LepR	Ob_Lep_LepR	OK	30.2387	36.3048	0.263763	1.24247	0.05895	0.952574	1.20060618064519	0.832913	NO
Trim63	Trim63	Trim63	433766	tripartite motif-containing 63	chr4:133871034-133885544	Ob_PBS_LepR	Ob_Lep_LepR	NOTEST	0.101614	0.121979	0.263528	0	1	1	1.20041063032675	0.833048	NO
Casc5	Casc5	Casc5	76464	cancer susceptibility candidate 5	chr2:118872854-118929857	Ob_PBS_LepR	Ob_Lep_LepR	NOTEST	0.0200856	0.024108	0.263348	0	1	1	1.20026086864565	0.833152	NO
Plec	Plec	Plec	18810	plectin	chr15:76001403-76061808	Ob_PBS_LepR	Ob_Lep_LepR	OK	2.98756	3.58557	0.263236	1.04977	0.0527	0.908281	1.20016769302948	0.833217	NO
Nppa	Nppa	Nppa	230899	natriuretic peptide type A	chr4:147374854-147376176	Ob_PBS_LepR	Ob_Lep_LepR	OK	1.70084	2.04033	0.262553	0.602933	0.38645	0.999646	1.19959964468434	0.833611	NO
9330133O14Rik	9330133O14Rik	9330133O14Rik	319574	predicted gene, 20735	chr8:124969167-124975222	Ob_PBS_LepR	Ob_Lep_LepR	OK	2.7907	3.3474	0.262413	0.782087	0.1892	0.999646	1.19948324045678	0.833692	NO
Amn	Amn	Amn	93835	amnionless	chr12:112509321-112514637	Ob_PBS_LepR	Ob_Lep_LepR	OK	6.86039	8.22736	0.262139	1.01757	0.12375	0.999646	1.1992554534396	0.833851	NO
Lmo1	Lmo1	Lmo1	109594	LIM domain only 1	chr7:116282085-116313822	Ob_PBS_LepR	Ob_Lep_LepR	OK	15.6421	18.7582	0.262086	1.1346	0.1031	0.999646	1.19921139744041	0.833881	NO
Fam83g	Fam83g	Fam83g	69640	family with sequence similarity 83, member G	chr11:61486283-61534301	Ob_PBS_LepR	Ob_Lep_LepR	OK	0.368417	0.441787	0.262012	0.519435	0.32865	0.999646	1.199149887998	0.833924	NO
Pcdhb1	Pcdhb1	Pcdhb1	93872	protocadherin beta 1	chr18:37089938-38001526	Ob_PBS_LepR	Ob_Lep_LepR	NOTEST	0.0833147	0.0999059	0.261999	0	1	1	1.19913908261095	0.833932	NO
Trappc6a	Trappc6a	Trappc6a	67091	trafficking protein particle complex 6A	chr7:20094077-20101494	Ob_PBS_LepR	Ob_Lep_LepR	OK	15.1946	18.2138	0.261476	1.09055	0.13	0.999646	1.19870445432135	0.834234	NO
Dgat1	Dgat1	Dgat1	13350	diacylglycerol O-acyltransferase 1	chr15:76332444-76342248	Ob_PBS_LepR	Ob_Lep_LepR	OK	8.96866	10.7499	0.261359	1.02686	0.0975	0.999646	1.19860724546543	0.834302	NO
Defb30	Defb30	Defb30	73670	defensin beta 30	chr14:63652923-63656683	Ob_PBS_LepR	Ob_Lep_LepR	NOTEST	0.077794	0.0932181	0.260952	0	1	1	1.19826915298571	0.834537	NO
Tomt	Tomt	Tomt	791260	transmembrane O-methyltransferase	chr7:109048321-109060417	Ob_PBS_LepR	Ob_Lep_LepR	OK	4.8198	5.77518	0.260892	0.317318	0.62035	0.999646	1.19821931940888	0.834572	NO
Fcho1	Fcho1	Fcho1	74015	FCH domain only 1	chr8:74232285-74249580	Ob_PBS_LepR	Ob_Lep_LepR	OK	13.8594	16.599	0.260229	1.08179	0.04545	0.849494	1.19766879634345	0.834955	NO
6330512M04Rik	6330512M04Rik	6330512M04Rik	320802	interferon induced transmembrane protein 10	chr7:149512014-149558164	Ob_PBS_LepR	Ob_Lep_LepR	OK	5.3883	6.45267	0.260065	0.982086	0.0874	0.999646	1.19753265771855	0.83505	NO
Clca2	Clca2	Clca2	80797	chloride channel calcium activated 2	chr3:144459522-144482458	Ob_PBS_LepR	Ob_Lep_LepR	NOTEST	0.090578	0.108467	0.260021	0	1	1	1.19749613535454	0.835076	NO
Ptgdr	Ptgdr	Ptgdr	19214	prostaglandin D receptor	chr14:45470909-45479050	Ob_PBS_LepR	Ob_Lep_LepR	NOTEST	0.123484	0.147821	0.259529	0	1	1	1.19708782477483	0.835361	NO
Rasip1	Rasip1	Rasip1	69903	Ras interacting protein 1	chr7:52882906-52894462	Ob_PBS_LepR	Ob_Lep_LepR	OK	3.47267	4.15681	0.259432	0.927395	0.1242	0.999646	1.19700734094963	0.835417	NO
Acbd4	Acbd4	Acbd4	67131	acyl-Coenzyme A binding domain containing 4	chr11:102963001-102973513	Ob_PBS_LepR	Ob_Lep_LepR	OK	15.793	18.903	0.259332	1.13498	0.0601	0.959532	1.19692437359874	0.835475	NO
Usp-ps	Usp-ps	Usp-ps	667882	ubiquitin specific peptidase, pseudogene (USP17 homolog)	chr7:110397851-110403414	Ob_PBS_LepR	Ob_Lep_LepR	NOTEST	0.0194432	0.0232697	0.259182	0	1	1	1.19679993335477	0.835562	NO
Ppcs	Ppcs	Ppcs	106564	phosphopantothenoylcysteine synthetase	chr4:119091137-119095025	Ob_PBS_LepR	Ob_Lep_LepR	OK	12.3359	14.7615	0.258977	1.07508	0.09435	0.999646	1.19662988594412	0.83568	NO
Rgs4	Rgs4	Rgs4	19736	regulator of G-protein signaling 4	chr1:171671607-171677773	Ob_PBS_LepR	Ob_Lep_LepR	OK	104.808	125.411	0.258922	1.21285	0.03525	0.775091	1.19658426757894	0.835712	NO
Lin28a	Lin28a	Lin28a	83557	lin-28 homolog A (C. elegans)	chr4:133559244-133574731	Ob_PBS_LepR	Ob_Lep_LepR	NOTEST	0.0297035	0.0355401	0.258814	0	1	1	1.19649469475846	0.835775	NO
Gm13242	Gm13242	Gm13242	100041379	predicted gene 13242	chr4:145260599-145294340	Ob_PBS_LepR	Ob_Lep_LepR	NOTEST	0.00905887	0.010837	0.258566	0	1	1	1.19628903439832	0.835918	NO
2310039H08Rik	2310039H08Rik	2310039H08Rik	67101	RIKEN cDNA 2310039H08 gene	chr17:46909583-46910356	Ob_PBS_LepR	Ob_Lep_LepR	OK	8.68681	10.3918	0.258543	0.960951	0.2087	0.999646	1.1962699628498	0.835932	NO
Fgd3	Fgd3	Fgd3	30938	FYVE, RhoGEF and PH domain containing 3	chr13:49358478-49404577	Ob_PBS_LepR	Ob_Lep_LepR	OK	1.74467	2.08689	0.258403	0.731818	0.19105	0.999646	1.19615388172091	0.836013	NO
Fdxacb1	Fdxacb1	Fdxacb1	382137	ferredoxin-fold anticodon binding domain containing 1	chr9:50576342-50580775	Ob_PBS_LepR	Ob_Lep_LepR	OK	3.12516	3.73617	0.257628	0.790434	0.1823	0.999646	1.19551149349309	0.836462	NO
3110082I17Rik	3110082I17Rik	3110082I17Rik	73212	RIKEN cDNA 3110082I17 gene	chr5:139835692-139936488	Ob_PBS_LepR	Ob_Lep_LepR	OK	10.8511	12.9723	0.2576	0.874119	0.15325	0.999646	1.19548829108646	0.836478	NO
Npvf	Npvf	Npvf	60531	neuropeptide VF precursor	chr6:50600869-50604392	Ob_PBS_LepR	Ob_Lep_LepR	OK	1.19983	1.43428	0.2575	0.521086	0.5084	0.999646	1.19540542902443	0.836536	NO
Baalc	Baalc	Baalc	118452	brain and acute leukemia, cytoplasmic	chr15:38765454-38782810	Ob_PBS_LepR	Ob_Lep_LepR	OK	47.9798	57.3421	0.257166	1.22211	0.03345	0.755555	1.19512871136176	0.83673	NO
Rhbdl1	Rhbdl1	Rhbdl1	214951	rhomboid, veinlet-like 1 (Drosophila)	chr17:25971409-25974072	Ob_PBS_LepR	Ob_Lep_LepR	OK	54.0383	64.5749	0.25699	1.33423	0.03915	0.80404	1.19498292183764	0.836832	NO
Tnfrsf13c	Tnfrsf13c	Tnfrsf13c	72049	tumor necrosis factor receptor superfamily, member 13c	chr15:82052173-82054766	Ob_PBS_LepR	Ob_Lep_LepR	NOTEST	0.166453	0.198896	0.256902	0	1	1	1.19491003374485	0.836883	NO
C130080G10Rik	C130080G10Rik	C130080G10Rik	100303644	RIKEN cDNA C130080G10 gene	chr2:113880131-113887238	Ob_PBS_LepR	Ob_Lep_LepR	OK	0.448184	0.535467	0.256707	0.451614	0.45495	0.999646	1.19474853619782	0.836996	NO
Oxct2b	Oxct2b	Oxct2b	353371	3-oxoacid CoA transferase 2B	chr4:122782407-122803334	Ob_PBS_LepR	Ob_Lep_LepR	OK	0.979219	1.16975	0.256499	0.480963	0.3965	0.999646	1.19457629620593	0.837117	NO
Pex14	Pex14	Pex14	56273	peroxisomal biogenesis factor 14	chr4:148334643-148473921	Ob_PBS_LepR	Ob_Lep_LepR	OK	31.7592	37.9316	0.256228	1.21673	0.0441	0.842629	1.19435192462095	0.837274	NO
Tor2a	Tor2a	Tor2a	30933	torsin family 2, member A	chr2:32612790-32630903	Ob_PBS_LepR	Ob_Lep_LepR	OK	12.1382	14.4964	0.256137	1.04406	0.09815	0.999646	1.19427659158495	0.837327	NO
Ntn5	Ntn5	Ntn5	243967	netrin 5	chr7:52939783-52949924	Ob_PBS_LepR	Ob_Lep_LepR	NOTEST	0.180262	0.215261	0.255985	0	1	1	1.19415077117644	0.837415	NO
Bai2	Bai2	Bai2	230775	brain-specific angiogenesis inhibitor 2	chr4:129662321-129699877	Ob_PBS_LepR	Ob_Lep_LepR	OK	21.4661	25.6305	0.255804	1.1474	0.03805	0.795078	1.19400096284861	0.83752	NO
Tmem79	Tmem79	Tmem79	71913	transmembrane protein 79	chr3:88132574-88138355	Ob_PBS_LepR	Ob_Lep_LepR	OK	0.47659	0.568922	0.255482	0.495454	0.41045	0.999646	1.19373449946103	0.837707	NO
Map3k1	Map3k1	Map3k1	26401	mitogen-activated protein kinase kinase kinase 1	chr13:112536642-112599191	Ob_PBS_LepR	Ob_Lep_LepR	OK	0.731576	0.873298	0.255466	0.705762	0.20835	0.999646	1.1937212605952	0.837717	NO
Gata2	Gata2	Gata2	14461	GATA binding protein 2	chr6:88148657-88157026	Ob_PBS_LepR	Ob_Lep_LepR	OK	0.781244	0.932577	0.255451	0.597097	0.2993	0.999646	1.19370884929183	0.837725	NO
Itih4	Itih4	Itih4	16427	inter alpha-trypsin inhibitor, heavy chain 4	chr14:31699677-31715169	Ob_PBS_LepR	Ob_Lep_LepR	NOTEST	0.0235684	0.0281315	0.255331	0	1	1	1.19360956351027	0.837795	NO
Phlda1	Phlda1	Phlda1	21664	pleckstrin homology-like domain, family A, member 1	chr10:110943341-110945705	Ob_PBS_LepR	Ob_Lep_LepR	OK	11.6604	13.9174	0.255277	1.08052	0.0781	0.999646	1.19356488760279	0.837826	NO
Ldhd	Ldhd	Ldhd	52815	lactate dehydrogenase D	chr8:114150170-114154222	Ob_PBS_LepR	Ob_Lep_LepR	OK	9.82957	11.7313	0.255168	1.03398	0.08315	0.999646	1.1934747135504	0.83789	NO
[truncated: 19,901 more rows]

## Sheet: isoforms
Select Differentially Expressed Transcripts Based on Three Criteria
Test Status OK
FDR (q-value) <= 0.05
Fold Change >= Threshold or <= 1/Threshold, where Threshold = 1.5
test_id	gene	Entrez GeneId	Description	locus	sample_1	sample_2	status	value_1	value_2	log2(fold_change)	test_stat	p_value	q_value	Fold Change	Diff Exp
NM_008117	Gh	14599	growth hormone	chr11:106161581-106163124	Ob_PBS_LepR	Ob_Lep_LepR	OK	0.373264	10.405	4.80094	7.14963	5e-05	0.0117803	27.8757748035618	YES
NM_001199940	Serpina3i	628900	serine (or cysteine) peptidase inhibitor, clade A, member 3I	chr12:105501331-105507575	Ob_PBS_LepR	Ob_Lep_LepR	OK	0.127556	1.33433	3.38691	4.78157	5e-05	0.0117803	10.4607181943797	YES
NM_007707	Socs3	12702	suppressor of cytokine signaling 3	chr11:117827400-117830680	Ob_PBS_LepR	Ob_Lep_LepR	OK	0.55588	5.56088	3.32247	8.41375	5e-05	0.0117803	10.0037569055498	YES
NR_033450	Serpina3h	546546	serine (or cysteine) peptidase inhibitor, clade A, member 3H	chr12:105486105-105492615	Ob_PBS_LepR	Ob_Lep_LepR	OK	0.471316	3.45681	2.87467	6.01504	5e-05	0.0117803	7.33435450399307	YES
NM_009252	Serpina3n	20716	serine (or cysteine) peptidase inhibitor, clade A, member 3N	chr12:105644917-105652539	Ob_PBS_LepR	Ob_Lep_LepR	OK	17.7434	89.728	2.33827	10.1885	5e-05	0.0117803	5.05695871375886	YES
NM_008485	Lamc2	16782	laminin, gamma 2	chr1:154969885-155033577	Ob_PBS_LepR	Ob_Lep_LepR	OK	0.300074	0.857652	1.51508	3.33516	5e-05	0.0117803	2.85814676439772	YES
NM_009253	Serpina3m	20717	serine (or cysteine) peptidase inhibitor, clade A, member 3M	chr12:105625373-105632467	Ob_PBS_LepR	Ob_Lep_LepR	OK	0.578504	1.61148	1.47799	2.88957	5e-05	0.0117803	2.78560365293797	YES
NM_001079901	Repin1	58887	replication initiator 1	chr6:48543881-48549081	Ob_PBS_LepR	Ob_Lep_LepR	OK	2.78777	7.12472	1.35372	2.21996	0.0002	0.03485	2.55570266440257	YES
NM_009448	Tuba1c	22146	tubulin, alpha 1C	chr15:98860321-98868536	Ob_PBS_LepR	Ob_Lep_LepR	OK	7.41373	18.4179	1.31284	5.00556	5e-05	0.0117803	2.48430103048957	YES
NM_213660	Stat3	20848	signal transducer and activator of transcription 3	chr11:100748123-100800825	Ob_PBS_LepR	Ob_Lep_LepR	OK	2.9815	7.29592	1.29105	2.06894	0.0002	0.03485	2.44706088946194	YES
NM_007498	Atf3	11910	activating transcription factor 3	chr1:192994175-193007212	Ob_PBS_LepR	Ob_Lep_LepR	OK	1.23111	2.94787	1.25971	3.1935	5e-05	0.0117803	2.39447604080708	YES
NM_181543	Gpr151	240239	G protein-coupled receptor 151	chr18:42737673-42739306	Ob_PBS_LepR	Ob_Lep_LepR	OK	0.768701	1.78838	1.21816	2.62336	0.0001	0.0211747	2.32649808568292	YES
NM_009846	Cd24a	12484	CD24a antigen	chr10:43298974-43304071	Ob_PBS_LepR	Ob_Lep_LepR	OK	15.0895	34.7297	1.20263	5.25639	5e-05	0.0117803	2.30158863127857	YES
NM_213659	Stat3	20848	signal transducer and activator of transcription 3	chr11:100748123-100800825	Ob_PBS_LepR	Ob_Lep_LepR	OK	12.496	28.1118	1.16971	3.56449	5e-05	0.0117803	2.24966471278615	YES
NM_008013	Fgl2	14190	fibrinogen-like protein 2	chr5:20798778-20930495	Ob_PBS_LepR	Ob_Lep_LepR	OK	0.839597	1.84152	1.13313	2.70053	5e-05	0.0117803	2.19334080831112	YES
NM_013697	Ttr	22139	transthyretin	chr18:20823750-20832827	Ob_PBS_LepR	Ob_Lep_LepR	OK	8.65412	18.021	1.05822	3.89764	5e-05	0.0117803	2.08236071529884	YES
NM_026473	Tubb6	67951	tubulin, beta 6 class V	chr18:67550384-67562403	Ob_PBS_LepR	Ob_Lep_LepR	OK	3.28673	6.71928	1.03165	3.3399	5e-05	0.0117803	2.04436103597319	YES
NM_133832	Rdh10	98711	retinol dehydrogenase 10 (all-trans)	chr1:16095962-16122631	Ob_PBS_LepR	Ob_Lep_LepR	OK	4.59591	9.24166	1.0078	3.68856	5e-05	0.0117803	2.01084237952855	YES
NM_145619	Parp3	235587	poly (ADP-ribose) polymerase family, member 3	chr9:106372683-106378982	Ob_PBS_LepR	Ob_Lep_LepR	OK	0.642429	1.28346	0.998427	2.23835	0.00015	0.0291767	1.99782054733684	YES
NM_009630	Adora2a	11540	adenosine A2a receptor	chr10:74779687-74797533	Ob_PBS_LepR	Ob_Lep_LepR	OK	1.37226	2.73297	0.993917	2.53535	5e-05	0.0117803	1.99158492459049	YES
NM_011703	Vipr1	22354	vasoactive intestinal peptide receptor 1	chr9:121551833-121582072	Ob_PBS_LepR	Ob_Lep_LepR	OK	0.32023	0.632614	0.982218	2.12627	0.0002	0.03485	1.97550021044197	YES
NM_001039676	Slc39a2	214922	solute carrier family 39 (zinc transporter), member 2	chr14:52513284-52516420	Ob_PBS_LepR	Ob_Lep_LepR	OK	1.11542	2.12638	0.930814	2.3715	0.0002	0.03485	1.90635129767514	YES
NM_032005	Tbx19	83993	T-box 19	chr1:167067983-167090904	Ob_PBS_LepR	Ob_Lep_LepR	OK	1.50171	2.76238	0.879305	2.47805	0.0001	0.0211747	1.83948893735306	YES
NM_026864	Rasl11a	68895	RAS-like, family 11, member A	chr5:147656646-147659302	Ob_PBS_LepR	Ob_Lep_LepR	OK	6.70968	12.2778	0.871739	3.16558	5e-05	0.0117803	1.82986726243513	YES
NM_144828	Ppp1r1b	19049	protein phosphatase 1, regulatory (inhibitor) subunit 1B	chr11:98210051-98219109	Ob_PBS_LepR	Ob_Lep_LepR	OK	35.6328	63.7088	0.838287	3.66789	5e-05	0.0117803	1.78792596724485	YES
NM_183426	Sbno2	216161	strawberry notch homolog 2 (Drosophila)	chr10:79519758-79565447	Ob_PBS_LepR	Ob_Lep_LepR	OK	1.7712	3.1477	0.82957	2.71988	5e-05	0.0117803	1.77715559631968	YES
NM_016789	Nptx2	53324	neuronal pentraxin 2	chr5:145306755-145318347	Ob_PBS_LepR	Ob_Lep_LepR	OK	17.1491	29.6285	0.788849	3.68331	5e-05	0.0117803	1.72769553569623	YES
NM_009283	Stat1	20846	signal transducer and activator of transcription 1	chr1:52176281-52218707	Ob_PBS_LepR	Ob_Lep_LepR	OK	3.36218	5.80676	0.788335	2.96129	5e-05	0.0117803	1.72708010602789	YES
NM_033268	Actn2	11472	actinin alpha 2	chr13:12361693-12432999	Ob_PBS_LepR	Ob_Lep_LepR	OK	2.14113	3.67086	0.777741	2.35982	5e-05	0.0117803	1.71444425982797	YES
NM_001162432	Lck	16818	lymphocyte protein tyrosine kinase	chr4:129225587-129250885	Ob_PBS_LepR	Ob_Lep_LepR	OK	3.12728	5.33143	0.769612	2.21672	0.0001	0.0211747	1.70481122805918	YES
NM_008416	Junb	16477	Jun-B oncogene	chr8:87500810-87502617	Ob_PBS_LepR	Ob_Lep_LepR	OK	18.8809	31.5792	0.74205	3.4836	5e-05	0.0117803	1.67255076501602	YES
NM_010076	Drd1a	13488	dopamine receptor D1A	chr13:54146552-54151027	Ob_PBS_LepR	Ob_Lep_LepR	OK	1.59421	2.6513	0.733861	2.16941	5e-05	0.0117803	1.66308395511882	YES
NM_009895	Cish	12700	cytokine inducible SH2-containing protein	chr9:107199019-107204292	Ob_PBS_LepR	Ob_Lep_LepR	OK	3.24849	5.37427	0.726301	2.37978	0.00015	0.0291767	1.65439186873646	YES
NM_023048	Asb4	65255	ankyrin repeat and SOCS box-containing 4	chr6:5333385-5383021	Ob_PBS_LepR	Ob_Lep_LepR	OK	34.3266	56.461	0.717926	3.33861	5e-05	0.0117803	1.64481576790468	YES
NM_007961	Etv6	14011	ets variant gene 6 (TEL oncogene)	chr6:133985724-134220165	Ob_PBS_LepR	Ob_Lep_LepR	OK	2.22905	3.5404	0.667483	2.34835	5e-05	0.0117803	1.58829951979777	YES
NM_008630	Mt2	17750	metallothionein 2	chr8:96696517-96697467	Ob_PBS_LepR	Ob_Lep_LepR	OK	252.59	391.51	0.632252	4.52269	5e-05	0.0117803	1.54998257851987	YES
NM_009732	Avp	11998	arginine vasopressin	chr2:130406412-130408277	Ob_PBS_LepR	Ob_Lep_LepR	OK	263.277	174.712	-0.591597	-4.18757	5e-05	0.0117803	0.663607915526489	YES
NM_001039484	Kcnj10	16513	potassium inwardly-rectifying channel, subfamily J, member 10	chr1:174271340-174304216	Ob_PBS_LepR	Ob_Lep_LepR	OK	5.80468	3.8359	-0.59765	-2.2535	5e-05	0.0117803	0.660829501621039	YES
NM_175692	Snhg11	319317	small nucleolar RNA host gene 11	chr2:158201373-158211881	Ob_PBS_LepR	Ob_Lep_LepR	OK	52.7228	34.7386	-0.601887	-2.48528	5e-05	0.0117803	0.658891581945186	YES
NR_028261	Rian	75745	RNA imprinted and accumulated in nucleus	chr12:110842154-110899921	Ob_PBS_LepR	Ob_Lep_LepR	OK	85.0223	54.7361	-0.635348	-2.70073	5e-05	0.0117803	0.643785505162637	YES
NM_009115	S100b	20203	S100 protein, beta polypeptide, neural	chr10:75716580-75724064	Ob_PBS_LepR	Ob_Lep_LepR	OK	24.8655	15.9055	-0.644614	-2.70484	5e-05	0.0117803	0.639663912903166	YES
NM_025961	Gatm	67092	glycine amidinotransferase (L-arginine:glycine amidinotransferase)	chr2:122420208-122437013	Ob_PBS_LepR	Ob_Lep_LepR	OK	17.0198	10.8654	-0.647473	-2.71598	0.0001	0.0211747	0.638397541148306	YES
NR_033535	Gm10845	100038734	predicted gene 10845	chr14:80260327-80268983	Ob_PBS_LepR	Ob_Lep_LepR	OK	6.15556	3.92969	-0.647476	-2.35627	5e-05	0.0117803	0.638396213639319	YES
NM_011025	Oxt	18429	oxytocin	chr2:130401908-130402724	Ob_PBS_LepR	Ob_Lep_LepR	OK	89.0237	55.0548	-0.693321	-4.3299	5e-05	0.0117803	0.618428623514154	YES
NM_080450	Gjc3	118446	gap junction protein, gamma 3	chr5:138395036-138404187	Ob_PBS_LepR	Ob_Lep_LepR	OK	7.70488	4.75599	-0.696026	-2.65552	5e-05	0.0117803	0.617270179010338	YES
NM_029972	Ermn	77767	ermin, ERM-like protein	chr2:57897525-57905163	Ob_PBS_LepR	Ob_Lep_LepR	OK	10.3846	6.32352	-0.715648	-2.75152	5e-05	0.0117803	0.608931563085133	YES
NM_009155	Sepp1	20363	selenoprotein P, plasma, 1	chr15:3220766-3230508	Ob_PBS_LepR	Ob_Lep_LepR	OK	28.2262	17.0725	-0.725364	-1.99877	0.0002	0.03485	0.604844419738067	YES
NR_003718	Miat	330166	myocardial infarction associated transcript (non-protein coding)	chr5:112642247-112657968	Ob_PBS_LepR	Ob_Lep_LepR	OK	6.85775	4.07722	-0.750149	-2.35425	5e-05	0.0117803	0.594542150653296	YES
NR_015566	A330023F24Rik	320977	RIKEN cDNA A330023F24 gene	chr1:196843592-196864102	Ob_PBS_LepR	Ob_Lep_LepR	OK	2.66739	1.56982	-0.764833	-2.29553	0.0001	0.0211747	0.588521489312472	YES
NM_178685	Pcdh20	219257	protocadherin 20	chr14:88864553-88871203	Ob_PBS_LepR	Ob_Lep_LepR	OK	6.50921	3.79132	-0.779784	-3.03111	5e-05	0.0117803	0.582453991596294	YES
NR_033388	Gm3002	100040852	alpha-takusan pseudogene	chr14:3920623-3936392	Ob_PBS_LepR	Ob_Lep_LepR	OK	2.36745	1.35886	-0.800935	-2.39877	5e-05	0.0117803	0.573977066633001	YES
NM_172118	Myl9	98932	myosin, light polypeptide 9, regulatory	chr2:156601199-156607393	Ob_PBS_LepR	Ob_Lep_LepR	OK	6.16406	3.51634	-0.809808	-2.42445	5e-05	0.0117803	0.570457771832293	YES
NM_133670	Sult1a1	20887	sulfotransferase family 1A, phenol-preferring, member 1	chr7:133816383-133819871	Ob_PBS_LepR	Ob_Lep_LepR	OK	4.35326	2.46112	-0.822779	-2.2976	0.00015	0.0291767	0.56535188065514	YES
NM_008963	Ptgds	19215	prostaglandin D2 synthase (brain)	chr2:25322231-25325269	Ob_PBS_LepR	Ob_Lep_LepR	OK	204.073	115.083	-0.826409	-4.56237	5e-05	0.0117803	0.563931173157548	YES
NR_027651	Meg3	17263	maternally expressed 3	chr12:110779205-110809939	Ob_PBS_LepR	Ob_Lep_LepR	OK	26.6743	14.985	-0.831932	-1.99099	0.00025	0.0426735	0.561776429666693	YES
NM_010276	Gem	14579	GTP binding protein (gene overexpressed in skeletal muscle)	chr4:11631593-11642140	Ob_PBS_LepR	Ob_Lep_LepR	OK	4.26015	2.36034	-0.851908	-2.57211	5e-05	0.0117803	0.554051504415858	YES
NR_003513	Neat1	66961	nuclear paraspeckle assembly transcript 1 (non-protein coding)	chr19:5842301-5845478	Ob_PBS_LepR	Ob_Lep_LepR	OK	7.61437	4.20941	-0.855105	-3.0718	5e-05	0.0117803	0.552825090334909	YES
NM_021272	Fabp7	12140	fatty acid binding protein 7, brain	chr10:57504728-57508256	Ob_PBS_LepR	Ob_Lep_LepR	OK	9.77318	5.40013	-0.855834	-2.79656	5e-05	0.0117803	0.552545816007785	YES
NR_015605	2900052N01Rik	73040	RIKEN cDNA 2900052N01 gene	chr9:46721685-46735449	Ob_PBS_LepR	Ob_Lep_LepR	OK	3.67563	1.98522	-0.88869	-2.5742	5e-05	0.0117803	0.540104322703043	YES
NM_008036	Fosb	14282	FBJ osteosarcoma oncogene B	chr7:19888044-19895394	Ob_PBS_LepR	Ob_Lep_LepR	OK	3.61729	1.90331	-0.926395	-2.91841	5e-05	0.0117803	0.526171495487314	YES
NM_025626	Fam107b	66540	family with sequence similarity 107, member B	chr2:3630729-3699406	Ob_PBS_LepR	Ob_Lep_LepR	OK	9.45933	4.95936	-0.931583	-3.54825	5e-05	0.0117803	0.524282755792379	YES
NR_015456	D7Ertd715e	52480	DNA segment, Chr 7, ERATO Doi 715, expressed	chr7:67114462-67119317	Ob_PBS_LepR	Ob_Lep_LepR	OK	2.91982	1.47474	-0.985415	-2.64248	5e-05	0.0117803	0.505080412893057	YES
NM_020259	Hhip	15245	Hedgehog-interacting protein	chr8:82489749-82581907	Ob_PBS_LepR	Ob_Lep_LepR	OK	0.473964	0.237939	-0.994187	-2.2825	5e-05	0.0117803	0.502018696480268	YES
NM_021290	Ucn	22226	urocortin	chr5:31440361-31441268	Ob_PBS_LepR	Ob_Lep_LepR	OK	9.56728	4.73675	-1.01421	-3.44159	5e-05	0.0117803	0.495099363608304	YES
NM_027926	Cpa4	71791	carboxypeptidase A4	chr6:30518375-30541747	Ob_PBS_LepR	Ob_Lep_LepR	OK	1.66777	0.82108	-1.02233	-2.36914	0.00015	0.0291767	0.492320595858484	YES
NM_029971	Pmch	110312	pro-melanin-concentrating hormone	chr10:87553816-87609686	Ob_PBS_LepR	Ob_Lep_LepR	OK	75.6648	37.2366	-1.0229	-3.72148	5e-05	0.0117803	0.492126121418064	YES
NM_021355	Fmod	14264	fibromodulin	chr1:135934091-135944854	Ob_PBS_LepR	Ob_Lep_LepR	OK	1.54607	0.747343	-1.04876	-2.5044	5e-05	0.0117803	0.483383455255252	YES
NM_001122737	Igf2	16002	insulin-like growth factor 2	chr7:149836672-149856261	Ob_PBS_LepR	Ob_Lep_LepR	OK	4.51801	2.09785	-1.10678	-2.9561	5e-05	0.0117803	0.464329227423765	YES
NR_028380	B230206F22Rik	78878	Ftx transcript, Xist regulator (non-protein coding)	chrX:100756248-100819093	Ob_PBS_LepR	Ob_Lep_LepR	OK	1.54609	0.709061	-1.12464	-2.63575	5e-05	0.0117803	0.458616447256309	YES
NM_008597	Mgp	17313	matrix Gla protein	chr6:136820955-136824326	Ob_PBS_LepR	Ob_Lep_LepR	OK	8.78694	4.00484	-1.13362	-3.59821	0.0001	0.0211747	0.45577067264942	YES
NM_029249	4930547N16Rik	75317	PARP1 binding protein	chr10:87553816-87609686	Ob_PBS_LepR	Ob_Lep_LepR	OK	13.5586	6.15798	-1.13868	-3.14426	5e-05	0.0117803	0.454174936913884	YES
NR_003633	Meg3	17263	maternally expressed 3	chr12:110779205-110809939	Ob_PBS_LepR	Ob_Lep_LepR	OK	24.1459	10.4483	-1.20851	-2.51509	5e-05	0.0117803	0.432715288674342	YES
NM_198417	C030039L03Rik	112415	RIKEN cDNA C030039L03 gene	chr7:28459679-28491501	Ob_PBS_LepR	Ob_Lep_LepR	OK	2.31675	0.990133	-1.22641	-1.90845	0.00015	0.0291767	0.427379614526192	YES
NM_001162980	1700024P16Rik	242594	RIKEN cDNA 1700024P16 gene	chr4:104586060-104689468	Ob_PBS_LepR	Ob_Lep_LepR	OK	0.666096	0.28438	-1.22791	-2.24547	0.00025	0.0426735	0.426935489986699	YES
NM_001166658	Cdr1	631990	cerebellar degeneration related antigen 1	chrX:58436420-58438733	Ob_PBS_LepR	Ob_Lep_LepR	OK	1.73959	0.732821	-1.24722	-2.75264	5e-05	0.0117803	0.42125917103989	YES
NM_001160378	Fam46a	212943	family with sequence similarity 46, member A	chr9:85214045-85220757	Ob_PBS_LepR	Ob_Lep_LepR	OK	3.22911	1.18747	-1.44325	-2.44305	5e-05	0.0117803	0.367737956810353	YES
NM_007392	Acta2	11475	actin, alpha 2, smooth muscle, aorta	chr19:34315580-34329826	Ob_PBS_LepR	Ob_Lep_LepR	OK	2.19008	0.801793	-1.44968	-3.10094	5e-05	0.0117803	0.366102619140684	YES
NM_019820	Cbln3	56410	cerebellin 3 precursor protein	chr14:56497756-56503093	Ob_PBS_LepR	Ob_Lep_LepR	OK	1.15864	0.381219	-1.60374	-3.39788	5e-05	0.0117803	0.329022921855229	YES
NM_028977	Lrrc17	74511	leucine rich repeat containing 17	chr5:20989664-21151423	Ob_PBS_LepR	Ob_Lep_LepR	OK	4.42263	0.532844	-3.05312	-5.44137	5e-05	0.0117803	0.120481204205952	YES
NM_001190732	Mtrnr2l	100463512	predicted gene, 20594	chr6:79768024-79768358	Ob_PBS_LepR	Ob_Lep_LepR	OK	51.2137	6.15214	-3.05737	-14.288	5e-05	0.0117803	0.120126803842151	YES
NM_010572	Irs4	16370	insulin receptor substrate 4	chrX:138145540-138159760	Ob_PBS_LepR	Ob_Lep_LepR	OK	32.3641	48.4788	0.582958	2.65091	5e-05	0.0117803	1.49791732614822	NO
NM_009061	Rgs2	19735	regulator of G-protein signaling 2	chr1:145846467-145851279	Ob_PBS_LepR	Ob_Lep_LepR	OK	64.2161	95.1987	0.568007	2.56494	5e-05	0.0117803	1.48247420279508	NO
NM_013602	Mt1	17748	metallothionein 1	chr8:96702988-96704227	Ob_PBS_LepR	Ob_Lep_LepR	OK	490.337	721.198	0.556622	4.02555	5e-05	0.0117803	1.47082132600841	NO
NM_183187	Fam107a	268709	family with sequence similarity 107, member A	chr14:9128791-9142290	Ob_PBS_LepR	Ob_Lep_LepR	OK	69.648	49.7201	-0.486253	-2.23498	5e-05	0.0117803	0.713876788978913	NO
NM_011123	Plp1	18823	proteolipid protein (myelin) 1	chrX:133357374-133372281	Ob_PBS_LepR	Ob_Lep_LepR	OK	148.756	105.422	-0.496769	-2.30226	0.0002	0.03485	0.708692162832184	NO
NM_001081392	Mdn1	100019	midasin homolog (yeast)	chr4:32744093-32862192	Ob_PBS_LepR	Ob_Lep_LepR	OK	1.84554	1.29107	-0.515476	-1.9228	0.0002	0.03485	0.699562082561619	NO
NM_175149	2310022B05Rik	69551	RIKEN cDNA 2310022B05 gene	chr8:127159655-127187269	Ob_PBS_LepR	Ob_Lep_LepR	OK	17.5579	12.277	-0.516161	-2.25805	5e-05	0.0117803	0.699230005256646	NO
NM_009513	Nrsn1	22360	neurensin 1	chr13:25343907-25361865	Ob_PBS_LepR	Ob_Lep_LepR	OK	104.545	72.4928	-0.528219	-2.51817	5e-05	0.0117803	0.693410217437316	NO
NR_033520	Tmem181b-ps	547127	transmembrane protein 181B, pseudogene	chr17:6438149-6450142	Ob_PBS_LepR	Ob_Lep_LepR	OK	16.6534	11.5139	-0.532446	-2.29987	0.0002	0.03485	0.691381545255205	NO
NM_007470	Apod	11815	apolipoprotein D	chr16:31296277-31314682	Ob_PBS_LepR	Ob_Lep_LepR	OK	18.4672	12.7609	-0.533238	-2.17102	0.00015	0.0291767	0.691002099915597	NO
NM_019739	Foxo1	56458	forkhead box O1	chr3:52072258-52154031	Ob_PBS_LepR	Ob_Lep_LepR	OK	9.50781	6.54651	-0.538388	-2.316	5e-05	0.0117803	0.688539821627335	NO
NR_002847	Malat1	72289	metastasis associated lung adenocarcinoma transcript 1 (non-coding RNA)	chr19:5795689-5802671	Ob_PBS_LepR	Ob_Lep_LepR	OK	8.36595	5.72344	-0.547646	-2.10354	0.0002	0.03485	0.684135500491584	NO
NM_008037	Fosl2	14284	fos-like antigen 2	chr5:32438844-32460212	Ob_PBS_LepR	Ob_Lep_LepR	OK	5.3205	3.5982	-0.564288	-2.17662	0.00015	0.0291767	0.676289096899287	NO
NM_009242	Sparc	20692	secreted acidic cysteine rich glycoprotein	chr11:55208002-55233582	Ob_PBS_LepR	Ob_Lep_LepR	OK	39.5119	26.6829	-0.566372	-2.48005	5e-05	0.0117803	0.675312889880192	NO
NM_134080	Flnb	286940	filamin, beta	chr14:8650470-8784101	Ob_PBS_LepR	Ob_Lep_LepR	OK	2.85787	1.92222	-0.572163	-2.0661	0.0001	0.0211747	0.672607606748984	NO
NM_013645	Pvalb	19293	parvalbumin	chr15:78021547-78034586	Ob_PBS_LepR	Ob_Lep_LepR	OK	46.8272	31.4175	-0.57578	-2.76413	0.0001	0.0211747	0.670923415348944	NO
NM_009801	Car2	12349	carbonic anhydrase 2	chr3:14886425-14900770	Ob_PBS_LepR	Ob_Lep_LepR	OK	40.8952	27.3999	-0.57776	-2.63568	5e-05	0.0117803	0.670003250550949	NO
NM_010288	Gja1	14609	gap junction protein, alpha 1	chr10:56097105-56110225	Ob_PBS_LepR	Ob_Lep_LepR	OK	7.4087	4.95084	-0.581548	-2.14971	0.0002	0.03485	0.668246369676805	NO
NM_001164200	Prkacb	18749	protein kinase, cAMP dependent, catalytic, beta	chr3:146392542-146475910	Ob_PBS_LepR	Ob_Lep_LepR	OK	0	0.567762	inf	-nan	0.08335	0.999739	inf	NO
NM_001166428	Hnrnpf	98758	heterogeneous nuclear ribonucleoprotein F	chr6:117850357-117875640	Ob_PBS_LepR	Ob_Lep_LepR	OK	0	0.594289	inf	-nan	0.14665	0.999739	inf	NO
NM_001198790	Ak1	11636	adenylate kinase 1	chr2:32477277-32490578	Ob_PBS_LepR	Ob_Lep_LepR	OK	0	0.551483	inf	-nan	0.1443	0.999739	inf	NO
NM_023805	Slc38a3	76257	solute carrier family 38, member 3	chr9:107553485-107571299	Ob_PBS_LepR	Ob_Lep_LepR	OK	0	0.566771	inf	-nan	0.12905	0.999739	inf	NO
NR_027618	Vps39	269338	vacuolar protein sorting 39 (yeast)	chr2:120142196-120178869	Ob_PBS_LepR	Ob_Lep_LepR	OK	0	0.564842	inf	-nan	0.12355	0.999739	inf	NO
NR_028537	Snord99	100217437	small nucleolar RNA, C/D box 99	chr4:131864592-131866939	Ob_PBS_LepR	Ob_Lep_LepR	OK	0	1115.59	inf	-nan	0.2565	0.999739	inf	NO
NR_037308	Mir1937b-5			chr1:53753288-53753411	Ob_PBS_LepR	Ob_Lep_LepR	OK	0	6.52419	inf	-nan	0.06265	0.999739	inf	NO
NM_001163743	Nlrx1	270151	NLR family member X1	chr9:44060795-44076682	Ob_PBS_LepR	Ob_Lep_LepR	OK	4.20282e-05	0.6603	13.9395	0.0341498	0.2447	0.999739	15711.1373220891	NO
NM_001166667	Rtel1	269400	regulator of telomere elongation helicase 1	chr2:181054428-181091321	Ob_PBS_LepR	Ob_Lep_LepR	OK	8.01221e-05	0.416747	12.3447	0.0679073	0.245	0.999739	5201.45669949977	NO
NM_001163608	Plxdc1	72324	plexin domain containing 1	chr11:97784550-97847760	Ob_PBS_LepR	Ob_Lep_LepR	OK	0.000448681	1.26648	11.4628	0.232605	0.0946	0.999739	2822.58243315938	NO
NM_148922	Mdm1	17245	transformed mouse 3T3 cell double minute 1	chr10:117578842-117606055	Ob_PBS_LepR	Ob_Lep_LepR	OK	0.000262559	0.60678	11.1743	0.143252	0.3922	0.999739	2310.99752597557	NO
NM_001168488	Men1	17283	multiple endocrine neoplasia 1	chr19:6334978-6340894	Ob_PBS_LepR	Ob_Lep_LepR	OK	0.00182937	2.60249	10.4743	0.430624	0.14255	0.999739	1422.58584667937	NO
NM_001161738	Glmn	170823	glomulin, FKBP associated protein	chr5:107963729-108090857	Ob_PBS_LepR	Ob_Lep_LepR	OK	0.00343638	1.67646	8.93031	0.466523	0.15215	0.999739	487.855471986713	NO
NM_001170691	Elmod2	244548	ELMO/CED-12 domain containing 2	chr8:85836530-85856385	Ob_PBS_LepR	Ob_Lep_LepR	OK	0.00164426	0.765132	8.86212	0.765978	0.2644	0.999739	465.333099331077	NO
NM_001130177	Tnnt2	21956	troponin T2, cardiac	chr1:137732962-137748838	Ob_PBS_LepR	Ob_Lep_LepR	OK	0.00686031	2.4457	8.47776	0.721915	0.23945	0.999739	356.500428374055	NO
NM_001159354	Magi3	99470	membrane associated guanylate kinase, WW and PDZ domain containing 3	chr3:103817187-104024329	Ob_PBS_LepR	Ob_Lep_LepR	OK	0.00134204	0.444332	8.37107	0.487563	0.15315	0.999739	331.087790653279	NO
NM_001122733	Kit	16590	kit oncogene	chr5:75971011-76052746	Ob_PBS_LepR	Ob_Lep_LepR	OK	0.00630968	1.0956	7.43993	1.5756	0.25865	0.999739	173.636928792575	NO
NM_178220	Arrb1	109689	arrestin, beta 1	chr7:106683995-106755281	Ob_PBS_LepR	Ob_Lep_LepR	OK	0.00288705	0.444253	7.26564	0.336198	0.2898	0.999739	153.877661515637	NO
NM_001110251	Hmbs	15288	hydroxymethylbilane synthase	chr9:44144430-44152311	Ob_PBS_LepR	Ob_Lep_LepR	OK	0.00327201	0.487428	7.21887	0.426612	0.18575	0.999739	148.969172315635	NO
NM_001044384	Timp1	21857	tissue inhibitor of metalloproteinase 1	chrX:20425668-20498044	Ob_PBS_LepR	Ob_Lep_LepR	OK	0.0312035	4.58457	7.19894	0.178096	0.1158	0.999739	146.925398390836	NO
NR_030731	Phf21b	271305	PHD finger protein 21B	chr15:84615805-84686559	Ob_PBS_LepR	Ob_Lep_LepR	OK	0.0069382	0.526252	6.24505	1.21121	0.26225	0.999739	75.8485660056935	NO
NM_001145979	Gtpbp2	56055	GTP binding protein 2	chr17:46297980-46306319	Ob_PBS_LepR	Ob_Lep_LepR	OK	0.0156986	1.11445	6.14956	1.00451	0.2788	0.999739	70.9907918008169	NO
NM_001165985	Ubap2l	74383	ubiquitin associated protein 2-like	chr3:89803510-89856437	Ob_PBS_LepR	Ob_Lep_LepR	OK	0.0195097	1.10049	5.81781	0.755586	0.4225	0.999739	56.4073008901641	NO
NM_011164	Prl	19109	prolactin	chr13:27149438-27157072	Ob_PBS_LepR	Ob_Lep_LepR	OK	0.0196888	0.991979	5.65486	1.2694	0.47125	0.999739	50.3828210837433	NO
NM_001165987	Ubap2l	74383	ubiquitin associated protein 2-like	chr3:89803510-89856437	Ob_PBS_LepR	Ob_Lep_LepR	OK	0.0152453	0.653952	5.42275	0.599537	0.4143	0.999739	42.8953690854606	NO
NM_001122998	Tiam2	24001	T cell lymphoma invasion and metastasis 2	chr17:3326572-3557713	Ob_PBS_LepR	Ob_Lep_LepR	OK	0.0108304	0.457395	5.40029	1.43711	0.31745	0.999739	42.2327416082338	NO
NM_028667	D3Ertd751e	73852	DNA segment, Chr 3, ERATO Doi 751, expressed	chr3:41546539-41562861	Ob_PBS_LepR	Ob_Lep_LepR	OK	0.031609	0.845626	4.74161	1.17535	0.23055	0.999739	26.7526518448339	NO
NM_001168501	Zfp57	22715	zinc finger protein 57	chr17:37138107-37147674	Ob_PBS_LepR	Ob_Lep_LepR	OK	0.0273946	0.697571	4.67038	0.908021	0.26605	0.999739	25.4638736775795	NO
NM_020276	Nelf	56876	NMDA receptor synaptonuclear signaling and neuronal migration factor	chr2:24909898-24918401	Ob_PBS_LepR	Ob_Lep_LepR	OK	0.165804	3.8347	4.53156	0.790156	0.2715	0.999739	23.1278619915694	NO
NM_001029837	Pik3cd	18707	phosphatidylinositol 3-kinase catalytic delta polypeptide	chr4:149023276-149075738	Ob_PBS_LepR	Ob_Lep_LepR	OK	0.0261163	0.590614	4.49919	1.35023	0.2483	0.999739	22.6147164181291	NO
NM_001164037	Ly6e	17069	lymphocyte antigen 6 complex, locus E	chr15:74785480-74790335	Ob_PBS_LepR	Ob_Lep_LepR	OK	0.127485	2.0343	3.99614	0.821813	0.25955	0.999739	15.9572484475497	NO
NM_021329	Rangrf	57785	RAN guanine nucleotide release factor	chr11:68781632-68787322	Ob_PBS_LepR	Ob_Lep_LepR	OK	0.0718517	1.09481	3.92951	0.939248	0.3274	0.999739	15.2370319519447	NO
NM_016673	Cntfr	12804	ciliary neurotrophic factor receptor	chr4:41604528-41644123	Ob_PBS_LepR	Ob_Lep_LepR	OK	0.115865	1.49847	3.69298	0.803383	0.4318	0.999739	12.9329546108258	NO
NM_001163453	Mapk8ip3	30957	mitogen-activated protein kinase 8 interacting protein 3	chr17:25033444-25073922	Ob_PBS_LepR	Ob_Lep_LepR	OK	0.135981	2.41273	3.65141	0.749687	0.2789	0.999739	12.5656204193893	NO
NM_011593	Timp1	21857	tissue inhibitor of metalloproteinase 1	chrX:20425668-20498044	Ob_PBS_LepR	Ob_Lep_LepR	OK	0.375404	4.56283	3.60341	0.312044	0.37765	0.999739	12.1544271985888	NO
NM_001146348	Eng	13805	endoglin	chr2:32502114-32549695	Ob_PBS_LepR	Ob_Lep_LepR	OK	0.0686619	0.784827	3.51479	0.830596	0.2711	0.999739	11.4302891935577	NO
NM_029456	Ppp6r3	52036	protein phosphatase 6, regulatory subunit 3	chr19:3454927-3575749	Ob_PBS_LepR	Ob_Lep_LepR	OK	0.228097	2.56115	3.48907	1.30476	0.24785	0.999739	11.2283185965123	NO
NM_001081463	Gtf2ird1	57080	general transcription factor II I repeat domain-containing 1	chr5:134833530-134932581	Ob_PBS_LepR	Ob_Lep_LepR	OK	0.131814	1.478	3.48707	1.15673	0.212	0.999739	11.2127636261321	NO
NM_026868	Abhd13	68904	abhydrolase domain containing 13	chr8:9977716-9992154	Ob_PBS_LepR	Ob_Lep_LepR	OK	0.0687946	0.717952	3.38352	0.946784	0.289	0.999739	10.4361667800266	NO
NM_008458	Serpina3c	16625	serine (or cysteine) peptidase inhibitor, clade A, member 3C	chr12:105385116-105392082	Ob_PBS_LepR	Ob_Lep_LepR	OK	0.0733708	0.727904	3.31047	3.16711	0.00085	0.110223	9.92089309347249	NO
NM_001172124	Rbms3	207181	RNA binding motif, single stranded interacting protein	chr9:116481863-117539031	Ob_PBS_LepR	Ob_Lep_LepR	OK	0.0906085	0.839634	3.21204	0.988122	0.42325	0.999739	9.26659937068453	NO
NM_001081641	Pitpnm3	327958	PITPNM family member 3	chr11:71861029-71949391	Ob_PBS_LepR	Ob_Lep_LepR	OK	0.180512	1.59578	3.14409	0.97191	0.34325	0.999739	8.8402673457727	NO
NM_172941	Zkscan17	268417	zinc finger with KRAB and SCAN domains 17	chr11:59299022-59324569	Ob_PBS_LepR	Ob_Lep_LepR	OK	0.309218	2.66271	3.1062	1.14219	0.24865	0.999739	8.61111466950041	NO
NM_001111043	Serpinh1	12406	serine (or cysteine) peptidase inhibitor, clade H, member 1	chr7:106493884-106501749	Ob_PBS_LepR	Ob_Lep_LepR	OK	0.0652042	0.54828	3.07188	0.945916	0.2622	0.999739	8.40868382895442	NO
NM_001025565	Lhx9	16876	LIM homeobox protein 9	chr1:140721762-140744156	Ob_PBS_LepR	Ob_Lep_LepR	OK	0.0554002	0.432157	2.96359	0.896475	0.30265	0.999739	7.80062651445301	NO
NM_001161799	Mfap2	17150	microfibrillar-associated protein 2	chr4:140566338-140571899	Ob_PBS_LepR	Ob_Lep_LepR	OK	0.184906	1.3642	2.88319	0.840423	0.2671	0.999739	7.37779652010507	NO
NM_001080118	Med1	19014	mediator complex subunit 1	chr11:98013468-98054607	Ob_PBS_LepR	Ob_Lep_LepR	OK	0.114603	0.821277	2.84122	1.46711	0.0658	0.999739	7.16625807715711	NO
NM_001146689	Ezh2	14056	enhancer of zeste homolog 2 (Drosophila)	chr6:47480272-47545029	Ob_PBS_LepR	Ob_Lep_LepR	OK	0.0981567	0.652567	2.73297	0.518378	0.2672	0.999739	6.64822864528356	NO
NM_010863	Myo1b	17912	myosin IB	chr1:51806609-51972818	Ob_PBS_LepR	Ob_Lep_LepR	OK	0.128517	0.852335	2.72947	1.22655	0.1911	0.999739	6.63211949041705	NO
NM_018760	Slc4a4	54403	solute carrier family 4 (anion exchanger), member 4	chr5:89316284-89668681	Ob_PBS_LepR	Ob_Lep_LepR	OK	0.0766684	0.496559	2.69526	0.649446	0.46005	0.999739	6.47670484773153	NO
NM_001110230	Celf2	14007	CUGBP, Elav-like family member 2	chr2:6460743-7317825	Ob_PBS_LepR	Ob_Lep_LepR	OK	0.153918	0.977716	2.66725	0.779884	0.3193	0.999739	6.35217209963155	NO
NM_146135	Pias3	229615	protein inhibitor of activated STAT 3	chr3:96500297-96512483	Ob_PBS_LepR	Ob_Lep_LepR	OK	0.0974934	0.605665	2.63514	0.770397	0.35705	0.999739	6.2123538213338	NO
NM_001168295	Serpina3f	238393	serine (or cysteine) peptidase inhibitor, clade A, member 3F	chr12:105452753-105480144	Ob_PBS_LepR	Ob_Lep_LepR	OK	0.172571	1.06324	2.62321	1.4439	0.016	0.69519	6.16119415763556	NO
NM_001159418	Irf9	16391	interferon regulatory factor 9	chr14:56222821-56228867	Ob_PBS_LepR	Ob_Lep_LepR	OK	0.740426	4.49119	2.60067	2.08886	0.01905	0.73937	6.06568256724938	NO
NM_001168655	Socs2	216233	suppressor of cytokine signaling 2	chr10:94874123-94879491	Ob_PBS_LepR	Ob_Lep_LepR	OK	0.275441	1.58352	2.52332	1.40171	0.05955	0.999739	5.74903574169796	NO
NR_028098	Rabggtb	19352	RAB geranylgeranyl transferase, b subunit	chr3:153570252-153575930	Ob_PBS_LepR	Ob_Lep_LepR	OK	0.446577	2.43488	2.44687	0.828411	0.20125	0.999739	5.45231910324408	NO
NM_001136067	Ikbkg	16151	inhibitor of kappaB kinase gamma	chrX:71638629-71699117	Ob_PBS_LepR	Ob_Lep_LepR	OK	0.100859	0.527177	2.38595	0.92798	0.14095	0.999739	5.22687986258158	NO
NM_009041	Rdx	19684	radixin	chr9:51810165-51896843	Ob_PBS_LepR	Ob_Lep_LepR	OK	0.182475	0.916861	2.329	0.872443	0.2254	0.999739	5.02456952457411	NO
NM_001081470	Gtf2ird1	57080	general transcription factor II I repeat domain-containing 1	chr5:134833530-134932581	Ob_PBS_LepR	Ob_Lep_LepR	OK	0.243042	1.19211	2.29424	0.783384	0.2771	0.999739	4.90495533777745	NO
NM_001165954	Phc3	241915	polyhomeotic-like 3 (Drosophila)	chr3:30798216-30868337	Ob_PBS_LepR	Ob_Lep_LepR	OK	0.230162	1.09188	2.24609	0.691724	0.3716	0.999739	4.74395393165935	NO
NM_001163686	Dok5	76829	docking protein 5	chr2:170557306-170705275	Ob_PBS_LepR	Ob_Lep_LepR	OK	0.150458	0.708589	2.23559	0.601224	0.4905	0.999739	4.70955255881849	NO
NM_001159527	Wdr35	74682	WD repeat domain 35	chr12:8980806-9035653	Ob_PBS_LepR	Ob_Lep_LepR	OK	0.0986156	0.462714	2.23023	0.581606	0.4687	0.999739	4.6920877680074	NO
NM_001172205	Arid5a	214855	AT rich interactive domain 5A (MRF1-like)	chr1:36364577-36380874	Ob_PBS_LepR	Ob_Lep_LepR	OK	0.226162	1.04499	2.20806	1.48356	0.0454	0.999739	4.6205352968793	NO
NM_001141949	Nmi	64685	N-myc (and STAT) interactor	chr2:51804018-51828728	Ob_PBS_LepR	Ob_Lep_LepR	OK	0.150566	0.693495	2.20349	1.07356	0.1238	0.999739	4.6059220648066	NO
NM_001083923	Wbp1	22377	WW domain binding protein 1	chr6:83069037-83071455	Ob_PBS_LepR	Ob_Lep_LepR	OK	0.191583	0.870419	2.18374	0.630314	0.4142	0.999739	4.54329820003445	NO
NM_001145803	Mak	17152	male germ cell-associated kinase	chr13:41120488-41175075	Ob_PBS_LepR	Ob_Lep_LepR	OK	0.0960369	0.435126	2.17977	1.25602	0.1203	0.999739	4.53081316391749	NO
NM_027115	Mapk1ip1	69546	mitogen-activated protein kinase 1 interacting protein 1	chr7:146027500-146037950	Ob_PBS_LepR	Ob_Lep_LepR	OK	1.53695	6.84843	2.15571	1.12835	0.106	0.999739	4.45587882509404	NO
NM_001024856	Ttbk2	140810	tau tubulin kinase 2	chr2:120558551-120676320	Ob_PBS_LepR	Ob_Lep_LepR	OK	0.419608	1.85985	2.14807	1.19045	0.0622	0.999739	4.4323444449363	NO
NM_194321	Fxyd1	56188	FXYD domain-containing ion transport regulator 1	chr7:31836696-31840675	Ob_PBS_LepR	Ob_Lep_LepR	OK	0.111955	0.495599	2.14626	0.486872	0.44325	0.999739	4.42678712838985	NO
NM_001163748	Pde9a	18585	phosphodiesterase 9A	chr17:31523178-31613254	Ob_PBS_LepR	Ob_Lep_LepR	OK	0.52157	2.29572	2.13801	0.907937	0.17645	0.999739	4.40154494654351	NO
NM_001164420	Pqlc1	66943	PQ loop repeat containing 1	chr18:80451983-80489463	Ob_PBS_LepR	Ob_Lep_LepR	OK	0.367526	1.61615	2.13665	1.20261	0.062	0.999739	4.39739765251761	NO
NM_021467	Tnni1	21952	troponin I, skeletal, slow 1	chr1:137695997-137707566	Ob_PBS_LepR	Ob_Lep_LepR	OK	0.292183	1.25811	2.10631	0.464119	0.2744	0.999739	4.30588562960767	NO
NR_029549	Mir135a-1	387153	microRNA 135a-1	chr9:106055190-106060469	Ob_PBS_LepR	Ob_Lep_LepR	OK	10.2577	43.7332	2.09203	0.800078	0.41655	0.999739	4.26347559983274	NO
NM_001177837	Smox	228608	spermine oxidase	chr2:131317597-131350919	Ob_PBS_LepR	Ob_Lep_LepR	OK	0.365567	1.55547	2.08914	0.86664	0.21295	0.999739	4.25494357383907	NO
NM_198176	Fastkd5	380601	FAST kinase domains 5	chr2:130415737-130455763	Ob_PBS_LepR	Ob_Lep_LepR	OK	0.121937	0.518616	2.08853	0.566063	0.3346	0.999739	4.25314487982117	NO
NM_001195531	Gm5741	100503710	predicted gene 5741	chr8:87591466-87591881	Ob_PBS_LepR	Ob_Lep_LepR	OK	1.5536	6.57277	2.08089	5.82363	0.0012	0.146523	4.23068126884863	NO
NM_001013387	Zfp182	319535	zinc finger protein 182	chrX:20603309-20639164	Ob_PBS_LepR	Ob_Lep_LepR	OK	0.179897	0.757046	2.07321	0.565713	0.2701	0.999739	4.20821962450508	NO
NR_033223	Aanat	11298	arylalkylamine N-acetyltransferase	chr11:116455000-116458994	Ob_PBS_LepR	Ob_Lep_LepR	OK	0.131712	0.548997	2.05941	0.811444	0.27915	0.999739	4.1681580980138	NO
NR_029469	D4Ertd617e	100041290	DNA segment, Chr 4, ERATO Doi 617, expressed	chr4:118293403-118304520	Ob_PBS_LepR	Ob_Lep_LepR	OK	0.13453	0.554356	2.04288	0.311591	0.5012	0.999739	4.12067305227643	NO
NM_001168226	Morf4l2	56397	mortality factor 4 like 2	chrX:133267489-133337900	Ob_PBS_LepR	Ob_Lep_LepR	OK	1.02162	4.2011	2.03991	0.472431	0.55225	0.999739	4.11219876631417	NO
NM_001110150	Mgat1	17308	mannoside acetylglucosaminyltransferase 1	chr11:49057692-49076526	Ob_PBS_LepR	Ob_Lep_LepR	OK	0.558653	2.247	2.00797	0.878499	0.15995	0.999739	4.02215868228575	NO
NM_001159960	Pde1c	18575	phosphodiesterase 1C	chr6:56019797-56319628	Ob_PBS_LepR	Ob_Lep_LepR	OK	0.148335	0.590805	1.99383	0.696047	0.3046	0.999739	3.98292965612662	NO
NM_001164042	Smad5	17129	SMAD family member 5	chr13:56804370-56843739	Ob_PBS_LepR	Ob_Lep_LepR	OK	0.225834	0.871447	1.94815	0.745328	0.3114	0.999739	3.85879392429947	NO
NM_001083895	Srpx2	68792	sushi-repeat-containing protein, X-linked 2	chrX:130442964-130466989	Ob_PBS_LepR	Ob_Lep_LepR	OK	0.203572	0.78285	1.9432	0.648216	0.1657	0.999739	3.84557678674585	NO
NM_027057	Wdfy1	69368	WD repeat and FYVE domain containing 1	chr1:79698836-79758344	Ob_PBS_LepR	Ob_Lep_LepR	OK	0.315274	1.20893	1.93906	0.571598	0.30715	0.999739	3.83455722540754	NO
NM_172963	1110012J17Rik	68617	SOGA family member 2	chr17:66686321-66799090	Ob_PBS_LepR	Ob_Lep_LepR	OK	0.269173	1.02928	1.93503	0.747348	0.2744	0.999739	3.82386078449789	NO
NR_024590	Tmem194b	227094	transmembrane protein 194B	chr1:52687548-52708763	Ob_PBS_LepR	Ob_Lep_LepR	OK	0.213467	0.799032	1.90424	0.900891	0.1482	0.999739	3.74311662691154	NO
NM_001168297	Fbxo30	71865	F-box protein 30	chr10:11001127-11017767	Ob_PBS_LepR	Ob_Lep_LepR	OK	0.132093	0.49185	1.89667	0.846445	0.3582	0.999739	3.72352746755679	NO
NM_001159384	Mlx	21428	MAX-like protein X	chr11:100948603-100956715	Ob_PBS_LepR	Ob_Lep_LepR	OK	0.600693	2.23327	1.89446	0.729587	0.3393	0.999739	3.71782792893488	NO
NM_001145876	Slc25a44	229517	solute carrier family 25, member 44	chr3:88214417-88229061	Ob_PBS_LepR	Ob_Lep_LepR	OK	0.724684	2.67466	1.88393	1.06289	0.13985	0.999739	3.69079088797979	NO
NM_001048267	Tnpo1	238799	transportin 1	chr13:99612035-99696339	Ob_PBS_LepR	Ob_Lep_LepR	OK	0.363678	1.34212	1.88377	0.664282	0.3742	0.999739	3.69038158886889	NO
NM_027900	R3hdm2	71750	R3H domain containing 2	chr10:126827366-126936440	Ob_PBS_LepR	Ob_Lep_LepR	OK	0.648999	2.3937	1.88295	0.83395	0.2146	0.999739	3.68828464323036	NO
NM_001013256	1500010J02Rik	68964	CTS telomere maintenance complex component 1	chr11:68829412-68849975	Ob_PBS_LepR	Ob_Lep_LepR	OK	0.906236	3.27563	1.85381	0.864678	0.2654	0.999739	3.61453484877558	NO
NM_001025613	Otud7b	229603	OTU domain containing 7B	chr3:95908449-95965052	Ob_PBS_LepR	Ob_Lep_LepR	OK	0.415476	1.49722	1.84945	0.596051	0.26315	0.999739	3.60362777410248	NO
NM_198931	Ppm1m	67905	protein phosphatase 1M	chr9:106097283-106101564	Ob_PBS_LepR	Ob_Lep_LepR	OK	0.41379	1.47816	1.83683	0.628847	0.366	0.999739	3.57224244934666	NO
NM_001166584	Tead1	21676	TEA domain family member 1	chr7:119822833-120050319	Ob_PBS_LepR	Ob_Lep_LepR	OK	0.153849	0.549381	1.8363	1.03162	0.14175	0.999739	3.57093036278625	NO
NM_175425	C1qtnf7	109323	C1q and tumor necrosis factor related protein 7	chr5:43906807-44007825	Ob_PBS_LepR	Ob_Lep_LepR	OK	0.179526	0.633274	1.81863	1.89854	0.00295	0.269659	3.52746067648485	NO
NM_001159714	Prpf31	68988	PRP31 pre-mRNA processing factor 31 homolog (yeast)	chr7:3581586-3594086	Ob_PBS_LepR	Ob_Lep_LepR	OK	0.15984	0.561368	1.81232	0.521095	0.39725	0.999739	3.51206610524048	NO
NM_025428	Zdhhc12	66220	zinc finger, DHHC domain containing 12	chr2:29934285-29949155	Ob_PBS_LepR	Ob_Lep_LepR	OK	0.1516	0.530249	1.8064	0.470607	0.5195	0.999739	3.49768411116814	NO
NM_001081469	Gtf2ird1	57080	general transcription factor II I repeat domain-containing 1	chr5:134833530-134932581	Ob_PBS_LepR	Ob_Lep_LepR	OK	0.133337	0.461002	1.78969	0.580317	0.48335	0.999739	3.45740593314475	NO
NM_019695	Pard6a	56513	par-6 (partitioning defective 6,) homolog alpha (C. elegans)	chr8:108225053-108227394	Ob_PBS_LepR	Ob_Lep_LepR	OK	2.29566	7.92431	1.78737	2.07833	0.00155	0.177592	3.45185054163343	NO
NM_001164156	Mcrs1	51812	microspherule protein 1	chr15:99055406-99082392	Ob_PBS_LepR	Ob_Lep_LepR	OK	1.28955	4.39825	1.77006	0.652445	0.2689	0.999739	3.41068141037446	NO
NM_001110271	Abhd14a	68644	abhydrolase domain containing 14A	chr9:106342381-106350009	Ob_PBS_LepR	Ob_Lep_LepR	OK	0.840527	2.80726	1.7398	1.74087	0.0121	0.606702	3.33988863874014	NO
NM_001168490	Men1	17283	multiple endocrine neoplasia 1	chr19:6334978-6340894	Ob_PBS_LepR	Ob_Lep_LepR	OK	0.364543	1.20962	1.73039	0.818559	0.1943	0.999739	3.31817505566464	NO
NM_001079905	Repin1	58887	replication initiator 1	chr6:48543881-48549081	Ob_PBS_LepR	Ob_Lep_LepR	OK	0.400287	1.31828	1.71955	0.587063	0.3389	0.999739	3.29333666368603	NO
NM_011106	Pkig	18769	protein kinase inhibitor, gamma	chr2:163484121-163551894	Ob_PBS_LepR	Ob_Lep_LepR	OK	0.381786	1.24654	1.7071	0.607558	0.2622	0.999739	3.26503849198281	NO
NM_001012623	Rims1	116837	regulating synaptic membrane exocytosis 1	chr1:22278502-22812563	Ob_PBS_LepR	Ob_Lep_LepR	OK	0.381383	1.24183	1.70316	0.88814	0.2006	0.999739	3.2561338370561	NO
NR_028563	Snord96a	100216534	small nucleolar RNA, C/D box 96A	chr11:48613861-48619743	Ob_PBS_LepR	Ob_Lep_LepR	OK	21.3563	69.0911	1.69384	0.0957416	0.5337	0.999739	3.23516658209539	NO
NM_001177354	Myc	17869	myelocytomatosis oncogene	chr15:61816895-61821916	Ob_PBS_LepR	Ob_Lep_LepR	OK	0.435636	1.4053	1.68969	0.566748	0.3215	0.999739	3.22587380075915	NO
NM_023066	Asph	65973	aspartate-beta-hydroxylase	chr4:9196463-9596309	Ob_PBS_LepR	Ob_Lep_LepR	OK	0.957802	3.07904	1.68468	0.961207	0.14345	0.999739	3.21469084264189	NO
NR_030439	Mir760	791077	microRNA 760	chr3:121996502-121996621	Ob_PBS_LepR	Ob_Lep_LepR	OK	4.83488	15.5384	1.68428	14.4872	0.31165	0.999739	3.21379966463352	NO
NM_201386	Plec	18810	plectin	chr15:76001403-76061808	Ob_PBS_LepR	Ob_Lep_LepR	OK	0.213727	0.685842	1.68211	0.7599	0.14785	0.999739	3.20896932776717	NO
NM_001168253	Fam83h	105732	family with sequence similarity 83, member H	chr15:75831521-75844766	Ob_PBS_LepR	Ob_Lep_LepR	OK	0.192586	0.614233	1.67328	0.65387	0.33825	0.999739	3.18938884654613	NO
NM_001001335	Plekha8	231999	pleckstrin homology domain containing, family A (phosphoinositide binding specific) member 8	chr6:54545104-54595816	Ob_PBS_LepR	Ob_Lep_LepR	OK	0.344299	1.09319	1.66681	0.783397	0.2747	0.999739	3.17511753967381	NO
NR_028078	Snora21	100302498	small nucleolar RNA, H/ACA box 21	chr11:97638839-97643753	Ob_PBS_LepR	Ob_Lep_LepR	OK	1.87725	5.9513	1.66459	0.065506	0.2839	0.999739	3.17023546809999	NO
NM_001163217	Fgfr3	14184	fibroblast growth factor receptor 3	chr5:34064372-34079713	Ob_PBS_LepR	Ob_Lep_LepR	OK	0.473687	1.4839	1.64739	0.675449	0.2585	0.999739	3.13266391546645	NO
NM_001080747	Gtf2i	14886	general transcription factor II I	chr5:134713703-134790616	Ob_PBS_LepR	Ob_Lep_LepR	OK	0.143524	0.446094	1.63606	0.37457	0.5636	0.999739	3.10815833711954	NO
[truncated: 27,426 more rows]

## Sheet: enrichment
Functional enrichment of 84 differentially expressed genes using DAVID (http://david.abcc.ncifcrf.gov)
[truncated: 125 more rows]
