# Supplementary material for: Increased leptin signaling drives the response of hypothalamic LepRb neurons to diet-induced obesity
Source: Mol Metab. 2026 May 2;108:102378. doi: 10.1016/j.molmet.2026.102378 (PMC13206730; doi:10.1016/j.molmet.2026.102378)
Supplement: Multimedia component 5 [file mmc5.xlsx]

## Sheet: genes
Select Differentially Expressed Transcripts Based on Three Criteria
Test Status OK
FDR (q-value) <= 0.05
Fold Change >= Threshold or <= 1/Threshold, where Threshold = 1.5
test_id	gene	NCBI Gene	Description	locus	sample_1	sample_2	status	value_1	value_2	log2(fold_change)	test_stat	p_value	q_value	Fold Change	Diff Exp
Gh	Gh	14599	growth hormone	chr11:106161581-106163124	Non_10hr_Leptin	Non_10hr_PBS	OK	0.305621	33.088	6.75842	13.4669	5e-05	0.0042546	108.264766432339	YES
Prl	Prl	19109	prolactin	chr13:27149438-27157072	Non_10hr_Leptin	Non_10hr_PBS	OK	0.450577	10.3202	4.51755	8.238	5e-05	0.0042546	22.9043545049638	YES
Gm1821	Gm1821	218963	ubiquitin pseudogene	chr14:46703701-46704632	Non_10hr_Leptin	Non_10hr_PBS	OK	6.88004	152.02	4.4657	24.5248	5e-05	0.0042546	22.0957960009389	YES
Slc6a4	Slc6a4	15567	solute carrier family 6 (neurotransmitter transporter, serotonin), member 4	chr11:76812098-76845845	Non_10hr_Leptin	Non_10hr_PBS	OK	0.0978111	0.423024	2.11267	3.52011	5e-05	0.0042546	4.32490966713248	YES
BC002163	BC002163	170658	NADH dehydrogenase Fe-S protein 5 pseudogene	chr4:123389952-123395429	Non_10hr_Leptin	Non_10hr_PBS	OK	4.24754	17.3273	2.02834	9.65934	5e-05	0.0042546	4.07935199977194	YES
Sp140	Sp140	434484	Sp140 nuclear body protein	chr1:87473474-87541611	Non_10hr_Leptin	Non_10hr_PBS	OK	0.878509	2.98693	1.76554	3.90587	5e-05	0.0042546	3.40001238127109	YES
Adora2a	Adora2a	11540	adenosine A2a receptor	chr10:74779687-74797533	Non_10hr_Leptin	Non_10hr_PBS	OK	3.25788	10.9178	1.74468	8.47053	5e-05	0.0042546	3.35120513514366	YES
Ttr	Ttr	22139	transthyretin	chr18:20823750-20832827	Non_10hr_Leptin	Non_10hr_PBS	OK	9.59463	30.7448	1.68004	8.22011	5e-05	0.0042546	3.20436835308244	YES
Tph2	Tph2	216343	tryptophan hydroxylase 2	chr10:114515696-114622078	Non_10hr_Leptin	Non_10hr_PBS	OK	0.817972	2.55855	1.6452	5.33448	5e-05	0.0042546	3.12791216315885	YES
Krt2	Krt2	16681	keratin 2	chr15:101641119-101648600	Non_10hr_Leptin	Non_10hr_PBS	OK	0.27508	0.732553	1.41308	3.57339	5e-05	0.0042546	2.66305089327598	YES
Dio3	Dio3	107585	deiodinase, iodothyronine type III	chr12:111517439-111519307	Non_10hr_Leptin	Non_10hr_PBS	OK	0.207416	0.547706	1.40087	2.85217	0.00035	0.0220515	2.64060772843501	YES
Sh3rf2	Sh3rf2	269016	SH3 domain containing ring finger 2	chr18:42213363-42318349	Non_10hr_Leptin	Non_10hr_PBS	OK	0.377637	0.991241	1.39224	4.24925	5e-05	0.0042546	2.62485913215527	YES
Rtn4rl2	Rtn4rl2	269295	reticulon 4 receptor-like 2	chr2:84712102-84726849	Non_10hr_Leptin	Non_10hr_PBS	OK	0.565912	1.46662	1.37385	3.79619	5e-05	0.0042546	2.59161246152764	YES
Gapdh	Gapdh	14433	glyceraldehyde-3-phosphate dehydrogenase	chr6:125111869-125115601	Non_10hr_Leptin	Non_10hr_PBS	OK	313.393	806.866	1.36436	9.12356	5e-05	0.0042546	2.57462086728288	YES
Crym	Crym	12971	crystallin, mu	chr7:127329897-127345502	Non_10hr_Leptin	Non_10hr_PBS	OK	15.9205	40.7111	1.35454	8.22604	5e-05	0.0042546	2.55715568933798	YES
Ppp1r1b	Ppp1r1b	19049	protein phosphatase 1, regulatory (inhibitor) subunit 1B	chr11:98210051-98219109	Non_10hr_Leptin	Non_10hr_PBS	OK	59.4617	145.136	1.28737	7.85402	5e-05	0.0042546	2.44082692563145	YES
Cd4	Cd4	12504	CD4 antigen	chr6:124814710-124838227	Non_10hr_Leptin	Non_10hr_PBS	OK	0.857393	2.0465	1.25513	4.43693	5e-05	0.0042546	2.3868865566527	YES
Ankrd33b	Ankrd33b	67434	ankyrin repeat domain 33B	chr15:31221234-31297514	Non_10hr_Leptin	Non_10hr_PBS	OK	0.684032	1.57566	1.20382	4.29046	5e-05	0.0042546	2.30348786866725	YES
Cd248	Cd248	70445	CD248 antigen, endosialin	chr19:5068077-5070639	Non_10hr_Leptin	Non_10hr_PBS	OK	0.167013	0.381699	1.19248	2.43935	0.0006	0.0329022	2.28545276168172	YES
Gm1337	Gm1337	383787	ankyrin repeat domain 63	chr2:118524838-118529699	Non_10hr_Leptin	Non_10hr_PBS	OK	2.04845	4.67116	1.18925	5.62366	5e-05	0.0042546	2.28034166425031	YES
Drd1a	Drd1a	13488	dopamine receptor D1A	chr13:54146552-54151027	Non_10hr_Leptin	Non_10hr_PBS	OK	2.27482	5.10865	1.16719	5.23481	5e-05	0.0042546	2.24573858387249	YES
Kcnj4	Kcnj4	16520	potassium inwardly-rectifying channel, subfamily J, member 4	chr15:79314143-79335671	Non_10hr_Leptin	Non_10hr_PBS	OK	4.06177	8.97476	1.14376	5.75892	5e-05	0.0042546	2.20956136672873	YES
Col6a1	Col6a1	12833	collagen, type VI, alpha 1	chr10:76171536-76188789	Non_10hr_Leptin	Non_10hr_PBS	OK	0.863877	1.9038	1.13998	4.43829	5e-05	0.0042546	2.20377968066801	YES
Egr3	Egr3	13655	early growth response 3	chr14:70477251-70479964	Non_10hr_Leptin	Non_10hr_PBS	OK	1.95925	4.30014	1.13408	4.88946	5e-05	0.0042546	2.19478557653892	YES
Colq	Colq	382864	collagen-like tail subunit (single strand of homotrimer) of asymmetric acetylcholinesterase	chr14:32336269-32390569	Non_10hr_Leptin	Non_10hr_PBS	OK	0.190959	0.410888	1.10548	2.49211	0.00045	0.0266508	2.15170455684957	YES
Gm5779	Gm5779	544707	ribosomal protein, large, P0 pseudogene	chr10:74814799-74815706	Non_10hr_Leptin	Non_10hr_PBS	OK	1.15553	2.48289	1.10346	3.47748	5e-05	0.0042546	2.14869394015699	YES
Gpr6	Gpr6	140741	G protein-coupled receptor 6	chr10:40790298-40791390	Non_10hr_Leptin	Non_10hr_PBS	OK	1.7246	3.68318	1.09468	4.35393	5e-05	0.0042546	2.13565705966212	YES
Chrm4	Chrm4	12672	cholinergic receptor, muscarinic 4	chr2:91762345-91772439	Non_10hr_Leptin	Non_10hr_PBS	OK	1.62908	3.47857	1.09444	3.03776	5e-05	0.0042546	2.13530181129098	YES
Itga5	Itga5	16402	integrin alpha 5 (fibronectin receptor alpha)	chr15:103174717-103197179	Non_10hr_Leptin	Non_10hr_PBS	OK	0.164188	0.34904	1.08804	2.65599	5e-05	0.0042546	2.12585028898538	YES
Itpka	Itpka	228550	inositol 1,4,5-trisphosphate 3-kinase A	chr2:119568072-119576989	Non_10hr_Leptin	Non_10hr_PBS	OK	8.17765	17.359	1.08592	6.15335	5e-05	0.0042546	2.12272870556255	YES
Gata3	Gata3	14462	GATA binding protein 3	chr2:9778704-9800227	Non_10hr_Leptin	Non_10hr_PBS	OK	0.693042	1.46835	1.08318	3.89831	5e-05	0.0042546	2.11870099576977	YES
Pik3r6	Pik3r6	104709	phosphoinositide-3-kinase, regulatory subunit 6	chr11:68316520-68366200	Non_10hr_Leptin	Non_10hr_PBS	OK	0.166523	0.352157	1.0805	2.19562	5e-05	0.0042546	2.11476887717392	YES
Gpr88	Gpr88	64378	G-protein coupled receptor 88	chr3:115952571-115956402	Non_10hr_Leptin	Non_10hr_PBS	OK	10.6572	22.3625	1.06925	6.25125	5e-05	0.0042546	2.09834223864851	YES
Adra1d	Adra1d	11550	adrenergic receptor, alpha 1d	chr2:131371092-131388021	Non_10hr_Leptin	Non_10hr_PBS	OK	0.942539	1.95845	1.05509	4.00916	5e-05	0.0042546	2.07784782544483	YES
Scn4b	Scn4b	399548	sodium channel, type IV, beta	chr9:44947124-44962144	Non_10hr_Leptin	Non_10hr_PBS	OK	14.5663	30.078	1.04607	6.23425	5e-05	0.0042546	2.06489725797579	YES
Wnt2	Wnt2	22413	wingless-related MMTV integration site 2	chr6:17938939-17980445	Non_10hr_Leptin	Non_10hr_PBS	OK	0.40786	0.84169	1.04521	2.7687	0.0001	0.00787553	2.06366672594358	YES
Stra6	Stra6	20897	stimulated by retinoic acid gene 6	chr9:57976894-58001804	Non_10hr_Leptin	Non_10hr_PBS	OK	0.24974	0.514444	1.04258	2.30812	0.00015	0.0109404	2.05990813574417	YES
Pcsk9	Pcsk9	100102	proprotein convertase subtilisin/kexin type 9	chr4:106114938-106136930	Non_10hr_Leptin	Non_10hr_PBS	OK	0.18365	0.376789	1.0368	2.46005	0.0002	0.014101	2.05167184884724	YES
Gm16378	Gm16378	100043225	eukaryotic translation initiation factor 1 pseudogene	chr8:125365477-125366173	Non_10hr_Leptin	Non_10hr_PBS	OK	1.19843	2.4406	1.02609	3.25076	0.0006	0.0329022	2.03649743888786	YES
Gm5506	Gm5506	433182	predicted gene 5506	chr4:149611305-149622982	Non_10hr_Leptin	Non_10hr_PBS	OK	3.07473	6.23088	1.01898	3.73523	5e-05	0.0042546	2.02648570706636	YES
Neurod2	Neurod2	18013	neurogenic differentiation 2	chr11:98186730-98190959	Non_10hr_Leptin	Non_10hr_PBS	OK	1.08555	2.18953	1.0122	4.0755	5e-05	0.0042546	2.01698450383317	YES
Spp1	Spp1	20750	secreted phosphoprotein 1	chr5:104864136-104870069	Non_10hr_Leptin	Non_10hr_PBS	OK	5.14115	10.3087	1.00369	4.96984	5e-05	0.0042546	2.00512197366981	YES
Vipr1	Vipr1	22354	vasoactive intestinal peptide receptor 1	chr9:121551833-121582072	Non_10hr_Leptin	Non_10hr_PBS	OK	0.309799	0.608388	0.973659	3.04695	5e-05	0.0042546	1.96381496209948	YES
Kcnh4	Kcnh4	380728	potassium voltage-gated channel, subfamily H (eag-related), member 4	chr11:100601691-100621092	Non_10hr_Leptin	Non_10hr_PBS	OK	0.579129	1.12588	0.95909	3.43014	5e-05	0.0042546	1.94408325040406	YES
Lrrc10b	Lrrc10b	278795	leucine rich repeat containing 10B	chr19:10530578-10531937	Non_10hr_Leptin	Non_10hr_PBS	OK	5.34147	10.3172	0.949743	5.27693	5e-05	0.0042546	1.93152854697426	YES
Twist1	Twist1	22160	twist basic helix-loop-helix transcription factor 1	chr12:34642535-34644696	Non_10hr_Leptin	Non_10hr_PBS	OK	0.517382	0.990129	0.936388	2.65473	0.0004	0.024884	1.91373092789297	YES
Ano2	Ano2	243634	anoctamin 2	chr6:125640436-125990146	Non_10hr_Leptin	Non_10hr_PBS	OK	0.344091	0.657882	0.93504	2.7698	5e-05	0.0042546	1.91194364478648	YES
Wfikkn2	Wfikkn2	278507	WAP, follistatin/kazal, immunoglobulin, kunitz and netrin domain containing 2	chr11:94097265-94103893	Non_10hr_Leptin	Non_10hr_PBS	OK	0.237118	0.451022	0.927589	2.32974	0.0005	0.0291457	1.9020946001203	YES
Krt9	Krt9	107656	keratin 9	chr11:100048094-100054560	Non_10hr_Leptin	Non_10hr_PBS	OK	0.894666	1.69995	0.92607	3.18854	5e-05	0.0042546	1.90009295659849	YES
Rin1	Rin1	225870	Ras and Rab interactor 1	chr19:5050807-5057071	Non_10hr_Leptin	Non_10hr_PBS	OK	2.36822	4.36256	0.88137	4.267	5e-05	0.0042546	1.84212377310616	YES
Ddn	Ddn	13199	dendrin	chr15:98634212-98638356	Non_10hr_Leptin	Non_10hr_PBS	OK	29.071	52.1536	0.843186	5.32438	5e-05	0.0042546	1.79400759751821	YES
Ass1	Ass1	11898	argininosuccinate synthetase 1	chr2:31325789-31376190	Non_10hr_Leptin	Non_10hr_PBS	OK	23.0154	41.0963	0.836408	5.08724	5e-05	0.0042546	1.78559884613302	YES
Slc35d3	Slc35d3	76157	solute carrier family 35, member D3	chr10:19567722-19571265	Non_10hr_Leptin	Non_10hr_PBS	OK	1.43995	2.57092	0.836268	3.5752	5e-05	0.0042546	1.78542557894732	YES
Ryr1	Ryr1	20190	ryanodine receptor 1, skeletal muscle	chr7:29788358-29910170	Non_10hr_Leptin	Non_10hr_PBS	OK	0.427023	0.757358	0.82666	3.65244	5e-05	0.0042546	1.77357458265264	YES
Slc10a4	Slc10a4	231290	solute carrier family 10 (sodium/bile acid cotransporter family), member 4	chr5:73398142-73404194	Non_10hr_Leptin	Non_10hr_PBS	OK	2.69097	4.67275	0.796146	3.76985	5e-05	0.0042546	1.73645617478702	YES
Pitx3	Pitx3	18742	paired-like homeodomain transcription factor 3	chr19:46206388-46222815	Non_10hr_Leptin	Non_10hr_PBS	OK	0.976958	1.69258	0.792857	2.23214	0.0008	0.0390918	1.73250197861193	YES
Penk	Penk	18619	preproenkephalin	chr4:4060682-4065592	Non_10hr_Leptin	Non_10hr_PBS	OK	51.2858	88.7364	0.790965	5.00821	5e-05	0.0042546	1.7302314049851	YES
Serpina9	Serpina9	71907	serine (or cysteine) peptidase inhibitor, clade A (alpha-1 antiproteinase, antitrypsin), member 9	chr12:105234829-105251862	Non_10hr_Leptin	Non_10hr_PBS	OK	0.717246	1.23575	0.78485	2.2978	0.00055	0.0309631	1.72291317524973	YES
Slc17a7	Slc17a7	72961	solute carrier family 17 (sodium-dependent inorganic phosphate cotransporter), member 7	chr7:52419290-52431509	Non_10hr_Leptin	Non_10hr_PBS	OK	22.2235	38.2673	0.784025	4.9603	5e-05	0.0042546	1.72192821516146	YES
Foxg1	Foxg1	15228	forkhead box G1	chr12:50483869-50487854	Non_10hr_Leptin	Non_10hr_PBS	OK	7.76349	13.3506	0.782129	4.44361	5e-05	0.0042546	1.71966673130854	YES
Chrm1	Chrm1	12669	cholinergic receptor, muscarinic 1, CNS	chr19:8738494-8758092	Non_10hr_Leptin	Non_10hr_PBS	OK	2.03414	3.48905	0.778416	3.68469	5e-05	0.0042546	1.71524659199698	YES
Neurod6	Neurod6	11922	neurogenic differentiation 6	chr6:55627812-55631257	Non_10hr_Leptin	Non_10hr_PBS	OK	1.16101	1.98936	0.776921	2.83287	5e-05	0.0042546	1.71347007969874	YES
Ndufs5	Ndufs5	595136	NADH dehydrogenase (ubiquinone) Fe-S protein 5	chr4:123389952-123395429	Non_10hr_Leptin	Non_10hr_PBS	OK	100.084	171.365	0.77586	4.14635	5e-05	0.0042546	1.71221040709655	YES
Pabpc4	Pabpc4	230721	poly(A) binding protein, cytoplasmic 4	chr4:122960153-122976076	Non_10hr_Leptin	Non_10hr_PBS	OK	3.43332	5.87211	0.774273	3.52259	5e-05	0.0042546	1.71032796912407	YES
Car12	Car12	76459	carbonic anyhydrase 12	chr9:66561492-66614652	Non_10hr_Leptin	Non_10hr_PBS	OK	0.981143	1.6623	0.760648	2.9262	5e-05	0.0042546	1.69425144276373	YES
Eno1	Eno1,Gm5506	13806	enolase 1, alpha non-neuron	chr4:149611305-149622982	Non_10hr_Leptin	Non_10hr_PBS	OK	145.153	242.99	0.743324	4.24107	5e-05	0.0042546	1.67402839592662	YES
Slc13a4	Slc13a4	243755	solute carrier family 13 (sodium/sulfate symporters), member 4	chr6:35217952-35258126	Non_10hr_Leptin	Non_10hr_PBS	OK	1.51206	2.52625	0.740481	3.22309	5e-05	0.0042546	1.6707327746549	YES
En1	En1	13798	engrailed 1	chr1:122499063-122504568	Non_10hr_Leptin	Non_10hr_PBS	OK	1.89569	3.16271	0.738442	3.3192	5e-05	0.0042546	1.66837315059878	YES
Slc6a20a	Slc6a20a	102680	solute carrier family 6 (neurotransmitter transporter), member 20A	chr9:123546024-123587950	Non_10hr_Leptin	Non_10hr_PBS	OK	1.37928	2.29465	0.734361	2.80814	5e-05	0.0042546	1.66366043598684	YES
Eif2s3y	Eif2s3y	26908	eukaryotic translation initiation factor 2, subunit 3, structural gene Y-linked	chrY:347054-365037	Non_10hr_Leptin	Non_10hr_PBS	OK	4.87752	8.1101	0.73357	3.56619	5e-05	0.0042546	1.66274853521927	YES
Kcng1	Kcng1	241794	potassium voltage-gated channel, subfamily G, member 1	chr2:168087197-168094831	Non_10hr_Leptin	Non_10hr_PBS	OK	1.04434	1.73617	0.733318	2.76163	0.0001	0.00787553	1.66245812315988	YES
Slc6a3	Slc6a3	13162	solute carrier family 6 (neurotransmitter transporter, dopamine), member 3	chr13:73674194-73716120	Non_10hr_Leptin	Non_10hr_PBS	OK	8.12545	13.4396	0.725972	4.1579	5e-05	0.0042546	1.65401463525875	YES
Jsrp1	Jsrp1	71912	junctional sarcoplasmic reticulum protein 1	chr10:80271245-80276240	Non_10hr_Leptin	Non_10hr_PBS	OK	1.14795	1.89506	0.723179	2.50441	0.00075	0.0378993	1.65081562653664	YES
Kcng4	Kcng4	66733	potassium voltage-gated channel, subfamily G, member 4	chr8:122147753-122159580	Non_10hr_Leptin	Non_10hr_PBS	OK	3.14652	5.18112	0.719507	3.62652	5e-05	0.0042546	1.64661925308343	YES
Lpl	Lpl	16956	lipoprotein lipase	chr8:71404453-71430831	Non_10hr_Leptin	Non_10hr_PBS	OK	1.05777	1.74159	0.719379	2.76379	5e-05	0.0042546	1.64647316682905	YES
Accn4	Accn4	241118	acid-sensing (proton-gated) ion channel family member 4	chr1:75447084-75470915	Non_10hr_Leptin	Non_10hr_PBS	OK	3.78792	6.22174	0.715912	3.59194	5e-05	0.0042546	1.64252120966126	YES
Abi3	Abi3	66610	ABI gene family, member 3	chr11:95685813-95707045	Non_10hr_Leptin	Non_10hr_PBS	OK	4.61505	7.57473	0.714847	2.394	0.00105	0.0484308	1.64130914506346	YES
Inf2	Inf2	70435	inverted formin, FH2 and WH2 domain containing	chr12:113826994-113853768	Non_10hr_Leptin	Non_10hr_PBS	OK	11.037	17.8671	0.694963	4.1377	5e-05	0.0042546	1.61884291499554	YES
Igfbp2	Igfbp2	16008	insulin-like growth factor binding protein 2	chr1:72871076-72899045	Non_10hr_Leptin	Non_10hr_PBS	OK	5.08032	8.19544	0.689902	3.50975	5e-05	0.0042546	1.61317393435985	YES
Egr4	Egr4	13656	early growth response 4	chr6:85461115-85463536	Non_10hr_Leptin	Non_10hr_PBS	OK	1.8642	3.00121	0.686986	3.16407	5e-05	0.0042546	1.6099166524378	YES
Cecr6	Cecr6	94047	cat eye syndrome chromosome region, candidate 6	chr6:120438956-120443825	Non_10hr_Leptin	Non_10hr_PBS	OK	1.74233	2.79778	0.683262	3.37434	5e-05	0.0042546	1.60576636545061	YES
Rplp2	Rplp2	67186	ribosomal protein, large P2	chr7:148633548-148637241	Non_10hr_Leptin	Non_10hr_PBS	OK	299.789	481.246	0.682827	7.37965	5e-05	0.0042546	1.60528226932982	YES
C1ql2	C1ql2	226359	complement component 1, q subcomponent-like 2	chr1:122237158-122239751	Non_10hr_Leptin	Non_10hr_PBS	OK	6.07143	9.74151	0.682108	3.77361	5e-05	0.0042546	1.60448243959708	YES
Esrrb	Esrrb	26380	estrogen related receptor, beta	chr12:87702066-87862578	Non_10hr_Leptin	Non_10hr_PBS	OK	1.22778	1.96847	0.681024	2.7582	5e-05	0.0042546	1.6032773299488	YES
Cd74	Cd74	16149	CD74 antigen (invariant polypeptide of major histocompatibility complex, class II antigen-associated)	chr18:60963502-60972306	Non_10hr_Leptin	Non_10hr_PBS	OK	2.6871	4.30558	0.680156	2.36668	0.00015	0.0109404	1.60231300545598	YES
Bcl11b	Bcl11b	58208	B cell leukemia/lymphoma 11B	chr12:109148612-109241624	Non_10hr_Leptin	Non_10hr_PBS	OK	3.87754	6.20725	0.678812	3.68469	5e-05	0.0042546	1.60082100206208	YES
Rprml	Rprml	104582	reprimo-like	chr11:103510822-103511894	Non_10hr_Leptin	Non_10hr_PBS	OK	11.6892	18.5406	0.665504	4.24442	5e-05	0.0042546	1.58612228220319	YES
Ddx3y	Ddx3y	26900	DEAD (Asp-Glu-Ala-Asp) box polypeptide 3, Y-linked	chrY:597157-623056	Non_10hr_Leptin	Non_10hr_PBS	OK	6.6755	10.5763	0.663885	3.67004	5e-05	0.0042546	1.58434332575878	YES
Cyp26b1	Cyp26b1	232174	cytochrome P450, family 26, subfamily b, polypeptide 1	chr6:84521407-84543902	Non_10hr_Leptin	Non_10hr_PBS	OK	0.810881	1.28207	0.660919	2.51753	5e-05	0.0042546	1.581089460572	YES
Uty	Uty	22290	ubiquitously transcribed tetratricopeptide repeat gene, Y chromosome	chrY:433586-582181	Non_10hr_Leptin	Non_10hr_PBS	OK	0.999993	1.5786	0.658652	2.72461	5e-05	0.0042546	1.57860694345265	YES
Sphk1	Sphk1	20698	sphingosine kinase 1	chr11:116393224-116397989	Non_10hr_Leptin	Non_10hr_PBS	OK	1.57994	2.49379	0.658475	2.29169	5e-05	0.0042546	1.57841328070233	YES
Slc22a6	Slc22a6	18399	solute carrier family 22 (organic anion transporter), member 6	chr19:8692485-8702789	Non_10hr_Leptin	Non_10hr_PBS	OK	0.458574	0.720557	0.651956	2.14043	0.0004	0.024884	1.57129711043725	YES
Tal1	Tal1	21349	T cell acute lymphocytic leukemia 1	chr4:114732131-114744360	Non_10hr_Leptin	Non_10hr_PBS	OK	1.09376	1.71221	0.646567	2.65881	5e-05	0.0042546	1.56543868261476	YES
Ptk2b	Ptk2b	19229	PTK2 protein tyrosine kinase 2 beta	chr14:66772093-66899889	Non_10hr_Leptin	Non_10hr_PBS	OK	25.0981	39.0831	0.638966	3.70234	5e-05	0.0042546	1.55721268285314	YES
Arhgap10	Arhgap10	78514	Rho GTPase activating protein 10	chr8:79774264-80042477	Non_10hr_Leptin	Non_10hr_PBS	OK	1.3959	2.16694	0.634459	2.46658	5e-05	0.0042546	1.55235551897223	YES
Chst15	Chst15	77590	carbohydrate (N-acetylgalactosamine 4-sulfate 6-O) sulfotransferase 15	chr7:139427937-139509974	Non_10hr_Leptin	Non_10hr_PBS	OK	2.33426	3.61608	0.631463	3.0003	5e-05	0.0042546	1.5491351354546	YES
Icam5	Icam5	15898	intercellular adhesion molecule 5, telencephalin	chr9:20836481-20843480	Non_10hr_Leptin	Non_10hr_PBS	OK	9.39137	14.4616	0.622816	3.53911	5e-05	0.0042546	1.53987794132978	YES
Slc30a3	Slc30a3	22784	solute carrier family 30 (zinc transporter), member 3	chr5:31388478-31395900	Non_10hr_Leptin	Non_10hr_PBS	OK	3.47438	5.34278	0.620835	2.99554	5e-05	0.0042546	1.53776494813535	YES
Ccbe1	Ccbe1	320924	collagen and calcium binding EGF domains 1	chr18:66216509-66451492	Non_10hr_Leptin	Non_10hr_PBS	OK	0.354292	0.542156	0.613771	1.96974	0.0008	0.0390918	1.53025385227214	YES
Arpp21	Arpp21	74100	cyclic AMP-regulated phosphoprotein, 21	chr9:111967594-112251429	Non_10hr_Leptin	Non_10hr_PBS	OK	51.2577	78.2541	0.610398	3.49817	5e-05	0.0042546	1.52668032010686	YES
2010300C02Rik	2010300C02Rik	72097	RIKEN cDNA 2010300C02 gene	chr1:37668520-37776656	Non_10hr_Leptin	Non_10hr_PBS	OK	12.2546	18.7064	0.610205	3.52932	5e-05	0.0042546	1.5264760984345	YES
Ano3	Ano3	228432	anoctamin 3	chr2:110498296-110790401	Non_10hr_Leptin	Non_10hr_PBS	OK	1.47398	2.2497	0.610016	2.32572	5e-05	0.0042546	1.5262761358107	YES
Pou3f1	Pou3f1	18991	POU domain, class 3, transcription factor 1	chr4:124334888-124337899	Non_10hr_Leptin	Non_10hr_PBS	OK	5.52075	8.39308	0.604337	3.61024	5e-05	0.0042546	1.5202799380307	YES
Nt5e	Nt5e	23959	5' nucleotidase, ecto	chr9:88222446-88266927	Non_10hr_Leptin	Non_10hr_PBS	OK	1.05708	1.59729	0.595538	2.28246	0.00015	0.0109404	1.51103596574217	YES
Meis2	Meis2	17536	Meis homeobox 2	chr2:115686999-115890794	Non_10hr_Leptin	Non_10hr_PBS	OK	12.379	18.6871	0.594145	3.26778	5e-05	0.0042546	1.50957768302595	YES
Kcnv1	Kcnv1	67498	potassium channel, subfamily V, member 1	chr15:44937829-44946480	Non_10hr_Leptin	Non_10hr_PBS	OK	1.14131	1.71877	0.590683	2.42701	5e-05	0.0042546	1.50595952931934	YES
Lingo3	Lingo3	237403	leucine rich repeat and Ig domain containing 3	chr10:80295547-80306784	Non_10hr_Leptin	Non_10hr_PBS	OK	4.12243	6.20277	0.589418	3.14888	5e-05	0.0042546	1.50463963578955	YES
Col16a1	Col16a1	107581	collagen, type XVI, alpha 1	chr4:129725083-129776521	Non_10hr_Leptin	Non_10hr_PBS	OK	0.857609	1.28958	0.58851	2.34105	0.0001	0.00787553	1.50369294719017	YES
Asb4	Asb4	65255	ankyrin repeat and SOCS box-containing 4	chr6:5333385-5383021	Non_10hr_Leptin	Non_10hr_PBS	OK	11.8415	7.8833	-0.586986	-3.3062	5e-05	0.0042546	0.665732266893053	YES
Dnahc10	Dnahc10	56087	dynein, axonemal, heavy chain 10	chr5:125205454-125314678	Non_10hr_Leptin	Non_10hr_PBS	OK	0.325283	0.215978	-0.590813	-2.11876	0.00045	0.0266508	0.663968636247597	YES
Pomc	Pomc	18976	pro-opiomelanocortin-alpha	chr12:3954950-3960618	Non_10hr_Leptin	Non_10hr_PBS	OK	28.0623	18.5499	-0.597222	-3.88341	5e-05	0.0042546	0.661025577005465	YES
Lrrc23	Lrrc23	16977	leucine rich repeat containing 23	chr6:124719880-124729736	Non_10hr_Leptin	Non_10hr_PBS	OK	5.39576	3.56307	-0.598706	-2.71583	5e-05	0.0042546	0.660345975580507	YES
1700026D08Rik	1700026D08Rik	75556	RIKEN cDNA 1700026D08 gene	chr7:90924126-90943349	Non_10hr_Leptin	Non_10hr_PBS	OK	3.43883	2.25662	-0.607758	-2.4116	0.0003	0.0194816	0.656215692746302	YES
Ghrh	Ghrh	14601	growth hormone releasing hormone	chr2:157155231-157172391	Non_10hr_Leptin	Non_10hr_PBS	OK	9.18309	5.99047	-0.61631	-3.23976	0.00095	0.0449383	0.652337287400717	YES
Sytl4	Sytl4	27359	synaptotagmin-like 4	chrX:130470923-130516322	Non_10hr_Leptin	Non_10hr_PBS	OK	6.02258	3.90079	-0.626618	-3.16647	5e-05	0.0042546	0.647692974310003	YES
1700027A23Rik	1700027A23Rik	100503311	primary cilia formation	chr3:105799874-105804415	Non_10hr_Leptin	Non_10hr_PBS	OK	3.60362	2.32051	-0.635005	-2.46409	0.0008	0.0390918	0.643938583029979	YES
AU021034	AU021034	219170	family with sequence similarity 216, member B	chr14:78480830-78488814	Non_10hr_Leptin	Non_10hr_PBS	OK	2.01303	1.28945	-0.642609	-2.41495	0.0003	0.0194816	0.640553510305127	YES
Npvf	Npvf	60531	neuropeptide VF precursor	chr6:50600869-50604392	Non_10hr_Leptin	Non_10hr_PBS	OK	6.90405	4.36518	-0.661403	-3.01264	0.00055	0.0309631	0.632263131190036	YES
2900052N01Rik	2900052N01Rik	73040	RIKEN cDNA 2900052N01 gene	chr9:46721685-46735449	Non_10hr_Leptin	Non_10hr_PBS	OK	17.3271	10.7472	-0.689068	-3.78154	5e-05	0.0042546	0.620254413092059	YES
Gucy2c	Gucy2c	14917	guanylate cyclase 2c	chr6:136645804-136730263	Non_10hr_Leptin	Non_10hr_PBS	OK	0.69194	0.422553	-0.711513	-2.14613	0.0002	0.014101	0.61067936410636	YES
Vmn1r90	Vmn1r90	627280	vomeronasal 1 receptor 90	chr7:15146519-15208415	Non_10hr_Leptin	Non_10hr_PBS	OK	0.503034	0.30239	-0.734242	-2.1055	0.0006	0.0329022	0.601133780838641	YES
Mylk4	Mylk4	238564	myosin light chain kinase family, member 4	chr13:32792695-32873648	Non_10hr_Leptin	Non_10hr_PBS	OK	0.387383	0.23081	-0.747053	-2.20969	0.00055	0.0309631	0.595819398386547	YES
Alpk1	Alpk1	71481	alpha-kinase 1	chr3:127373227-127483445	Non_10hr_Leptin	Non_10hr_PBS	OK	1.63736	0.971637	-0.752886	-3.0505	5e-05	0.0042546	0.593415287926927	YES
Agrp	Agrp	11604	agouti related protein	chr8:108090597-108092198	Non_10hr_Leptin	Non_10hr_PBS	OK	6.44005	3.81148	-0.756721	-3.31366	0.0001	0.00787553	0.591839954592552	YES
Psmb11	Psmb11	73902	proteasome (prosome, macropain) subunit, beta type, 11	chr14:55244146-55248393	Non_10hr_Leptin	Non_10hr_PBS	OK	0.464445	0.269136	-0.787173	-2.23444	0.00065	0.0348692	0.579478483934983	YES
Gm3002	Gm3002	100040852	alpha-takusan pseudogene	chr14:3920623-3936392	Non_10hr_Leptin	Non_10hr_PBS	OK	18.2586	10.3312	-0.821564	-4.48486	5e-05	0.0042546	0.565828205756705	YES
BC030476	BC030476	239368	cDNA sequence BC030476	chr15:34383066-34403647	Non_10hr_Leptin	Non_10hr_PBS	OK	0.948414	0.524119	-0.855622	-2.48071	0.0001	0.00787553	0.552627017035564	YES
Gm3696	Gm3696	100042149	predicted gene 3696	chr14:7915538-7937971	Non_10hr_Leptin	Non_10hr_PBS	OK	3.79274	1.94512	-0.963381	-3.85118	5e-05	0.0042546	0.512853615745611	YES
ENSMUSG00000068790	ENSMUSG00000068790	545007	predicted gene 5796	chr14:4126976-4144402	Non_10hr_Leptin	Non_10hr_PBS	OK	4.29156	2.19935	-0.964423	-3.89464	5e-05	0.0042546	0.512483336155277	YES
Gm2897	Gm2897	100040671	predicted gene 2897	chr14:3049285-3077025	Non_10hr_Leptin	Non_10hr_PBS	OK	9.90278	5.00872	-0.983392	-4.2418	5e-05	0.0042546	0.505789152001719	YES
Clec2g	Clec2g	70809	C-type lectin domain family 2, member g	chr6:128884398-128934725	Non_10hr_Leptin	Non_10hr_PBS	OK	0.446159	0.221817	-1.00819	-1.93811	0.0008	0.0390918	0.49716960380014	YES
Gm6682	Gm6682	626534	tubulin, alpha 1C pseudogene	chr12:4788975-4790318	Non_10hr_Leptin	Non_10hr_PBS	OK	4.48983	2.2298	-1.00975	-3.91396	5e-05	0.0042546	0.496632300082078	YES
Il5ra	Il5ra	16192	interleukin 5 receptor, alpha	chr6:106660372-106699031	Non_10hr_Leptin	Non_10hr_PBS	OK	0.524864	0.256924	-1.0306	-2.66929	5e-05	0.0042546	0.489506526413125	YES
Sntn	Sntn	218739	sentan, cilia apical structure protein	chr14:14503389-14515662	Non_10hr_Leptin	Non_10hr_PBS	OK	1.2146	0.592464	-1.03568	-2.68644	0.00045	0.0266508	0.487785913143299	YES
Kiss1	Kiss1	280287	KiSS-1 metastasis-suppressor	chr1:135223788-135226299	Non_10hr_Leptin	Non_10hr_PBS	OK	3.80535	1.85024	-1.04032	-3.91004	0.0008	0.0390918	0.486219614783009	YES
Gm5797	Gm5797	545013	predicted gene 5797	chr14:8156501-8164909	Non_10hr_Leptin	Non_10hr_PBS	OK	2.0154	0.972118	-1.05186	-3.00853	5e-05	0.0042546	0.48234589715886	YES
Gm10406	Gm10406	100038847	predicted gene 10406	chr14:7838628-7859963	Non_10hr_Leptin	Non_10hr_PBS	OK	22.2717	10.3991	-1.09874	-5.81798	5e-05	0.0042546	0.466924113130049	YES
Nr5a2	Nr5a2	26424	nuclear receptor subfamily 5, group A, member 2	chr1:138740160-138857025	Non_10hr_Leptin	Non_10hr_PBS	OK	0.390589	0.178895	-1.12654	-2.43951	5e-05	0.0042546	0.458012856277055	YES
Prr19	Prr19	623131	proline rich 19	chr7:26086377-26089152	Non_10hr_Leptin	Non_10hr_PBS	OK	1.00665	0.38816	-1.37484	-3.20868	5e-05	0.0042546	0.385595467886563	YES
Olfr31	Olfr31	18330	olfactory receptor 31	chr14:15160626-15161580	Non_10hr_Leptin	Non_10hr_PBS	OK	1.36526	0.514547	-1.4078	-3.46425	0.0003	0.0194816	0.376885971257917	YES
Gm6788	Gm6788	627788	dynein family member	chr19:28837349-28838039	Non_10hr_Leptin	Non_10hr_PBS	OK	1.50414	0.53551	-1.48995	-3.31069	0.00055	0.0309631	0.356024887567805	YES
Gm13611	Gm13611	100504319	60S ribosomal protein L36 pseudogene	chr2:32127324-32127757	Non_10hr_Leptin	Non_10hr_PBS	OK	5.4641	1.94379	-1.49111	-5.83984	5e-05	0.0042546	0.355738740551029	YES
1700007B14Rik	1700007B14Rik	71831	RIKEN cDNA 1700007B14 gene	chr8:77972592-78508406	Non_10hr_Leptin	Non_10hr_PBS	OK	0.675242	0.233559	-1.53162	-2.78363	5e-05	0.0042546	0.345888750944112	YES
Plau	Plau	18792	plasminogen activator, urokinase	chr14:21655883-21662610	Non_10hr_Leptin	Non_10hr_PBS	OK	1.38396	0.42031	-1.71928	-4.91535	5e-05	0.0042546	0.30370024974395	YES
1700008P20Rik	1700008P20Rik	69301	tescalcin-like	chr7:25118098-25118984	Non_10hr_Leptin	Non_10hr_PBS	OK	1.02632	0.268639	-1.93374	-3.67623	0.0009	0.0431243	0.261749738327478	YES
Serpina3m	Serpina3m	20717	serine (or cysteine) peptidase inhibitor, clade A, member 3M	chr12:105625373-105632467	Non_10hr_Leptin	Non_10hr_PBS	OK	0.469607	0.11103	-2.0805	-2.91141	0.0002	0.014101	0.236432456235207	YES
Rps27	Rps27	57294	ribosomal protein S27	chr3:90016588-90017570	Non_10hr_Leptin	Non_10hr_PBS	OK	54.7865	10.2146	-2.42319	-2.33673	0.00075	0.0378993	0.186443447496998	YES
Chrnb3	Chrnb3	108043	cholinergic receptor, nicotinic, beta polypeptide 3	chr8:28479182-28510202	Non_10hr_Leptin	Non_10hr_PBS	OK	0.641683	0.961287	0.583106	2.03488	0.00055	0.0309631	1.49807099905177	NO
Adra2c	Adra2c	11553	adrenergic receptor, alpha 2c	chr5:35621214-35624412	Non_10hr_Leptin	Non_10hr_PBS	OK	3.22957	4.82502	0.579192	3.22553	5e-05	0.0042546	1.49401227339824	NO
Syt2	Syt2	20980	synaptotagmin II	chr1:136543257-136645994	Non_10hr_Leptin	Non_10hr_PBS	OK	6.08253	9.07586	0.577363	3.1647	5e-05	0.0042546	1.49211941525004	NO
Tesc	Tesc	57816	tescalcin	chr5:118477832-118511879	Non_10hr_Leptin	Non_10hr_PBS	OK	20.8841	31.1546	0.577039	3.69808	5e-05	0.0042546	1.49178435316501	NO
Grasp	Grasp	56149	GRP1 (general receptor for phosphoinositides 1)-associated scaffold protein	chr15:101054637-101063187	Non_10hr_Leptin	Non_10hr_PBS	OK	4.59473	6.85424	0.577017	3.00219	5e-05	0.0042546	1.49176160476386	NO
Fam40b	Fam40b	320609	striatin interacting protein 2	chr6:29867012-29909680	Non_10hr_Leptin	Non_10hr_PBS	OK	5.55884	8.26345	0.57196	2.95305	5e-05	0.0042546	1.48654176817022	NO
Pgap3	Pgap3	320655	post-GPI attachment to proteins 3	chr11:98249985-98261804	Non_10hr_Leptin	Non_10hr_PBS	OK	1.32532	1.96945	0.57145	2.25471	0.0005	0.0291457	1.48601636100269	NO
Cyp2s1	Cyp2s1	74134	cytochrome P450, family 2, subfamily s, polypeptide 1	chr7:26587494-26601549	Non_10hr_Leptin	Non_10hr_PBS	OK	1.62462	2.4107	0.569352	2.36094	0.0003	0.0194816	1.48385693267741	NO
Col11a2	Col11a2	12815	collagen, type XI, alpha 2	chr17:34176381-34203187	Non_10hr_Leptin	Non_10hr_PBS	OK	0.745728	1.10655	0.569351	2.27113	0.00045	0.0266508	1.48385590414651	NO
Kdm5d	Kdm5d	20592	lysine (K)-specific demethylase 5D	chrY:234230-280254	Non_10hr_Leptin	Non_10hr_PBS	OK	1.24106	1.8407	0.568675	2.46005	0.00015	0.0109404	1.48316078037289	NO
Tnnt1	Tnnt1	21955	troponin T1, skeletal, slow	chr7:4456264-4467577	Non_10hr_Leptin	Non_10hr_PBS	OK	39.8715	59.0799	0.567307	3.7838	5e-05	0.0042546	1.48175507630062	NO
Fmod	Fmod	14264	fibromodulin	chr1:135934091-135944854	Non_10hr_Leptin	Non_10hr_PBS	OK	1.87174	2.7731	0.567118	2.43905	0.0001	0.00787553	1.48156097196241	NO
Adamts3	Adamts3	330119	a disintegrin-like and metallopeptidase (reprolysin type) with thrombospondin type 1 motif, 3	chr5:90102865-90312359	Non_10hr_Leptin	Non_10hr_PBS	OK	1.4432	2.13669	0.566106	2.61261	5e-05	0.0042546	1.48052207329223	NO
Pde10a	Pde10a	23984	phosphodiesterase 10A	chr17:8994609-9179513	Non_10hr_Leptin	Non_10hr_PBS	OK	14.2326	21.0449	0.564265	3.28474	5e-05	0.0042546	1.47863400774424	NO
Drd2	Drd2	13489	dopamine receptor D2	chr9:49148766-49215319	Non_10hr_Leptin	Non_10hr_PBS	OK	10.0329	14.8304	0.563819	3.23983	5e-05	0.0042546	1.47817696809021	NO
Unc93b1	Unc93b1	54445	unc-93 homolog B1 (C. elegans)	chr19:3935185-3949340	Non_10hr_Leptin	Non_10hr_PBS	OK	1.78524	2.6325	0.560314	2.16632	0.00025	0.0171366	1.47459012427537	NO
6330527O06Rik	6330527O06Rik	76161	lysosomal-associated membrane protein family, member 5	chr2:135883662-135895653	Non_10hr_Leptin	Non_10hr_PBS	OK	5.97756	8.79516	0.557153	2.8705	5e-05	0.0042546	1.47136277783892	NO
Sez6	Sez6	20370	seizure related gene 6	chr11:77744444-77792544	Non_10hr_Leptin	Non_10hr_PBS	OK	15.9648	23.4677	0.555777	3.36107	5e-05	0.0042546	1.46996010441714	NO
Plxnd1	Plxnd1	67784	plexin D1	chr6:115904828-115945023	Non_10hr_Leptin	Non_10hr_PBS	OK	1.70523	2.50486	0.554762	2.80466	5e-05	0.0042546	1.46892628594593	NO
Prdm8	Prdm8	77630	PR domain containing 8	chr5:98609887-98616467	Non_10hr_Leptin	Non_10hr_PBS	OK	2.94245	4.31064	0.550886	2.76163	5e-05	0.0042546	1.46498510870362	NO
Myo5b	Myo5b	17919	myosin VB	chr18:74602272-74931131	Non_10hr_Leptin	Non_10hr_PBS	OK	2.10278	3.07824	0.549808	2.69688	5e-05	0.0042546	1.4638908621511	NO
D830030K20Rik	D830030K20Rik	320333	RIKEN cDNA D830030K20 gene	chr14:3224445-3234357	Non_10hr_Leptin	Non_10hr_PBS	OK	6.02929	8.80748	0.54674	2.70744	5e-05	0.0042546	1.46078109538477	NO
Gng7	Gng7	14708	guanine nucleotide binding protein (G protein), gamma 7	chr10:80411368-80477670	Non_10hr_Leptin	Non_10hr_PBS	OK	32.9496	48.1212	0.546412	2.98516	5e-05	0.0042546	1.46044902122947	NO
Col1a2	Col1a2	12843	collagen, type I, alpha 2	chr6:4455696-4491543	Non_10hr_Leptin	Non_10hr_PBS	OK	0.693364	1.01147	0.544774	2.09234	0.00045	0.0266508	1.45879180476176	NO
Slco5a1	Slco5a1	240726	solute carrier organic anion transporter family, member 5A1	chr1:12856630-12981216	Non_10hr_Leptin	Non_10hr_PBS	OK	0.396657	0.577553	0.542062	1.97669	0.00075	0.0378993	1.45605212167676	NO
Wfs1	Wfs1	22393	Wolfram syndrome 1 homolog (human)	chr5:37357342-37380221	Non_10hr_Leptin	Non_10hr_PBS	OK	12.5381	18.2496	0.541546	3.238	5e-05	0.0042546	1.45553143745109	NO
9430020K01Rik	9430020K01Rik	240185	RIKEN cDNA 9430020K01 gene	chr18:4634926-4682867	Non_10hr_Leptin	Non_10hr_PBS	OK	2.90232	4.20116	0.533579	2.71118	5e-05	0.0042546	1.44751570399963	NO
Hs3st1	Hs3st1	15476	heparan sulfate (glucosamine) 3-O-sulfotransferase 1	chr5:40005173-40035870	Non_10hr_Leptin	Non_10hr_PBS	OK	7.26375	10.5108	0.533093	2.90777	5e-05	0.0042546	1.44702816218872	NO
Col11a1	Col11a1	12814	collagen, type XI, alpha 1	chr3:113733457-113923244	Non_10hr_Leptin	Non_10hr_PBS	OK	0.502713	0.726293	0.530816	1.9472	0.00085	0.0411278	1.44474612457942	NO
Rgs9	Rgs9	19739	regulator of G-protein signaling 9	chr11:109086668-109159495	Non_10hr_Leptin	Non_10hr_PBS	OK	17.8159	25.726	0.530063	2.55237	5e-05	0.0042546	1.44399225079264	NO
Klk6	Klk6	19144	kallikrein related-peptidase 6	chr7:51079913-51087397	Non_10hr_Leptin	Non_10hr_PBS	OK	3.47732	5.01367	0.52789	1.89901	0.00075	0.0378993	1.44181893406893	NO
Wipf3	Wipf3	330319	WAS/WASL interacting protein family, member 3	chr6:54402876-54453762	Non_10hr_Leptin	Non_10hr_PBS	OK	11.8228	17.0091	0.524741	2.91167	5e-05	0.0042546	1.43867527847404	NO
Actn2	Actn2	11472	actinin alpha 2	chr13:12361693-12432999	Non_10hr_Leptin	Non_10hr_PBS	OK	2.21469	3.18584	0.524569	2.34492	0.0001	0.00787553	1.43850376793946	NO
Wnk4	Wnk4	69847	WNK lysine deficient protein kinase 4	chr11:101121880-101138723	Non_10hr_Leptin	Non_10hr_PBS	OK	1.12549	1.61884	0.524399	2.18789	0.00035	0.0220515	1.43833427180468	NO
Slc32a1	Slc32a1	22348	solute carrier family 32 (GABA vesicular transporter), member 1	chr2:158436493-158441483	Non_10hr_Leptin	Non_10hr_PBS	OK	36.3904	52.312	0.523583	3.65807	5e-05	0.0042546	1.43752096831819	NO
Ctgf	Ctgf	14219	connective tissue growth factor	chr10:24315247-24318488	Non_10hr_Leptin	Non_10hr_PBS	OK	1.61827	2.32585	0.523306	2.13212	0.0007	0.0363656	1.43724498824446	NO
Sema5b	Sema5b	20357	sema domain, seven thrombospondin repeats (type 1 and type 1-like), transmembrane domain (TM) and short cytoplasmic domain, (semaphorin) 5B	chr16:35541447-35664344	Non_10hr_Leptin	Non_10hr_PBS	OK	1.4366	2.06395	0.522748	2.36265	5e-05	0.0042546	1.43668920368374	NO
Kcnc3	Kcnc3	16504	potassium voltage gated channel, Shaw-related subfamily, member 3	chr7:51846255-51860121	Non_10hr_Leptin	Non_10hr_PBS	OK	18.798	26.8487	0.514272	3.24078	5e-05	0.0042546	1.42827323527206	NO
Rarb	Rarb	218772	retinoic acid receptor, beta	chr14:17263353-17407724	Non_10hr_Leptin	Non_10hr_PBS	OK	5.95195	8.4877	0.512012	2.60486	5e-05	0.0042546	1.42603757876194	NO
Erf	Erf	13875	Ets2 repressor factor	chr7:26027578-26035777	Non_10hr_Leptin	Non_10hr_PBS	OK	6.64712	9.45582	0.508475	2.91031	5e-05	0.0042546	1.42254569942405	NO
Tpm2	Tpm2	22004	tropomyosin 2, beta	chr4:43527583-43536260	Non_10hr_Leptin	Non_10hr_PBS	OK	4.77167	6.73945	0.498137	2.46923	5e-05	0.0042546	1.41238852007428	NO
Gabrd	Gabrd	14403	gamma-aminobutyric acid (GABA) A receptor, subunit delta	chr4:154759087-154772178	Non_10hr_Leptin	Non_10hr_PBS	OK	12.3867	17.478	0.496754	2.95452	5e-05	0.0042546	1.41103522134354	NO
Baiap2	Baiap2	108100	brain-specific angiogenesis inhibitor 1-associated protein 2	chr11:119804405-119868096	Non_10hr_Leptin	Non_10hr_PBS	OK	19.8395	27.9729	0.495655	2.6892	5e-05	0.0042546	1.40996074810677	NO
Igf2	Igf2	16002	insulin-like growth factor 2	chr7:149836672-149856261	Non_10hr_Leptin	Non_10hr_PBS	OK	16.4361	23.0462	0.487661	2.92573	5e-05	0.0042546	1.40216973444022	NO
Slc5a7	Slc5a7	63993	solute carrier family 5 (choline transporter), member 7	chr17:54412914-54438359	Non_10hr_Leptin	Non_10hr_PBS	OK	1.14224	1.59642	0.482969	2.01852	0.00105	0.0484308	1.39761694014692	NO
Sv2c	Sv2c	75209	synaptic vesicle glycoprotein 2c	chr13:96729397-96902532	Non_10hr_Leptin	Non_10hr_PBS	OK	2.59617	3.62768	0.482665	2.40583	0.00015	0.0109404	1.39732246988349	NO
Tspan9	Tspan9	109246	tetraspanin 9	chr6:127911417-128093596	Non_10hr_Leptin	Non_10hr_PBS	OK	8.26555	11.5357	0.480918	2.77847	5e-05	0.0042546	1.39563143687215	NO
4930452B06Rik	4930452B06Rik	74430	RIKEN cDNA 4930452B06 gene	chr14:9263685-9498804	Non_10hr_Leptin	Non_10hr_PBS	OK	4.02233	5.60243	0.478021	2.34592	0.00015	0.0109404	1.39283175470696	NO
Kcnab3	Kcnab3	16499	potassium voltage-gated channel, shaker-related subfamily, beta member 3	chr11:69139759-69146543	Non_10hr_Leptin	Non_10hr_PBS	OK	26.0792	36.1168	0.469772	2.95096	5e-05	0.0042546	1.38489058609042	NO
Ankrd43	Ankrd43	237761	sosondowah ankyrin repeat domain family member A	chr11:53290079-53293697	Non_10hr_Leptin	Non_10hr_PBS	OK	10.7161	14.839	0.469616	2.81899	5e-05	0.0042546	1.38474084463761	NO
Cacna1h	Cacna1h	58226	calcium channel, voltage-dependent, T type, alpha 1H subunit	chr17:25507497-25570728	Non_10hr_Leptin	Non_10hr_PBS	OK	3.20595	4.43247	0.467357	2.5689	5e-05	0.0042546	1.38257428710875	NO
Sp9	Sp9	381373	trans-acting transcription factor 9	chr2:73109982-73113828	Non_10hr_Leptin	Non_10hr_PBS	OK	3.44996	4.76371	0.465506	2.40872	0.0003	0.0194816	1.38080156042461	NO
Ier5l	Ier5l	72500	immediate early response 5-like	chr2:30328160-30329719	Non_10hr_Leptin	Non_10hr_PBS	OK	6.97611	9.60783	0.461788	2.79298	0.0008	0.0390918	1.37724764882378	NO
Akap5	Akap5	238276	A kinase (PRKA) anchor protein 5	chr12:77425877-77435138	Non_10hr_Leptin	Non_10hr_PBS	OK	5.03161	6.92238	0.460248	2.37179	5e-05	0.0042546	1.37577829479177	NO
Pvalb	Pvalb	19293	parvalbumin	chr15:78021547-78034586	Non_10hr_Leptin	Non_10hr_PBS	OK	91.8477	126.261	0.459093	3.41305	5e-05	0.0042546	1.37467730811002	NO
Cdh24	Cdh24	239096	cadherin-like 24	chr14:55250828-55260201	Non_10hr_Leptin	Non_10hr_PBS	OK	2.47717	3.39503	0.45473	2.09589	0.0007	0.0363656	1.37052628734022	NO
Epha8	Epha8	13842	Eph receptor A8	chr4:136485333-136512731	Non_10hr_Leptin	Non_10hr_PBS	OK	2.34063	3.20553	0.453668	2.2565	0.0003	0.0194816	1.36951778360607	NO
Hcn4	Hcn4	330953	hyperpolarization-activated, cyclic nucleotide-gated K+ 4	chr9:58671318-58708762	Non_10hr_Leptin	Non_10hr_PBS	OK	3.13138	4.25917	0.443774	2.32201	0.00045	0.0266508	1.36015776528466	NO
Rmnd1	Rmnd1	66084	required for meiotic nuclear division 1 homolog (S. cerevisiae)	chr10:5914188-5943372	Non_10hr_Leptin	Non_10hr_PBS	OK	5.5104	7.48174	0.441215	1.91777	0.00045	0.0266508	1.35774730532776	NO
Ptgds	Ptgds	19215	prostaglandin D2 synthase (brain)	chr2:25322231-25325269	Non_10hr_Leptin	Non_10hr_PBS	OK	348.849	472.698	0.438316	3.40606	5e-05	0.0042546	1.35502174150531	NO
E130012A19Rik	E130012A19Rik	103551	RIKEN cDNA E130012A19 gene	chr11:97488700-97491030	Non_10hr_Leptin	Non_10hr_PBS	OK	4.46979	6.04225	0.434878	2.35506	0.00035	0.0220515	1.35179651493355	NO
Grin2c	Grin2c	14813	glutamate receptor, ionotropic, NMDA2C (epsilon 3)	chr11:115110482-115128557	Non_10hr_Leptin	Non_10hr_PBS	OK	4.79392	6.45539	0.4293	2.4599	0.00015	0.0109404	1.34658005361549	NO
Pdzd2	Pdzd2	68070	PDZ domain containing 2	chr15:12286808-12522311	Non_10hr_Leptin	Non_10hr_PBS	OK	2.09378	2.81739	0.428251	2.26637	5e-05	0.0042546	1.34560129579382	NO
Kcna1	Kcna1	16485	potassium voltage-gated channel, shaker-related subfamily, member 1	chr6:126586480-126595819	Non_10hr_Leptin	Non_10hr_PBS	OK	13.7811	18.5079	0.425452	2.5749	5e-05	0.0042546	1.34299320003552	NO
Hipk4	Hipk4	233020	homeodomain interacting protein kinase 4	chr7:28308279-28316193	Non_10hr_Leptin	Non_10hr_PBS	OK	4.40482	5.90514	0.422887	2.14698	0.00105	0.0484308	1.34060758353253	NO
Lpcat4	Lpcat4	99010	lysophosphatidylcholine acyltransferase 4	chr2:112079997-112087268	Non_10hr_Leptin	Non_10hr_PBS	OK	26.0341	34.8623	0.421268	2.70284	5e-05	0.0042546	1.3391039904446	NO
Me3	Me3	109264	malic enzyme 3, NADP(+)-dependent, mitochondrial	chr7:96781327-97002869	Non_10hr_Leptin	Non_10hr_PBS	OK	5.2979	7.09263	0.4209	2.31302	5e-05	0.0042546	1.33876245782	NO
Rpl22l1	Rpl22l1	68028	ribosomal protein L22 like 1	chr3:28704432-28706337	Non_10hr_Leptin	Non_10hr_PBS	OK	152.467	204.027	0.420264	3.95662	5e-05	0.0042546	1.33817240569624	NO
Elfn1	Elfn1	243312	leucine rich repeat and fibronectin type III, extracellular 1	chr5:140383896-140450678	Non_10hr_Leptin	Non_10hr_PBS	OK	5.3431	7.14092	0.418431	2.31138	0.00015	0.0109404	1.33647328538554	NO
Lmtk3	Lmtk3	381983	lemur tyrosine kinase 3	chr7:53039316-53059500	Non_10hr_Leptin	Non_10hr_PBS	OK	17.0598	22.7303	0.414018	2.63455	5e-05	0.0042546	1.33239144876909	NO
Sema7a	Sema7a	20361	sema domain, immunoglobulin domain (Ig), and GPI membrane anchor, (semaphorin) 7A	chr9:57787941-57810672	Non_10hr_Leptin	Non_10hr_PBS	OK	17.1645	22.822	0.410995	2.50161	5e-05	0.0042546	1.32960250012261	NO
Gjc2	Gjc2	118454	gap junction protein, gamma 2	chr11:58989065-58996715	Non_10hr_Leptin	Non_10hr_PBS	OK	6.79762	9.02435	0.408792	2.11803	0.0007	0.0363656	1.32757374215285	NO
Gsg1l	Gsg1l	269994	GSG1-like	chr7:133021932-133225925	Non_10hr_Leptin	Non_10hr_PBS	OK	8.59091	11.3753	0.405021	2.35914	0.0001	0.00787553	1.32410818409407	NO
Islr2	Islr2	320563	immunoglobulin superfamily containing leucine-rich repeat 2	chr9:58044103-58056615	Non_10hr_Leptin	Non_10hr_PBS	OK	4.11219	5.44357	0.404649	2.12875	0.0007	0.0363656	1.32376680581838	NO
6530418L21Rik	6530418L21Rik	109050	family with sequence similarity 212, member B	chr3:105507516-105523760	Non_10hr_Leptin	Non_10hr_PBS	OK	4.14603	5.48542	0.40387	2.01144	0.0003	0.0194816	1.32305221544792	NO
Slc8a2	Slc8a2	110891	solute carrier family 8 (sodium/calcium exchanger), member 2	chr7:16715648-16745860	Non_10hr_Leptin	Non_10hr_PBS	OK	11.4274	15.1185	0.403818	2.49488	5e-05	0.0042546	1.32300452867186	NO
Ret	Ret	19713	ret proto-oncogene	chr6:118101765-118147762	Non_10hr_Leptin	Non_10hr_PBS	OK	4.61026	6.06858	0.396509	2.16862	0.0001	0.00787553	1.31631885608967	NO
Tmem63a	Tmem63a	208795	transmembrane protein 63a	chr1:182872648-182905235	Non_10hr_Leptin	Non_10hr_PBS	OK	8.78119	11.5582	0.396426	2.3346	0.00015	0.0109404	1.31624312884361	NO
Tyro3	Tyro3	22174	TYRO3 protein tyrosine kinase 3	chr2:119625249-119643839	Non_10hr_Leptin	Non_10hr_PBS	OK	10.9418	14.3894	0.39516	2.35079	0.00015	0.0109404	1.3150886001107	NO
Caln1	Caln1	140904	calneuron 1	chr5:130845327-131316515	Non_10hr_Leptin	Non_10hr_PBS	OK	11.3054	14.8151	0.39005	2.05817	0.0005	0.0291457	1.31043881942002	NO
Cnksr2	Cnksr2	245684	connector enhancer of kinase suppressor of Ras 2	chrX:154259504-154481042	Non_10hr_Leptin	Non_10hr_PBS	OK	5.54235	7.26095	0.389659	2.10463	0.0003	0.0194816	1.3100837116965	NO
Nrgn	Nrgn	64011	neurogranin	chr9:37352077-37360330	Non_10hr_Leptin	Non_10hr_PBS	OK	190.041	248.948	0.389536	2.84716	5e-05	0.0042546	1.3099720225155	NO
Scrt2	Scrt2	545474	scratch homolog 2, zinc finger protein (Drosophila)	chr2:151907264-151921538	Non_10hr_Leptin	Non_10hr_PBS	OK	7.98223	10.4261	0.385338	2.38825	0.0006	0.0329022	1.30616576465432	NO
Mctp1	Mctp1	78771	multiple C2 domains, transmembrane 1	chr13:76522408-77171071	Non_10hr_Leptin	Non_10hr_PBS	OK	6.71703	8.75558	0.382379	2.03364	0.0007	0.0363656	1.30348953471487	NO
Tmem158	Tmem158	72309	transmembrane protein 158	chr9:123168174-123169907	Non_10hr_Leptin	Non_10hr_PBS	OK	26.4433	34.4574	0.381911	2.82515	0.00025	0.0171366	1.30306676056617	NO
Pcp4l1	Pcp4l1	66425	Purkinje cell protein 4-like 1	chr1:173103394-173126399	Non_10hr_Leptin	Non_10hr_PBS	OK	187.271	243.952	0.381472	2.55547	5e-05	0.0042546	1.30267030860227	NO
Prr7	Prr7	432763	proline rich 7 (synaptic)	chr13:55565627-55574516	Non_10hr_Leptin	Non_10hr_PBS	OK	15.5971	20.2778	0.378622	2.56491	0.001	0.0470032	1.30009946333441	NO
C1qtnf4	C1qtnf4	67445	C1q and tumor necrosis factor related protein 4	chr2:90725942-90730683	Non_10hr_Leptin	Non_10hr_PBS	OK	52.2663	67.8169	0.375764	3.08565	0.0001	0.00787553	1.29752649664523	NO
Hcn2	Hcn2	15166	hyperpolarization-activated, cyclic nucleotide-gated K+ 2	chr10:79179378-79198853	Non_10hr_Leptin	Non_10hr_PBS	OK	50.9986	66.1719	0.375761	2.62404	0.0002	0.014101	1.29752379851753	NO
Ppp1r14a	Ppp1r14a	68458	protein phosphatase 1, regulatory (inhibitor) subunit 14A	chr7:30074338-30078409	Non_10hr_Leptin	Non_10hr_PBS	OK	80.7929	104.773	0.374972	3.22537	0.00075	0.0378993	1.29681438567619	NO
Sema6b	Sema6b	20359	sema domain, transmembrane domain (TM), and cytoplasmic domain, (semaphorin) 6B	chr17:56262507-56279766	Non_10hr_Leptin	Non_10hr_PBS	OK	19.5344	25.3183	0.374163	2.27197	0.00015	0.0109404	1.29608739299079	NO
Hpca	Hpca	15444	hippocalcin	chr4:128782859-128798984	Non_10hr_Leptin	Non_10hr_PBS	OK	230.338	298.012	0.371623	2.19475	5e-05	0.0042546	1.29380751706903	NO
Mn1	Mn1	433938	meningioma 1	chr5:111847185-111886045	Non_10hr_Leptin	Non_10hr_PBS	OK	3.25233	4.19153	0.366006	1.99281	0.0008	0.0390918	1.28877999035917	NO
Atp2b2	Atp2b2	11941	ATPase, Ca++ transporting, plasma membrane 2	chr6:113695661-113992020	Non_10hr_Leptin	Non_10hr_PBS	OK	29.082	37.3801	0.362143	2.18037	0.0002	0.014101	1.28533373349536	NO
Gpr37	Gpr37	14763	G protein-coupled receptor 37	chr6:25618522-25639980	Non_10hr_Leptin	Non_10hr_PBS	OK	15.5557	19.989	0.361767	2.21802	0.00045	0.0266508	1.28499878917391	NO
Ngef	Ngef	53972	neuronal guanine nucleotide exchange factor	chr1:89373403-89470445	Non_10hr_Leptin	Non_10hr_PBS	OK	34.7531	44.6386	0.361151	2.06403	0.0001	0.00787553	1.28445023922656	NO
Cabp1	Cabp1	29867	calcium binding protein 1	chr5:115618699-115636130	Non_10hr_Leptin	Non_10hr_PBS	OK	30.1845	38.7446	0.360187	2.37002	0.0007	0.0363656	1.28359226411368	NO
Bai1	Bai1	107831	brain-specific angiogenesis inhibitor 1	chr15:74346625-74419894	Non_10hr_Leptin	Non_10hr_PBS	OK	31.8578	40.8393	0.358311	2.29894	0.00015	0.0109404	1.28192423721198	NO
4930572J05Rik	4930572J05Rik	223626	thioesterase superfamily member 6	chr15:74551663-74554803	Non_10hr_Leptin	Non_10hr_PBS	OK	32.2579	41.2704	0.355459	2.40154	0.00045	0.0266508	1.27939256110482	NO
Ddr1	Ddr1	12305	discoidin domain receptor family, member 1	chr17:35818511-35841084	Non_10hr_Leptin	Non_10hr_PBS	OK	16.2373	20.7636	0.354748	2.08288	0.0002	0.014101	1.27876219642475	NO
Syt3	Syt3	20981	synaptotagmin III	chr7:51639495-51655400	Non_10hr_Leptin	Non_10hr_PBS	OK	14.7097	18.8053	0.354378	1.9647	0.00065	0.0348692	1.27843428142373	NO
Scrt1	Scrt1	170729	scratch homolog 1, zinc finger protein (Drosophila)	chr15:76346632-76352559	Non_10hr_Leptin	Non_10hr_PBS	OK	43.8386	56.0351	0.354129	2.37834	0.00025	0.0171366	1.27821365082769	NO
Atp2b1	Atp2b1	67972	ATPase, Ca++ transporting, plasma membrane 1	chr10:98377785-98488777	Non_10hr_Leptin	Non_10hr_PBS	OK	25.2512	32.2729	0.353972	2.13411	0.0003	0.0194816	1.2780745579366	NO
Tmem132a	Tmem132a	98170	transmembrane protein 132A	chr19:10917033-10944269	Non_10hr_Leptin	Non_10hr_PBS	OK	12.4306	15.8792	0.353241	1.992	0.00075	0.0378993	1.27742713362182	NO
Atp1a3	Atp1a3	232975	ATPase, Na+/K+ transporting, alpha 3 polypeptide	chr7:25763187-25790914	Non_10hr_Leptin	Non_10hr_PBS	OK	303.174	387.037	0.352327	2.18931	0.00045	0.0266508	1.27661809318256	NO
Bai2	Bai2	230775	brain-specific angiogenesis inhibitor 2	chr4:129662321-129699877	Non_10hr_Leptin	Non_10hr_PBS	OK	22.4823	28.6991	0.352218	2.13712	0.00035	0.0220515	1.27652164444482	NO
D3Bwg0562e	D3Bwg0562e	229791	DNA segment, Chr 3, Brigham & Women's Genetics 0562 expressed	chr3:117022062-117063794	Non_10hr_Leptin	Non_10hr_PBS	OK	12.1833	15.5444	0.351496	2.05906	0.00045	0.0266508	1.27588296612468	NO
Vstm2l	Vstm2l	277432	V-set and transmembrane domain containing 2-like	chr2:157740388-157770455	Non_10hr_Leptin	Non_10hr_PBS	OK	54.5493	69.5228	0.349925	2.57171	0.00055	0.0309631	1.27449436968362	NO
Pllp	Pllp	67801	plasma membrane proteolipid	chr8:97198794-97220142	Non_10hr_Leptin	Non_10hr_PBS	OK	33.7308	42.987	0.349831	2.31683	0.0006	0.0329022	1.27441133164403	NO
Kcnc1	Kcnc1	16502	potassium voltage gated channel, Shaw-related subfamily, member 1	chr7:53651837-53694074	Non_10hr_Leptin	Non_10hr_PBS	OK	39.8053	50.6718	0.348222	2.10196	0.0006	0.0329022	1.27299080634277	NO
Cck	Cck	12424	cholecystokinin	chr9:121398941-121404807	Non_10hr_Leptin	Non_10hr_PBS	OK	108.832	138.209	0.344746	2.89002	0.00085	0.0411278	1.26992738022361	NO
Cyp46a1	Cyp46a1	13116	cytochrome P450, family 46, subfamily a, polypeptide 1	chr12:109572590-109600444	Non_10hr_Leptin	Non_10hr_PBS	OK	47.063	59.7403	0.344111	2.28322	0.0006	0.0329022	1.26936854663723	NO
Adam11	Adam11	11488	a disintegrin and metallopeptidase domain 11	chr11:102622752-102641576	Non_10hr_Leptin	Non_10hr_PBS	OK	19.1159	24.2592	0.343758	2.00584	0.0002	0.014101	1.26905799432399	NO
Nefm	Nefm	18040	neurofilament, medium polypeptide	chr14:68737601-68743061	Non_10hr_Leptin	Non_10hr_PBS	OK	84.9113	107.633	0.342089	2.13055	0.0003	0.0194816	1.2675907174194	NO
C2cd2l	C2cd2l	71764	C2 calcium-dependent domain containing 2-like	chr9:44117319-44128365	Non_10hr_Leptin	Non_10hr_PBS	OK	19.5125	24.7096	0.340669	2.08254	0.00065	0.0348692	1.26634368098645	NO
Lrrn2	Lrrn2	16980	leucine rich repeat protein 2, neuronal	chr1:134776931-134836582	Non_10hr_Leptin	Non_10hr_PBS	OK	24.2007	30.5741	0.337262	2.11054	0.00075	0.0378993	1.26335667234843	NO
Mef2c	Mef2c	17260	myocyte enhancer factor 2C	chr13:83643032-83806684	Non_10hr_Leptin	Non_10hr_PBS	OK	14.142	17.852	0.336103	1.92521	0.0007	0.0363656	1.26234215275215	NO
Grin1	Grin1	14810	glutamate receptor, ionotropic, NMDA1 (zeta 1)	chr2:25145430-25174683	Non_10hr_Leptin	Non_10hr_PBS	OK	46.1859	58.258	0.335003	2.0042	0.0007	0.0363656	1.26138003179456	NO
Adcy5	Adcy5	224129	adenylate cyclase 5	chr16:35155721-35304635	Non_10hr_Leptin	Non_10hr_PBS	OK	27.9077	35.1907	0.334532	2.1468	0.00035	0.0220515	1.26096829334086	NO
Cx3cl1	Cx3cl1	20312	chemokine (C-X3-C motif) ligand 1	chr8:97296079-97306326	Non_10hr_Leptin	Non_10hr_PBS	OK	65.576	82.603	0.333026	2.10655	0.00055	0.0309631	1.25965268098515	NO
Lingo1	Lingo1	235402	leucine rich repeat and Ig domain containing 1	chr9:56466281-56533060	Non_10hr_Leptin	Non_10hr_PBS	OK	27.8607	35.0795	0.332395	2.11844	0.00065	0.0348692	1.25910185976347	NO
Cldn11	Cldn11	18417	claudin 11	chr3:31048841-31063248	Non_10hr_Leptin	Non_10hr_PBS	OK	79.0416	99.2546	0.328521	2.22445	0.0008	0.0390918	1.25572538911929	NO
Camk4	Camk4	12326	calcium/calmodulin-dependent protein kinase IV	chr18:33098694-33355421	Non_10hr_Leptin	Non_10hr_PBS	OK	8.90807	11.1778	0.327452	1.87465	0.00105	0.0484308	1.25479527347134	NO
Mag	Mag	17136	myelin-associated glycoprotein	chr7:31684201-31699851	Non_10hr_Leptin	Non_10hr_PBS	OK	47.6978	59.7435	0.324861	2.08138	0.00105	0.0484308	1.25254375340357	NO
Slc24a2	Slc24a2	76376	solute carrier family 24 (sodium/potassium/calcium exchanger), member 2	chr4:86629029-86876444	Non_10hr_Leptin	Non_10hr_PBS	OK	24.2497	30.2546	0.319189	1.86258	0.001	0.0470032	1.2476290066183	NO
Mif	Mif	17319	macrophage migration inhibitory factor	chr10:75322097-75322995	Non_10hr_Leptin	Non_10hr_PBS	OK	477.421	593.687	0.314439	3.06511	0.00095	0.0449383	1.24352800648053	NO
Ttyh3	Ttyh3	78339	tweety homolog 3 (Drosophila)	chr5:141096531-141124985	Non_10hr_Leptin	Non_10hr_PBS	OK	30.5087	37.8968	0.312858	1.98715	0.00105	0.0484308	1.24216601321776	NO
Ngb	Ngb	64242	neuroglobin	chr12:88438480-88443489	Non_10hr_Leptin	Non_10hr_PBS	OK	63.4133	50.3264	-0.33347	-2.2489	0.00095	0.0449383	0.793625342203395	NO
6330403K07Rik	6330403K07Rik	103712	RIKEN cDNA 6330403K07 gene	chr11:70845442-70847119	Non_10hr_Leptin	Non_10hr_PBS	OK	732.88	580.519	-0.336233	-2.28939	0.00075	0.0378993	0.792106872725618	NO
4932438A13Rik	4932438A13Rik	229227	RIKEN cDNA 4932438A13 gene	chr3:36762027-36951955	Non_10hr_Leptin	Non_10hr_PBS	OK	9.48572	7.49281	-0.340249	-1.94317	0.00065	0.0348692	0.789904967517746	NO
Macf1	Macf1	11426	microtubule-actin crosslinking factor 1	chr4:123026875-123361603	Non_10hr_Leptin	Non_10hr_PBS	OK	24.2796	19.1549	-0.342028	-1.94308	0.00055	0.0309631	0.788931529025259	NO
Ipw	Ipw	16353	imprinted gene in the Prader-Willi syndrome region	chr7:66874527-66934248	Non_10hr_Leptin	Non_10hr_PBS	OK	67.8148	53.304	-0.347358	-2.58734	0.00085	0.0411278	0.786022219125525	NO
Lyrm5	Lyrm5	67636	LYR motif containing 5	chr6:145159653-145165062	Non_10hr_Leptin	Non_10hr_PBS	OK	34.7279	27.1535	-0.354957	-1.94257	0.0008	0.0390918	0.781892947357651	NO
Dync2h1	Dync2h1	110350	dynein cytoplasmic 2 heavy chain 1	chr9:6928502-7177046	Non_10hr_Leptin	Non_10hr_PBS	OK	4.44481	3.47416	-0.35546	-1.97459	0.00055	0.0309631	0.78162038552851	NO
2010204K13Rik	2010204K13Rik	68355	RIKEN cDNA 2010204K13 gene	chrX:6988942-7000114	Non_10hr_Leptin	Non_10hr_PBS	OK	120.583	94.1331	-0.357257	-2.03233	0.0009	0.0431243	0.780647416606492	NO
Pole4	Pole4	66979	polymerase (DNA-directed), epsilon 4 (p12 subunit)	chr6:82596705-82602859	Non_10hr_Leptin	Non_10hr_PBS	OK	33.3108	25.901	-0.362978	-2.27045	0.00045	0.0266508	0.777557892957499	NO
A730017C20Rik	A730017C20Rik	225583	RIKEN cDNA A730017C20 gene	chr18:59222034-59236614	Non_10hr_Leptin	Non_10hr_PBS	OK	180.207	139.993	-0.364301	-2.14956	0.00025	0.0171366	0.776845172994564	NO
Cd24a	Cd24a	12484	CD24a antigen	chr10:43298974-43304071	Non_10hr_Leptin	Non_10hr_PBS	OK	12.4837	9.55254	-0.386092	-2.12674	0.0009	0.0431243	0.765199586929303	NO
Klhdc5	Klhdc5	232539	kelch-like 42	chr6:147039596-147061300	Non_10hr_Leptin	Non_10hr_PBS	OK	5.61486	4.284	-0.390291	-2.18115	0.00035	0.0220515	0.762975692313372	NO
AW551984	AW551984	244810	expressed sequence AW551984	chr9:39394980-39411709	Non_10hr_Leptin	Non_10hr_PBS	OK	34.9382	26.6103	-0.392821	-2.25941	5e-05	0.0042546	0.761638863071132	NO
Fos	Fos	14281	FBJ osteosarcoma oncogene	chr12:86814850-86818219	Non_10hr_Leptin	Non_10hr_PBS	OK	12.1365	9.21326	-0.397574	-2.13463	0.0005	0.0291457	0.759133750940136	NO
Hdc	Hdc	15186	histidine decarboxylase	chr2:126419403-126444401	Non_10hr_Leptin	Non_10hr_PBS	OK	10.8286	8.21789	-0.398002	-2.19825	0.00025	0.0171366	0.75890857441562	NO
Lrp1b	Lrp1b	94217	low density lipoprotein-related protein 1B (deleted in tumors)	chr2:40452292-42509118	Non_10hr_Leptin	Non_10hr_PBS	OK	3.3281	2.5169	-0.403049	-2.17062	0.0001	0.00787553	0.756258312488242	NO
Zmym1	Zmym1	68310	zinc finger, MYM domain containing 1	chr4:126724337-126738376	Non_10hr_Leptin	Non_10hr_PBS	OK	9.12824	6.85065	-0.414095	-2.28526	5e-05	0.0042546	0.750490128119001	NO
Wdr78	Wdr78	242584	WD repeat domain 78	chr4:102710669-102786904	Non_10hr_Leptin	Non_10hr_PBS	OK	4.16275	3.11307	-0.419201	-2.00807	0.0007	0.0363656	0.747838681105853	NO
Sim1	Sim1	20464	single-minded homolog 1 (Drosophila)	chr10:50615456-50708958	Non_10hr_Leptin	Non_10hr_PBS	OK	1.91884	1.427	-0.427251	-1.99492	0.0008	0.0390917	0.743677484995461	NO
Gas5	Gas5	14455	growth arrest specific 5	chr1:162965296-162968668	Non_10hr_Leptin	Non_10hr_PBS	OK	21.617	16.0715	-0.427665	-2.50958	5e-05	0.0042546	0.743464107740491	NO
Zfp92	Zfp92	22754	zinc finger protein 92	chrX:70656441-70672326	Non_10hr_Leptin	Non_10hr_PBS	OK	4.90404	3.6143	-0.440255	-2.34054	5e-05	0.0042546	0.737004329751655	NO
Prph	Prph	19132	peripherin	chr15:98885604-98889409	Non_10hr_Leptin	Non_10hr_PBS	OK	9.85042	7.23801	-0.444592	-2.12674	0.00015	0.0109404	0.734792089436832	NO
Mdn1	Mdn1	100019	midasin homolog (yeast)	chr4:32744093-32862192	Non_10hr_Leptin	Non_10hr_PBS	OK	8.56938	6.29512	-0.444956	-2.5549	5e-05	0.0042546	0.734606720682908	NO
Nr5a1	Nr5a1	26423	nuclear receptor subfamily 5, group A, member 1	chr2:38548179-38570062	Non_10hr_Leptin	Non_10hr_PBS	OK	3.07501	2.2419	-0.455874	-2.06637	0.00095	0.0449383	0.729068360939355	NO
Irs4	Irs4	16370	insulin receptor substrate 4	chrX:138145540-138159760	Non_10hr_Leptin	Non_10hr_PBS	OK	15.2083	11.0675	-0.458531	-2.74445	5e-05	0.0042546	0.72772687720787	NO
Dgkk	Dgkk	331374	diacylglycerol kinase kappa	chrX:6356431-6525489	Non_10hr_Leptin	Non_10hr_PBS	OK	11.447	8.24584	-0.473231	-2.74016	5e-05	0.0042546	0.720349524980542	NO
Fezf1	Fezf1	73191	Fez family zinc finger 1	chr6:23195046-23198264	Non_10hr_Leptin	Non_10hr_PBS	OK	7.50517	5.40136	-0.474562	-2.52777	0.0001	0.00787553	0.719685252179248	NO
Cited1	Cited1	12705	Cbp/p300-interacting transactivator with Glu/Asp-rich carboxy-terminal domain 1	chrX:99442775-99447108	Non_10hr_Leptin	Non_10hr_PBS	OK	25.7966	18.4364	-0.484625	-3.09521	5e-05	0.0042546	0.714682813370735	NO
Peg10	Peg10	170676	paternally expressed 10	chr6:4697305-4710516	Non_10hr_Leptin	Non_10hr_PBS	OK	52.2089	37.2294	-0.487855	-3.02115	5e-05	0.0042546	0.713084524597091	NO
Cetn4	Cetn4	207175	centrin 4	chr3:37207548-37211368	Non_10hr_Leptin	Non_10hr_PBS	OK	18.9982	13.5135	-0.49146	-2.82057	0.00015	0.0109404	0.711304896524024	NO
A130040M12Rik	A130040M12Rik	319269	RIKEN cDNA A130040M12 gene	chr13:62184506-62397849	Non_10hr_Leptin	Non_10hr_PBS	OK	17.8678	12.7041	-0.492064	-2.76126	5e-05	0.0042546	0.71100716330694	NO
Myo7a	Myo7a	17921	myosin VIIA	chr7:105199569-105268003	Non_10hr_Leptin	Non_10hr_PBS	OK	1.86893	1.32134	-0.500211	-2.31859	0.0003	0.0194816	0.707003371514638	NO
Calcr	Calcr	12311	calcitonin receptor	chr6:3635719-3714713	Non_10hr_Leptin	Non_10hr_PBS	OK	4.12655	2.90625	-0.505779	-2.30827	5e-05	0.0042546	0.704279990694676	NO
Rrad	Rrad	56437	Ras-related associated with diabetes	chr8:107151965-107155221	Non_10hr_Leptin	Non_10hr_PBS	OK	5.92206	4.1685	-0.506571	-2.4742	0.00025	0.0171366	0.703893466405618	NO
Fam183b	Fam183b	75429	family with sequence similarity 183, member B	chr11:58606303-58615462	Non_10hr_Leptin	Non_10hr_PBS	OK	28.3185	19.8259	-0.514358	-2.14189	0.0003	0.0194816	0.700104410294214	NO
Gsbs	Gsbs	19051	protein phosphatase 1, regulatory subunit 17	chr6:55967508-55982682	Non_10hr_Leptin	Non_10hr_PBS	OK	8.15833	5.7081	-0.515263	-2.58975	5e-05	0.0042546	0.699665373776745	NO
Vip	Vip	22353	vasoactive intestinal polypeptide	chr10:4698926-4707323	Non_10hr_Leptin	Non_10hr_PBS	OK	5.68137	3.96358	-0.519435	-2.35247	0.0004	0.024884	0.697644997106836	NO
Serpina3n	Serpina3n	20716	serine (or cysteine) peptidase inhibitor, clade A, member 3N	chr12:105644917-105652539	Non_10hr_Leptin	Non_10hr_PBS	OK	10.7929	7.41529	-0.541507	-2.81944	5e-05	0.0042546	0.687052857378791	NO
Six6	Six6	20476	sine oculis-related homeobox 6	chr12:74040931-74045886	Non_10hr_Leptin	Non_10hr_PBS	OK	1.96416	1.34498	-0.54633	-2.30819	0.0001	0.00787553	0.684759841081085	NO
Tbx3	Tbx3	21386	T-box 3	chr5:120120677-120134610	Non_10hr_Leptin	Non_10hr_PBS	OK	1.48627	1.01374	-0.552003	-2.26371	0.00015	0.0109404	0.682072499108313	NO
Tuba1c	Tuba1c	22146	tubulin, alpha 1C	chr15:98860321-98868536	Non_10hr_Leptin	Non_10hr_PBS	OK	22.916	15.5852	-0.556177	-3.27757	5e-05	0.0042546	0.680101981377836	NO
Caprin2	Caprin2	232560	caprin family member 2	chr6:148791033-148844648	Non_10hr_Leptin	Non_10hr_PBS	OK	4.55418	3.08753	-0.560739	-2.62917	5e-05	0.0042546	0.677954802068254	NO
Mtrnr2l	Mtrnr2l	100463512	predicted gene, 20594	chr6:79768024-79768358	Non_10hr_Leptin	Non_10hr_PBS	OK	220.426	149.326	-0.561833	-7.14619	5e-05	0.0042546	0.67744090176815	NO
Bdh2	Bdh2	69772	3-hydroxybutyrate dehydrogenase, type 2	chr3:134944184-134967389	Non_10hr_Leptin	Non_10hr_PBS	OK	4.97274	3.33896	-0.574642	-2.01901	0.00065	0.0348692	0.671452849521419	NO
Wdfy1	Wdfy1	69368	WD repeat and FYVE domain containing 1	chr1:79698836-79758344	Non_10hr_Leptin	Non_10hr_PBS	OK	20.2259	13.5127	-0.581893	-2.93862	5e-05	0.0042546	0.668086587167387	NO
Dsp	Dsp	109620	desmoplakin	chr13:38243162-38290446	Non_10hr_Leptin	Non_10hr_PBS	OK	0.563004	0.376045	-0.582241	-2.09839	0.00035	0.0220515	0.667925453949737	NO
Esr1	Esr1	13982	estrogen receptor 1 (alpha)	chr10:5342779-5734495	Non_10hr_Leptin	Non_10hr_PBS	OK	2.31212	1.5438	-0.582732	-2.59658	5e-05	0.0042546	0.667698174040807	NO
Mir24-1	Mir24-1	387142	microRNA 24-1	chr13:63402506-63402591	Non_10hr_Leptin	Non_10hr_PBS	OK	0	63.9931	inf	-nan	0.14905	0.674873	inf	NO
Mir3074-2	Mir3074-2	100526528	microRNA 3074-2	chr8:86732713-86732820	Non_10hr_Leptin	Non_10hr_PBS	OK	0	20.0459	inf	-nan	0.03545	0.38256	inf	NO
Mir344d-3	Mir344d-3	100526543	microRNA 344d-3	chr7:68850735-69072460	Non_10hr_Leptin	Non_10hr_PBS	OK	0	46.9312	inf	-nan	0.1801	0.714165	inf	NO
Scarna8	Scarna8	100217448	small Cajal body-specific RNA 8	chr4:86227188-86257926	Non_10hr_Leptin	Non_10hr_PBS	OK	0	3.79869	inf	-nan	0.21695	0.753675	inf	NO
Snora15	Snora15	100113364	small nucleolar RNA, H/ACA box 15	chr5:130293260-130322231	Non_10hr_Leptin	Non_10hr_PBS	OK	0	7.78968	inf	-nan	0.23925	0.770569	inf	NO
Snora62	Snora62	104433	small nucleolar RNA, H/ACA box 62	chr9:120036883-120041487	Non_10hr_Leptin	Non_10hr_PBS	OK	0	6.18761	inf	-nan	0.21015	0.749028	inf	NO
Dear1	Dear1	654362	dual endothelin 1/angiotensin II receptor 1	chr3:84619498-84783120	Non_10hr_Leptin	Non_10hr_PBS	OK	0.566917	5.47164	3.27076	1.07365	0.16505	0.698021	9.65154563821449	NO
Snora78	Snora78	100306952	small nucleolar RNA, H/ACA box 7	chr17:24856475-24856910	Non_10hr_Leptin	Non_10hr_PBS	OK	1.11312	8.74453	2.97377	2.61403	0.2498	0.781263	7.8558642501338	NO
Hba-a2	Hba-a2	110257	hemoglobin alpha, adult chain 2	chr11:32196488-32197310	Non_10hr_Leptin	Non_10hr_PBS	OK	0.330853	1.80757	2.44979	0.903089	0.26215	0.791605	5.46336571666193	NO
Hbb-b1	Hbb-b1,Hbb-b2	101488143	hemoglobin, beta adult t chain	chr7:110961037-110962437	Non_10hr_Leptin	Non_10hr_PBS	OK	2.22535	11.4832	2.36742	1.15937	0.1196	0.625304	5.16017502350028	NO
Snora61	Snora61	100217440	small nucleolar RNA, H/ACA box 61	chr4:131864592-131866939	Non_10hr_Leptin	Non_10hr_PBS	OK	54.6512	255.726	2.22628	96.6611	0.49535	0.908929	4.67925872428318	NO
Mir431	Mir431	723866	microRNA 431	chr12:110828378-110833613	Non_10hr_Leptin	Non_10hr_PBS	OK	33.0899	152.759	2.20679	47.2287	0.26825	0.796242	4.61646964364545	NO
Mir762	Mir762	791073	microRNA 762	chr7:134848491-134852280	Non_10hr_Leptin	Non_10hr_PBS	OK	335.04	1329.43	1.9884	1.43126	0.0352	0.380957	3.96796692448804	NO
1700020D05Rik	1700020D05Rik	75555	RIKEN cDNA 1700020D05 gene	chr19:5495277-5510489	Non_10hr_Leptin	Non_10hr_PBS	OK	0.0932955	0.368334	1.98113	0.386675	0.50945	0.912482	3.94802192034973	NO
Snora68	Snora68	104370	small nucleolar RNA, H/ACA box 68	chr8:73418620-73421342	Non_10hr_Leptin	Non_10hr_PBS	OK	10.0759	38.8695	1.94773	0.230115	0.54195	0.924543	3.85767070870951	NO
Gm5801	Gm5801	545056	ubiquitin-conjugating enzyme E2, J2 homolog pseudogene	chr4:155317939-155333713	Non_10hr_Leptin	Non_10hr_PBS	OK	0.130582	0.499246	1.93479	2.66642	0.0032	0.101238	3.82322471780871	NO
Mir1896	Mir1896	100316752	microRNA 1896	chr13:21534043-21545596	Non_10hr_Leptin	Non_10hr_PBS	OK	256.624	961.849	1.90615	0.534394	0.39745	0.87451	3.74807546242259	NO
Mir1199	Mir1199	100316677	microRNA 1199	chr8:86535413-86535532	Non_10hr_Leptin	Non_10hr_PBS	OK	3.65964	13.5219	1.88552	16.8036	0.3702	0.864179	3.69486076574604	NO
Snord37	Snord37	100217454	small nucleolar RNA, C/D box 37	chr10:80639375-80645254	Non_10hr_Leptin	Non_10hr_PBS	OK	418.13	1508.84	1.85142	0.043109	0.1479	0.672132	3.60855188880641	NO
Mir344	Mir344	723931	microRNA 344	chr7:68850735-69072460	Non_10hr_Leptin	Non_10hr_PBS	OK	4.67482	16.5423	1.82318	0.237865	0.5131	0.913072	3.53860321289639	NO
Gm11149	Gm11149	100036537	predicted gene 11149	chr9:49310250-49607174	Non_10hr_Leptin	Non_10hr_PBS	OK	0.710009	2.39943	1.75678	0.771887	0.20145	0.7403	3.37943016100819	NO
Snord8	Snord8	100217445	small nucleolar RNA, C/D box 8	chr14:52817825-52857247	Non_10hr_Leptin	Non_10hr_PBS	OK	4.82305	15.7797	1.71005	0.242735	0.58445	0.934459	3.27172162149714	NO
Mir1901	Mir1901	100316686	microRNA 1901	chr18:11997782-12104136	Non_10hr_Leptin	Non_10hr_PBS	OK	172.677	558.823	1.69432	0.601158	0.34575	0.851899	3.23624313554147	NO
Mir124a-2	Mir124a-2	723950	microRNA 124a-2	chr3:17689920-17700071	Non_10hr_Leptin	Non_10hr_PBS	OK	6.53907	21.0996	1.69006	13.0319	0.4883	0.905759	3.2267012288296	NO
Mir337	Mir337	723843	microRNA 337	chr12:110823998-110824095	Non_10hr_Leptin	Non_10hr_PBS	OK	8.53966	27.3281	1.67814	27.8761	0.33695	0.846129	3.20015104285796	NO
Mir697	Mir697	735277	microRNA 697	chr4:124392104-124409666	Non_10hr_Leptin	Non_10hr_PBS	OK	3.22108	10.2041	1.66354	0.324335	0.58885	0.934459	3.16792899576707	NO
2900002K06Rik	2900002K06Rik	70226	Rbm3 opposite strand transcript	chrX:7716100-7725089	Non_10hr_Leptin	Non_10hr_PBS	OK	1.45033	4.5301	1.64317	0.845272	0.17665	0.710535	3.12351400808306	NO
Mir135a-1	Mir135a-1	387153	microRNA 135a-1	chr9:106055190-106060469	Non_10hr_Leptin	Non_10hr_PBS	OK	7.32962	22.6821	1.62974	0.536173	0.467	0.899598	3.0945722383823	NO
Mir665	Mir665	751555	microRNA 665	chr12:110824523-110824617	Non_10hr_Leptin	Non_10hr_PBS	OK	12.8626	38.7446	1.59081	37.8077	0.41315	0.880058	3.01218420861589	NO
Mirlet7c-2	Mirlet7c-2	723966	microRNA let7c-2	chr15:85537032-85537127	Non_10hr_Leptin	Non_10hr_PBS	OK	22.5042	66.4719	1.56255	48.7171	0.12855	0.638053	2.95375465944081	NO
1500017E21Rik	1500017E21Rik	668215	RIKEN cDNA 1500017E21 gene	chr19:36629128-36763969	Non_10hr_Leptin	Non_10hr_PBS	OK	0.908441	2.66292	1.55155	1.89636	0.01245	0.229272	2.93131904577768	NO
Gm10684	Gm10684	100038468	predicted gene 10684	chr9:44887265-44943689	Non_10hr_Leptin	Non_10hr_PBS	OK	0.156297	0.456612	1.54668	0.425371	0.53365	0.921533	2.9214406889404	NO
Ang	Ang	11727	angiogenin, ribonuclease, RNase A family, 5	chr14:51710751-51725826	Non_10hr_Leptin	Non_10hr_PBS	OK	0.289416	0.830797	1.52135	1.35696	0.06735	0.506146	2.87059539553181	NO
Tpt1p	Tpt1p			chr14:76245062-76248110	Non_10hr_Leptin	Non_10hr_PBS	OK	245.408	702.649	1.51762	2.95299	0.01775	0.278692	2.86318323226719	NO
Degs2	Degs2	70059	degenerative spermatocyte homolog 2 (Drosophila), lipid desaturase	chr12:109792929-109940516	Non_10hr_Leptin	Non_10hr_PBS	OK	5.02691	14.3312	1.51142	1.78627	0.01835	0.284671	2.85090506815968	NO
Gm6644	Gm6644	626009	Akr1b3 pseudogene	chr6:34253929-34267489	Non_10hr_Leptin	Non_10hr_PBS	OK	13.8059	38.9485	1.49628	2.12303	0.0185	0.285621	2.82114339876547	NO
Mir432	Mir432	100316735	microRNA 432	chr12:110828378-110833613	Non_10hr_Leptin	Non_10hr_PBS	OK	14.3351	39.7061	1.46981	0.173845	0.59645	0.936636	2.76985412805004	NO
Snord16a	Snord16a	100217453	small nucleolar RNA, C/D box 16A	chr9:64021193-64026369	Non_10hr_Leptin	Non_10hr_PBS	OK	23.0876	63.1738	1.45221	0.0630732	0.2463	0.778199	2.73626887259979	NO
Tcfl5	Tcfl5	277353	transcription factor-like 5 (basic helix-loop-helix)	chr2:180332926-180377396	Non_10hr_Leptin	Non_10hr_PBS	OK	0.183625	0.495812	1.43303	1.37789	0.0495	0.443912	2.70013211733064	NO
Hcst	Hcst	23900	hematopoietic cell signal transducer	chr7:31202730-31204873	Non_10hr_Leptin	Non_10hr_PBS	OK	0.224369	0.600895	1.42124	1.74056	0.20185	0.740483	2.67815600240889	NO
Msx1as	Msx1as	93895	msh homeobox 1 opposite strand	chr5:38211729-38215824	Non_10hr_Leptin	Non_10hr_PBS	OK	0.336044	0.889524	1.40438	1.95729	0.0069	0.165578	2.64704000756277	NO
Snord15b	Snord15b	449631	small nucleolar RNA, C/D box 14B	chr7:106626406-106632219	Non_10hr_Leptin	Non_10hr_PBS	OK	2.36401	6.18113	1.38663	1.1676	0.5045	0.911277	2.61467204063279	NO
Mir421	Mir421	100124494	microRNA 421	chrX:100756248-100819093	Non_10hr_Leptin	Non_10hr_PBS	OK	171.651	443.925	1.37084	65.0716	0.4772	0.903276	2.58621102788854	NO
Mir425	Mir425	723864	microRNA 425	chr9:108471107-108471192	Non_10hr_Leptin	Non_10hr_PBS	OK	121.611	314.38	1.37024	127.413	0.0535	0.460268	2.58513567658767	NO
Mir208b	Mir208b	100124433	microRNA 208b	chr14:55587623-55613386	Non_10hr_Leptin	Non_10hr_PBS	OK	18.276	46.7535	1.35512	0.316067	0.60775	0.940515	2.55818393746371	NO
B430010I23Rik	B430010I23Rik	78849	RIKEN cDNA B430010I23 gene	chr8:42076265-42219080	Non_10hr_Leptin	Non_10hr_PBS	OK	0.491356	1.24726	1.34393	0.902662	0.1367	0.652686	2.53841860421266	NO
Mas1	Mas1	17171	MAS1 oncogene	chr17:12875271-13061009	Non_10hr_Leptin	Non_10hr_PBS	OK	0.278463	0.698124	1.326	1.10917	0.08965	0.558565	2.50706604088138	NO
Cpt1b	Cpt1b	12895	carnitine palmitoyltransferase 1b, muscle	chr15:89246835-89260358	Non_10hr_Leptin	Non_10hr_PBS	OK	0.16443	0.411794	1.32445	0.53614	0.3938	0.873197	2.50437395037746	NO
Mir137	Mir137	387155	microRNA 137	chr3:118136774-118136847	Non_10hr_Leptin	Non_10hr_PBS	OK	36.9506	92.1798	1.31885	69.2986	0.3685	0.864179	2.49467175413976	NO
Lrch4-sap25	Lrch4-sap25	100316903	predicted gene 20605	chr5:138070350-138084130	Non_10hr_Leptin	Non_10hr_PBS	OK	0.202006	0.501325	1.31135	1.02309	0.11365	0.613006	2.48173659545818	NO
Dlx6as	Dlx6as	13397	Dlx6 antisense RNA 2	chr6:6770545-6819533	Non_10hr_Leptin	Non_10hr_PBS	OK	0.149174	0.366364	1.29629	0.61226	0.2938	0.813998	2.45596499832757	NO
D330041H03Rik	D330041H03Rik	654822	RIKEN cDNA D330041H03 gene	chr17:24488990-24551458	Non_10hr_Leptin	Non_10hr_PBS	OK	3.3886	8.23134	1.28044	1.59332	0.0148	0.250135	2.42913050361024	NO
S100a8	S100a8	20201	S100 calcium binding protein A8 (calgranulin A)	chr3:90472992-90473956	Non_10hr_Leptin	Non_10hr_PBS	OK	0.432808	1.04682	1.27422	2.11844	0.12535	0.633281	2.4186801538387	NO
Mir377	Mir377	723857	microRNA 377	chr12:110973190-110987667	Non_10hr_Leptin	Non_10hr_PBS	OK	41.6134	100.524	1.27242	50.865	0.591	0.934459	2.41566433320397	NO
Fgfbp1	Fgfbp1	14181	fibroblast growth factor binding protein 1	chr5:44370098-44373001	Non_10hr_Leptin	Non_10hr_PBS	OK	0.242959	0.580683	1.25704	2.18219	0.00365	0.109176	2.39004867501495	NO
Snord32a	Snord32a	27209	small nucleolar RNA, C/D box 32A	chr7:52381145-52384105	Non_10hr_Leptin	Non_10hr_PBS	OK	32.1151	75.5381	1.23395	0.0548767	0.37135	0.864179	2.35210098156113	NO
Tdo2	Tdo2	56720	tryptophan 2,3-dioxygenase	chr3:81762335-81779650	Non_10hr_Leptin	Non_10hr_PBS	OK	0.160082	0.372228	1.21738	2.06781	0.00525	0.139554	2.32524059328904	NO
Mafa	Mafa	378435	v-maf musculoaponeurotic fibrosarcoma oncogene family, protein A (avian)	chr15:75577272-75578352	Non_10hr_Leptin	Non_10hr_PBS	OK	0.257274	0.596044	1.21211	2.3879	0.00825	0.184516	2.3167622499496	NO
Tbata	Tbata	65971	thymus, brain and testes associated	chr10:60634711-60651589	Non_10hr_Leptin	Non_10hr_PBS	OK	0.255222	0.590501	1.21019	1.516	0.00195	0.072542	2.31368105483178	NO
Kcnh3	Kcnh3	16512	potassium voltage-gated channel, subfamily H (eag-related), member 3	chr15:99055406-99082392	Non_10hr_Leptin	Non_10hr_PBS	OK	1.69982	3.89478	1.19616	1.81162	0.00405	0.116436	2.29128989404985	NO
Hist1h4c	Hist1h4c	319155	histone cluster 1, H4c	chr13:23790006-23790318	Non_10hr_Leptin	Non_10hr_PBS	OK	0.598198	1.34652	1.17054	2.3008	0.1152	0.618214	2.25095934462405	NO
1700022P22Rik	1700022P22Rik	75558	RIKEN cDNA 1700022P22 gene	chr1:192860700-192866820	Non_10hr_Leptin	Non_10hr_PBS	OK	0.357385	0.803025	1.16796	1.72404	0.15935	0.688671	2.24693750686373	NO
Fev	Fev	260298	FEV (ETS oncogene family)	chr1:74928082-74931982	Non_10hr_Leptin	Non_10hr_PBS	OK	0.194875	0.437658	1.16725	2.16072	0.0068	0.164243	2.24583198345673	NO
Snord49a	Snord49a	100217455	small nucleolar RNA, C/D box 49A	chr11:62416378-62418308	Non_10hr_Leptin	Non_10hr_PBS	OK	132.94	294.543	1.14771	0.180291	0.65075	0.955049	2.21561928338934	NO
Snora3	Snora3	100302499	small nucleolar RNA, H/ACA box 3	chr7:116662708-116665883	Non_10hr_Leptin	Non_10hr_PBS	OK	21.4403	47.1698	1.13754	0.127195	0.6559	0.955905	2.20005562420494	NO
Prssl1	Prssl1	73106	protease, serine 57	chr10:79240018-79251730	Non_10hr_Leptin	Non_10hr_PBS	OK	0.24638	0.54163	1.13642	1.51721	0.01675	0.26869	2.19834832916311	NO
9930021D14Rik	9930021D14Rik	319259	BRICHOS domain containing 5	chr17:24610495-24616023	Non_10hr_Leptin	Non_10hr_PBS	OK	5.64038	12.3658	1.13249	1.5498	0.01935	0.291451	2.19236802697861	NO
S100a9	S100a9	20202	S100 calcium binding protein A9 (calgranulin B)	chr3:90496554-90499613	Non_10hr_Leptin	Non_10hr_PBS	OK	0.776475	1.69982	1.13037	2.77368	0.00885	0.190424	2.18914876938309	NO
Sla2	Sla2	77799	Src-like-adaptor 2	chr2:156688857-156712814	Non_10hr_Leptin	Non_10hr_PBS	OK	3.6967	8.00347	1.11439	1.77808	0.01575	0.258817	2.16503447809383	NO
Mir2861	Mir2861	100499514	microRNA 2861	chr2:32568326-32568408	Non_10hr_Leptin	Non_10hr_PBS	OK	121.192	261.439	1.10918	103.71	0.07485	0.528988	2.15722999661935	NO
4930583H14Rik	4930583H14Rik	67749	mitochondria localized glutamic acid rich protein	chr3:51192334-51200469	Non_10hr_Leptin	Non_10hr_PBS	OK	0.144724	0.30687	1.08432	1.23286	0.0408	0.409496	2.12037582904772	NO
Mir9-2	Mir9-2	723967	microRNA 9-2	chr13:83878418-83878490	Non_10hr_Leptin	Non_10hr_PBS	OK	113.065	239.547	1.08315	105.211	0.3131	0.82974	2.11865693907919	NO
Mir1895	Mir1895	100316832	microRNA 1895	chr3:133903111-133925125	Non_10hr_Leptin	Non_10hr_PBS	OK	306.514	646.972	1.07775	0.327307	0.6227	0.945117	2.11074163992895	NO
Gm6649	Gm6649	626061	E74-like factor 1 pseudogene	chr3:115641890-115710324	Non_10hr_Leptin	Non_10hr_PBS	OK	0.85604	1.76739	1.04587	1.38664	0.0369	0.392017	2.06461102227409	NO
Snord47	Snord47	100217446	small nucleolar RNA, C/D box 47	chr1:162965296-162968668	Non_10hr_Leptin	Non_10hr_PBS	OK	141.673	289.758	1.03229	0.143089	0.69795	0.966274	2.04526814473788	NO
Serinc4	Serinc4	574418	serine incorporator 4	chr2:121274963-121282500	Non_10hr_Leptin	Non_10hr_PBS	OK	4.4885	9.14913	1.0274	1.33995	0.0305	0.363886	2.03834746481357	NO
Cort	Cort	12854	cortistatin	chr4:148499299-148500850	Non_10hr_Leptin	Non_10hr_PBS	OK	0.67182	1.36935	1.02734	2.36357	0.0229	0.319564	2.03826269408844	NO
Dio3os	Dio3os	353504	deiodinase, iodothyronine type III, opposite strand	chr12:111513594-111516339	Non_10hr_Leptin	Non_10hr_PBS	OK	0.167368	0.34093	1.02645	1.28468	0.02895	0.354829	2.037005675581	NO
Gkn3	Gkn3	68888	gastrokine 3	chr6:87333312-87338929	Non_10hr_Leptin	Non_10hr_PBS	OK	0.265781	0.540312	1.02356	1.61944	0.03685	0.391955	2.03292923959202	NO
Mir93	Mir93	723885	microRNA 93	chr5:138605816-138613090	Non_10hr_Leptin	Non_10hr_PBS	OK	6.58187	13.3391	1.01909	0.120532	0.6142	0.942186	2.02664022477095	NO
0610039K10Rik	0610039K10Rik	68386	RIKEN cDNA 0610039K10 gene	chr2:163449008-163471536	Non_10hr_Leptin	Non_10hr_PBS	OK	1.47694	2.9898	1.01744	0.598577	0.3149	0.831237	2.02432369579188	NO
Snord99	Snord99	100217437	small nucleolar RNA, C/D box 99	chr4:131864592-131866939	Non_10hr_Leptin	Non_10hr_PBS	OK	260.25	526.316	1.01603	0.133971	0.6318	0.948341	2.02234621477268	NO
Rln3	Rln3	212108	relaxin 3	chr8:86566965-86568878	Non_10hr_Leptin	Non_10hr_PBS	OK	1.06786	2.15713	1.01439	2.84305	0.0097	0.19947	2.02004859587622	NO
Mir186	Mir186	387181	microRNA 186	chr3:157197360-157211303	Non_10hr_Leptin	Non_10hr_PBS	OK	166.413	331.911	0.996031	0.102354	0.65245	0.955223	1.99450535930245	NO
Lyz1	Lyz1	17110	lysozyme 1	chr10:116724850-116729924	Non_10hr_Leptin	Non_10hr_PBS	OK	0.231919	0.460853	0.99069	1.73593	0.0189	0.288359	1.9871351538572	NO
Gm2518	Gm2518	100039957	interferon induced transmembrane protein 2 pseudogene	chr19:8847011-8860907	Non_10hr_Leptin	Non_10hr_PBS	OK	0.999436	1.97307	0.981259	1.46418	0.02375	0.322608	1.97418747620338	NO
Apeg3	Apeg3	100169889	Peg3 opposite strand	chr7:6658670-6683130	Non_10hr_Leptin	Non_10hr_PBS	OK	56.76	111.042	0.968159	1.26154	0.0413	0.411167	1.95634254431161	NO
Tmem88	Tmem88	67020	transmembrane protein 88	chr11:69209292-69211736	Non_10hr_Leptin	Non_10hr_PBS	OK	1.91479	3.67186	0.939323	1.42127	0.01935	0.291451	1.91762816006127	NO
Tmem150b	Tmem150b	330460	transmembrane protein 150B	chr7:4642529-4676853	Non_10hr_Leptin	Non_10hr_PBS	OK	11.7092	22.4032	0.936057	1.55995	0.01955	0.292086	1.91329190768526	NO
Tnk1	Tnk1	83813	tyrosine kinase, non-receptor, 1	chr11:69659873-69672232	Non_10hr_Leptin	Non_10hr_PBS	OK	0.720679	1.36766	0.924285	1.34537	0.03885	0.399176	1.89774348668478	NO
Sftpc	Sftpc	20389	surfactant associated protein C	chr14:70920748-70923888	Non_10hr_Leptin	Non_10hr_PBS	OK	0.375706	0.708761	0.915697	1.75053	0.0367	0.39064	1.88648025481522	NO
Mir23b	Mir23b	387217	microRNA 23b	chr13:63401791-63401865	Non_10hr_Leptin	Non_10hr_PBS	OK	79.7205	150.116	0.913054	70.0368	0.46515	0.899398	1.88302740938091	NO
4921523A10Rik	4921523A10Rik	110332	protein phosphatase 2C-like domain containing 1	chr17:53618558-53678776	Non_10hr_Leptin	Non_10hr_PBS	OK	2.1921	4.12658	0.912635	0.754781	0.1975	0.73881	1.88248060364524	NO
Pisd-ps1	Pisd-ps1	236604	phosphatidylserine decarboxylase, pseudogene 1	chr11:3024023-3093466	Non_10hr_Leptin	Non_10hr_PBS	OK	1.57733	2.96241	0.909288	0.304292	0.63995	0.950532	1.87811837919951	NO
Figf	Figf	14205	c-fos induced growth factor	chrX:160811479-160840579	Non_10hr_Leptin	Non_10hr_PBS	OK	0.313159	0.586447	0.905104	2.10032	0.0021	0.0758356	1.87267948642397	NO
Nanos2	Nanos2	378430	nanos homolog 2 (Drosophila)	chr7:19572872-19574311	Non_10hr_Leptin	Non_10hr_PBS	OK	0.479605	0.896811	0.902959	2.30331	0.00145	0.0615149	1.86989725407341	NO
H2-T10	H2-T10	15024	histocompatibility 2, T region locus 10	chr17:36254032-36258355	Non_10hr_Leptin	Non_10hr_PBS	OK	0.225209	0.420224	0.899896	1.70533	0.0112	0.217621	1.86593146825109	NO
4930524L23Rik	4930524L23Rik	78185	Ppp1r3f opposite strand transcript	chrX:7135687-7182546	Non_10hr_Leptin	Non_10hr_PBS	OK	0.670342	1.23908	0.886302	0.870785	0.16865	0.701819	1.84843203750552	NO
Mir680-2	Mir680-2	751551	microRNA 680-2	chrX:140732332-140732442	Non_10hr_Leptin	Non_10hr_PBS	OK	27.5865	50.5423	0.873531	28.0223	0.2616	0.790772	1.83214158889771	NO
BC055324	BC055324	381306	cDNA sequence BC055324	chr1:165860194-165924912	Non_10hr_Leptin	Non_10hr_PBS	OK	0.6226	1.13725	0.869166	1.00403	0.08765	0.556734	1.82660666173765	NO
Ebi3	Ebi3	50498	Epstein-Barr virus induced gene 3	chr17:56092045-56096445	Non_10hr_Leptin	Non_10hr_PBS	OK	0.664617	1.20938	0.863676	2.37569	0.0013	0.0579753	1.81966894158948	NO
Zfp385c	Zfp385c	278304	zinc finger protein 385C	chr11:100484268-100512007	Non_10hr_Leptin	Non_10hr_PBS	OK	1.55602	2.82488	0.860331	1.84874	0.00715	0.166976	1.8154547857644	NO
Mir3101	Mir3101	100526505	microRNA 3101	chr7:27953451-27963902	Non_10hr_Leptin	Non_10hr_PBS	OK	38.5453	69.9313	0.859382	0.163446	0.78045	0.975719	1.81426097832822	NO
Drd3	Drd3	13490	dopamine receptor D3	chr16:43762354-43822952	Non_10hr_Leptin	Non_10hr_PBS	OK	0.328206	0.593106	0.853689	1.77137	0.01105	0.215839	1.80711585376337	NO
Mir106b	Mir106b	723925	microRNA 106b	chr5:138605816-138613090	Non_10hr_Leptin	Non_10hr_PBS	OK	22.6108	40.8535	0.853449	0.224796	0.74125	0.970461	1.80681525542497	NO
D330050I16Rik	D330050I16Rik	414115	RIKEN cDNA D330050I16 gene	chr19:5377522-5390069	Non_10hr_Leptin	Non_10hr_PBS	OK	1.60275	2.88323	0.84714	1.02098	0.1071	0.598031	1.79893118519668	NO
Ormdl2	Ormdl2	66844	ORM1-like 2 (S. cerevisiae)	chr10:128242731-128258687	Non_10hr_Leptin	Non_10hr_PBS	OK	4.08263	7.33477	0.845252	1.2138	0.0485	0.440007	1.79657853228481	NO
Fanca	Fanca	14087	Fanconi anemia, complementation group A	chr8:125778094-125842476	Non_10hr_Leptin	Non_10hr_PBS	OK	0.384062	0.687569	0.840165	1.2141	0.04085	0.409496	1.79025488031808	NO
Mppe1	Mppe1	225651	metallophosphoesterase 1	chr18:67247989-67405484	Non_10hr_Leptin	Non_10hr_PBS	OK	10.3997	18.5967	0.838501	0.99396	0.0996	0.582646	1.78819119622599	NO
Fgf3	Fgf3	14174	fibroblast growth factor 3	chr7:152024516-152029253	Non_10hr_Leptin	Non_10hr_PBS	OK	0.294186	0.525985	0.838291	1.58776	0.0255	0.332419	1.7879309244351	NO
Zfhx2as	Zfhx2as	432855	zinc finger homeobox 2, opposite strand	chr14:55680495-55710885	Non_10hr_Leptin	Non_10hr_PBS	OK	1.66293	2.95149	0.827712	1.1602	0.05425	0.463381	1.77486832861815	NO
Arl5c	Arl5c	217151	ADP-ribosylation factor-like 5C	chr11:97850893-97857487	Non_10hr_Leptin	Non_10hr_PBS	OK	0.49937	0.883203	0.822635	2.15172	0.0017	0.0660635	1.76863335207883	NO
Gm5622	Gm5622	434459	predicted gene 5622	chr14:52172464-52282628	Non_10hr_Leptin	Non_10hr_PBS	OK	0.255311	0.448699	0.813493	1.58914	0.017	0.271231	1.75746139632586	NO
Gm1045	Gm1045	381651	predicted gene 1045	chr5:92416498-92424343	Non_10hr_Leptin	Non_10hr_PBS	OK	0.32683	0.571207	0.805474	1.35385	0.0842	0.548226	1.74771991397379	NO
Psrc1	Psrc1	56742	proline/serine-rich coiled-coil 1	chr3:108186721-108191149	Non_10hr_Leptin	Non_10hr_PBS	OK	0.27797	0.485545	0.804677	1.44471	0.01105	0.215839	1.7467546731931	NO
Snora43	Snora43	100306955	small nucleolar RNA, H/ACA box 43	chr2:26492695-26495764	Non_10hr_Leptin	Non_10hr_PBS	OK	21.8752	38.0586	0.798924	10.5405	0.3278	0.84061	1.73980305159512	NO
Gm166	Gm166	233899	predicted gene 166	chr7:134716861-134732109	Non_10hr_Leptin	Non_10hr_PBS	OK	6.72959	11.705	0.798531	1.56155	0.01855	0.285797	1.73932918188581	NO
Slc26a10	Slc26a10	216441	solute carrier family 26, member 10	chr10:126609481-126617701	Non_10hr_Leptin	Non_10hr_PBS	OK	0.214685	0.372881	0.796495	1.67636	0.01605	0.262872	1.73687628887543	NO
Slc18a3	Slc18a3	20508	solute carrier family 18 (vesicular monoamine), member 3	chr14:33221388-33279095	Non_10hr_Leptin	Non_10hr_PBS	OK	0.969451	1.66288	0.778447	1.47429	0.03125	0.365472	1.71528344886148	NO
Gm12238	Gm12238	100303747	predicted gene 12238	chr11:55283253-55314389	Non_10hr_Leptin	Non_10hr_PBS	OK	1.55378	2.65875	0.774965	0.0579536	0.67145	0.959518	1.71114853813918	NO
Mir3061	Mir3061	100526467	microRNA 3061	chr11:51940247-51940338	Non_10hr_Leptin	Non_10hr_PBS	OK	180.231	308.369	0.774814	77.6415	0.059	0.479711	1.71096944976601	NO
Cela2a	Cela2a	13706	chymotrypsin-like elastase family, member 2A	chr4:141349526-141381918	Non_10hr_Leptin	Non_10hr_PBS	OK	0.224825	0.383678	0.771092	0.277614	0.6515	0.955049	1.70656101936653	NO
Emx1	Emx1	13796	empty spiracles homeobox 1	chr6:85137924-85154457	Non_10hr_Leptin	Non_10hr_PBS	OK	0.405158	0.691323	0.770874	1.67753	0.02095	0.305301	1.70630316709347	NO
Cyp11a1	Cyp11a1	13070	cytochrome P450, family 11, subfamily a, polypeptide 1	chr9:57862823-57874830	Non_10hr_Leptin	Non_10hr_PBS	OK	0.456423	0.777962	0.769327	1.98853	0.00355	0.107049	1.70447448106955	NO
Tmem210	Tmem210	78217	transmembrane protein 210	chr2:25143664-25144707	Non_10hr_Leptin	Non_10hr_PBS	OK	0.322154	0.547041	0.763901	1.10314	0.212	0.751458	1.6980759642554	NO
Chrna2	Chrna2	110902	cholinergic receptor, nicotinic, alpha polypeptide 2 (neuronal)	chr14:66759796-66771785	Non_10hr_Leptin	Non_10hr_PBS	OK	0.230785	0.389532	0.755191	1.89639	0.003	0.097622	1.68785503447287	NO
Snora41	Snora41	100217464	small nucleolar RNA, H/ACA box 41	chr1:63223404-63227060	Non_10hr_Leptin	Non_10hr_PBS	OK	9.54154	16.0753	0.752549	0.0571398	0.54895	0.926768	1.68476690274185	NO
Hes7	Hes7	84653	hairy and enhancer of split 7 (Drosophila)	chr11:68933954-68936761	Non_10hr_Leptin	Non_10hr_PBS	OK	0.813745	1.36484	0.746082	2.19974	0.00995	0.202085	1.6772316967833	NO
Gpx6	Gpx6	75512	glutathione peroxidase 6	chr13:21404071-21411493	Non_10hr_Leptin	Non_10hr_PBS	OK	0.296804	0.49778	0.745997	1.43176	0.0421	0.413625	1.67713288137845	NO
Mir212	Mir212	387208	microRNA 212	chr11:74986889-74986980	Non_10hr_Leptin	Non_10hr_PBS	OK	30.0942	50.3582	0.74274	25.7492	0.53895	0.923789	1.67335088979373	NO
BB031773	BB031773	100473	expressed sequence BB031773	chr4:102658983-102684570	Non_10hr_Leptin	Non_10hr_PBS	OK	0.260327	0.433938	0.737163	1.68719	0.00345	0.105757	1.66689473443158	NO
4930488L21Rik	4930488L21Rik	75809	RIKEN cDNA 4930488L21 gene	chr8:96334737-96493288	Non_10hr_Leptin	Non_10hr_PBS	OK	0.322519	0.537012	0.73557	0.127552	0.84295	0.983069	1.66505519262126	NO
Mir3070a	Mir3070a	100526472	microRNA 3070a	chr12:110826152-110826241	Non_10hr_Leptin	Non_10hr_PBS	OK	60.7803	101.191	0.7354	36.6483	0.4177	0.881515	1.66485900236745	NO
Pigh	Pigh	110417	phosphatidylinositol glycan anchor biosynthesis, class H	chr12:80130149-80190657	Non_10hr_Leptin	Non_10hr_PBS	OK	6.59528	10.9263	0.728298	1.44951	0.0183	0.284611	1.6566834883251	NO
BC061194	BC061194	381350	cDNA sequence BC061194	chr2:18620648-18671232	Non_10hr_Leptin	Non_10hr_PBS	OK	0.25382	0.420465	0.728178	1.42183	0.03245	0.37015	1.65654569499716	NO
Klc3	Klc3	232943	kinesin light chain 3	chr7:19967387-19985205	Non_10hr_Leptin	Non_10hr_PBS	OK	2.18612	3.61512	0.725669	1.38262	0.01945	0.291474	1.65366728963436	NO
Fchsd1	Fchsd1	319262	FCH and double SH3 domains 1	chr18:38115212-38129385	Non_10hr_Leptin	Non_10hr_PBS	OK	12.3839	20.4691	0.724981	1.81185	0.00705	0.16595	1.65287886808686	NO
Fscn2	Fscn2	238021	fascin homolog 2, actin-bundling protein, retinal (Strongylocentrotus purpuratus)	chr11:120222847-120229487	Non_10hr_Leptin	Non_10hr_PBS	OK	0.259956	0.428852	0.722213	1.45805	0.0285	0.351057	1.64971064309697	NO
Gm765	Gm765	330390	predicted gene 765	chr6:98188007-98292748	Non_10hr_Leptin	Non_10hr_PBS	OK	0.513543	0.847182	0.722187	1.54536	0.04125	0.411167	1.64968091256557	NO
Pcdhgc5	Pcdhgc5	93708	protocadherin gamma subfamily C, 5	chr18:37089938-38001526	Non_10hr_Leptin	Non_10hr_PBS	OK	3.68297	6.07383	0.721737	0.952245	0.09925	0.582209	1.64916643055437	NO
Lypd1	Lypd1	72585	Ly6/Plaur domain containing 1	chr1:127573572-127808791	Non_10hr_Leptin	Non_10hr_PBS	OK	23.4883	38.5643	0.715324	1.62339	0.0221	0.315234	1.64185190280546	NO
Tstd2	Tstd2	272027	thiosulfate sulfurtransferase (rhodanese)-like domain containing 2	chr4:46052093-46151347	Non_10hr_Leptin	Non_10hr_PBS	OK	5.45369	8.94508	0.713861	1.57179	0.0193	0.29129	1.64018778685635	NO
A230020J21Rik	A230020J21Rik	100125339	RIKEN cDNA A230020J21 gene	chr1:192829710-192853660	Non_10hr_Leptin	Non_10hr_PBS	OK	0.929374	1.52431	0.713828	0.848465	0.1777	0.711665	1.64015026986461	NO
Gm10863	Gm10863	100041655	predicted gene 10863	chr15:78996495-79046831	Non_10hr_Leptin	Non_10hr_PBS	OK	0.928399	1.51847	0.709807	1.89347	0.02435	0.326505	1.63558529812114	NO
Wnt6	Wnt6	22420	wingless-related MMTV integration site 6	chr1:74818465-74831893	Non_10hr_Leptin	Non_10hr_PBS	OK	0.464853	0.759196	0.707699	2.02076	0.00385	0.113326	1.63319720081488	NO
Msmp	Msmp	100039672	microseminoprotein, prostate associated	chr4:43575505-43600359	Non_10hr_Leptin	Non_10hr_PBS	OK	7.62486	12.3805	0.699286	0.627884	0.2865	0.81139	1.62370101269244	NO
Gm10818	Gm10818	675921	Tnk2 opposite strand transcript	chr16:32644728-32683579	Non_10hr_Leptin	Non_10hr_PBS	OK	0.561066	0.910533	0.698539	0.21683	0.72735	0.967048	1.62286050886672	NO
Gm11968	Gm11968	100042173	ribosomal protein S15A, pseudogene 6	chr11:6005694-6100454	Non_10hr_Leptin	Non_10hr_PBS	OK	2.89528	4.69563	0.697616	0.431216	0.45995	0.897995	1.6218225755891	NO
Mgst2	Mgst2	211666	microsomal glutathione S-transferase 2	chr3:51465114-51486597	Non_10hr_Leptin	Non_10hr_PBS	OK	0.399745	0.647423	0.695627	1.19463	0.1647	0.697725	1.61958815849257	NO
Krt28	Krt28	70843	keratin 28	chr11:99226320-99236217	Non_10hr_Leptin	Non_10hr_PBS	OK	0.224494	0.362727	0.692206	1.22521	0.0674	0.506146	1.61575224929653	NO
D630032N06Rik	D630032N06Rik	654810	RIKEN cDNA D630032N06 gene	chr11:85048667-85051806	Non_10hr_Leptin	Non_10hr_PBS	OK	0.305655	0.493363	0.690748	0.982446	0.2297	0.764594	1.61412018102529	NO
Nr2c2ap	Nr2c2ap	75692	nuclear receptor 2C2-associated protein	chr8:72654704-72663096	Non_10hr_Leptin	Non_10hr_PBS	OK	13.229	21.3242	0.688783	1.32735	0.0447	0.425066	1.61192319064768	NO
Rcn3	Rcn3	52377	reticulocalbin 3, EF-hand calcium binding domain	chr7:52338283-52347583	Non_10hr_Leptin	Non_10hr_PBS	OK	0.796791	1.28304	0.687294	2.1213	0.00275	0.0931728	1.61026038915864	NO
Abi3bp	Abi3bp	320712	ABI gene family, member 3 (NESH) binding protein	chr16:56477958-56690248	Non_10hr_Leptin	Non_10hr_PBS	OK	0.238804	0.38444	0.686933	1.60284	0.00285	0.0944007	1.60985751033716	NO
Atoh8	Atoh8	71093	atonal homolog 8 (Drosophila)	chr6:72156171-72185571	Non_10hr_Leptin	Non_10hr_PBS	OK	0.437129	0.703131	0.685734	2.00533	0.0031	0.0993476	1.60852014018217	NO
AA465934	AA465934	613254	expressed sequence AA465934	chr11:83105200-83112479	Non_10hr_Leptin	Non_10hr_PBS	OK	38.1504	61.1929	0.681667	1.44748	0.3093	0.826742	1.60399205971669	NO
Dao	Dao	13142	D-amino acid oxidase	chr5:114453834-114475469	Non_10hr_Leptin	Non_10hr_PBS	OK	0.306914	0.491686	0.679906	1.46862	0.0299	0.359918	1.60203536982645	NO
Mir486	Mir486	723876	microRNA 486	chr8:24085353-24260968	Non_10hr_Leptin	Non_10hr_PBS	OK	1.69133	2.70575	0.677874	0.0576612	0.71825	0.966723	1.59978053126007	NO
Cox8b	Cox8b	12869	cytochrome c oxidase subunit VIIIb	chr7:148084840-148086345	Non_10hr_Leptin	Non_10hr_PBS	OK	1.15383	1.83773	0.671491	1.87108	0.1409	0.660148	1.59271816348655	NO
Ly6g6d	Ly6g6d	114654	lymphocyte antigen 6 complex, locus G6D	chr17:35208292-35211409	Non_10hr_Leptin	Non_10hr_PBS	OK	1.29285	2.05532	0.668809	2.03292	0.02485	0.328802	1.58976001786939	NO
Ccdc17	Ccdc17	622665	coiled-coil domain containing 17	chr4:116230331-116272871	Non_10hr_Leptin	Non_10hr_PBS	OK	1.13135	1.79794	0.6683	0.751003	0.17945	0.713463	1.58919923052529	NO
G630025P09Rik	G630025P09Rik	74341	RIKEN cDNA G630025P09 gene	chr11:69617096-69619540	Non_10hr_Leptin	Non_10hr_PBS	OK	0.534554	0.848746	0.666997	1.61285	0.0056	0.145208	1.58776456019629	NO
4833422C13Rik	4833422C13Rik	373852	RIKEN cDNA 4833422C13 gene	chr13:91600701-91925753	Non_10hr_Leptin	Non_10hr_PBS	OK	5.56956	8.83137	0.665075	1.17949	0.06535	0.499779	1.58565070277651	NO
Egfl8	Egfl8	81701	EGF-like domain 8	chr17:34742805-34752916	Non_10hr_Leptin	Non_10hr_PBS	OK	0.270433	0.428343	0.663496	0.221669	0.72125	0.966738	1.58391619011706	NO
Ccl5	Ccl5	20304	chemokine (C-C motif) ligand 5	chr11:83339280-83344020	Non_10hr_Leptin	Non_10hr_PBS	OK	0.430928	0.682528	0.663443	1.1883	0.2159	0.752824	1.58385800317267	NO
Gtse1	Gtse1	29870	G two S phase expressed protein 1	chr15:85690136-85707003	Non_10hr_Leptin	Non_10hr_PBS	OK	0.210484	0.333157	0.662492	1.29653	0.02355	0.321455	1.58281429498724	NO
Pik3c2g	Pik3c2g	18705	phosphatidylinositol 3-kinase, C2 domain containing, gamma polypeptide	chr6:139535771-139917804	Non_10hr_Leptin	Non_10hr_PBS	OK	0.278876	0.441154	0.66166	1.5975	0.00525	0.139554	1.58190175158647	NO
LOC100272221	LOC100272221	100272221	predicted gene, 17801	chr17:25397455-25412473	Non_10hr_Leptin	Non_10hr_PBS	OK	0.638673	1.00926	0.660145	0.223914	0.71505	0.966645	1.58024144003092	NO
A930003A15Rik	A930003A15Rik	68162	RIKEN cDNA A930003A15 gene	chr16:19876660-19884367	Non_10hr_Leptin	Non_10hr_PBS	OK	0.90479	1.42674	0.657067	1.54242	0.00805	0.181137	1.57687357777891	NO
Pdzk1ip1	Pdzk1ip1	67182	PDZK1 interacting protein 1	chr4:114761312-114766499	Non_10hr_Leptin	Non_10hr_PBS	OK	0.480192	0.756319	0.655383	0.90663	0.0647	0.49853	1.57503403038357	NO
Krt20	Krt20	66809	keratin 20	chr11:99289716-99299467	Non_10hr_Leptin	Non_10hr_PBS	OK	0.299574	0.471538	0.654462	1.41342	0.02415	0.325355	1.57402886756388	NO
B230206H07Rik	B230206H07Rik	320871	RIKEN cDNA B230206H07 gene	chr7:148524900-148551009	Non_10hr_Leptin	Non_10hr_PBS	OK	2.13718	3.35994	0.652728	1.7288	0.00235	0.0828431	1.57213815164681	NO
Osgin1	Osgin1	71839	oxidative stress induced growth inhibitor 1	chr8:121961061-121970156	Non_10hr_Leptin	Non_10hr_PBS	OK	0.296139	0.464554	0.649573	1.46184	0.0276	0.343978	1.56870383177061	NO
H2-Ab1	H2-Ab1	14961	histocompatibility 2, class II antigen A, beta 1	chr17:34400171-34406363	Non_10hr_Leptin	Non_10hr_PBS	OK	0.699495	1.09486	0.646362	1.77431	0.0144	0.247626	1.56521625713904	NO
Tbc1d10c	Tbc1d10c	108995	TBC1 domain family, member 10c	chr19:4184356-4191047	Non_10hr_Leptin	Non_10hr_PBS	OK	0.298953	0.467283	0.644378	1.40339	0.0371	0.392017	1.56306524485096	NO
Neu2	Neu2	23956	neuraminidase 2	chr1:89470601-89494415	Non_10hr_Leptin	Non_10hr_PBS	OK	0.809121	1.26394	0.643505	1.71514	0.0024	0.0836104	1.56211969284932	NO
Fam180a	Fam180a	208164	family with sequence similarity 180, member A	chr6:35262745-35276141	Non_10hr_Leptin	Non_10hr_PBS	OK	0.387397	0.603958	0.640636	1.45393	0.02905	0.355173	1.5590162870977	NO
Tmem40	Tmem40	94346	transmembrane protein 40	chr6:115679156-115712484	Non_10hr_Leptin	Non_10hr_PBS	OK	0.258155	0.400983	0.635302	0.681072	0.15665	0.686201	1.55326286118447	NO
Lrmp	Lrmp	16970	lymphoid-restricted membrane protein	chr6:145070258-145159490	Non_10hr_Leptin	Non_10hr_PBS	OK	0.315534	0.489851	0.634546	1.05999	0.0888	0.558565	1.55244913473895	NO
Opn4	Opn4	30044	opsin 4 (melanopsin)	chr14:35403803-35413328	Non_10hr_Leptin	Non_10hr_PBS	OK	0.628313	0.974636	0.633381	1.8201	0.00255	0.087803	1.55119601252753	NO
Pcdha11	Pcdha11	12942	protocadherin alpha 11	chr18:37089938-38001526	Non_10hr_Leptin	Non_10hr_PBS	OK	0.550841	0.853849	0.632344	0.334388	0.5704	0.932697	1.55008142334846	NO
Il1r2	Il1r2	16178	interleukin 1 receptor, type II	chr1:40141612-40182070	Non_10hr_Leptin	Non_10hr_PBS	OK	0.240841	0.372712	0.629977	1.1038	0.09535	0.574818	1.54754032186188	NO
Ucn	Ucn	22226	urocortin	chr5:31440361-31441268	Non_10hr_Leptin	Non_10hr_PBS	OK	1.30706	2.0214	0.62903	1.98683	0.0325	0.37015	1.54652483365612	NO
Prdm6	Prdm6	225518	PR domain containing 6	chr18:53624199-53735511	Non_10hr_Leptin	Non_10hr_PBS	OK	0.257663	0.396531	0.621949	1.49418	0.0252	0.331565	1.53895281643818	NO
Fxyd3	Fxyd3	17178	FXYD domain-containing ion transport regulator 3	chr7:31844953-31861716	Non_10hr_Leptin	Non_10hr_PBS	OK	1.80763	2.78088	0.621438	0.592159	0.3154	0.831408	1.53840781863077	NO
Foxc2	Foxc2	14234	forkhead box C2	chr8:123640070-123642794	Non_10hr_Leptin	Non_10hr_PBS	OK	0.676906	1.0413	0.621352	2.22453	0.0024	0.0836104	1.53831611586241	NO
Hspb2	Hspb2	69253	heat shock protein 2	chr9:50559176-50560459	Non_10hr_Leptin	Non_10hr_PBS	OK	0.761701	1.17096	0.620399	0.896383	0.112	0.608987	1.53730028706896	NO
Npr1	Npr1	18160	natriuretic peptide receptor 1	chr3:90254513-90269788	Non_10hr_Leptin	Non_10hr_PBS	OK	0.456892	0.702106	0.619836	2.00518	0.00155	0.0625321	1.53670048518299	NO
Disc1	Disc1	244667	disrupted in schizophrenia 1	chr8:127578094-127785051	Non_10hr_Leptin	Non_10hr_PBS	OK	0.234412	0.359697	0.617735	1.17127	0.03215	0.37015	1.53446421358406	NO
Iqcj-schip1	Iqcj-schip1	100505386	predicted gene, 21949	chr3:67696141-68430404	Non_10hr_Leptin	Non_10hr_PBS	OK	2.92965	4.49411	0.617308	0.75847	0.1812	0.715808	1.53401011951236	NO
Gm14378	Gm14378	100044509	predicted gene 14378	chr8:4248213-4251423	Non_10hr_Leptin	Non_10hr_PBS	OK	1.32547	2.03321	0.617254	2.22427	0.0053	0.14063	1.5339527026683	NO
B3gnt9-ps	B3gnt9-ps	97440	UDP-GlcNAc:betaGal beta-1,3-N-acetylglucosaminyltransferase 9	chr8:107749087-107779051	Non_10hr_Leptin	Non_10hr_PBS	OK	2.83881	4.34499	0.614069	1.10102	0.07275	0.521974	1.53056997088009	NO
Mdfi	Mdfi	17240	MyoD family inhibitor	chr17:47952280-47971640	Non_10hr_Leptin	Non_10hr_PBS	OK	0.387139	0.592228	0.613302	1.14904	0.0528	0.457931	1.52975646897652	NO
Sco2	Sco2	100126824	SCO cytochrome oxidase deficient homolog 2 (yeast)	chr15:89186152-89207468	Non_10hr_Leptin	Non_10hr_PBS	OK	16.7241	25.5807	0.613127	1.15342	0.0477	0.437034	1.52957091961329	NO
Nrn1l	Nrn1l	234700	neuritin 1-like	chr8:108417469-108418915	Non_10hr_Leptin	Non_10hr_PBS	OK	2.62974	4.01551	0.610665	2.53965	0.00715	0.166976	1.52696288943423	NO
Stap2	Stap2	106766	signal transducing adaptor family member 2	chr17:56136501-56144991	Non_10hr_Leptin	Non_10hr_PBS	OK	0.237224	0.362008	0.609771	1.11629	0.09095	0.562257	1.52601696398767	NO
Dlx1as	Dlx1as	111970	distal-less homeobox 1, opposite strand	chr2:71367501-71375948	Non_10hr_Leptin	Non_10hr_PBS	OK	5.4246	8.25265	0.60534	1.20604	0.04815	0.438814	1.52133724460792	NO
Ggnbp1	Ggnbp1	70772	gametogenetin binding protein 1	chr17:27166203-27173323	Non_10hr_Leptin	Non_10hr_PBS	OK	0.805452	1.22424	0.604014	1.89719	0.0063	0.157298	1.51993960591589	NO
1700058G18Rik	1700058G18Rik	67342	Kcnmb4 opposite strand transcript 1	chr10:115854923-115910579	Non_10hr_Leptin	Non_10hr_PBS	OK	10.1505	15.4247	0.603691	1.19152	0.0427	0.41648	1.51959934998832	NO
Gpr15	Gpr15	71223	G protein-coupled receptor 15	chr16:58717547-58718837	Non_10hr_Leptin	Non_10hr_PBS	OK	0.83488	1.2665	0.601202	1.81995	0.00995	0.202085	1.51697993155862	NO
Nanos3	Nanos3	244551	nanos homolog 3 (Drosophila)	chr8:86697631-86700451	Non_10hr_Leptin	Non_10hr_PBS	OK	1.13375	1.71794	0.599578	1.74554	0.0299	0.359918	1.51527327195872	NO
Mamstr	Mamstr	74490	MEF2 activating motif and SAP domain containing transcriptional regulator	chr7:52895346-52901138	Non_10hr_Leptin	Non_10hr_PBS	OK	0.746426	1.12929	0.597345	1.99612	0.00215	0.0772643	1.51292974965994	NO
Yipf2	Yipf2	74766	Yip1 domain family, member 2	chr9:21351337-21400391	Non_10hr_Leptin	Non_10hr_PBS	OK	14.0035	21.1725	0.596404	1.16118	0.07625	0.533534	1.51194326072043	NO
4933430H15Rik	4933430H15Rik	74485	leucine rich repeat containing 71	chr3:87422672-87552545	Non_10hr_Leptin	Non_10hr_PBS	OK	3.76052	5.67453	0.593571	1.15715	0.04905	0.441748	1.50897719212996	NO
Cenpo	Cenpo	52504	centromere protein O	chr12:4133396-4234294	Non_10hr_Leptin	Non_10hr_PBS	OK	2.49934	3.76733	0.591999	1.1296	0.06145	0.48863	1.5073338647538	NO
Ropn1	Ropn1	76378	ropporin, rhophilin associated protein 1	chr16:34651296-34678696	Non_10hr_Leptin	Non_10hr_PBS	OK	0.327763	0.493764	0.591168	1.00491	0.1633	0.695375	1.50646588245342	NO
Ntf3	Ntf3	18205	neurotrophin 3	chr6:126051429-126116762	Non_10hr_Leptin	Non_10hr_PBS	OK	0.432843	0.651754	0.590484	1.10995	0.04385	0.420222	1.50575181717643	NO
Krt73	Krt73	223915	keratin 73	chr15:101623738-101632763	Non_10hr_Leptin	Non_10hr_PBS	OK	0.33016	0.496625	0.58899	1.40401	0.0292	0.356125	1.50419332507893	NO
Tes	Tes	21753	testis derived transcript	chr6:17015148-17055825	Non_10hr_Leptin	Non_10hr_PBS	OK	0.630078	0.94259	0.581099	1.85288	0.00355	0.107049	1.49598841191506	NO
Kcnrg	Kcnrg	328424	potassium channel regulator	chr14:62217062-62301210	Non_10hr_Leptin	Non_10hr_PBS	OK	0.480749	0.718938	0.580582	0.502675	0.3802	0.865904	1.49545240990338	NO
Aldh3a1	Aldh3a1	11670	aldehyde dehydrogenase family 3, subfamily A1	chr11:61022243-61031918	Non_10hr_Leptin	Non_10hr_PBS	OK	0.589478	0.878738	0.575995	1.37848	0.0165	0.266993	1.49070522039936	NO
Notum	Notum	77583	notum pectinacetylesterase homolog (Drosophila)	chr11:120515102-120522151	Non_10hr_Leptin	Non_10hr_PBS	OK	0.572901	0.85391	0.575797	1.73186	0.0096	0.198239	1.49050064537007	NO
3110039M20Rik	3110039M20Rik	67293	RIKEN cDNA 3110039M20 gene	chr12:50490638-50508333	Non_10hr_Leptin	Non_10hr_PBS	OK	1.17588	1.75213	0.575378	1.68996	0.0234	0.321455	1.4900678241069	NO
A430110N23Rik	A430110N23Rik	269855	scavenger receptor cysteine rich domain containing (5 domains)	chr7:4877445-4896399	Non_10hr_Leptin	Non_10hr_PBS	OK	0.243957	0.363246	0.574324	1.55764	0.0121	0.225918	1.48897961219475	NO
Ephb4	Ephb4	13846	Eph receptor B4	chr5:137791336-137815750	Non_10hr_Leptin	Non_10hr_PBS	OK	0.338411	0.503143	0.572193	1.68852	0.0047	0.128867	1.48678186894908	NO
H2-Aa	H2-Aa	14960	histocompatibility 2, class II antigen A, alpha	chr17:34419695-34424716	Non_10hr_Leptin	Non_10hr_PBS	OK	1.28206	1.89715	0.565371	1.88677	0.0088	0.190208	1.47976799391625	NO
Vrk2	Vrk2	69922	vaccinia related kinase 2	chr11:26287083-26493920	Non_10hr_Leptin	Non_10hr_PBS	OK	0.975738	1.44311	0.564618	0.967388	0.0843	0.548636	1.47899584559057	NO
Gjd3	Gjd3	353155	gap junction protein, delta 3	chr11:98843493-98844330	Non_10hr_Leptin	Non_10hr_PBS	OK	1.13491	1.67627	0.562684	1.92501	0.0433	0.418199	1.47701451100098	NO
Arhgap9	Arhgap9	216445	Rho GTPase activating protein 9	chr10:126760782-126778635	Non_10hr_Leptin	Non_10hr_PBS	OK	0.360802	0.532757	0.562272	0.711091	0.29325	0.813998	1.47659277038457	NO
Col8a2	Col8a2	329941	collagen, type VIII, alpha 2	chr4:125964037-125991574	Non_10hr_Leptin	Non_10hr_PBS	OK	0.256483	0.378581	0.561739	1.58059	0.01135	0.219098	1.47604734771365	NO
Cox4i2	Cox4i2	84682	cytochrome c oxidase subunit IV isoform 2	chr2:152579908-152590773	Non_10hr_Leptin	Non_10hr_PBS	OK	2.03489	2.99791	0.559006	2.07579	0.0106	0.21038	1.4732538128941	NO
Prg4	Prg4	96875	proteoglycan 4 (megakaryocyte stimulating factor, articular superficial zone protein)	chr1:152208440-152313295	Non_10hr_Leptin	Non_10hr_PBS	OK	1.02316	1.50602	0.557703	0.364578	0.5265	0.918746	1.47192381380283	NO
Snord35b	Snord35b	27212	small nucleolar RNA, C/D box 35B	chr7:52377757-52379759	Non_10hr_Leptin	Non_10hr_PBS	OK	35.2726	51.857	0.55599	0.0374454	0.4095	0.878449	1.47017714586229	NO
Oaf	Oaf	102644	OAF homolog (Drosophila)	chr9:43029360-43047899	Non_10hr_Leptin	Non_10hr_PBS	OK	0.51883	0.762623	0.55571	1.67634	0.0091	0.192203	1.46989183978926	NO
Pear1	Pear1	73182	platelet endothelial aggregation receptor 1	chr3:87553018-87572875	Non_10hr_Leptin	Non_10hr_PBS	OK	0.245183	0.359224	0.551026	1.41643	0.01475	0.250135	1.46512727864331	NO
Gbp11	Gbp11	634650	guanylate binding protein 11	chr5:105752044-105775491	Non_10hr_Leptin	Non_10hr_PBS	OK	0.261337	0.382602	0.549936	1.2727	0.03635	0.388871	1.46402074846639	NO
Ccl6	Ccl6	20305	chemokine (C-C motif) ligand 6	chr11:83395562-83437195	Non_10hr_Leptin	Non_10hr_PBS	OK	0.398568	0.58248	0.547381	0.72676	0.2005	0.739747	1.46143027535862	NO
Epyc	Epyc	13516	epiphycan	chr10:97106701-97429724	Non_10hr_Leptin	Non_10hr_PBS	OK	0.298223	0.434234	0.542082	0.903144	0.16395	0.696341	1.45607230698513	NO
Pdzd9	Pdzd9	67983	PDZ domain containing 9	chr7:127778702-127813857	Non_10hr_Leptin	Non_10hr_PBS	OK	2.94254	4.27982	0.540488	0.370323	0.5147	0.913243	1.45446441518136	NO
Vil1	Vil1	22349	villin 1	chr1:74455957-74634602	Non_10hr_Leptin	Non_10hr_PBS	OK	0.401424	0.58327	0.539037	0.320322	0.62535	0.945558	1.45300231343843	NO
Fzd2	Fzd2	57265	frizzled homolog 2 (Drosophila)	chr11:102465744-102469372	Non_10hr_Leptin	Non_10hr_PBS	OK	1.0158	1.47478	0.53788	2.22324	0.0011	0.0501126	1.4518375144319	NO
Cdca3	Cdca3	14793	cell division cycle associated 3	chr6:124780193-124783719	Non_10hr_Leptin	Non_10hr_PBS	OK	0.621411	0.901331	0.53651	1.44578	0.0281	0.348741	1.45045948703161	NO
Pla2g4a	Pla2g4a	18783	phospholipase A2, group IVA (cytosolic, calcium-dependent)	chr1:151676751-151808414	Non_10hr_Leptin	Non_10hr_PBS	OK	0.76982	1.11632	0.536157	1.81178	0.00335	0.103766	1.45010463063459	NO
Gm10754	Gm10754	100038699	predicted gene 10754	chr10:97106701-97429724	Non_10hr_Leptin	Non_10hr_PBS	OK	0.296433	0.429858	0.536153	0.742587	0.17275	0.704611	1.45010061009641	NO
A230073K19Rik	A230073K19Rik	613263	RIKEN cDNA A230073K19 gene	chr7:66484119-66562097	Non_10hr_Leptin	Non_10hr_PBS	OK	1.26043	1.82762	0.536049	0.915658	0.10625	0.59679	1.44999608001657	NO
Igfbpl1	Igfbpl1	75426	insulin-like growth factor binding protein-like 1	chr4:45822378-45839699	Non_10hr_Leptin	Non_10hr_PBS	OK	0.325011	0.470518	0.533761	1.39388	0.03045	0.363876	1.44769832365847	NO
Gata2	Gata2	14461	GATA binding protein 2	chr6:88148657-88157026	Non_10hr_Leptin	Non_10hr_PBS	OK	0.827282	1.19549	0.531155	1.92457	0.00245	0.0849525	1.44508564642503	NO
Angptl6	Angptl6	70726	angiopoietin-like 6	chr9:20673085-20684154	Non_10hr_Leptin	Non_10hr_PBS	OK	8.86729	12.8015	0.529753	1.00349	0.10795	0.598947	1.44368200538714	NO
Crlf1	Crlf1	12931	cytokine receptor-like factor 1	chr8:73017054-73027980	Non_10hr_Leptin	Non_10hr_PBS	OK	0.314858	0.454114	0.528355	1.16882	0.0961	0.576522	1.44228372658834	NO
Prss23	Prss23	76453	protease, serine, 23	chr7:96656294-96666096	Non_10hr_Leptin	Non_10hr_PBS	OK	0.443118	0.638648	0.527331	1.58149	0.0089	0.190424	1.44126038175132	NO
Rangrf	Rangrf	57785	RAN guanine nucleotide release factor	chr11:68781632-68787322	Non_10hr_Leptin	Non_10hr_PBS	OK	5.48335	7.8991	0.52663	0.350885	0.55945	0.928838	1.44056024895641	NO
Bves	Bves	23828	blood vessel epicardial substance	chr10:45055567-45089514	Non_10hr_Leptin	Non_10hr_PBS	OK	0.31897	0.459228	0.52579	1.11985	0.09315	0.567563	1.4397217360585	NO
Wdr86	Wdr86	269633	WD repeat domain 86	chr5:24218086-24236498	Non_10hr_Leptin	Non_10hr_PBS	OK	0.261704	0.376749	0.525666	1.08412	0.1111	0.606544	1.43959799693258	NO
Rps19-ps3	Rps19-ps3	277692	ribosomal protein S19, pseudogene 3	chr4:147195885-147196311	Non_10hr_Leptin	Non_10hr_PBS	OK	2.88298	4.14266	0.522993	2.12664	0.04715	0.43596	1.43693320448375	NO
BC048943	BC048943	217874	cDNA sequence BC048943	chr12:113209769-113307065	Non_10hr_Leptin	Non_10hr_PBS	OK	1.84864	2.65534	0.522432	1.06924	0.05855	0.479258	1.43637455363021	NO
Sult5a1	Sult5a1	57429	sulfotransferase family 5A, member 1	chr8:125666746-125682180	Non_10hr_Leptin	Non_10hr_PBS	OK	0.309109	0.443593	0.521124	0.966111	0.15555	0.683607	1.43507287417896	NO
Rapsn	Rapsn	19400	receptor-associated protein of the synapse	chr2:90875783-90885886	Non_10hr_Leptin	Non_10hr_PBS	OK	0.37139	0.532943	0.521045	1.19909	0.07735	0.533909	1.43499429370984	NO
Lhb	Lhb	16866	luteinizing hormone beta	chr7:52676315-52677224	Non_10hr_Leptin	Non_10hr_PBS	OK	0.504892	0.724023	0.520059	1.00404	0.3208	0.835785	1.43401389179515	NO
Ntrk1	Ntrk1	18211	neurotrophic tyrosine kinase, receptor, type 1	chr3:87582165-87599084	Non_10hr_Leptin	Non_10hr_PBS	OK	0.992307	1.42275	0.519829	1.93505	0.00405	0.116436	1.43378529399983	NO
Agmat	Agmat	75986	agmatine ureohydrolase (agmatinase)	chr4:141302589-141315178	Non_10hr_Leptin	Non_10hr_PBS	OK	0.562009	0.805539	0.51936	1.34657	0.04985	0.445431	1.43331926618773	NO
Krtap17-1	Krtap17-1	77914	keratin associated protein 17-1	chr11:99854547-99855308	Non_10hr_Leptin	Non_10hr_PBS	OK	0.699523	1.00223	0.518765	1.25666	0.1198	0.625304	1.43272825485043	NO
Htr1d	Htr1d	15552	5-hydroxytryptamine (serotonin) receptor 1D	chr4:135979438-136000317	Non_10hr_Leptin	Non_10hr_PBS	OK	1.11465	1.59695	0.518735	1.99174	0.0022	0.0786792	1.43269846241368	NO
F12	F12	58992	coagulation factor XII (Hageman factor)	chr13:55519326-55528163	Non_10hr_Leptin	Non_10hr_PBS	OK	0.270172	0.386966	0.518331	1.11066	0.09175	0.563746	1.43229731793931	NO
Ppm1j	Ppm1j	71887	protein phosphatase 1J	chr3:104583973-104588935	Non_10hr_Leptin	Non_10hr_PBS	OK	1.10187	1.57733	0.517537	1.81503	0.00725	0.16825	1.43150925729625	NO
2310001K24Rik	2310001K24Rik	69517	RIKEN cDNA 2310001K24 gene	chr2:163294438-163298739	Non_10hr_Leptin	Non_10hr_PBS	OK	0.396171	0.566864	0.516878	0.242815	0.7081	0.966331	1.43085551610375	NO
Wdr62	Wdr62	233064	WD repeat domain 62	chr7:31025156-31065440	Non_10hr_Leptin	Non_10hr_PBS	OK	0.281949	0.403391	0.516746	1.50834	0.01155	0.220373	1.4307246053551	NO
Acp5	Acp5	11433	acid phosphatase 5, tartrate resistant	chr9:21931170-21940190	Non_10hr_Leptin	Non_10hr_PBS	OK	0.371735	0.529983	0.511671	0.828238	0.1024	0.590625	1.42570055580428	NO
Islr	Islr	26968	immunoglobulin superfamily containing leucine-rich repeat	chr9:58004070-58007028	Non_10hr_Leptin	Non_10hr_PBS	OK	1.65596	2.35732	0.509474	1.84486	0.0014	0.0600823	1.42353108806008	NO
Grhl3	Grhl3	230824	grainyhead-like 3 (Drosophila)	chr4:135097802-135129535	Non_10hr_Leptin	Non_10hr_PBS	OK	0.342016	0.486841	0.509388	1.34119	0.03265	0.37015	1.42344623296507	NO
Nrtn	Nrtn	18188	neurturin	chr17:56890747-56896953	Non_10hr_Leptin	Non_10hr_PBS	OK	3.92539	5.58754	0.509379	2.56749	0.00275	0.0931728	1.42343735307308	NO
Pcdhb6	Pcdhb6	93877	protocadherin beta 6	chr18:37089938-38001526	Non_10hr_Leptin	Non_10hr_PBS	OK	0.464788	0.661408	0.508968	0.159744	0.79425	0.976291	1.42303189702703	NO
Foxd1	Foxd1	15229	forkhead box D1	chr13:99124199-99126660	Non_10hr_Leptin	Non_10hr_PBS	OK	1.29812	1.84666	0.508493	2.2569	0.00365	0.109176	1.42256344813851	NO
Ntng2	Ntng2	171171	netrin G2	chr2:29050340-29108513	Non_10hr_Leptin	Non_10hr_PBS	OK	3.72596	5.29577	0.507227	1.75301	0.0037	0.110226	1.42131566166253	NO
Grp	Grp	225642	gastrin releasing peptide	chr18:66033147-66046233	Non_10hr_Leptin	Non_10hr_PBS	OK	3.24997	4.61822	0.506908	2.13905	0.00455	0.126393	1.42100142368401	NO
Ikbke	Ikbke	56489	inhibitor of kappaB kinase epsilon	chr1:133151178-133176140	Non_10hr_Leptin	Non_10hr_PBS	OK	0.25648	0.364271	0.506165	1.24425	0.0435	0.418493	1.42026978449444	NO
Wfdc1	Wfdc1	67866	WAP four-disulfide core domain 1	chr8:122190264-122211920	Non_10hr_Leptin	Non_10hr_PBS	OK	1.17386	1.66603	0.50515	1.66246	0.0177	0.278498	1.41927091307413	NO
Pparg	Pparg	19016	peroxisome proliferator activated receptor gamma	chr6:115311238-115440419	Non_10hr_Leptin	Non_10hr_PBS	OK	0.40094	0.568433	0.503604	1.06952	0.05515	0.46649	1.41775082910996	NO
Flt1	Flt1	14254	FMS-like tyrosine kinase 1	chr5:148373771-148537564	Non_10hr_Leptin	Non_10hr_PBS	OK	0.302833	0.428931	0.502223	1.61361	0.0062	0.156118	1.41639435595008	NO
Snord69	Snord69	100217431	small nucleolar RNA, C/D box 69	chr14:31813011-31832275	Non_10hr_Leptin	Non_10hr_PBS	OK	1099.45	1555.92	0.500984	0.0759246	0.84735	0.983069	1.41517846540821	NO
Mir101a	Mir101a	387143	microRNA 101a	chr4:101019549-101019632	Non_10hr_Leptin	Non_10hr_PBS	OK	54.1528	76.6204	0.500693	25.5625	0.7101	0.966348	1.4148930444484	NO
2200002D01Rik	2200002D01Rik	72275	RIKEN cDNA 2200002D01 gene	chr7:30023341-30033486	Non_10hr_Leptin	Non_10hr_PBS	OK	0.353848	0.500237	0.499483	0.182122	0.77195	0.974145	1.41370685970859	NO
Cela1	Cela1	109901	chymotrypsin-like elastase family, member 1	chr15:100504852-100518351	Non_10hr_Leptin	Non_10hr_PBS	OK	2.9216	4.12985	0.499329	2.09182	0.00325	0.102382	1.4135559620962	NO
Kcns1	Kcns1	16538	K+ voltage-gated channel, subfamily S, 1	chr2:163989354-163996849	Non_10hr_Leptin	Non_10hr_PBS	OK	1.04127	1.47154	0.498978	1.91541	0.0036	0.108337	1.4132120933109	NO
Myoc	Myoc	17926	myocilin	chr1:164569280-164588350	Non_10hr_Leptin	Non_10hr_PBS	OK	0.973088	1.37503	0.498818	1.66432	0.0074	0.170661	1.41305537176507	NO
Pm20d1	Pm20d1	212933	peptidase M20 domain containing 1	chr1:133693971-133714692	Non_10hr_Leptin	Non_10hr_PBS	OK	0.328114	0.463431	0.498159	1.40088	0.02255	0.317671	1.41241005808715	NO
Rasl10a	Rasl10a	75668	RAS-like, family 10, member A	chr11:4954133-4965330	Non_10hr_Leptin	Non_10hr_PBS	OK	3.84267	5.42498	0.497509	0.921662	0.21655	0.753163	1.41177384618696	NO
Rpl3l	Rpl3l	66211	ribosomal protein L3-like	chr17:24864773-24873094	Non_10hr_Leptin	Non_10hr_PBS	OK	0.393804	0.555788	0.497058	0.862119	0.12305	0.63092	1.41133258141776	NO
Mrps25	Mrps25	64658	mitochondrial ribosomal protein S25	chr6:92041411-92134017	Non_10hr_Leptin	Non_10hr_PBS	OK	15.5654	21.9545	0.496173	1.12634	0.0655	0.500151	1.41046708574599	NO
Ifitm6	Ifitm6	213002	interferon induced transmembrane protein 6	chr7:148201710-148202791	Non_10hr_Leptin	Non_10hr_PBS	OK	0.411075	0.57961	0.495679	0.800154	0.3764	0.864179	1.40998420374949	NO
Clec3b	Clec3b	21922	C-type lectin domain family 3, member b	chr9:123060063-123066550	Non_10hr_Leptin	Non_10hr_PBS	OK	2.55277	3.59881	0.495457	2.0605	0.00605	0.153647	1.40976725394213	NO
Col9a3	Col9a3	12841	collagen, type IX, alpha 3	chr2:180332926-180377396	Non_10hr_Leptin	Non_10hr_PBS	OK	1.46574	2.06608	0.495265	1.76618	0.0039	0.114117	1.40957964859619	NO
Igfbp6	Igfbp6	16012	insulin-like growth factor binding protein 6	chr15:101974616-101979943	Non_10hr_Leptin	Non_10hr_PBS	OK	1.37164	1.93153	0.493844	1.72885	0.0139	0.242407	1.40819194953168	NO
Ccna2	Ccna2	12428	cyclin A2	chr3:36451527-36470918	Non_10hr_Leptin	Non_10hr_PBS	OK	1.9543	2.75121	0.493416	0.83613	0.14565	0.669095	1.40777424742233	NO
Jph1	Jph1	57339	junctophilin 1	chr1:16987544-17087879	Non_10hr_Leptin	Non_10hr_PBS	OK	1.85672	2.60726	0.489782	2.00759	0.0014	0.0600823	1.40423267160379	NO
Ftl2	Ftl2	14337	ferritin light chain 2	chr4:125168074-125391417	Non_10hr_Leptin	Non_10hr_PBS	OK	0.473817	0.665083	0.489205	0.220665	0.72675	0.967048	1.40367116676485	NO
Pcdhb15	Pcdhb15	93886	protocadherin beta 15	chr18:37089938-38001526	Non_10hr_Leptin	Non_10hr_PBS	OK	0.63984	0.89704	0.487462	0.19808	0.73275	0.96841	1.40197633768912	NO
Baiap2l2	Baiap2l2	207495	BAI1-associated protein 2-like 2	chr15:79088624-79115939	Non_10hr_Leptin	Non_10hr_PBS	OK	0.575715	0.804931	0.483511	1.47479	0.03025	0.362071	1.39814210358789	NO
Grem1	Grem1	23892	gremlin 1	chr2:113588831-113598805	Non_10hr_Leptin	Non_10hr_PBS	OK	0.715836	0.99841	0.480003	1.42435	0.0294	0.3568	1.39474656664134	NO
Omd	Omd	27047	osteomodulin	chr13:49559427-49748100	Non_10hr_Leptin	Non_10hr_PBS	OK	0.428035	0.596968	0.479924	0.606537	0.34095	0.849061	1.39467019432501	NO
Thbd	Thbd	21824	thrombomodulin	chr2:148230206-148233924	Non_10hr_Leptin	Non_10hr_PBS	OK	0.651199	0.908061	0.479691	1.66916	0.00695	0.16595	1.39444496868371	NO
Crybg3	Crybg3	224273	beta-gamma crystallin domain containing 3	chr16:59471600-59555578	Non_10hr_Leptin	Non_10hr_PBS	OK	1.06601	1.48641	0.479609	1.40102	0.0128	0.231967	1.39436571337702	NO
Slc47a1	Slc47a1	67473	solute carrier family 47, member 1	chr11:61156901-61191577	Non_10hr_Leptin	Non_10hr_PBS	OK	0.363773	0.507188	0.479482	1.26956	0.04505	0.42559	1.3942429731953	NO
Ccr10	Ccr10	12777	chemokine (C-C motif) receptor 10	chr11:101034311-101036757	Non_10hr_Leptin	Non_10hr_PBS	OK	0.660341	0.920326	0.478934	1.44918	0.03895	0.399649	1.39371347802355	NO
Fbxl22	Fbxl22	74165	F-box and leucine-rich repeat protein 22	chr9:66198256-66362400	Non_10hr_Leptin	Non_10hr_PBS	OK	1.4388	2.00515	0.478839	0.404893	0.47995	0.903859	1.39362170643118	NO
Sln	Sln	66402	sarcolipin	chr9:53698057-53701656	Non_10hr_Leptin	Non_10hr_PBS	OK	1.84862	2.57468	0.477949	1.64767	0.0944	0.571651	1.3927622449484	NO
Epha3	Epha3	13837	Eph receptor A3	chr16:63545043-63863983	Non_10hr_Leptin	Non_10hr_PBS	OK	0.444226	0.618633	0.47779	1.50531	0.01225	0.228143	1.39260875652006	NO
Clic3	Clic3	69454	chloride intracellular channel 3	chr2:25312362-25314292	Non_10hr_Leptin	Non_10hr_PBS	OK	0.508581	0.708168	0.477614	0.990792	0.19005	0.728041	1.39243887710376	NO
Tiam2	Tiam2	24001	T cell lymphoma invasion and metastasis 2	chr17:3326572-3557713	Non_10hr_Leptin	Non_10hr_PBS	OK	1.63447	2.27485	0.476944	1.56631	0.0075	0.172163	1.39179236663311	NO
Fam160a1	Fam160a1	229488	family with sequence similarity 160, member A1	chr3:85463984-85550131	Non_10hr_Leptin	Non_10hr_PBS	OK	0.384485	0.535088	0.476846	1.50648	0.0127	0.231287	1.39169782758251	NO
Rarres2	Rarres2	71660	retinoic acid receptor responder (tazarotene induced) 2	chr6:48504797-48522669	Non_10hr_Leptin	Non_10hr_PBS	OK	7.58456	10.553	0.476521	0.628587	0.2651	0.793574	1.39138435117945	NO
Fpr1	Fpr1	14293	formyl peptide receptor 1	chr17:18013434-18020903	Non_10hr_Leptin	Non_10hr_PBS	OK	0.627689	0.873176	0.476224	1.2519	0.07255	0.521698	1.39109794372145	NO
Fgl2	Fgl2	14190	fibrinogen-like protein 2	chr5:20798778-20930495	Non_10hr_Leptin	Non_10hr_PBS	OK	0.543901	0.755615	0.474308	1.29345	0.0261	0.334867	1.38925169452362	NO
Klhl38	Klhl38	268807	kelch-like 38	chr15:58146127-58155724	Non_10hr_Leptin	Non_10hr_PBS	OK	0.437401	0.606801	0.472269	1.25886	0.0478	0.437679	1.38728961431059	NO
Cdc20	Cdc20	107995	cell division cycle 20	chr4:118100697-118109948	Non_10hr_Leptin	Non_10hr_PBS	OK	0.592939	0.822085	0.471402	0.638175	0.25885	0.788749	1.386456161139	NO
Gtpbp6	Gtpbp6	107999	GTP binding protein 6 (putative)	chr5:110528987-110537216	Non_10hr_Leptin	Non_10hr_PBS	OK	16.979	23.5402	0.471373	1.13335	0.0743	0.528126	1.38642829189191	NO
Kbtbd5	Kbtbd5	72330	kelch-like 40	chr9:121686724-121692937	Non_10hr_Leptin	Non_10hr_PBS	OK	0.698606	0.968333	0.471025	1.61043	0.01475	0.250135	1.38609390461935	NO
4931440P22Rik	4931440P22Rik	71004	RIKEN cDNA 4931440P22 gene	chr3:65331406-65359440	Non_10hr_Leptin	Non_10hr_PBS	OK	0.473387	0.655947	0.470559	0.575999	0.4375	0.886961	1.38564625945921	NO
Fam98c	Fam98c	73833	family with sequence similarity 98, member C	chr7:29919951-29941229	Non_10hr_Leptin	Non_10hr_PBS	OK	16.8967	23.36	0.467297	1.80276	0.00545	0.143072	1.38251678865627	NO
Hapln1	Hapln1	12950	hyaluronan and proteoglycan link protein 1	chr13:89680240-89751437	Non_10hr_Leptin	Non_10hr_PBS	OK	1.00175	1.38427	0.466596	1.89842	0.0012	0.0541683	1.38184519221504	NO
Snora28	Snora28	100316932	small nucleolar RNA, H/ACA box 28	chr12:112776311-112784964	Non_10hr_Leptin	Non_10hr_PBS	OK	85.4631	118.089	0.466504	0.082564	0.8842	0.985862	1.38175707539155	NO
St6galnac2	St6galnac2	20446	ST6 (alpha-N-acetyl-neuraminyl-2,3-beta-galactosyl-1,3)-N-acetylgalactosaminide alpha-2,6-sialyltransferase 2	chr11:116538018-116555974	Non_10hr_Leptin	Non_10hr_PBS	OK	0.298402	0.412134	0.465858	1.0166	0.108	0.598947	1.38113850027295	NO
Card6	Card6	239319	caspase recruitment domain family, member 6	chr15:5047438-5058533	Non_10hr_Leptin	Non_10hr_PBS	OK	0.384088	0.530405	0.465659	1.43388	0.01295	0.233307	1.38094800429218	NO
Hhex	Hhex	15242	hematopoietically expressed homeobox	chr19:37509330-37515221	Non_10hr_Leptin	Non_10hr_PBS	OK	0.713943	0.985576	0.465157	1.42241	0.0309	0.365136	1.3804675733741	NO
Adamtsl5	Adamtsl5	66548	ADAMTS-like 5	chr10:79803460-79811191	Non_10hr_Leptin	Non_10hr_PBS	OK	0.817312	1.12797	0.464773	1.0251	0.07745	0.533909	1.38010018526261	NO
Haus5	Haus5	71909	HAUS augmin-like complex, subunit 5	chr7:31438726-31450013	Non_10hr_Leptin	Non_10hr_PBS	OK	1.78142	2.45799	0.464457	1.82977	0.0027	0.0923238	1.37979792879959	NO
1700020A23Rik	1700020A23Rik	75656	RIKEN cDNA 1700020A23 gene	chr2:130230994-130231810	Non_10hr_Leptin	Non_10hr_PBS	OK	0.638778	0.881178	0.464119	0.594102	0.2895	0.813091	1.3794747024355	NO
Ap1g2	Ap1g2	11766	adaptor protein complex AP-1, gamma 2 subunit	chr14:55713620-55725430	Non_10hr_Leptin	Non_10hr_PBS	OK	1.17191	1.61581	0.463401	0.579349	0.31235	0.829072	1.37878833672234	NO
Igsf10	Igsf10	242050	immunoglobulin superfamily, member 10	chr3:58810899-59148178	Non_10hr_Leptin	Non_10hr_PBS	OK	2.06931	2.85106	0.462348	0.906151	0.10585	0.596009	1.37778234837405	NO
Slc16a3	Slc16a3	80879	solute carrier family 16 (monocarboxylic acid transporters), member 3	chr11:120809797-120820314	Non_10hr_Leptin	Non_10hr_PBS	OK	0.800074	1.10149	0.461254	1.47642	0.0124	0.229206	1.37673796789301	NO
Cdkn2c	Cdkn2c	12580	cyclin-dependent kinase inhibitor 2C (p18, inhibits CDK4)	chr4:109333480-109337977	Non_10hr_Leptin	Non_10hr_PBS	OK	1.05144	1.44552	0.459223	1.41666	0.0504	0.448532	1.37480118467218	NO
Il12a	Il12a	16159	interleukin 12a	chr3:68494565-68502469	Non_10hr_Leptin	Non_10hr_PBS	OK	0.340356	0.467495	0.457909	0.752945	0.17465	0.708263	1.37354959214267	NO
Nipa2	Nipa2	93790	non imprinted in Prader-Willi/Angelman syndrome 2 homolog (human)	chr7:63097440-63217820	Non_10hr_Leptin	Non_10hr_PBS	OK	5.14092	7.05628	0.456882	1.08932	0.0645	0.49853	1.37257216210978	NO
Pou4f1	Pou4f1	18996	POU domain, class 4, transcription factor 1	chr14:104861540-104867216	Non_10hr_Leptin	Non_10hr_PBS	OK	0.50602	0.694263	0.456288	1.36497	0.0312	0.365472	1.37200715008638	NO
Klhl6	Klhl6	239743	kelch-like 6	chr16:19946585-19983122	Non_10hr_Leptin	Non_10hr_PBS	OK	0.408024	0.559802	0.456261	1.21692	0.0514	0.452454	1.37198147324868	NO
1700018L02Rik	1700018L02Rik	67329	RIKEN cDNA 1700018L02 gene	chr19:29095321-29123219	Non_10hr_Leptin	Non_10hr_PBS	OK	4.5856	6.29114	0.456213	0.547556	0.3842	0.869205	1.37193582672372	NO
Sept1	Sept1	54204	septin 1	chr7:134357955-134361959	Non_10hr_Leptin	Non_10hr_PBS	OK	1.0491	1.43865	0.455574	1.47883	0.0258	0.333684	1.37132830202171	NO
1700088E04Rik	1700088E04Rik	27660	RIKEN cDNA 1700088E04 gene	chr15:78939412-78971681	Non_10hr_Leptin	Non_10hr_PBS	OK	13.0892	17.9466	0.455329	0.908159	0.1157	0.619145	1.37109544136978	NO
Sertad1	Sertad1	55942	SERTA domain containing 1	chr7:28271971-28275333	Non_10hr_Leptin	Non_10hr_PBS	OK	3.85588	5.28672	0.455311	2.04672	0.00395	0.114899	1.37107833479959	NO
Aim1l	Aim1l	230806	absent in melanoma 1-like	chr4:133624366-133648419	Non_10hr_Leptin	Non_10hr_PBS	OK	0.265723	0.364322	0.455292	1.30077	0.0326	0.37015	1.37106027809593	NO
Kcnk12	Kcnk12	210741	potassium channel, subfamily K, member 12	chr17:88145160-88197334	Non_10hr_Leptin	Non_10hr_PBS	OK	3.09326	4.23629	0.453676	2.40257	0.00225	0.0800805	1.36952537784625	NO
Atp2a3	Atp2a3	53313	ATPase, Ca++ transporting, ubiquitous	chr11:72774670-72806545	Non_10hr_Leptin	Non_10hr_PBS	OK	0.441263	0.603911	0.452697	1.42339	0.01365	0.240311	1.36859634537986	NO
BY080835	BY080835	434436	leucine-rich single-pass membrane protein 2	chr9:107495397-107499406	Non_10hr_Leptin	Non_10hr_PBS	OK	0.734357	1.00499	0.452631	1.21132	0.0814	0.542642	1.3685337366579	NO
1110002L01Rik	1110002L01Rik	100043040	RIKEN cDNA 1110002L01 gene	chr12:3365131-3426747	Non_10hr_Leptin	Non_10hr_PBS	OK	23.387	31.9921	0.452011	0.999896	0.07935	0.534755	1.36794573392774	NO
Serpine3	Serpine3	319433	serpin peptidase inhibitor, clade E (nexin, plasminogen activator inhibitor type 1), member 3	chr14:63282503-63379949	Non_10hr_Leptin	Non_10hr_PBS	OK	0.268048	0.366573	0.451606	0.354955	0.5968	0.936636	1.36756177179398	NO
Scarna13	Scarna13	100306943	small Cajal body-specific RNA 1	chr12:106268826-106270489	Non_10hr_Leptin	Non_10hr_PBS	OK	2.20364	3.01359	0.451594	0.352762	0.54125	0.923988	1.36755039678225	NO
Aebp1	Aebp1	11568	AE binding protein 1	chr11:5761868-5778259	Non_10hr_Leptin	Non_10hr_PBS	OK	1.47576	2.01622	0.450194	1.12481	0.06455	0.49853	1.36622396129433	NO
Eln	Eln	13717	elastin	chr5:135178465-135223124	Non_10hr_Leptin	Non_10hr_PBS	OK	0.696551	0.951397	0.449818	1.62023	0.01025	0.205639	1.36586793783852	NO
Pdyn	Pdyn	18610	prodynorphin	chr2:129513736-129515604	Non_10hr_Leptin	Non_10hr_PBS	OK	11.4756	15.6704	0.449477	2.61238	0.0019	0.0713995	1.36554513508842	NO
Ahsa2	Ahsa2	268390	AHA1, activator of heat shock protein ATPase 2	chr11:23206894-23397946	Non_10hr_Leptin	Non_10hr_PBS	OK	14.4413	19.7146	0.449069	0.798313	0.1469	0.670262	1.36515900799594	NO
Ddb2	Ddb2	107986	damage specific DNA binding protein 2	chr2:91043068-91077223	Non_10hr_Leptin	Non_10hr_PBS	OK	5.77156	7.87609	0.448518	0.824183	0.13595	0.649944	1.36463772042772	NO
Gm9767	Gm9767	100040851	predicted gene 9767	chr10:25710991-25799253	Non_10hr_Leptin	Non_10hr_PBS	OK	0.58795	0.802266	0.448388	0.39052	0.4975	0.910125	1.36451475964526	NO
Ppp1r3b	Ppp1r3b	244416	protein phosphatase 1, regulatory (inhibitor) subunit 3B	chr8:36438794-36451191	Non_10hr_Leptin	Non_10hr_PBS	OK	0.600835	0.81945	0.447686	1.54345	0.00925	0.194263	1.36385096284652	NO
Tmc6	Tmc6	217353	transmembrane channel-like gene family 6	chr11:117627298-117641997	Non_10hr_Leptin	Non_10hr_PBS	OK	0.532809	0.726347	0.44704	1.29525	0.02405	0.324598	1.36324040380823	NO
Icosl	Icosl	50723	icos ligand	chr10:77532112-77542270	Non_10hr_Leptin	Non_10hr_PBS	OK	0.830214	1.13111	0.446189	1.52268	0.01325	0.236361	1.36243650869542	NO
Dnahc17	Dnahc17	69926	dynein, axonemal, heavy chain 17	chr11:117848170-117990533	Non_10hr_Leptin	Non_10hr_PBS	OK	0.228017	0.310638	0.446091	0.497536	0.3854	0.869239	1.36234396367425	NO
Slc9a2	Slc9a2	226999	solute carrier family 9 (sodium/hydrogen exchanger), member 2	chr1:40738556-40825730	Non_10hr_Leptin	Non_10hr_PBS	OK	0.747947	1.01818	0.44498	1.57781	0.01095	0.215021	1.36129524480945	NO
Zim3	Zim3	116811	zinc finger, imprinted 3	chr7:6683451-6929373	Non_10hr_Leptin	Non_10hr_PBS	OK	8.88054	12.0839	0.444371	0.867559	0.1297	0.639717	1.36072072709944	NO
Folr2	Folr2	14276	folate receptor 2 (fetal)	chr7:108988501-109005708	Non_10hr_Leptin	Non_10hr_PBS	OK	0.267381	0.363788	0.444199	0.765588	0.2516	0.783216	1.36055850985499	NO
Ccno	Ccno	218630	cyclin O	chr13:113778009-113780986	Non_10hr_Leptin	Non_10hr_PBS	OK	0.799514	1.08742	0.443712	1.45752	0.0322	0.37015	1.36009931359041	NO
Glb1l	Glb1l	74577	galactosidase, beta 1-like	chr1:75188708-75207353	Non_10hr_Leptin	Non_10hr_PBS	OK	1.56828	2.13216	0.443133	1.0793	0.06275	0.493664	1.35955357143608	NO
Fblim1	Fblim1	74202	filamin binding LIM protein 1	chr4:141131976-141161967	Non_10hr_Leptin	Non_10hr_PBS	OK	0.667443	0.907413	0.443114	1.38837	0.0165	0.266993	1.35953566651021	NO
Fxyd5	Fxyd5	18301	FXYD domain-containing ion transport regulator 5	chr7:31817741-31827341	Non_10hr_Leptin	Non_10hr_PBS	OK	1.80177	2.44778	0.442061	1.23615	0.0245	0.326505	1.35854372525051	NO
Mir1894	Mir1894	100316810	microRNA 1894	chr17:36053855-36069228	Non_10hr_Leptin	Non_10hr_PBS	OK	32.2116	43.7454	0.44155	0.0817676	0.77095	0.974145	1.35806261670473	NO
Slc24a4	Slc24a4	238384	solute carrier family 24 (sodium/potassium/calcium exchanger), member 4	chr12:103367628-103504959	Non_10hr_Leptin	Non_10hr_PBS	OK	1.47202	1.99874	0.441298	1.65874	0.0099	0.202085	1.35782542042824	NO
Adamtsl4	Adamtsl4	229595	ADAMTS-like 4	chr3:95480126-95491781	Non_10hr_Leptin	Non_10hr_PBS	OK	1.89622	2.5743	0.441054	2.00139	0.0014	0.0600823	1.35759579366865	NO
Cryga	Cryga	12964	crystallin, gamma A	chr1:65146962-65149937	Non_10hr_Leptin	Non_10hr_PBS	OK	0.720557	0.97747	0.43994	1.04069	0.2506	0.782121	1.35654790903299	NO
Ush1g	Ush1g	16470	Usher syndrome 1G	chr11:115168476-115193617	Non_10hr_Leptin	Non_10hr_PBS	OK	0.283985	0.385156	0.439629	1.05336	0.07075	0.517296	1.35625551118157	NO
BC030867	BC030867	217216	cDNA sequence BC030867	chr11:102110195-102126497	Non_10hr_Leptin	Non_10hr_PBS	OK	0.522839	0.709021	0.43946	1.31022	0.03415	0.374815	1.35609664617508	NO
Chat	Chat	12647	choline acetyltransferase	chr14:33221388-33279095	Non_10hr_Leptin	Non_10hr_PBS	OK	3.22054	4.36562	0.438884	1.85714	0.0028	0.0937937	1.35555532889297	NO
Gm5089	Gm5089	328479	predicted gene 5089	chr14:122580915-122850368	Non_10hr_Leptin	Non_10hr_PBS	OK	0.840562	1.13897	0.438308	0.336626	0.62995	0.946908	1.35501422769015	NO
Fgf11	Fgf11	14166	fibroblast growth factor 11	chr11:69611703-69615127	Non_10hr_Leptin	Non_10hr_PBS	OK	12.6552	17.139	0.43756	2.70055	0.00205	0.0745757	1.35431187001294	NO
6430562O15Rik	6430562O15Rik	320893	RIKEN cDNA 6430562O15 gene	chr13:100114740-100185516	Non_10hr_Leptin	Non_10hr_PBS	OK	2.25189	3.04433	0.434984	0.695357	0.2156	0.752824	1.35189583994035	NO
Htr3a	Htr3a	15561	5-hydroxytryptamine (serotonin) receptor 3A	chr9:48707317-48719204	Non_10hr_Leptin	Non_10hr_PBS	OK	0.756329	1.02218	0.434561	1.27983	0.0275	0.343889	1.35149952048376	NO
Papln	Papln	170721	papilin, proteoglycan-like sulfated glycoprotein	chr12:85104590-85133332	Non_10hr_Leptin	Non_10hr_PBS	OK	0.293255	0.396128	0.433813	1.23477	0.0467	0.434049	1.35079898461885	NO
Sfn	Sfn	55948	stratifin	chr4:133156470-133158083	Non_10hr_Leptin	Non_10hr_PBS	OK	0.781606	1.05558	0.433523	1.32145	0.04705	0.435661	1.35052748418005	NO
Loxl1	Loxl1	16949	lysyl oxidase-like 1	chr9:58135529-58161019	Non_10hr_Leptin	Non_10hr_PBS	OK	0.505379	0.682491	0.433444	1.41272	0.02555	0.332419	1.35045353317368	NO
Mansc1	Mansc1	67729	MANSC domain containing 1	chr6:134559224-134582506	Non_10hr_Leptin	Non_10hr_PBS	OK	1.13309	1.52849	0.43184	1.57947	0.0121	0.225918	1.34895292237723	NO
Itgb4	Itgb4	192897	integrin beta 4	chr11:115836038-115874033	Non_10hr_Leptin	Non_10hr_PBS	OK	2.72258	3.67248	0.431777	1.7205	0.00465	0.127733	1.34889401721974	NO
Isg20	Isg20	57444	interferon-stimulated protein	chr7:86058650-86065282	Non_10hr_Leptin	Non_10hr_PBS	OK	0.474697	0.639847	0.430721	0.695774	0.21325	0.751886	1.34790703739871	NO
Arhgap15	Arhgap15	76117	Rho GTPase activating protein 15	chr2:43604343-44243143	Non_10hr_Leptin	Non_10hr_PBS	OK	1.27837	1.72301	0.430627	1.4891	0.0069	0.165578	1.34781921625128	NO
Cabp4	Cabp4	73660	calcium binding protein 4	chr19:4135422-4139609	Non_10hr_Leptin	Non_10hr_PBS	OK	0.482166	0.649604	0.43003	1.0405	0.1221	0.629281	1.34726159209163	NO
Odf4	Odf4	252868	outer dense fiber of sperm tails 4	chr11:68735336-68740583	Non_10hr_Leptin	Non_10hr_PBS	OK	0.478209	0.644144	0.429743	0.95417	0.1763	0.7101	1.34699360363367	NO
Nkx2-2as	Nkx2-2as	100313531	NK2 homeobox 2, opposite strand	chr2:147003281-147157417	Non_10hr_Leptin	Non_10hr_PBS	OK	0.636173	0.856533	0.429091	0.757933	0.189	0.725709	1.3463849917079	NO
Serpina3g	Serpina3g	20715	serine (or cysteine) peptidase inhibitor, clade A, member 3G	chr12:105452753-105480144	Non_10hr_Leptin	Non_10hr_PBS	OK	0.61942	0.833752	0.4287	1.12264	0.0737	0.526388	1.34602014315313	NO
4930526I15Rik	4930526I15Rik	75135	RIKEN cDNA 4930526I15 gene	chr9_random:46928-56293	Non_10hr_Leptin	Non_10hr_PBS	OK	8.07723	10.8717	0.428644	0.939028	0.144	0.665646	1.34596789672338	NO
Bcl3	Bcl3	12051	B cell leukemia/lymphoma 3	chr7:20393810-20408104	Non_10hr_Leptin	Non_10hr_PBS	OK	0.447255	0.600713	0.425577	1.12314	0.10565	0.595906	1.34310956657041	NO
Car4	Car4	12351	carbonic anhydrase 4	chr11:84771255-84779556	Non_10hr_Leptin	Non_10hr_PBS	OK	6.15142	8.26094	0.425385	2.10745	0.0017	0.0660635	1.34293083172309	NO
Vtn	Vtn	22370	vitronectin	chr11:78312621-78315827	Non_10hr_Leptin	Non_10hr_PBS	OK	4.4956	6.03617	0.425119	2.04842	0.00135	0.0587885	1.34268324878867	NO
Dera	Dera	232449	2-deoxyribose-5-phosphate aldolase homolog (C. elegans)	chr6:137703097-137786393	Non_10hr_Leptin	Non_10hr_PBS	OK	2.4946	3.34833	0.424634	1.76737	0.0064	0.158724	1.34223194625403	NO
Irx1	Irx1	16371	Iroquois related homeobox 1 (Drosophila)	chr13:72095679-72101171	Non_10hr_Leptin	Non_10hr_PBS	OK	3.18164	4.26953	0.424308	2.05507	0.00285	0.0944007	1.34192868176077	NO
Acat3	Acat3	224530	acetyl-Coenzyme A acetyltransferase 3	chr17:13109330-13133262	Non_10hr_Leptin	Non_10hr_PBS	OK	11.586	15.5413	0.42373	0.680669	0.2233	0.758786	1.34139116038444	NO
A630066F11Rik	A630066F11Rik	320642	RIKEN cDNA A630066F11 gene	chr10:7350033-7384421	Non_10hr_Leptin	Non_10hr_PBS	OK	2.55869	3.43078	0.42313	0.302875	0.6116	0.941696	1.34083340747342	NO
Tmem120b	Tmem120b	330189	transmembrane protein 120B	chr5:123526283-123567454	Non_10hr_Leptin	Non_10hr_PBS	OK	2.34328	3.14023	0.422344	1.81832	0.0063	0.157298	1.34010310204344	NO
Susd3	Susd3	66329	sushi domain containing 3	chr13:49326201-49343532	Non_10hr_Leptin	Non_10hr_PBS	OK	0.533481	0.714493	0.421484	0.973208	0.15405	0.681262	1.33930449582361	NO
Trim47	Trim47	217333	tripartite motif-containing 47	chr11:115967139-115971330	Non_10hr_Leptin	Non_10hr_PBS	OK	0.877783	1.17523	0.42101	1.46227	0.03465	0.378606	1.33886453724807	NO
Clec4a2	Clec4a2	26888	C-type lectin domain family 4, member a2	chr6:123072707-123094017	Non_10hr_Leptin	Non_10hr_PBS	OK	0.287489	0.384791	0.420567	0.851725	0.11035	0.603339	1.33845348299196	NO
Rab20	Rab20	19332	RAB20, member RAS oncogene family	chr8:11453976-11478499	Non_10hr_Leptin	Non_10hr_PBS	OK	0.470818	0.629662	0.419408	0.805727	0.3087	0.826742	1.33737865803008	NO
Gpr84	Gpr84	80910	G protein-coupled receptor 84	chr15:103138665-103140869	Non_10hr_Leptin	Non_10hr_PBS	OK	0.311366	0.416246	0.418827	0.87597	0.1943	0.734446	1.33684017932202	NO
Pcolce	Pcolce	18542	procollagen C-endopeptidase enhancer protein	chr5:138046334-138052632	Non_10hr_Leptin	Non_10hr_PBS	OK	1.08727	1.45226	0.417588	1.4142	0.03405	0.374815	1.33569258132207	NO
Htr6	Htr6	15565	5-hydroxytryptamine (serotonin) receptor 6	chr4:138617323-138630704	Non_10hr_Leptin	Non_10hr_PBS	OK	0.956174	1.27712	0.417546	1.38439	0.0655	0.500151	1.33565369696311	NO
Klhl34	Klhl34	245683	kelch-like 34	chrX:154256366-154258301	Non_10hr_Leptin	Non_10hr_PBS	OK	4.96686	6.63357	0.417451	2.14653	0.0015	0.0620363	1.33556574842235	NO
Mxd3	Mxd3	17121	Max dimerization protein 3	chr13:55423415-55431091	Non_10hr_Leptin	Non_10hr_PBS	OK	3.12503	4.17035	0.416299	0.365947	0.52905	0.920352	1.33449971742964	NO
Has2as	Has2as	594843	Has2 opposite strand transcript (non-protein coding)	chr15:56497181-56526101	Non_10hr_Leptin	Non_10hr_PBS	OK	0.234813	0.313146	0.41532	0.251016	0.647	0.952993	1.33359444500174	NO
Rgs11	Rgs11	50782	regulator of G-protein signaling 11	chr17:26339906-26348269	Non_10hr_Leptin	Non_10hr_PBS	OK	3.78293	5.04277	0.41471	1.97616	0.00185	0.070054	1.33303069408262	NO
Irx2	Irx2	16372	Iroquois related homeobox 2 (Drosophila)	chr13:72766425-72771642	Non_10hr_Leptin	Non_10hr_PBS	OK	2.30262	3.06865	0.414326	1.83031	0.00625	0.156578	1.33267593049476	NO
Ngfr	Ngfr	18053	nerve growth factor receptor (TNFR superfamily, member 16)	chr11:95430139-95449012	Non_10hr_Leptin	Non_10hr_PBS	OK	2.44203	3.25415	0.414201	1.94219	0.002	0.073297	1.33256046792639	NO
Gckr	Gckr	231103	glucokinase regulatory protein	chr5:31599953-31629675	Non_10hr_Leptin	Non_10hr_PBS	OK	0.306781	0.40863	0.413588	0.915384	0.15045	0.676942	1.33199438429348	NO
Rbm20	Rbm20	73713	RNA binding motif protein 20	chr19:53751795-53941570	Non_10hr_Leptin	Non_10hr_PBS	OK	0.69536	0.926082	0.413381	1.62611	0.0054	0.142264	1.3318032814962	NO
Oprd1	Oprd1	18386	opioid receptor, delta 1	chr4:131666640-131700401	Non_10hr_Leptin	Non_10hr_PBS	OK	0.960496	1.27899	0.413153	1.61771	0.00875	0.190208	1.33159282318956	NO
Asgr1	Asgr1	11889	asialoglycoprotein receptor 1	chr11:69867870-69871396	Non_10hr_Leptin	Non_10hr_PBS	OK	1.21555	1.61823	0.412814	1.36092	0.0449	0.42559	1.33127996640212	NO
Srgn	Srgn	19073	serglycin	chr10:61957175-61970503	Non_10hr_Leptin	Non_10hr_PBS	OK	1.20191	1.59932	0.412124	1.28712	0.08215	0.544455	1.33064340529966	NO
Slco2a1	Slco2a1	24059	solute carrier organic anion transporter family, member 2a1	chr9:102910818-102990179	Non_10hr_Leptin	Non_10hr_PBS	OK	0.791736	1.05299	0.411396	1.54048	0.0133	0.236682	1.32997211718805	NO
Esyt1	Esyt1	23943	extended synaptotagmin-like protein 1	chr10:127947305-127962915	Non_10hr_Leptin	Non_10hr_PBS	OK	1.88936	2.51201	0.410949	1.84373	0.00305	0.0990314	1.32956010672815	NO
Cldn1	Cldn1	12737	claudin 1	chr16:26356731-26371925	Non_10hr_Leptin	Non_10hr_PBS	OK	0.473326	0.629239	0.410775	1.30128	0.03945	0.402825	1.32939976133173	NO
Gm4980	Gm4980	100503386	predicted gene 4980	chr7:106772576-106775613	Non_10hr_Leptin	Non_10hr_PBS	OK	1.14453	1.52122	0.410469	1.67539	0.01425	0.245904	1.32911782150584	NO
Smoc2	Smoc2	64074	SPARC related modular calcium binding 2	chr17:14416512-14541797	Non_10hr_Leptin	Non_10hr_PBS	OK	0.349331	0.464222	0.41022	1.03922	0.0771	0.533909	1.32888844400757	NO
5730508B09Rik	5730508B09Rik	70617	RIKEN cDNA 5730508B09 gene	chr3:127572605-127599241	Non_10hr_Leptin	Non_10hr_PBS	OK	1.70061	2.25921	0.40976	1.58629	0.02145	0.309239	1.32846479852237	NO
Lyz2	Lyz2	17105	lysozyme 2	chr10:116714596-116719328	Non_10hr_Leptin	Non_10hr_PBS	OK	2.47536	3.28698	0.409125	1.59123	0.02125	0.307554	1.3278802054509	NO
Col1a1	Col1a1	12842	collagen, type I, alpha 1	chr11:94797583-94813170	Non_10hr_Leptin	Non_10hr_PBS	OK	0.518205	0.688111	0.409118	1.44496	0.02265	0.317671	1.32787376255158	NO
Irak3	Irak3	73914	interleukin-1 receptor-associated kinase 3	chr10:119578709-119638593	Non_10hr_Leptin	Non_10hr_PBS	OK	0.385611	0.511847	0.408567	1.13627	0.059	0.479711	1.32736671239807	NO
Rab32	Rab32	67844	RAB32, member RAS oncogene family	chr10:10264836-10278005	Non_10hr_Leptin	Non_10hr_PBS	OK	1.06561	1.41417	0.408275	1.44415	0.02665	0.338405	1.32709808191993	NO
Rdh5	Rdh5	19682	retinol dehydrogenase 5	chr10:128350646-128356353	Non_10hr_Leptin	Non_10hr_PBS	OK	2.00991	2.66612	0.407614	1.57142	0.0258	0.333684	1.32649018428267	NO
4930404N11Rik	4930404N11Rik	432479	RIKEN cDNA 4930404N11 gene	chr10:80820314-80828565	Non_10hr_Leptin	Non_10hr_PBS	OK	8.5255	11.3011	0.406606	1.15411	0.0581	0.477666	1.32556369942958	NO
Apol8	Apol8	239552	apolipoprotein L 8	chr15:77579042-77585659	Non_10hr_Leptin	Non_10hr_PBS	OK	1.73224	2.29562	0.406248	1.55141	0.0153	0.253108	1.32523480599293	NO
Abcc8	Abcc8	20927	ATP-binding cassette, sub-family C (CFTR/MRP), member 8	chr7:53359892-53435403	Non_10hr_Leptin	Non_10hr_PBS	OK	1.90607	2.52551	0.405972	1.95436	0.00195	0.072542	1.32498130139817	NO
Bcl7c	Bcl7c	12055	B cell CLL/lymphoma 7C	chr7:134848491-134852280	Non_10hr_Leptin	Non_10hr_PBS	OK	11.6465	15.4263	0.405494	2.30887	0.0015	0.0620363	1.32454237554409	NO
Ntn1	Ntn1	18208	netrin 1	chr11:68022865-68200328	Non_10hr_Leptin	Non_10hr_PBS	OK	1.82707	2.41839	0.404515	1.98559	0.00175	0.0676514	1.32364385778758	NO
Cldn14	Cldn14	56173	claudin 14	chr16:93919275-94009082	Non_10hr_Leptin	Non_10hr_PBS	OK	1.84982	2.44841	0.404464	1.34494	0.0226	0.317671	1.32359706713421	NO
6430411K18Rik	6430411K18Rik	76880	RIKEN cDNA 6430411K18 gen	chr12:110828378-110833613	Non_10hr_Leptin	Non_10hr_PBS	OK	4.8181	6.37406	0.40375	0.873151	0.1512	0.677172	1.32294217163503	NO
Dok3	Dok3	27261	docking protein 3	chr13:55624595-55629899	Non_10hr_Leptin	Non_10hr_PBS	OK	1.05907	1.401	0.40366	1.37589	0.0415	0.411553	1.32285964478194	NO
Foxc1	Foxc1	17300	forkhead box C1	chr13:31898514-31902504	Non_10hr_Leptin	Non_10hr_PBS	OK	1.11779	1.47712	0.402142	1.69987	0.0094	0.1963	1.32146846730159	NO
Wnt9b	Wnt9b	22412	wingless-type MMTV integration site 9B	chr11:103588676-103611135	Non_10hr_Leptin	Non_10hr_PBS	OK	2.06721	2.7307	0.401586	1.89845	0.002	0.073297	1.32095928491362	NO
Gm833	Gm833	330004	predicted gene 833	chr4:152071648-152075031	Non_10hr_Leptin	Non_10hr_PBS	OK	0.342967	0.452755	0.40066	0.796289	0.239	0.77026	1.32011169357491	NO
Cideb	Cideb	12684	cell death-inducing DNA fragmentation factor, alpha subunit-like effector B	chr14:56364529-56377261	Non_10hr_Leptin	Non_10hr_PBS	OK	1.89799	2.5047	0.400169	0.589285	0.30735	0.826163	1.31966248945532	NO
Prima1	Prima1	170952	proline rich membrane anchor 1	chr12:104435117-104480356	Non_10hr_Leptin	Non_10hr_PBS	OK	6.59068	8.69482	0.399728	2.03202	0.0068	0.164243	1.31925915943577	NO
Lbp	Lbp	16803	lipopolysaccharide binding protein	chr2:158132228-158158588	Non_10hr_Leptin	Non_10hr_PBS	OK	0.33577	0.442826	0.399265	0.99671	0.1102	0.603187	1.31883584129152	NO
H2-Q8	H2-Q8	15019	histocompatibility 2, Q region locus 8	chr17:35531043-35532577	Non_10hr_Leptin	Non_10hr_PBS	OK	0.595566	0.785279	0.398943	1.00759	0.17245	0.704552	1.31854151869308	NO
Asb11	Asb11	68854	ankyrin repeat and SOCS box-containing 11	chrX:160876032-160897032	Non_10hr_Leptin	Non_10hr_PBS	OK	0.392518	0.517527	0.398875	0.826782	0.2293	0.763939	1.31847937201084	NO
Gt(ROSA)26Sor	Gt(ROSA)26Sor	14910	gene trap ROSA 26, Philippe Soriano	chr6:112996320-113027238	Non_10hr_Leptin	Non_10hr_PBS	OK	9.44275	12.4469	0.398506	0.884722	0.1251	0.632809	1.31814218593825	NO
Pycard	Pycard	66824	PYD and CARD domain containing	chr7:135134886-135137381	Non_10hr_Leptin	Non_10hr_PBS	OK	1.04745	1.38025	0.39805	1.36713	0.0285	0.351057	1.31772561983267	NO
Lrig3	Lrig3	320398	leucine-rich repeats and immunoglobulin-like domains 3	chr10:125403274-125452415	Non_10hr_Leptin	Non_10hr_PBS	OK	0.494182	0.651179	0.39801	1.31021	0.03175	0.368409	1.31768908522723	NO
C2cd4b	C2cd4b	75697	C2 calcium-dependent domain containing 4B	chr9:67607243-67608740	Non_10hr_Leptin	Non_10hr_PBS	OK	1.95379	2.57445	0.397986	1.81279	0.03245	0.37015	1.31766716495017	NO
Fgf5	Fgf5	14176	fibroblast growth factor 5	chr5:98683202-98706049	Non_10hr_Leptin	Non_10hr_PBS	OK	0.374537	0.493403	0.397657	1.04382	0.09805	0.580691	1.3173667112448	NO
Pln	Pln	18821	phospholamban	chr10:53057491-53065805	Non_10hr_Leptin	Non_10hr_PBS	OK	0.71353	0.93987	0.397487	1.16424	0.0409	0.409719	1.31721148845664	NO
Tmem86a	Tmem86a	67893	transmembrane protein 86A	chr7:54306009-54310146	Non_10hr_Leptin	Non_10hr_PBS	OK	5.08444	6.69244	0.396443	2.03636	0.0032	0.101238	1.31625863888863	NO
Gpr182	Gpr182	11536	G protein-coupled receptor 182	chr10:127186657-127188854	Non_10hr_Leptin	Non_10hr_PBS	OK	1.05085	1.38235	0.395561	1.38059	0.03925	0.401848	1.31545418244761	NO
Krt12	Krt12	268482	keratin 12	chr11:99276977-99283573	Non_10hr_Leptin	Non_10hr_PBS	OK	3.56907	4.69469	0.395482	1.81254	0.0046	0.127304	1.31538215195452	NO
Filip1	Filip1	70598	filamin A interacting protein 1	chr9:79663368-79825689	Non_10hr_Leptin	Non_10hr_PBS	OK	2.60031	3.41972	0.395196	1.84612	0.00155	0.0625321	1.31512141631852	NO
Gm13476	Gm13476	433424	predicted gene 13476	chr2:44839153-44969604	Non_10hr_Leptin	Non_10hr_PBS	OK	2.58811	3.40327	0.395022	0.469486	0.41775	0.881515	1.31496281223303	NO
D030047H15Rik	D030047H15Rik	100037396	RIKEN cDNA D030047H15 gene	chr7:4025726-4088528	Non_10hr_Leptin	Non_10hr_PBS	OK	1.46704	1.92875	0.394755	0.30703	0.5947	0.9356	1.31471947419257	NO
Crhr1	Crhr1	12921	corticotropin releasing hormone receptor 1	chr11:103994195-104036832	Non_10hr_Leptin	Non_10hr_PBS	OK	3.15486	4.14659	0.394348	1.86871	0.00335	0.103766	1.31434862980727	NO
Gpr3	Gpr3	14748	G-protein coupled receptor 3	chr4:132765254-132768451	Non_10hr_Leptin	Non_10hr_PBS	OK	1.98535	2.6092	0.394211	1.66124	0.01205	0.225838	1.31422382365779	NO
Vgll3	Vgll3	73569	vestigial like 3 (Drosophila)	chr16:65815877-65863311	Non_10hr_Leptin	Non_10hr_PBS	OK	1.51976	1.99723	0.39416	1.63549	0.00815	0.183109	1.3141773660015	NO
Igfbp4	Igfbp4	16010	insulin-like growth factor binding protein 4	chr11:98902573-98913957	Non_10hr_Leptin	Non_10hr_PBS	OK	6.02441	7.91478	0.393728	2.10433	0.00155	0.0625321	1.31378390819171	NO
Il17b	Il17b	56069	interleukin 17B	chr18:61847588-61852191	Non_10hr_Leptin	Non_10hr_PBS	OK	0.497214	0.653199	0.393655	0.773777	0.3499	0.853742	1.31371743274388	NO
Sod3	Sod3	20657	superoxide dismutase 3, extracellular	chr5:52755042-52760977	Non_10hr_Leptin	Non_10hr_PBS	OK	1.40233	1.84064	0.392387	1.49863	0.0236	0.321455	1.31256329979821	NO
Cyp1b1	Cyp1b1	13078	cytochrome P450, family 1, subfamily b, polypeptide 1	chr17:80106292-80114381	Non_10hr_Leptin	Non_10hr_PBS	OK	0.271517	0.356161	0.391487	1.17586	0.0534	0.459675	1.31174473555273	NO
Sp6	Sp6	83395	trans-acting transcription factor 6	chr11:96874882-96886052	Non_10hr_Leptin	Non_10hr_PBS	OK	0.287598	0.377098	0.390886	1.03456	0.09855	0.581559	1.31119840082588	NO
Efna1	Efna1	13636	ephrin A1	chr3:89075651-89084873	Non_10hr_Leptin	Non_10hr_PBS	OK	1.0859	1.4227	0.389736	1.11023	0.05355	0.46043	1.31015363578648	NO
Lrrc14b	Lrrc14b	432779	leucine rich repeat containing 14B	chr13:74487764-74503231	Non_10hr_Leptin	Non_10hr_PBS	OK	3.74579	4.90665	0.38947	0.646822	0.2442	0.777339	1.30991209566094	NO
Gm9079	Gm9079	668272	transmembrane emp24 domain trafficking protein 2 pseudogene	chr10:121515167-121516935	Non_10hr_Leptin	Non_10hr_PBS	OK	1.70661	2.23549	0.389451	1.485	0.02245	0.317171	1.30989484449889	NO
Serpinf1	Serpinf1	20317	serine (or cysteine) peptidase inhibitor, clade F, member 1	chr11:75223530-75236125	Non_10hr_Leptin	Non_10hr_PBS	OK	4.69976	6.15372	0.388872	1.826	0.00445	0.124785	1.30936924697287	NO
En2	En2	13799	engrailed 2	chr5:28492235-28498706	Non_10hr_Leptin	Non_10hr_PBS	OK	1.19006	1.55715	0.387875	1.59772	0.01485	0.250135	1.30846469671657	NO
Hhatl	Hhatl	74770	hedgehog acyltransferase-like	chr9:121693133-121701625	Non_10hr_Leptin	Non_10hr_PBS	OK	3.56092	4.65931	0.387864	1.6172	0.0065	0.160131	1.30845472020984	NO
Rhod	Rhod	11854	ras homolog gene family, member D	chr19:4425456-4439424	Non_10hr_Leptin	Non_10hr_PBS	OK	0.576619	0.754414	0.387738	0.996195	0.15155	0.6779	1.3083404492857	NO
Creb5	Creb5	231991	cAMP responsive element binding protein 5	chr6:53523367-53645826	Non_10hr_Leptin	Non_10hr_PBS	OK	1.27791	1.67189	0.387702	1.49406	0.0146	0.249905	1.30830780228325	NO
Scara3	Scara3	219151	scavenger receptor class A, member 3	chr14:66538231-66572581	Non_10hr_Leptin	Non_10hr_PBS	OK	1.13191	1.48043	0.387259	1.49067	0.01375	0.240926	1.30790612946612	NO
Gprc5b	Gprc5b	64297	G protein-coupled receptor, family C, group 5, member B	chr7:125985731-126138725	Non_10hr_Leptin	Non_10hr_PBS	OK	22.6039	29.555	0.386828	1.88662	0.0015	0.0620363	1.30751545553199	NO
4930547N16Rik	4930547N16Rik	75317	PARP1 binding protein	chr10:87553816-87609686	Non_10hr_Leptin	Non_10hr_PBS	OK	18.7244	24.4742	0.386342	0.635475	0.20175	0.740483	1.30707506759615	NO
Mfsd9	Mfsd9	211798	major facilitator superfamily domain containing 9	chr1:40828884-40847502	Non_10hr_Leptin	Non_10hr_PBS	OK	1.00884	1.31788	0.385526	1.43332	0.02005	0.295972	1.3063359843869	NO
Srrd	Srrd	70118	SRR1 domain containing	chr5:112755388-112772060	Non_10hr_Leptin	Non_10hr_PBS	OK	17.0105	22.22	0.385431	1.03117	0.07885	0.533909	1.30624996632411	NO
Acr	Acr	11434	acrosin prepropeptide	chr15:89398756-89405015	Non_10hr_Leptin	Non_10hr_PBS	OK	0.97551	1.27421	0.385373	1.25905	0.06335	0.495227	1.30619745281779	NO
Cox7b2	Cox7b2	78174	cytochrome c oxidase subunit VIIb2	chr5:71834061-71939444	Non_10hr_Leptin	Non_10hr_PBS	OK	1.17296	1.53173	0.385006	1.05097	0.24235	0.77448	1.30586521801839	NO
Smpdl3b	Smpdl3b	100340	sphingomyelin phosphodiesterase, acid-like 3B	chr4:132288880-132313086	Non_10hr_Leptin	Non_10hr_PBS	OK	0.81059	1.05841	0.384854	1.22937	0.0574	0.475848	1.30572764143324	NO
Ccdc88c	Ccdc88c	68339	coiled-coil domain containing 88C	chr12:102150909-102267193	Non_10hr_Leptin	Non_10hr_PBS	OK	2.23169	2.91213	0.383941	1.83903	0.0015	0.0620363	1.30490158175546	NO
Mir1249	Mir1249	100526461	microRNA 1249	chr15:84776149-84818401	Non_10hr_Leptin	Non_10hr_PBS	OK	107.308	140.002	0.383692	0.0704581	0.894	0.986772	1.30467638346569	NO
4930503E14Rik	4930503E14Rik	74954	RIKEN cDNA 4930503E14 gene	chr14:44740831-44749036	Non_10hr_Leptin	Non_10hr_PBS	OK	0.591627	0.771563	0.383095	0.944348	0.15865	0.688671	1.30413660849946	NO
5430435G22Rik	5430435G22Rik	226421	RIKEN cDNA 5430435G22 gene	chr1:133585271-133610041	Non_10hr_Leptin	Non_10hr_PBS	OK	1.3041	1.70058	0.38297	1.42733	0.0183	0.284611	1.30402361856779	NO
Col6a2	Col6a2	12834	collagen, type VI, alpha 2	chr10:76058500-76086149	Non_10hr_Leptin	Non_10hr_PBS	OK	0.621718	0.810565	0.382667	1.30925	0.03525	0.380957	1.30374977159669	NO
Prss12	Prss12	19142	protease, serine, 12 neurotrypsin (motopsin)	chr3:123149830-123209520	Non_10hr_Leptin	Non_10hr_PBS	OK	1.13325	1.47667	0.38188	1.41714	0.02585	0.333684	1.3030387611384	NO
Ido1	Ido1	15930	indoleamine 2,3-dioxygenase 1	chr8:25694612-25707481	Non_10hr_Leptin	Non_10hr_PBS	OK	1.07563	1.40105	0.381324	1.21193	0.058	0.477613	1.30253668000335	NO
Gm10638	Gm10638	666945	predicted gene 10638	chr8:89247836-89270959	Non_10hr_Leptin	Non_10hr_PBS	OK	1.3268	1.728	0.381149	0.481599	0.4349	0.886649	1.30237869090086	NO
Il18bp	Il18bp	16068	interleukin 18 binding protein	chr7:109163590-109166669	Non_10hr_Leptin	Non_10hr_PBS	OK	1.9285	2.51033	0.380392	1.42059	0.0332	0.37183	1.30169549588795	NO
Sema3e	Sema3e	20349	sema domain, immunoglobulin domain (Ig), short basic domain, secreted, (semaphorin) 3E	chr5:14025275-14256689	Non_10hr_Leptin	Non_10hr_PBS	OK	1.11405	1.44988	0.380118	1.65977	0.00505	0.135699	1.30144829832462	NO
Car14	Car14	23831	carbonic anhydrase 14	chr3:95697918-95708562	Non_10hr_Leptin	Non_10hr_PBS	OK	6.12955	7.97698	0.380062	0.800156	0.15455	0.681844	1.30139778197281	NO
Rtn4r	Rtn4r	65079	reticulon 4 receptor	chr16:18127798-18152501	Non_10hr_Leptin	Non_10hr_PBS	OK	8.26825	10.7569	0.379612	2.12345	0.00155	0.0625321	1.30099191818234	NO
Dlx5	Dlx5	13395	distal-less homeobox 5	chr6:6827804-6832068	Non_10hr_Leptin	Non_10hr_PBS	OK	5.0795	6.60692	0.379291	1.64268	0.00645	0.15943	1.30070247936315	NO
Agtr2	Agtr2	11609	angiotensin II receptor, type 2	chrX:21061751-21065957	Non_10hr_Leptin	Non_10hr_PBS	OK	0.543089	0.706358	0.379212	1.17727	0.05445	0.464126	1.30063125663095	NO
Rell1	Rell1	100532	RELT-like 1	chr5:64300136-64360136	Non_10hr_Leptin	Non_10hr_PBS	OK	2.61919	3.40622	0.379049	1.76116	0.0041	0.117645	1.30048431572319	NO
Fgd2	Fgd2	26382	FYVE, RhoGEF and PH domain containing 2	chr17:29497858-29516480	Non_10hr_Leptin	Non_10hr_PBS	OK	1.26034	1.63905	0.379044	1.34633	0.01995	0.295675	1.30047980859582	NO
Fam105a	Fam105a	223433	family with sequence similarity 105, member A	chr15:27586024-27611253	Non_10hr_Leptin	Non_10hr_PBS	OK	3.85968	5.01853	0.378784	1.72301	0.0066	0.16152	1.30024545949615	NO
Epor	Epor	13857	erythropoietin receptor	chr9:21763342-21768020	Non_10hr_Leptin	Non_10hr_PBS	OK	2.12181	2.75792	0.378286	1.58508	0.01785	0.279965	1.29979670873794	NO
Pcdhga10	Pcdhga10	93722	protocadherin gamma subfamily A, 10	chr18:37089938-38001526	Non_10hr_Leptin	Non_10hr_PBS	OK	1.18566	1.5408	0.377997	0.258895	0.647	0.952993	1.29953636014274	NO
Galr3	Galr3	14429	galanin receptor 3	chr15:78861303-78873988	Non_10hr_Leptin	Non_10hr_PBS	OK	0.320371	0.416251	0.37771	0.336856	0.64625	0.952856	1.29927786487555	NO
Ctsk	Ctsk	13038	cathepsin K	chr3:95303207-95313284	Non_10hr_Leptin	Non_10hr_PBS	OK	1.9024	2.47133	0.377468	1.45604	0.03105	0.365442	1.29905994018269	NO
Pcdhb9	Pcdhb9	93880	protocadherin beta 9	chr18:37089938-38001526	Non_10hr_Leptin	Non_10hr_PBS	OK	1.54464	2.00632	0.377277	0.245351	0.68125	0.964668	1.2988879675774	NO
Golm1	Golm1	105348	golgi membrane protein 1	chr13:59736356-59777145	Non_10hr_Leptin	Non_10hr_PBS	OK	1.54554	2.00669	0.376705	1.46034	0.00925	0.194263	1.29837308630961	NO
E130203B14Rik	E130203B14Rik	320736	V-set and transmembrane domain containing 4	chr14:33669941-33752675	Non_10hr_Leptin	Non_10hr_PBS	OK	0.615455	0.799007	0.376555	1.20405	0.0514	0.452454	1.29823809878059	NO
Gcnt2	Gcnt2	14538	glucosaminyl (N-acetyl) transferase 2, I-branching enzyme	chr13:40955500-41056261	Non_10hr_Leptin	Non_10hr_PBS	OK	1.47696	1.91603	0.375489	1.51803	0.00735	0.170038	1.29727919158703	NO
Pcdhga3	Pcdhga3	93711	protocadherin gamma subfamily A, 3	chr18:37089938-38001526	Non_10hr_Leptin	Non_10hr_PBS	OK	1.86147	2.41447	0.375268	0.333693	0.55805	0.928838	1.2970804824106	NO
Eme1	Eme1	268465	essential meiotic endonuclease 1 homolog 1 (S. pombe)	chr11:94491137-94515068	Non_10hr_Leptin	Non_10hr_PBS	OK	1.87873	2.43441	0.373816	0.361638	0.52375	0.917254	1.29577569285286	NO
Col18a1	Col18a1	12822	collagen, type XVIII, alpha 1	chr10:76514923-76629275	Non_10hr_Leptin	Non_10hr_PBS	OK	0.93801	1.21519	0.373509	1.43875	0.013	0.233307	1.29549998606526	NO
Tctn1	Tctn1	654470	tectonic family member 1	chr5:122659745-122714469	Non_10hr_Leptin	Non_10hr_PBS	OK	3.47901	4.50665	0.373379	1.09154	0.05795	0.477613	1.29538325494345	NO
Arsg	Arsg	74008	arylsulfatase G	chr11:109312169-109434643	Non_10hr_Leptin	Non_10hr_PBS	OK	10.0724	13.0374	0.372246	1.49931	0.00875	0.190208	1.29436634351689	NO
Tnfaip8l2	Tnfaip8l2	69769	tumor necrosis factor, alpha-induced protein 8-like 2	chr3:94938009-94946282	Non_10hr_Leptin	Non_10hr_PBS	OK	1.80065	2.32892	0.371147	0.400374	0.48585	0.904604	1.29338071114312	NO
Snora31	Snora31	100303751	small nucleolar RNA, H/ACA box 31	chr14:76245062-76248110	Non_10hr_Leptin	Non_10hr_PBS	OK	36.9322	47.7522	0.370689	0.033249	0.6128	0.94199	1.29297017784827	NO
C1qtnf5	C1qtnf5	235312	C1q and tumor necrosis factor related protein 5	chr9:43909852-43917270	Non_10hr_Leptin	Non_10hr_PBS	OK	3.47009	4.48658	0.370646	1.25853	0.03705	0.392017	1.29293164102134	NO
6530402F18Rik	6530402F18Rik	76220	RIKEN cDNA 6530402F18 gene	chr2:29050340-29108513	Non_10hr_Leptin	Non_10hr_PBS	OK	1.13379	1.46568	0.370409	1.14389	0.0443	0.422892	1.29271926098085	NO
Rln1	Rln1	19773	relaxin 1	chr19:29406244-29409160	Non_10hr_Leptin	Non_10hr_PBS	OK	0.790029	1.02125	0.370361	0.879649	0.26515	0.793574	1.29267625155021	NO
Otof	Otof	83762	otoferlin	chr5:30669350-30764305	Non_10hr_Leptin	Non_10hr_PBS	OK	2.22602	2.87561	0.369404	1.8336	0.0017	0.0660635	1.29181904963212	NO
A130049A11Rik	A130049A11Rik	100125931	Phtf1 opposite strand transcript	chr3:103718042-103811414	Non_10hr_Leptin	Non_10hr_PBS	OK	5.06199	6.53609	0.368723	0.842247	0.1589	0.688671	1.29120941200953	NO
Hmha1	Hmha1	70719	histocompatibility (minor) HA-1	chr10:79479416-79494216	Non_10hr_Leptin	Non_10hr_PBS	OK	0.797514	1.02967	0.368598	1.24169	0.0321	0.37015	1.29109754208556	NO
Prrg2	Prrg2	65116	proline-rich Gla (G-carboxyglutamic acid) polypeptide 2	chr7:52308976-52317022	Non_10hr_Leptin	Non_10hr_PBS	OK	2.57719	3.32622	0.368085	1.53798	0.0301	0.360859	1.29063852942066	NO
Stat5a	Stat5a	20850	signal transducer and activator of transcription 5A	chr11:100720664-100746483	Non_10hr_Leptin	Non_10hr_PBS	OK	0.673158	0.868779	0.368044	1.21273	0.03655	0.389604	1.29060185124107	NO
Lgi2	Lgi2	246316	leucine-rich repeat LGI family, member 2	chr5:52929102-52957519	Non_10hr_Leptin	Non_10hr_PBS	OK	7.11705	9.17927	0.3671	2.00458	0.00265	0.0908238	1.28975764674526	NO
C1ql4	C1ql4	239659	complement component 1, q subcomponent-like 4	chr15:98915184-98918159	Non_10hr_Leptin	Non_10hr_PBS	OK	1.47172	1.89816	0.367095	1.21687	0.15905	0.688671	1.28975317679363	NO
Il1rapl2	Il1rapl2	60367	interleukin 1 receptor accessory protein-like 2	chrX:134106087-135381494	Non_10hr_Leptin	Non_10hr_PBS	OK	0.538539	0.69439	0.366695	0.992009	0.07335	0.524647	1.28939563085106	NO
Iqgap2	Iqgap2	544963	IQ motif containing GTPase activating protein 2	chr13:96397131-96661877	Non_10hr_Leptin	Non_10hr_PBS	OK	0.984578	1.26931	0.366473	1.39461	0.01275	0.231344	1.28919723562581	NO
Slc38a3	Slc38a3	76257	solute carrier family 38, member 3	chr9:107553485-107571299	Non_10hr_Leptin	Non_10hr_PBS	OK	4.9957	6.44027	0.366434	1.75051	0.00335	0.103766	1.28916238556312	NO
Rel	Rel	19696	reticuloendotheliosis oncogene	chr11:23641728-23670970	Non_10hr_Leptin	Non_10hr_PBS	OK	0.361185	0.465514	0.366086	0.939484	0.1311	0.641039	1.28885145747798	NO
Slc12a8	Slc12a8	171286	solute carrier family 12 (potassium/chloride transporters), member 8	chr16:33518414-33664221	Non_10hr_Leptin	Non_10hr_PBS	OK	0.916908	1.18174	0.36606	1.25547	0.03085	0.365136	1.28882823022967	NO
Angel1	Angel1	68737	angel homolog 1 (Drosophila)	chr12:88041451-88067410	Non_10hr_Leptin	Non_10hr_PBS	OK	1.98627	2.55943	0.365763	1.66513	0.00615	0.155122	1.28856293328501	NO
Pqlc3	Pqlc3	217430	PQ loop repeat containing	chr12:16995453-17006924	Non_10hr_Leptin	Non_10hr_PBS	OK	0.474379	0.611246	0.365712	0.779422	0.17025	0.702986	1.28851738273816	NO
Casc1	Casc1	320662	cancer susceptibility candidate 1	chr6:145070258-145159490	Non_10hr_Leptin	Non_10hr_PBS	OK	0.391678	0.504494	0.365167	0.660137	0.23725	0.769315	1.28803071762245	NO
Slc26a4	Slc26a4	23985	solute carrier family 26, member 4	chr12:32204683-32244834	Non_10hr_Leptin	Non_10hr_PBS	OK	0.482568	0.621484	0.364984	1.11184	0.0701	0.515087	1.2878673465247	NO
Mir374	Mir374	751546	microRNA 374	chrX:100756248-100819093	Non_10hr_Leptin	Non_10hr_PBS	OK	153.656	197.8	0.364338	0.166311	0.7918	0.976291	1.28729080328797	NO
Olfml3	Olfml3	99543	olfactomedin-like 3	chr3:103539316-103541924	Non_10hr_Leptin	Non_10hr_PBS	OK	2.45633	3.1608	0.363784	1.50137	0.02065	0.30182	1.28679657396401	NO
Pla2g3	Pla2g3	237625	phospholipase A2, group III	chr11:3388229-3394169	Non_10hr_Leptin	Non_10hr_PBS	OK	0.607994	0.782325	0.363709	1.14483	0.06215	0.491294	1.28672968024651	NO
Npm3	Npm3	18150	nucleoplasmin 3	chr19:45822223-45824053	Non_10hr_Leptin	Non_10hr_PBS	OK	4.5843	5.89844	0.363632	1.67397	0.0301	0.360859	1.28666100631431	NO
Dbil5	Dbil5	13168	diazepam binding inhibitor-like 5	chr11:76031114-76032167	Non_10hr_Leptin	Non_10hr_PBS	OK	1.93702	2.49183	0.363366	1.241	0.16385	0.696315	1.28642379729355	NO
H2-Eb1	H2-Eb1	14969	histocompatibility 2, class II antigen E beta	chr17:34442811-34453619	Non_10hr_Leptin	Non_10hr_PBS	OK	1.37954	1.77421	0.362994	1.2946	0.04505	0.42559	1.28609213471266	NO
5033411D12Rik	5033411D12Rik	192136	RIKEN cDNA 5033411D12 gene	chr13:16949309-17786599	Non_10hr_Leptin	Non_10hr_PBS	OK	0.671105	0.863004	0.362828	1.03127	0.1058	0.596009	1.28594416233709	NO
Cdc42ep5	Cdc42ep5	58804	CDC42 effector protein (Rho GTPase binding) 5	chr7:4102861-4116301	Non_10hr_Leptin	Non_10hr_PBS	OK	1.61871	2.08151	0.362782	1.26659	0.10645	0.597007	1.28590316095651	NO
Pcdhgc3	Pcdhgc3	93706	protocadherin gamma subfamily C, 3	chr18:37089938-38001526	Non_10hr_Leptin	Non_10hr_PBS	OK	8.16503	10.4937	0.361993	0.680324	0.23775	0.769757	1.28520010162446	NO
BC049715	BC049715	320135	cDNA sequence BC049715	chr6:136777363-136789075	Non_10hr_Leptin	Non_10hr_PBS	OK	1.33582	1.71667	0.36188	0.57929	0.3911	0.87264	1.2850994414572	NO
Slc5a11	Slc5a11	233836	solute carrier family 5 (sodium/glucose cotransporter), member 11	chr7:130358379-130416765	Non_10hr_Leptin	Non_10hr_PBS	OK	0.312405	0.401471	0.361878	0.860888	0.18455	0.719293	1.28509765993233	NO
Zbtb42	Zbtb42	382639	zinc finger and BTB domain containing 42	chr12:113917050-113920958	Non_10hr_Leptin	Non_10hr_PBS	OK	0.278069	0.357209	0.361326	0.942962	0.12765	0.636742	1.28460605346239	NO
Fut2	Fut2	14344	fucosyltransferase 2	chr7:52903964-52921678	Non_10hr_Leptin	Non_10hr_PBS	OK	0.371479	0.477125	0.361086	0.982805	0.1162	0.619706	1.28439237018118	NO
Npas2	Npas2	18143	neuronal PAS domain protein 2	chr1:39251116-39420085	Non_10hr_Leptin	Non_10hr_PBS	OK	4.72418	6.06757	0.361053	1.90278	0.00145	0.0615149	1.28436299150983	NO
1600029D21Rik	1600029D21Rik	76509	placenta expressed transcript 1	chr9:50302629-50313744	Non_10hr_Leptin	Non_10hr_PBS	OK	0.338111	0.434257	0.361051	0.785651	0.2065	0.74499	1.28436121100589	NO
Chrna6	Chrna6	11440	cholinergic receptor, nicotinic, alpha polypeptide 6	chr8:28513683-28524416	Non_10hr_Leptin	Non_10hr_PBS	OK	1.87075	2.40124	0.360163	1.53003	0.01265	0.231287	1.28357091105068	NO
Sik2	Sik2	235344	salt inducible kinase 2	chr9:50665039-50817178	Non_10hr_Leptin	Non_10hr_PBS	OK	4.68977	6.01929	0.360077	1.04555	0.06705	0.505709	1.28349439882519	NO
Olfm4	Olfm4	380924	olfactomedin 4	chr14:80400108-80421737	Non_10hr_Leptin	Non_10hr_PBS	OK	0.770843	0.989335	0.360022	1.09011	0.09675	0.577511	1.28344546897906	NO
Tnfrsf13c	Tnfrsf13c	72049	tumor necrosis factor receptor superfamily, member 13c	chr15:82052173-82054766	Non_10hr_Leptin	Non_10hr_PBS	OK	0.276965	0.355387	0.35969	0.727449	0.2371	0.769315	1.28315015024652	NO
Hfe	Hfe	15216	hemochromatosis	chr13:23795709-23802680	Non_10hr_Leptin	Non_10hr_PBS	OK	0.859756	1.10303	0.359477	1.14308	0.07485	0.528988	1.28296071949409	NO
Map3k12	Map3k12	26404	mitogen-activated protein kinase kinase kinase 12	chr15:102301062-102347435	Non_10hr_Leptin	Non_10hr_PBS	OK	29.5729	37.9188	0.358635	0.931951	0.1052	0.595409	1.2822121636853	NO
Cfh	Cfh	12628	complement component factor h	chr1:141982431-142079988	Non_10hr_Leptin	Non_10hr_PBS	OK	0.642563	0.823574	0.35806	1.23329	0.03525	0.380957	1.2817012275073	NO
Lamb2	Lamb2	16779	laminin, beta 2	chr9:108382192-108392861	Non_10hr_Leptin	Non_10hr_PBS	OK	0.642533	0.82351	0.358015	1.36367	0.0246	0.326955	1.28166124978914	NO
Ptpn6	Ptpn6	15170	protein tyrosine phosphatase, non-receptor type 6	chr6:124670735-124688727	Non_10hr_Leptin	Non_10hr_PBS	OK	1.1538	1.47851	0.357753	1.15745	0.04215	0.413841	1.28142851539359	NO
F630110N24Rik	F630110N24Rik	73822	major facilitator superfamily domain containing 12	chr10:80820314-80828565	Non_10hr_Leptin	Non_10hr_PBS	OK	6.07891	7.77917	0.355805	1.69096	0.01665	0.26854	1.27969943324367	NO
Mocos	Mocos	68591	molybdenum cofactor sulfurase	chr18:24812191-24860057	Non_10hr_Leptin	Non_10hr_PBS	OK	0.335551	0.429381	0.355728	0.930099	0.13385	0.646163	1.27963113452215	NO
Sstr5	Sstr5	20609	somatostatin receptor 5	chr17:25626819-25634233	Non_10hr_Leptin	Non_10hr_PBS	OK	0.550131	0.703653	0.35509	1.00394	0.08575	0.552487	1.27906537103864	NO
H2-Q7	H2-Q7	15018	histocompatibility 2, Q region locus 7	chr17:35576099-35580718	Non_10hr_Leptin	Non_10hr_PBS	OK	0.344707	0.440881	0.35502	0.535161	0.31695	0.832345	1.27900331190532	NO
Plscr5	Plscr5	100504689	phospholipid scramblase family, member 5	chr9:92087773-92104536	Non_10hr_Leptin	Non_10hr_PBS	OK	0.381364	0.487755	0.354986	0.700256	0.308	0.82625	1.27897316998415	NO
Il10ra	Il10ra	16154	interleukin 10 receptor, alpha	chr9:45061921-45077229	Non_10hr_Leptin	Non_10hr_PBS	OK	0.906928	1.15951	0.35445	1.28768	0.03085	0.365136	1.2784980853203	NO
Ramp1	Ramp1	51801	receptor (calcitonin) activity modifying protein 1	chr1:93076398-93121773	Non_10hr_Leptin	Non_10hr_PBS	OK	9.01031	11.515	0.353867	1.55667	0.00705	0.16595	1.27798154247498	NO
Mid1	Mid1	17318	midline 1	chrX:166123178-166428729	Non_10hr_Leptin	Non_10hr_PBS	OK	3.42279	4.3737	0.353682	1.34275	0.0336	0.373749	1.27781767456073	NO
Prrt3	Prrt3	210673	proline-rich transmembrane protein 3	chr6:113444088-113451812	Non_10hr_Leptin	Non_10hr_PBS	OK	5.83816	7.4592	0.353509	1.95877	0.0018	0.0690435	1.27766445492825	NO
Inpp5e	Inpp5e	64436	inositol polyphosphate-5-phosphatase E	chr2:26244867-26264708	Non_10hr_Leptin	Non_10hr_PBS	OK	14.0167	17.9078	0.353442	0.941975	0.09625	0.576721	1.27760512046855	NO
Ephx4	Ephx4	384214	epoxide hydrolase 4	chr5:107832531-107859050	Non_10hr_Leptin	Non_10hr_PBS	OK	8.44454	10.786	0.353066	1.9357	0.00765	0.175063	1.27727219014159	NO
Cnn2	Cnn2	12798	calponin 2	chr10:79451344-79458145	Non_10hr_Leptin	Non_10hr_PBS	OK	3.00999	3.84268	0.352357	1.5663	0.0163	0.265206	1.27664463998553	NO
Lrfn4	Lrfn4	225875	leucine rich repeat and fibronectin type III domain containing 4	chr19:4510471-4621752	Non_10hr_Leptin	Non_10hr_PBS	OK	7.47312	9.53937	0.352184	1.03825	0.08955	0.558565	1.27649156100843	NO
Itga8	Itga8	241226	integrin alpha 8	chr2:12028286-12223547	Non_10hr_Leptin	Non_10hr_PBS	OK	0.303952	0.387825	0.351563	1.08861	0.06115	0.488342	1.27594222060419	NO
Ogn	Ogn	18295	osteoglycin	chr13:49559427-49748100	Non_10hr_Leptin	Non_10hr_PBS	OK	1.38279	1.76432	0.35153	0.847016	0.12575	0.634147	1.27591303521814	NO
Il25	Il25	140806	interleukin 25	chr14:55551531-55554673	Non_10hr_Leptin	Non_10hr_PBS	OK	0.553051	0.705495	0.351224	0.815901	0.25735	0.787056	1.27564243888627	NO
Lsr	Lsr	54135	lipolysis stimulated lipoprotein receptor	chr7:31742788-31758488	Non_10hr_Leptin	Non_10hr_PBS	OK	0.589689	0.752016	0.350809	0.943271	0.10885	0.600459	1.27527554535501	NO
Slc17a8	Slc17a8	216227	solute carrier family 17 (sodium-dependent inorganic phosphate cotransporter), member 8	chr10:89036764-89083994	Non_10hr_Leptin	Non_10hr_PBS	OK	0.769681	0.981109	0.350152	1.27778	0.03175	0.368409	1.27469492002557	NO
Vmn2r29	Vmn2r29	76229	vomeronasal 2, receptor 29	chr7:7165706-7231000	Non_10hr_Leptin	Non_10hr_PBS	OK	2.11628	2.69747	0.350078	1.19276	0.0332	0.37183	1.27462953891433	NO
Filip1l	Filip1l	78749	filamin A interacting protein 1-like	chr16:57302112-57606980	Non_10hr_Leptin	Non_10hr_PBS	OK	0.522797	0.666364	0.35006	0.56802	0.2903	0.813091	1.27461363590785	NO
Rtn4rl1	Rtn4rl1	237847	reticulon 4 receptor-like 1	chr11:75007494-75081264	Non_10hr_Leptin	Non_10hr_PBS	OK	10.2877	13.1108	0.349842	2.05344	0.0014	0.0600823	1.27442104858191	NO
3110021A11Rik	3110021A11Rik	67289	RIKEN cDNA 3110021A11 gene	chr6:119798210-119799034	Non_10hr_Leptin	Non_10hr_PBS	OK	0.791264	1.00827	0.349644	0.899634	0.2675	0.795919	1.27424615503503	NO
Ybx2	Ybx2	53422	Y box protein 2	chr11:69749400-69755101	Non_10hr_Leptin	Non_10hr_PBS	OK	0.622211	0.792784	0.349524	0.974673	0.15505	0.682694	1.2741401706273	NO
Slc12a9	Slc12a9	83704	solute carrier family 12 (potassium/chloride transporters), member 9	chr5:137755785-137774810	Non_10hr_Leptin	Non_10hr_PBS	OK	4.7533	6.05487	0.349169	1.88679	0.0031	0.0993476	1.27382668503139	NO
Dnase1l2	Dnase1l2	66705	deoxyribonuclease 1-like 2	chr17:24577712-24580046	Non_10hr_Leptin	Non_10hr_PBS	OK	0.466853	0.59434	0.348321	0.774294	0.25895	0.788892	1.27307816396888	NO
Rem2	Rem2	140743	rad and gem related GTP binding protein 2	chr14:55094936-55099271	Non_10hr_Leptin	Non_10hr_PBS	OK	6.0749	7.73375	0.348308	1.81891	0.0069	0.165578	1.27306669242355	NO
Actn3	Actn3	11474	actinin alpha 3	chr19:4861222-4877884	Non_10hr_Leptin	Non_10hr_PBS	OK	0.433836	0.552138	0.347881	1.00476	0.1035	0.592584	1.2726899537334	NO
Il23a	Il23a	83430	interleukin 23, alpha subunit p19	chr10:127733195-127735140	Non_10hr_Leptin	Non_10hr_PBS	OK	0.455234	0.579148	0.347324	0.784078	0.23255	0.764796	1.27219868464541	NO
Ephb3	Ephb3	13845	Eph receptor B3	chr16:21204867-21223377	Non_10hr_Leptin	Non_10hr_PBS	OK	1.09147	1.38853	0.347291	1.42741	0.02295	0.319659	1.27216958488749	NO
Agpat9	Agpat9	231510	1-acylglycerol-3-phosphate O-acyltransferase 9	chr5:101275247-101328121	Non_10hr_Leptin	Non_10hr_PBS	OK	1.67621	2.13216	0.347114	1.44718	0.0184	0.284671	1.27201351572683	NO
Reep6	Reep6	70335	receptor accessory protein 6	chr10:79792914-79799186	Non_10hr_Leptin	Non_10hr_PBS	OK	4.16304	5.29449	0.346853	1.67812	0.0089	0.190424	1.27178341477748	NO
Gna15	Gna15	14676	guanine nucleotide binding protein, alpha 15	chr10:80965058-80986970	Non_10hr_Leptin	Non_10hr_PBS	OK	0.849138	1.07991	0.346835	1.1594	0.0761	0.533493	1.27176754728088	NO
Ccdc39	Ccdc39	51938	coiled-coil domain containing 39	chr3:33699116-33743232	Non_10hr_Leptin	Non_10hr_PBS	OK	3.63488	4.62	0.345984	0.56664	0.2969	0.816627	1.27101759319132	NO
Man1a	Man1a	17155	mannosidase 1, alpha	chr10:53625838-53795602	Non_10hr_Leptin	Non_10hr_PBS	OK	2.31081	2.93546	0.345189	1.64015	0.0084	0.185905	1.27031738933579	NO
Vsig8	Vsig8	240916	V-set and immunoglobulin domain containing 8	chr1:174486068-174493848	Non_10hr_Leptin	Non_10hr_PBS	OK	0.417379	0.530202	0.345185	0.719587	0.2407	0.771887	1.270313867273	NO
Slc2a6	Slc2a6	227659	solute carrier family 2 (facilitated glucose transporter), member 6	chr2:26876884-26883518	Non_10hr_Leptin	Non_10hr_PBS	OK	5.81773	7.38869	0.344864	1.63797	0.0055	0.143875	1.27003125356833	NO
Clcn1	Clcn1	12723	chloride channel 1	chr6:42236683-42264655	Non_10hr_Leptin	Non_10hr_PBS	OK	0.615663	0.781768	0.3446	1.15386	0.0633	0.495227	1.26979887072513	NO
Emx2os	Emx2os	329078	Emx2 opposite strand/antisense transcript (non-protein coding)	chr19:59499593-59533125	Non_10hr_Leptin	Non_10hr_PBS	OK	0.349544	0.443755	0.344287	1.07741	0.07145	0.519592	1.26952341130764	NO
Grin2b	Grin2b	14812	glutamate receptor, ionotropic, NMDA2B (epsilon 2)	chr6:135679822-136123529	Non_10hr_Leptin	Non_10hr_PBS	OK	0.804272	1.02091	0.344106	1.46079	0.01365	0.240311	1.2693641473487	NO
Usp18	Usp18	24110	ubiquitin specific peptidase 18	chr6:121195923-121220935	Non_10hr_Leptin	Non_10hr_PBS	OK	0.502344	0.637586	0.343945	0.886112	0.16705	0.700267	1.26922249840767	NO
Lrrc38	Lrrc38	242735	leucine rich repeat containing 38	chr4:142939652-142960931	Non_10hr_Leptin	Non_10hr_PBS	OK	0.786001	0.997574	0.343893	1.17544	0.07405	0.527566	1.26917675181631	NO
Tdrd6	Tdrd6	210510	tudor domain containing 6	chr17:43752283-43767248	Non_10hr_Leptin	Non_10hr_PBS	OK	0.254037	0.322408	0.34385	1.04862	0.0658	0.50115	1.2691389241497	NO
Rgs14	Rgs14	51791	regulator of G-protein signaling 14	chr13:55471092-55486048	Non_10hr_Leptin	Non_10hr_PBS	OK	8.50388	10.7922	0.343794	1.92395	0.0025	0.0862821	1.26908966190204	NO
Pcdh8	Pcdh8	18530	protocadherin 8	chr14:80166581-80171119	Non_10hr_Leptin	Non_10hr_PBS	OK	5.41275	6.86921	0.343783	1.86097	0.0023	0.081274	1.2690799856138	NO
Stab1	Stab1	192187	stabilin 1	chr14:31948038-31981827	Non_10hr_Leptin	Non_10hr_PBS	OK	0.341757	0.433712	0.343767	0.716138	0.21315	0.751886	1.26906591114442	NO
Prrt1	Prrt1	260297	proline-rich transmembrane protein 1	chr17:34766630-34769205	Non_10hr_Leptin	Non_10hr_PBS	OK	48.2173	61.1709	0.343295	2.65009	0.00155	0.0625321	1.26865078451138	NO
Gbx1	Gbx1	231044	gastrulation brain homeobox 1	chr5:24010243-24032666	Non_10hr_Leptin	Non_10hr_PBS	OK	1.10104	1.39585	0.342281	1.23329	0.1002	0.58477	1.26775942501623	NO
Trim16	Trim16	94092	tripartite motif-containing 16	chr11:62633754-62656450	Non_10hr_Leptin	Non_10hr_PBS	OK	0.586357	0.743291	0.342148	1.14004	0.05875	0.479258	1.26764255746839	NO
2210411K11Rik	2210411K11Rik	664968	transmembrane protein 238	chr7:4736386-4741162	Non_10hr_Leptin	Non_10hr_PBS	OK	2.08655	2.64493	0.342107	1.35548	0.07625	0.533534	1.26760653280283	NO
Fbxo32	Fbxo32	67731	F-box protein 32	chr15:58011633-58046433	Non_10hr_Leptin	Non_10hr_PBS	OK	4.05461	5.1347	0.340715	1.66718	0.00705	0.16595	1.26638405870756	NO
Kcnk4	Kcnk4	16528	potassium channel, subfamily K, member 4	chr19:7000179-7009005	Non_10hr_Leptin	Non_10hr_PBS	OK	3.00072	3.79973	0.340589	1.5455	0.0215	0.309659	1.26627346192918	NO
Glyctk	Glyctk	235582	glycerate kinase	chr9:106055190-106060469	Non_10hr_Leptin	Non_10hr_PBS	OK	0.965689	1.22251	0.34021	1.31614	0.0309	0.365136	1.26594085205936	NO
Ano8	Ano8	382014	anoctamin 8	chr8:73993092-74009966	Non_10hr_Leptin	Non_10hr_PBS	OK	8.12783	10.2872	0.339914	1.01115	0.10525	0.595465	1.26568114363629	NO
D430020J02Rik	D430020J02Rik	319545	RIKEN cDNA D430020J02 gene	chr12:117640419-117643634	Non_10hr_Leptin	Non_10hr_PBS	OK	0.649482	0.821986	0.339824	1.1249	0.07625	0.533534	1.26560218880058	NO
Cyba	Cyba	13057	cytochrome b-245, alpha polypeptide	chr8:124948670-124956840	Non_10hr_Leptin	Non_10hr_PBS	OK	2.70003	3.41682	0.33968	1.37314	0.08105	0.541528	1.26547587130797	NO
Mchr1	Mchr1	207911	melanin-concentrating hormone receptor 1	chr15:81065928-81069394	Non_10hr_Leptin	Non_10hr_PBS	OK	4.22307	5.34259	0.339246	1.69682	0.01055	0.209669	1.26509524067461	NO
Mef2b	Mef2b	17259	myocyte enhancer factor 2B	chr8:72676676-72691387	Non_10hr_Leptin	Non_10hr_PBS	OK	0.264984	0.33513	0.338817	0.503446	0.37765	0.864179	1.26471910770239	NO
Gsn	Gsn	227753	gelsolin	chr2:35137959-35163412	Non_10hr_Leptin	Non_10hr_PBS	OK	17.6007	22.2458	0.337906	2.0488	0.0012	0.0541683	1.26392074395849	NO
Slc37a2	Slc37a2	56857	solute carrier family 37 (glycerol-3-phosphate transporter), member 2	chr9:37036733-37063323	Non_10hr_Leptin	Non_10hr_PBS	OK	0.246897	0.312044	0.337842	0.861039	0.13125	0.641137	1.26386467588372	NO
H47	H47	109815	VCP-interacting membrane protein	chr7:73224534-73234291	Non_10hr_Leptin	Non_10hr_PBS	OK	16.4015	20.7291	0.337831	2.00408	0.0035	0.106409	1.26385503943385	NO
Sema4c	Sema4c	20353	sema domain, immunoglobulin domain (Ig), transmembrane domain (TM) and short cytoplasmic domain, (semaphorin) 4C	chr1:36605486-36615226	Non_10hr_Leptin	Non_10hr_PBS	OK	2.11559	2.67362	0.337731	1.56667	0.01155	0.220373	1.26376743871417	NO
Rab37	Rab37	58222	RAB37, member of RAS oncogene family	chr11:114952744-115023554	Non_10hr_Leptin	Non_10hr_PBS	OK	30.2053	38.1676	0.337545	1.89217	0.0011	0.0501126	1.26360451752505	NO
Ephx1	Ephx1	13849	epoxide hydrolase 1, microsomal	chr1:182919686-182947626	Non_10hr_Leptin	Non_10hr_PBS	OK	4.42862	5.59186	0.336471	1.58212	0.0133	0.236682	1.26266418973941	NO
Ttyh2	Ttyh2	117160	tweety homolog 2 (Drosophila)	chr11:114536781-114582298	Non_10hr_Leptin	Non_10hr_PBS	OK	8.09222	10.2173	0.3364	1.91515	0.00225	0.0800805	1.26260205120771	NO
Btn2a2	Btn2a2	238555	butyrophilin, subfamily 2, member A2	chr13:23568931-23580726	Non_10hr_Leptin	Non_10hr_PBS	OK	0.493958	0.623639	0.336323	1.01726	0.0966	0.577511	1.262534664989	NO
E2f1	E2f1	13555	E2F transcription factor 1	chr2:154385374-154395588	Non_10hr_Leptin	Non_10hr_PBS	OK	4.01791	5.07247	0.336242	1.65431	0.0088	0.190208	1.26246378206907	NO
Ppp1r3a	Ppp1r3a	140491	protein phosphatase 1, regulatory (inhibitor) subunit 3A	chr6:14663821-14705274	Non_10hr_Leptin	Non_10hr_PBS	OK	0.34838	0.439681	0.335794	1.11266	0.0561	0.469275	1.26207181013315	NO
Anxa4	Anxa4	11746	annexin A4	chr6:86686833-86743578	Non_10hr_Leptin	Non_10hr_PBS	OK	2.10535	2.65563	0.334994	1.37793	0.03155	0.366952	1.26137216292099	NO
Lgals4	Lgals4	16855	lectin, galactose binding, soluble 4	chr7:29619010-29626722	Non_10hr_Leptin	Non_10hr_PBS	OK	0.559511	0.70572	0.334929	0.531184	0.34745	0.852978	1.26131533362492	NO
Unc5a	Unc5a	107448	unc-5 homolog A (C. elegans)	chr13:55050792-55122695	Non_10hr_Leptin	Non_10hr_PBS	OK	8.69879	10.9705	0.334744	1.94681	0.0017	0.0660635	1.26115360271874	NO
Spns1	Spns1	73658	spinster homolog 1	chr7:133513575-133521448	Non_10hr_Leptin	Non_10hr_PBS	OK	9.25053	11.6653	0.334618	1.98872	0.00295	0.0966321	1.26104346273038	NO
Myo1d	Myo1d	338367	myosin ID	chr11:80295628-80593527	Non_10hr_Leptin	Non_10hr_PBS	OK	4.88098	6.15298	0.334115	1.83096	0.00295	0.0966321	1.26060387274048	NO
Lmo7	Lmo7	380928	LIM domain only 7	chr14:102129144-102333910	Non_10hr_Leptin	Non_10hr_PBS	OK	3.98384	5.02102	0.333821	1.77864	0.0026	0.0893169	1.26034700641222	NO
Acot4	Acot4	171282	acyl-CoA thioesterase 4	chr12:85379328-85385673	Non_10hr_Leptin	Non_10hr_PBS	OK	0.37436	0.471629	0.333227	0.857986	0.19235	0.731741	1.25982819127671	NO
Tmem120a	Tmem120a	215210	transmembrane protein 120A	chr5:136211359-136220042	Non_10hr_Leptin	Non_10hr_PBS	OK	7.23711	9.11729	0.333191	1.76174	0.01235	0.228854	1.25979675480002	NO
Wtip	Wtip	101543	WT1-interacting protein	chr7:34894566-34918287	Non_10hr_Leptin	Non_10hr_PBS	OK	2.05089	2.58364	0.333157	1.4866	0.0418	0.412869	1.25976706551453	NO
Rab40b	Rab40b	217371	Rab40b, member RAS oncogene family	chr11:121217434-121249565	Non_10hr_Leptin	Non_10hr_PBS	OK	10.4379	13.1476	0.33297	1.86838	0.0033	0.103517	1.25960378695066	NO
Syt12	Syt12	171180	synaptotagmin XII	chr19:4445907-4477143	Non_10hr_Leptin	Non_10hr_PBS	OK	4.54044	5.7173	0.332503	1.70704	0.0038	0.112526	1.25919611952521	NO
Icam1	Icam1	15894	intercellular adhesion molecule 1	chr9:20820403-20833240	Non_10hr_Leptin	Non_10hr_PBS	OK	0.307983	0.38777	0.332352	0.801241	0.19855	0.738997	1.25906433237785	NO
Dusp27	Dusp27	240892	dual specificity phosphatase 27 (putative)	chr1:168028278-168058029	Non_10hr_Leptin	Non_10hr_PBS	OK	0.627091	0.789519	0.332298	1.08094	0.0533	0.459348	1.25901720654764	NO
Slc16a12	Slc16a12	240638	solute carrier family 16 (monocarboxylic acid transporters), member 12	chr19:34742895-34821601	Non_10hr_Leptin	Non_10hr_PBS	OK	0.419398	0.527946	0.332068	1.02167	0.0924	0.56532	1.25881650517415	NO
Fbln7	Fbln7	70370	fibulin 7	chr2:128689667-128722770	Non_10hr_Leptin	Non_10hr_PBS	OK	0.32109	0.40411	0.331769	0.857919	0.173	0.705048	1.25855564121894	NO
Nup62-il4i1	Nup62-il4i1	100328588	Nup62-Il4i1 protein	chr7:52067625-52104449	Non_10hr_Leptin	Non_10hr_PBS	OK	0.842101	1.05957	0.331417	0.269083	0.6815	0.964668	1.25824860644524	NO
Zfp36	Zfp36	22695	zinc finger protein 36	chr7:29161802-29164247	Non_10hr_Leptin	Non_10hr_PBS	OK	1.95094	2.45315	0.330463	1.31604	0.0494	0.443912	1.25741684897433	NO
Dusp5	Dusp5	240672	dual specificity phosphatase 5	chr19:53603807-53615812	Non_10hr_Leptin	Non_10hr_PBS	OK	2.59558	3.26356	0.330391	1.37268	0.0608	0.486597	1.25735409714426	NO
Ccdc42b	Ccdc42b	546886	coiled-coil domain containing 42B	chr5:121063138-121084244	Non_10hr_Leptin	Non_10hr_PBS	OK	0.999994	1.25717	0.330191	0.215757	0.71975	0.966738	1.25717980293621	NO
Gcnt4	Gcnt4	218476	glucosaminyl (N-acetyl) transferase 4, core 2 (beta-1,6-N-acetylglucosaminyltransferase)	chr13:97694643-97720869	Non_10hr_Leptin	Non_10hr_PBS	OK	0.673208	0.846328	0.330164	1.21409	0.04015	0.404946	1.25715627506921	NO
Kcnip2	Kcnip2	80906	Kv channel-interacting protein 2	chr19:45868159-45890293	Non_10hr_Leptin	Non_10hr_PBS	OK	29.5458	37.1289	0.329588	1.54253	0.0066	0.16152	1.25665445212029	NO
Cdhr1	Cdhr1	170677	cadherin-related family member 1	chr14:37891034-37911497	Non_10hr_Leptin	Non_10hr_PBS	OK	0.769739	0.966868	0.32895	1.17417	0.0489	0.440934	1.25609884732042	NO
Slc35b2	Slc35b2	73836	solute carrier family 35, member B2	chr17:45701100-45704618	Non_10hr_Leptin	Non_10hr_PBS	OK	7.27717	9.13939	0.328719	1.81651	0.00675	0.163837	1.25589774064363	NO
Nptxr	Nptxr	73340	neuronal pentraxin receptor	chr15:79616780-79664763	Non_10hr_Leptin	Non_10hr_PBS	OK	13.9872	17.5663	0.328711	0.532876	0.38345	0.869008	1.25589077648712	NO
Zpbp	Zpbp	53604	zona pellucida binding protein	chr11:11180042-11362422	Non_10hr_Leptin	Non_10hr_PBS	OK	0.725404	0.910863	0.32845	1.10036	0.05715	0.474307	1.2556635920615	NO
Furin	Furin	18550	furin (paired basic amino acid cleaving enzyme)	chr7:87534079-87550317	Non_10hr_Leptin	Non_10hr_PBS	OK	4.14087	5.19942	0.328417	1.67437	0.0043	0.122199	1.2556348705206	NO
C1qtnf6	C1qtnf6	72709	C1q and tumor necrosis factor related protein 6	chr15:78354515-78360047	Non_10hr_Leptin	Non_10hr_PBS	OK	0.602515	0.75623	0.327828	0.90425	0.18355	0.717245	1.25512234502578	NO
Sphk2	Sphk2	56632	sphingosine kinase 2	chr7:52960616-52973372	Non_10hr_Leptin	Non_10hr_PBS	OK	18.319	22.9915	0.327756	1.00652	0.08945	0.558565	1.25505970770374	NO
1700001K19Rik	1700001K19Rik	66323	RIKEN cDNA 1700001K19 gene	chr12:111905898-111920829	Non_10hr_Leptin	Non_10hr_PBS	OK	1.5019	1.88475	0.327586	1.09648	0.12715	0.636438	1.25491182643008	NO
St6galnac5	St6galnac5	26938	ST6 (alpha-N-acetyl-neuraminyl-2,3-beta-galactosyl-1,3)-N-acetylgalactosaminide alpha-2,6-sialyltransferase 5	chr3:152483673-152645171	Non_10hr_Leptin	Non_10hr_PBS	OK	9.47213	11.8848	0.327357	1.85994	0.00405	0.116436	1.25471264920016	NO
P2rx5	P2rx5	94045	purinergic receptor P2X, ligand-gated ion channel, 5	chr11:72974031-72986189	Non_10hr_Leptin	Non_10hr_PBS	OK	0.936592	1.17514	0.327345	1.103	0.07625	0.533534	1.25470221283714	NO
Atoh7	Atoh7	53404	atonal homolog 7 (Drosophila)	chr10:62562903-62563353	Non_10hr_Leptin	Non_10hr_PBS	OK	1.17558	1.47496	0.327295	0.907641	0.41465	0.881325	1.2546587289256	NO
Mmp15	Mmp15	17388	matrix metallopeptidase 15	chr8:97876236-97898193	Non_10hr_Leptin	Non_10hr_PBS	OK	5.14702	6.45584	0.326869	1.83687	0.00335	0.103766	1.25428830711112	NO
Tnfaip2	Tnfaip2	21928	tumor necrosis factor, alpha-induced protein 2	chr12:112680871-112693229	Non_10hr_Leptin	Non_10hr_PBS	OK	0.294441	0.369313	0.326865	0.874549	0.151	0.677172	1.25428482949032	NO
Arhgap25	Arhgap25	232201	Rho GTPase activating protein 25	chr6:87409378-87483229	Non_10hr_Leptin	Non_10hr_PBS	OK	0.36265	0.454829	0.326746	0.756734	0.16515	0.698033	1.2541813746819	NO
Kcnq5	Kcnq5	226922	potassium voltage-gated channel, subfamily Q, member 5	chr1:21388483-21952023	Non_10hr_Leptin	Non_10hr_PBS	OK	3.13823	3.93545	0.326577	1.67246	0.0032	0.101238	1.25403446613069	NO
Qsox2	Qsox2	227638	quiescin Q6 sulfhydryl oxidase 2	chr2:26064649-26092940	Non_10hr_Leptin	Non_10hr_PBS	OK	4.10807	5.15153	0.326541	1.57771	0.0105	0.208956	1.25400317422474	NO
Vsig2	Vsig2	57276	V-set and immunoglobulin domain containing 2	chr9:37346839-37351790	Non_10hr_Leptin	Non_10hr_PBS	OK	0.687422	0.861958	0.326422	0.855005	0.2326	0.764796	1.25389974264756	NO
Cplx1	Cplx1	12889	complexin 1	chr5:108947572-108979046	Non_10hr_Leptin	Non_10hr_PBS	OK	535.516	671.422	0.326289	2.07485	0.0015	0.0620363	1.25378415274519	NO
Impa2	Impa2	114663	inositol (myo)-1(or 4)-monophosphatase 2	chr18:67448876-67478495	Non_10hr_Leptin	Non_10hr_PBS	OK	2.70599	3.39268	0.326267	1.35723	0.0462	0.431025	1.25376503363806	NO
Chrna4	Chrna4	11438	cholinergic receptor, nicotinic, alpha polypeptide 4	chr2:180757015-180773882	Non_10hr_Leptin	Non_10hr_PBS	OK	11.6545	14.6118	0.326249	1.9107	0.00145	0.0615149	1.25374939094908	NO
Slc22a8	Slc22a8	19879	solute carrier family 22 (organic anion transporter), member 8	chr19:8665743-8686325	Non_10hr_Leptin	Non_10hr_PBS	OK	1.93916	2.43022	0.325656	1.32509	0.02	0.295824	1.25323416036227	NO
Ddit4l	Ddit4l	73284	DNA-damage-inducible transcript 4-like	chr3:137286635-137291296	Non_10hr_Leptin	Non_10hr_PBS	OK	1.42883	1.79007	0.325184	1.28373	0.03765	0.394233	1.2528242124842	NO
Smpd3	Smpd3	58994	sphingomyelin phosphodiesterase 3, neutral	chr8:108776447-108861888	Non_10hr_Leptin	Non_10hr_PBS	OK	6.49843	8.13933	0.32482	1.8376	0.0022	0.0786792	1.25250815782535	NO
Ccl28	Ccl28	56838	chemokine (C-C motif) ligand 28	chr13_random:362538-393978	Non_10hr_Leptin	Non_10hr_PBS	OK	0.298724	0.374127	0.324717	0.856391	0.1552	0.682694	1.25241873925005	NO
Spata2L	Spata2L	78779	spermatogenesis associated 2-like	chr8:125756157-125760109	Non_10hr_Leptin	Non_10hr_PBS	OK	8.51048	10.6587	0.324716	1.8356	0.0043	0.122199	1.25241787113983	NO
Grin2d	Grin2d	14814	glutamate receptor, ionotropic, NMDA2D (epsilon 4)	chr7:53087852-53122051	Non_10hr_Leptin	Non_10hr_PBS	OK	5.91502	7.40752	0.324608	2.00637	0.0042	0.119817	1.25232411877807	NO
Rrm2	Rrm2	20135	ribonucleotide reductase M2	chr12:25393118-25399011	Non_10hr_Leptin	Non_10hr_PBS	OK	0.659352	0.825652	0.324484	1.00081	0.11465	0.616155	1.25221648583209	NO
Perp	Perp	64058	PERP, TP53 apoptosis effector	chr10:18564876-18576878	Non_10hr_Leptin	Non_10hr_PBS	OK	1.9291	2.41533	0.324293	1.30728	0.0486	0.440105	1.25205071447328	NO
B830017H08Rik	B830017H08Rik	433004	RIKEN cDNA B830017H08 gene	chr16:17833211-17835112	Non_10hr_Leptin	Non_10hr_PBS	OK	3.64215	4.55957	0.324107	1.43976	0.0474	0.436446	1.25188930376986	NO
Fzd7	Fzd7	14369	frizzled homolog 7 (Drosophila)	chr1:59538990-59543799	Non_10hr_Leptin	Non_10hr_PBS	OK	0.875186	1.09557	0.324026	1.32004	0.0382	0.396905	1.25181901851611	NO
Myo16	Myo16	244281	myosin XVI	chr8:10153922-10633950	Non_10hr_Leptin	Non_10hr_PBS	OK	3.01306	3.77134	0.323849	1.67058	0.0042	0.119817	1.25166544595327	NO
Grm4	Grm4	268934	glutamate receptor, metabotropic 4	chr17:27559332-27640249	Non_10hr_Leptin	Non_10hr_PBS	OK	10.8848	13.6225	0.323678	1.99439	0.00245	0.0849525	1.2515170971331	NO
Ddx49	Ddx49	234374	DEAD (Asp-Glu-Ala-Asp) box polypeptide 49	chr8:72806897-72826351	Non_10hr_Leptin	Non_10hr_PBS	OK	15.1961	19.0098	0.323044	1.20596	0.0401	0.404946	1.25096723212551	NO
Fancc	Fancc	14088	Fanconi anemia, complementation group C	chr13:63406016-63533053	Non_10hr_Leptin	Non_10hr_PBS	OK	2.69329	3.36865	0.3228	1.41139	0.0135	0.238521	1.25075567653997	NO
Mmp17	Mmp17	23948	matrix metallopeptidase 17	chr5:130090088-130114086	Non_10hr_Leptin	Non_10hr_PBS	OK	11.4825	14.3616	0.322785	1.92329	0.0021	0.0758356	1.25074267224101	NO
Cxcl12	Cxcl12	20315	chemokine (C-X-C motif) ligand 12	chr6:117118552-117131386	Non_10hr_Leptin	Non_10hr_PBS	OK	3.70472	4.63348	0.322735	1.29451	0.02345	0.321455	1.25069932555432	NO
Art3	Art3	109979	ADP-ribosyltransferase 3	chr5:92760866-92843653	Non_10hr_Leptin	Non_10hr_PBS	OK	0.430964	0.538987	0.322684	0.645391	0.31255	0.829322	1.25065511348151	NO
2810410L24Rik	2810410L24Rik	100042332	RIKEN cDNA 2810410L24 gene	chr11:120047963-120051170	Non_10hr_Leptin	Non_10hr_PBS	OK	3.93655	4.92308	0.322627	1.52891	0.02145	0.309239	1.25060570183788	NO
Ube2e1	Ube2e1	22194	ubiquitin-conjugating enzyme E2E 1	chr14:19103655-19164358	Non_10hr_Leptin	Non_10hr_PBS	OK	89.2503	111.608	0.322517	0.870447	0.12665	0.636085	1.25051035155319	NO
Tmem151a	Tmem151a	381199	transmembrane protein 151A	chr19:5079336-5085477	Non_10hr_Leptin	Non_10hr_PBS	OK	33.1734	41.4796	0.322376	2.02236	0.0015	0.0620363	1.25038814045621	NO
Slc9a1	Slc9a1	20544	solute carrier family 9 (sodium/hydrogen exchanger), member 1	chr4:132925686-132979613	Non_10hr_Leptin	Non_10hr_PBS	OK	9.69982	12.1258	0.322053	1.95571	0.00165	0.0651464	1.25010822671827	NO
Rtbdn	Rtbdn	234542	retbindin	chr8:87470889-87480502	Non_10hr_Leptin	Non_10hr_PBS	OK	1.20823	1.51014	0.321794	1.14866	0.07905	0.534192	1.24988382103298	NO
Slc16a1	Slc16a1	20501	solute carrier family 16 (monocarboxylic acid transporters), member 1	chr3:104442590-104462385	Non_10hr_Leptin	Non_10hr_PBS	OK	3.78201	4.72707	0.321792	1.67335	0.00575	0.147547	1.24988208832728	NO
2310014H01Rik	2310014H01Rik	76448	protein phosphatase 1, regulatory subunit 18	chr17:36002539-36012541	Non_10hr_Leptin	Non_10hr_PBS	OK	2.71251	3.3886	0.321059	1.31639	0.01865	0.286147	1.24924721342758	NO
Abcb9	Abcb9	56325	ATP-binding cassette, sub-family B (MDR/TAP), member 9	chr5:124511865-124545807	Non_10hr_Leptin	Non_10hr_PBS	OK	7.59107	9.47953	0.320512	1.86151	0.0044	0.124088	1.248773649245	NO
Eps8l1	Eps8l1	67425	EPS8-like 1	chr7:4416343-4430844	Non_10hr_Leptin	Non_10hr_PBS	OK	0.750333	0.936872	0.320322	0.762034	0.23905	0.77026	1.24860919912662	NO
Dok1	Dok1	13448	docking protein 1	chr6:82980929-82983465	Non_10hr_Leptin	Non_10hr_PBS	OK	0.700157	0.874171	0.320238	0.965444	0.1376	0.654689	1.24853650176756	NO
Zfp831	Zfp831	100043757	zinc finger protein 831	chr2:174469034-174536331	Non_10hr_Leptin	Non_10hr_PBS	OK	0.644895	0.80511	0.320123	1.34267	0.02125	0.307554	1.2484369824851	NO
Gpd1	Gpd1	14555	glycerol-3-phosphate dehydrogenase 1 (soluble)	chr15:99548023-99555438	Non_10hr_Leptin	Non_10hr_PBS	OK	17.639	22.0204	0.320069	1.93067	0.00145	0.0615149	1.2483902544286	NO
Nek2	Nek2	18005	NIMA (never in mitosis gene a)-related expressed kinase 2	chr1:193645351-193656928	Non_10hr_Leptin	Non_10hr_PBS	OK	0.403796	0.504079	0.320024	0.919882	0.1251	0.632809	1.24835131571755	NO
Mir3078	Mir3078	100526520	microRNA 3078	chr14:65210021-65210108	Non_10hr_Leptin	Non_10hr_PBS	OK	1429.63	1784.37	0.319772	77.0263	0.1064	0.596953	1.24813328137938	NO
Traf3ip3	Traf3ip3	215243	TRAF3 interacting protein 3	chr1:194999662-195027740	Non_10hr_Leptin	Non_10hr_PBS	OK	0.458365	0.572042	0.319624	0.377533	0.505	0.911277	1.24800524721712	NO
Sun2	Sun2	223697	Sad1 and UNC84 domain containing 2	chr15:79554499-79572960	Non_10hr_Leptin	Non_10hr_PBS	OK	7.13655	8.90509	0.319403	1.82034	0.00335	0.103766	1.24781408551772	NO
Ggt7	Ggt7	207182	gamma-glutamyltransferase 7	chr2:155316115-155340582	Non_10hr_Leptin	Non_10hr_PBS	OK	27.401	34.1856	0.319156	2.02947	0.00125	0.0559139	1.24760046885725	NO
D2Wsu81e	D2Wsu81e	227695	DNA segment, Chr 2, Wayne State University 81, expressed	chr2:30027043-30033979	Non_10hr_Leptin	Non_10hr_PBS	OK	18.9408	23.6295	0.319089	1.15089	0.0479	0.437969	1.24754253056253	NO
Dhx58	Dhx58	80861	DEXH (Asp-Glu-X-His) box polypeptide 58	chr11:100556197-100565585	Non_10hr_Leptin	Non_10hr_PBS	OK	0.85067	1.06122	0.319048	1.07185	0.085	0.55166	1.24750707711222	NO
Lmcd1	Lmcd1	30937	LIM and cysteine-rich domains 1	chr6:112223751-112280417	Non_10hr_Leptin	Non_10hr_PBS	OK	1.86566	2.32686	0.318694	1.24962	0.06375	0.49678	1.2472010087357	NO
Inhbb	Inhbb	16324	inhibin beta-B	chr1:121312041-121318825	Non_10hr_Leptin	Non_10hr_PBS	OK	1.42737	1.78017	0.318653	1.42466	0.027	0.340803	1.24716556499096	NO
3830431G21Rik	3830431G21Rik	217682	pleckstrin homology domain containing, family D (with coiled-coil domains) member 1	chr12:81793587-81825203	Non_10hr_Leptin	Non_10hr_PBS	OK	6.50251	8.1092	0.318564	1.75594	0.00445	0.124785	1.2470886295968	NO
Spc25	Spc25	66442	SPC25, NDC80 kinetochore complex component, homolog (S. cerevisiae)	chr2:69031951-69044247	Non_10hr_Leptin	Non_10hr_PBS	OK	0.40468	0.504623	0.318426	0.52406	0.30515	0.824763	1.24696934589838	NO
Shisa6	Shisa6	380702	shisa homolog 6 (Xenopus laevis)	chr11:66025226-66339628	Non_10hr_Leptin	Non_10hr_PBS	OK	3.66586	4.57094	0.31834	1.7632	0.00345	0.105757	1.24689501545121	NO
Gipr	Gipr	381853	gastric inhibitory polypeptide receptor	chr7:19742473-19751476	Non_10hr_Leptin	Non_10hr_PBS	OK	0.383739	0.478053	0.317047	0.750602	0.26115	0.79039	1.24577799976128	NO
Fermt3	Fermt3	108101	fermitin family homolog 3 (Drosophila)	chr19:7070620-7093959	Non_10hr_Leptin	Non_10hr_PBS	OK	1.18419	1.47489	0.316706	0.59305	0.2998	0.81893	1.24548357849755	NO
Gm12216	Gm12216	622459	predicted gene 12216	chr11:53598990-53672758	Non_10hr_Leptin	Non_10hr_PBS	OK	0.40547	0.505002	0.316694	0.65474	0.3463	0.852366	1.24547321889946	NO
Adra1b	Adra1b	11548	adrenergic receptor, alpha 1b	chr11:43588107-43649834	Non_10hr_Leptin	Non_10hr_PBS	OK	7.37213	9.18126	0.316611	1.7936	0.0044	0.124088	1.24540156737182	NO
Trem2	Trem2	83433	triggering receptor expressed on myeloid cells 2	chr17:48485725-48491598	Non_10hr_Leptin	Non_10hr_PBS	OK	2.50638	3.12142	0.316601	1.24068	0.08075	0.540744	1.24539293493589	NO
Dagla	Dagla	269060	diacylglycerol lipase, alpha	chr19:10319754-10379367	Non_10hr_Leptin	Non_10hr_PBS	OK	9.96709	12.4129	0.316594	1.89209	0.00185	0.070054	1.24538689226634	NO
Wnt5a	Wnt5a	22418	wingless-related MMTV integration site 5A	chr14:29318658-29338620	Non_10hr_Leptin	Non_10hr_PBS	OK	2.17114	2.70388	0.316573	1.51527	0.0142	0.245614	1.2453687644336	NO
Clcn2	Clcn2	12724	chloride channel 2	chr16:20695129-20716709	Non_10hr_Leptin	Non_10hr_PBS	OK	4.6313	5.76729	0.316478	0.627919	0.29805	0.816741	1.24528676086801	NO
Adam15	Adam15	11490	a disintegrin and metallopeptidase domain 15 (metargidin)	chr3:89143561-89153932	Non_10hr_Leptin	Non_10hr_PBS	OK	15.1153	18.8164	0.315979	1.77135	0.00155	0.0625321	1.24485611501166	NO
Snord4a	Snord4a	100216539	small nucleolar RNA, C/D box 4A	chr11:77994436-77997086	Non_10hr_Leptin	Non_10hr_PBS	OK	241.371	300.439	0.315817	7.04894	0.6103	0.940652	1.24471633816154	NO
Grid2	Grid2	14804	glutamate receptor, ionotropic, delta 2	chr6:63206850-64616273	Non_10hr_Leptin	Non_10hr_PBS	OK	2.08611	2.59656	0.315786	1.37615	0.0233	0.321455	1.24468959252866	NO
Gm7120	Gm7120	633640	predicted gene 7120	chr13:120276063-120284312	Non_10hr_Leptin	Non_10hr_PBS	OK	5.6274	7.00408	0.315726	1.07411	0.0669	0.505368	1.24463782842017	NO
Atg9a	Atg9a	245860	autophagy related 9A	chr1:75177439-75188497	Non_10hr_Leptin	Non_10hr_PBS	OK	18.2585	22.7251	0.315712	1.95422	0.0015	0.0620363	1.24462575043795	NO
Pgam2	Pgam2	56012	phosphoglycerate mutase 2	chr11:5701639-5703799	Non_10hr_Leptin	Non_10hr_PBS	OK	4.50745	5.60632	0.314744	1.43872	0.0543	0.463381	1.24379092839085	NO
Snai1	Snai1	20613	snail homolog 1 (Drosophila)	chr2:167363726-167368311	Non_10hr_Leptin	Non_10hr_PBS	OK	0.403175	0.501429	0.314638	0.749407	0.28435	0.809943	1.24369954594942	NO
Vgf	Vgf	381677	VGF nerve growth factor inducible	chr5:137506164-137509221	Non_10hr_Leptin	Non_10hr_PBS	OK	52.7027	65.5451	0.314612	2.18516	0.00135	0.0587885	1.24367713241371	NO
Efnb2	Efnb2	13642	ephrin B2	chr8:8617438-8660773	Non_10hr_Leptin	Non_10hr_PBS	OK	4.53059	5.63343	0.314313	1.64698	0.00545	0.143072	1.24341940578362	NO
C130071C03Rik	C130071C03Rik	320203	RIKEN cDNA C130071C03 gene	chr13:83867710-83875274	Non_10hr_Leptin	Non_10hr_PBS	OK	0.777845	0.967116	0.314207	0.86253	0.1786	0.712955	1.24332805063829	NO
Pcdhga1	Pcdhga1	93709	protocadherin gamma subfamily A, 1	chr18:37089938-38001526	Non_10hr_Leptin	Non_10hr_PBS	OK	0.771585	0.959285	0.314135	0.173752	0.76245	0.973249	1.24326600191466	NO
Ptgs1	Ptgs1	19224	prostaglandin-endoperoxide synthase 1	chr2:36085945-36107789	Non_10hr_Leptin	Non_10hr_PBS	OK	1.54249	1.91757	0.314015	1.26989	0.0387	0.399176	1.24316259425645	NO
Foxb2	Foxb2	14240	forkhead box B2	chr19:16946805-16948320	Non_10hr_Leptin	Non_10hr_PBS	OK	0.937441	1.16525	0.313838	1.07028	0.16065	0.690245	1.24301008365963	NO
Atp2a2	Atp2a2	11938	ATPase, Ca++ transporting, cardiac muscle, slow twitch 2	chr5:122903521-122952234	Non_10hr_Leptin	Non_10hr_PBS	OK	72.3673	89.9464	0.313728	1.87278	0.0015	0.0620363	1.24291531248981	NO
Pcdhb10	Pcdhb10	93881	protocadherin beta 10	chr18:37089938-38001526	Non_10hr_Leptin	Non_10hr_PBS	OK	0.764665	0.950408	0.313721	0.137064	0.81755	0.981451	1.24290928184173	NO
Slit3	Slit3	20564	slit homolog 3 (Drosophila)	chr11:34934957-35522009	Non_10hr_Leptin	Non_10hr_PBS	OK	2.21786	2.75648	0.313662	1.45831	0.0103	0.205805	1.24285845325627	NO
Arl4d	Arl4d	80981	ADP-ribosylation factor-like 4D	chr11:101526854-101529146	Non_10hr_Leptin	Non_10hr_PBS	OK	9.14504	11.3641	0.313427	1.71325	0.0116	0.220758	1.24265602104308	NO
Mir1966	Mir1966	100316712	microRNA 1966	chr8:108129128-108146118	Non_10hr_Leptin	Non_10hr_PBS	OK	7.33628	9.11411	0.313052	0.0420042	0.6941	0.965736	1.24233305919964	NO
Upk3a	Upk3a	22270	uroplakin 3A	chr15:84847570-84852990	Non_10hr_Leptin	Non_10hr_PBS	OK	0.363186	0.451197	0.313048	0.604386	0.39205	0.87273	1.24232961472579	NO
Vdr	Vdr	22337	vitamin D receptor	chr15:97684857-97738727	Non_10hr_Leptin	Non_10hr_PBS	OK	0.323842	0.402273	0.312882	0.911127	0.12745	0.636742	1.24218667748252	NO
Mfsd3	Mfsd3	69572	major facilitator superfamily domain containing 3	chr15:76531971-76540906	Non_10hr_Leptin	Non_10hr_PBS	OK	1.90548	2.3666	0.31266	1.13804	0.07865	0.533909	1.24199554614952	NO
Bmp7	Bmp7	12162	bone morphogenetic protein 7	chr2:172695188-172765794	Non_10hr_Leptin	Non_10hr_PBS	OK	2.41711	3.00186	0.312578	1.35404	0.04105	0.410666	1.24192495552734	NO
Lgals1	Lgals1	16852	lectin, galactose binding, soluble 1	chr15:78757154-78760895	Non_10hr_Leptin	Non_10hr_PBS	OK	9.10851	11.31	0.312307	1.64208	0.02575	0.333684	1.24169169066885	NO
Sstr4	Sstr4	20608	somatostatin receptor 4	chr2:148221112-148222500	Non_10hr_Leptin	Non_10hr_PBS	OK	1.26416	1.56965	0.312267	1.15664	0.12	0.625606	1.24165726414232	NO
Snord42b	Snord42b	100529077	small nucleolar RNA, C/D box 42B	chr11:77994436-77997086	Non_10hr_Leptin	Non_10hr_PBS	OK	3610.01	4482.31	0.31224	0.0343304	0.8413	0.983069	1.2416340267765	NO
Lrrc4b	Lrrc4b	272381	leucine rich repeat containing 4B	chr7:51697856-51718714	Non_10hr_Leptin	Non_10hr_PBS	OK	50.6377	62.8667	0.312085	2.14131	0.00135	0.0587885	1.2415006354979	NO
Abcc10	Abcc10	224814	ATP-binding cassette, sub-family C (CFTR/MRP), member 10	chr17:46434369-46464972	Non_10hr_Leptin	Non_10hr_PBS	OK	2.22419	2.76119	0.312006	1.02576	0.0832	0.547007	1.24143265448864	NO
Recql	Recql	19691	RecQ protein-like	chr6:142294216-142335607	Non_10hr_Leptin	Non_10hr_PBS	OK	6.52685	8.10245	0.311971	1.03766	0.0672	0.505828	1.24140253750991	NO
2310030G06Rik	2310030G06Rik	66952	RIKEN cDNA 2310030G06 gene	chr9:50547795-50554626	Non_10hr_Leptin	Non_10hr_PBS	OK	2.6761	3.32184	0.311852	1.25774	0.06755	0.506146	1.24130014524727	NO
Gpr139	Gpr139	209776	G protein-coupled receptor 139	chr7:126287836-126327888	Non_10hr_Leptin	Non_10hr_PBS	OK	1.01426	1.25885	0.311674	0.938718	0.21585	0.752824	1.24114700283696	NO
Dlgap3	Dlgap3	242667	discs, large (Drosophila) homolog-associated protein 3	chr4:126846514-126914266	Non_10hr_Leptin	Non_10hr_PBS	OK	53.8298	66.8097	0.311652	2.0599	0.0011	0.0501126	1.24112807643527	NO
Adamts19	Adamts19	240322	a disintegrin-like and metallopeptidase (reprolysin type) with thrombospondin type 1 motif, 19	chr18:58996417-59213332	Non_10hr_Leptin	Non_10hr_PBS	OK	0.871453	1.08143	0.311447	1.19289	0.04305	0.416873	1.24095173065699	NO
Scn1b	Scn1b	20266	sodium channel, voltage-gated, type I, beta	chr7:31901542-31911964	Non_10hr_Leptin	Non_10hr_PBS	OK	202.941	251.799	0.311208	2.28077	0.0011	0.0501126	1.24074616892016	NO
Lgi3	Lgi3	213469	leucine-rich repeat LGI family, member 3	chr14:70930627-70938131	Non_10hr_Leptin	Non_10hr_PBS	OK	33.236	41.231	0.310986	1.95817	0.0017	0.0660635	1.24055525923365	NO
Pcdha1	Pcdha1	116731	protocadherin alpha 1	chr18:37089938-38001526	Non_10hr_Leptin	Non_10hr_PBS	OK	0.381146	0.472808	0.310908	0.133296	0.82515	0.98197	1.24048818983108	NO
Leng8	Leng8	232798	leukocyte receptor cluster (LRC) member 8	chr7:4088657-4099775	Non_10hr_Leptin	Non_10hr_PBS	OK	17.6476	21.8901	0.31081	1.91326	0.0016	0.0636817	1.24040392828564	NO
Pcdhga11	Pcdhga11	93723	protocadherin gamma subfamily A, 11	chr18:37089938-38001526	Non_10hr_Leptin	Non_10hr_PBS	OK	2.38992	2.96442	0.310787	0.304055	0.60165	0.939029	1.2403841534461	NO
Amh	Amh	11705	anti-Mullerian hormone	chr10:80267992-80270393	Non_10hr_Leptin	Non_10hr_PBS	OK	0.971972	1.20561	0.310782	1.05764	0.1216	0.628415	1.24037985460966	NO
Myh14	Myh14	71960	myosin, heavy polypeptide 14	chr7:51861189-51920873	Non_10hr_Leptin	Non_10hr_PBS	OK	5.95438	7.38564	0.31077	1.77041	0.00285	0.0944007	1.24036953746298	NO
Tmem149	Tmem149	101883	IGF-like family receptor 1	chr7:31350445-31352981	Non_10hr_Leptin	Non_10hr_PBS	OK	1.11466	1.38246	0.310634	0.975909	0.15875	0.688671	1.24025261579796	NO
Mfge8	Mfge8	17304	milk fat globule-EGF factor 8 protein	chr7:86278653-86293946	Non_10hr_Leptin	Non_10hr_PBS	OK	7.19836	8.92426	0.310064	1.48926	0.009	0.190908	1.23976269635224	NO
6030419C18Rik	6030419C18Rik	319477	RIKEN cDNA 6030419C18 gene	chr9:58336409-58347549	Non_10hr_Leptin	Non_10hr_PBS	OK	67.7085	83.9176	0.309636	2.05301	0.002	0.073297	1.23939495423191	NO
Phactr1	Phactr1	218194	phosphatase and actin regulator 1	chr13:42775991-43233881	Non_10hr_Leptin	Non_10hr_PBS	OK	41.4409	51.356	0.309477	1.78536	0.00155	0.0625322	1.2392583675429	NO
Fa2h	Fa2h	338521	fatty acid 2-hydroxylase	chr8:113869037-113917721	Non_10hr_Leptin	Non_10hr_PBS	OK	19.8181	24.5548	0.309186	1.93482	0.00205	0.0745757	1.23900842711392	NO
Nefh	Nefh	380684	neurofilament, heavy polypeptide	chr11:4838758-4848067	Non_10hr_Leptin	Non_10hr_PBS	OK	33.6967	41.742	0.308892	1.82286	0.00185	0.070054	1.23875596117102	NO
ORF61	ORF61	216157	transmembrane protein 259	chr10:79433468-79447075	Non_10hr_Leptin	Non_10hr_PBS	OK	26.8996	33.312	0.308459	1.88966	0.0028	0.0937937	1.23838422575138	NO
Hapln4	Hapln4	330790	hyaluronan and proteoglycan link protein 4	chr8:72607427-72614761	Non_10hr_Leptin	Non_10hr_PBS	OK	24.8004	30.71	0.308344	1.94174	0.0019	0.0713995	1.23828551569414	NO
Mbd6	Mbd6	110962	methyl-CpG binding domain protein 6	chr10:126703317-126725827	Non_10hr_Leptin	Non_10hr_PBS	OK	9.51471	11.7767	0.307701	0.583498	0.32805	0.84061	1.23773374268888	NO
Slc7a5	Slc7a5	20539	solute carrier family 7 (cationic amino acid transporter, y+ system), member 5	chr8:124405045-124431586	Non_10hr_Leptin	Non_10hr_PBS	OK	6.91428	8.55681	0.307494	1.7522	0.00465	0.127733	1.23755616357645	NO
Pitpnm2	Pitpnm2	19679	phosphatidylinositol transfer protein, membrane-associated 2	chr5:124568698-124666427	Non_10hr_Leptin	Non_10hr_PBS	OK	11.3956	14.1023	0.307462	1.85878	0.0029	0.095629	1.23752871400678	NO
Lhfp	Lhfp	108927	lipoma HMGIC fusion partner	chr3:52845468-53065601	Non_10hr_Leptin	Non_10hr_PBS	OK	13.67	16.9157	0.307347	1.82361	0.004	0.115672	1.23743007214132	NO
Inpp5d	Inpp5d	16331	inositol polyphosphate-5-phosphatase D	chr1:89516886-89617083	Non_10hr_Leptin	Non_10hr_PBS	OK	1.35545	1.67579	0.306061	1.26294	0.0258	0.333684	1.23632753418945	NO
Ppih	Ppih	66101	peptidyl prolyl isomerase H	chr4:118972614-118993128	Non_10hr_Leptin	Non_10hr_PBS	OK	11.7259	14.4965	0.30601	1.11863	0.05045	0.448532	1.23628383015777	NO
Bmp6	Bmp6	12161	bone morphogenetic protein 6	chr13:38437584-38591597	Non_10hr_Leptin	Non_10hr_PBS	OK	1.73359	2.14317	0.305984	1.27023	0.0526	0.457931	1.2362615502656	NO
3110056O03Rik	3110056O03Rik	73218	signal peptide peptidase like 2B	chr10:80318019-80331453	Non_10hr_Leptin	Non_10hr_PBS	OK	4.62526	5.71683	0.305682	1.60896	0.0115	0.219986	1.23600279016491	NO
Gm889	Gm889	380755	leucine-rich single-pass membrane protein 1	chr12:40902972-40925902	Non_10hr_Leptin	Non_10hr_PBS	OK	0.31961	0.395036	0.305671	0.568274	0.4043	0.877453	1.23599336615049	NO
Mxra8	Mxra8	74761	matrix-remodelling associated 8	chr4:155213788-155218211	Non_10hr_Leptin	Non_10hr_PBS	OK	2.12236	2.62307	0.305592	1.31894	0.043	0.416873	1.23592568670349	NO
Tmem63b	Tmem63b	224807	transmembrane protein 63b	chr17:45797125-45823167	Non_10hr_Leptin	Non_10hr_PBS	OK	20.2937	25.0787	0.305429	1.9192	0.0028	0.0937937	1.23578605601155	NO
Pdzd7	Pdzd7	100503041	PDZ domain containing 7	chr19:45089665-45120262	Non_10hr_Leptin	Non_10hr_PBS	OK	1.72609	2.13305	0.305412	0.54025	0.3529	0.855283	1.2357714942098	NO
Epha10	Epha10	230735	Eph receptor A10	chr4:124559028-124563752	Non_10hr_Leptin	Non_10hr_PBS	OK	2.28826	2.82744	0.305246	1.21043	0.08775	0.556891	1.23562931151641	NO
Gabbr2	Gabbr2	242425	gamma-aminobutyric acid (GABA) B receptor, 2	chr4:46676769-47004586	Non_10hr_Leptin	Non_10hr_PBS	OK	29.253	36.1408	0.305041	1.92695	0.00195	0.072542	1.23545374703057	NO
Agap2	Agap2	216439	ArfGAP with GTPase domain, ankyrin repeat and PH domain 2	chr10:126515962-126530225	Non_10hr_Leptin	Non_10hr_PBS	OK	60.8644	75.1945	0.305028	1.96879	0.00135	0.0587885	1.23544261451407	NO
Tmem198	Tmem198	319998	transmembrane protein 198	chr1:75476106-75482268	Non_10hr_Leptin	Non_10hr_PBS	OK	9.99123	12.3428	0.30493	1.8255	0.00635	0.15828	1.23535869569497	NO
Tmem90a	Tmem90a	627191	synapse differentiation inducing 1 like	chr12:86018227-86039757	Non_10hr_Leptin	Non_10hr_PBS	OK	18.0738	22.3243	0.304712	1.87287	0.0037	0.110226	1.23517203958124	NO
Skor1	Skor1	207667	SKI family transcriptional corepressor 1	chr9:62985970-62996768	Non_10hr_Leptin	Non_10hr_PBS	OK	0.293091	0.361965	0.304503	0.78065	0.1839	0.718234	1.23499311593419	NO
Pcdhb7	Pcdhb7	93878	protocadherin beta 7	chr18:37089938-38001526	Non_10hr_Leptin	Non_10hr_PBS	OK	0.970782	1.19884	0.304416	0.169099	0.7712	0.974145	1.23491864339602	NO
Srebf1	Srebf1	20787	sterol regulatory element binding transcription factor 1	chr11:59918514-60034106	Non_10hr_Leptin	Non_10hr_PBS	OK	7.26797	8.97426	0.304241	0.859607	0.1371	0.653963	1.23476885591509	NO
2010001M06Rik	2010001M06Rik	69812	Abhd11 opposite strand transcript	chr5:135485021-135489027	Non_10hr_Leptin	Non_10hr_PBS	OK	9.14937	11.2966	0.304145	0.443444	0.42055	0.881913	1.23468669449981	NO
Ptger4	Ptger4	19219	prostaglandin E receptor 4 (subtype EP4)	chr15:5183403-5193831	Non_10hr_Leptin	Non_10hr_PBS	OK	0.648074	0.800141	0.304095	0.915341	0.1157	0.619145	1.23464390426125	NO
Ttc7	Ttc7	225049	tetratricopeptide repeat domain 7	chr17:87682225-87781110	Non_10hr_Leptin	Non_10hr_PBS	OK	1.99875	2.46771	0.304073	1.43909	0.0191	0.289749	1.2346250770261	NO
Dnase1l1	Dnase1l1	69537	deoxyribonuclease 1-like 1	chrX:71518555-71527672	Non_10hr_Leptin	Non_10hr_PBS	OK	0.646195	0.797806	0.304068	0.729192	0.1975	0.73881	1.23462079814905	NO
Entpd4	Entpd4	67464	ectonucleoside triphosphate diphosphohydrolase 4	chr14:69955207-69984799	Non_10hr_Leptin	Non_10hr_PBS	OK	25.463	31.4242	0.303476	1.86415	0.0024	0.0836104	1.2341142839147	NO
Zfyve28	Zfyve28	231125	zinc finger, FYVE domain containing 28	chr5:34537542-34630973	Non_10hr_Leptin	Non_10hr_PBS	OK	7.05839	8.70891	0.303153	1.67725	0.00435	0.123147	1.23383801326635	NO
Fjx1	Fjx1	14221	four jointed box 1 (Drosophila)	chr2:102289522-102291949	Non_10hr_Leptin	Non_10hr_PBS	OK	10.4374	12.8736	0.302652	1.89419	0.00715	0.166976	1.23340961675316	NO
Cyp7b1	Cyp7b1	13123	cytochrome P450, family 7, subfamily b, polypeptide 1	chr3:17971949-18143338	Non_10hr_Leptin	Non_10hr_PBS	OK	1.51734	1.87146	0.302616	1.14058	0.06955	0.51422	1.23337883949882	NO
Paqr4	Paqr4	76498	progestin and adipoQ receptor family member IV	chr17:23863302-23877297	Non_10hr_Leptin	Non_10hr_PBS	OK	22.0313	27.1726	0.302595	1.65435	0.0039	0.114117	1.23336088645511	NO
Slc29a4	Slc29a4	243328	solute carrier family 29 (nucleoside transporters), member 4	chr5:143178054-143198443	Non_10hr_Leptin	Non_10hr_PBS	OK	7.31899	9.02603	0.302448	1.70589	0.0074	0.170661	1.23323522246604	NO
Nov	Nov	18133	nephroblastoma overexpressed gene	chr15:54577482-54585316	Non_10hr_Leptin	Non_10hr_PBS	OK	3.25615	4.01555	0.30243	1.39477	0.02475	0.328065	1.23321983591872	NO
Pcnxl2	Pcnxl2	270109	pecanex-like 2 (Drosophila)	chr8:128275407-128422193	Non_10hr_Leptin	Non_10hr_PBS	OK	5.27309	6.50265	0.302378	1.71788	0.00385	0.113326	1.23317538697145	NO
Slco3a1	Slco3a1	108116	solute carrier organic anion transporter family, member 3a1	chr7:81420303-81699666	Non_10hr_Leptin	Non_10hr_PBS	OK	10.2213	12.6047	0.302375	1.6416	0.006	0.152639	1.23317282265799	NO
Itgb7	Itgb7	16421	integrin beta 7	chr15:102046425-102062366	Non_10hr_Leptin	Non_10hr_PBS	OK	0.31906	0.393427	0.302269	0.75572	0.2274	0.761896	1.23308222033836	NO
Tmem151b	Tmem151b	210573	transmembrane protein 151B	chr17:45660382-45686626	Non_10hr_Leptin	Non_10hr_PBS	OK	16.4829	20.3242	0.302225	1.57708	0.0099	0.202085	1.2330446137834	NO
Thsd4	Thsd4	207596	thrombospondin, type I, domain containing 4	chr9:59814737-60358842	Non_10hr_Leptin	Non_10hr_PBS	OK	0.758026	0.934628	0.302145	1.19965	0.0312	0.365472	1.23297624116731	NO
Gorasp1	Gorasp1	74498	golgi reassembly stacking protein 1	chr9:119804012-119846676	Non_10hr_Leptin	Non_10hr_PBS	OK	14.6128	18.0155	0.302	0.900142	0.11965	0.625304	1.23285232546381	NO
Cd302	Cd302	66205	CD302 antigen	chr2:60090049-60122475	Non_10hr_Leptin	Non_10hr_PBS	OK	4.21596	5.19677	0.301756	1.3947	0.0425	0.415624	1.23264383335554	NO
Mycn	Mycn	18109	v-myc myelocytomatosis viral related oncogene, neuroblastoma derived (avian)	chr12:12942898-12948642	Non_10hr_Leptin	Non_10hr_PBS	OK	2.47322	3.04856	0.301738	1.37948	0.03195	0.369572	1.23262845418672	NO
Cbfa2t3	Cbfa2t3	12398	core-binding factor, runt domain, alpha subunit 2, translocated to, 3 (human)	chr8:125149035-125223009	Non_10hr_Leptin	Non_10hr_PBS	OK	1.30706	1.60957	0.300352	1.36926	0.01835	0.284671	1.23144483421914	NO
Osr1	Osr1	23967	odd-skipped related 1 (Drosophila)	chr12:9581247-9588306	Non_10hr_Leptin	Non_10hr_PBS	OK	1.47415	1.81528	0.300308	1.14104	0.0815	0.543064	1.2314072776012	NO
Bcan	Bcan	12032	brevican	chr3:87791452-87804278	Non_10hr_Leptin	Non_10hr_PBS	OK	17.6655	21.7514	0.300176	1.72265	0.0032	0.101238	1.23129461461965	NO
Gjb1	Gjb1	14618	gap junction protein, beta 1	chrX:98572675-98580963	Non_10hr_Leptin	Non_10hr_PBS	OK	10.4857	12.9104	0.30011	1.76756	0.01285	0.232588	1.23123828699431	NO
Fzd4	Fzd4	14366	frizzled homolog 4 (Drosophila)	chr7:96552875-96558620	Non_10hr_Leptin	Non_10hr_PBS	OK	0.513699	0.632452	0.300032	0.982086	0.1098	0.601888	1.2311717213047	NO
Pigb	Pigb	55981	phosphatidylinositol glycan anchor biosynthesis, class B	chr9:72833357-72887506	Non_10hr_Leptin	Non_10hr_PBS	OK	3.53897	4.35649	0.299839	0.494692	0.39015	0.87264	1.23100702936194	NO
Mpp4	Mpp4	227157	membrane protein, palmitoylated 4 (MAGUK p55 subfamily member 4)	chr1:59177778-59294075	Non_10hr_Leptin	Non_10hr_PBS	OK	0.426191	0.524352	0.299035	0.266718	0.6663	0.958213	1.23032119216739	NO
Ltb	Ltb	16994	lymphotoxin B	chr17:35331451-35333250	Non_10hr_Leptin	Non_10hr_PBS	OK	0.686687	0.844608	0.298629	0.780687	0.2902	0.813091	1.22997500665284	NO
Lrrc67	Lrrc67	69312	protein phosphatase 1, regulatory subunit 42	chr1:9958706-9999211	Non_10hr_Leptin	Non_10hr_PBS	OK	0.425957	0.523852	0.298451	0.44789	0.4081	0.87789	1.22982326145418	NO
Gm5523	Gm5523	433273	glyceraldehyde-3-phosphate dehydrogenase pseudogene	chr1:13775765-13777010	Non_10hr_Leptin	Non_10hr_PBS	OK	0.647416	0.796198	0.298434	0.769495	0.2616	0.790772	1.22980876991461	NO
Sh3d20	Sh3d20	544817	Rho GTPase activating protein 27	chr11:103221050-103224698	Non_10hr_Leptin	Non_10hr_PBS	OK	1.91364	2.35331	0.298377	1.22345	0.1008	0.586422	1.22976018188102	NO
Frzb	Frzb	20378	frizzled-related protein	chr2:80252126-80287553	Non_10hr_Leptin	Non_10hr_PBS	OK	1.14694	1.40991	0.297807	1.13216	0.0751	0.529843	1.22927440711304	NO
Tnc	Tnc	21923	tenascin C	chr4:63620818-63708049	Non_10hr_Leptin	Non_10hr_PBS	OK	0.372969	0.45848	0.297804	1.00263	0.0899	0.558565	1.22927185091143	NO
Bmf	Bmf	171543	BCL2 modifying factor	chr2:118354492-118375414	Non_10hr_Leptin	Non_10hr_PBS	OK	0.967732	1.18936	0.297507	1.16286	0.04785	0.437866	1.22901881326176	NO
A830007P12Rik	A830007P12Rik	227612	torsin family 4, member A	chr2:25048239-25052333	Non_10hr_Leptin	Non_10hr_PBS	OK	1.02222	1.25602	0.297152	1.1232	0.0666	0.504389	1.22871642918822	NO
Hoga1	Hoga1	67432	4-hydroxy-2-oxoglutarate aldolase 1	chr19:42120340-42145429	Non_10hr_Leptin	Non_10hr_PBS	OK	1.19096	1.46321	0.297017	1.00916	0.12575	0.634147	1.22860145758817	NO
Selplg	Selplg	20345	selectin, platelet (p-selectin) ligand	chr5:114267806-114280510	Non_10hr_Leptin	Non_10hr_PBS	OK	2.99306	3.67727	0.297013	1.37295	0.0287	0.352934	1.22859805118635	NO
Plbd2	Plbd2	71772	phospholipase B domain containing 2	chr5:120926555-120953632	Non_10hr_Leptin	Non_10hr_PBS	OK	13.1095	16.1054	0.296925	1.69935	0.00345	0.105757	1.22852311273566	NO
Phldb1	Phldb1	102693	pleckstrin homology-like domain, family B, member 1	chr9:44494390-44543277	Non_10hr_Leptin	Non_10hr_PBS	OK	28.4778	34.9852	0.296906	1.84497	0.002	0.073297	1.2285069334429	NO
Foxo6	Foxo6	329934	forkhead box O6	chr4:119939682-119959866	Non_10hr_Leptin	Non_10hr_PBS	OK	5.11061	6.2768	0.296534	1.67276	0.0153	0.253108	1.22819020284366	NO
Pdlim2	Pdlim2	213019	PDZ and LIM domain 2	chr14:70564024-70577479	Non_10hr_Leptin	Non_10hr_PBS	OK	20.8914	25.6529	0.296214	1.8292	0.00535	0.14145	1.2279178117495	NO
Apcdd1	Apcdd1	494504	adenomatosis polyposis coli down-regulated 1	chr18:63081980-63112849	Non_10hr_Leptin	Non_10hr_PBS	OK	1.92334	2.36151	0.296094	1.29019	0.0432	0.417506	1.22781568066477	NO
Rarres1	Rarres1	109222	retinoic acid receptor responder (tazarotene induced) 1	chr3:67282807-67319445	Non_10hr_Leptin	Non_10hr_PBS	OK	0.35529	0.436229	0.296087	0.614584	0.3687	0.864179	1.22780972328038	NO
Golim4	Golim4	73124	golgi integral membrane protein 4	chr3:75680305-75760753	Non_10hr_Leptin	Non_10hr_PBS	OK	2.35168	2.88737	0.296062	1.36563	0.0193	0.29129	1.22778844714353	NO
Prmt8	Prmt8	381813	protein arginine N-methyltransferase 8	chr6:127639028-127718747	Non_10hr_Leptin	Non_10hr_PBS	OK	30.5957	37.5585	0.295813	1.85502	0.00355	0.107049	1.22757655694249	NO
Rpp25	Rpp25	102614	ribonuclease P/MRP 25 subunit	chr9:57351908-57353254	Non_10hr_Leptin	Non_10hr_PBS	OK	16.4067	20.135	0.295421	1.82798	0.009	0.190908	1.22724305289144	NO
Bbc3	Bbc3	170770	BCL2 binding component 3	chr7:16894931-16903683	Non_10hr_Leptin	Non_10hr_PBS	OK	3.35557	4.11809	0.295419	1.4279	0.038	0.396217	1.22724135157249	NO
H2-DMa	H2-DMa	14998	histocompatibility 2, class II, locus DMa	chr17:34272615-34275480	Non_10hr_Leptin	Non_10hr_PBS	OK	7.45247	9.1441	0.295122	1.49822	0.04845	0.439823	1.22698873188796	NO
Rdh9	Rdh9	103142	retinol dehydrogenase 9	chr10:127213460-127229753	Non_10hr_Leptin	Non_10hr_PBS	OK	0.413605	0.507421	0.294927	0.813189	0.1981	0.73881	1.22682289875841	NO
Gpr162	Gpr162	14788	G protein-coupled receptor 162	chr6:124808462-124813935	Non_10hr_Leptin	Non_10hr_PBS	OK	44.7739	54.9276	0.294872	1.94659	0.00275	0.0931728	1.22677612936408	NO
Neto1	Neto1	246317	neuropilin (NRP) and tolloid (TLL)-like 1	chr18:86564343-86671289	Non_10hr_Leptin	Non_10hr_PBS	OK	7.79677	9.56414	0.294759	1.65435	0.006	0.152639	1.22668004511213	NO
0610031J06Rik	0610031J06Rik	56700	RIKEN cDNA 0610031J06 gene	chr3:88128944-88132553	Non_10hr_Leptin	Non_10hr_PBS	OK	11.0646	13.5714	0.294615	1.69652	0.01205	0.225838	1.22655761236912	NO
Porcn	Porcn	53627	porcupine homolog (Drosophila)	chrX:7770975-7783651	Non_10hr_Leptin	Non_10hr_PBS	OK	10.6685	13.0852	0.294576	1.57294	0.009	0.190908	1.2265244556042	NO
Stxbp2	Stxbp2	20911	syntaxin binding protein 2	chr8:3631159-3643644	Non_10hr_Leptin	Non_10hr_PBS	OK	5.24576	6.43351	0.294455	1.53429	0.0153	0.253108	1.22642159031979	NO
Rnf207	Rnf207	433809	ring finger protein 207	chr4:151671459-151692734	Non_10hr_Leptin	Non_10hr_PBS	OK	2.1693	2.66003	0.294216	0.423415	0.4689	0.899598	1.22621843547826	NO
Nupr1	Nupr1	56312	nuclear protein transcription regulator 1	chr7:133766759-133768984	Non_10hr_Leptin	Non_10hr_PBS	OK	9.8726	12.0989	0.293374	1.59263	0.0488	0.440838	1.22550298650249	NO
Ilvbl	Ilvbl	216136	ilvB (bacterial acetolactate synthase)-like	chr10:78037244-78047247	Non_10hr_Leptin	Non_10hr_PBS	OK	6.50738	7.97417	0.293257	1.57952	0.0134	0.238176	1.22540360442143	NO
Pde1b	Pde1b	18574	phosphodiesterase 1B, Ca2+-calmodulin dependent	chr15:103333728-103360483	Non_10hr_Leptin	Non_10hr_PBS	OK	87.5513	107.281	0.293195	1.83283	0.002	0.073297	1.22535094367968	NO
Tcfeb	Tcfeb	21425	transcription factor EB	chr17:47873985-47929365	Non_10hr_Leptin	Non_10hr_PBS	OK	7.03957	8.62222	0.292572	1.46179	0.01195	0.224818	1.2248219137658	NO
Dgat2	Dgat2	67800	diacylglycerol O-acyltransferase 2	chr7:106302172-106331223	Non_10hr_Leptin	Non_10hr_PBS	OK	15.8341	19.3933	0.292526	1.78136	0.00575	0.147547	1.22478286122301	NO
Ecm1	Ecm1	13601	extracellular matrix protein 1	chr3:95538070-95543492	Non_10hr_Leptin	Non_10hr_PBS	OK	1.64745	2.01772	0.292491	1.13719	0.0902	0.559959	1.22475314816588	NO
Nat8l	Nat8l	269642	N-acetyltransferase 8-like	chr5:34338632-34348565	Non_10hr_Leptin	Non_10hr_PBS	OK	53.1703	65.1203	0.292487	1.8393	0.0024	0.0836104	1.22474975243382	NO
Chst5	Chst5	56773	carbohydrate (N-acetylglucosamine 6-O) sulfotransferase 5	chr8:114413034-114434099	Non_10hr_Leptin	Non_10hr_PBS	OK	0.466166	0.570872	0.292321	0.777321	0.2546	0.785817	1.22460883785589	NO
Mvp	Mvp	78388	major vault protein	chr7:134130373-134158108	Non_10hr_Leptin	Non_10hr_PBS	OK	2.59208	3.17363	0.292024	1.32054	0.0303	0.362376	1.22435676005726	NO
St8sia5	St8sia5	225742	ST8 alpha-N-acetyl-neuraminide alpha-2,8-sialyltransferase 5	chr18:77424585-77494189	Non_10hr_Leptin	Non_10hr_PBS	OK	7.59565	9.29833	0.291798	1.42915	0.01425	0.245904	1.22416497804651	NO
S1pr5	S1pr5	94226	sphingosine-1-phosphate receptor 5	chr9:21047360-21052887	Non_10hr_Leptin	Non_10hr_PBS	OK	6.91764	8.46576	0.29136	1.64294	0.01345	0.238207	1.22379337984934	NO
Ifi30	Ifi30	65972	interferon gamma inducible protein 30	chr8:73286671-73290562	Non_10hr_Leptin	Non_10hr_PBS	OK	1.56326	1.9131	0.291352	1.00279	0.1673	0.70072	1.22378659371671	NO
N4bp3	N4bp3	212706	NEDD4 binding protein 3	chr11:51456590-51471183	Non_10hr_Leptin	Non_10hr_PBS	OK	4.38627	5.36751	0.291257	1.2713	0.0474	0.436446	1.2237060112683	NO
Ftl1	Ftl1	14325	ferritin light chain 1	chr7:52713313-52715256	Non_10hr_Leptin	Non_10hr_PBS	OK	147.01	179.889	0.291194	2.23211	0.00345	0.105757	1.22365257530763	NO
Scn8a	Scn8a	20273	sodium channel, voltage-gated, type VIII, alpha	chr15:100701113-100876360	Non_10hr_Leptin	Non_10hr_PBS	OK	11.5105	14.0829	0.290993	1.71419	0.003	0.097622	1.22348210474526	NO
Gdpd5	Gdpd5	233552	glycerophosphodiester phosphodiesterase domain containing 5	chr7:106530058-106609494	Non_10hr_Leptin	Non_10hr_PBS	OK	6.98643	8.54721	0.290897	1.65785	0.0084	0.185905	1.22340069434945	NO
Tgfa	Tgfa	21802	transforming growth factor alpha	chr6:86145244-86225443	Non_10hr_Leptin	Non_10hr_PBS	OK	8.55915	10.4699	0.290708	1.64977	0.00555	0.144417	1.22324043346292	NO
Gm12794	Gm12794	332923	predicted gene 12794	chr4:101613011-101615788	Non_10hr_Leptin	Non_10hr_PBS	OK	0.368002	0.450082	0.290474	0.60179	0.35195	0.854538	1.22304204430849	NO
Atp1b1	Atp1b1	11931	ATPase, Na+/K+ transporting, beta 1 polypeptide	chr1:166237805-166388486	Non_10hr_Leptin	Non_10hr_PBS	OK	471.863	577.104	0.290463	1.66647	0.00475	0.129997	1.22303271911444	NO
2510039O18Rik	2510039O18Rik	77034	RIKEN cDNA 2510039O18 gene	chr4:147315003-147321423	Non_10hr_Leptin	Non_10hr_PBS	OK	8.06885	9.86792	0.290383	1.69324	0.0084	0.185905	1.22296490166028	NO
Slc6a13	Slc6a13	14412	solute carrier family 6 (neurotransmitter transporter, GABA), member 13	chr6:121250313-121287736	Non_10hr_Leptin	Non_10hr_PBS	OK	1.58346	1.93636	0.290263	1.13693	0.07895	0.534004	1.2228631825299	NO
Sh3bp1	Sh3bp1	20401	SH3-domain binding protein 1	chr15:78730215-78742482	Non_10hr_Leptin	Non_10hr_PBS	OK	3.29887	4.0331	0.289915	1.31031	0.0366	0.389856	1.22256824489287	NO
Slc6a17	Slc6a17	229706	solute carrier family 6 (neurotransmitter transporter), member 17	chr3:107270465-107320936	Non_10hr_Leptin	Non_10hr_PBS	OK	46.6453	57.0244	0.289847	1.79132	0.00295	0.0966321	1.22251062170911	NO
9930014A18Rik	9930014A18Rik	320469	RIKEN cDNA 9930014A18 gene	chr15:60650550-60662955	Non_10hr_Leptin	Non_10hr_PBS	OK	0.594989	0.727346	0.289779	0.528264	0.34675	0.852642	1.2224530012413	NO
Mkl1	Mkl1	223701	MKL (megakaryoblastic leukemia)/myocardin-like 1	chr15:80808194-81021187	Non_10hr_Leptin	Non_10hr_PBS	OK	9.56449	11.6903	0.289555	1.04616	0.07195	0.520552	1.22226321184884	NO
Fam83f	Fam83f	213956	family with sequence similarity 83, member F	chr15:80502276-80530855	Non_10hr_Leptin	Non_10hr_PBS	OK	0.340642	0.416303	0.289379	0.768297	0.22185	0.757894	1.22211411228299	NO
Amn	Amn	93835	amnionless	chr12:112509321-112514637	Non_10hr_Leptin	Non_10hr_PBS	OK	4.21111	5.146	0.289252	1.46677	0.04	0.404946	1.22200653468926	NO
Panx2	Panx2	406218	pannexin 2	chr15:88890155-88901337	Non_10hr_Leptin	Non_10hr_PBS	OK	41.6243	50.8623	0.289173	1.89416	0.00325	0.102382	1.22193962112098	NO
Shmt1	Shmt1	20425	serine hydroxymethyltransferase 1 (soluble)	chr11:60602398-60624767	Non_10hr_Leptin	Non_10hr_PBS	OK	0.863662	1.05532	0.289134	0.959267	0.12885	0.638685	1.22190658919133	NO
Galntl4	Galntl4	233733	UDP-N-acetyl-alpha-D-galactosamine:polypeptide N-acetylgalactosaminyltransferase 18	chr7:118615174-118923491	Non_10hr_Leptin	Non_10hr_PBS	OK	6.12451	7.48185	0.288799	1.53242	0.01385	0.24182	1.22162289015976	NO
4930502E18Rik	4930502E18Rik	75013	RIKEN cDNA 4930502E18 gene	chrX:51028007-51041399	Non_10hr_Leptin	Non_10hr_PBS	OK	0.601631	0.734718	0.288312	0.69843	0.30845	0.82674	1.22121058546001	NO
1110012D08Rik	1110012D08Rik	73827	transmembrane protein 198b	chr10:128227965-128241426	Non_10hr_Leptin	Non_10hr_PBS	OK	2.14818	2.62307	0.288144	0.923723	0.1118	0.608987	1.22106838532242	NO
Fhdc1	Fhdc1	229474	FH2 domain containing 1	chr3:84247946-84284351	Non_10hr_Leptin	Non_10hr_PBS	OK	5.16213	6.30139	0.287705	1.52639	0.00965	0.198718	1.22069688098045	NO
Tmem180	Tmem180	75146	transmembrane protein 180	chr19:46431369-46449744	Non_10hr_Leptin	Non_10hr_PBS	OK	7.07257	8.63328	0.287675	1.62239	0.01615	0.263926	1.22067149756633	NO
Clstn1	Clstn1	65945	calsyntenin 1	chr4:148960746-149022008	Non_10hr_Leptin	Non_10hr_PBS	OK	93.9324	114.636	0.28736	1.82265	0.0028	0.0937937	1.22040500358354	NO
Mir1898	Mir1898	100316684	microRNA 1898	chr15:12047605-12115205	Non_10hr_Leptin	Non_10hr_PBS	OK	114	139.127	0.287359	0.038916	0.69275	0.965421	1.22040415766354	NO
Abcc4	Abcc4	239273	ATP-binding cassette, sub-family C (CFTR/MRP), member 4	chr14:118881913-119105441	Non_10hr_Leptin	Non_10hr_PBS	OK	0.522491	0.637571	0.287179	0.975377	0.08965	0.558565	1.22025190161578	NO
Pla2g15	Pla2g15	192654	phospholipase A2, group XV	chr8:108674298-108688615	Non_10hr_Leptin	Non_10hr_PBS	OK	4.99278	6.09157	0.286972	1.49402	0.0183	0.284611	1.22007683064361	NO
A330069E16Rik	A330069E16Rik	606735	RIKEN cDNA A330069E16 gene	chr2:91077302-91078514	Non_10hr_Leptin	Non_10hr_PBS	OK	5.38341	6.56704	0.286722	1.33606	0.0695	0.51422	1.21986542575717	NO
Chpf2	Chpf2	100910	chondroitin polymerizing factor 2	chr5:24092567-24098304	Non_10hr_Leptin	Non_10hr_PBS	OK	10.8811	13.2725	0.286623	1.63894	0.006	0.152639	1.21978171954746	NO
Zfp385a	Zfp385a	29813	zinc finger protein 385A	chr15:103144325-103170517	Non_10hr_Leptin	Non_10hr_PBS	OK	60.8279	74.1925	0.28654	1.86656	0.004	0.115672	1.21971154604049	NO
Tmem150a	Tmem150a	232086	transmembrane protein 150A	chr6:72305476-72312375	Non_10hr_Leptin	Non_10hr_PBS	OK	3.09854	3.77911	0.286457	0.380158	0.57185	0.932697	1.21964137657059	NO
1110065P20Rik	1110065P20Rik	68920	RIKEN cDNA 1110065P20 gene	chr4:124479792-124527974	Non_10hr_Leptin	Non_10hr_PBS	OK	62.556	76.2918	0.286379	0.991487	0.0959	0.576256	1.21957543785655	NO
Ccdc13	Ccdc13	100502861	coiled-coil domain containing 13	chr9:121706744-121748579	Non_10hr_Leptin	Non_10hr_PBS	OK	2.68512	3.27462	0.28634	1.26302	0.03285	0.370714	1.21954246983639	NO
Fndc5	Fndc5	384061	fibronectin type III domain containing 5	chr4:128814303-128821837	Non_10hr_Leptin	Non_10hr_PBS	OK	41.9092	51.1026	0.28613	1.80304	0.0028	0.0937937	1.21936496504643	NO
Txlnb	Txlnb	378431	taxilin beta	chr10:17516024-17565469	Non_10hr_Leptin	Non_10hr_PBS	OK	0.270178	0.329421	0.286024	0.783059	0.17705	0.7106	1.21927537720255	NO
Kcnh2	Kcnh2	16511	potassium voltage-gated channel, subfamily H (eag-related), member 2	chr5:23825406-23857422	Non_10hr_Leptin	Non_10hr_PBS	OK	13.2683	16.1715	0.285468	1.77317	0.00395	0.114899	1.2188055714043	NO
Fibcd1	Fibcd1	98970	fibrinogen C domain containing 1	chr2:31668809-31701525	Non_10hr_Leptin	Non_10hr_PBS	OK	2.06686	2.51893	0.285373	1.35838	0.02455	0.326877	1.21872531694034	NO
Pnldc1	Pnldc1	240023	poly(A)-specific ribonuclease (PARN)-like domain containing 1	chr17:13081767-13102866	Non_10hr_Leptin	Non_10hr_PBS	OK	0.693319	0.844906	0.285273	0.823361	0.2066	0.745169	1.21864084426625	NO
Tnni3	Tnni3	21954	troponin I, cardiac 3	chr7:4469909-4474045	Non_10hr_Leptin	Non_10hr_PBS	OK	1.02284	1.24635	0.285129	0.778454	0.2983	0.816807	1.2185192139015	NO
Tmem173	Tmem173	72512	transmembrane protein 173	chr18:35893331-35900208	Non_10hr_Leptin	Non_10hr_PBS	OK	0.402411	0.490329	0.28508	0.735771	0.24465	0.77745	1.21847782855959	NO
1700054N08Rik	1700054N08Rik	73420	centriole, cilia and spindle associated protein	chr8:126364743-126384109	Non_10hr_Leptin	Non_10hr_PBS	OK	9.6514	11.7595	0.285016	1.67261	0.00905	0.191694	1.21842377635235	NO
Sort1	Sort1	20661	sortilin 1	chr3:108087049-108164429	Non_10hr_Leptin	Non_10hr_PBS	OK	20.7902	25.3234	0.284568	1.73786	0.0035	0.106409	1.21804547803349	NO
Fli1	Fli1	14247	Friend leukemia integration 1	chr9:32229792-32348953	Non_10hr_Leptin	Non_10hr_PBS	OK	0.474124	0.577493	0.28454	0.850527	0.1629	0.695071	1.2180218382888	NO
5730522E02Rik	5730522E02Rik	70626	RIKEN cDNA 5730522E02 gene	chr11:25516845-26110576	Non_10hr_Leptin	Non_10hr_PBS	OK	0.763749	0.930246	0.284514	0.810133	0.20635	0.744812	1.21799988750812	NO
Eps8l2	Eps8l2	98845	EPS8-like 2	chr7:148524900-148551009	Non_10hr_Leptin	Non_10hr_PBS	OK	5.01636	6.10866	0.284216	1.24164	0.0429	0.416873	1.21774832604	NO
Fam57b	Fam57b	68952	family with sequence similarity 57, member B	chr7:133960398-133973733	Non_10hr_Leptin	Non_10hr_PBS	OK	34.4354	41.9307	0.284118	1.67109	0.00505	0.135699	1.2176656091252	NO
Ltbr	Ltbr	17000	lymphotoxin B receptor	chr6:125256588-125263888	Non_10hr_Leptin	Non_10hr_PBS	OK	1.84749	2.24951	0.28404	1.13763	0.07695	0.533909	1.2175997772291	NO
Cd72	Cd72	12517	CD72 antigen	chr4:43455148-43467498	Non_10hr_Leptin	Non_10hr_PBS	OK	3.34027	4.06709	0.284031	0.318124	0.56125	0.929158	1.21759218147011	NO
Arsj	Arsj	271970	arylsulfatase J	chr3:126066769-126143292	Non_10hr_Leptin	Non_10hr_PBS	OK	0.628136	0.764739	0.283892	0.952496	0.1193	0.625259	1.2174748752096	NO
Padi2	Padi2	18600	peptidyl arginine deiminase, type II	chr4:140462274-140508501	Non_10hr_Leptin	Non_10hr_PBS	OK	9.30184	11.3222	0.283567	1.64371	0.00675	0.163837	1.21720064208432	NO
Naglu	Naglu	27419	alpha-N-acetylglucosaminidase (Sanfilippo disease IIIB)	chr11:100931407-100938985	Non_10hr_Leptin	Non_10hr_PBS	OK	2.52683	3.07527	0.283385	1.2962	0.04335	0.418409	1.21704709851633	NO
Lcat	Lcat	16816	lecithin cholesterol acyltransferase	chr8:108463450-108467302	Non_10hr_Leptin	Non_10hr_PBS	OK	4.02496	4.89824	0.283288	1.30343	0.05645	0.471024	1.21696527276895	NO
Gm3893	Gm3893	100042539	predicted gene 3893	chr4:41763293-42104673	Non_10hr_Leptin	Non_10hr_PBS	OK	0.68333	0.831553	0.283226	0.947556	0.11195	0.608987	1.21691297465776	NO
Igsf8	Igsf8	140559	immunoglobulin superfamily, member 8	chr1:174242537-174249966	Non_10hr_Leptin	Non_10hr_PBS	OK	54.2029	65.9559	0.283132	1.89641	0.0031	0.0993476	1.21683368825982	NO
Cdc42bpg	Cdc42bpg	240505	CDC42 binding protein kinase gamma (DMPK-like)	chr19:6306456-6325652	Non_10hr_Leptin	Non_10hr_PBS	OK	0.686463	0.835169	0.282887	1.10153	0.0703	0.5163	1.21662706181923	NO
Tmc3	Tmc3	233424	transmembrane channel-like gene family 3	chr7:90733440-90772219	Non_10hr_Leptin	Non_10hr_PBS	OK	0.747091	0.908826	0.28272	1.02568	0.0856	0.552487	1.21648623859976	NO
Tcirg1	Tcirg1	27060	T cell, immune regulator 1, ATPase, H+ transporting, lysosomal V0 protein A3	chr19:3896049-3907133	Non_10hr_Leptin	Non_10hr_PBS	OK	2.15979	2.62695	0.282494	1.1576	0.05075	0.449674	1.21629568941958	NO
Tmem119	Tmem119	231633	transmembrane protein 119	chr5:114243737-114250361	Non_10hr_Leptin	Non_10hr_PBS	OK	3.08701	3.7542	0.282296	1.28662	0.04535	0.426861	1.21612877263222	NO
Sbno2	Sbno2	216161	strawberry notch homolog 2 (Drosophila)	chr10:79519758-79565447	Non_10hr_Leptin	Non_10hr_PBS	OK	3.19673	3.88737	0.282197	1.45987	0.01725	0.273451	1.21604532282871	NO
H2-D1	H2-D1	14964	histocompatibility 2, D region locus 1	chr17:35400038-35462354	Non_10hr_Leptin	Non_10hr_PBS	OK	8.16959	9.93372	0.282071	1.38506	0.03075	0.365136	1.21593912226962	NO
Gad1	Gad1	14415	glutamate decarboxylase 1	chr2:70400220-70440069	Non_10hr_Leptin	Non_10hr_PBS	OK	148.351	180.377	0.282	1.77031	0.00455	0.126393	1.2158792831831	NO
Xylt2	Xylt2	217119	xylosyltransferase II	chr11:94525160-94538807	Non_10hr_Leptin	Non_10hr_PBS	OK	8.70253	10.5812	0.281995	1.60321	0.00965	0.198718	1.21587506927391	NO
LOC100034739	LOC100034739	100034739	predicted gene, 17762	chr2:17946815-17959368	Non_10hr_Leptin	Non_10hr_PBS	OK	1.87782	2.28305	0.281905	0.794022	0.2115	0.751458	1.2157992214059	NO
Sgsh	Sgsh	27029	N-sulfoglucosamine sulfohydrolase (sulfamidase)	chr11:119176100-119216824	Non_10hr_Leptin	Non_10hr_PBS	OK	1.76217	2.14225	0.281772	1.03401	0.0728	0.521974	1.21568714377439	NO
Slc22a17	Slc22a17	59049	solute carrier family 22 (organic cation transporter), member 17	chr14:55525563-55531969	Non_10hr_Leptin	Non_10hr_PBS	OK	159.597	194.018	0.281758	1.98124	0.0035	0.106409	1.21567534673001	NO
Crlf2	Crlf2	57914	cytokine receptor-like factor 2	chr5:109983727-109988012	Non_10hr_Leptin	Non_10hr_PBS	OK	8.56452	10.4087	0.281344	1.36494	0.0306	0.364786	1.2153265430165	NO
Xaf1	Xaf1	327959	XIAP associated factor 1	chr11:72115130-72127235	Non_10hr_Leptin	Non_10hr_PBS	OK	2.89211	3.51485	0.281344	1.24929	0.03905	0.400398	1.2153265430165	NO
Opalin	Opalin	226115	oligodendrocytic myelin paranodal and inner loop protein	chr19:41137909-41151603	Non_10hr_Leptin	Non_10hr_PBS	OK	42.1191	51.1863	0.281283	1.90338	0.0084	0.185905	1.21527515769267	NO
Ncln	Ncln	103425	nicalin homolog (zebrafish)	chr10:80949203-80959108	Non_10hr_Leptin	Non_10hr_PBS	OK	9.15454	11.1222	0.280883	1.63581	0.01195	0.224818	1.2149382585793	NO
AI428936	AI428936	233066	spectrin repeat containing, nuclear envelope family member 4	chr7:31099834-31104064	Non_10hr_Leptin	Non_10hr_PBS	OK	0.961176	1.16767	0.280756	0.859546	0.2037	0.741937	1.21483131264596	NO
Slc25a45	Slc25a45	107375	solute carrier family 25, member 45	chr19:5878465-5885768	Non_10hr_Leptin	Non_10hr_PBS	OK	1.57888	1.91794	0.280656	1.0442	0.1031	0.592183	1.21474710987432	NO
Slc45a1	Slc45a1	242773	solute carrier family 45, member 1	chr4:150003504-150026283	Non_10hr_Leptin	Non_10hr_PBS	OK	16.5851	20.1362	0.279906	1.73264	0.00695	0.16595	1.21411577509078	NO
Col20a1	Col20a1	73368	collagen, type XX, alpha 1	chr2:180721239-180752245	Non_10hr_Leptin	Non_10hr_PBS	OK	0.302884	0.367707	0.279789	0.78406	0.18565	0.720885	1.21401731645486	NO
Isg15	Isg15	100038882	ISG15 ubiquitin-like modifier	chr4:155573532-155574927	Non_10hr_Leptin	Non_10hr_PBS	OK	2.63401	3.19548	0.278771	1.09704	0.15615	0.685227	1.21316097906813	NO
Efna3	Efna3	13638	ephrin A3	chr3:89118872-89126801	Non_10hr_Leptin	Non_10hr_PBS	OK	20.6115	25.0041	0.278718	1.80193	0.0126	0.230886	1.21311641223381	NO
Matn4	Matn4	17183	matrilin 4	chr2:164215133-164240948	Non_10hr_Leptin	Non_10hr_PBS	OK	1.68998	2.04975	0.278446	1.10721	0.1028	0.59201	1.21288771763701	NO
Slc18a2	Slc18a2	214084	solute carrier family 18 (vesicular monoamine), member 2	chr19:59335367-59370502	Non_10hr_Leptin	Non_10hr_PBS	OK	7.84872	9.51961	0.278444	1.58336	0.01075	0.212219	1.21288603621877	NO
Ncan	Ncan	13004	neurocan	chr8:72616983-72644743	Non_10hr_Leptin	Non_10hr_PBS	OK	4.86471	5.89936	0.278204	1.54442	0.00705	0.16595	1.21268428295187	NO
Aplp1	Aplp1	11803	amyloid beta (A4) precursor-like protein 1	chr7:31220000-31230580	Non_10hr_Leptin	Non_10hr_PBS	OK	273.993	332.218	0.277991	1.83579	0.00455	0.126393	1.21250525503675	NO
Gm5	Gm5	194292	predicted gene 5	chr5:151302321-151304794	Non_10hr_Leptin	Non_10hr_PBS	OK	0.583095	0.706749	0.277468	0.518037	0.58835	0.934459	1.21206578217429	NO
4930422G04Rik	4930422G04Rik	71643	RIKEN cDNA 4930422G04 gene	chr3:127256406-127320941	Non_10hr_Leptin	Non_10hr_PBS	OK	0.529617	0.641911	0.277426	1.00741	0.07885	0.533909	1.21203049680876	NO
Pde2a	Pde2a	207728	phosphodiesterase 2A, cGMP-stimulated	chr7:108570211-108661341	Non_10hr_Leptin	Non_10hr_PBS	OK	27.8803	33.7833	0.277065	1.60673	0.0057	0.147285	1.2117272530468	NO
Mmp14	Mmp14	17387	matrix metallopeptidase 14 (membrane-inserted)	chr14:55050440-55060095	Non_10hr_Leptin	Non_10hr_PBS	OK	1.24767	1.51168	0.276915	1.05194	0.1035	0.592584	1.21160127379672	NO
Mark4	Mark4	232944	MAP/microtubule affinity-regulating kinase 4	chr7:20011423-20043843	Non_10hr_Leptin	Non_10hr_PBS	OK	29.7297	36.0155	0.276715	1.75485	0.00615	0.155122	1.21143332183715	NO
B430212C06Rik	B430212C06Rik	338360	RIKEN cDNA B430212C06 gene	chr18:67480862-67527448	Non_10hr_Leptin	Non_10hr_PBS	OK	0.307173	0.372072	0.276532	0.417052	0.4964	0.909441	1.21127966619141	NO
Scap	Scap	235623	SREBF chaperone	chr9:110235796-110287450	Non_10hr_Leptin	Non_10hr_PBS	OK	10.7761	13.0514	0.276362	1.58616	0.00735	0.170038	1.21113694343591	NO
Pcdhgb7	Pcdhgb7	93704	protocadherin gamma subfamily B, 7	chr18:37089938-38001526	Non_10hr_Leptin	Non_10hr_PBS	OK	1.46251	1.77122	0.2763	0.210556	0.71195	0.966544	1.21108489579253	NO
Pde7b	Pde7b	29863	phosphodiesterase 7B	chr10:20117809-20444874	Non_10hr_Leptin	Non_10hr_PBS	OK	12.8939	15.6132	0.276083	1.63971	0.00675	0.163837	1.2109027466541	NO
Gpr21	Gpr21	338346	G protein-coupled receptor 21	chr2:37298804-37421957	Non_10hr_Leptin	Non_10hr_PBS	OK	0.756214	0.915686	0.276059	0.199794	0.7317	0.968029	1.21088260280986	NO
Ebf4	Ebf4	228598	early B cell factor 4	chr2:130121674-130196217	Non_10hr_Leptin	Non_10hr_PBS	OK	4.35182	5.2695	0.276047	1.43671	0.0264	0.336384	1.2108725310134	NO
Col19a1	Col19a1	12823	collagen, type XIX, alpha 1	chr1:24264521-24594276	Non_10hr_Leptin	Non_10hr_PBS	OK	0.341939	0.414041	0.276037	0.995915	0.0808	0.540834	1.21086413791368	NO
Fam171a2	Fam171a2	217219	family with sequence similarity 171, member A2	chr11:102298295-102308977	Non_10hr_Leptin	Non_10hr_PBS	OK	11.6164	14.0652	0.27596	1.76017	0.00955	0.197758	1.21079951299442	NO
Mast3	Mast3	546071	microtubule associated serine/threonine kinase 3	chr8:73302015-73316332	Non_10hr_Leptin	Non_10hr_PBS	OK	21.1058	25.5532	0.275861	1.72918	0.0049	0.132874	1.21071642888053	NO
Emilin2	Emilin2	246707	elastin microfibril interfacer 2	chr17:71601515-71660305	Non_10hr_Leptin	Non_10hr_PBS	OK	0.952583	1.15308	0.27557	1.03113	0.07945	0.534942	1.2104722449464	NO
Zswim6	Zswim6	67263	zinc finger SWIM-type containing 6	chr13:108514696-108680258	Non_10hr_Leptin	Non_10hr_PBS	OK	4.04894	4.90101	0.275535	1.50626	0.01395	0.242993	1.21044287906278	NO
Igsf11	Igsf11	207683	immunoglobulin superfamily, member 11	chr16:38902457-39027270	Non_10hr_Leptin	Non_10hr_PBS	OK	3.19186	3.86354	0.275528	1.34881	0.0264	0.336384	1.21043700597154	NO
P2ry6	P2ry6	233571	pyrimidinergic receptor P2Y, G-protein coupled, 6	chr7:108086147-108112880	Non_10hr_Leptin	Non_10hr_PBS	OK	0.497823	0.602551	0.275448	0.737569	0.26635	0.795181	1.21036988695266	NO
Coro6	Coro6	216961	coronin 6	chr11:77277414-77283003	Non_10hr_Leptin	Non_10hr_PBS	OK	10.7572	13.0193	0.275349	1.28399	0.0253	0.331565	1.21028683231938	NO
Sec14l1	Sec14l1	74136	SEC14-like 1 (S. cerevisiae)	chr11:116976485-117020582	Non_10hr_Leptin	Non_10hr_PBS	OK	21.5625	26.0952	0.27526	1.49238	0.0107	0.211797	1.21021217190772	NO
Tnfsf13	Tnfsf13	69583	tumor necrosis factor (ligand) superfamily, member 13	chr11:69496078-69509600	Non_10hr_Leptin	Non_10hr_PBS	OK	0.67049	0.811397	0.275191	0.405847	0.5333	0.921466	1.21015429228615	NO
Cplx3	Cplx3	235415	complexin 3	chr9:57447798-57454088	Non_10hr_Leptin	Non_10hr_PBS	OK	1.89634	2.29456	0.275002	1.15791	0.05555	0.468001	1.20999576662844	NO
6720456H20Rik	6720456H20Rik	218989	transmembrane protein 260	chr14:49066026-49134834	Non_10hr_Leptin	Non_10hr_PBS	OK	2.27825	2.75632	0.274818	1.33735	0.0282	0.348813	1.20984145472069	NO
Rbpms	Rbpms	19663	RNA binding protein gene with multiple splicing	chr8:34893115-35040313	Non_10hr_Leptin	Non_10hr_PBS	OK	1.83117	2.21529	0.274727	0.93791	0.1086	0.600459	1.20976514469181	NO
Kank4	Kank4	242553	KN motif and ankyrin repeat domains 4	chr4:98421582-98484228	Non_10hr_Leptin	Non_10hr_PBS	OK	2.92288	3.53597	0.274716	1.35434	0.02325	0.321455	1.20975592072868	NO
Car11	Car11	12348	carbonic anhydrase 11	chr7:52955336-52960031	Non_10hr_Leptin	Non_10hr_PBS	OK	41.4823	50.1778	0.274554	1.88	0.007	0.16595	1.2096200850526	NO
Relt	Relt	320100	RELT tumor necrosis factor receptor	chr7:107994361-108011927	Non_10hr_Leptin	Non_10hr_PBS	OK	9.69436	11.724	0.274247	1.57354	0.0126	0.230886	1.20936270989908	NO
Sulf2	Sulf2	72043	sulfatase 2	chr2:165818136-165981156	Non_10hr_Leptin	Non_10hr_PBS	OK	7.38052	8.92531	0.27418	0.963372	0.0935	0.56813	1.20930654735758	NO
Cyp4f14	Cyp4f14	64385	cytochrome P450, family 4, subfamily f, polypeptide 14	chr17:33042014-33054023	Non_10hr_Leptin	Non_10hr_PBS	OK	1.00448	1.21463	0.274067	0.959574	0.1411	0.660148	1.20921183136809	NO
Gm996	Gm996	381353	predicted gene 996	chr2:25430935-25435619	Non_10hr_Leptin	Non_10hr_PBS	OK	22.8915	27.6771	0.273881	1.77844	0.00535	0.14145	1.20905594332775	NO
Zfp580	Zfp580	68992	zinc finger protein 580	chr7:5003133-5005325	Non_10hr_Leptin	Non_10hr_PBS	OK	18.4011	22.2477	0.273865	1.8408	0.02005	0.295972	1.20904253454261	NO
Cplx2	Cplx2	12890	complexin 2	chr13:54472712-54485278	Non_10hr_Leptin	Non_10hr_PBS	OK	134.292	162.353	0.273758	1.65768	0.0056	0.145208	1.20895286711446	NO
Epha4	Epha4	13838	Eph receptor A4	chr1:77363759-77511663	Non_10hr_Leptin	Non_10hr_PBS	OK	10.1962	12.3259	0.27366	1.58778	0.00645	0.15943	1.20887074764103	NO
Npas1	Npas1	18142	neuronal PAS domain protein 1	chr7:17041069-17062129	Non_10hr_Leptin	Non_10hr_PBS	OK	6.9883	8.44759	0.273599	1.49935	0.02465	0.327325	1.20881963527523	NO
Itga9	Itga9	104099	integrin alpha 9	chr9:118515826-118810121	Non_10hr_Leptin	Non_10hr_PBS	OK	0.791769	0.956981	0.273411	0.983763	0.0797	0.535743	1.20866212223301	NO
Zdhhc8	Zdhhc8	27801	zinc finger, DHHC domain containing 8	chr16:18220845-18235229	Non_10hr_Leptin	Non_10hr_PBS	OK	11.9963	14.4952	0.272989	1.6619	0.00575	0.147547	1.2083086304619	NO
Tpcn2	Tpcn2	233979	two pore segment channel 2	chr7:152439827-152469832	Non_10hr_Leptin	Non_10hr_PBS	OK	0.5442	0.65756	0.272986	0.853468	0.17015	0.702986	1.20830611785735	NO
Cadm4	Cadm4	260299	cell adhesion molecule 4	chr7:25267041-25289552	Non_10hr_Leptin	Non_10hr_PBS	OK	85.951	103.85	0.27292	1.84646	0.00555	0.144417	1.20825084187913	NO
5330426P16Rik	5330426P16Rik	68190	RIKEN cDNA 5330426P16 gene	chr16:50726863-50732886	Non_10hr_Leptin	Non_10hr_PBS	OK	4.14584	5.0092	0.272915	1.26677	0.04355	0.418702	1.20824665440806	NO
Derl3	Derl3	70377	Der1-like domain family, member 3	chr10:75356142-75358686	Non_10hr_Leptin	Non_10hr_PBS	OK	0.643431	0.77713	0.27237	0.720439	0.30725	0.826163	1.20779030705432	NO
4931428F04Rik	4931428F04Rik	74356	RIKEN cDNA 4931428F04 gene	chr8:107800346-107813428	Non_10hr_Leptin	Non_10hr_PBS	OK	15.0904	18.2252	0.272306	1.02209	0.0881	0.557674	1.20773672895018	NO
Smad3	Smad3	17127	SMAD family member 3	chr9:63494573-63605801	Non_10hr_Leptin	Non_10hr_PBS	OK	5.2094	6.29106	0.272185	1.49255	0.0123	0.228213	1.20763543934153	NO
Rfx1	Rfx1	19724	regulatory factor X, 1 (influences HLA class II expression)	chr8:86590734-86620891	Non_10hr_Leptin	Non_10hr_PBS	OK	5.49386	6.63428	0.27212	1.44062	0.014	0.243291	1.20758103107571	NO
Fgfr2	Fgfr2	14183	fibroblast growth factor receptor 2	chr7:137305964-137410322	Non_10hr_Leptin	Non_10hr_PBS	OK	6.97754	8.42591	0.272113	1.49886	0.01205	0.225838	1.20757517187022	NO
Usp2	Usp2	53376	ubiquitin specific peptidase 2	chr9:43875103-43903710	Non_10hr_Leptin	Non_10hr_PBS	OK	12.2968	14.8487	0.272058	1.50143	0.0103	0.205805	1.20752913624482	NO
Zfp503	Zfp503	218820	zinc finger protein 503	chr14:22803183-22808823	Non_10hr_Leptin	Non_10hr_PBS	OK	4.25049	5.13155	0.271766	1.52219	0.01855	0.285797	1.20728475831504	NO
Pcdha9	Pcdha9	192161	protocadherin alpha 9	chr18:37089938-38001526	Non_10hr_Leptin	Non_10hr_PBS	OK	0.804308	0.970934	0.271624	0.168127	0.77235	0.974145	1.2071659348671	NO
Cntfr	Cntfr	12804	ciliary neurotrophic factor receptor	chr4:41604528-41644123	Non_10hr_Leptin	Non_10hr_PBS	OK	30.0338	36.2527	0.271503	1.55942	0.009	0.190908	1.2070646931294	NO
Ptprs	Ptprs	19280	protein tyrosine phosphatase, receptor type, S	chr17:56551848-56615903	Non_10hr_Leptin	Non_10hr_PBS	OK	28.6086	34.5296	0.271384	1.73552	0.00495	0.133985	1.20696513309037	NO
Mfsd8	Mfsd8	72175	major facilitator superfamily domain containing 8	chr3:40622093-40650776	Non_10hr_Leptin	Non_10hr_PBS	OK	2.24674	2.71123	0.271115	1.19285	0.05045	0.448532	1.20674010746492	NO
Rxfp2	Rxfp2	140498	relaxin/insulin-like family peptide receptor 2	chr5:150821249-150884761	Non_10hr_Leptin	Non_10hr_PBS	OK	0.286578	0.345742	0.270768	0.699008	0.24985	0.781263	1.20644989473701	NO
Pou3f4	Pou3f4	18994	POU domain, class 3, transcription factor 4	chrX:108009803-108010889	Non_10hr_Leptin	Non_10hr_PBS	OK	2.97363	3.58725	0.270655	1.12241	0.11825	0.622704	1.20635540248788	NO
Unc5b	Unc5b	107449	unc-5 homolog B (C. elegans)	chr10:60225342-60294329	Non_10hr_Leptin	Non_10hr_PBS	OK	3.90557	4.71129	0.270591	1.47674	0.01275	0.231344	1.20630188803673	NO
Tpx2	Tpx2	72119	TPX2, microtubule-associated protein homolog (Xenopus laevis)	chr2:152673699-152721057	Non_10hr_Leptin	Non_10hr_PBS	OK	0.624115	0.752864	0.270577	0.867323	0.11785	0.622105	1.20629018206699	NO
Thy1	Thy1	21838	thymus cell antigen 1, theta	chr9:43851466-43856662	Non_10hr_Leptin	Non_10hr_PBS	OK	268.511	323.873	0.270445	1.84146	0.00525	0.139554	1.20617981707971	NO
Htr4	Htr4	15562	5 hydroxytryptamine (serotonin) receptor 4	chr18:62483857-62627456	Non_10hr_Leptin	Non_10hr_PBS	OK	0.56308	0.679081	0.270244	0.936812	0.124	0.631852	1.20601178069759	NO
Cpne5	Cpne5	240058	copine V	chr17:29293465-29374735	Non_10hr_Leptin	Non_10hr_PBS	OK	14.4798	17.4612	0.270114	1.59974	0.0068	0.164243	1.20590311291712	NO
Xkr6	Xkr6	219149	X Kell blood group precursor related family member 6 homolog	chr14:64225366-64439247	Non_10hr_Leptin	Non_10hr_PBS	OK	0.444769	0.536316	0.270028	0.719623	0.2389	0.77026	1.20583123038215	NO
Slco1c1	Slco1c1	58807	solute carrier organic anion transporter family, member 1c1	chr6:141472906-141518698	Non_10hr_Leptin	Non_10hr_PBS	OK	1.2574	1.51596	0.269785	0.979434	0.0832	0.547007	1.2056281435863	NO
Wasf1	Wasf1	83767	WAS protein family, member 1	chr10:40603339-40658375	Non_10hr_Leptin	Non_10hr_PBS	OK	47.4644	57.2238	0.269769	1.72739	0.0072	0.167879	1.20561477281647	NO
Cenpm	Cenpm	66570	centromere protein M	chr15:82064205-82075177	Non_10hr_Leptin	Non_10hr_PBS	OK	1.15089	1.38742	0.26966	0.704413	0.208	0.746935	1.20552368839297	NO
Cnga4	Cnga4	233649	cyclic nucleotide gated channel alpha 4	chr7:112553081-112557252	Non_10hr_Leptin	Non_10hr_PBS	OK	0.507217	0.611463	0.26966	0.781869	0.21345	0.751886	1.20552368839297	NO
Gabra1	Gabra1	14394	gamma-aminobutyric acid (GABA) A receptor, subunit alpha 1	chr11:41944981-41996432	Non_10hr_Leptin	Non_10hr_PBS	OK	50.9544	61.4242	0.2696	1.64249	0.00555	0.144417	1.20547355311477	NO
Sec14l4	Sec14l4	103655	SEC14-like 4 (S. cerevisiae)	chr11:3931784-3948012	Non_10hr_Leptin	Non_10hr_PBS	OK	0.586476	0.706963	0.269562	0.847963	0.16035	0.689556	1.20544180185034	NO
Syvn1	Syvn1	74126	synovial apoptosis inhibitor 1, synoviolin	chr19:6046575-6057751	Non_10hr_Leptin	Non_10hr_PBS	OK	8.54426	10.2979	0.269323	0.865099	0.17225	0.704552	1.20524212227835	NO
Rgs12	Rgs12	71729	regulator of G-protein signaling 12	chr5:35292096-35376242	Non_10hr_Leptin	Non_10hr_PBS	OK	4.56997	5.50761	0.269241	1.26008	0.0253	0.331565	1.20517362059045	NO
Rbp4	Rbp4	19662	retinol binding protein 4, plasma	chr19:38191109-38199811	Non_10hr_Leptin	Non_10hr_PBS	OK	3.57923	4.31353	0.269218	0.873447	0.1299	0.639717	1.20515440740156	NO
Sp100	Sp100	20684	nuclear antigen Sp100	chr1:87546624-87606023	Non_10hr_Leptin	Non_10hr_PBS	OK	0.322526	0.388688	0.269198	0.603685	0.32815	0.84061	1.20513770052977	NO
Tspan11	Tspan11	68498	tetraspanin 11	chr6:127837639-127903049	Non_10hr_Leptin	Non_10hr_PBS	OK	0.836615	1.00817	0.269107	0.997478	0.09985	0.583417	1.20506168718739	NO
Irf5	Irf5	27056	interferon regulatory factor 5	chr6:29476732-29487319	Non_10hr_Leptin	Non_10hr_PBS	OK	2.55091	3.07375	0.268988	1.15771	0.06655	0.504389	1.20496229235852	NO
Bace2	Bace2	56175	beta-site APP-cleaving enzyme 2	chr16:97578334-97660619	Non_10hr_Leptin	Non_10hr_PBS	OK	1.17812	1.41952	0.26892	1.0574	0.07565	0.531597	1.20490549899431	NO
Myadml2	Myadml2	68515	myeloid-associated differentiation marker-like 2	chr11:120507344-120509651	Non_10hr_Leptin	Non_10hr_PBS	OK	3.50993	4.22874	0.268785	1.28615	0.0456	0.427854	1.2047927553947	NO
Slc16a2	Slc16a2	20502	solute carrier family 16 (monocarboxylic acid transporters), member 2	chrX:100892752-101017327	Non_10hr_Leptin	Non_10hr_PBS	OK	2.3515	2.8326	0.268549	1.28155	0.03735	0.39248	1.20459568821997	NO
Fads6	Fads6	328035	fatty acid desaturase domain family, member 6	chr11:115144679-115158860	Non_10hr_Leptin	Non_10hr_PBS	OK	8.54062	10.2839	0.267971	1.46029	0.03935	0.402082	1.20411317678619	NO
Snora70	Snora70	104368	small nucleolar RNA, H/ACA box 70	chrX:71516154-71518474	Non_10hr_Leptin	Non_10hr_PBS	OK	12.4502	14.9912	0.267942	0.0202183	0.56665	0.931168	1.20408897282751	NO
P2rx6	P2rx6	18440	purinergic receptor P2X, ligand-gated ion channel, 6	chr16:17561977-17572105	Non_10hr_Leptin	Non_10hr_PBS	OK	0.961328	1.15737	0.267747	0.83521	0.14455	0.666754	1.20392623470495	NO
Yy2	Yy2	100073351	Yy2 transcription factor	chrX:153985753-154036647	Non_10hr_Leptin	Non_10hr_PBS	OK	0.801302	0.964682	0.267707	0.441189	0.43865	0.887611	1.20389285524468	NO
Dscaml1	Dscaml1	114873	Down syndrome cell adhesion molecule like 1	chr9:45238375-45561796	Non_10hr_Leptin	Non_10hr_PBS	OK	3.50305	4.2172	0.267673	1.45126	0.0151	0.252337	1.2038644834311	NO
Rarg	Rarg	19411	retinoic acid receptor, gamma	chr15:102065370-102087914	Non_10hr_Leptin	Non_10hr_PBS	OK	3.49063	4.20177	0.26751	1.18599	0.0401	0.404946	1.20372847490516	NO
Avp	Avp	11998	arginine vasopressin	chr2:130406412-130408277	Non_10hr_Leptin	Non_10hr_PBS	OK	265.668	319.751	0.267325	2.75586	0.0071	0.166597	1.20357412801676	NO
Vipr2	Vipr2	22355	vasoactive intestinal peptide receptor 2	chr12:117316195-117384734	Non_10hr_Leptin	Non_10hr_PBS	OK	2.16422	2.60436	0.267082	1.17942	0.04715	0.43596	1.2033714213634	NO
Rpl36	Rpl36	54217	ribosomal protein L36	chr17:56752817-56753669	Non_10hr_Leptin	Non_10hr_PBS	OK	359.547	432.631	0.266956	3.1118	0.0085	0.187557	1.20326632765073	NO
Kcnj11	Kcnj11	16514	potassium inwardly rectifying channel, subfamily J, member 11	chr7:53352531-53355607	Non_10hr_Leptin	Non_10hr_PBS	OK	10.3022	12.3957	0.266888	1.55147	0.0118	0.223415	1.20320961422226	NO
Tead2	Tead2	21677	TEA domain family member 2	chr7:52471122-52488989	Non_10hr_Leptin	Non_10hr_PBS	OK	0.96096	1.15616	0.266786	0.924879	0.1534	0.680845	1.20312454909152	NO
Dnd1	Dnd1	213236	dead end homolog 1 (zebrafish)	chr18:36919892-36925868	Non_10hr_Leptin	Non_10hr_PBS	OK	0.898283	1.08068	0.266701	0.340063	0.576	0.932697	1.20305366607659	NO
Zfp213	Zfp213	449521	zinc finger protein 213	chr17:23693733-23701193	Non_10hr_Leptin	Non_10hr_PBS	OK	3.93603	4.73516	0.266674	1.31805	0.035	0.379919	1.20303115116935	NO
Gm5972	Gm5972	546723	protein phosphatase 1, regulatory (inhibitor) subunit 2, pseudogene 3	chr19:30613365-30614169	Non_10hr_Leptin	Non_10hr_PBS	OK	0.375406	0.451491	0.266245	0.466107	0.5325	0.92103	1.20267347083983	NO
Naif1	Naif1	71254	nuclear apoptosis inducing factor 1	chr2:32270006-32310996	Non_10hr_Leptin	Non_10hr_PBS	OK	1.00394	1.20722	0.266012	0.270486	0.6461	0.952856	1.20247925079781	NO
Leprel2	Leprel2	14789	leprecan-like 2	chr6:124791112-124807705	Non_10hr_Leptin	Non_10hr_PBS	OK	3.4432	4.14033	0.265995	1.29567	0.04135	0.411167	1.20246508146455	NO
Laptm5	Laptm5	16792	lysosomal-associated protein transmembrane 5	chr4:130469248-130492063	Non_10hr_Leptin	Non_10hr_PBS	OK	4.50208	5.41352	0.265977	1.3712	0.03735	0.39248	1.20245007882309	NO
Celsr2	Celsr2	53883	cadherin, EGF LAG seven-pass G-type receptor 2 (flamingo homolog, Drosophila)	chr3:108193765-108218412	Non_10hr_Leptin	Non_10hr_PBS	OK	7.15891	8.60746	0.265848	1.58033	0.0066	0.16152	1.2023425653701	NO
Actn1	Actn1	109711	actinin, alpha 1	chr12:81268528-81361358	Non_10hr_Leptin	Non_10hr_PBS	OK	8.07228	9.7054	0.265812	1.50268	0.0129	0.233208	1.2023125633315	NO
Gm5151	Gm5151	381582	transmembrane protein 240	chr4:155108912-155114673	Non_10hr_Leptin	Non_10hr_PBS	OK	19.5686	23.5261	0.265721	1.72573	0.01675	0.26869	1.20223672818295	NO
Cercam	Cercam	99151	cerebral endothelial cell adhesion molecule	chr2:29725013-29738360	Non_10hr_Leptin	Non_10hr_PBS	OK	3.31186	3.98147	0.265658	1.2815	0.04415	0.422004	1.20218422972831	NO
Jup	Jup	16480	junction plakoglobin	chr11:100231932-100259053	Non_10hr_Leptin	Non_10hr_PBS	OK	14.524	17.4602	0.265636	1.60795	0.00935	0.195531	1.20216589747469	NO
Tmem204	Tmem204	407831	transmembrane protein 204	chr17:25153030-25236442	Non_10hr_Leptin	Non_10hr_PBS	OK	2.06549	2.48285	0.265512	0.480627	0.4078	0.87789	1.20206257545513	NO
Ifitm3	Ifitm3	66141	interferon induced transmembrane protein 3	chr7:148195488-148196643	Non_10hr_Leptin	Non_10hr_PBS	OK	7.42487	8.92492	0.265474	1.40035	0.106	0.596064	1.20203091403327	NO
Tex264	Tex264	21767	testis expressed gene 264	chr9:106561076-106588279	Non_10hr_Leptin	Non_10hr_PBS	OK	25.2434	30.3404	0.265335	1.44091	0.0131	0.234533	1.2019151069891	NO
Slfn2	Slfn2	20556	schlafen 2	chr11:82878613-82884180	Non_10hr_Leptin	Non_10hr_PBS	OK	0.336404	0.404315	0.265282	0.54971	0.37745	0.864179	1.20187095328455	NO
Rbp7	Rbp7	63954	retinol binding protein 7, cellular	chr4:148823810-148829077	Non_10hr_Leptin	Non_10hr_PBS	OK	0.889849	1.06947	0.265267	0.627174	0.44585	0.890114	1.20185845724757	NO
Def6	Def6	23853	differentially expressed in FDCP 6	chr17:28344722-28365553	Non_10hr_Leptin	Non_10hr_PBS	OK	0.973424	1.16988	0.265224	0.93543	0.1493	0.675592	1.20182263599496	NO
Col4a2	Col4a2	12827	collagen, type IV, alpha 2	chr8:11312828-11449287	Non_10hr_Leptin	Non_10hr_PBS	OK	2.51838	3.0264	0.265107	1.34562	0.0243	0.326505	1.20172517427031	NO
Asphd2	Asphd2	72898	aspartate beta-hydroxylase domain containing 2	chr5:112814465-112821233	Non_10hr_Leptin	Non_10hr_PBS	OK	32.556	39.1215	0.265037	1.77337	0.0103	0.205805	1.20166686761571	NO
Olfr1344	Olfr1344	257882	olfactory receptor 1344	chr7:6392612-6393578	Non_10hr_Leptin	Non_10hr_PBS	OK	1.71673	2.06289	0.264999	0.970152	0.202	0.740483	1.2016352166165	NO
Fam176b	Fam176b	230752	eva-1 homolog B (C. elegans)	chr4:125825246-125827118	Non_10hr_Leptin	Non_10hr_PBS	OK	0.867839	1.04281	0.264979	0.823629	0.25925	0.789318	1.20161855853072	NO
Cryab	Cryab	12955	crystallin, alpha B	chr9:50560862-50564738	Non_10hr_Leptin	Non_10hr_PBS	OK	119.673	143.786	0.264826	1.88155	0.0077	0.175394	1.20149113181479	NO
Fstl1	Fstl1	14314	follistatin-like 1	chr16:37777140-37836602	Non_10hr_Leptin	Non_10hr_PBS	OK	7.07662	8.50223	0.264781	1.45567	0.0162	0.26416	1.20145365594069	NO
Elmod1	Elmod1	270162	ELMO/CED-12 domain containing 1	chr9:53759266-53823108	Non_10hr_Leptin	Non_10hr_PBS	OK	44.7233	53.7324	0.264766	1.64522	0.00675	0.163837	1.20144116424242	NO
Sgpp2	Sgpp2	433323	sphingosine-1-phosphate phosphotase 2	chr1:78306920-78416861	Non_10hr_Leptin	Non_10hr_PBS	OK	6.58729	7.91396	0.264714	1.47662	0.01675	0.26869	1.20139786069394	NO
Hhat	Hhat	226861	hedgehog acyltransferase	chr1:194336709-194597413	Non_10hr_Leptin	Non_10hr_PBS	OK	0.390838	0.469497	0.264542	0.733695	0.2463	0.778199	1.20125463699891	NO
Bmp1	Bmp1	12153	bone morphogenetic protein 1	chr14:70874361-70920067	Non_10hr_Leptin	Non_10hr_PBS	OK	3.33762	4.00897	0.26441	1.28384	0.02795	0.347462	1.20114473271991	NO
Kcnf1	Kcnf1	382571	potassium voltage-gated channel, subfamily F, member 1	chr12:17178905-17183694	Non_10hr_Leptin	Non_10hr_PBS	OK	8.52094	10.2348	0.264393	1.53325	0.0109	0.214323	1.20113057911185	NO
Fgfrl1	Fgfrl1	116701	fibroblast growth factor receptor-like 1	chr5:109123247-109135969	Non_10hr_Leptin	Non_10hr_PBS	OK	2.00944	2.41352	0.264342	1.03682	0.07485	0.528988	1.20108811928835	NO
Inhba	Inhba	16323	inhibin beta-A	chr13:16106307-16119044	Non_10hr_Leptin	Non_10hr_PBS	OK	0.538092	0.646264	0.264271	0.654768	0.30705	0.826163	1.20102901105294	NO
Mfsd10	Mfsd10	68294	major facilitator superfamily domain containing 10	chr5:34976295-34979763	Non_10hr_Leptin	Non_10hr_PBS	OK	4.39519	5.27825	0.264135	1.32324	0.0552	0.46649	1.20091579776652	NO
Doc2g	Doc2g	60425	double C2, gamma	chr19:4003384-4007005	Non_10hr_Leptin	Non_10hr_PBS	OK	1.88323	2.26122	0.263891	1.00324	0.145	0.667974	1.20071270655976	NO
Slc2a8	Slc2a8	56017	solute carrier family 2, (facilitated glucose transporter), member 8	chr2:32828508-32837576	Non_10hr_Leptin	Non_10hr_PBS	OK	5.84535	7.01823	0.263817	1.40718	0.0361	0.387316	1.20065112011284	NO
Gal3st3	Gal3st3	545276	galactose-3-O-sulfotransferase 3	chr19:5298330-5308739	Non_10hr_Leptin	Non_10hr_PBS	OK	8.00554	9.60991	0.263524	1.55647	0.02105	0.306156	1.20040730208638	NO
Synpo	Synpo	104027	synaptopodin	chr18:60753643-60783959	Non_10hr_Leptin	Non_10hr_PBS	OK	10.3033	12.3681	0.263515	1.46537	0.01045	0.208241	1.20039981357931	NO
Gpx8	Gpx8	69590	glutathione peroxidase 8 (putative)	chr13:113832970-113836596	Non_10hr_Leptin	Non_10hr_PBS	OK	2.05424	2.4658	0.263452	0.967177	0.168	0.701667	1.20034739533781	NO
Atp13a5	Atp13a5	268878	ATPase type 13A5	chr16:29231999-29378818	Non_10hr_Leptin	Non_10hr_PBS	OK	0.584019	0.700982	0.263364	0.897525	0.1296	0.639619	1.20027418003846	NO
Gm13889	Gm13889	620695	predicted gene 13889	chr2:93795966-93797257	Non_10hr_Leptin	Non_10hr_PBS	OK	23.6694	28.4087	0.263305	1.85037	0.01685	0.269709	1.20022509500899	NO
Paqr3	Paqr3	231474	progestin and adipoQ receptor family member III	chr5:97426707-97540615	Non_10hr_Leptin	Non_10hr_PBS	OK	4.6268	5.55239	0.263095	0.626942	0.28735	0.81176	1.20005040186901	NO
Mogs	Mogs	57377	mannosyl-oligosaccharide glucosidase	chr6:83065499-83068892	Non_10hr_Leptin	Non_10hr_PBS	OK	5.81122	6.97349	0.26304	1.43412	0.0274	0.343219	1.20000465310566	NO
Slc1a1	Slc1a1	20510	solute carrier family 1 (neuronal/epithelial high affinity glutamate transporter, system Xag), member 1	chr19:28909655-28988450	Non_10hr_Leptin	Non_10hr_PBS	OK	15.7533	18.9037	0.263016	1.56615	0.00825	0.184516	1.1999846905555	NO
Rps26	Rps26	27370	ribosomal protein S26	chr10:128061584-128063562	Non_10hr_Leptin	Non_10hr_PBS	OK	389.988	467.912	0.262807	2.84321	0.00705	0.16595	1.19981086405169	NO
Eomes	Eomes	13813	eomesodermin homolog (Xenopus laevis)	chr9:118387306-118395250	Non_10hr_Leptin	Non_10hr_PBS	OK	0.435031	0.521894	0.262636	0.760275	0.18775	0.723348	1.19966866109587	NO
Prss53	Prss53	330657	protease, serine, 53	chr7:135021214-135034484	Non_10hr_Leptin	Non_10hr_PBS	OK	1.45518	1.74558	0.262507	0.47491	0.40075	0.876441	1.19956139633498	NO
Clec2l	Clec2l	665180	C-type lectin domain family 2, member L	chr6:38613068-38630864	Non_10hr_Leptin	Non_10hr_PBS	OK	32.4731	38.9532	0.262495	1.73045	0.0116	0.220758	1.19955141870528	NO
Xkrx	Xkrx	331524	X Kell blood group precursor related X linked	chrX:130683583-130696467	Non_10hr_Leptin	Non_10hr_PBS	OK	0.79843	0.957533	0.262157	0.894124	0.1518	0.678404	1.19927041622259	NO
Cacna2d3	Cacna2d3	12294	calcium channel, voltage-dependent, alpha2/delta subunit 3	chr14:29718128-30535050	Non_10hr_Leptin	Non_10hr_PBS	OK	11.254	13.4959	0.262084	1.45146	0.0113	0.218989	1.19920973498157	NO
Gpr27	Gpr27	14761	G protein-coupled receptor 27	chr6:99642672-99643812	Non_10hr_Leptin	Non_10hr_PBS	OK	7.60752	9.1224	0.261988	1.63298	0.0612	0.488478	1.19912993966719	NO
Crtac1	Crtac1	72832	cartilage acidic protein 1	chr19:42357526-42506273	Non_10hr_Leptin	Non_10hr_PBS	OK	8.84579	10.6072	0.261982	1.4973	0.01885	0.288319	1.19912495263634	NO
Plxnb3	Plxnb3	140571	plexin B3	chrX:71002441-71017849	Non_10hr_Leptin	Non_10hr_PBS	OK	3.39392	4.0696	0.261936	1.39812	0.0212	0.307431	1.19908671942219	NO
Dnajc16	Dnajc16	214063	DnaJ (Hsp40) homolog, subfamily C, member 16	chr4:141317912-141346559	Non_10hr_Leptin	Non_10hr_PBS	OK	7.48765	8.97791	0.261867	1.49885	0.01545	0.25502	1.19902937188665	NO
Tle2	Tle2	21886	transducin-like enhancer of split 2, homolog of Drosophila E(spl)	chr10:81038276-81053590	Non_10hr_Leptin	Non_10hr_PBS	OK	3.288	3.94231	0.261832	1.25971	0.0455	0.427186	1.19900028360549	NO
Syde1	Syde1	71709	synapse defective 1, Rho GTPase, homolog 1 (C. elegans)	chr10:78047247-78054709	Non_10hr_Leptin	Non_10hr_PBS	OK	4.14605	4.97064	0.261692	1.34135	0.02915	0.355808	1.19888393753748	NO
Dcbld1	Dcbld1	66686	discoidin, CUB and LCCL domain containing 1	chr10:51953424-52041183	Non_10hr_Leptin	Non_10hr_PBS	OK	2.66218	3.19107	0.261431	1.20366	0.0459	0.429852	1.19866706536688	NO
Dll1	Dll1	13388	delta-like 1 (Drosophila)	chr17:15504317-15512787	Non_10hr_Leptin	Non_10hr_PBS	OK	2.02975	2.43288	0.261362	1.17136	0.05515	0.46649	1.19860973790172	NO
Evc2	Evc2	68525	Ellis van Creveld syndrome 2	chr5:37729716-37816293	Non_10hr_Leptin	Non_10hr_PBS	OK	1.05639	1.2662	0.261358	1.02641	0.0862	0.553142	1.19860641465449	NO
Otx1	Otx1	18423	orthodenticle homolog 1 (Drosophila)	chr11:21894766-21901654	Non_10hr_Leptin	Non_10hr_PBS	OK	1.7165	2.05676	0.260906	1.12094	0.08355	0.547633	1.1982309470581	NO
Gas6	Gas6	14456	growth arrest specific 6	chr8:13465373-13494535	Non_10hr_Leptin	Non_10hr_PBS	OK	30.9294	37.06	0.260882	1.63337	0.00855	0.187821	1.19821101401424	NO
9030425E11Rik	9030425E11Rik	71566	CXADR-like membrane protein	chr9:40494046-40592129	Non_10hr_Leptin	Non_10hr_PBS	OK	5.13316	6.15036	0.260822	1.35505	0.02755	0.343934	1.19816118285529	NO
Plat	Plat	18791	plasminogen activator, tissue	chr8:23868215-23893320	Non_10hr_Leptin	Non_10hr_PBS	OK	4.4017	5.27378	0.260776	1.27536	0.0387	0.399176	1.19812298037023	NO
C030046I01Rik	C030046I01Rik	109284	R3H domain containing 4	chr10:79372797-79379675	Non_10hr_Leptin	Non_10hr_PBS	OK	73.1813	87.6751	0.260692	1.77315	0.0084	0.185905	1.19805322245353	NO
Nab2	Nab2	17937	Ngfi-A binding protein 2	chr10:127080041-127103759	Non_10hr_Leptin	Non_10hr_PBS	OK	7.82238	9.36966	0.260389	1.08803	0.05405	0.462848	1.19780162942906	NO
Plcb1	Plcb1	18795	phospholipase C, beta 1	chr2:134611899-135300994	Non_10hr_Leptin	Non_10hr_PBS	OK	12.8905	15.4395	0.260322	1.45911	0.00895	0.190908	1.19774600378162	NO
Kcnab1	Kcnab1	16497	potassium voltage-gated channel, shaker-related subfamily, beta member 1	chr3:64913564-65182141	Non_10hr_Leptin	Non_10hr_PBS	OK	36.9409	44.2434	0.260243	1.61159	0.00945	0.196789	1.19768041865034	NO
Clptm1	Clptm1	56457	cleft lip and palate associated transmembrane protein 1	chr7:20216928-20250379	Non_10hr_Leptin	Non_10hr_PBS	OK	20.0184	23.9751	0.26021	1.59721	0.0089	0.190424	1.19765302339308	NO
Vps37b	Vps37b	330192	vacuolar protein sorting 37B (yeast)	chr5:124454649-124482269	Non_10hr_Leptin	Non_10hr_PBS	OK	7.68618	9.20394	0.259986	1.44998	0.02335	0.321455	1.19746708426948	NO
Mylk	Mylk	107589	myosin, light polypeptide kinase	chr16:34785035-35002520	Non_10hr_Leptin	Non_10hr_PBS	OK	1.98039	2.37132	0.259906	1.29032	0.02645	0.336731	1.19740068443583	NO
Upb1	Upb1	103149	ureidopropionase, beta	chr10:74869778-74902940	Non_10hr_Leptin	Non_10hr_PBS	OK	1.02401	1.22606	0.259798	0.800063	0.2149	0.752824	1.19731105050076	NO
Dgkq	Dgkq	110524	diacylglycerol kinase, theta	chr5:109058828-109089788	Non_10hr_Leptin	Non_10hr_PBS	OK	12.022	14.3926	0.259652	1.00132	0.0861	0.553057	1.19718988936586	NO
Dlx6os1	Dlx6os1	320038	Dlx6 opposite strand transcript 1	chr6:6770545-6819533	Non_10hr_Leptin	Non_10hr_PBS	OK	2.47614	2.96425	0.259577	0.888147	0.13845	0.656385	1.19712765382383	NO
Arap3	Arap3	106952	ArfGAP with RhoGAP domain, ankyrin repeat and PH domain 3	chr18:38132276-38157228	Non_10hr_Leptin	Non_10hr_PBS	OK	0.484643	0.580158	0.259525	0.883688	0.1384	0.656385	1.19708450574723	NO
Sgk2	Sgk2	27219	serum/glucocorticoid regulated kinase 2	chr2:162813216-162839863	Non_10hr_Leptin	Non_10hr_PBS	OK	2.09787	2.51059	0.259104	1.0943	0.07205	0.520552	1.19673522954095	NO
Wscd2	Wscd2	320916	WSC domain containing 2	chr5:113919466-114039679	Non_10hr_Leptin	Non_10hr_PBS	OK	4.90653	5.87166	0.259066	1.42728	0.0195	0.291928	1.19670370843737	NO
Cited4	Cited4	56222	Cbp/p300-interacting transactivator, with Glu/Asp-rich carboxy-terminal domain, 4	chr4:120339167-120340425	Non_10hr_Leptin	Non_10hr_PBS	OK	5.80963	6.95111	0.258797	1.41924	0.07145	0.519592	1.19648059594382	NO
Myo1b	Myo1b	17912	myosin IB	chr1:51806609-51972818	Non_10hr_Leptin	Non_10hr_PBS	OK	4.86851	5.82436	0.25862	1.3303	0.0179	0.280156	1.19633381227238	NO
Nipal4	Nipal4	214112	NIPA-like domain containing 4	chr11:45961656-45979861	Non_10hr_Leptin	Non_10hr_PBS	OK	1.77012	2.11749	0.258504	1.10029	0.0691	0.512316	1.19623762483197	NO
Pcdha5	Pcdha5	12941	protocadherin alpha 5	chr18:37089938-38001526	Non_10hr_Leptin	Non_10hr_PBS	OK	0.677889	0.81091	0.258491	0.14354	0.8069	0.980541	1.19622684568696	NO
Slc35a2	Slc35a2	22232	solute carrier family 35 (UDP-galactose transporter), member A2	chrX:7461369-7471618	Non_10hr_Leptin	Non_10hr_PBS	OK	7.88177	9.42779	0.258401	1.26052	0.03315	0.37183	1.19615222350068	NO
Scn1a	Scn1a	20265	sodium channel, voltage-gated, type I, alpha	chr2:66108838-66278894	Non_10hr_Leptin	Non_10hr_PBS	OK	13.964	16.7014	0.258256	1.52637	0.0096	0.198239	1.19603200865848	NO
Kcns3	Kcns3	238076	potassium voltage-gated channel, delayed-rectifier, subfamily S, member 3	chr12:11097007-11157648	Non_10hr_Leptin	Non_10hr_PBS	OK	2.41439	2.88759	0.258208	1.0721	0.06425	0.497534	1.19599221606215	NO
Sema6a	Sema6a	20358	sema domain, transmembrane domain (TM), and cytoplasmic domain, (semaphorin) 6A	chr18:47404907-47528522	Non_10hr_Leptin	Non_10hr_PBS	OK	4.68993	5.60832	0.258001	1.43492	0.01525	0.253108	1.19582062565553	NO
Sema3b	Sema3b	20347	sema domain, immunoglobulin domain (Ig), short basic domain, secreted, (semaphorin) 3B	chr9:107500445-107511572	Non_10hr_Leptin	Non_10hr_PBS	OK	1.20312	1.4387	0.257985	0.931817	0.1074	0.598031	1.19580736365395	NO
Krt19	Krt19	16669	keratin 19	chr11:100002125-100007233	Non_10hr_Leptin	Non_10hr_PBS	OK	0.371844	0.444652	0.257979	0.52999	0.4307	0.886549	1.19580239044128	NO
Kcnk1	Kcnk1	16525	potassium channel, subfamily K, member 1	chr8:128519001-128554585	Non_10hr_Leptin	Non_10hr_PBS	OK	20.8923	24.9804	0.257828	1.62335	0.01145	0.219597	1.19567723806557	NO
4932418E24Rik	4932418E24Rik	329366	RIKEN cDNA 4932418E24 gene	chr2:26127166-26150077	Non_10hr_Leptin	Non_10hr_PBS	OK	1.00058	1.19627	0.257708	0.925589	0.12455	0.632477	1.19557778856484	NO
Fam69b	Fam69b	56279	family with sequence similarity 69, member B	chr2:26483976-26492017	Non_10hr_Leptin	Non_10hr_PBS	OK	32.8705	39.2953	0.257562	1.69126	0.0111	0.216246	1.1954568028263	NO
Sox10	Sox10	20665	SRY-box containing gene 10	chr15:78985342-78994920	Non_10hr_Leptin	Non_10hr_PBS	OK	34.1621	40.8318	0.257294	1.63478	0.00885	0.190424	1.19523475127815	NO
Zfpm1	Zfpm1	22761	zinc finger protein, multitype 1	chr8:124806040-124861147	Non_10hr_Leptin	Non_10hr_PBS	OK	5.28231	6.31304	0.257165	1.44385	0.02695	0.340462	1.19512788296195	NO
Sv2b	Sv2b	64176	synaptic vesicle glycoprotein 2 b	chr7:82259780-82454148	Non_10hr_Leptin	Non_10hr_PBS	OK	14.2747	17.0601	0.257159	1.47172	0.00955	0.197758	1.19512291257516	NO
4930507D05Rik	4930507D05Rik	74706	RIKEN cDNA 4930507D05 gene	chr10:61892125-61914101	Non_10hr_Leptin	Non_10hr_PBS	OK	0.990114	1.18324	0.257078	0.379924	0.526	0.918566	1.19505581437653	NO
Mink1	Mink1	50932	misshapen-like kinase 1 (zebrafish)	chr11:70376382-70427984	Non_10hr_Leptin	Non_10hr_PBS	OK	36.2317	43.2981	0.257049	1.53027	0.00725	0.16825	1.19503179248048	NO
Ptpn5	Ptpn5	19259	protein tyrosine phosphatase, non-receptor type 5	chr7:54333169-54389054	Non_10hr_Leptin	Non_10hr_PBS	OK	54.7494	65.4235	0.256966	1.52272	0.00745	0.171547	1.19496304282596	NO
Snora44	Snora44	100217418	small nucleolar RNA, H/ACA box 44	chr4:131864592-131866939	Non_10hr_Leptin	Non_10hr_PBS	OK	8.74745	10.4511	0.256725	1.40994	0.8699	0.985198	1.19476344274924	NO
Chpf	Chpf	74241	chondroitin polymerizing factor	chr1:75471143-75476046	Non_10hr_Leptin	Non_10hr_PBS	OK	21.4706	25.6513	0.256664	1.57123	0.01005	0.203279	1.19471292685559	NO
Ceacam16	Ceacam16	330483	carcinoembryonic antigen-related cell adhesion molecule 16	chr7:20437445-20446648	Non_10hr_Leptin	Non_10hr_PBS	OK	1.24571	1.48807	0.256479	0.894822	0.1803	0.714165	1.19455973597689	NO
Higd1b	Higd1b	75689	HIG1 domain family, member 1B	chr11:102697609-102699353	Non_10hr_Leptin	Non_10hr_PBS	OK	2.63587	3.14855	0.256405	0.993193	0.1906	0.728831	1.19449846512552	NO
Th	Th	21823	tyrosine hydroxylase	chr7:150078680-150085871	Non_10hr_Leptin	Non_10hr_PBS	OK	52.3891	62.5747	0.256313	1.65649	0.00985	0.201993	1.19442229493583	NO
Spag4	Spag4	245865	sperm associated antigen 4	chr2:155890948-155895235	Non_10hr_Leptin	Non_10hr_PBS	OK	2.49512	2.98021	0.256308	1.0513	0.1197	0.625304	1.19441815539077	NO
Meis1	Meis1	17268	Meis homeobox 1	chr11:18780430-18918972	Non_10hr_Leptin	Non_10hr_PBS	OK	2.20474	2.63305	0.256131	1.10116	0.0552	0.46649	1.19427162473857	NO
Zbtb7b	Zbtb7b	22724	zinc finger and BTB domain containing 7B	chr3:89181567-89197125	Non_10hr_Leptin	Non_10hr_PBS	OK	8.31754	9.93334	0.256123	1.49924	0.0169	0.269926	1.19426500230885	NO
Naprt1	Naprt1	223646	nicotinate phosphoribosyltransferase domain containing 1	chr15:75721393-75724911	Non_10hr_Leptin	Non_10hr_PBS	OK	2.43627	2.90895	0.255821	1.10191	0.0945	0.571789	1.19401503244432	NO
Tubgcp6	Tubgcp6	328580	tubulin, gamma complex associated protein 6	chr15:88919536-88953580	Non_10hr_Leptin	Non_10hr_PBS	OK	5.48176	6.54514	0.255785	0.913521	0.10965	0.601888	1.19398523820254	NO
Adrb1	Adrb1	11554	adrenergic receptor, beta 1	chr19:56796861-56799352	Non_10hr_Leptin	Non_10hr_PBS	OK	3.75455	4.48247	0.255654	1.33352	0.0528	0.457931	1.19387682654193	NO
Col23a1	Col23a1	237759	collagen, type XXIII, alpha 1	chr11:51103421-51397427	Non_10hr_Leptin	Non_10hr_PBS	OK	0.928105	1.1079	0.255462	1.02673	0.0786	0.533909	1.19371795090169	NO
Vstm2b	Vstm2b	58188	V-set and transmembrane domain containing 2B	chr7:48154647-48185338	Non_10hr_Leptin	Non_10hr_PBS	OK	19.3984	23.1547	0.255368	1.62836	0.0194	0.291474	1.19364017574565	NO
Akap1	Akap1	11640	A kinase (PRKA) anchor protein 1	chr11:88692105-88725900	Non_10hr_Leptin	Non_10hr_PBS	OK	6.94447	8.28826	0.255205	1.3461	0.0189	0.288359	1.19350532232731	NO
Ptpre	Ptpre	19267	protein tyrosine phosphatase, receptor type, E	chr7:142729506-142877977	Non_10hr_Leptin	Non_10hr_PBS	OK	4.28095	5.10923	0.255176	1.36794	0.01895	0.288359	1.19348133159781	NO
Htr1f	Htr1f	15557	5-hydroxytryptamine (serotonin) receptor 1F	chr16:64924554-65105610	Non_10hr_Leptin	Non_10hr_PBS	OK	0.346163	0.413045	0.254847	0.630782	0.31205	0.829072	1.19320919467438	NO
Gucy1a3	Gucy1a3	60596	guanylate cyclase 1, soluble, alpha 3	chr3:81896348-81949799	Non_10hr_Leptin	Non_10hr_PBS	OK	16.1502	19.2676	0.254625	1.47787	0.01065	0.21109	1.19302559935167	NO
Il16	Il16	16170	interleukin 16	chr7:90791572-90884000	Non_10hr_Leptin	Non_10hr_PBS	OK	0.55337	0.660179	0.254613	0.867281	0.13985	0.658175	1.19301567608497	NO
Tgm2	Tgm2	21817	transglutaminase 2, C polypeptide	chr2:157942140-157972128	Non_10hr_Leptin	Non_10hr_PBS	OK	1.63535	1.95093	0.254557	1.08339	0.0715	0.5197	1.19296936859839	NO
Lrrn1	Lrrn1	16979	leucine rich repeat protein 1, neuronal	chr6:107479778-107520204	Non_10hr_Leptin	Non_10hr_PBS	OK	10.8263	12.9103	0.253979	1.47163	0.014	0.243291	1.19249151418955	NO
Inpp5j	Inpp5j	170835	inositol polyphosphate 5-phosphatase J	chr11:3394274-3404824	Non_10hr_Leptin	Non_10hr_PBS	OK	20.2469	24.1434	0.253931	1.56147	0.01245	0.229272	1.19245183938728	NO
Adcy9	Adcy9	11515	adenylate cyclase 9	chr16:4287544-4419587	Non_10hr_Leptin	Non_10hr_PBS	OK	3.04251	3.62798	0.253905	1.28272	0.035	0.379919	1.19243034942054	NO
Arhgef2	Arhgef2	16800	rho/rac guanine nucleotide exchange factor (GEF) 2	chr3:88420128-88451974	Non_10hr_Leptin	Non_10hr_PBS	OK	16.9352	20.1911	0.253692	1.45307	0.0127	0.231287	1.1922543115825	NO
Leng1	Leng1	69757	leukocyte receptor cluster (LRC) member 1	chr7:3596870-3629155	Non_10hr_Leptin	Non_10hr_PBS	OK	5.90648	7.04151	0.253586	0.660792	0.2843	0.809943	1.19216671558279	NO
Aatk	Aatk	11302	apoptosis-associated tyrosine kinase	chr11:119868631-119908459	Non_10hr_Leptin	Non_10hr_PBS	OK	59.0675	70.4129	0.253474	1.55073	0.00865	0.189176	1.19207416831144	NO
Shpk	Shpk	74637	sedoheptulokinase	chr11:73012983-73038008	Non_10hr_Leptin	Non_10hr_PBS	OK	1.80062	2.14625	0.253326	1.04893	0.0841	0.548057	1.19195188472221	NO
Snx22	Snx22	382083	sorting nexin 22	chr9:65907975-65917538	Non_10hr_Leptin	Non_10hr_PBS	OK	14.386	17.1462	0.25322	0.745193	0.17995	0.714165	1.19186431094207	NO
Esrra	Esrra	26379	estrogen related receptor, alpha	chr19:6984187-6996298	Non_10hr_Leptin	Non_10hr_PBS	OK	35.7671	42.6291	0.253204	1.09357	0.06005	0.485052	1.19185109281718	NO
Grin2a	Grin2a	14811	glutamate receptor, ionotropic, NMDA2A (epsilon 1)	chr16:9577802-9992626	Non_10hr_Leptin	Non_10hr_PBS	OK	1.07311	1.27897	0.253186	1.01383	0.08685	0.554268	1.1918362226019	NO
Mpzl3	Mpzl3	319742	myelin protein zero-like 3	chr9:44863270-44882971	Non_10hr_Leptin	Non_10hr_PBS	OK	0.807579	0.962402	0.253038	0.463624	0.42605	0.883971	1.19171396342126	NO
Fgf22	Fgf22	67112	fibroblast growth factor 22	chr10:79217863-79219706	Non_10hr_Leptin	Non_10hr_PBS	OK	8.0948	9.64383	0.252611	1.43576	0.16235	0.693924	1.19136129944829	NO
Dll4	Dll4	54485	delta-like 4 (Drosophila)	chr2:119146934-119161402	Non_10hr_Leptin	Non_10hr_PBS	OK	0.285701	0.340358	0.252549	0.617083	0.29505	0.814717	1.19131010164742	NO
Rpl30	Rpl30	19946	ribosomal protein L30	chr15:34370260-34373031	Non_10hr_Leptin	Non_10hr_PBS	OK	22.9631	27.3561	0.252546	0.282875	0.61765	0.943317	1.19130762439028	NO
Lphn1	Lphn1	330814	latrophilin 1	chr8:86423996-86465853	Non_10hr_Leptin	Non_10hr_PBS	OK	31.2093	37.1798	0.25254	1.59855	0.00855	0.187821	1.19130266989146	NO
Asb5	Asb5	76294	ankyrin repeat and SOCs box-containing 5	chr8:55635683-55673189	Non_10hr_Leptin	Non_10hr_PBS	OK	0.630372	0.750943	0.2525	0.682867	0.29505	0.814717	1.19126964042587	NO
Sorbs3	Sorbs3	20410	sorbin and SH3 domain containing 3	chr14:70580274-70607444	Non_10hr_Leptin	Non_10hr_PBS	OK	11.2152	13.3587	0.252321	1.44971	0.0179	0.280156	1.19112184478534	NO
Kirrel2	Kirrel2	243911	kin of IRRE like 2 (Drosophila)	chr7:31232784-31242534	Non_10hr_Leptin	Non_10hr_PBS	OK	0.57652	0.68663	0.252162	0.827576	0.18605	0.721303	1.19099057800196	NO
Hhip	Hhip	15245	Hedgehog-interacting protein	chr8:82489749-82581907	Non_10hr_Leptin	Non_10hr_PBS	OK	0.85353	1.01645	0.252032	1.09755	0.05935	0.481763	1.19088326370807	NO
Gpm6b	Gpm6b	14758	glycoprotein m6b	chrX:162676874-162826965	Non_10hr_Leptin	Non_10hr_PBS	OK	58.1737	69.2757	0.251981	1.42118	0.01275	0.231344	1.19084116612596	NO
Ldhd	Ldhd	52815	lactate dehydrogenase D	chr8:114150170-114154222	Non_10hr_Leptin	Non_10hr_PBS	OK	8.70631	10.3669	0.251844	1.4081	0.02785	0.346802	1.1907280878321	NO
Mcm3	Mcm3	17215	minichromosome maintenance deficient 3 (S. cerevisiae)	chr1:20793094-20810294	Non_10hr_Leptin	Non_10hr_PBS	OK	0.759155	0.90392	0.251801	0.841646	0.1704	0.702986	1.19069259831887	NO
Rbp1	Rbp1	19659	retinol binding protein 1, cellular	chr9:98323379-98346969	Non_10hr_Leptin	Non_10hr_PBS	OK	3.56576	4.24568	0.251787	1.19125	0.05275	0.457931	1.19068104382189	NO
Tbc1d8b	Tbc1d8b	245638	TBC1 domain family, member 8B	chrX:136219534-136288757	Non_10hr_Leptin	Non_10hr_PBS	OK	0.801211	0.95397	0.251761	0.986327	0.0827	0.545745	1.19065958576782	NO
Cyb561d1	Cyb561d1	72023	cytochrome b-561 domain containing 1	chr3:107998688-108003752	Non_10hr_Leptin	Non_10hr_PBS	OK	3.60505	4.29237	0.251755	1.23471	0.03305	0.37183	1.19065463396411	NO
Chrdl1	Chrdl1	83453	chordin-like 1	chrX:139720216-139828805	Non_10hr_Leptin	Non_10hr_PBS	OK	0.457661	0.544834	0.251539	0.760544	0.17675	0.710551	1.19047638274536	NO
Gm3435	Gm3435	100041621	predicted gene 3435	chr17:15132746-15159413	Non_10hr_Leptin	Non_10hr_PBS	OK	0.316785	0.37711	0.251482	0.505816	0.37965	0.865715	1.19042934867966	NO
Lrfn3	Lrfn3	233067	leucine rich repeat and fibronectin type III domain containing 3	chr7:31140532-31147791	Non_10hr_Leptin	Non_10hr_PBS	OK	5.91046	7.03506	0.251292	1.37423	0.03235	0.37015	1.19027258188095	NO
Tmem184b	Tmem184b	223693	transmembrane protein 184b	chr15:79191113-79233733	Non_10hr_Leptin	Non_10hr_PBS	OK	17.3168	20.6103	0.251198	1.46634	0.01325	0.236361	1.1901950312035	NO
Zdhhc14	Zdhhc14	224454	zinc finger, DHHC domain containing 14	chr17:5492599-5753891	Non_10hr_Leptin	Non_10hr_PBS	OK	8.78196	10.4522	0.251187	1.4739	0.0211	0.306281	1.19018595645446	NO
Spint1	Spint1	20732	serine protease inhibitor, Kunitz type 1	chr2:119063095-119075249	Non_10hr_Leptin	Non_10hr_PBS	OK	0.529542	0.630173	0.251003	0.713929	0.2668	0.795297	1.19003417091059	NO
Mpp3	Mpp3	13384	membrane protein, palmitoylated 3 (MAGUK p55 subfamily member 3)	chr11:101860966-101888269	Non_10hr_Leptin	Non_10hr_PBS	OK	10.3906	12.3643	0.2509	1.446	0.02055	0.300655	1.18994921245387	NO
Slc6a1	Slc6a1	232333	solute carrier family 6 (neurotransmitter transporter, GABA), member 1	chr6:114232628-114267519	Non_10hr_Leptin	Non_10hr_PBS	OK	47.5263	56.5506	0.250817	1.607	0.0102	0.204913	1.18988075519795	NO
Cwc22	Cwc22	80744	CWC22 spliceosome-associated protein homolog (S. cerevisiae)	chr2:77733709-77784240	Non_10hr_Leptin	Non_10hr_PBS	OK	3.61669	4.30317	0.250728	1.20683	0.04135	0.411167	1.18980735360038	NO
C4b	C4b	12268	complement component 4B (Chido blood group)	chr17:34865325-34880842	Non_10hr_Leptin	Non_10hr_PBS	OK	0.654196	0.778353	0.250701	0.924812	0.1227	0.63036	1.18978508659521	NO
Pcnxl3	Pcnxl3	104401	pecanex-like 3 (Drosophila)	chr19:5664634-5688908	Non_10hr_Leptin	Non_10hr_PBS	OK	4.80694	5.71892	0.250624	1.45693	0.01845	0.285147	1.18972158668407	NO
Serinc5	Serinc5	218442	serine incorporator 5	chr13:93381092-93481901	Non_10hr_Leptin	Non_10hr_PBS	OK	8.38394	9.97359	0.250485	1.44711	0.0148	0.250135	1.18960696555516	NO
Man1c1	Man1c1	230815	mannosidase, alpha, class 1C, member 1	chr4:134117604-134260205	Non_10hr_Leptin	Non_10hr_PBS	OK	3.69554	4.3962	0.250473	1.34498	0.03005	0.360844	1.18959707072374	NO
Mogat1	Mogat1	68393	monoacylglycerol O-acyltransferase 1	chr1:78507634-78534748	Non_10hr_Leptin	Non_10hr_PBS	OK	1.1949	1.42134	0.250359	0.819898	0.24435	0.777339	1.18950307393001	NO
Vwa1	Vwa1	246228	von Willebrand factor A domain containing 1	chr4:155142603-155148670	Non_10hr_Leptin	Non_10hr_PBS	OK	4.14707	4.93278	0.250309	1.29446	0.04115	0.411111	1.18946184960928	NO
Pmp22	Pmp22	18858	peripheral myelin protein 22	chr11:62945011-62973048	Non_10hr_Leptin	Non_10hr_PBS	OK	12.037	14.3147	0.250011	1.4605	0.02895	0.354829	1.18921618228844	NO
Gpr62	Gpr62	436090	G protein-coupled receptor 62	chr9:106356187-106368271	Non_10hr_Leptin	Non_10hr_PBS	OK	10.3019	12.2494	0.249805	0.517235	0.42185	0.882275	1.1890463882312	NO
Gmnn	Gmnn	57441	geminin	chr13:24843713-24853806	Non_10hr_Leptin	Non_10hr_PBS	OK	5.96245	7.08945	0.24977	1.18199	0.0895	0.558565	1.1890175421358	NO
Slc4a3	Slc4a3	20536	solute carrier family 4 (anion exchanger), member 3	chr1:75542840-75556006	Non_10hr_Leptin	Non_10hr_PBS	OK	26.7632	31.8146	0.249435	1.58867	0.0109	0.214323	1.18874147919596	NO
Ctsz	Ctsz	64138	cathepsin Z	chr2:174241304-174264493	Non_10hr_Leptin	Non_10hr_PBS	OK	8.75818	10.4104	0.249322	0.498363	0.391	0.87264	1.18864837391534	NO
Esrrg	Esrrg	26381	estrogen-related receptor gamma	chr1:189821737-190038763	Non_10hr_Leptin	Non_10hr_PBS	OK	13.3097	15.8196	0.249233	1.47729	0.01215	0.226565	1.18857504834115	NO
Slc7a7	Slc7a7	20540	solute carrier family 7 (cationic amino acid transporter, y+ system), member 7	chr14:54980524-55036536	Non_10hr_Leptin	Non_10hr_PBS	OK	0.467057	0.555128	0.24922	0.166443	0.78845	0.976291	1.18856433824263	NO
Gpr26	Gpr26	233919	G protein-coupled receptor 26	chr7:139158142-139177316	Non_10hr_Leptin	Non_10hr_PBS	OK	3.63783	4.32344	0.249098	1.25298	0.05485	0.465926	1.18846383278983	NO
Smtn	Smtn	29856	smoothelin	chr11:3417524-3439295	Non_10hr_Leptin	Non_10hr_PBS	OK	2.09824	2.49346	0.248971	1.02691	0.06975	0.514302	1.18835921728946	NO
Tnfrsf1a	Tnfrsf1a	21937	tumor necrosis factor receptor superfamily, member 1a	chr6:125299740-125312501	Non_10hr_Leptin	Non_10hr_PBS	OK	2.38301	2.83176	0.248918	1.08036	0.0949	0.573272	1.18831556157578	NO
Fgf23	Fgf23	64654	fibroblast growth factor 23	chr6:127022919-127031426	Non_10hr_Leptin	Non_10hr_PBS	OK	0.55393	0.658225	0.248878	0.6786	0.3082	0.826369	1.18828261492927	NO
5031434O11Rik	5031434O11Rik	100039684	RIKEN cDNA 5031434O11 gene	chr3:51319239-51371038	Non_10hr_Leptin	Non_10hr_PBS	OK	2.0535	2.44002	0.248811	0.096949	0.87265	0.985344	1.1882274313428	NO
Foxq1	Foxq1	15220	forkhead box Q1	chr13:31650038-31652843	Non_10hr_Leptin	Non_10hr_PBS	OK	0.614002	0.729533	0.24873	0.844698	0.21135	0.751458	1.18816072027956	NO
Expi	Expi	14038	WAP four-disulfide core domain 18	chr11:83522505-83524862	Non_10hr_Leptin	Non_10hr_PBS	OK	2.3673	2.81271	0.24872	0.912926	0.3332	0.843095	1.18815248460557	NO
Fbxl16	Fbxl16	214931	F-box and leucine-rich repeat protein 16	chr17:25946029-25958210	Non_10hr_Leptin	Non_10hr_PBS	OK	170.69	202.792	0.248627	1.61469	0.0113	0.218989	1.1880758955715	NO
Robo2	Robo2	268902	roundabout homolog 2 (Drosophila)	chr16:73892550-74411157	Non_10hr_Leptin	Non_10hr_PBS	OK	3.47242	4.12509	0.248487	1.28526	0.0211	0.306281	1.18796060956128	NO
Tnfrsf23	Tnfrsf23	79201	tumor necrosis factor receptor superfamily, member 23	chr7:150851711-150871777	Non_10hr_Leptin	Non_10hr_PBS	OK	0.355716	0.422499	0.248223	0.68842	0.2649	0.793574	1.18774324352144	NO
Abhd2	Abhd2	54608	abhydrolase domain containing 2	chr7:86418151-86506487	Non_10hr_Leptin	Non_10hr_PBS	OK	2.81221	3.34014	0.248205	1.14497	0.06245	0.492876	1.18772842455804	NO
Plod3	Plod3	26433	procollagen-lysine, 2-oxoglutarate 5-dioxygenase 3	chr5:137458070-137472516	Non_10hr_Leptin	Non_10hr_PBS	OK	5.87748	6.98055	0.248145	0.7342	0.20645	0.74499	1.18767902934866	NO
Pvrl4	Pvrl4	71740	poliovirus receptor-related 4	chr1:173300303-173318418	Non_10hr_Leptin	Non_10hr_PBS	OK	2.73237	3.24481	0.247981	1.09274	0.05425	0.463381	1.18754402625735	NO
Nkx3-1	Nkx3-1	18095	NK-3 transcription factor, locus 1 (Drosophila)	chr14:69808748-69812715	Non_10hr_Leptin	Non_10hr_PBS	OK	1.07037	1.27095	0.247789	0.913276	0.13585	0.649944	1.18738599335705	NO
Coch	Coch	12810	coagulation factor C homolog (Limulus polyphemus)	chr12:52694327-52706760	Non_10hr_Leptin	Non_10hr_PBS	OK	4.84798	5.7564	0.247783	1.13905	0.0441	0.421799	1.1873810551678	NO
Pls1	Pls1	102502	plastin 1 (I-isoform)	chr9:95653060-95745698	Non_10hr_Leptin	Non_10hr_PBS	OK	5.4733	6.49845	0.247684	1.33818	0.029	0.354855	1.18729957801015	NO
Epn3	Epn3	71889	epsin 3	chr11:94350912-94361288	Non_10hr_Leptin	Non_10hr_PBS	OK	6.73272	7.99318	0.247579	1.37112	0.02435	0.326505	1.18721316895236	NO
Tnfaip6	Tnfaip6	21930	tumor necrosis factor alpha induced protein 6	chr2:51893632-51912201	Non_10hr_Leptin	Non_10hr_PBS	OK	4.40195	5.22429	0.247092	1.16231	0.0745	0.528988	1.18681247772996	NO
Tcf7	Tcf7	21414	transcription factor 7, T cell specific	chr11:52066105-52095752	Non_10hr_Leptin	Non_10hr_PBS	OK	1.09474	1.29912	0.24694	0.865908	0.16855	0.701819	1.1866874436869	NO
Epha1	Epha1	13835	Eph receptor A1	chr6:42308485-42323267	Non_10hr_Leptin	Non_10hr_PBS	OK	0.371818	0.441212	0.246878	0.687563	0.2556	0.786453	1.18663644674125	NO
Klf16	Klf16	118445	Kruppel-like factor 16	chr10:80029865-80040041	Non_10hr_Leptin	Non_10hr_PBS	OK	13.2687	15.745	0.246872	1.52335	0.0203	0.297881	1.18663151166927	NO
Ggta1	Ggta1	14594	glycoprotein galactosyltransferase alpha 1, 3	chr2:35255698-35316945	Non_10hr_Leptin	Non_10hr_PBS	OK	0.627065	0.744078	0.24684	0.776987	0.17205	0.704552	1.186605191632	NO
Ptcd1	Ptcd1	71799	pentatricopeptide repeat domain 1	chr5:145901265-145927973	Non_10hr_Leptin	Non_10hr_PBS	OK	9.93325	11.786	0.24674	0.880813	0.12105	0.627325	1.18652294527817	NO
Reep2	Reep2	225362	receptor accessory protein 2	chr18:35000311-35007109	Non_10hr_Leptin	Non_10hr_PBS	OK	65.7886	78.0562	0.246676	1.63681	0.0108	0.212923	1.18647031060346	NO
Gpaa1	Gpaa1	14731	GPI anchor attachment protein 1	chr15:76161723-76165329	Non_10hr_Leptin	Non_10hr_PBS	OK	9.68954	11.4953	0.246541	1.44746	0.0328	0.370714	1.18635929199349	NO
Cp	Cp	12870	ceruloplasmin	chr3:19857053-19935310	Non_10hr_Leptin	Non_10hr_PBS	OK	0.488091	0.57898	0.246363	0.325642	0.57935	0.932866	1.18621292777839	NO
Ksr1	Ksr1	16706	kinase suppressor of ras 1	chr11:78828302-78959856	Non_10hr_Leptin	Non_10hr_PBS	OK	6.5572	7.77588	0.245926	1.37579	0.0244	0.326505	1.18585367198739	NO
Kmo	Kmo	98256	kynurenine 3-monooxygenase (kynurenine 3-hydroxylase)	chr1:177562323-177590984	Non_10hr_Leptin	Non_10hr_PBS	OK	0.709949	0.841862	0.245868	0.802524	0.20345	0.741575	1.18580599862019	NO
Enpp2	Enpp2	18606	ectonucleotide pyrophosphatase/phosphodiesterase 2	chr15:54670452-54751701	Non_10hr_Leptin	Non_10hr_PBS	OK	28.2261	33.4668	0.245699	1.39813	0.01345	0.238207	1.18566709921951	NO
Armc5	Armc5	233912	armadillo repeat containing 5	chr7:135377964-135388614	Non_10hr_Leptin	Non_10hr_PBS	OK	4.19115	4.96893	0.245587	1.07745	0.07845	0.533909	1.18557505650994	NO
Cyp27a1	Cyp27a1	104086	cytochrome P450, family 27, subfamily a, polypeptide 1	chr1:74760147-74784464	Non_10hr_Leptin	Non_10hr_PBS	OK	3.04476	3.60966	0.245535	1.0834	0.08765	0.556734	1.18553232482364	NO
Gfra1	Gfra1	14585	glial cell line derived neurotrophic factor family receptor alpha 1	chr19:58311181-58528956	Non_10hr_Leptin	Non_10hr_PBS	OK	8.67054	10.2785	0.245439	1.37028	0.0236	0.321455	1.18545343960298	NO
Slc35d2	Slc35d2	70484	solute carrier family 35, member D2	chr13:64197617-64230638	Non_10hr_Leptin	Non_10hr_PBS	OK	0.328131	0.388983	0.245439	0.573839	0.3625	0.858592	1.18545343960298	NO
St14	St14	19143	suppression of tumorigenicity 14 (colon carcinoma)	chr9:30896174-30939384	Non_10hr_Leptin	Non_10hr_PBS	OK	0.604383	0.716438	0.245378	0.838461	0.1716	0.704003	1.18540331734635	NO
Atp2b3	Atp2b3	320707	ATPase, Ca++ transporting, plasma membrane 3	chrX:70748424-70816344	Non_10hr_Leptin	Non_10hr_PBS	OK	9.28372	11.0047	0.245348	1.41186	0.01825	0.284611	1.18537866783362	NO
Was	Was	22376	Wiskott-Aldrich syndrome homolog (human)	chrX:7658591-7667617	Non_10hr_Leptin	Non_10hr_PBS	OK	0.526538	0.624091	0.245217	0.678262	0.2868	0.81139	1.18527103763375	NO
Laptm4b	Laptm4b	114128	lysosomal-associated protein transmembrane 4B	chr15:34167780-34214050	Non_10hr_Leptin	Non_10hr_PBS	OK	25.5047	30.2295	0.245192	1.57359	0.0167	0.26869	1.18525049862976	NO
Kcnab2	Kcnab2	16498	potassium voltage-gated channel, shaker-related subfamily, beta member 2	chr4:151764852-151851588	Non_10hr_Leptin	Non_10hr_PBS	OK	113.351	134.337	0.245055	1.54899	0.0124	0.229206	1.18513795120699	NO
Capn1	Capn1	12333	calpain 1	chr19:5988544-6015825	Non_10hr_Leptin	Non_10hr_PBS	OK	7.925	9.39212	0.245039	1.28915	0.0275	0.343889	1.1851248076794	NO
Cyp3a13	Cyp3a13	13113	cytochrome P450, family 3, subfamily a, polypeptide 13	chr5:138334160-138362847	Non_10hr_Leptin	Non_10hr_PBS	OK	0.378824	0.448908	0.244891	0.661698	0.2751	0.802745	1.1850032369592	NO
Ramp2	Ramp2	54409	receptor (calcitonin) activity modifying protein 2	chr11:101107647-101109564	Non_10hr_Leptin	Non_10hr_PBS	OK	6.15953	7.29887	0.244852	1.23274	0.1128	0.610646	1.18497120350773	NO
Lrp11	Lrp11	237253	low density lipoprotein receptor-related protein 11	chr10:7309597-7345275	Non_10hr_Leptin	Non_10hr_PBS	OK	31.3464	37.14	0.244671	1.55064	0.0119	0.224818	1.18482254677291	NO
Myof	Myof	226101	myoferlin	chr19:37973525-38118067	Non_10hr_Leptin	Non_10hr_PBS	OK	0.354101	0.419518	0.244573	0.810816	0.16785	0.701436	1.18474206637843	NO
Nrxn2	Nrxn2	18190	neurexin II	chr19:6428015-6533217	Non_10hr_Leptin	Non_10hr_PBS	OK	34.5217	40.8975	0.24451	1.59251	0.01135	0.219098	1.18469033186877	NO
Pcdhb8	Pcdhb8	93879	protocadherin beta 8	chr18:37089938-38001526	Non_10hr_Leptin	Non_10hr_PBS	OK	0.620732	0.735371	0.244501	0.0864386	0.889	0.986275	1.18468294140895	NO
BC051142	BC051142	407788	cDNA sequence BC051142	chr17:34535764-34597679	Non_10hr_Leptin	Non_10hr_PBS	OK	0.568511	0.673503	0.244497	0.549896	0.3229	0.837599	1.18467965677494	NO
Speg	Speg	11790	SPEG complex locus	chr1:75371871-75428881	Non_10hr_Leptin	Non_10hr_PBS	OK	15.0807	17.8649	0.244425	1.00691	0.09085	0.561873	1.18462053492003	NO
C1qc	C1qc	12262	complement component 1, q subcomponent, C chain	chr4:136445716-136448829	Non_10hr_Leptin	Non_10hr_PBS	OK	8.86837	10.5046	0.244282	1.30661	0.06755	0.506146	1.18450312109628	NO
Dock6	Dock6	319899	dedicator of cytokinesis 6	chr9:21604623-21657079	Non_10hr_Leptin	Non_10hr_PBS	OK	1.54241	1.82694	0.244236	1.12241	0.052	0.454762	1.18446535408843	NO
Ovgp1	Ovgp1	12659	oviductal glycoprotein 1	chr3:105776719-105790341	Non_10hr_Leptin	Non_10hr_PBS	OK	1.47381	1.74551	0.2441	0.948331	0.1344	0.647341	1.18435370215151	NO
Gprc5c	Gprc5c	70355	G protein-coupled receptor, family C, group 5, member C	chr11:114712845-114733931	Non_10hr_Leptin	Non_10hr_PBS	OK	0.422098	0.499887	0.244025	0.611049	0.27385	0.801626	1.18429213389466	NO
Rnf126	Rnf126	70294	ring finger protein 126	chr10:79221259-79229686	Non_10hr_Leptin	Non_10hr_PBS	OK	45.1318	53.4488	0.244015	1.44533	0.015	0.251803	1.18428392503558	NO
Gins2	Gins2	272551	GINS complex subunit 2 (Psf2 homolog)	chr8:123012765-123112975	Non_10hr_Leptin	Non_10hr_PBS	OK	1.22917	1.45568	0.244004	0.178579	0.7527	0.972152	1.1842748953563	NO
2310067B10Rik	2310067B10Rik	71947	RIKEN cDNA 2310067B10 gene	chr11:115626746-115660347	Non_10hr_Leptin	Non_10hr_PBS	OK	7.33326	8.68411	0.243923	1.43665	0.02025	0.297442	1.18420840620165	NO
Cd33	Cd33	12489	CD33 antigen	chr7:50782825-50788541	Non_10hr_Leptin	Non_10hr_PBS	OK	1.09782	1.29965	0.243486	0.801791	0.15995	0.688866	1.18384975749894	NO
Cchcr1	Cchcr1	240084	coiled-coil alpha-helical rod protein 1	chr17:35654060-35667960	Non_10hr_Leptin	Non_10hr_PBS	OK	0.870951	1.03082	0.243124	0.835095	0.18035	0.714165	1.18355274403568	NO
Entpd3	Entpd3	215446	ectonucleoside triphosphate diphosphohydrolase 3	chr9:120448935-120477443	Non_10hr_Leptin	Non_10hr_PBS	OK	3.23449	3.82793	0.24303	1.19347	0.0523	0.456307	1.18347563118061	NO
Rnf26	Rnf26	213211	ring finger protein 26	chr9:43918863-43921134	Non_10hr_Leptin	Non_10hr_PBS	OK	11.2207	13.2794	0.243029	1.42224	0.026	0.334867	1.1834748108581	NO
Egflam	Egflam	268780	EGF-like, fibronectin type III and laminin G domains	chr15:7156119-7348304	Non_10hr_Leptin	Non_10hr_PBS	OK	0.505386	0.598066	0.242917	0.819351	0.17715	0.710616	1.18338293833471	NO
Nnmt	Nnmt	18113	nicotinamide N-methyltransferase	chr9:48399994-48413182	Non_10hr_Leptin	Non_10hr_PBS	OK	1.00473	1.18872	0.242611	0.675922	0.34215	0.849726	1.18313196583621	NO
Crocc	Crocc	230872	ciliary rootlet coiled-coil, rootletin	chr4:140572551-140616460	Non_10hr_Leptin	Non_10hr_PBS	OK	4.92482	5.82654	0.242566	1.31577	0.0226	0.317671	1.18309506260537	NO
Igfbp7	Igfbp7	29817	insulin-like growth factor binding protein 7	chr5:77739508-77837070	Non_10hr_Leptin	Non_10hr_PBS	OK	3.83836	4.54029	0.242293	0.324502	0.60115	0.939029	1.18287120767707	NO
Pcdhac2	Pcdhac2	353237	protocadherin alpha subfamily C, 2	chr18:37089938-38001526	Non_10hr_Leptin	Non_10hr_PBS	OK	6.00059	7.09786	0.242281	0.410626	0.4668	0.899598	1.18286136887188	NO
Prom1	Prom1	19126	prominin 1	chr5:44384860-44492975	Non_10hr_Leptin	Non_10hr_PBS	OK	0.495918	0.58643	0.241857	0.67881	0.1977	0.73881	1.18251378361338	NO
Tap2	Tap2	21355	transporter 2, ATP-binding cassette, sub-family B (MDR/TAP)	chr17:34341423-34353266	Non_10hr_Leptin	Non_10hr_PBS	OK	1.32543	1.56728	0.241804	0.923449	0.14325	0.664461	1.18247034263829	NO
Olfr287	Olfr287	634104	olfactory receptor 287	chr15:98037401-98051487	Non_10hr_Leptin	Non_10hr_PBS	OK	0.983175	1.16235	0.241526	0.797246	0.2284	0.762658	1.18224250856665	NO
Nkx2-9	Nkx2-9	18094	NK2 homeobox 9	chr12:57712383-57714271	Non_10hr_Leptin	Non_10hr_PBS	OK	1.38247	1.63411	0.24126	0.856021	0.23795	0.769886	1.18202455015617	NO
Pusl1	Pusl1	433813	pseudouridylate synthase-like 1	chr4:155243675-155265871	Non_10hr_Leptin	Non_10hr_PBS	OK	13.2212	15.6269	0.241178	0.688935	0.23635	0.768761	1.18195736807273	NO
Fcgrt	Fcgrt	14132	Fc receptor, IgG, alpha chain transporter	chr7:52348362-52359192	Non_10hr_Leptin	Non_10hr_PBS	OK	2.33189	2.75614	0.241149	0.993546	0.1323	0.64393	1.18193360946942	NO
1110018G07Rik	1110018G07Rik	68497	apoptosis resistant E3 ubiquitin protein ligase 1	chr12:86259098-86311836	Non_10hr_Leptin	Non_10hr_PBS	OK	17.9772	21.247	0.241087	1.45654	0.01385	0.24182	1.181882816816	NO
Fam3c	Fam3c	27999	family with sequence similarity 3, member C	chr6:22256521-22306081	Non_10hr_Leptin	Non_10hr_PBS	OK	12.7582	15.0741	0.240648	1.39963	0.02225	0.315549	1.18152323449987	NO
Ubash3b	Ubash3b	72828	ubiquitin associated and SH3 domain containing, B	chr9:40821723-40965577	Non_10hr_Leptin	Non_10hr_PBS	OK	10.054	11.8781	0.240546	1.37649	0.0242	0.325732	1.18143970256393	NO
2610204G22Rik	2610204G22Rik	70448	RIKEN cDNA 2610204G22 gene	chr4:155135300-155137669	Non_10hr_Leptin	Non_10hr_PBS	OK	1.07753	1.27299	0.240494	0.479223	0.409	0.878395	1.18139711992821	NO
Cd9	Cd9	12527	CD9 antigen	chr6:125410283-125444773	Non_10hr_Leptin	Non_10hr_PBS	OK	19.124	22.5928	0.240481	1.50151	0.0346	0.378351	1.1813864745091	NO
Ccdc144b	Ccdc144b	241943	coiled-coil domain containing 144B	chr3:35858230-35952469	Non_10hr_Leptin	Non_10hr_PBS	OK	0.504195	0.595565	0.240276	0.249102	0.6513	0.955049	1.18121861712093	NO
Ptplad2	Ptplad2	66775	protein tyrosine phosphatase-like A domain containing 2	chr4:88058833-88084830	Non_10hr_Leptin	Non_10hr_PBS	OK	0.485475	0.573399	0.240145	0.641096	0.2981	0.816741	1.18111136464601	NO
Fst	Fst	14313	follistatin	chr13:115242469-115248938	Non_10hr_Leptin	Non_10hr_PBS	OK	0.332878	0.393091	0.239869	0.566905	0.359	0.856802	1.18088542947096	NO
Pmepa1	Pmepa1	65112	prostate transmembrane protein, androgen induced 1	chr2:173049965-173102034	Non_10hr_Leptin	Non_10hr_PBS	OK	7.58166	8.95289	0.23984	1.3768	0.023	0.319848	1.18086169241476	NO
Cpxm1	Cpxm1	56264	carboxypeptidase X 1 (M14 family)	chr2:130216510-130223365	Non_10hr_Leptin	Non_10hr_PBS	OK	2.29031	2.70448	0.239807	1.03759	0.09735	0.579326	1.18083468186224	NO
Arhgap33	Arhgap33	233071	Rho GTPase activating protein 33	chr7:31307244-31320028	Non_10hr_Leptin	Non_10hr_PBS	OK	16.7192	19.7424	0.239797	1.48723	0.0156	0.256637	1.18082649696831	NO
Cyth4	Cyth4	72318	cytohesin 4	chr15:78427476-78452449	Non_10hr_Leptin	Non_10hr_PBS	OK	3.11054	3.6729	0.239756	1.12225	0.0641	0.497153	1.1807929394963	NO
Nlgn2	Nlgn2	216856	neuroligin 2	chr11:69636624-69648351	Non_10hr_Leptin	Non_10hr_PBS	OK	39.0514	46.1116	0.239756	1.54832	0.0141	0.244742	1.1807929394963	NO
Gpc2	Gpc2	71951	glypican 2 (cerebroglycan)	chr5:138714887-138721165	Non_10hr_Leptin	Non_10hr_PBS	OK	0.415456	0.490563	0.239741	0.649879	0.30345	0.823475	1.18078066261067	NO
Rgl2	Rgl2	19732	ral guanine nucleotide dissociation stimulator-like 2	chr17:34066838-34074632	Non_10hr_Leptin	Non_10hr_PBS	OK	6.53564	7.71495	0.239328	1.31049	0.03495	0.379919	1.18044268916168	NO
Wscd1	Wscd1	216881	WSC domain containing 1	chr11:71564204-71603148	Non_10hr_Leptin	Non_10hr_PBS	OK	27.8429	32.8641	0.239204	1.48571	0.0152	0.252867	1.18034123417708	NO
Ankrd37	Ankrd37	654824	ankyrin repeat domain 37	chr8:47082261-47085204	Non_10hr_Leptin	Non_10hr_PBS	OK	7.83681	9.24985	0.239163	1.2351	0.0916	0.563218	1.18030769049558	NO
Lect1	Lect1	16840	leukocyte cell derived chemotaxin 1	chr14:80037496-80061977	Non_10hr_Leptin	Non_10hr_PBS	OK	0.787645	0.92959	0.239049	0.682815	0.30775	0.826163	1.18021442770833	NO
Gpr125	Gpr125	70693	G protein-coupled receptor 125	chr5:50351189-50450235	Non_10hr_Leptin	Non_10hr_PBS	OK	2.16269	2.55195	0.23877	1.12598	0.06515	0.49954	1.17998621039375	NO
Gm3086	Gm3086	100040999	RuvB-like protein 1 pseudogene	chr12:70847834-71087989	Non_10hr_Leptin	Non_10hr_PBS	OK	1.09207	1.28857	0.238713	0.097369	0.9111	0.98878	1.17993959078017	NO
Slc4a2	Slc4a2	20535	solute carrier family 4 (anion exchanger), member 2	chr5:23931049-23946765	Non_10hr_Leptin	Non_10hr_PBS	OK	10.1434	11.9686	0.238713	1.43336	0.02175	0.312651	1.17993959078017	NO
Tsku	Tsku	244152	tsukushi	chr7:105499177-105509838	Non_10hr_Leptin	Non_10hr_PBS	OK	0.516479	0.609368	0.238604	0.63305	0.2629	0.792608	1.17985044612152	NO
Chga	Chga	12652	chromogranin A	chr12:103793178-103803237	Non_10hr_Leptin	Non_10hr_PBS	OK	72.8794	85.9837	0.238552	1.55488	0.0146	0.249905	1.17980792076738	NO
Nckap5l	Nckap5l	380969	NCK-associated protein 5-like	chr15:99252464-99288179	Non_10hr_Leptin	Non_10hr_PBS	OK	4.46107	5.26262	0.238393	1.2898	0.0339	0.37429	1.1796779008274	NO
Has1	Has1	15116	hyaluronan synthase1	chr17:17980289-17992152	Non_10hr_Leptin	Non_10hr_PBS	OK	0.90387	1.06621	0.238303	0.837418	0.21395	0.751886	1.17960431098582	NO
Pard6b	Pard6b	58220	par-6 (partitioning defective 6) homolog beta (C. elegans)	chr2:167906503-167926703	Non_10hr_Leptin	Non_10hr_PBS	OK	1.79915	2.12202	0.238127	1.04572	0.0876	0.556734	1.17946041522839	NO
Dolk	Dolk	227697	dolichol kinase	chr2:30139748-30141874	Non_10hr_Leptin	Non_10hr_PBS	OK	5.06497	5.97361	0.238048	1.23642	0.0617	0.489304	1.17939583136342	NO
Bysl	Bysl	53414	bystin-like	chr17:47641999-47748441	Non_10hr_Leptin	Non_10hr_PBS	OK	8.64372	10.1939	0.237985	0.988359	0.08605	0.553057	1.17934433030951	NO
Slc16a11	Slc16a11	216867	solute carrier family 16 (monocarboxylic acid transporters), member 11	chr11:70027411-70029916	Non_10hr_Leptin	Non_10hr_PBS	OK	5.86474	6.91608	0.237887	1.30924	0.0722	0.520552	1.179264222029	NO
Fam116b	Fam116b	69440	DENN/MADD domain containing 6B	chr15:89012642-89026905	Non_10hr_Leptin	Non_10hr_PBS	OK	5.7014	6.72295	0.237779	1.31114	0.02915	0.355808	1.17917594573679	NO
Sv2a	Sv2a	64051	synaptic vesicle glycoprotein 2 a	chr3:95985149-95999103	Non_10hr_Leptin	Non_10hr_PBS	OK	90.3542	106.54	0.237738	1.5166	0.01345	0.238207	1.17914243517119	NO
Lmf2	Lmf2	105847	lipase maturation factor 2	chr15:89181434-89186090	Non_10hr_Leptin	Non_10hr_PBS	OK	3.20908	3.78329	0.237484	1.15818	0.0686	0.510141	1.17893485435438	NO
Aldh1a1	Aldh1a1	11668	aldehyde dehydrogenase family 1, subfamily A1	chr19:20676471-20717952	Non_10hr_Leptin	Non_10hr_PBS	OK	48.974	57.7297	0.237298	1.4872	0.01715	0.272742	1.17878286953306	NO
Mobkl2b	Mobkl2b	214944	MOB kinase activator 3B	chr4:34899952-35104715	Non_10hr_Leptin	Non_10hr_PBS	OK	1.32801	1.56543	0.237295	0.813413	0.15355	0.680881	1.17878041832554	NO
1190007F08Rik	1190007F08Rik	68859	small integral membrane protein 1	chr4:153385911-153400153	Non_10hr_Leptin	Non_10hr_PBS	OK	13.26	15.6246	0.236732	0.751303	0.1872	0.722545	1.17832049860523	NO
Fhl2	Fhl2	14200	four and a half LIM domains 2	chr1:43179918-43220806	Non_10hr_Leptin	Non_10hr_PBS	OK	5.95697	7.01901	0.23669	1.20822	0.07385	0.526951	1.17828619562423	NO
Abca2	Abca2	11305	ATP-binding cassette, sub-family A (ABC1), member 2	chr2:25284193-25304059	Non_10hr_Leptin	Non_10hr_PBS	OK	20.1205	23.7026	0.236378	1.42313	0.01375	0.240926	1.17803140474064	NO
Cox7c	Cox7c	12867	cytochrome c oxidase subunit VIIc	chr13:86184402-86186400	Non_10hr_Leptin	Non_10hr_PBS	OK	484.482	570.6	0.236036	2.57118	0.0152	0.252867	1.17775217802997	NO
Sstr3	Sstr3	20607	somatostatin receptor 3	chr15:78367444-78374775	Non_10hr_Leptin	Non_10hr_PBS	OK	2.7102	3.19185	0.235997	1.1398	0.0614	0.48863	1.17772034059183	NO
Zdhhc12	Zdhhc12	66220	zinc finger, DHHC domain containing 12	chr2:29934285-29949155	Non_10hr_Leptin	Non_10hr_PBS	OK	2.78541	3.28024	0.235911	0.797116	0.18305	0.717245	1.17765013800038	NO
Pik3c2b	Pik3c2b	240752	phosphoinositide-3-kinase, class 2, beta polypeptide	chr1:134942588-135005265	Non_10hr_Leptin	Non_10hr_PBS	OK	3.80558	4.48139	0.235831	1.31862	0.0288	0.353576	1.1775848370211	NO
Rft1	Rft1	328370	RFT1 homolog (S. cerevisiae)	chr14:31467560-31504499	Non_10hr_Leptin	Non_10hr_PBS	OK	4.71923	5.5569	0.23573	1.18326	0.06125	0.488614	1.17750239970619	NO
Slc6a6	Slc6a6	21366	solute carrier family 6 (neurotransmitter transporter, taurine), member 6	chr6:91634060-91709057	Non_10hr_Leptin	Non_10hr_PBS	OK	12.3464	14.5351	0.235451	1.40634	0.01795	0.280642	1.17727470681474	NO
Sema3f	Sema3f	20350	sema domain, immunoglobulin domain (Ig), short basic domain, secreted, (semaphorin) 3F	chr9:107583832-107612806	Non_10hr_Leptin	Non_10hr_PBS	OK	2.48348	2.92343	0.2353	1.12434	0.0779	0.533909	1.17715149354171	NO
Mical2	Mical2	320878	microtubule associated monooxygenase, calponin and LIM domain containing 2	chr7:119369349-119498708	Non_10hr_Leptin	Non_10hr_PBS	OK	21.6147	25.4427	0.235241	1.31514	0.02085	0.304143	1.17710335411098	NO
Bgn	Bgn	12111	biglycan	chrX:70728973-70741275	Non_10hr_Leptin	Non_10hr_PBS	OK	2.22033	2.61355	0.235237	0.995167	0.10635	0.596898	1.17710009049202	NO
Daglb	Daglb	231871	diacylglycerol lipase, beta	chr5:144225360-144265310	Non_10hr_Leptin	Non_10hr_PBS	OK	4.47593	5.26701	0.234795	1.24198	0.05185	0.454255	1.17673951633442	NO
Dag1	Dag1	13138	dystroglycan 1	chr9:108108288-108166067	Non_10hr_Leptin	Non_10hr_PBS	OK	5.32055	6.26051	0.234705	1.28096	0.03715	0.392017	1.17666610979309	NO
Cspg4	Cspg4	121021	chondroitin sulfate proteoglycan 4	chr9:56712910-56747677	Non_10hr_Leptin	Non_10hr_PBS	OK	0.824682	0.970235	0.234497	1.00902	0.0855	0.552487	1.17649647664012	NO
Adrb3	Adrb3	11556	adrenergic receptor, beta 3	chr8:28336247-28340060	Non_10hr_Leptin	Non_10hr_PBS	OK	0.741694	0.872582	0.234467	0.808073	0.21795	0.755158	1.17647201233801	NO
Lzts1	Lzts1	211134	leucine zipper, putative tumor suppressor 1	chr8:71659401-71664852	Non_10hr_Leptin	Non_10hr_PBS	OK	3.3099	3.89348	0.234272	1.03028	0.10045	0.585306	1.17631300677376	NO
Tmbim1	Tmbim1	69660	transmembrane BAX inhibitor motif containing 1	chr1:74331607-74400266	Non_10hr_Leptin	Non_10hr_PBS	OK	12.9441	15.2263	0.234265	0.462312	0.46355	0.898977	1.1763072992813	NO
Dcdc2b	Dcdc2b	100504491	doublecortin domain containing 2b	chr4:129285574-129291501	Non_10hr_Leptin	Non_10hr_PBS	OK	0.980702	1.15359	0.23424	0.639011	0.39235	0.87273	1.17628691560571	NO
Slc2a13	Slc2a13	239606	solute carrier family 2 (facilitated glucose transporter), member 13	chr15:91098121-91403692	Non_10hr_Leptin	Non_10hr_PBS	OK	10.8851	12.8023	0.234046	1.39505	0.0184	0.284671	1.17612875028818	NO
Gal3st1	Gal3st1	53897	galactose-3-O-sulfotransferase 1	chr11:3883638-3899331	Non_10hr_Leptin	Non_10hr_PBS	OK	15.5852	18.3288	0.233929	1.28473	0.0337	0.373749	1.17603337220744	NO
Col9a2	Col9a2	12840	collagen, type IX, alpha 2	chr4:120712170-120727930	Non_10hr_Leptin	Non_10hr_PBS	OK	4.35098	5.11679	0.233899	1.16976	0.0589	0.479688	1.17600891753521	NO
U46068	U46068	228801	BPI fold containing family B, member 1	chr2:154016553-154046079	Non_10hr_Leptin	Non_10hr_PBS	OK	0.364554	0.428683	0.23378	0.42884	0.4321	0.886649	1.17591191901111	NO
Aspg	Aspg	104816	asparaginase homolog (S. cerevisiae)	chr12:113344893-113365784	Non_10hr_Leptin	Non_10hr_PBS	OK	0.70159	0.824925	0.233634	0.725179	0.2039	0.741937	1.1757929233478	NO
C330027C09Rik	C330027C09Rik	224171	RIKEN cDNA C330027C09 gene	chr16:48994300-49019818	Non_10hr_Leptin	Non_10hr_PBS	OK	0.902356	1.06095	0.233588	0.869549	0.14285	0.663853	1.17575543405818	NO
Mtap1a	Mtap1a	17754	microtubule-associated protein 1 A	chr2:121115337-121176749	Non_10hr_Leptin	Non_10hr_PBS	OK	58.8026	69.1363	0.233565	1.21577	0.035	0.379919	1.17573668986162	NO
Rin3	Rin3	217835	Ras and Rab interactor 3	chr12:103521283-103629064	Non_10hr_Leptin	Non_10hr_PBS	OK	0.430069	0.505625	0.2335	0.68015	0.22625	0.760976	1.17568371874777	NO
Itgav	Itgav	16410	integrin alpha V	chr2:83564553-83647073	Non_10hr_Leptin	Non_10hr_PBS	OK	2.41413	2.83766	0.233197	1.18302	0.0467	0.434049	1.17543682335358	NO
Zfp109	Zfp109	56869	zinc finger protein 109	chr7:25012813-25022617	Non_10hr_Leptin	Non_10hr_PBS	OK	2.16404	2.54346	0.233062	0.989466	0.1003	0.584892	1.17532683715242	NO
Whrn	Whrn	73750	whirlin	chr4:63075943-63156985	Non_10hr_Leptin	Non_10hr_PBS	OK	20.6184	24.2308	0.232914	1.27106	0.03125	0.365472	1.17520627151315	NO
Apln	Apln	30878	apelin	chrX:45378322-45388029	Non_10hr_Leptin	Non_10hr_PBS	OK	6.59211	7.74663	0.23283	1.2935	0.0389	0.399413	1.17513784786838	NO
Tmem121	Tmem121	69195	transmembrane protein 121	chr12:114424113-114427733	Non_10hr_Leptin	Non_10hr_PBS	OK	9.33246	10.9668	0.232812	1.37761	0.0545	0.464285	1.17512318617709	NO
Rfc5	Rfc5	72151	replication factor C (activator 1) 5	chr5:117829153-117839032	Non_10hr_Leptin	Non_10hr_PBS	OK	3.63291	4.2688	0.232703	1.05075	0.0982	0.580778	1.17503440539873	NO
Pcdhgb6	Pcdhgb6	93703	protocadherin gamma subfamily B, 6	chr18:37089938-38001526	Non_10hr_Leptin	Non_10hr_PBS	OK	1.80198	2.11721	0.232581	0.200827	0.7389	0.970112	1.17493504404219	NO
Slc20a2	Slc20a2	20516	solute carrier family 20, member 2	chr8:23573085-23680088	Non_10hr_Leptin	Non_10hr_PBS	OK	9.58587	11.2615	0.232422	0.844841	0.15885	0.688671	1.17480556111432	NO
Gpr124	Gpr124	78560	G protein-coupled receptor 124	chr8:28196312-28233908	Non_10hr_Leptin	Non_10hr_PBS	OK	1.22672	1.44097	0.232234	1.02696	0.0871	0.555225	1.17465248021412	NO
Amfr	Amfr	23802	autocrine motility factor receptor	chr8:96495487-96536540	Non_10hr_Leptin	Non_10hr_PBS	OK	24.2699	28.5084	0.232215	1.43827	0.0187	0.286617	1.17463701038194	NO
Atxn7l2	Atxn7l2	72522	ataxin 7-like 2	chr3:108005172-108013852	Non_10hr_Leptin	Non_10hr_PBS	OK	3.4276	4.0257	0.232042	1.13526	0.06845	0.509794	1.17449616286152	NO
Grik5	Grik5	14809	glutamate receptor, ionotropic, kainate 5 (gamma 2)	chr7:25794869-25857388	Non_10hr_Leptin	Non_10hr_PBS	OK	33.06	38.826	0.231936	1.53591	0.0166	0.268026	1.17440987156901	NO
Atp1a1	Atp1a1	11928	ATPase, Na+/K+ transporting, alpha 1 polypeptide	chr3:101380145-101408580	Non_10hr_Leptin	Non_10hr_PBS	OK	37.2245	43.7159	0.231906	1.44406	0.01895	0.288359	1.17438545065618	NO
Plp1	Plp1	18823	proteolipid protein (myelin) 1	chrX:133357374-133372281	Non_10hr_Leptin	Non_10hr_PBS	OK	615.603	722.952	0.2319	1.44639	0.0239	0.323163	1.17438056653456	NO
Gjd2	Gjd2	14617	gap junction protein, delta 2	chr2:113835336-113858028	Non_10hr_Leptin	Non_10hr_PBS	OK	3.92871	4.61349	0.2318	0.811153	0.19485	0.735394	1.1742991674978	NO
Gpr52	Gpr52	620246	G protein-coupled receptor 52	chr1:162149304-162723069	Non_10hr_Leptin	Non_10hr_PBS	OK	5.34795	6.27966	0.231701	0.228466	0.7112	0.966544	1.17421858800903	NO
Aox4	Aox4	71872	aldehyde oxidase 4	chr1:58267240-58325440	Non_10hr_Leptin	Non_10hr_PBS	OK	0.391978	0.460262	0.231682	0.736345	0.2129	0.751886	1.17420312389109	NO
Olfml1	Olfml1	244198	olfactomedin-like 1	chr7:114710946-114734879	Non_10hr_Leptin	Non_10hr_PBS	OK	4.23647	4.97429	0.231629	1.07637	0.0787	0.533909	1.17415998821744	NO
Cd97	Cd97	26364	CD97 antigen	chr8:86239075-86265210	Non_10hr_Leptin	Non_10hr_PBS	OK	0.642942	0.754892	0.231581	0.374901	0.50155	0.911277	1.17412092331441	NO
Sorcs2	Sorcs2	81840	sortilin-related VPS10 domain containing receptor 2	chr5:36359829-36740788	Non_10hr_Leptin	Non_10hr_PBS	OK	4.99257	5.86131	0.231443	1.23505	0.0293	0.356756	1.17400861895784	NO
Syp	Syp	20977	synaptophysin	chrX:7215705-7230382	Non_10hr_Leptin	Non_10hr_PBS	OK	308.173	361.794	0.231428	1.4766	0.01865	0.286147	1.17399641260983	NO
Snord96a	Snord96a	100216534	small nucleolar RNA, C/D box 96A	chr11:48613861-48619743	Non_10hr_Leptin	Non_10hr_PBS	OK	193.014	226.597	0.231422	0.0285905	0.7928	0.976291	1.17399153010617	NO
Ccna1	Ccna1	12427	cyclin A1	chr3:54849390-54858977	Non_10hr_Leptin	Non_10hr_PBS	OK	0.681466	0.800017	0.23139	0.642979	0.3201	0.835578	1.17396549042954	NO
Flt3	Flt3	14255	FMS-like tyrosine kinase 3	chr5:148142316-148212065	Non_10hr_Leptin	Non_10hr_PBS	OK	2.37904	2.79269	0.231277	1.06816	0.08275	0.545745	1.17387354244225	NO
Mblac1	Mblac1	330216	metallo-beta-lactamase domain containing 1	chr5:138635541-138636628	Non_10hr_Leptin	Non_10hr_PBS	OK	4.00977	4.70679	0.231224	1.06288	0.15065	0.676942	1.17383041887614	NO
Tll1	Tll1	21892	tolloid-like	chr8:66493566-66684790	Non_10hr_Leptin	Non_10hr_PBS	OK	0.520706	0.611125	0.230997	0.782376	0.18715	0.722541	1.17364573775111	NO
Emx2	Emx2	13797	empty spiracles homeobox 2	chr19:59533179-59539847	Non_10hr_Leptin	Non_10hr_PBS	OK	1.15184	1.35178	0.230922	0.865859	0.18	0.714165	1.17358472614444	NO
Plekhg3	Plekhg3	263406	pleckstrin homology domain containing, family G (with RhoGef domain) member 3	chr12:77634546-77680026	Non_10hr_Leptin	Non_10hr_PBS	OK	5.00289	5.87116	0.230884	1.25603	0.03795	0.395974	1.17355381480767	NO
Spnb4	Spnb4	80297	spectrin beta, non-erythrocytic 4	chr7:28141401-28231608	Non_10hr_Leptin	Non_10hr_PBS	OK	25.4033	29.8116	0.230858	1.39767	0.0202	0.297002	1.17353266541478	NO
Dcn	Dcn	13179	decorin	chr10:96942133-96980796	Non_10hr_Leptin	Non_10hr_PBS	OK	2.71144	3.18159	0.230686	0.862311	0.1245	0.632477	1.17339276364695	NO
1500015A07Rik	1500015A07Rik	68982	RIKEN cDNA 1500015A07 gene	chr18:61886043-61887907	Non_10hr_Leptin	Non_10hr_PBS	OK	6.89734	8.09328	0.230683	1.20763	0.06535	0.499779	1.17339032364783	NO
Iglon5	Iglon5	210094	IgLON family member 5	chr7:50728276-50745393	Non_10hr_Leptin	Non_10hr_PBS	OK	18.5562	21.7686	0.230348	1.41895	0.0245	0.326505	1.17311788899413	NO
Spock2	Spock2	94214	sparc/osteonectin, cwcv and kazal-like domains proteoglycan 2	chr10:59569004-59596661	Non_10hr_Leptin	Non_10hr_PBS	OK	104.604	122.711	0.230329	1.43804	0.0171	0.272239	1.17310243937208	NO
Ppp1r3e	Ppp1r3e	105651	protein phosphatase 1, regulatory (inhibitor) subunit 3E	chr14:55494433-55496375	Non_10hr_Leptin	Non_10hr_PBS	OK	5.64107	6.61738	0.230293	1.24418	0.07975	0.535743	1.17307316696196	NO
Ugt8a	Ugt8a	22239	UDP galactosyltransferase 8A	chr3:125568260-125641468	Non_10hr_Leptin	Non_10hr_PBS	OK	12.6476	14.8364	0.230278	1.35559	0.0261	0.334867	1.17306097033999	NO
Gria3	Gria3	53623	glutamate receptor, ionotropic, AMPA3 (alpha 3)	chrX:38754480-39031778	Non_10hr_Leptin	Non_10hr_PBS	OK	15.5528	18.2421	0.230093	1.34445	0.01895	0.288359	1.17291055576192	NO
Wnt7a	Wnt7a	22421	wingless-related MMTV integration site 7A	chr6:91313976-91361363	Non_10hr_Leptin	Non_10hr_PBS	OK	1.99647	2.34166	0.230082	1.01943	0.10205	0.589584	1.17290161279992	NO
Dclk3	Dclk3	245038	doublecortin-like kinase 3	chr9:111341584-111392115	Non_10hr_Leptin	Non_10hr_PBS	OK	9.89309	11.6026	0.229955	1.27557	0.0298	0.359885	1.17279836717668	NO
Mir3091	Mir3091	100526556	microRNA 3091	chr2:179992083-179993149	Non_10hr_Leptin	Non_10hr_PBS	OK	822.184	964.094	0.229713	0.0549067	0.9339	0.992724	1.17260165658008	NO
Mgat4b	Mgat4b	103534	mannoside acetylglucosaminyltransferase 4, isoenzyme B	chr11:50038836-50048605	Non_10hr_Leptin	Non_10hr_PBS	OK	13.2271	15.5099	0.229697	1.39761	0.031	0.365144	1.17258865208368	NO
Gch1	Gch1	14528	GTP cyclohydrolase 1	chr14:47773569-47809077	Non_10hr_Leptin	Non_10hr_PBS	OK	2.52135	2.95647	0.229678	1.04247	0.0964	0.577386	1.17257320943152	NO
4930471M23Rik	4930471M23Rik	74919	solute carrier family 35, member F6	chr5:30950311-30962102	Non_10hr_Leptin	Non_10hr_PBS	OK	4.8166	5.64749	0.229595	1.19222	0.0523	0.456307	1.17250575180943	NO
Pom121	Pom121	107939	nuclear pore membrane protein 121	chr5:135845822-135870416	Non_10hr_Leptin	Non_10hr_PBS	OK	8.5244	9.99465	0.229559	1.15945	0.04805	0.438612	1.17247649428845	NO
Cnp	Cnp	12799	2',3'-cyclic nucleotide 3' phosphodiesterase	chr11:100436252-100443053	Non_10hr_Leptin	Non_10hr_PBS	OK	319.026	374.048	0.229549	1.34439	0.0205	0.300221	1.17246836732885	NO
Spata13	Spata13	219140	spermatogenesis associated 13	chr14:61253565-61383393	Non_10hr_Leptin	Non_10hr_PBS	OK	2.17725	2.55251	0.229414	1.15464	0.04955	0.443912	1.17235865888759	NO
AW112010	AW112010	107350	expressed sequence AW112010	chr19:11122101-11125056	Non_10hr_Leptin	Non_10hr_PBS	OK	0.483014	0.566258	0.229393	0.436037	0.5582	0.928838	1.17234159405271	NO
Ext2	Ext2	14043	exostoses (multiple) 2	chr2:93535787-93662725	Non_10hr_Leptin	Non_10hr_PBS	OK	6.80607	7.97858	0.22931	1.25577	0.0436	0.418911	1.17227414975535	NO
Pdgfrb	Pdgfrb	18596	platelet derived growth factor receptor, beta polypeptide	chr18:61204803-61244721	Non_10hr_Leptin	Non_10hr_PBS	OK	1.04247	1.22182	0.229028	0.91272	0.10555	0.595851	1.17204503064561	NO
1700067K01Rik	1700067K01Rik	73453	RIKEN cDNA 1700067K01 gene	chr8:86525604-86528669	Non_10hr_Leptin	Non_10hr_PBS	OK	0.870603	1.02022	0.228789	0.638695	0.37295	0.864179	1.17185088319717	NO
Pcdhb12	Pcdhb12	93883	protocadherin beta 12	chr18:37089938-38001526	Non_10hr_Leptin	Non_10hr_PBS	OK	0.869269	1.01861	0.228725	0.1102	0.85355	0.983704	1.17179889938153	NO
1810055G02Rik	1810055G02Rik	72056	RIKEN cDNA 1810055G02 gene	chr19:3708332-3717881	Non_10hr_Leptin	Non_10hr_PBS	OK	6.36223	7.45448	0.228574	1.16015	0.0686	0.510141	1.17167625920513	NO
4930581F22Rik	4930581F22Rik	78934	RIKEN cDNA 4930581F22 gene	chr9:34854163-34983572	Non_10hr_Leptin	Non_10hr_PBS	OK	1.61462	1.89135	0.228221	0.351605	0.56055	0.928958	1.17138960740993	NO
Galnt6	Galnt6	207839	UDP-N-acetyl-alpha-D-galactosamine:polypeptide N-acetylgalactosaminyltransferase 6	chr15:100520345-100559807	Non_10hr_Leptin	Non_10hr_PBS	OK	3.20349	3.75213	0.228067	1.13254	0.0439	0.420429	1.17126457449118	NO
Tmem132b	Tmem132b	208151	transmembrane protein 132B	chr5:126012787-126272953	Non_10hr_Leptin	Non_10hr_PBS	OK	7.10646	8.32335	0.228034	1.30925	0.0231	0.320242	1.17123778345925	NO
3110062M04Rik	3110062M04Rik	78412	RIKEN cDNA 3110062M04 gene	chr6:34813145-34828065	Non_10hr_Leptin	Non_10hr_PBS	OK	0.986872	1.15583	0.227992	0.667967	0.232	0.764796	1.17120368666854	NO
Echdc3	Echdc3	67856	enoyl Coenzyme A hydratase domain containing 3	chr2:6109510-6134040	Non_10hr_Leptin	Non_10hr_PBS	OK	0.630484	0.738364	0.227873	0.645338	0.322	0.836963	1.17110708448522	NO
March11	March11	211147	membrane-associated ring finger (C3HC4) 11	chr15:26238826-26339328	Non_10hr_Leptin	Non_10hr_PBS	OK	3.42154	4.00668	0.227761	1.06177	0.139	0.656733	1.17101617206189	NO
Phyhip	Phyhip	105653	phytanoyl-CoA hydroxylase interacting protein	chr14:70857323-70868631	Non_10hr_Leptin	Non_10hr_PBS	OK	92.7555	108.595	0.227453	1.4963	0.01805	0.281907	1.17076619928622	NO
Cd276	Cd276	102657	CD276 antigen	chr9:58372106-58388747	Non_10hr_Leptin	Non_10hr_PBS	OK	2.56738	3.00552	0.22732	1.04967	0.08775	0.556891	1.17065827299349	NO
B3gnt1	B3gnt1	108902	UDP-GlcNAc:betaGal beta-1,3-N-acetylglucosaminyltransferase 1	chr19:5038825-5041134	Non_10hr_Leptin	Non_10hr_PBS	OK	30.8121	36.0688	0.227254	1.46599	0.02325	0.321455	1.17060471927871	NO
Cyp2u1	Cyp2u1	71519	cytochrome P450, family 2, subfamily u, polypeptide 1	chr3:130993408-131006145	Non_10hr_Leptin	Non_10hr_PBS	OK	1.69995	1.98993	0.227228	0.921125	0.15225	0.67898	1.17058362303343	NO
Aldh1b1	Aldh1b1	72535	aldehyde dehydrogenase 1 family, member B1	chr4:45811893-45817480	Non_10hr_Leptin	Non_10hr_PBS	OK	4.81101	5.6316	0.227204	1.12641	0.0707	0.517296	1.1705641499137	NO
Wnt7b	Wnt7b	22422	wingless-related MMTV integration site 7B	chr15:85365866-85412251	Non_10hr_Leptin	Non_10hr_PBS	OK	4.05891	4.75113	0.227179	1.11727	0.0578	0.477027	1.17054386575844	NO
Snora65	Snora65	104367	small nucleolar RNA, H/ACA box 65	chr2:32817231-32819565	Non_10hr_Leptin	Non_10hr_PBS	OK	107.947	126.342	0.227022	0.0558113	0.92525	0.991259	1.17041648929808	NO
St3gal5	St3gal5	20454	ST3 beta-galactoside alpha-2,3-sialyltransferase 5	chr6:72047606-72104564	Non_10hr_Leptin	Non_10hr_PBS	OK	26.6157	31.1494	0.22693	1.27054	0.02555	0.332419	1.17034185475596	NO
Mafb	Mafb	16658	v-maf musculoaponeurotic fibrosarcoma oncogene family, protein B (avian)	chr2:160189412-160192801	Non_10hr_Leptin	Non_10hr_PBS	OK	3.2698	3.8266	0.226859	1.1382	0.0709	0.517371	1.17028425961306	NO
Pstpip1	Pstpip1	19200	proline-serine-threonine phosphatase-interacting protein 1	chr9:55937782-55976697	Non_10hr_Leptin	Non_10hr_PBS	OK	1.78385	2.08751	0.226794	0.863338	0.1813	0.716012	1.17023153415056	NO
Kcnb2	Kcnb2	98741	potassium voltage gated channel, Shab-related subfamily, member 2	chr1:15302532-15704295	Non_10hr_Leptin	Non_10hr_PBS	OK	0.732462	0.857093	0.226697	0.847028	0.14795	0.672153	1.17015285595478	NO
Pld4	Pld4	104759	phospholipase D family, member 4	chr12:113998865-114007197	Non_10hr_Leptin	Non_10hr_PBS	OK	1.10668	1.29498	0.226689	0.781778	0.2211	0.75725	1.17014636726754	NO
Arc	Arc	11838	activity regulated cytoskeletal-associated protein	chr15:74499512-74503000	Non_10hr_Leptin	Non_10hr_PBS	OK	7.19909	8.42387	0.22667	1.24373	0.0435	0.418493	1.17013095677957	NO
Slc1a5	Slc1a5	20514	solute carrier family 1 (neutral amino acid transporter), member 5	chr7:17366694-17383623	Non_10hr_Leptin	Non_10hr_PBS	OK	0.598245	0.699992	0.2266	0.744009	0.24885	0.780443	1.17007418304877	NO
Trf	Trf	22041	transferrin	chr9:103111205-103132616	Non_10hr_Leptin	Non_10hr_PBS	OK	60.5005	70.7879	0.226554	1.43911	0.02145	0.309239	1.17003687609697	NO
C1ql3	C1ql3	227580	C1q-like 3	chr2:12845667-12932491	Non_10hr_Leptin	Non_10hr_PBS	OK	15.1267	17.6986	0.226536	0.889459	0.1175	0.621323	1.17002227804832	NO
Smap1	Smap1	98366	small ArfGAP 1	chr1:23768764-23929128	Non_10hr_Leptin	Non_10hr_PBS	OK	47.8074	55.9355	0.226528	0.89842	0.112	0.608987	1.17001579008516	NO
Pou3f3	Pou3f3	18993	POU domain, class 3, transcription factor 3	chr1:42753990-42757054	Non_10hr_Leptin	Non_10hr_PBS	OK	17.0864	19.9893	0.226385	1.46225	0.02585	0.333684	1.16989982381266	NO
Stac2	Stac2	217154	SH3 and cysteine rich domain 2	chr11:97897937-97914776	Non_10hr_Leptin	Non_10hr_PBS	OK	18.1708	21.2568	0.226299	1.38955	0.02525	0.331565	1.16983008739346	NO
Abhd16a	Abhd16a	193742	abhydrolase domain containing 16A	chr17:35226235-35239932	Non_10hr_Leptin	Non_10hr_PBS	OK	19.6705	23.0109	0.226279	1.39408	0.02985	0.359918	1.16981387021733	NO
Fam163b	Fam163b	109349	family with sequence similarity 163, member B	chr2:26965898-26997997	Non_10hr_Leptin	Non_10hr_PBS	OK	21.7169	25.402	0.226124	1.44342	0.02175	0.312651	1.16968819472478	NO
Loxl2	Loxl2	94352	lysyl oxidase-like 2	chr14:70009282-70095641	Non_10hr_Leptin	Non_10hr_PBS	OK	0.692865	0.810333	0.225941	0.838468	0.16345	0.695414	1.16953983394286	NO
Rce1	Rce1	19671	RCE1 homolog, prenyl protein peptidase (S. cerevisiae)	chr19:4622550-4625617	Non_10hr_Leptin	Non_10hr_PBS	OK	6.80632	7.95983	0.225862	1.1824	0.08595	0.553053	1.16947579330043	NO
Fam26e	Fam26e	103511	family with sequence similarity 26, member E	chr10:33757402-33829621	Non_10hr_Leptin	Non_10hr_PBS	OK	1.17897	1.37875	0.225835	0.660447	0.249	0.780575	1.16945390679631	NO
Nlgn3	Nlgn3	245537	neuroligin 3	chrX:98494519-98516689	Non_10hr_Leptin	Non_10hr_PBS	OK	8.51036	9.95239	0.225823	1.2969	0.03335	0.372376	1.16944417959263	NO
Mog	Mog	17441	myelin oligodendrocyte glycoprotein	chr17:37147684-37160343	Non_10hr_Leptin	Non_10hr_PBS	OK	56.1987	65.7087	0.225547	1.47225	0.0222	0.315549	1.16922047623719	NO
Dact2	Dact2	240025	dapper homolog 2, antagonist of beta-catenin (xenopus)	chr17:14332236-14340838	Non_10hr_Leptin	Non_10hr_PBS	OK	9.4452	11.0434	0.225533	1.30168	0.03755	0.393464	1.16920913010597	NO
Kctd1	Kctd1	106931	potassium channel tetramerisation domain containing 1	chr18:15127193-15309955	Non_10hr_Leptin	Non_10hr_PBS	OK	16.4731	19.2567	0.225247	1.13725	0.04965	0.443912	1.16897736895147	NO
Tmem178	Tmem178	68027	transmembrane protein 178	chr17:81343971-81401156	Non_10hr_Leptin	Non_10hr_PBS	OK	6.20927	7.2584	0.225228	1.16539	0.0779	0.533909	1.16896197385886	NO
Cd68	Cd68	12514	CD68 antigen	chr11:69477872-69479564	Non_10hr_Leptin	Non_10hr_PBS	OK	2.23683	2.61428	0.224953	0.848227	0.2373	0.769315	1.1687391728527	NO
B4galnt4	B4galnt4	330671	beta-1,4-N-acetyl-galactosaminyl transferase 4	chr7:148247172-148258018	Non_10hr_Leptin	Non_10hr_PBS	OK	17.7217	20.7109	0.224869	1.37301	0.02705	0.341143	1.16867112573967	NO
Fam5b	Fam5b	240843	bone morphogenic protein/retinoic acid inducible neural-specific 2	chr1:160175399-160286391	Non_10hr_Leptin	Non_10hr_PBS	OK	11.685	13.6559	0.224865	1.32428	0.0266	0.33835	1.16866788549978	NO
Vsig10	Vsig10	231668	V-set and immunoglobulin domain containing 10	chr5:117769274-117805015	Non_10hr_Leptin	Non_10hr_PBS	OK	0.622165	0.726999	0.224657	0.773632	0.20585	0.744812	1.16849940540458	NO
Pars2	Pars2	230577	prolyl-tRNA synthetase (mitochondrial)(putative)	chr4:106323673-106327887	Non_10hr_Leptin	Non_10hr_PBS	OK	3.61584	4.22485	0.224569	0.967942	0.09695	0.577643	1.1684281326763	NO
Prr5l	Prr5l	72446	proline rich 5 like	chr2:101554441-101679137	Non_10hr_Leptin	Non_10hr_PBS	OK	8.48286	9.91148	0.224549	1.21988	0.0341	0.374815	1.16841193493525	NO
Usp3	Usp3	235441	ubiquitin specific peptidase 3	chr9:66365687-66440787	Non_10hr_Leptin	Non_10hr_PBS	OK	5.48551	6.40908	0.22449	1.12404	0.06675	0.505266	1.16836415290743	NO
Slc12a5	Slc12a5	57138	solute carrier family 12, member 5	chr2:164793487-164825231	Non_10hr_Leptin	Non_10hr_PBS	OK	60.2639	70.4084	0.224454	1.43972	0.0194	0.291474	1.16833499873172	NO
Snord89	Snord89	100217461	small nucleolar RNA, C/D box 89	chr1:39605591-39605685	Non_10hr_Leptin	Non_10hr_PBS	OK	42.7826	49.9826	0.224403	8.06326	0.76625	0.973287	1.16829369822809	NO
2010110P09Rik	2010110P09Rik	70261	calcineurin-like EF hand protein 2	chr7:129363009-129366053	Non_10hr_Leptin	Non_10hr_PBS	OK	0.441542	0.51585	0.224401	0.475125	0.50105	0.911194	1.16829207863025	NO
Poc1a	Poc1a	70235	POC1 centriolar protein homolog A (Chlamydomonas)	chr9:106183391-106252222	Non_10hr_Leptin	Non_10hr_PBS	OK	1.84228	2.15224	0.224351	0.867061	0.194	0.733869	1.16825158941386	NO
Clstn3	Clstn3	232370	calsyntenin 3	chr6:124380773-124414802	Non_10hr_Leptin	Non_10hr_PBS	OK	58.0614	67.8167	0.224061	1.42053	0.02205	0.315128	1.16801677962886	NO
Eif2ak3	Eif2ak3	13666	eukaryotic translation initiation factor 2 alpha kinase 3	chr6:70794520-70855234	Non_10hr_Leptin	Non_10hr_PBS	OK	4.10895	4.79922	0.22403	1.18163	0.04945	0.443912	1.16799168206484	NO
Pcdhb14	Pcdhb14	93885	protocadherin beta 14	chr18:37089938-38001526	Non_10hr_Leptin	Non_10hr_PBS	OK	0.90214	1.05364	0.223964	0.115331	0.8458	0.983069	1.16793825033771	NO
Nxph2	Nxph2	18232	neurexophilin 2	chr2:23176765-23257493	Non_10hr_Leptin	Non_10hr_PBS	OK	0.370754	0.433014	0.223951	0.574436	0.35135	0.854314	1.16792772619475	NO
Car13	Car13	71934	carbonic anhydrase 13	chr3:14641726-14663002	Non_10hr_Leptin	Non_10hr_PBS	OK	1.08631	1.26869	0.223906	0.78326	0.2117	0.751458	1.16789129720142	NO
Creld1	Creld1	171508	cysteine-rich with EGF-like domains 1	chr6:113433562-113443332	Non_10hr_Leptin	Non_10hr_PBS	OK	26.1554	30.543	0.223731	1.42051	0.0276	0.343978	1.1677496396952	NO
Has3	Has3	15118	hyaluronan synthase 3	chr8:109394141-109406802	Non_10hr_Leptin	Non_10hr_PBS	OK	0.389943	0.455305	0.223573	0.748099	0.21215	0.751458	1.16762175796344	NO
Gabrr2	Gabrr2	14409	gamma-aminobutyric acid (GABA) C receptor, subunit rho 2	chr4:33150086-33182840	Non_10hr_Leptin	Non_10hr_PBS	OK	0.847639	0.989649	0.223468	0.703961	0.27355	0.801381	1.16753678101421	NO
Slc35f4	Slc35f4	75288	solute carrier family 35, member F4	chr14:49918194-50145512	Non_10hr_Leptin	Non_10hr_PBS	OK	5.37104	6.2697	0.223194	1.13047	0.08575	0.552487	1.16731506076683	NO
Shank3	Shank3	58234	SH3/ankyrin domain gene 3	chr15:89330287-89390691	Non_10hr_Leptin	Non_10hr_PBS	OK	26.2564	30.6459	0.223021	1.41422	0.02195	0.314002	1.16717509120142	NO
Pcsk1n	Pcsk1n	30052	proprotein convertase subtilisin/kexin type 1 inhibitor	chrX:7496947-7505733	Non_10hr_Leptin	Non_10hr_PBS	OK	316.608	369.533	0.223006	1.50421	0.021	0.305729	1.16716295590265	NO
Trerf1	Trerf1	224829	transcriptional regulating factor 1	chr17:47277890-47496407	Non_10hr_Leptin	Non_10hr_PBS	OK	5.09294	5.9442	0.222985	1.16201	0.0427	0.41648	1.16714596669634	NO
Nefl	Nefl	18039	neurofilament, light polypeptide	chr14:68701940-68705794	Non_10hr_Leptin	Non_10hr_PBS	OK	209.755	244.806	0.222934	1.48546	0.02195	0.314002	1.16710470822486	NO
Bmper	Bmper	73230	BMP-binding endothelial regulator	chr9:23027519-23289646	Non_10hr_Leptin	Non_10hr_PBS	OK	1.8788	2.19271	0.222904	0.984802	0.1046	0.594285	1.16708043921705	NO
Map3k6	Map3k6	53608	mitogen-activated protein kinase kinase kinase 6	chr4:132796732-132808843	Non_10hr_Leptin	Non_10hr_PBS	OK	0.708039	0.826316	0.222865	0.810595	0.18995	0.727847	1.16704889026136	NO
Ercc2	Ercc2	13871	excision repair cross-complementing rodent repair deficiency, complementation group 2	chr7:19967387-19985205	Non_10hr_Leptin	Non_10hr_PBS	OK	6.89101	8.04123	0.222701	1.15772	0.06375	0.49678	1.16691623219128	NO
Gpr172b	Gpr172b	52710	solute carrier protein 52, member 2	chr15:76369372-76372560	Non_10hr_Leptin	Non_10hr_PBS	OK	3.00545	3.50705	0.222677	1.05449	0.09705	0.578006	1.16689682008003	NO
Bicc1	Bicc1	83675	bicaudal C homolog 1 (Drosophila)	chr10:70387847-70622382	Non_10hr_Leptin	Non_10hr_PBS	OK	1.69673	1.97979	0.222598	0.915964	0.12215	0.629281	1.16683292416145	NO
B4galnt1	B4galnt1	14421	beta-1,4-N-acetyl-galactosaminyl transferase 1	chr10:126602280-126609386	Non_10hr_Leptin	Non_10hr_PBS	OK	25.0168	29.1881	0.222487	1.31036	0.0279	0.347132	1.16674315226337	NO
Lmo4	Lmo4	16911	LIM domain only 4	chr3:143851493-143868219	Non_10hr_Leptin	Non_10hr_PBS	OK	59.7744	69.7304	0.222261	1.30931	0.0269	0.340121	1.16656039479016	NO
Acvr1c	Acvr1c	269275	activin A receptor, type IC	chr2:58119863-58210169	Non_10hr_Leptin	Non_10hr_PBS	OK	1.30764	1.52527	0.222104	1.01379	0.0753	0.530396	1.16643345180388	NO
C030034I22Rik	C030034I22Rik	77533	RIKEN cDNA C030034I22 gene	chr17:69765786-69768532	Non_10hr_Leptin	Non_10hr_PBS	OK	1.96799	2.2955	0.222084	0.950254	0.12935	0.639339	1.1664172817148	NO
Plekhh3	Plekhh3	217198	pleckstrin homology domain containing, family H (with MyTH4 domain) member 3	chr11:101023992-101032616	Non_10hr_Leptin	Non_10hr_PBS	OK	5.09904	5.94735	0.222021	1.2017	0.0621	0.491294	1.16636634739935	NO
Pvrl1	Pvrl1	58235	poliovirus receptor-related 1	chr9:43552658-43615544	Non_10hr_Leptin	Non_10hr_PBS	OK	5.64129	6.57967	0.221989	1.24221	0.0398	0.404946	1.16634047685282	NO
Rest	Rest	19712	RE1-silencing transcription factor	chr5:77694518-77712722	Non_10hr_Leptin	Non_10hr_PBS	OK	0.99569	1.16129	0.221958	0.856887	0.1502	0.676942	1.16631541530807	NO
2310046A06Rik	2310046A06Rik	69642	muscular LMNA-interacting protein	chr9:76949890-77195677	Non_10hr_Leptin	Non_10hr_PBS	OK	3.06336	3.57278	0.221931	0.916334	0.17715	0.710616	1.16629358794979	NO
Prlhr	Prlhr	226278	prolactin releasing hormone receptor	chr19:60542635-60544207	Non_10hr_Leptin	Non_10hr_PBS	OK	0.496402	0.57894	0.221907	0.569914	0.4285	0.884666	1.16627418619648	NO
Chst2	Chst2	54371	carbohydrate sulfotransferase 2	chr9:95301344-95307689	Non_10hr_Leptin	Non_10hr_PBS	OK	14.5987	17.0229	0.221629	1.35127	0.0227	0.317671	1.16604947274118	NO
Arhgef1	Arhgef1	16801	Rho guanine nucleotide exchange factor (GEF) 1	chr7:25688004-25711610	Non_10hr_Leptin	Non_10hr_PBS	OK	8.3116	9.69046	0.221438	1.17946	0.04535	0.426861	1.16589510837389	NO
Trp53i13	Trp53i13	216964	transformation related protein 53 inducible protein 13	chr11:77321600-77326775	Non_10hr_Leptin	Non_10hr_PBS	OK	5.48284	6.39233	0.221417	1.10102	0.10815	0.599053	1.16587813762235	NO
Cdh12	Cdh12	215654	cadherin 12	chr15:21041206-21519288	Non_10hr_Leptin	Non_10hr_PBS	OK	1.18535	1.38186	0.221298	0.939816	0.10335	0.592584	1.16578197469625	NO
Gnb3	Gnb3	14695	guanine nucleotide binding protein (G protein), beta 3	chr6:124784257-124790293	Non_10hr_Leptin	Non_10hr_PBS	OK	0.515414	0.600792	0.221133	0.582028	0.3747	0.864179	1.1656486526697	NO
Insc	Insc	233752	inscuteable homolog (Drosophila)	chr7:121889279-121993894	Non_10hr_Leptin	Non_10hr_PBS	OK	3.81735	4.44897	0.220902	1.06506	0.09925	0.582209	1.16546202744722	NO
Slc7a8	Slc7a8	50934	solute carrier family 7 (cationic amino acid transporter, y+ system), member 8	chr14:55341051-55400723	Non_10hr_Leptin	Non_10hr_PBS	OK	10.3254	12.0335	0.220858	1.29001	0.0348	0.379417	1.16542648317364	NO
Ufsp1	Ufsp1	70240	UFM1-specific peptidase 1	chr5:137735896-137736892	Non_10hr_Leptin	Non_10hr_PBS	OK	17.7095	20.6378	0.220761	1.38676	0.06485	0.49853	1.16534812803593	NO
Vangl2	Vangl2	93840	vang-like 2 (van gogh, Drosophila)	chr1:173934501-173957399	Non_10hr_Leptin	Non_10hr_PBS	OK	3.80312	4.43183	0.220719	1.10281	0.10015	0.584709	1.16531420270344	NO
Wdr76	Wdr76	241627	WD repeat domain 76	chr2:121332458-121370595	Non_10hr_Leptin	Non_10hr_PBS	OK	0.917693	1.06925	0.220513	0.830967	0.15845	0.688671	1.16514782132604	NO
Phlda1	Phlda1	21664	pleckstrin homology-like domain, family A, member 1	chr10:110943341-110945705	Non_10hr_Leptin	Non_10hr_PBS	OK	13.3073	15.5046	0.22048	1.34192	0.04735	0.436446	1.16512117020625	NO
Syt7	Syt7	54525	synaptotagmin VII	chr19:10463579-10527671	Non_10hr_Leptin	Non_10hr_PBS	OK	40.8352	47.5754	0.220404	1.29721	0.02195	0.314002	1.16505979418837	NO
P2ry12	P2ry12	70839	purinergic receptor P2Y, G-protein coupled 12	chr3:58810899-59148178	Non_10hr_Leptin	Non_10hr_PBS	OK	4.84467	5.64393	0.220302	0.426738	0.4887	0.90617	1.16497742619318	NO
Nell2	Nell2	54003	NEL-like 2	chr15:95049880-95359137	Non_10hr_Leptin	Non_10hr_PBS	OK	51.728	60.255	0.220136	1.37873	0.02225	0.315549	1.16484338876881	NO
Pcsk6	Pcsk6	18553	proprotein convertase subtilisin/kexin type 6	chr7:73007021-73195272	Non_10hr_Leptin	Non_10hr_PBS	OK	2.49855	2.91026	0.22006	1.05582	0.08165	0.543175	1.16478202738384	NO
Adamts4	Adamts4	240913	a disintegrin-like and metallopeptidase (reprolysin type) with thrombospondin type 1 motif, 4	chr1:173180552-173190053	Non_10hr_Leptin	Non_10hr_PBS	OK	3.70933	4.32054	0.220053	1.12848	0.0665	0.504389	1.16477637583991	NO
Pcdhga5	Pcdhga5	93713	protocadherin gamma subfamily A, 5	chr18:37089938-38001526	Non_10hr_Leptin	Non_10hr_PBS	OK	1.36774	1.59293	0.219889	0.162698	0.7822	0.975805	1.16464397608581	NO
Plekho1	Plekho1	67220	pleckstrin homology domain containing, family O member 1	chr3:95792762-95799762	Non_10hr_Leptin	Non_10hr_PBS	OK	13.9977	16.3022	0.219877	1.26183	0.05915	0.480667	1.16463428888984	NO
Pus1	Pus1	56361	pseudouridine synthase 1	chr5:111202685-111209634	Non_10hr_Leptin	Non_10hr_PBS	OK	11.9723	13.9416	0.219698	1.09813	0.0552	0.46649	1.16448979778147	NO
Tmem125	Tmem125	230678	transmembrane protein 125	chr4:118213545-118216331	Non_10hr_Leptin	Non_10hr_PBS	OK	9.11079	10.609	0.219643	1.25085	0.06145	0.48863	1.16444540467257	NO
Tgfbr2	Tgfbr2	21813	transforming growth factor, beta receptor II	chr9:115996812-116084481	Non_10hr_Leptin	Non_10hr_PBS	OK	1.82442	2.12435	0.219589	0.958632	0.09525	0.574449	1.1644018203576	NO
Polr2a	Polr2a	20020	polymerase (RNA) II (DNA directed) polypeptide A	chr11:69547911-69571725	Non_10hr_Leptin	Non_10hr_PBS	OK	11.8627	13.8113	0.219417	1.30247	0.0284	0.350701	1.16426300711624	NO
Bst2	Bst2	69550	bone marrow stromal cell antigen 2	chr8:74058160-74061336	Non_10hr_Leptin	Non_10hr_PBS	OK	1.47719	1.71961	0.219223	0.679994	0.37615	0.864179	1.16410645855162	NO
Lhx6	Lhx6	16874	LIM homeobox protein 6	chr2:35937472-35960928	Non_10hr_Leptin	Non_10hr_PBS	OK	8.25767	9.61254	0.219184	1.15672	0.0451	0.42559	1.16407498998969	NO
Tcn2	Tcn2	21452	transcobalamin 2	chr11:3817080-3832081	Non_10hr_Leptin	Non_10hr_PBS	OK	2.41463	2.81063	0.21909	0.835314	0.14805	0.672401	1.16399914618261	NO
Nfic	Nfic	18029	nuclear factor I/C	chr10:80858935-80889918	Non_10hr_Leptin	Non_10hr_PBS	OK	21.4925	25.0169	0.21907	1.30172	0.0246	0.326955	1.16398300983993	NO
Mcam	Mcam	84004	melanoma cell adhesion molecule	chr9:43942740-43950809	Non_10hr_Leptin	Non_10hr_PBS	OK	4.14926	4.82956	0.21904	1.07957	0.07725	0.533909	1.16395880574534	NO
Sfrp1	Sfrp1	20377	secreted frizzled-related protein 1	chr8:24521973-24560104	Non_10hr_Leptin	Non_10hr_PBS	OK	1.07097	1.24652	0.218993	0.870882	0.1499	0.676446	1.16392088700907	NO
Arhgap11a	Arhgap11a	228482	Rho GTPase activating protein 11A	chr2:113671649-113688818	Non_10hr_Leptin	Non_10hr_PBS	OK	0.485532	0.565088	0.218909	0.718211	0.2169	0.753675	1.1638531204295	NO
Msto1	Msto1	229524	misato homolog 1 (Drosophila)	chr3:88639149-88717872	Non_10hr_Leptin	Non_10hr_PBS	OK	19.3298	22.4904	0.218485	0.71308	0.216	0.752824	1.16351112076803	NO
Thbs3	Thbs3	21827	thrombospondin 3	chr3:89019108-89030759	Non_10hr_Leptin	Non_10hr_PBS	OK	2.30262	2.67902	0.218431	0.977561	0.1076	0.598469	1.1634675714226	NO
Apod	Apod	11815	apolipoprotein D	chr16:31296277-31314682	Non_10hr_Leptin	Non_10hr_PBS	OK	42.3294	49.2427	0.218249	1.37292	0.0272	0.342161	1.16332080600367	NO
Kcnd3	Kcnd3	56543	potassium voltage-gated channel, Shal-related family, member 3	chr3:105255247-105476920	Non_10hr_Leptin	Non_10hr_PBS	OK	11.1805	13.0046	0.218044	1.19378	0.03705	0.392017	1.16315551547741	NO
Id3	Id3	15903	inhibitor of DNA binding 3	chr4:135699736-135701307	Non_10hr_Leptin	Non_10hr_PBS	OK	32.2276	37.4833	0.21795	1.50878	0.04875	0.440838	1.1630797315775	NO
Fscn1	Fscn1	14086	fascin homolog 1, actin bundling protein (Strongylocentrotus purpuratus)	chr5:143722033-143734868	Non_10hr_Leptin	Non_10hr_PBS	OK	91.3574	106.231	0.217608	1.49814	0.02495	0.329536	1.16280404883561	NO
Cntnap1	Cntnap1	53321	contactin associated protein-like 1	chr11:101037430-101052034	Non_10hr_Leptin	Non_10hr_PBS	OK	25.7878	29.9825	0.217434	1.36442	0.0254	0.331926	1.1626638142759	NO
Ern2	Ern2	26918	endoplasmic reticulum (ER) to nucleus signalling 2	chr7:129313406-129329730	Non_10hr_Leptin	Non_10hr_PBS	OK	0.419824	0.488101	0.217397	0.607525	0.32255	0.837599	1.16263399646391	NO
Best1	Best1	24115	bestrophin 1	chr19:10059661-10076123	Non_10hr_Leptin	Non_10hr_PBS	OK	1.47132	1.71056	0.217361	0.818307	0.2024	0.740483	1.16260498527271	NO
Grm5	Grm5	108071	glutamate receptor, metabotropic 5	chr7:94732677-95283573	Non_10hr_Leptin	Non_10hr_PBS	OK	8.85792	10.2977	0.217282	1.23136	0.0314	0.36607	1.16254132436268	NO
Rasgrp2	Rasgrp2	19395	RAS, guanyl releasing protein 2	chr19:6400582-6415216	Non_10hr_Leptin	Non_10hr_PBS	OK	23.408	27.2125	0.217265	1.34155	0.03315	0.37183	1.16252762563528	NO
Dhcr24	Dhcr24	74754	24-dehydrocholesterol reductase	chr4:106233642-106261718	Non_10hr_Leptin	Non_10hr_PBS	OK	16.8197	19.5527	0.217213	1.32958	0.03115	0.365472	1.16248572464763	NO
Snord91a	Snord91a	100217469	small nucleolar RNA, C/D box 91A	chr11:74711581-74739300	Non_10hr_Leptin	Non_10hr_PBS	OK	3224.75	3748.68	0.217196	38.9509	0.9115	0.98878	1.16247202657539	NO
Slc12a4	Slc12a4	20498	solute carrier family 12, member 4	chr8:108467492-108489939	Non_10hr_Leptin	Non_10hr_PBS	OK	1.46748	1.70586	0.217154	0.932458	0.1306	0.639717	1.16243818497127	NO
G530011O06Rik	G530011O06Rik	654820	RIKEN cDNA G530011O06 gene	chrX:166123178-166428729	Non_10hr_Leptin	Non_10hr_PBS	OK	4.13649	4.80817	0.217084	0.609127	0.27545	0.803292	1.16238178448703	NO
Ncrna00085	Ncrna00085	75202	sperm acrosome associated 6	chr17:17967938-17976035	Non_10hr_Leptin	Non_10hr_PBS	OK	5.16351	6.00149	0.216968	1.03494	0.14625	0.669425	1.16228832685215	NO
Ank1	Ank1	11733	ankyrin 1, erythroid	chr8:24085353-24260968	Non_10hr_Leptin	Non_10hr_PBS	OK	12.2695	14.2592	0.216811	1.28243	0.02735	0.342882	1.16216184874455	NO
Ubxn8	Ubxn8	108159	UBX domain protein 8	chr8:34710092-34752448	Non_10hr_Leptin	Non_10hr_PBS	OK	9.20206	10.6904	0.216286	0.416903	0.4618	0.898477	1.16173901235016	NO
Nipa1	Nipa1	233280	non imprinted in Prader-Willi/Angelman syndrome 1 homolog (human)	chr7:63217900-63274943	Non_10hr_Leptin	Non_10hr_PBS	OK	18.727	21.7533	0.216108	0.958798	0.09465	0.572229	1.16159568560265	NO
Olfml2b	Olfml2b	320078	olfactomedin-like 2B	chr1:172574662-172612920	Non_10hr_Leptin	Non_10hr_PBS	OK	0.751837	0.873322	0.216094	0.731022	0.2335	0.766534	1.1615844134625	NO
Gpr22	Gpr22	73010	G protein-coupled receptor 22	chr12:32339733-32635400	Non_10hr_Leptin	Non_10hr_PBS	OK	3.67155	4.26449	0.215985	0.572592	0.33475	0.844202	1.16149665554096	NO
Fus	Fus	233908	fused in sarcoma	chr7:135110992-135125545	Non_10hr_Leptin	Non_10hr_PBS	OK	116.027	134.763	0.215964	1.41883	0.02935	0.3568	1.16147974881324	NO
Cbr3	Cbr3	109857	carbonyl reductase 3	chr16:93683463-93691236	Non_10hr_Leptin	Non_10hr_PBS	OK	4.35383	5.05672	0.215915	0.975604	0.15755	0.688108	1.16144030073891	NO
4930426L09Rik	4930426L09Rik	74629	RIKEN cDNA 4930426L09 gene	chr2:18919945-18921431	Non_10hr_Leptin	Non_10hr_PBS	OK	0.621859	0.722249	0.215908	0.570853	0.38875	0.871996	1.16143466540909	NO
Car3	Car3	12350	carbonic anhydrase 3	chr3:14863537-14872373	Non_10hr_Leptin	Non_10hr_PBS	OK	0.497467	0.577769	0.21589	0.525566	0.42745	0.884061	1.16142017468654	NO
Glipr1	Glipr1	73690	GLI pathogenesis-related 1 (glioma)	chr10:111409750-111434320	Non_10hr_Leptin	Non_10hr_PBS	OK	4.65253	5.40285	0.215705	0.289075	0.60315	0.939609	1.16127125273793	NO
Pigs	Pigs	276846	phosphatidylinositol glycan anchor biosynthesis, class S	chr11:78141923-78156278	Non_10hr_Leptin	Non_10hr_PBS	OK	17.1197	19.8792	0.215602	1.33116	0.03845	0.398305	1.16118834771228	NO
Ttll9	Ttll9	74711	tubulin tyrosine ligase-like family, member 9	chr2:152788220-152834218	Non_10hr_Leptin	Non_10hr_PBS	OK	1.22088	1.41761	0.215542	0.618039	0.2867	0.81139	1.16114005625072	NO
Gabra2	Gabra2	14395	gamma-aminobutyric acid (GABA) A receptor, subunit alpha 2	chr5:71352295-71487088	Non_10hr_Leptin	Non_10hr_PBS	OK	12.9889	15.0806	0.215411	1.24384	0.0435	0.418493	1.16103462687214	NO
Kcnb1	Kcnb1	16500	potassium voltage gated channel, Shab-related subfamily, member 1	chr2:166928882-167014299	Non_10hr_Leptin	Non_10hr_PBS	OK	7.45223	8.6521	0.215379	1.23835	0.0488	0.440838	1.16100887458564	NO
Rexo1	Rexo1	66932	REX1, RNA exonuclease 1 homolog (S. cerevisiae)	chr10:80003670-80024305	Non_10hr_Leptin	Non_10hr_PBS	OK	9.36355	10.8711	0.215367	1.26879	0.0334	0.372376	1.16099921762547	NO
Dlgap2	Dlgap2	244310	discs, large (Drosophila) homolog-associated protein 2	chr8:14095874-14847686	Non_10hr_Leptin	Non_10hr_PBS	OK	2.93102	3.40281	0.215323	1.00579	0.0712	0.519048	1.16096380945871	NO
Xab2	Xab2	67439	XPA binding protein 2	chr8:3610089-3621296	Non_10hr_Leptin	Non_10hr_PBS	OK	14.9799	17.3886	0.215119	1.29566	0.0395	0.403058	1.16079965843121	NO
Camk2a	Camk2a	12322	calcium/calmodulin-dependent protein kinase II alpha	chr18:61085285-61147806	Non_10hr_Leptin	Non_10hr_PBS	OK	133.948	155.485	0.215099	1.2554	0.0285	0.351057	1.16078356644254	NO
Ddr2	Ddr2	18214	discoidin domain receptor family, member 2	chr1:171902437-172019075	Non_10hr_Leptin	Non_10hr_PBS	OK	0.293024	0.340123	0.21504	0.712712	0.22885	0.763487	1.16073609637568	NO
Angpt2	Angpt2	11601	angiopoietin 2	chr8:18595172-18803188	Non_10hr_Leptin	Non_10hr_PBS	OK	0.661208	0.76744	0.214949	0.261599	0.64035	0.950532	1.16066288363802	NO
Ache	Ache	11423	acetylcholinesterase	chr5:137729504-137735691	Non_10hr_Leptin	Non_10hr_PBS	OK	47.8838	55.5758	0.21492	1.41423	0.0263	0.336384	1.16063955307655	NO
Rasgrp1	Rasgrp1	19419	RAS guanyl releasing protein 1	chr2:117105728-117168613	Non_10hr_Leptin	Non_10hr_PBS	OK	49.3981	57.3284	0.214796	1.30028	0.02675	0.339093	1.16053980010331	NO
Susd5	Susd5	382111	sushi domain containing 5	chr9:113966471-114007851	Non_10hr_Leptin	Non_10hr_PBS	OK	0.960269	1.11437	0.214723	0.808193	0.1781	0.712496	1.16048107857198	NO
Rnase6	Rnase6	78416	ribonuclease, RNase A family, 6	chr14:51748742-51750796	Non_10hr_Leptin	Non_10hr_PBS	OK	0.763605	0.886081	0.214611	0.554211	0.43525	0.886649	1.16039099103986	NO
Hnrnph3	Hnrnph3	432467	heterogeneous nuclear ribonucleoprotein H3	chr10:62442970-62486597	Non_10hr_Leptin	Non_10hr_PBS	OK	19.2968	22.3907	0.214535	0.575688	0.30365	0.82367	1.1603298641974	NO
Pigt	Pigt	78928	phosphatidylinositol glycan anchor biosynthesis, class T	chr2:164323024-164333801	Non_10hr_Leptin	Non_10hr_PBS	OK	22.3878	25.9743	0.214368	1.3866	0.03395	0.374563	1.1601955573155	NO
Fcgr1	Fcgr1	14129	Fc receptor, IgG, high affinity I	chr3:96086831-96097892	Non_10hr_Leptin	Non_10hr_PBS	OK	0.862802	1.00101	0.214356	0.713209	0.24205	0.774204	1.16018590712028	NO
Mgat5b	Mgat5b	268510	mannoside acetylglucosaminyltransferase 5, isoenzyme B	chr11:116780176-116848258	Non_10hr_Leptin	Non_10hr_PBS	OK	14.1498	16.4156	0.214286	1.31339	0.0324	0.37015	1.16012961591459	NO
Fmnl1	Fmnl1	57778	formin-like 1	chr11:103032451-103060214	Non_10hr_Leptin	Non_10hr_PBS	OK	9.94927	11.5423	0.214266	1.19132	0.0404	0.406637	1.16011353321462	NO
Gja4	Gja4	14612	gap junction protein, alpha 4	chr4:126988664-126991222	Non_10hr_Leptin	Non_10hr_PBS	OK	0.727682	0.844177	0.214237	0.630198	0.35595	0.856802	1.16009021369568	NO
4930513N10Rik	4930513N10Rik	319960	RIKEN cDNA 4930513N10 gene	chr8:98243350-98345628	Non_10hr_Leptin	Non_10hr_PBS	OK	0.755007	0.875859	0.214208	0.176195	0.7741	0.974172	1.16006689464549	NO
Wbscr17	Wbscr17	212996	Williams-Beuren syndrome chromosome region 17 homolog (human)	chr5:131350820-131783392	Non_10hr_Leptin	Non_10hr_PBS	OK	12.8052	14.8548	0.214202	1.29671	0.0351	0.380169	1.16006207007294	NO
Steap3	Steap3	68428	STEAP family member 3	chr1:122122992-122167659	Non_10hr_Leptin	Non_10hr_PBS	OK	1.12634	1.30659	0.214158	0.738304	0.2062	0.744812	1.16002669048731	NO
Khsrp	Khsrp	16549	KH-type splicing regulatory protein	chr17:57160471-57170930	Non_10hr_Leptin	Non_10hr_PBS	OK	18.5303	21.4946	0.214091	1.33296	0.0315	0.366946	1.15997281909984	NO
Pltp	Pltp	18830	phospholipid transfer protein	chr2:164656229-164683208	Non_10hr_Leptin	Non_10hr_PBS	OK	4.48072	5.19666	0.213854	0.469128	0.4235	0.883395	1.15978227919311	NO
Tmem115	Tmem115	56395	transmembrane protein 115	chr9:107436275-107440987	Non_10hr_Leptin	Non_10hr_PBS	OK	9.00166	10.4398	0.213826	1.22882	0.0624	0.492744	1.15975977021666	NO
Trank1	Trank1	320429	tetratricopeptide repeat and ankyrin repeat containing 1	chr9:111214242-111298279	Non_10hr_Leptin	Non_10hr_PBS	OK	20.0141	23.2115	0.213823	1.26205	0.0314	0.36607	1.15975735856653	NO
Ptpn14	Ptpn14	19250	protein tyrosine phosphatase, non-receptor type 14	chr1:191552146-191700572	Non_10hr_Leptin	Non_10hr_PBS	OK	0.475467	0.551415	0.213792	0.862164	0.1473	0.670847	1.15973243847542	NO
B930041F14Rik	B930041F14Rik	230991	RIKEN cDNA B930041F14 gene	chr4:155068580-155070592	Non_10hr_Leptin	Non_10hr_PBS	OK	23.9585	27.7847	0.213754	1.40575	0.0341	0.374815	1.15970189199746	NO
Zfp628	Zfp628	232816	zinc finger protein 628	chr7:4866818-4873605	Non_10hr_Leptin	Non_10hr_PBS	OK	4.4005	5.10321	0.213738	1.13974	0.0696	0.51422	1.15968903056323	NO
Abcg4	Abcg4	192663	ATP-binding cassette, sub-family G (WHITE), member 4	chr9:44081272-44096327	Non_10hr_Leptin	Non_10hr_PBS	OK	17.3334	20.1007	0.213686	1.32909	0.0332	0.37183	1.15964723188707	NO
Pigf	Pigf	18701	phosphatidylinositol glycan anchor biosynthesis, class F	chr17:87362450-87424741	Non_10hr_Leptin	Non_10hr_PBS	OK	15.2732	17.7111	0.213649	0.454531	0.4358	0.886813	1.1596174914387	NO
Nphp4	Nphp4	260305	nephronophthisis 4 (juvenile) homolog (human)	chr4:151852250-151937293	Non_10hr_Leptin	Non_10hr_PBS	OK	2.32872	2.69948	0.213142	1.05111	0.0861	0.553057	1.15921004374015	NO
Grina	Grina	66168	glutamate receptor, ionotropic, N-methyl D-aspartate-associated protein 1 (glutamate binding)	chr15:76077236-76080334	Non_10hr_Leptin	Non_10hr_PBS	OK	182.745	211.838	0.213128	1.51896	0.02535	0.331565	1.1591987947503	NO
Por	Por	18984	P450 (cytochrome) oxidoreductase	chr5:136165083-136211195	Non_10hr_Leptin	Non_10hr_PBS	OK	16.3086	18.9049	0.213124	1.29564	0.04125	0.411167	1.15919558077325	NO
Gadd45b	Gadd45b	17873	growth arrest and DNA-damage-inducible 45 beta	chr10:80392835-80394949	Non_10hr_Leptin	Non_10hr_PBS	OK	6.091	7.05877	0.212737	1.07385	0.12365	0.631852	1.15888467062714	NO
Grm1	Grm1	14816	glutamate receptor, metabotropic 1	chr10:10405856-10802129	Non_10hr_Leptin	Non_10hr_PBS	OK	10.1359	11.7463	0.212734	1.21557	0.03565	0.3836	1.15888226079672	NO
BC018242	BC018242	235044	cDNA sequence BC018242	chr9:21742717-21753351	Non_10hr_Leptin	Non_10hr_PBS	OK	32.3871	37.5297	0.212613	1.40264	0.03175	0.368409	1.15878506848	NO
Slc30a1	Slc30a1	22782	solute carrier family 30 (zinc transporter), member 1	chr1:193717950-193737126	Non_10hr_Leptin	Non_10hr_PBS	OK	3.74163	4.33573	0.212608	1.00271	0.08545	0.552477	1.15878105244395	NO
Cacng8	Cacng8	81905	calcium channel, voltage-dependent, gamma subunit 8	chr7:3394458-3415366	Non_10hr_Leptin	Non_10hr_PBS	OK	17.6403	20.4382	0.212389	1.37904	0.09515	0.574079	1.15860516371972	NO
Cdk5r2	Cdk5r2	12570	cyclin-dependent kinase 5, regulatory subunit 2 (p39)	chr1:74901602-74904306	Non_10hr_Leptin	Non_10hr_PBS	OK	82.1666	95.1982	0.212381	1.50882	0.0288	0.353576	1.15859873906632	NO
Smad6	Smad6	17130	SMAD family member 6	chr9:63800882-63869866	Non_10hr_Leptin	Non_10hr_PBS	OK	0.44934	0.520595	0.212356	0.669755	0.34045	0.848779	1.15857866225403	NO
Iqsec2	Iqsec2	245666	IQ motif and Sec7 domain 2	chrX:148578810-148659779	Non_10hr_Leptin	Non_10hr_PBS	OK	13.4005	15.5248	0.212289	1.2382	0.03285	0.370714	1.15852485811267	NO
Lrrc33	Lrrc33	224109	negative regulator of reactive oxygen species	chr16:32142910-32165562	Non_10hr_Leptin	Non_10hr_PBS	OK	0.584443	0.677008	0.212111	0.703864	0.2442	0.777339	1.15838192790369	NO
C330005M16Rik	C330005M16Rik	101744	iron/zinc purple acid phospatase-like	chr7:29392655-29416034	Non_10hr_Leptin	Non_10hr_PBS	OK	0.351424	0.407054	0.212005	0.483121	0.4601	0.897995	1.15829682053856	NO
Camkk2	Camkk2	207565	calcium/calmodulin-dependent protein kinase kinase 2, beta	chr5:123181179-123229419	Non_10hr_Leptin	Non_10hr_PBS	OK	22.5174	26.078	0.211794	1.24883	0.03235	0.37015	1.15812742731908	NO
Slc27a1	Slc27a1	26457	solute carrier family 27 (fatty acid transporter), member 1	chr8:74092825-74110607	Non_10hr_Leptin	Non_10hr_PBS	OK	11.6635	13.5076	0.211768	1.26863	0.04945	0.443912	1.15810655593536	NO
Ifitm2	Ifitm2	80876	interferon induced transmembrane protein 2	chr7:148140737-148141860	Non_10hr_Leptin	Non_10hr_PBS	OK	7.91881	9.16926	0.211521	1.12405	0.19275	0.732321	1.15790829654895	NO
Atp13a2	Atp13a2	74772	ATPase type 13A2	chr4:140542787-140563616	Non_10hr_Leptin	Non_10hr_PBS	OK	30.461	35.27	0.211478	1.28152	0.03265	0.37015	1.15787378522581	NO
St6gal1	St6gal1	20440	beta galactoside alpha 2,6 sialyltransferase 1	chr16:23224834-23360420	Non_10hr_Leptin	Non_10hr_PBS	OK	3.6706	4.25005	0.211465	1.09859	0.0742	0.527668	1.15786335177247	NO
Zfp688	Zfp688	69234	zinc finger protein 688	chr7:134562479-134565548	Non_10hr_Leptin	Non_10hr_PBS	OK	12.3781	14.3321	0.211459	1.23132	0.09265	0.565592	1.15785853636418	NO
Neu1	Neu1	18010	neuraminidase 1	chr17:35068197-35074242	Non_10hr_Leptin	Non_10hr_PBS	OK	10.3964	12.0371	0.211393	1.21221	0.04115	0.411111	1.1578055681947	NO
2210403K04Rik	2210403K04Rik	100042498	Mir22 host gene (non-protein coding)	chr11:75275040-75280192	Non_10hr_Leptin	Non_10hr_PBS	OK	14.9644	17.3244	0.211274	1.07825	0.05165	0.453576	1.1577100711031	NO
Slc3a2	Slc3a2	17254	solute carrier family 3 (activators of dibasic and neutral amino acid transport), member 2	chr19:8781371-8797859	Non_10hr_Leptin	Non_10hr_PBS	OK	15.8303	18.3262	0.21122	1.18799	0.04	0.404946	1.1576667388866	NO
Cacng3	Cacng3	54376	calcium channel, voltage-dependent, gamma subunit 3	chr7:129815257-129912907	Non_10hr_Leptin	Non_10hr_PBS	OK	18.9497	21.9371	0.211196	1.31976	0.05515	0.46649	1.15764748064432	NO
Sez6l	Sez6l	56747	seizure related 6 homolog like	chr5:112848177-113006205	Non_10hr_Leptin	Non_10hr_PBS	OK	20.9504	24.2519	0.211115	1.28557	0.03015	0.361166	1.15758248644181	NO
Kcnh1	Kcnh1	16510	potassium voltage-gated channel, subfamily H (eag-related), member 1	chr1:194014753-194334040	Non_10hr_Leptin	Non_10hr_PBS	OK	2.59549	3.00432	0.211032	1.04892	0.0653	0.499779	1.15751589122943	NO
Map6d1	Map6d1	208158	MAP6 domain containing 1	chr16:20233381-20241431	Non_10hr_Leptin	Non_10hr_PBS	OK	24.2759	28.0983	0.210961	1.28831	0.03095	0.365136	1.15745892728091	NO
Gm5741	Gm5741	100503710	predicted gene 5741	chr8:87591466-87591881	Non_10hr_Leptin	Non_10hr_PBS	OK	5.60674	6.48893	0.210818	1.0489	0.4855	0.90419	1.15734420558355	NO
Cox18	Cox18	231430	cytochrome c oxidase assembly protein 18	chr5:90643749-90653021	Non_10hr_Leptin	Non_10hr_PBS	OK	16.7082	19.3342	0.210602	1.1011	0.0635	0.495615	1.15717094122185	NO
Kcnj6	Kcnj6	16522	potassium inwardly-rectifying channel, subfamily J, member 6	chr16:94970289-95219303	Non_10hr_Leptin	Non_10hr_PBS	OK	3.21687	3.72222	0.210505	0.891681	0.12055	0.626048	1.15709314112913	NO
Ints1	Ints1	68510	integrator complex subunit 1	chr5:140227235-140251632	Non_10hr_Leptin	Non_10hr_PBS	OK	9.05362	10.4755	0.210446	1.26963	0.03505	0.380169	1.15704582198165	NO
Spock3	Spock3	72902	sparc/osteonectin, cwcv and kazal-like domains proteoglycan 3	chr8:65430242-65835893	Non_10hr_Leptin	Non_10hr_PBS	OK	44.3243	51.281	0.210325	1.2872	0.03065	0.364794	1.15694878368209	NO
Mdm1	Mdm1	17245	transformed mouse 3T3 cell double minute 1	chr10:117578842-117606055	Non_10hr_Leptin	Non_10hr_PBS	OK	2.45412	2.83929	0.21032	0.8718	0.1161	0.619706	1.1569447740101	NO
Clasrp	Clasrp	53609	CLK4-associating serine/arginine rich protein	chr7:20166391-20189817	Non_10hr_Leptin	Non_10hr_PBS	OK	15.9613	18.4644	0.210163	1.30002	0.0487	0.440741	1.15681887737823	NO
Lgr5	Lgr5	14160	leucine rich repeat containing G protein coupled receptor 5	chr10:114887369-115024836	Non_10hr_Leptin	Non_10hr_PBS	OK	0.861233	0.996279	0.210146	0.811215	0.1806	0.7142	1.15680524608091	NO
Dok2	Dok2	13449	docking protein 2	chr14:71174187-71178301	Non_10hr_Leptin	Non_10hr_PBS	OK	0.384889	0.445193	0.209986	0.47303	0.46915	0.899598	1.1566769593876	NO
Cenpb	Cenpb	12616	centromere protein B	chr2:131003024-131005748	Non_10hr_Leptin	Non_10hr_PBS	OK	40.3654	46.6889	0.20996	1.37439	0.032	0.369861	1.15665611414373	NO
Mir3112	Mir3112	100526514	microRNA 3112	chrX:130593887-130621360	Non_10hr_Leptin	Non_10hr_PBS	OK	55.5734	64.2793	0.209959	0.0226652	0.7541	0.972325	1.15665531241109	NO
Diras1	Diras1	208666	DIRAS family, GTP-binding RAS-like 1	chr10:80482334-80488122	Non_10hr_Leptin	Non_10hr_PBS	OK	80.0923	92.6376	0.209935	1.33644	0.0294	0.3568	1.15663607099428	NO
Egf	Egf	13645	epidermal growth factor	chr3:129380492-129458240	Non_10hr_Leptin	Non_10hr_PBS	OK	0.574071	0.66386	0.209649	0.718965	0.2257	0.76034	1.15640680207716	NO
1190005I06Rik	1190005I06Rik	68918	RIKEN cDNA 1190005I06 gene	chr8:123132501-123158282	Non_10hr_Leptin	Non_10hr_PBS	OK	12.7579	14.7531	0.209622	1.22984	0.12665	0.636085	1.15638516015658	NO
Shank1	Shank1	243961	SH3/ankyrin domain gene 1	chr7:51565633-51613723	Non_10hr_Leptin	Non_10hr_PBS	OK	22.8348	26.4054	0.209597	1.31828	0.03065	0.364794	1.15636512170237	NO
H2-T9	H2-T9	15051	histocompatibility 2, T region locus 9	chr17:36175353-36179647	Non_10hr_Leptin	Non_10hr_PBS	OK	0.707173	0.817742	0.209582	0.12259	0.8423	0.983069	1.15635309879651	NO
Nme7	Nme7	171567	NME/NM23 family member 7	chr1:166237805-166388486	Non_10hr_Leptin	Non_10hr_PBS	OK	40.4363	46.7581	0.209565	0.322492	0.61915	0.943446	1.15633947298766	NO
Plk2	Plk2	20620	polo-like kinase 2	chr13:111185251-111191051	Non_10hr_Leptin	Non_10hr_PBS	OK	20.2656	23.4326	0.209484	1.23179	0.03805	0.396459	1.15627455222108	NO
Bak1	Bak1	12018	BCL2-antagonist/killer 1	chr17:27156756-27165571	Non_10hr_Leptin	Non_10hr_PBS	OK	7.86356	9.09154	0.209342	1.13866	0.0772	0.533909	1.1561607493025	NO
Rasal3	Rasal3	320484	RAS protein activator like 3	chr17:32527605-32541753	Non_10hr_Leptin	Non_10hr_PBS	OK	0.316366	0.365759	0.209301	0.566965	0.35805	0.856802	1.15612789279727	NO
Hcn3	Hcn3	15168	hyperpolarization-activated, cyclic nucleotide-gated K+ 3	chr3:88950696-88964079	Non_10hr_Leptin	Non_10hr_PBS	OK	5.80273	6.70843	0.209243	1.17249	0.07215	0.520552	1.15608141445777	NO
Sirt7	Sirt7	209011	sirtuin 7	chr11:120479685-120486316	Non_10hr_Leptin	Non_10hr_PBS	OK	9.03121	10.4404	0.209185	1.1557	0.0792	0.534661	1.15603493798678	NO
Adam23	Adam23	23792	a disintegrin and metallopeptidase domain 23	chr1:63492477-63643089	Non_10hr_Leptin	Non_10hr_PBS	OK	14.6778	16.9671	0.2091	1.21293	0.03135	0.366063	1.15596682929278	NO
Hivep3	Hivep3	16656	human immunodeficiency virus type I enhancer binding protein 3	chr4:119487282-119808016	Non_10hr_Leptin	Non_10hr_PBS	OK	3.0698	3.54857	0.209094	1.12589	0.0538	0.461508	1.15596202177188	NO
Stard5	Stard5	170460	StAR-related lipid transfer (START) domain containing 5	chr7:90780526-90790838	Non_10hr_Leptin	Non_10hr_PBS	OK	4.25971	4.92347	0.208922	1.03828	0.10175	0.588941	1.15582421467443	NO
Zfp69	Zfp69	381549	zinc finger protein 69	chr4:120602741-120624306	Non_10hr_Leptin	Non_10hr_PBS	OK	0.346714	0.400726	0.208869	0.495198	0.4218	0.882275	1.1557817541707	NO
Fam189a2	Fam189a2	381217	family with sequence similarity 189, member A2	chr19:24047239-24105509	Non_10hr_Leptin	Non_10hr_PBS	OK	5.78127	6.68188	0.208868	1.11561	0.08485	0.551246	1.15578095304411	NO
Cherp	Cherp	27967	calcium homeostasis endoplasmic reticulum protein	chr8:74967778-74999132	Non_10hr_Leptin	Non_10hr_PBS	OK	14.0156	16.1986	0.208839	1.07512	0.06475	0.49853	1.15575772061465	NO
Tagln	Tagln	21345	transgelin	chr9:45671773-45744141	Non_10hr_Leptin	Non_10hr_PBS	OK	2.16544	2.50251	0.208719	0.198237	0.72105	0.966738	1.15566159138796	NO
Elovl1	Elovl1	54325	elongation of very long chain fatty acids (FEN1/Elo2, SUR4/Elo3, yeast)-like 1	chr4:118100697-118109948	Non_10hr_Leptin	Non_10hr_PBS	OK	6.18342	7.14513	0.208554	1.04019	0.11565	0.619145	1.15552942675622	NO
Gltscr1	Gltscr1	243842	glioma tumor suppressor candidate region gene 1	chr7:16556610-16584844	Non_10hr_Leptin	Non_10hr_PBS	OK	4.15666	4.80301	0.208516	1.15021	0.06265	0.493664	1.15549899098241	NO
Shisa4	Shisa4	77552	shisa homolog 4 (Xenopus laevis)	chr1:137268032-137271640	Non_10hr_Leptin	Non_10hr_PBS	OK	59.1218	68.3057	0.208315	1.47797	0.0356	0.383341	1.15533801509205	NO
Fam134a	Fam134a	227298	family with sequence similarity 134, member A	chr1:75139359-75144483	Non_10hr_Leptin	Non_10hr_PBS	OK	55.7142	64.3681	0.208301	1.35328	0.03365	0.373749	1.15532680367641	NO
Ttll8	Ttll8	239591	tubulin tyrosine ligase-like family, member 8	chr15:88744327-88784848	Non_10hr_Leptin	Non_10hr_PBS	OK	0.41014	0.473826	0.208241	0.577159	0.3405	0.848779	1.15527875598455	NO
Il6ra	Il6ra	16194	interleukin 6 receptor, alpha	chr3:89673245-89717084	Non_10hr_Leptin	Non_10hr_PBS	OK	0.347445	0.401388	0.208212	0.570861	0.35225	0.854827	1.15525553364979	NO
Syngr2	Syngr2	20973	synaptogyrin 2	chr11:117670980-117675600	Non_10hr_Leptin	Non_10hr_PBS	OK	3.9673	4.58321	0.2082	0.976011	0.15105	0.677172	1.15524592454436	NO
Shb	Shb	230126	src homology 2 domain-containing transforming protein B	chr4:45436147-45543700	Non_10hr_Leptin	Non_10hr_PBS	OK	9.40749	10.8672	0.208095	1.26576	0.0577	0.476733	1.15516184828113	NO
Aplp2	Aplp2	11804	amyloid beta (A4) precursor-like protein 2	chr9:30942991-31066970	Non_10hr_Leptin	Non_10hr_PBS	OK	86.6866	100.125	0.207929	1.225	0.03095	0.365136	1.15502894019605	NO
4833424O15Rik	4833424O15Rik	75769	RIKEN cDNA 4833424O15 gene	chr3:117278378-117392424	Non_10hr_Leptin	Non_10hr_PBS	OK	6.22752	7.1929	0.207915	1.13131	0.0582	0.477666	1.15501773177969	NO
Sag	Sag	20215	S-antigen, retina and pineal gland (arrestin)	chr1:89700254-89741732	Non_10hr_Leptin	Non_10hr_PBS	OK	0.445281	0.514307	0.207915	0.498944	0.4493	0.891216	1.15501773177969	NO
Syngr1	Syngr1	20972	synaptogyrin 1	chr15:79921763-79949931	Non_10hr_Leptin	Non_10hr_PBS	OK	118.698	137.097	0.207895	1.2046	0.037	0.392017	1.15500171994499	NO
Trpc4	Trpc4	22066	transient receptor potential cation channel, subfamily C, member 4	chr3:53960025-54122389	Non_10hr_Leptin	Non_10hr_PBS	OK	2.35807	2.72338	0.207791	0.937647	0.11865	0.623839	1.15491846198263	NO
Cd82	Cd82	12521	CD82 antigen	chr2:93259268-93303103	Non_10hr_Leptin	Non_10hr_PBS	OK	10.2344	11.8192	0.207696	1.03975	0.0776	0.533909	1.1548424142813	NO
Eya2	Eya2	14049	eyes absent 2 homolog (Drosophila)	chr2:165480797-165597131	Non_10hr_Leptin	Non_10hr_PBS	OK	2.00544	2.31576	0.207563	0.870101	0.1707	0.703244	1.15473595591196	NO
Iffo1	Iffo1	320678	intermediate filament family orphan 1	chr6:125095258-125111800	Non_10hr_Leptin	Non_10hr_PBS	OK	22.5795	26.0727	0.207528	1.2181	0.0388	0.399176	1.15470794218274	NO
Blnk	Blnk	17060	B cell linker	chr19:41003416-41069025	Non_10hr_Leptin	Non_10hr_PBS	OK	1.05229	1.21504	0.207477	0.710203	0.261	0.79039	1.15466712339395	NO
Slc6a8	Slc6a8	102857	solute carrier family 6 (neurotransmitter transporter, creatine), member 8	chrX:70918471-70927839	Non_10hr_Leptin	Non_10hr_PBS	OK	29.7864	34.3931	0.207467	1.26194	0.03625	0.388363	1.15465911987908	NO
C1qa	C1qa	12259	complement component 1, q subcomponent, alpha polypeptide	chr4:136451830-136454759	Non_10hr_Leptin	Non_10hr_PBS	OK	8.80477	10.1664	0.207451	1.10446	0.1191	0.625096	1.15464631437067	NO
Sec14l5	Sec14l5	665119	SEC14-like 5 (S. cerevisiae)	chr16:5147201-5184027	Non_10hr_Leptin	Non_10hr_PBS	OK	3.44587	3.97857	0.207381	0.968334	0.12465	0.632477	1.15459029194118	NO
Cox6b2	Cox6b2	333182	cytochrome c oxidase subunit VIb polypeptide 2	chr7:4703395-4704696	Non_10hr_Leptin	Non_10hr_PBS	OK	7.13686	8.23984	0.207327	0.641814	0.275	0.802612	1.15454707649566	NO
Scn2b	Scn2b	72821	sodium channel, voltage-gated, type II, beta	chr9:44887265-44943689	Non_10hr_Leptin	Non_10hr_PBS	OK	52.8578	61.021	0.207188	1.23719	0.0328	0.370714	1.15443584417815	NO
Flnb	Flnb	286940	filamin, beta	chr14:8650470-8784101	Non_10hr_Leptin	Non_10hr_PBS	OK	9.04563	10.4406	0.206918	1.19679	0.0364	0.389125	1.15421981202732	NO
Tmem88b	Tmem88b	320587	transmembrane protein 88B	chr4:155155699-155159983	Non_10hr_Leptin	Non_10hr_PBS	OK	42.3246	48.8517	0.206914	1.31095	0.03375	0.373749	1.15421661185492	NO
Abhd6	Abhd6	66082	abhydrolase domain containing 6	chr14:8835415-8889069	Non_10hr_Leptin	Non_10hr_PBS	OK	11.1471	12.8657	0.206868	1.16712	0.0633	0.495227	1.15417981051007	NO
Slitrk1	Slitrk1	76965	SLIT and NTRK-like family, member 1	chr14:109309205-109313456	Non_10hr_Leptin	Non_10hr_PBS	OK	10.2227	11.7985	0.206827	1.21236	0.04385	0.420222	1.15414701030041	NO
Slc43a2	Slc43a2	215113	solute carrier family 43, member 2	chr11:75345195-75391074	Non_10hr_Leptin	Non_10hr_PBS	OK	7.409	8.55106	0.206825	1.15908	0.04145	0.411553	1.15414541031402	NO
Pbk	Pbk	52033	PDZ binding kinase	chr14:66424747-66436659	Non_10hr_Leptin	Non_10hr_PBS	OK	0.375012	0.432814	0.206813	0.453442	0.4839	0.903859	1.1541358104423	NO
Nptx1	Nptx1	18164	neuronal pentraxin 1	chr11:119400032-119409134	Non_10hr_Leptin	Non_10hr_PBS	OK	11.4859	13.2551	0.206686	1.23929	0.042	0.413625	1.15403421669416	NO
Prss36	Prss36	77613	protease, serine, 36	chr7:135076151-135090239	Non_10hr_Leptin	Non_10hr_PBS	OK	2.22121	2.56317	0.206581	0.93409	0.1358	0.649944	1.15395022861637	NO
Adck3	Adck3	67426	aarF domain containing kinase 3	chr1:181891219-182126151	Non_10hr_Leptin	Non_10hr_PBS	OK	11.6206	13.409	0.206519	0.40834	0.46775	0.899598	1.15390063852641	NO
Gpc1	Gpc1	14733	glypican 1	chr1:94728262-94756773	Non_10hr_Leptin	Non_10hr_PBS	OK	23.9296	27.6115	0.206469	1.20639	0.03885	0.399176	1.15386064807068	NO
Pcp4	Pcp4	18546	Purkinje cell protein 4	chr16:96689212-96747400	Non_10hr_Leptin	Non_10hr_PBS	OK	1272.02	1467.71	0.20645	1.72343	0.0373	0.39248	1.1538454520609	NO
Car7	Car7	12354	carbonic anhydrase 7	chr8:107064706-107074243	Non_10hr_Leptin	Non_10hr_PBS	OK	7.60407	8.77391	0.206448	1.08299	0.10125	0.587484	1.15384385249256	NO
4930403N07Rik	4930403N07Rik	73936	coiled-coil domain containing 175	chr12:73202278-73286016	Non_10hr_Leptin	Non_10hr_PBS	OK	0.619443	0.714712	0.206392	0.628486	0.27795	0.805493	1.15379906547946	NO
Tmem189	Tmem189	407243	transmembrane protein 189	chr2:167468724-167487044	Non_10hr_Leptin	Non_10hr_PBS	OK	20.61	23.772	0.205918	1.29105	0.04995	0.445518	1.15342004502901	NO
Gm11744	Gm11744	100038570	predicted gene 11744	chr11:116518421-116529703	Non_10hr_Leptin	Non_10hr_PBS	OK	3.40043	3.92208	0.205902	0.852563	0.265	0.793574	1.1534072532623	NO
Clic6	Clic6	209195	chloride intracellular channel 6	chr16:92498391-92541486	Non_10hr_Leptin	Non_10hr_PBS	OK	3.01158	3.47329	0.205782	0.990591	0.0991	0.582209	1.15331131953385	NO
Adcy1	Adcy1	432530	adenylate cyclase 1	chr11:6963491-7078508	Non_10hr_Leptin	Non_10hr_PBS	OK	18.712	21.5804	0.205757	1.24323	0.0328	0.370714	1.15329133434478	NO
Abcc9	Abcc9	20928	ATP-binding cassette, sub-family C (CFTR/MRP), member 9	chr6:142536381-142650794	Non_10hr_Leptin	Non_10hr_PBS	OK	0.283678	0.327118	0.205557	0.633909	0.25675	0.787056	1.15313146529896	NO
B3gntl1	B3gntl1	210004	UDP-GlcNAc:betaGal beta-1,3-N-acetylglucosaminyltransferase-like 1	chr11:121313262-121534465	Non_10hr_Leptin	Non_10hr_PBS	OK	3.40315	3.92369	0.205338	0.435904	0.4441	0.889361	1.15295643411264	NO
Cacna2d2	Cacna2d2	56808	calcium channel, voltage-dependent, alpha 2/delta subunit 2	chr9:107302210-107431674	Non_10hr_Leptin	Non_10hr_PBS	OK	12.1201	13.9734	0.205281	1.16701	0.04195	0.413523	1.15291088240791	NO
Pcdh1	Pcdh1	75599	protocadherin 1	chr18:38356347-38369416	Non_10hr_Leptin	Non_10hr_PBS	OK	4.55557	5.25176	0.205168	1.09212	0.07705	0.533909	1.1528205834715	NO
Ctsa	Ctsa	19025	cathepsin A	chr2:164656229-164683208	Non_10hr_Leptin	Non_10hr_PBS	OK	10.8733	12.5338	0.205043	1.08342	0.0755	0.531299	1.1527207035064	NO
Fam163a	Fam163a	329274	family with sequence similarity 163, member A	chr1:157923095-158135156	Non_10hr_Leptin	Non_10hr_PBS	OK	5.21582	6.01182	0.204909	1.10011	0.06885	0.51123	1.15261364179436	NO
Atp10b	Atp10b	319767	ATPase, class V, type 10B	chr11:42963378-43075787	Non_10hr_Leptin	Non_10hr_PBS	OK	0.47875	0.55181	0.2049	0.729204	0.20715	0.746244	1.15260645143872	NO
Fuca1	Fuca1	71665	fucosidase, alpha-L- 1, tissue	chr4:135476640-135496215	Non_10hr_Leptin	Non_10hr_PBS	OK	9.34046	10.7638	0.204621	1.16394	0.0673	0.506146	1.15238357266099	NO
Atp6v0a1	Atp6v0a1	11975	ATPase, H+ transporting, lysosomal V0 subunit A1	chr11:100870768-100925028	Non_10hr_Leptin	Non_10hr_PBS	OK	73.0231	84.1504	0.204618	1.29927	0.03345	0.372376	1.15238117634921	NO
Gm962	Gm962	381201	adaptor-related protein complex 5, beta 1 subunit	chr19:5568073-5571261	Non_10hr_Leptin	Non_10hr_PBS	OK	1.16343	1.34072	0.204618	0.80067	0.20925	0.748343	1.15238117634921	NO
Sidt2	Sidt2	214597	SID1 transmembrane family, member 2	chr9:45745957-45763332	Non_10hr_Leptin	Non_10hr_PBS	OK	11.0833	12.7719	0.204582	1.23739	0.0455	0.427186	1.1523524209965	NO
Mgp	Mgp	17313	matrix Gla protein	chr6:136820955-136824326	Non_10hr_Leptin	Non_10hr_PBS	OK	11.9843	13.81	0.204574	1.2205	0.171	0.70348	1.15234603101556	NO
Tmem97	Tmem97	69071	transmembrane protein 97	chr11:78355318-78364237	Non_10hr_Leptin	Non_10hr_PBS	OK	6.69956	7.71859	0.204271	1.03286	0.1282	0.636742	1.15210403657179	NO
Apoe	Apoe	11816	apolipoprotein E	chr7:20281592-20284515	Non_10hr_Leptin	Non_10hr_PBS	OK	236.654	272.626	0.204145	1.49121	0.0372	0.392017	1.15200342017985	NO
Wnt5b	Wnt5b	22419	wingless-related MMTV integration site 5B	chr6:119382548-119494365	Non_10hr_Leptin	Non_10hr_PBS	OK	0.609398	0.701938	0.203959	0.222523	0.7273	0.967048	1.15185490727997	NO
Itm2a	Itm2a	16431	integral membrane protein 2A	chrX:104592533-104598699	Non_10hr_Leptin	Non_10hr_PBS	OK	5.7897	6.6688	0.203939	1.01782	0.1223	0.629551	1.15183893929103	NO
Scarf2	Scarf2	224024	scavenger receptor class F, member 2	chr16:17797374-17808380	Non_10hr_Leptin	Non_10hr_PBS	OK	1.78114	2.05112	0.20361	0.956741	0.1593	0.688671	1.15157629764183	NO
Snord104	Snord104	100216537	small nucleolar RNA, C/D box 104	chr11:106362304-106362377	Non_10hr_Leptin	Non_10hr_PBS	OK	377.302	434.487	0.203591	38.7175	0.71765	0.966645	1.15156113171628	NO
Midn	Midn	59090	midnolin	chr10:79611034-79621112	Non_10hr_Leptin	Non_10hr_PBS	OK	13.0069	14.978	0.203563	1.24818	0.0462	0.431025	1.15153878229531	NO
Dach1	Dach1	13134	dachshund 1 (Drosophila)	chr14:98186065-98568762	Non_10hr_Leptin	Non_10hr_PBS	OK	3.06728	3.53203	0.203537	0.99303	0.08715	0.555225	1.15151802964995	NO
St6gal2	St6gal2	240119	beta galactoside alpha 2,6 sialyltransferase 2	chr17:55585014-55638524	Non_10hr_Leptin	Non_10hr_PBS	OK	1.40792	1.62118	0.203486	0.76896	0.2307	0.764796	1.15147732362418	NO
Arhgef5	Arhgef5	54324	Rho guanine nucleotide exchange factor (GEF) 5	chr6:43215642-43239319	Non_10hr_Leptin	Non_10hr_PBS	OK	0.439749	0.506354	0.203464	0.663614	0.25525	0.786453	1.15145976460634	NO
Slc2a3	Slc2a3	20527	solute carrier family 2 (facilitated glucose transporter), member 3	chr6:122677826-122692763	Non_10hr_Leptin	Non_10hr_PBS	OK	19.5431	22.5027	0.203438	1.24602	0.0416	0.411993	1.151439013385	NO
Prosapip1	Prosapip1	241638	leucine zipper, putative tumor suppressor family member 3	chr2:130458574-130468539	Non_10hr_Leptin	Non_10hr_PBS	OK	38.4924	44.3184	0.203332	1.28852	0.036	0.386524	1.15135441612207	NO
Arid3b	Arid3b	56380	AT rich interactive domain 3B (BRIGHT-like)	chr9:57638315-57682041	Non_10hr_Leptin	Non_10hr_PBS	OK	1.13857	1.31083	0.203257	0.797599	0.18575	0.721084	1.15129456332278	NO
Zbtb22	Zbtb22	81630	zinc finger and BTB domain containing 22	chr17:34053120-34056270	Non_10hr_Leptin	Non_10hr_PBS	OK	15.8217	18.215	0.203224	1.24804	0.0483	0.438999	1.15126822907681	NO
Pwwp2b	Pwwp2b	101631	PWWP domain containing 2B	chr7:146434380-146453152	Non_10hr_Leptin	Non_10hr_PBS	OK	4.80628	5.53324	0.203205	0.936595	0.10675	0.597558	1.15125306720843	NO
4930429B21Rik	4930429B21Rik	67576	RIKEN cDNA 4930429B21 gene	chr3:32233715-32266360	Non_10hr_Leptin	Non_10hr_PBS	OK	3.27953	3.77507	0.203013	0.239919	0.68425	0.965236	1.15109986374216	NO
Lmtk2	Lmtk2	231876	lemur tyrosine kinase 2	chr5:144861304-144949073	Non_10hr_Leptin	Non_10hr_PBS	OK	9.05668	10.4249	0.202982	1.18197	0.03985	0.404946	1.15107512967752	NO
Actb	Actb	11461	actin, beta	chr5:143664794-143668403	Non_10hr_Leptin	Non_10hr_PBS	OK	485.855	559.254	0.202979	1.37417	0.0393	0.401848	1.15107273608656	NO
P4htm	P4htm	74443	prolyl 4-hydroxylase, transmembrane (endoplasmic reticulum)	chr9:108481156-108499931	Non_10hr_Leptin	Non_10hr_PBS	OK	28.2442	32.5089	0.20288	1.30002	0.04615	0.431025	1.15099375037731	NO
Agpat3	Agpat3	28169	1-acylglycerol-3-phosphate O-acyltransferase 3	chr10:77734307-77814445	Non_10hr_Leptin	Non_10hr_PBS	OK	30.6717	35.3011	0.202805	1.29357	0.03845	0.398305	1.15093391632713	NO
Fgf18	Fgf18	14172	fibroblast growth factor 18	chr11:33017430-33047400	Non_10hr_Leptin	Non_10hr_PBS	OK	3.39533	3.90702	0.202517	0.852645	0.23065	0.764796	1.15070418247781	NO
Gpr137b-ps	Gpr137b-ps	664862	G protein-coupled receptor 137B, pseudogene	chr13:12706332-12742662	Non_10hr_Leptin	Non_10hr_PBS	OK	1.55027	1.78381	0.202448	0.81553	0.19285	0.732325	1.15064914888605	NO
Tspan15	Tspan15	70423	tetraspanin 15	chr10:61648143-61693966	Non_10hr_Leptin	Non_10hr_PBS	OK	4.15084	4.77584	0.202353	1.04306	0.0882	0.557674	1.15057338230539	NO
Kirrel3	Kirrel3	67703	kin of IRRE like 3 (Drosophila)	chr9:34296315-34843892	Non_10hr_Leptin	Non_10hr_PBS	OK	9.37739	10.7893	0.202339	1.08684	0.0585	0.479258	1.15056221712582	NO
Tgfbi	Tgfbi	21810	transforming growth factor, beta induced	chr13:56710963-56740700	Non_10hr_Leptin	Non_10hr_PBS	OK	1.0333	1.18887	0.202332	0.717852	0.2488	0.780443	1.15055663457666	NO
Pcx	Pcx	18563	pyruvate carboxylase	chr19:4510471-4621752	Non_10hr_Leptin	Non_10hr_PBS	OK	15.8085	18.1874	0.202236	1.06736	0.0782	0.533909	1.15048007663547	NO
Tmem8b	Tmem8b	242409	transmembrane protein 8B	chr4:43681842-43705539	Non_10hr_Leptin	Non_10hr_PBS	OK	15.3135	17.6167	0.202144	1.23417	0.04305	0.416873	1.1504067133887	NO
Abcb1a	Abcb1a	18671	ATP-binding cassette, sub-family B (MDR/TAP), member 1A	chr5:8660091-8748570	Non_10hr_Leptin	Non_10hr_PBS	OK	0.283611	0.326258	0.202104	0.577458	0.33525	0.844456	1.15037481778407	NO
Lrriq3	Lrriq3	74435	leucine-rich repeats and IQ motif containing 3	chr3:154756397-154857242	Non_10hr_Leptin	Non_10hr_PBS	OK	0.294034	0.338243	0.202076	0.465312	0.4363	0.886918	1.150352491387	NO
Ptms	Ptms	69202	parathymosin	chr6:124863692-124867964	Non_10hr_Leptin	Non_10hr_PBS	OK	438.018	503.871	0.202064	1.50453	0.03585	0.385192	1.15034292306376	NO
1810043H04Rik	1810043H04Rik	208501	RIKEN cDNA 1810043H04 gene	chr11:119960247-119961738	Non_10hr_Leptin	Non_10hr_PBS	OK	45.1392	51.9205	0.201924	1.75596	0.0981	0.580755	1.15023129850638	NO
Trpc1	Trpc1	22063	transient receptor potential cation channel, subfamily C, member 1	chr9:95607047-95650777	Non_10hr_Leptin	Non_10hr_PBS	OK	5.24249	6.02891	0.201645	1.06619	0.0867	0.554268	1.15000887901046	NO
Pcolce2	Pcolce2	76477	procollagen C-endopeptidase enhancer 2	chr9:95538046-95595970	Non_10hr_Leptin	Non_10hr_PBS	OK	3.10594	3.57185	0.20164	0.901691	0.16315	0.695336	1.1500048933903	NO
Snord88c	Snord88c	100217434	small nucleolar RNA, C/D box 88C	chr7:51502091-51507689	Non_10hr_Leptin	Non_10hr_PBS	OK	53.9897	62.0822	0.201496	0.0371142	0.77695	0.974937	1.14989011345715	NO
Btd	Btd	26363	biotinidase	chr14:32454242-32481383	Non_10hr_Leptin	Non_10hr_PBS	OK	2.21914	2.55172	0.201467	0.836004	0.196	0.737478	1.14986699943985	NO
Lgals2	Lgals2	107753	lectin, galactose-binding, soluble 2	chr15:78673076-78685959	Non_10hr_Leptin	Non_10hr_PBS	OK	1.33909	1.53959	0.20129	0.119481	0.83635	0.983037	1.1497259343023	NO
Tubb4	Tubb4	22153	tubulin, beta 4A class IVA	chr17:57219488-57227205	Non_10hr_Leptin	Non_10hr_PBS	OK	656.722	755.025	0.201243	1.2879	0.0451	0.42559	1.14968847923579	NO
Fzd6	Fzd6	14368	frizzled homolog 6 (Drosophila)	chr15:38837825-38869736	Non_10hr_Leptin	Non_10hr_PBS	OK	0.552728	0.635451	0.201211	0.627066	0.26995	0.798554	1.14966297861211	NO
St3gal1	St3gal1	20442	ST3 beta-galactoside alpha-2,3-sialyltransferase 1	chr15:66934436-67008444	Non_10hr_Leptin	Non_10hr_PBS	OK	3.40645	3.91622	0.201193	1.0531	0.07495	0.529189	1.14964863475985	NO
Chrd	Chrd	12667	chordin	chr16:20724526-20742457	Non_10hr_Leptin	Non_10hr_PBS	OK	1.45608	1.67392	0.201138	0.657506	0.25265	0.784183	1.14960480743123	NO
Hip1r	Hip1r	29816	huntingtin interacting protein 1 related	chr5:124423636-124453224	Non_10hr_Leptin	Non_10hr_PBS	OK	17.8879	20.5635	0.201097	1.21171	0.04155	0.411773	1.14957213723689	NO
Slc44a5	Slc44a5	242259	solute carrier family 44, member 5	chr3:153636399-153934684	Non_10hr_Leptin	Non_10hr_PBS	OK	1.69792	1.95185	0.201075	0.887959	0.1406	0.660027	1.14955460727146	NO
Acap3	Acap3	140500	ArfGAP with coiled-coil, ankyrin repeat and PH domains 3	chr4:155265983-155281360	Non_10hr_Leptin	Non_10hr_PBS	OK	18.6318	21.4181	0.201064	1.23055	0.0435	0.418493	1.14954584238899	NO
Lima1	Lima1	65970	LIM domain and actin binding 1	chr15:99608898-99705887	Non_10hr_Leptin	Non_10hr_PBS	OK	2.53134	2.90974	0.200992	0.879096	0.10875	0.600459	1.14948847389945	NO
App	App	11820	amyloid beta (A4) precursor protein	chr16:84954680-85173952	Non_10hr_Leptin	Non_10hr_PBS	OK	275.521	316.683	0.200876	1.16273	0.04375	0.419807	1.14939605291046	NO
Prkcsh	Prkcsh	19089	protein kinase C substrate 80K-H	chr9:21807478-21818666	Non_10hr_Leptin	Non_10hr_PBS	OK	19.0489	21.8942	0.200845	1.22147	0.0586	0.479258	1.14937135545617	NO
Swap70	Swap70	20947	SWA-70 protein	chr7:117365216-117427020	Non_10hr_Leptin	Non_10hr_PBS	OK	1.44507	1.66078	0.200724	0.840699	0.1572	0.687593	1.14927496079333	NO
Rnf43	Rnf43	207742	ring finger protein 43	chr11:87476588-87549041	Non_10hr_Leptin	Non_10hr_PBS	OK	0.879436	1.01069	0.200689	0.756875	0.20625	0.744812	1.14924707954707	NO
Maneal	Maneal	215090	mannosidase, endo-alpha-like	chr4:124528002-124539415	Non_10hr_Leptin	Non_10hr_PBS	OK	15.742	18.0887	0.200476	0.891403	0.1298	0.639717	1.14907741683147	NO
Arrdc4	Arrdc4	66412	arrestin domain containing 4	chr7:75881879-75894124	Non_10hr_Leptin	Non_10hr_PBS	OK	5.05505	5.80863	0.200472	0.624985	0.27615	0.803505	1.1490742309168	NO
0610040J01Rik	0610040J01Rik	76261	RIKEN cDNA 0610040J01 gene	chr5:64203733-64290858	Non_10hr_Leptin	Non_10hr_PBS	OK	1.98463	2.28035	0.200386	0.780115	0.21575	0.752824	1.14900573588789	NO
Tmem79	Tmem79	71913	transmembrane protein 79	chr3:88132574-88138355	Non_10hr_Leptin	Non_10hr_PBS	OK	0.429018	0.492919	0.200313	0.532979	0.40525	0.877453	1.14894759796248	NO
Fgfr1	Fgfr1	14182	fibroblast growth factor receptor 1	chr8:26629243-26686186	Non_10hr_Leptin	Non_10hr_PBS	OK	11.0507	12.6966	0.200302	1.17161	0.04725	0.436149	1.14893883770821	NO
Nlrx1	Nlrx1	270151	NLR family member X1	chr9:44060795-44076682	Non_10hr_Leptin	Non_10hr_PBS	OK	1.46162	1.6789	0.199942	0.784074	0.17355	0.706511	1.1486521753378	NO
Mitf	Mitf	17342	microphthalmia-associated transcription factor	chr6:97757051-97971352	Non_10hr_Leptin	Non_10hr_PBS	OK	1.89957	2.18182	0.199858	0.872981	0.1237	0.631852	1.14858529774336	NO
Tmprss5	Tmprss5	80893	transmembrane protease, serine 5 (spinesin)	chr9:48910883-48925693	Non_10hr_Leptin	Non_10hr_PBS	OK	0.702038	0.806173	0.199542	0.609783	0.33655	0.84586	1.14833374547688	NO
Athl1	Athl1	212974	ATH1, acid trehalase-like 1 (yeast)	chr7:148127479-148133557	Non_10hr_Leptin	Non_10hr_PBS	OK	1.32634	1.52303	0.199493	0.772461	0.2093	0.748343	1.14829474388861	NO
Fam43a	Fam43a	224093	family with sequence similarity 43, member A	chr16:30599808-30602883	Non_10hr_Leptin	Non_10hr_PBS	OK	6.67879	7.66916	0.199483	1.14065	0.07775	0.533909	1.14828678454355	NO
Tmem132d	Tmem132d	243274	transmembrane protein 132D	chr5:128263860-128938937	Non_10hr_Leptin	Non_10hr_PBS	OK	1.85754	2.13294	0.199451	0.900138	0.13435	0.647341	1.14826131501011	NO
Kcnj12	Kcnj12	16515	potassium inwardly-rectifying channel, subfamily J, member 12	chr11:60879305-60884633	Non_10hr_Leptin	Non_10hr_PBS	OK	7.57219	8.69424	0.199349	1.11818	0.0823	0.544961	1.14818013464242	NO
Nr3c2	Nr3c2	110784	nuclear receptor subfamily 3, group C, member 2	chr8:79426406-79767538	Non_10hr_Leptin	Non_10hr_PBS	OK	5.21044	5.98236	0.19931	1.06575	0.0747	0.528988	1.14814909660684	NO
Lrtm2	Lrtm2	211187	leucine-rich repeats and transmembrane domains 2	chr6:119186543-119302425	Non_10hr_Leptin	Non_10hr_PBS	OK	25.4267	29.1935	0.1993	1.07963	0.0598	0.484089	1.14814113827133	NO
Slc44a1	Slc44a1	100434	solute carrier family 44, member 1	chr4:53453284-53635350	Non_10hr_Leptin	Non_10hr_PBS	OK	17.7966	20.4297	0.199068	1.14447	0.05	0.445695	1.147956520372	NO
Jun	Jun	16476	Jun oncogene	chr4:94715726-94718913	Non_10hr_Leptin	Non_10hr_PBS	OK	19.5173	22.4048	0.199055	1.2588	0.04995	0.445518	1.14794617628187	NO
Pet117	Pet117	100048644	PET117 homolog (S. cerevisiae)	chr2:144194718-144233411	Non_10hr_Leptin	Non_10hr_PBS	OK	3.40776	3.91154	0.198916	0.104004	0.86915	0.985046	1.14783557991368	NO
Abcg1	Abcg1	11307	ATP-binding cassette, sub-family G (WHITE), member 1	chr17:31194638-31254926	Non_10hr_Leptin	Non_10hr_PBS	OK	9.42364	10.8168	0.198914	1.18293	0.04635	0.432152	1.14783398867679	NO
Ddit4	Ddit4	74747	DNA-damage-inducible transcript 4	chr10:59412422-59414518	Non_10hr_Leptin	Non_10hr_PBS	OK	35.7348	41.0139	0.198783	1.28966	0.0482	0.438814	1.14772976746464	NO
Pkd2l1	Pkd2l1	329064	polycystic kidney disease 2-like 1	chr19:44222126-44266932	Non_10hr_Leptin	Non_10hr_PBS	OK	0.445405	0.511199	0.198768	0.596995	0.3249	0.839772	1.14771783434189	NO
Itm2c	Itm2c	64294	integral membrane protein 2C	chr1:87791084-87805273	Non_10hr_Leptin	Non_10hr_PBS	OK	218.58	250.861	0.198725	1.3466	0.04205	0.413625	1.1476836267443	NO
Extl2	Extl2	58193	exostoses (multiple)-like 2	chr3:115710366-115731934	Non_10hr_Leptin	Non_10hr_PBS	OK	23.4675	26.9323	0.198674	1.12619	0.04545	0.427186	1.14764305626422	NO
Fkrp	Fkrp	243853	fukutin related protein	chr7:17394615-17426280	Non_10hr_Leptin	Non_10hr_PBS	OK	20.0912	23.0573	0.198659	0.665169	0.31025	0.828202	1.14763112404302	NO
Tyw1	Tyw1	100929	tRNA-yW synthesizing protein 1 homolog (S. cerevisiae)	chr5:130731488-130817437	Non_10hr_Leptin	Non_10hr_PBS	OK	3.59495	4.12564	0.198648	0.912824	0.1168	0.620058	1.14762237382632	NO
Zdhhc9	Zdhhc9	208884	zinc finger, DHHC domain containing 9	chrX:45525147-45561879	Non_10hr_Leptin	Non_10hr_PBS	OK	10.5622	12.1212	0.198615	1.1508	0.06335	0.495227	1.14759612357652	NO
Slc27a4	Slc27a4	26569	solute carrier family 27 (fatty acid transporter), member 4	chr2:29658199-29673042	Non_10hr_Leptin	Non_10hr_PBS	OK	16.275	18.6746	0.198421	1.20974	0.04965	0.443912	1.14744181606627	NO
Kcnip3	Kcnip3	56461	Kv channel interacting protein 3, calsenilin	chr2:127282233-127347106	Non_10hr_Leptin	Non_10hr_PBS	OK	24.8082	28.4621	0.198226	1.10829	0.0472	0.43596	1.1472867340656	NO
Ppp2r5a	Ppp2r5a	226849	protein phosphatase 2, regulatory subunit B (B56), alpha isoform	chr1:193149843-193220920	Non_10hr_Leptin	Non_10hr_PBS	OK	15.5397	17.8256	0.197999	0.724207	0.2077	0.746767	1.14710622911244	NO
Map3k10	Map3k10	269881	mitogen-activated protein kinase kinase kinase 10	chr7:28441395-28459617	Non_10hr_Leptin	Non_10hr_PBS	OK	41.9596	48.1314	0.197978	1.31023	0.0424	0.415195	1.14708953185155	NO
Rbks	Rbks	71336	ribokinase	chr5:31926811-31999983	Non_10hr_Leptin	Non_10hr_PBS	OK	2.72633	3.12701	0.197822	0.779075	0.2757	0.803505	1.14696550266489	NO
[truncated: 19,901 more rows]

## Sheet: isoforms
Select Differentially Expressed Transcripts Based on Three Criteria
Test Status OK
FDR (q-value) <= 0.05
Fold Change >= Threshold or <= 1/Threshold, where Threshold = 1.5
test_id	gene	Entrez GeneId	Description	locus	sample_1	sample_2	status	value_1	value_2	log2(fold_change)	test_stat	p_value	q_value	Fold Change	Diff Exp
NM_008117	Gh	14599	growth hormone	chr11:106161581-106163124	Non_10hr_Leptin	Non_10hr_PBS	OK	0.305621	33.088	6.75842	13.4669	5e-05	0.00578734	108.264766432339	YES
NR_002875	Gm1821	218963	ubiquitin pseudogene	chr14:46703701-46704632	Non_10hr_Leptin	Non_10hr_PBS	OK	6.88004	152.02	4.4657	24.5248	5e-05	0.00578734	22.0957960009389	YES
NM_010484	Slc6a4	15567	solute carrier family 6 (neurotransmitter transporter, serotonin), member 4	chr11:76812098-76845845	Non_10hr_Leptin	Non_10hr_PBS	OK	0.0978111	0.423024	2.11267	3.52011	5e-05	0.00578734	4.32490966713248	YES
NR_002445	BC002163	170658	NADH dehydrogenase Fe-S protein 5 pseudogene	chr16:42955692-42956192	Non_10hr_Leptin	Non_10hr_PBS	OK	4.24754	17.3273	2.02834	9.65934	5e-05	0.00578734	4.07935199977194	YES
NM_001013817	Sp140	434484	Sp140 nuclear body protein	chr1:87473474-87541611	Non_10hr_Leptin	Non_10hr_PBS	OK	0.878509	2.98693	1.76554	3.90587	5e-05	0.00578734	3.40001238127109	YES
NM_009630	Adora2a	11540	adenosine A2a receptor	chr10:74779687-74797533	Non_10hr_Leptin	Non_10hr_PBS	OK	3.25788	10.9178	1.74468	8.47053	5e-05	0.00578734	3.35120513514366	YES
NM_013697	Ttr	22139	transthyretin	chr18:20823750-20832827	Non_10hr_Leptin	Non_10hr_PBS	OK	9.59463	30.7448	1.68004	8.22011	5e-05	0.00578734	3.20436835308244	YES
NM_173391	Tph2	216343	tryptophan hydroxylase 2	chr10:114515696-114622078	Non_10hr_Leptin	Non_10hr_PBS	OK	0.817972	2.55855	1.6452	5.33448	5e-05	0.00578734	3.12791216315885	YES
NM_001113548	Adamtsl5	66548	ADAMTS-like 5	chr10:79803460-79811191	Non_10hr_Leptin	Non_10hr_PBS	OK	0.271082	0.787248	1.53809	2.92997	5e-05	0.00578734	2.90409772120029	YES
NM_010668	Krt2	16681	keratin 2	chr15:101641119-101648600	Non_10hr_Leptin	Non_10hr_PBS	OK	0.27508	0.732553	1.41308	3.57339	5e-05	0.00578734	2.66305089327598	YES
NM_172119	Dio3	107585	deiodinase, iodothyronine type III	chr12:111517439-111519307	Non_10hr_Leptin	Non_10hr_PBS	OK	0.207416	0.547706	1.40087	2.85217	0.00035	0.0290945	2.64060772843501	YES
NM_199223	Rtn4rl2	269295	reticulon 4 receptor-like 2	chr2:84712102-84726849	Non_10hr_Leptin	Non_10hr_PBS	OK	0.565912	1.46662	1.37385	3.79619	5e-05	0.00578734	2.59161246152764	YES
NM_008084	Gapdh	14433	glyceraldehyde-3-phosphate dehydrogenase	chr6:125111869-125115601	Non_10hr_Leptin	Non_10hr_PBS	OK	313.393	806.866	1.36436	9.12356	5e-05	0.00578734	2.57462086728288	YES
NM_016669	Crym	12971	crystallin, mu	chr7:127329897-127345502	Non_10hr_Leptin	Non_10hr_PBS	OK	15.9205	40.7111	1.35454	8.22604	5e-05	0.00578734	2.55715568933798	YES
NM_001039586	Glyctk	235582	glycerate kinase	chr9:106055190-106060469	Non_10hr_Leptin	Non_10hr_PBS	OK	0.459853	1.14968	1.32199	2.68455	0.0002	0.0188536	2.50010727568727	YES
NM_001146299	Sh3rf2	269016	SH3 domain containing ring finger 2	chr18:42213363-42318349	Non_10hr_Leptin	Non_10hr_PBS	OK	0.36277	0.890249	1.29515	3.14336	5e-05	0.00578734	2.45402509132979	YES
NM_144828	Ppp1r1b	19049	protein phosphatase 1, regulatory (inhibitor) subunit 1B	chr11:98210051-98219109	Non_10hr_Leptin	Non_10hr_PBS	OK	59.4617	145.136	1.28737	7.85402	5e-05	0.00578734	2.44082692563145	YES
NM_013488	Cd4	12504	CD4 antigen	chr6:124814710-124838227	Non_10hr_Leptin	Non_10hr_PBS	OK	0.857393	2.0465	1.25513	4.43693	5e-05	0.00578734	2.3868865566527	YES
NM_001199116	Slc29a1	63959	solute carrier family 29 (nucleoside transporters), member 1	chr17:45722148-45736552	Non_10hr_Leptin	Non_10hr_PBS	OK	2.80339	6.59054	1.23322	2.51025	0.0004	0.0323681	2.35091112553903	YES
NM_054042	Cd248	70445	CD248 antigen, endosialin	chr19:5068077-5070639	Non_10hr_Leptin	Non_10hr_PBS	OK	0.167013	0.381699	1.19248	2.43935	0.0006	0.0422031	2.28545276168172	YES
NM_001081971	Gm1337	383787	ankyrin repeat domain 63	chr2:118524838-118529699	Non_10hr_Leptin	Non_10hr_PBS	OK	2.04845	4.67116	1.18925	5.62366	5e-05	0.00578734	2.28034166425031	YES
NM_010076	Drd1a	13488	dopamine receptor D1A	chr13:54146552-54151027	Non_10hr_Leptin	Non_10hr_PBS	OK	2.27482	5.10865	1.16719	5.23481	5e-05	0.00578734	2.24573858387249	YES
NM_008427	Kcnj4	16520	potassium inwardly-rectifying channel, subfamily J, member 4	chr15:79314143-79335671	Non_10hr_Leptin	Non_10hr_PBS	OK	4.06177	8.97476	1.14376	5.75892	5e-05	0.00578734	2.20956136672873	YES
NM_009933	Col6a1	12833	collagen, type VI, alpha 1	chr10:76171536-76188789	Non_10hr_Leptin	Non_10hr_PBS	OK	0.863877	1.9038	1.13998	4.43829	5e-05	0.00578734	2.20377968066801	YES
NM_018781	Egr3	13655	early growth response 3	chr14:70477251-70479964	Non_10hr_Leptin	Non_10hr_PBS	OK	1.95925	4.30014	1.13408	4.88946	5e-05	0.00578734	2.19478557653892	YES
NM_028677	Ppih	66101	peptidyl prolyl isomerase H	chr4:118972614-118993128	Non_10hr_Leptin	Non_10hr_PBS	OK	5.64683	12.239	1.11597	2.21147	0.0001	0.0105103	2.16740686326226	YES
NM_001004435	Pik3r6	104709	phosphoinositide-3-kinase, regulatory subunit 6	chr11:68316520-68366200	Non_10hr_Leptin	Non_10hr_PBS	OK	0.160271	0.345774	1.10932	2.23881	0.0001	0.0105103	2.15743934568146	YES
NM_009937	Colq	382864	collagen-like tail subunit (single strand of homotrimer) of asymmetric acetylcholinesterase	chr14:32336269-32390569	Non_10hr_Leptin	Non_10hr_PBS	OK	0.190959	0.410888	1.10548	2.49211	0.00045	0.0345782	2.15170455684957	YES
NR_033602	Gm5779	544707	ribosomal protein, large, P0 pseudogene	chr10:74814799-74815706	Non_10hr_Leptin	Non_10hr_PBS	OK	1.15553	2.48289	1.10346	3.47748	5e-05	0.00578734	2.14869394015699	YES
NM_199058	Gpr6	140741	G protein-coupled receptor 6	chr10:40790298-40791390	Non_10hr_Leptin	Non_10hr_PBS	OK	1.7246	3.68318	1.09468	4.35393	5e-05	0.00578734	2.13565705966212	YES
NM_007699	Chrm4	12672	cholinergic receptor, muscarinic 4	chr2:91762345-91772439	Non_10hr_Leptin	Non_10hr_PBS	OK	1.62908	3.47857	1.09444	3.03776	5e-05	0.00578734	2.13530181129098	YES
NM_010577	Itga5	16402	integrin alpha 5 (fibronectin receptor alpha)	chr15:103174717-103197179	Non_10hr_Leptin	Non_10hr_PBS	OK	0.164188	0.34904	1.08804	2.65599	5e-05	0.00578734	2.12585028898538	YES
NM_146125	Itpka	228550	inositol 1,4,5-trisphosphate 3-kinase A	chr2:119568072-119576989	Non_10hr_Leptin	Non_10hr_PBS	OK	8.17765	17.359	1.08592	6.15335	5e-05	0.00578734	2.12272870556255	YES
NM_008091	Gata3	14462	GATA binding protein 3	chr2:9778704-9800227	Non_10hr_Leptin	Non_10hr_PBS	OK	0.693042	1.46835	1.08318	3.89831	5e-05	0.00578734	2.11870099576977	YES
NM_022427	Gpr88	64378	G-protein coupled receptor 88	chr3:115952571-115956402	Non_10hr_Leptin	Non_10hr_PBS	OK	10.6572	22.3625	1.06925	6.25125	5e-05	0.00578734	2.09834223864851	YES
NM_008413	Jak2	16452	Janus kinase 2	chr19:29326317-29387570	Non_10hr_Leptin	Non_10hr_PBS	OK	3.11059	6.49435	1.062	2.28784	5e-05	0.00578734	2.08782385484344	YES
NM_013460	Adra1d	11550	adrenergic receptor, alpha 1d	chr2:131371092-131388021	Non_10hr_Leptin	Non_10hr_PBS	OK	0.942539	1.95845	1.05509	4.00916	5e-05	0.00578734	2.07784782544483	YES
NM_001013390	Scn4b	399548	sodium channel, type IV, beta	chr9:44947124-44962144	Non_10hr_Leptin	Non_10hr_PBS	OK	14.5663	30.078	1.04607	6.23425	5e-05	0.00578734	2.06489725797579	YES
NM_023653	Wnt2	22413	wingless-related MMTV integration site 2	chr6:17938939-17980445	Non_10hr_Leptin	Non_10hr_PBS	OK	0.40786	0.84169	1.04521	2.7687	0.0001	0.0105103	2.06366672594358	YES
NM_153565	Pcsk9	100102	proprotein convertase subtilisin/kexin type 9	chr4:106114938-106136930	Non_10hr_Leptin	Non_10hr_PBS	OK	0.18365	0.376789	1.0368	2.46005	0.0002	0.0188536	2.05167184884724	YES
NM_001164433	Mical1	171580	microtubule associated monooxygenase, calponin and LIM domain containing 1	chr10:41196119-41206836	Non_10hr_Leptin	Non_10hr_PBS	OK	0.583526	1.19002	1.02812	1.92089	0.00075	0.0495162	2.03936498855291	YES
NM_001100618	Gm16378	100043225	eukaryotic translation initiation factor 1 pseudogene	chr8:125365477-125366173	Non_10hr_Leptin	Non_10hr_PBS	OK	1.19843	2.4406	1.02609	3.25076	0.0006	0.0422031	2.03649743888786	YES
NM_001025388	Gm5506	433182	predicted gene 5506	chr18:48204988-48208037	Non_10hr_Leptin	Non_10hr_PBS	OK	3.07473	6.23088	1.01898	3.73523	5e-05	0.00578734	2.02648570706636	YES
NM_010895	Neurod2	18013	neurogenic differentiation 2	chr11:98186730-98190959	Non_10hr_Leptin	Non_10hr_PBS	OK	1.08555	2.18953	1.0122	4.0755	5e-05	0.00578734	2.01698450383317	YES
NM_009263	Spp1	20750	secreted phosphoprotein 1	chr5:104864136-104870069	Non_10hr_Leptin	Non_10hr_PBS	OK	5.14115	10.3087	1.00369	4.96984	5e-05	0.00578734	2.00512197366981	YES
NM_001110196	Rnf146	68031	ring finger protein 146	chr10:29032971-29082248	Non_10hr_Leptin	Non_10hr_PBS	OK	6.31864	12.5755	0.99293	2.44403	5e-05	0.00578734	1.9902228750812	YES
NM_011703	Vipr1	22354	vasoactive intestinal peptide receptor 1	chr9:121551833-121582072	Non_10hr_Leptin	Non_10hr_PBS	OK	0.309799	0.608388	0.973659	3.04695	5e-05	0.00578734	1.96381496209948	YES
NM_001081194	Kcnh4	380728	potassium voltage-gated channel, subfamily H (eag-related), member 4	chr11:100601691-100621092	Non_10hr_Leptin	Non_10hr_PBS	OK	0.579129	1.12588	0.95909	3.43014	5e-05	0.00578734	1.94408325040406	YES
NM_001111140	Lrrc10b	278795	leucine rich repeat containing 10B	chr19:10530578-10531937	Non_10hr_Leptin	Non_10hr_PBS	OK	5.34147	10.3172	0.949743	5.27693	5e-05	0.00578734	1.93152854697426	YES
NM_011658	Twist1	22160	twist basic helix-loop-helix transcription factor 1	chr12:34642535-34644696	Non_10hr_Leptin	Non_10hr_PBS	OK	0.517382	0.990129	0.936388	2.65473	0.0004	0.0323681	1.91373092789297	YES
NM_153589	Ano2	243634	anoctamin 2	chr6:125640436-125990146	Non_10hr_Leptin	Non_10hr_PBS	OK	0.344091	0.657882	0.93504	2.7698	5e-05	0.00578734	1.91194364478648	YES
NM_181819	Wfikkn2	278507	WAP, follistatin/kazal, immunoglobulin, kunitz and netrin domain containing 2	chr11:94097265-94103893	Non_10hr_Leptin	Non_10hr_PBS	OK	0.237118	0.451022	0.927589	2.32974	0.0005	0.0376296	1.9020946001203	YES
NM_201255	Krt9	107656	keratin 9	chr11:100048094-100054560	Non_10hr_Leptin	Non_10hr_PBS	OK	0.894666	1.69995	0.92607	3.18854	5e-05	0.00578734	1.90009295659849	YES
NM_198092	Usp2	53376	ubiquitin specific peptidase 2	chr9:43875103-43903710	Non_10hr_Leptin	Non_10hr_PBS	OK	2.17336	4.08564	0.910633	2.08063	0.00035	0.0290945	1.87987013339568	YES
NM_145495	Rin1	225870	Ras and Rab interactor 1	chr19:5050807-5057071	Non_10hr_Leptin	Non_10hr_PBS	OK	2.36822	4.36256	0.88137	4.267	5e-05	0.00578734	1.84212377310616	YES
NM_001079908	Fgfr1	14182	fibroblast growth factor receptor 1	chr8:26629243-26686186	Non_10hr_Leptin	Non_10hr_PBS	OK	4.01533	7.26866	0.856173	2.42907	5e-05	0.00578734	1.81022998550649	YES
NM_001013741	Ddn	13199	dendrin	chr15:98634212-98638356	Non_10hr_Leptin	Non_10hr_PBS	OK	29.071	52.1536	0.843186	5.32438	5e-05	0.00578734	1.79400759751821	YES
NM_007494	Ass1	11898	argininosuccinate synthetase 1	chr2:31325789-31376190	Non_10hr_Leptin	Non_10hr_PBS	OK	23.0154	41.0963	0.836408	5.08724	5e-05	0.00578734	1.78559884613302	YES
NM_029529	Slc35d3	76157	solute carrier family 35, member D3	chr10:19567722-19571265	Non_10hr_Leptin	Non_10hr_PBS	OK	1.43995	2.57092	0.836268	3.5752	5e-05	0.00578734	1.78542557894732	YES
NM_009109	Ryr1	20190	ryanodine receptor 1, skeletal muscle	chr7:29788358-29910170	Non_10hr_Leptin	Non_10hr_PBS	OK	0.427023	0.757358	0.82666	3.65244	5e-05	0.00578734	1.77357458265264	YES
NM_028755	Arpp21	74100	cyclic AMP-regulated phosphoprotein, 21	chr9:111967594-112251429	Non_10hr_Leptin	Non_10hr_PBS	OK	23.7649	42.1024	0.825074	2.14348	0.00025	0.0227463	1.77162590768944	YES
NM_011934	Esrrb	26380	estrogen related receptor, beta	chr12:87702066-87862578	Non_10hr_Leptin	Non_10hr_PBS	OK	1.05171	1.85101	0.815581	2.22489	0.0005	0.0376296	1.76000679646116	YES
NM_001199301	Cacng5	140723	calcium channel, voltage-dependent, gamma subunit 5	chr11:107735918-107776369	Non_10hr_Leptin	Non_10hr_PBS	OK	3.65201	6.40638	0.810817	2.23084	0.00015	0.0146695	1.75420456963543	YES
NM_173403	Slc10a4	231290	solute carrier family 10 (sodium/bile acid cotransporter family), member 4	chr5:73398142-73404194	Non_10hr_Leptin	Non_10hr_PBS	OK	2.69097	4.67275	0.796146	3.76985	5e-05	0.00578734	1.73645617478702	YES
NM_001002927	Penk	18619	preproenkephalin	chr4:4060682-4065592	Non_10hr_Leptin	Non_10hr_PBS	OK	51.2858	88.7364	0.790965	5.00821	5e-05	0.00578734	1.7302314049851	YES
NM_027997	Serpina9	71907	serine (or cysteine) peptidase inhibitor, clade A (alpha-1 antiproteinase, antitrypsin), member 9	chr12:105234829-105251862	Non_10hr_Leptin	Non_10hr_PBS	OK	0.717246	1.23575	0.78485	2.2978	0.00055	0.0397565	1.72291317524973	YES
NM_182993	Slc17a7	72961	solute carrier family 17 (sodium-dependent inorganic phosphate cotransporter), member 7	chr7:52419290-52431509	Non_10hr_Leptin	Non_10hr_PBS	OK	22.2235	38.2673	0.784025	4.9603	5e-05	0.00578734	1.72192821516146	YES
NM_008241	Foxg1	15228	forkhead box G1	chr12:50483869-50487854	Non_10hr_Leptin	Non_10hr_PBS	OK	6.76712	11.6277	0.780956	3.93222	5e-05	0.00578734	1.71826910450628	YES
NM_009717	Neurod6	11922	neurogenic differentiation 6	chr6:55627812-55631257	Non_10hr_Leptin	Non_10hr_PBS	OK	1.16101	1.98936	0.776921	2.83287	5e-05	0.00578734	1.71347007969874	YES
NM_001030274	Ndufs5	595136	NADH dehydrogenase (ubiquinone) Fe-S protein 5	chr4:123389952-123395429	Non_10hr_Leptin	Non_10hr_PBS	OK	100.084	171.365	0.77586	4.14635	5e-05	0.00578734	1.71221040709655	YES
NM_178396	Car12	76459	carbonic anyhydrase 12	chr9:66561492-66614652	Non_10hr_Leptin	Non_10hr_PBS	OK	0.981143	1.6623	0.760648	2.9262	5e-05	0.00578734	1.69425144276373	YES
NM_023119	Eno1	13806	enolase 1, alpha non-neuron	chr4:149611305-149622982	Non_10hr_Leptin	Non_10hr_PBS	OK	145.153	242.99	0.743324	4.24107	5e-05	0.00578734	1.67402839592662	YES
NM_011154	Ppp2r3d	19054	protein phosphatase 2 (formerly 2A), regulatory subunit B'', delta	chr9_random:46928-56293	Non_10hr_Leptin	Non_10hr_PBS	OK	3.96539	6.62585	0.740641	2.2739	0.00035	0.0290945	1.67091807512391	YES
NM_172892	Slc13a4	243755	solute carrier family 13 (sodium/sulfate symporters), member 4	chr6:35217952-35258126	Non_10hr_Leptin	Non_10hr_PBS	OK	1.51206	2.52625	0.740481	3.22309	5e-05	0.00578734	1.6707327746549	YES
NM_010133	En1	13798	engrailed 1	chr1:122499063-122504568	Non_10hr_Leptin	Non_10hr_PBS	OK	1.89569	3.16271	0.738442	3.3192	5e-05	0.00578734	1.66837315059878	YES
NM_139142	Slc6a20a	102680	solute carrier family 6 (neurotransmitter transporter), member 20A	chr9:123546024-123587950	Non_10hr_Leptin	Non_10hr_PBS	OK	1.37928	2.29465	0.734361	2.80814	5e-05	0.00578734	1.66366043598684	YES
NM_012011	Eif2s3y	26908	eukaryotic translation initiation factor 2, subunit 3, structural gene Y-linked	chrY:347054-365037	Non_10hr_Leptin	Non_10hr_PBS	OK	4.87752	8.1101	0.73357	3.56619	5e-05	0.00578734	1.66274853521927	YES
NM_001081134	Kcng1	241794	potassium voltage-gated channel, subfamily G, member 1	chr2:168087197-168094831	Non_10hr_Leptin	Non_10hr_PBS	OK	1.04434	1.73617	0.733318	2.76163	0.0001	0.0105103	1.66245812315988	YES
NM_010020	Slc6a3	13162	solute carrier family 6 (neurotransmitter transporter, dopamine), member 3	chr13:73674194-73716120	Non_10hr_Leptin	Non_10hr_PBS	OK	8.12545	13.4396	0.725972	4.1579	5e-05	0.00578734	1.65401463525875	YES
NM_028001	Jsrp1	71912	junctional sarcoplasmic reticulum protein 1	chr10:80271245-80276240	Non_10hr_Leptin	Non_10hr_PBS	OK	1.14795	1.89506	0.723179	2.50441	0.00075	0.0495162	1.65081562653664	YES
NM_025734	Kcng4	66733	potassium voltage-gated channel, subfamily G, member 4	chr8:122147753-122159580	Non_10hr_Leptin	Non_10hr_PBS	OK	3.14652	5.18112	0.719507	3.62652	5e-05	0.00578734	1.64661925308343	YES
NM_008509	Lpl	16956	lipoprotein lipase	chr8:71404453-71430831	Non_10hr_Leptin	Non_10hr_PBS	OK	1.05777	1.74159	0.719379	2.76379	5e-05	0.00578734	1.64647316682905	YES
NM_183022	Accn4	241118	acid-sensing (proton-gated) ion channel family member 4	chr1:75447084-75470915	Non_10hr_Leptin	Non_10hr_PBS	OK	3.78792	6.22174	0.715912	3.59194	5e-05	0.00578734	1.64252120966126	YES
NM_198411	Inf2	70435	inverted formin, FH2 and WH2 domain containing	chr12:113826994-113853768	Non_10hr_Leptin	Non_10hr_PBS	OK	11.037	17.8671	0.694963	4.1377	5e-05	0.00578734	1.61884291499554	YES
NM_010545	Cd74	16149	CD74 antigen (invariant polypeptide of major histocompatibility complex, class II antigen-associated)	chr18:60963502-60972306	Non_10hr_Leptin	Non_10hr_PBS	OK	2.25108	3.63651	0.691939	1.9208	0.00065	0.0448574	1.6154532492164	YES
NM_008342	Igfbp2	16008	insulin-like growth factor binding protein 2	chr1:72871076-72899045	Non_10hr_Leptin	Non_10hr_PBS	OK	5.08032	8.19544	0.689902	3.50975	5e-05	0.00578734	1.61317393435985	YES
NM_020596	Egr4	13656	early growth response 4	chr6:85461115-85463536	Non_10hr_Leptin	Non_10hr_PBS	OK	1.8642	3.00121	0.686986	3.16407	5e-05	0.00578734	1.6099166524378	YES
NM_033567	Cecr6	94047	cat eye syndrome chromosome region, candidate 6	chr6:120438956-120443825	Non_10hr_Leptin	Non_10hr_PBS	OK	1.74233	2.79778	0.683262	3.37434	5e-05	0.00578734	1.60576636545061	YES
NM_026020	Rplp2	67186	ribosomal protein, large P2	chr7:148633548-148637241	Non_10hr_Leptin	Non_10hr_PBS	OK	299.789	481.246	0.682827	7.37965	5e-05	0.00578734	1.60528226932982	YES
NM_207233	C1ql2	226359	complement component 1, q subcomponent-like 2	chr1:122237158-122239751	Non_10hr_Leptin	Non_10hr_PBS	OK	6.07143	9.74151	0.682108	3.77361	5e-05	0.00578734	1.60448243959708	YES
NM_001114116	Syt3	20981	synaptotagmin III	chr7:51639495-51655400	Non_10hr_Leptin	Non_10hr_PBS	OK	10.5222	16.8803	0.681909	2.57639	5e-05	0.00578734	1.60426113850679	YES
NM_001033212	Rprml	104582	reprimo-like	chr11:103510822-103511894	Non_10hr_Leptin	Non_10hr_PBS	OK	11.6892	18.5406	0.665504	4.24442	5e-05	0.00578734	1.58612228220319	YES
NM_012008	Ddx3y	26900	DEAD (Asp-Glu-Ala-Asp) box polypeptide 3, Y-linked	chrY:597157-623056	Non_10hr_Leptin	Non_10hr_PBS	OK	6.6755	10.5763	0.663885	3.67004	5e-05	0.00578734	1.58434332575878	YES
NM_009484	Uty	22290	ubiquitously transcribed tetratricopeptide repeat gene, Y chromosome	chrY:433586-582181	Non_10hr_Leptin	Non_10hr_PBS	OK	0.999993	1.5786	0.658652	2.72461	5e-05	0.00578734	1.57860694345265	YES
NM_008766	Slc22a6	18399	solute carrier family 22 (organic anion transporter), member 6	chr19:8692485-8702789	Non_10hr_Leptin	Non_10hr_PBS	OK	0.458574	0.720557	0.651956	2.14043	0.0004	0.0323681	1.57129711043725	YES
NM_011527	Tal1	21349	T cell acute lymphocytic leukemia 1	chr4:114732131-114744360	Non_10hr_Leptin	Non_10hr_PBS	OK	1.09376	1.71221	0.646567	2.65881	5e-05	0.00578734	1.56543868261476	YES
NM_021399	Bcl11b	58208	B cell leukemia/lymphoma 11B	chr12:109148612-109241624	Non_10hr_Leptin	Non_10hr_PBS	OK	3.06732	4.7755	0.638675	2.30241	0.0003	0.0258792	1.55689861565283	YES
NM_030113	Arhgap10	78514	Rho GTPase activating protein 10	chr8:79774264-80042477	Non_10hr_Leptin	Non_10hr_PBS	OK	1.3959	2.16694	0.634459	2.46658	5e-05	0.00578734	1.55235551897223	YES
NM_029935	Chst15	77590	carbohydrate (N-acetylgalactosamine 4-sulfate 6-O) sulfotransferase 15	chr7:139427937-139509974	Non_10hr_Leptin	Non_10hr_PBS	OK	2.33426	3.61608	0.631463	3.0003	5e-05	0.00578734	1.5491351354546	YES
NM_008319	Icam5	15898	intercellular adhesion molecule 5, telencephalin	chr9:20836481-20843480	Non_10hr_Leptin	Non_10hr_PBS	OK	9.39137	14.4616	0.622816	3.53911	5e-05	0.00578734	1.53987794132978	YES
NM_001162366	Ptk2b	19229	PTK2 protein tyrosine kinase 2 beta	chr14:66772093-66899889	Non_10hr_Leptin	Non_10hr_PBS	OK	21.8745	33.6549	0.621568	3.26539	5e-05	0.00578734	1.53854644947209	YES
NM_011773	Slc30a3	22784	solute carrier family 30 (zinc transporter), member 3	chr5:31388478-31395900	Non_10hr_Leptin	Non_10hr_PBS	OK	3.47438	5.34278	0.620835	2.99554	5e-05	0.00578734	1.53776494813535	YES
NM_011268	Rgs9	19739	regulator of G-protein signaling 9	chr11:109086668-109159495	Non_10hr_Leptin	Non_10hr_PBS	OK	13.192	20.25	0.618262	2.35195	0.0001	0.0105103	1.53502483820203	YES
NM_028096	2010300C02Rik	72097	RIKEN cDNA 2010300C02 gene	chr1:37668520-37776656	Non_10hr_Leptin	Non_10hr_PBS	OK	12.2546	18.7064	0.610205	3.52932	5e-05	0.00578734	1.5264760984345	YES
NM_011141	Pou3f1	18991	POU domain, class 3, transcription factor 1	chr4:124334888-124337899	Non_10hr_Leptin	Non_10hr_PBS	OK	5.52075	8.39308	0.604337	3.61024	5e-05	0.00578734	1.5202799380307	YES
NM_175696	C530028O21Rik	319352	PILR alpha associated neural protein	chr6:124946737-124953117	Non_10hr_Leptin	Non_10hr_PBS	OK	24.5762	37.285	0.601335	2.03749	0.00055	0.0397565	1.51711978622324	YES
NM_011851	Nt5e	23959	5' nucleotidase, ecto	chr9:88222446-88266927	Non_10hr_Leptin	Non_10hr_PBS	OK	1.05708	1.59729	0.595538	2.28246	0.00015	0.0146695	1.51103596574217	YES
NM_026200	Kcnv1	67498	potassium channel, subfamily V, member 1	chr15:44937829-44946480	Non_10hr_Leptin	Non_10hr_PBS	OK	1.14131	1.71877	0.590683	2.42701	5e-05	0.00578734	1.50595952931934	YES
NM_001013758	Lingo3	237403	leucine rich repeat and Ig domain containing 3	chr10:80295547-80306784	Non_10hr_Leptin	Non_10hr_PBS	OK	4.12243	6.20277	0.589418	3.14888	5e-05	0.00578734	1.50463963578955	YES
NM_028266	Col16a1	107581	collagen, type XVI, alpha 1	chr4:129725083-129776521	Non_10hr_Leptin	Non_10hr_PBS	OK	0.857609	1.28958	0.58851	2.34105	0.0001	0.0105103	1.50369294719017	YES
NM_023048	Asb4	65255	ankyrin repeat and SOCS box-containing 4	chr6:5333385-5383021	Non_10hr_Leptin	Non_10hr_PBS	OK	11.8415	7.8833	-0.586986	-3.3062	5e-05	0.00578734	0.665732266893053	YES
NM_019536	Dnahc10	56087	dynein, axonemal, heavy chain 10	chr5:125205454-125314678	Non_10hr_Leptin	Non_10hr_PBS	OK	0.325283	0.215978	-0.590813	-2.11876	0.00045	0.0345782	0.663968636247597	YES
NM_001111279	Wdfy1	69368	WD repeat and FYVE domain containing 1	chr1:79698836-79758344	Non_10hr_Leptin	Non_10hr_PBS	OK	19.7483	13.0979	-0.592393	-3.28094	5e-05	0.00578734	0.663241874063884	YES
NM_008895	Pomc	18976	pro-opiomelanocortin-alpha	chr12:3954950-3960618	Non_10hr_Leptin	Non_10hr_PBS	OK	28.0623	18.5499	-0.597222	-3.88341	5e-05	0.00578734	0.661025577005465	YES
NM_013588	Lrrc23	16977	leucine rich repeat containing 23	chr6:124719880-124729736	Non_10hr_Leptin	Non_10hr_PBS	OK	5.39576	3.56307	-0.598706	-2.71583	5e-05	0.00578734	0.660345975580507	YES
NM_029335	1700026D08Rik	75556	RIKEN cDNA 1700026D08 gene	chr7:90924126-90943349	Non_10hr_Leptin	Non_10hr_PBS	OK	3.43883	2.25662	-0.607758	-2.4116	0.0003	0.0258792	0.656215692746302	YES
NM_029283	Fam183b	75429	family with sequence similarity 183, member B	chr11:58606303-58615462	Non_10hr_Leptin	Non_10hr_PBS	OK	24.8126	16.2301	-0.612402	-1.94663	0.00055	0.0397565	0.654106746648315	YES
NM_013757	Sytl4	27359	synaptotagmin-like 4	chrX:130470923-130516322	Non_10hr_Leptin	Non_10hr_PBS	OK	6.02258	3.90079	-0.626618	-3.16647	5e-05	0.00578734	0.647692974310003	YES
NM_177629	AU021034	219170	family with sequence similarity 216, member B	chr14:78480830-78488814	Non_10hr_Leptin	Non_10hr_PBS	OK	2.01303	1.28945	-0.642609	-2.41495	0.0003	0.0258792	0.640553510305127	YES
NM_021892	Npvf	60531	neuropeptide VF precursor	chr6:50600869-50604392	Non_10hr_Leptin	Non_10hr_PBS	OK	6.90405	4.36518	-0.661403	-3.01264	0.00055	0.0397565	0.632263131190036	YES
NR_015605	2900052N01Rik	73040	RIKEN cDNA 2900052N01 gene	chr9:46721685-46735449	Non_10hr_Leptin	Non_10hr_PBS	OK	17.3271	10.7472	-0.689068	-3.78154	5e-05	0.00578734	0.620254413092059	YES
NM_001039146	Vmn1r90	627280	vomeronasal 1 receptor 90	chr7:15146519-15208415	Non_10hr_Leptin	Non_10hr_PBS	OK	0.503034	0.30239	-0.734242	-2.1055	0.0006	0.0422031	0.601133780838641	YES
NM_001166030	Mylk4	238564	myosin light chain kinase family, member 4	chr13:32792695-32873648	Non_10hr_Leptin	Non_10hr_PBS	OK	0.387383	0.23081	-0.747053	-2.20969	0.00055	0.0397565	0.595819398386547	YES
NM_027808	Alpk1	71481	alpha-kinase 1	chr3:127373227-127483445	Non_10hr_Leptin	Non_10hr_PBS	OK	1.63736	0.971637	-0.752886	-3.0505	5e-05	0.00578734	0.593415287926927	YES
NM_007427	Agrp	11604	agouti related protein	chr8:108090597-108092198	Non_10hr_Leptin	Non_10hr_PBS	OK	6.44005	3.81148	-0.756721	-3.31366	0.0001	0.0105103	0.591839954592552	YES
NM_175204	Psmb11	73902	proteasome (prosome, macropain) subunit, beta type, 11	chr14:55244146-55248393	Non_10hr_Leptin	Non_10hr_PBS	OK	0.464445	0.269136	-0.787173	-2.23444	0.00065	0.0448574	0.579478483934983	YES
NR_033388	Gm3002	100040852	alpha-takusan pseudogene	chr14:3920623-3936392	Non_10hr_Leptin	Non_10hr_PBS	OK	18.2586	10.3312	-0.821564	-4.48486	5e-05	0.00578734	0.565828205756705	YES
NM_173421	BC030476	239368	cDNA sequence BC030476	chr15:34383066-34403647	Non_10hr_Leptin	Non_10hr_PBS	OK	0.948414	0.524119	-0.855622	-2.48071	0.0001	0.0105103	0.552627017035564	YES
NM_001024712	Gm3696	100042149	predicted gene 3696	chr14:7915538-7937971	Non_10hr_Leptin	Non_10hr_PBS	OK	3.79274	1.94512	-0.963381	-3.85118	5e-05	0.00578734	0.512853615745611	YES
NM_001029930	ENSMUSG00000068790	545007	predicted gene 5796	chr14:4126976-4144402	Non_10hr_Leptin	Non_10hr_PBS	OK	4.29156	2.19935	-0.964423	-3.89464	5e-05	0.00578734	0.512483336155277	YES
NM_007933	Eno3	13808	enolase 3, beta muscle	chr11:70470714-70476015	Non_10hr_Leptin	Non_10hr_PBS	OK	5.64843	2.89082	-0.966372	-2.07979	0.0002	0.0188536	0.51179146738471	YES
NM_001177715	Gm2897	100040671	predicted gene 2897	chr14:3049285-3077025	Non_10hr_Leptin	Non_10hr_PBS	OK	8.61579	4.33915	-0.989571	-3.86634	5e-05	0.00578734	0.503627511511988	YES
NR_033599	Gm6682	626534	tubulin, alpha 1C pseudogene	chr12:4788975-4790318	Non_10hr_Leptin	Non_10hr_PBS	OK	4.48983	2.2298	-1.00975	-3.91396	5e-05	0.00578734	0.496632300082078	YES
NM_011848	Nek3	23954	NIMA (never in mitosis gene a)-related expressed kinase 3	chr8:23238754-23276907	Non_10hr_Leptin	Non_10hr_PBS	OK	1.59237	0.781908	-1.0261	-2.2964	0.0005	0.0376296	0.49103576044678	YES
NM_008370	Il5ra	16192	interleukin 5 receptor, alpha	chr6:106660372-106699031	Non_10hr_Leptin	Non_10hr_PBS	OK	0.524864	0.256924	-1.0306	-2.66929	5e-05	0.00578734	0.489506526413125	YES
NM_177624	Sntn	218739	sentan, cilia apical structure protein	chr14:14503389-14515662	Non_10hr_Leptin	Non_10hr_PBS	OK	1.2146	0.592464	-1.03568	-2.68644	0.00045	0.0345782	0.487785913143299	YES
NM_001025085	Gm5797	545013	predicted gene 5797	chr14:8156501-8164909	Non_10hr_Leptin	Non_10hr_PBS	OK	2.0154	0.972118	-1.05186	-3.00853	5e-05	0.00578734	0.48234589715886	YES
NM_001164727	Gm10406	100038847	predicted gene 10406	chr14:7838628-7859963	Non_10hr_Leptin	Non_10hr_PBS	OK	22.2717	10.3991	-1.09874	-5.81798	5e-05	0.00578734	0.466924113130049	YES
NM_001159769	Nr5a2	26424	nuclear receptor subfamily 5, group A, member 2	chr1:138740160-138857025	Non_10hr_Leptin	Non_10hr_PBS	OK	0.390432	0.178739	-1.12722	-2.47448	5e-05	0.00578734	0.457797027327876	YES
NM_001081294	Prr19	623131	proline rich 19	chr7:26086377-26089152	Non_10hr_Leptin	Non_10hr_PBS	OK	1.00665	0.38816	-1.37484	-3.20868	5e-05	0.00578734	0.385595467886563	YES
NM_030554	Rab27b	80718	RAB27b, member RAS oncogene family	chr18:70138784-70301244	Non_10hr_Leptin	Non_10hr_PBS	OK	2.06282	0.780349	-1.40243	-2.21216	0.00055	0.0397565	0.378291430433294	YES
NM_147027	Olfr31	18330	olfactory receptor 31	chr14:15160626-15161580	Non_10hr_Leptin	Non_10hr_PBS	OK	1.36526	0.514547	-1.4078	-3.46425	0.0003	0.0258792	0.376885971257917	YES
NM_001177391	Gm6788	627788	dynein family member	chr19:28837349-28838039	Non_10hr_Leptin	Non_10hr_PBS	OK	1.50414	0.53551	-1.48995	-3.31069	0.00055	0.0397565	0.356024887567805	YES
NM_001195765	Gm13611	100504319	60S ribosomal protein L36 pseudogene	chr2:32127324-32127757	Non_10hr_Leptin	Non_10hr_PBS	OK	5.4641	1.94379	-1.49111	-5.83984	5e-05	0.00578734	0.355738740551029	YES
NM_027944	1700007B14Rik	71831	RIKEN cDNA 1700007B14 gene	chr8:77972592-78508406	Non_10hr_Leptin	Non_10hr_PBS	OK	0.675205	0.233522	-1.53177	-2.83889	5e-05	0.00578734	0.345852790041734	YES
NM_008873	Plau	18792	plasminogen activator, urokinase	chr14:21655883-21662610	Non_10hr_Leptin	Non_10hr_PBS	OK	1.38396	0.42031	-1.71928	-4.91535	5e-05	0.00578734	0.30370024974395	YES
NM_009253	Serpina3m	20717	serine (or cysteine) peptidase inhibitor, clade A, member 3M	chr12:105625373-105632467	Non_10hr_Leptin	Non_10hr_PBS	OK	0.469607	0.11103	-2.0805	-2.91141	0.0002	0.0188536	0.236432456235207	YES
NM_172492	Lrtm2	211187	leucine-rich repeats and transmembrane domains 2	chr6:119186543-119302425	Non_10hr_Leptin	Non_10hr_PBS	OK	11.6195	17.3935	0.581993	2.13602	0.00025	0.0227463	1.49691572369468	NO
NM_001122737	Igf2	16002	insulin-like growth factor 2	chr7:149836672-149856261	Non_10hr_Leptin	Non_10hr_PBS	OK	11.4624	17.1306	0.579657	2.52981	0.0001	0.0105103	1.49449389124371	NO
NM_007418	Adra2c	11553	adrenergic receptor, alpha 2c	chr5:35621214-35624412	Non_10hr_Leptin	Non_10hr_PBS	OK	3.22957	4.82502	0.579192	3.22553	5e-05	0.00578734	1.49401227339824	NO
NM_009307	Syt2	20980	synaptotagmin II	chr1:136543257-136645994	Non_10hr_Leptin	Non_10hr_PBS	OK	6.08253	9.07586	0.577363	3.1647	5e-05	0.00578734	1.49211941525004	NO
NM_021344	Tesc	57816	tescalcin	chr5:118477832-118511879	Non_10hr_Leptin	Non_10hr_PBS	OK	20.8841	31.1546	0.577039	3.69808	5e-05	0.00578734	1.49178435316501	NO
NM_019518	Grasp	56149	GRP1 (general receptor for phosphoinositides 1)-associated scaffold protein	chr15:101054637-101063187	Non_10hr_Leptin	Non_10hr_PBS	OK	4.59473	6.85424	0.577017	3.00219	5e-05	0.00578734	1.49176160476386	NO
NM_001033537	Pgap3	320655	post-GPI attachment to proteins 3	chr11:98249985-98261804	Non_10hr_Leptin	Non_10hr_PBS	OK	1.32532	1.96945	0.57145	2.25471	0.0005	0.0376296	1.48601636100269	NO
NM_001081401	Adamts3	330119	a disintegrin-like and metallopeptidase (reprolysin type) with thrombospondin type 1 motif, 3	chr5:90102865-90312359	Non_10hr_Leptin	Non_10hr_PBS	OK	1.37155	2.03755	0.571036	2.07702	0.0002	0.0188536	1.4855899905688	NO
NM_028775	Cyp2s1	74134	cytochrome P450, family 2, subfamily s, polypeptide 1	chr7:26587494-26601549	Non_10hr_Leptin	Non_10hr_PBS	OK	1.62462	2.4107	0.569352	2.36094	0.0003	0.0258792	1.48385693267741	NO
NM_009926	Col11a2	12815	collagen, type XI, alpha 2	chr17:34176381-34203187	Non_10hr_Leptin	Non_10hr_PBS	OK	0.745728	1.10655	0.569351	2.27113	0.00045	0.0345782	1.48385590414651	NO
NM_011419	Kdm5d	20592	lysine (K)-specific demethylase 5D	chrY:234230-280254	Non_10hr_Leptin	Non_10hr_PBS	OK	1.24106	1.8407	0.568675	2.46005	0.00015	0.0146695	1.48316078037289	NO
NM_011618	Tnnt1	21955	troponin T1, skeletal, slow	chr7:4456264-4467577	Non_10hr_Leptin	Non_10hr_PBS	OK	39.8715	59.0799	0.567307	3.7838	5e-05	0.00578734	1.48175507630062	NO
NM_021355	Fmod	14264	fibromodulin	chr1:135934091-135944854	Non_10hr_Leptin	Non_10hr_PBS	OK	1.87174	2.7731	0.567118	2.43905	0.0001	0.0105103	1.48156097196241	NO
NM_011866	Pde10a	23984	phosphodiesterase 10A	chr17:8994609-9179513	Non_10hr_Leptin	Non_10hr_PBS	OK	14.2326	21.0449	0.564265	3.28474	5e-05	0.00578734	1.47863400774424	NO
NM_010077	Drd2	13489	dopamine receptor D2	chr9:49148766-49215319	Non_10hr_Leptin	Non_10hr_PBS	OK	10.0329	14.8304	0.563819	3.23983	5e-05	0.00578734	1.47817696809021	NO
NM_019449	Unc93b1	54445	unc-93 homolog B1 (C. elegans)	chr19:3935185-3949340	Non_10hr_Leptin	Non_10hr_PBS	OK	1.78513	2.62744	0.557628	2.15817	0.00025	0.0227463	1.47184729630365	NO
NM_029530	6330527O06Rik	76161	lysosomal-associated membrane protein family, member 5	chr2:135883662-135895653	Non_10hr_Leptin	Non_10hr_PBS	OK	5.97756	8.79516	0.557153	2.8705	5e-05	0.00578734	1.47136277783892	NO
NM_021286	Sez6	20370	seizure related gene 6	chr11:77744444-77792544	Non_10hr_Leptin	Non_10hr_PBS	OK	15.9648	23.4677	0.555777	3.36107	5e-05	0.00578734	1.46996010441714	NO
NM_026376	Plxnd1	67784	plexin D1	chr6:115904828-115945023	Non_10hr_Leptin	Non_10hr_PBS	OK	1.70523	2.50486	0.554762	2.80466	5e-05	0.00578734	1.46892628594593	NO
NM_001167861	Wipf3	330319	WAS/WASL interacting protein family, member 3	chr6:54402876-54453762	Non_10hr_Leptin	Non_10hr_PBS	OK	7.0253	10.3038	0.552549	2.0221	0.0004	0.0323681	1.46667477620458	NO
NM_010319	Gng7	14708	guanine nucleotide binding protein (G protein), gamma 7	chr10:80411368-80477670	Non_10hr_Leptin	Non_10hr_PBS	OK	30.2173	44.2715	0.551003	2.63086	5e-05	0.00578734	1.46510392120613	NO
NM_029947	Prdm8	77630	PR domain containing 8	chr5:98609887-98616467	Non_10hr_Leptin	Non_10hr_PBS	OK	2.94245	4.31064	0.550886	2.76163	5e-05	0.00578734	1.46498510870362	NO
NM_201600	Myo5b	17919	myosin VB	chr18:74602272-74931131	Non_10hr_Leptin	Non_10hr_PBS	OK	2.10278	3.07824	0.549808	2.69688	5e-05	0.00578734	1.4638908621511	NO
NM_177135	D830030K20Rik	320333	RIKEN cDNA D830030K20 gene	chr14:3224445-3234357	Non_10hr_Leptin	Non_10hr_PBS	OK	6.02929	8.80748	0.54674	2.70744	5e-05	0.00578734	1.46078109538477	NO
NM_007743	Col1a2	12843	collagen, type I, alpha 2	chr6:4455696-4491543	Non_10hr_Leptin	Non_10hr_PBS	OK	0.693364	1.01147	0.544774	2.09234	0.00045	0.0345782	1.45879180476176	NO
NM_172841	Slco5a1	240726	solute carrier organic anion transporter family, member 5A1	chr1:12856630-12981216	Non_10hr_Leptin	Non_10hr_PBS	OK	0.396657	0.577553	0.542062	1.97669	0.00075	0.0495162	1.45605212167676	NO
NM_011716	Wfs1	22393	Wolfram syndrome 1 homolog (human)	chr5:37357342-37380221	Non_10hr_Leptin	Non_10hr_PBS	OK	12.5381	18.2496	0.541546	3.238	5e-05	0.00578734	1.45553143745109	NO
NM_001081963	9430020K01Rik	240185	RIKEN cDNA 9430020K01 gene	chr18:4634926-4682867	Non_10hr_Leptin	Non_10hr_PBS	OK	2.90232	4.20116	0.533579	2.71118	5e-05	0.00578734	1.44751570399963	NO
NM_010474	Hs3st1	15476	heparan sulfate (glucosamine) 3-O-sulfotransferase 1	chr5:40005173-40035870	Non_10hr_Leptin	Non_10hr_PBS	OK	7.26375	10.5108	0.533093	2.90777	5e-05	0.00578734	1.44702816218872	NO
NM_033268	Actn2	11472	actinin alpha 2	chr13:12361693-12432999	Non_10hr_Leptin	Non_10hr_PBS	OK	2.21469	3.18584	0.524569	2.34492	0.0001	0.0105103	1.43850376793946	NO
NM_175638	Wnk4	69847	WNK lysine deficient protein kinase 4	chr11:101121880-101138723	Non_10hr_Leptin	Non_10hr_PBS	OK	1.12549	1.61884	0.524399	2.18789	0.00035	0.0290945	1.43833427180468	NO
NM_009508	Slc32a1	22348	solute carrier family 32 (GABA vesicular transporter), member 1	chr2:158436493-158441483	Non_10hr_Leptin	Non_10hr_PBS	OK	36.3904	52.312	0.523583	3.65807	5e-05	0.00578734	1.43752096831819	NO
NM_010217	Ctgf	14219	connective tissue growth factor	chr10:24315247-24318488	Non_10hr_Leptin	Non_10hr_PBS	OK	1.61827	2.32585	0.523306	2.13212	0.0007	0.0474133	1.43724498824446	NO
NM_013661	Sema5b	20357	sema domain, seven thrombospondin repeats (type 1 and type 1-like), transmembrane domain (TM) and short cytoplasmic domain, (semaphorin) 5B	chr16:35541447-35664344	Non_10hr_Leptin	Non_10hr_PBS	OK	1.4366	2.06395	0.522748	2.36265	5e-05	0.00578734	1.43668920368374	NO
NM_008422	Kcnc3	16504	potassium voltage gated channel, Shaw-related subfamily, member 3	chr7:51846255-51860121	Non_10hr_Leptin	Non_10hr_PBS	OK	18.798	26.8487	0.514272	3.24078	5e-05	0.00578734	1.42827323527206	NO
NM_011243	Rarb	218772	retinoic acid receptor, beta	chr14:17263353-17407724	Non_10hr_Leptin	Non_10hr_PBS	OK	5.95195	8.4877	0.512012	2.60486	5e-05	0.00578734	1.42603757876194	NO
[truncated: 27,458 more rows]

## Sheet: enrichment
Functional enrichment of 147 differentially expressed genes using DAVID (http://david.abcc.ncifcrf.gov)
[truncated: 154 more rows]
