# Supplementary material for: Increased leptin signaling drives the response of hypothalamic LepRb neurons to diet-induced obesity
Source: Mol Metab. 2026 May 2;108:102378. doi: 10.1016/j.molmet.2026.102378 (PMC13206730; doi:10.1016/j.molmet.2026.102378)
Supplement: Multimedia component 6 [file mmc6.xlsx]

## Sheet: genes
Select Differentially Expressed Transcripts Based on Three Criteria
Test Status OK
FDR (q-value) <= 0.05
Fold Change >= Threshold or <= 1/Threshold, where Threshold = 1.5
test_id	gene		NCBI Gene	Description	locus	sample_1	sample_2	status	value_1	value_2	log2(fold_change)	test_stat	p_value	q_value	Fold Change		Diff Exp
Gh	Gh	Gh	14599	growth hormone	chr11:106161581-106163124	HFD_Non	10hr_PBS_Non	OK	1.30719	32.825	4.65026	13.1169	5e-05	0.00661193	25.1112162248006	0.0398228	YES
Slc6a4	Slc6a4	Slc6a4	15567	solute carrier family 6 (neurotransmitter transporter, serotonin), member 4	chr11:76812098-76845845	HFD_Non	10hr_PBS_Non	OK	0.0307798	0.419664	3.76918	3.18851	0.0002	0.0188418	13.6344065321614	0.0733439	YES
Prl	Prl	Prl	19109	prolactin	chr13:27149438-27157072	HFD_Non	10hr_PBS_Non	OK	1.07166	10.2382	3.25605	6.51994	5e-05	0.00661193	9.55363659467267	0.104672	YES
BC002163	BC002163	BC002163	170658	NADH dehydrogenase Fe-S protein 5 pseudogene	chr4:123389952-123395429	HFD_Non	10hr_PBS_Non	OK	1.83582	17.1896	3.22704	11.2967	5e-05	0.00661193	9.36344873812152	0.106798	YES
Tph2	Tph2	Tph2	216343	tryptophan hydroxylase 2	chr10:114515696-114622078	HFD_Non	10hr_PBS_Non	OK	0.385752	2.53822	2.71807	7.10087	5e-05	0.00661193	6.57991980165467	0.151978	YES
Opn4	Opn4	Opn4	30044	opsin 4 (melanopsin)	chr14:35403803-35413328	HFD_Non	10hr_PBS_Non	OK	0.277844	0.966898	1.79909	3.74631	5e-05	0.00661193	3.48000649816555	0.287356	YES
Col6a1	Col6a1	Col6a1	12833	collagen, type VI, alpha 1	chr10:76171536-76188789	HFD_Non	10hr_PBS_Non	OK	0.609132	1.88871	1.63257	5.11635	5e-05	0.00661193	3.10064852916216	0.322513	YES
Adora2a	Adora2a	Adora2a	11540	adenosine A2a receptor	chr10:74779687-74797533	HFD_Non	10hr_PBS_Non	OK	3.97557	10.8305	1.44587	6.10013	5e-05	0.00661193	2.72427057655957	0.367071	YES
Gm1337	Gm1337	Gm1337	383787	ankyrin repeat domain 63	chr2:118524838-118529699	HFD_Non	10hr_PBS_Non	OK	1.8782	4.63401	1.30291	5.16284	5e-05	0.00661193	2.46726041910372	0.405308	YES
Rec8	Rec8	Rec8	56739	REC8 homolog (yeast)	chr14:56237006-56244227	HFD_Non	10hr_PBS_Non	OK	2.49186	5.92675	1.25002	4.6701	5e-05	0.00661193	2.37844720205634	0.420442	YES
Ryr1	Ryr1	Ryr1	20190	ryanodine receptor 1, skeletal muscle	chr7:29788358-29910170	HFD_Non	10hr_PBS_Non	OK	0.316755	0.751326	1.24607	4.41955	5e-05	0.00661193	2.37194408347468	0.421595	YES
Cd4	Cd4	Cd4	12504	CD4 antigen	chr6:124814710-124838227	HFD_Non	10hr_PBS_Non	OK	0.86712	2.03032	1.2274	3.69319	5e-05	0.00661193	2.34144637974372	0.427086	YES
Kcnh4	Kcnh4	Kcnh4	380728	potassium voltage-gated channel, subfamily H (eag-related), member 4	chr11:100601691-100621092	HFD_Non	10hr_PBS_Non	OK	0.492481	1.11694	1.18141	3.47054	5e-05	0.00661193	2.26798327292623	0.44092	YES
Col11a1	Col11a1	Col11a1	12814	collagen, type XI, alpha 1	chr3:113733457-113923244	HFD_Non	10hr_PBS_Non	OK	0.318553	0.720534	1.17753	3.41689	5e-05	0.00661193	2.26189192836308	0.442108	YES
Stra6	Stra6	Stra6	20897	stimulated by retinoic acid gene 6	chr9:57976894-58001804	HFD_Non	10hr_PBS_Non	OK	0.232145	0.510369	1.13651	2.13486	0.0002	0.0188418	2.19848547354598	0.454859	YES
Krt9	Krt9	Krt9	107656	keratin 9	chr11:100048094-100054560	HFD_Non	10hr_PBS_Non	OK	0.786826	1.68644	1.09987	3.1289	5e-05	0.00661193	2.14335378061878	0.466559	YES
Drd1a	Drd1a	Drd1a	13488	dopamine receptor D1A	chr13:54146552-54151027	HFD_Non	10hr_PBS_Non	OK	2.36542	5.0682	1.09937	4.20192	5e-05	0.00661193	2.14261107951152	0.46672	YES
Rtn4rl2	Rtn4rl2	Rtn4rl2	269295	reticulon 4 receptor-like 2	chr2:84712102-84726849	HFD_Non	10hr_PBS_Non	OK	0.688649	1.45492	1.0791	2.87207	0.00025	0.0225219	2.1127176880594	0.473324	YES
Ankrd33b	Ankrd33b	Ankrd33b	67434	ankyrin repeat domain 33B	chr15:31221234-31297514	HFD_Non	10hr_PBS_Non	OK	0.75663	1.5632	1.04684	3.13024	5e-05	0.00661193	2.06599963597068	0.484027	YES
Ppp1r1b	Ppp1r1b	Ppp1r1b	19049	protein phosphatase 1, regulatory (inhibitor) subunit 1B	chr11:98210051-98219109	HFD_Non	10hr_PBS_Non	OK	69.6985	143.981	1.04668	5.61273	5e-05	0.00661193	2.06577052198406	0.484081	YES
Ovgp1	Ovgp1	Ovgp1	12659	oviductal glycoprotein 1	chr3:105776719-105790341	HFD_Non	10hr_PBS_Non	OK	0.843207	1.73169	1.03822	3.18646	5e-05	0.00661193	2.0536922399799	0.486928	YES
Pram1	Pram1	Pram1	378460	PML-RAR alpha-regulated adaptor molecule 1	chr17:33775000-33782651	HFD_Non	10hr_PBS_Non	OK	0.310965	0.636853	1.03421	2.02586	0.00035	0.0298515	2.04799188671997	0.488283	YES
Rin1	Rin1	Rin1	225870	Ras and Rab interactor 1	chr19:5050807-5057071	HFD_Non	10hr_PBS_Non	OK	2.11522	4.32794	1.03287	4.14922	5e-05	0.00661193	2.0460905597145	0.488737	YES
Itih2	Itih2	Itih2	16425	inter-alpha trypsin inhibitor, heavy chain 2	chr2:10016217-10052310	HFD_Non	10hr_PBS_Non	OK	0.262245	0.526608	1.00581	2.22862	0.00045	0.0350611	2.00807061025128	0.49799	YES
Itpka	Itpka	Itpka	228550	inositol 1,4,5-trisphosphate 3-kinase A	chr2:119568072-119576989	HFD_Non	10hr_PBS_Non	OK	8.73491	17.2199	0.979212	4.72082	5e-05	0.00661193	1.97138834259677	0.507257	YES
Il18bp	Il18bp	Il18bp	16068	interleukin 18 binding protein	chr7:109163590-109166669	HFD_Non	10hr_PBS_Non	OK	1.27196	2.49046	0.969358	2.907	0.0001	0.0112609	1.95796910407069	0.510733	YES
Gm1821	Gm1821	Gm1821	218963	ubiquitin pseudogene	chr14:46703701-46704632	HFD_Non	10hr_PBS_Non	OK	77.0454	150.812	0.968975	4.85309	5e-05	0.00661193	1.957449380488	0.510869	YES
Col19a1	Col19a1	Col19a1	12823	collagen, type XIX, alpha 1	chr1:24264521-24594276	HFD_Non	10hr_PBS_Non	OK	0.209872	0.410756	0.96877	2.69786	5e-05	0.00661193	1.9571712561421	0.510941	YES
Adamts3	Adamts3	Adamts3	330119	a disintegrin-like and metallopeptidase (reprolysin type) with thrombospondin type 1 motif, 3	chr5:90102865-90312359	HFD_Non	10hr_PBS_Non	OK	1.08411	2.11972	0.967362	3.58075	5e-05	0.00661193	1.95526208422777	0.51144	YES
Lrrc10b	Lrrc10b	Lrrc10b	278795	leucine rich repeat containing 10B	chr19:10530578-10531937	HFD_Non	10hr_PBS_Non	OK	5.26904	10.2338	0.957733	4.53718	5e-05	0.00661193	1.94225550401572	0.514865	YES
Vipr1	Vipr1	Vipr1	22354	vasoactive intestinal peptide receptor 1	chr9:121551833-121582072	HFD_Non	10hr_PBS_Non	OK	0.311452	0.60356	0.954487	2.54554	5e-05	0.00661193	1.93789042753609	0.516025	YES
Ccno	Ccno	Ccno	218630	cyclin O	chr13:113778009-113780986	HFD_Non	10hr_PBS_Non	OK	0.571468	1.07874	0.916602	2.39421	0.00045	0.0350611	1.88766401172586	0.529755	YES
Crym	Crym	Crym	12971	crystallin, mu	chr7:127329897-127345502	HFD_Non	10hr_PBS_Non	OK	21.7961	40.3875	0.889839	4.68722	5e-05	0.00661193	1.85296932698723	0.539674	YES
Ddn	Ddn	Ddn	13199	dendrin	chr15:98634212-98638356	HFD_Non	10hr_PBS_Non	OK	28.0725	51.7382	0.882073	4.89459	5e-05	0.00661193	1.84302162646089	0.542587	YES
Sh3rf2	Sh3rf2	Sh3rf2	269016	SH3 domain containing ring finger 2	chr18:42213363-42318349	HFD_Non	10hr_PBS_Non	OK	0.535942	0.983423	0.875737	2.40331	5e-05	0.00661193	1.83494522782078	0.544975	YES
Gm5506	Gm5506	Gm5506	433182	predicted gene 5506	chr4:149611305-149622982	HFD_Non	10hr_PBS_Non	OK	3.3733	6.18138	0.87377	2.72166	5e-05	0.00661193	1.83244513060235	0.545719	YES
Slc24a4	Slc24a4	Slc24a4	238384	solute carrier family 24 (sodium/potassium/calcium exchanger), member 4	chr12:103367628-103504959	HFD_Non	10hr_PBS_Non	OK	1.09164	1.98291	0.861119	2.66046	5e-05	0.00661193	1.81644665798459	0.550525	YES
Aldob	Aldob	Aldob	230163	aldolase B, fructose-bisphosphate	chr4:49548866-49562355	HFD_Non	10hr_PBS_Non	OK	1.03938	1.88346	0.857658	2.54417	0.00015	0.0155547	1.81209425719004	0.551848	YES
Cd74	Cd74	Cd74	16149	CD74 antigen (invariant polypeptide of major histocompatibility complex, class II antigen-associated)	chr18:60963502-60972306	HFD_Non	10hr_PBS_Non	OK	2.36391	4.27133	0.853513	2.46438	5e-05	0.00661193	1.80689541009245	0.553435	YES
Gpr88	Gpr88	Gpr88	64378	G-protein coupled receptor 88	chr3:115952571-115956402	HFD_Non	10hr_PBS_Non	OK	12.3173	22.1843	0.848852	4.33828	5e-05	0.00661193	1.80106718633141	0.555226	YES
Bcl11b	Bcl11b	Bcl11b	58208	B cell leukemia/lymphoma 11B	chr12:109148612-109241624	HFD_Non	10hr_PBS_Non	OK	3.44589	6.15777	0.837532	3.84308	5e-05	0.00661193	1.78699054367035	0.5596	YES
Hif3a	Hif3a	Hif3a	53417	hypoxia inducible factor 3, alpha subunit	chr7:17616341-17647776	HFD_Non	10hr_PBS_Non	OK	0.698329	1.23974	0.828058	2.8061	5e-05	0.00661193	1.77529404442793	0.563287	YES
Slco5a1	Slco5a1	Slco5a1	240726	solute carrier organic anion transporter family, member 5A1	chr1:12856630-12981216	HFD_Non	10hr_PBS_Non	OK	0.328254	0.57299	0.803694	2.43619	5e-05	0.00661193	1.74556490338255	0.57288	YES
Col16a1	Col16a1	Col16a1	107581	collagen, type XVI, alpha 1	chr4:129725083-129776521	HFD_Non	10hr_PBS_Non	OK	0.734798	1.27934	0.799978	2.62935	5e-05	0.00661193	1.74107457632927	0.574358	YES
Kcnj4	Kcnj4	Kcnj4	16520	potassium inwardly-rectifying channel, subfamily J, member 4	chr15:79314143-79335671	HFD_Non	10hr_PBS_Non	OK	5.12241	8.90338	0.79753	3.48229	5e-05	0.00661193	1.73812278372845	0.575333	YES
A230057D06Rik	A230057D06Rik	A230057D06Rik	319893	RIKEN cDNA A230057D06 gene	chr7:68850735-69072460	HFD_Non	10hr_PBS_Non	OK	1.76391	3.05178	0.790874	2.49411	5e-05	0.00661193	1.73012227167018	0.577994	YES
D830030K20Rik	D830030K20Rik	D830030K20Rik	320333	RIKEN cDNA D830030K20 gene	chr14:3224445-3234357	HFD_Non	10hr_PBS_Non	OK	5.06158	8.73758	0.787646	3.24809	5e-05	0.00661193	1.72625548678724	0.579289	YES
Thbs3	Thbs3	Thbs3	21827	thrombospondin 3	chr3:89019108-89030759	HFD_Non	10hr_PBS_Non	OK	1.54369	2.65779	0.783842	2.81903	5e-05	0.00661193	1.72170980942089	0.580818	YES
4932418E24Rik	4932418E24Rik	4932418E24Rik	329366	RIKEN cDNA 4932418E24 gene	chr2:26127166-26150077	HFD_Non	10hr_PBS_Non	OK	0.689498	1.18677	0.78342	2.27162	0.0001	0.0112609	1.72120626898665	0.580988	YES
Dera	Dera	Dera	232449	2-deoxyribose-5-phosphate aldolase homolog (C. elegans)	chr6:137703097-137786393	HFD_Non	10hr_PBS_Non	OK	1.95041	3.32167	0.768135	2.63446	0.00025	0.0225219	1.70306677229263	0.587176	YES
Gpr137b-ps	Gpr137b-ps	Gpr137b-ps	664862	G protein-coupled receptor 137B, pseudogene	chr13:12706332-12742662	HFD_Non	10hr_PBS_Non	OK	1.04417	1.76965	0.761114	2.47414	0.0001	0.0112609	1.69479878553122	0.590041	YES
Hfm1	Hfm1	Hfm1	330149	HFM1, ATP-dependent DNA helicase homolog (S. cerevisiae)	chr5:107269215-107354909	HFD_Non	10hr_PBS_Non	OK	0.396413	0.664668	0.745627	2.06748	0.0006	0.0428139	1.6767028115562	0.596409	YES
Gpr26	Gpr26	Gpr26	233919	G protein-coupled receptor 26	chr7:139158142-139177316	HFD_Non	10hr_PBS_Non	OK	2.5828	4.28914	0.731755	2.96686	5e-05	0.00661193	1.66065800953221	0.602171	YES
Flnb	Flnb	Flnb	286940	filamin, beta	chr14:8650470-8784101	HFD_Non	10hr_PBS_Non	OK	6.28364	10.3577	0.721034	3.49674	5e-05	0.00661193	1.64836301642676	0.606662	YES
Col4a2	Col4a2	Col4a2	12827	collagen, type IV, alpha 2	chr8:11312828-11449287	HFD_Non	10hr_PBS_Non	OK	1.8271	3.00234	0.716531	2.92834	5e-05	0.00661193	1.64322609790671	0.608559	YES
Foxg1	Foxg1	Foxg1	15228	forkhead box G1	chr12:50483869-50487854	HFD_Non	10hr_PBS_Non	OK	8.10271	13.2437	0.708828	3.46551	5e-05	0.00661193	1.63447578100807	0.611817	YES
Ano3	Ano3	Ano3	228432	anoctamin 3	chr2:110498296-110790401	HFD_Non	10hr_PBS_Non	OK	1.36635	2.23181	0.707888	2.3031	0.0001	0.0112609	1.63341117153079	0.612216	YES
Col4a1	Col4a1	Col4a1	12826	collagen, type IV, alpha 1	chr8:11198422-11312826	HFD_Non	10hr_PBS_Non	OK	1.29019	2.10638	0.707181	2.69504	5e-05	0.00661193	1.63261090622963	0.612516	YES
Snhg11	Snhg11	Snhg11	319317	small nucleolar RNA host gene 11	chr2:158201373-158211881	HFD_Non	10hr_PBS_Non	OK	154.826	251.506	0.699947	3.42988	5e-05	0.00661193	1.62444511470007	0.615595	YES
Scn4b	Scn4b	Scn4b	399548	sodium channel, type IV, beta	chr9:44947124-44962144	HFD_Non	10hr_PBS_Non	OK	18.3716	29.8402	0.699786	3.64656	5e-05	0.00661193	1.62426384210722	0.615664	YES
Miat	Miat	Miat	330166	myocardial infarction associated transcript (non-protein coding)	chr5:112642247-112657968	HFD_Non	10hr_PBS_Non	OK	27.1848	44.0895	0.697639	3.53134	5e-05	0.00661193	1.62184843151535	0.61658	YES
Amy1	Amy1	Amy1	11722	amylase 1, salivary	chr3:113258869-113280668	HFD_Non	10hr_PBS_Non	OK	10.2689	16.6504	0.697275	2.81015	5e-05	0.00661193	1.6214392817339	0.616736	YES
Cecr6	Cecr6	Cecr6	94047	cat eye syndrome chromosome region, candidate 6	chr6:120438956-120443825	HFD_Non	10hr_PBS_Non	OK	1.71874	2.77557	0.691436	2.84803	5e-05	0.00661193	1.61489011471828	0.619237	YES
Leng8	Leng8	Leng8	232798	leukocyte receptor cluster (LRC) member 8	chr7:4088657-4099775	HFD_Non	10hr_PBS_Non	OK	13.5527	21.7163	0.680197	3.53834	5e-05	0.00661193	1.60235854229146	0.62408	YES
Mirg	Mirg	Mirg	100040724	miRNA containing gene	chr12:110973190-110987667	HFD_Non	10hr_PBS_Non	OK	3.54029	5.6641	0.677978	2.33377	0.0001	0.0112609	1.5998958592868	0.625041	YES
Meg3	Meg3	Meg3	17263	maternally expressed 3	chr12:110779205-110809939	HFD_Non	10hr_PBS_Non	OK	273.137	435.89	0.674337	2.77433	5e-05	0.00661193	1.59586321472827	0.62662	YES
Pde10a	Pde10a	Pde10a	23984	phosphodiesterase 10A	chr17:8994609-9179513	HFD_Non	10hr_PBS_Non	OK	13.1337	20.878	0.668713	3.41817	5e-05	0.00661193	1.5896542353722	0.629068	YES
Arhgap10	Arhgap10	Arhgap10	78514	Rho GTPase activating protein 10	chr8:79774264-80042477	HFD_Non	10hr_PBS_Non	OK	1.35441	2.14973	0.666485	2.20496	0.0001	0.0112609	1.58720117625376	0.63004	YES
2010300C02Rik	2010300C02Rik	2010300C02Rik	72097	RIKEN cDNA 2010300C02 gene	chr1:37668520-37776656	HFD_Non	10hr_PBS_Non	OK	11.7079	18.5578	0.664542	3.30742	5e-05	0.00661193	1.58506499637268	0.630889	YES
Gm514	Gm514	Gm514	208080	predicted gene 514	chr9:65208866-65228184	HFD_Non	10hr_PBS_Non	OK	6.06293	9.59013	0.661534	2.81897	5e-05	0.00661193	1.58176359978629	0.632206	YES
Tmem181b-ps	Tmem181b-ps	Tmem181b-ps	547127	transmembrane protein 181B, pseudogene	chr17:6438149-6450142	HFD_Non	10hr_PBS_Non	OK	32.4623	50.9943	0.651571	3.4203	5e-05	0.00661193	1.57087784742001	0.636587	YES
Akap5	Akap5	Akap5	238276	A kinase (PRKA) anchor protein 5	chr12:77425877-77435138	HFD_Non	10hr_PBS_Non	OK	4.37463	6.86751	0.650627	2.84895	5e-05	0.00661193	1.56985030965546	0.637003	YES
9430020K01Rik	9430020K01Rik	9430020K01Rik	240185	RIKEN cDNA 9430020K01 gene	chr18:4634926-4682867	HFD_Non	10hr_PBS_Non	OK	2.66351	4.16791	0.645997	2.76343	5e-05	0.00661193	1.56482030951728	0.639051	YES
Arpp21	Arpp21	Arpp21	74100	cyclic AMP-regulated phosphoprotein, 21	chr9:111967594-112251429	HFD_Non	10hr_PBS_Non	OK	49.7061	77.6336	0.64326	3.23243	5e-05	0.00661193	1.56185443455228	0.640265	YES
Chrm1	Chrm1	Chrm1	12669	cholinergic receptor, muscarinic 1, CNS	chr19:8738494-8758092	HFD_Non	10hr_PBS_Non	OK	2.21849	3.46137	0.641765	2.58158	5e-05	0.00661193	1.56023679331983	0.640928	YES
Slc5a7	Slc5a7	Slc5a7	63993	solute carrier family 5 (choline transporter), member 7	chr17:54412914-54438359	HFD_Non	10hr_PBS_Non	OK	1.02124	1.58375	0.633019	2.23095	0.0002	0.0188418	1.55080683636986	0.644826	YES
Lpl	Lpl	Lpl	16956	lipoprotein lipase	chr8:71404453-71430831	HFD_Non	10hr_PBS_Non	OK	1.11524	1.72775	0.631538	2.0734	0.0005	0.0379316	1.5492156709468	0.645488	YES
Fam184b	Fam184b	Fam184b	58227	family with sequence similarity 184, member B	chr5:45920943-46030740	HFD_Non	10hr_PBS_Non	OK	1.3465	2.08326	0.629622	2.22168	0.0002	0.0188418	1.54715956971924	0.646346	YES
Rgs9	Rgs9	Rgs9	19739	regulator of G-protein signaling 9	chr11:109086668-109159495	HFD_Non	10hr_PBS_Non	OK	16.498	25.5213	0.629409	2.43999	5e-05	0.00661193	1.54693116340111	0.646441	YES
4930452B06Rik	4930452B06Rik	4930452B06Rik	74430	RIKEN cDNA 4930452B06 gene	chr14:9263685-9498804	HFD_Non	10hr_PBS_Non	OK	3.60594	5.55791	0.624166	2.55598	5e-05	0.00661193	1.54131955449055	0.648795	YES
Cbl	Cbl	Cbl	12402	Casitas B-lineage lymphoma	chr9:43957344-44042129	HFD_Non	10hr_PBS_Non	OK	2.31578	3.56277	0.621502	2.55155	0.0001	0.0112609	1.53847606609923	0.649994	YES
Rgs11	Rgs11	Rgs11	50782	regulator of G-protein signaling 11	chr17:26339906-26348269	HFD_Non	10hr_PBS_Non	OK	3.26163	5.0027	0.617112	2.41714	0.0002	0.0188418	1.53380172788969	0.651975	YES
Rnpc3	Rnpc3	Rnpc3	67225	RNA-binding region (RNP1, RRM) containing 3	chr3:113307984-113333067	HFD_Non	10hr_PBS_Non	OK	7.35816	11.2761	0.615849	2.52344	5e-05	0.00661193	1.53245955659042	0.652546	YES
Igf2	Igf2	Igf2	16002	insulin-like growth factor 2	chr7:149836672-149856261	HFD_Non	10hr_PBS_Non	OK	14.957	22.8634	0.612224	3.1978	5e-05	0.00661193	1.52861384252084	0.654187	YES
Rbm3	Rbm3	Rbm3	19652	RNA binding motif protein 3	chrX:7716100-7725089	HFD_Non	10hr_PBS_Non	OK	100.247	153.151	0.611407	3.64432	5e-05	0.00661193	1.52774843166113	0.654558	YES
Filip1	Filip1	Filip1	70598	filamin A interacting protein 1	chr9:79663368-79825689	HFD_Non	10hr_PBS_Non	OK	2.22433	3.3925	0.60898	2.35677	0.0001	0.0112609	1.52518050961833	0.65566	YES
Fndc1	Fndc1	Fndc1	68655	fibronectin type III domain containing 1	chr17:7931432-7997839	HFD_Non	10hr_PBS_Non	OK	1.10008	1.66824	0.60072	2.17671	0.0002	0.0188418	1.51647319785769	0.659425	YES
Myo5b	Myo5b	Myo5b	17919	myosin VB	chr18:74602272-74931131	HFD_Non	10hr_PBS_Non	OK	2.01621	3.05377	0.598946	2.46868	0.0001	0.0112609	1.51460962305692	0.660236	YES
Penk	Penk	Penk	18619	preproenkephalin	chr4:4060682-4065592	HFD_Non	10hr_PBS_Non	OK	58.2878	88.0289	0.594784	3.2905	5e-05	0.00661193	1.51024645485155	0.662144	YES
Marveld1	Marveld1	Marveld1	277010	MARVEL (membrane-associating) domain containing 1	chr19:42221878-42226193	HFD_Non	10hr_PBS_Non	OK	2.11641	3.19459	0.59401	2.3352	0.0004	0.0322101	1.50943643110036	0.662499	YES
Dhtkd1	Dhtkd1	Dhtkd1	209692	dehydrogenase E1 and transketolase domain containing 1	chr2:5819105-5863838	HFD_Non	10hr_PBS_Non	OK	1.65844	2.49864	0.591317	2.16962	0.0004	0.0322101	1.50662147667236	0.663737	YES
Hps1	Hps1	Hps1	192236	Hermansky-Pudlak syndrome 1 homolog (human)	chr19:42829685-42854466	HFD_Non	10hr_PBS_Non	OK	2.47612	3.72491	0.589126	2.27624	0.0006	0.0428139	1.50433512908389	0.664745	YES
Actn2	Actn2	Actn2	11472	actinin alpha 2	chr13:12361693-12432999	HFD_Non	10hr_PBS_Non	OK	2.10206	3.16043	0.58832	2.20686	0.00055	0.0400389	1.5034949269298	0.665117	YES
Gng7	Gng7	Gng7	14708	guanine nucleotide binding protein (G protein), gamma 7	chr10:80411368-80477670	HFD_Non	10hr_PBS_Non	OK	31.7733	47.7408	0.58741	2.82787	5e-05	0.00661193	1.50254687558421	0.665537	YES
Zkscan2	Zkscan2	Zkscan2	210162	zinc finger with KRAB and SCAN domains 2	chr7:130622153-130643963	HFD_Non	10hr_PBS_Non	OK	3.56722	5.35613	0.586391	2.49258	5e-05	0.00661193	1.50148597592708	0.666007	YES
Cited1	Cited1	Cited1	12705	Cbp/p300-interacting transactivator with Glu/Asp-rich carboxy-terminal domain 1	chrX:99442775-99447108	HFD_Non	10hr_PBS_Non	OK	27.5284	18.2894	-0.589909	-3.1442	5e-05	0.00661193	0.664384812724449	1.50515	YES
Crem	Crem	Crem	12916	cAMP responsive element modulator	chr18:3266351-3366861	HFD_Non	10hr_PBS_Non	OK	9.17428	6.06687	-0.596642	-2.44434	0.0001	0.0112609	0.661291379480242	1.51219	YES
Sdf2l1	Sdf2l1	Sdf2l1	64136	stromal cell-derived factor 2-like 1	chr16:17130230-17132476	HFD_Non	10hr_PBS_Non	OK	9.04034	5.96433	-0.600016	-2.58212	0.00045	0.0350611	0.659746638521516	1.51573	YES
Slc39a2	Slc39a2	Slc39a2	214922	solute carrier family 39 (zinc transporter), member 2	chr14:52513284-52516420	HFD_Non	10hr_PBS_Non	OK	7.05053	4.45965	-0.660803	-2.70093	5e-05	0.00661193	0.632526136720762	1.58096	YES
Cthrc1	Cthrc1	Cthrc1	68588	collagen triple helix repeat containing 1	chr15:38908477-38918665	HFD_Non	10hr_PBS_Non	OK	9.38826	5.74931	-0.707469	-2.9011	5e-05	0.00661193	0.612393553002149	1.63294	YES
Gpr151	Gpr151	Gpr151	240239	G protein-coupled receptor 151	chr18:42737673-42739306	HFD_Non	10hr_PBS_Non	OK	2.38038	1.38217	-0.784259	-2.35647	0.00035	0.0298515	0.580650115323842	1.72221	YES
Rrad	Rrad	Rrad	56437	Ras-related associated with diabetes	chr8:107151965-107155221	HFD_Non	10hr_PBS_Non	OK	7.39437	4.13522	-0.838464	-3.49793	5e-05	0.00661193	0.559238659090328	1.78815	YES
Gm6682	Gm6682	Gm6682	626534	tubulin, alpha 1C pseudogene	chr12:4788975-4790318	HFD_Non	10hr_PBS_Non	OK	3.95881	2.21221	-0.839582	-2.68513	0.00015	0.0155547	0.558805451372302	1.78953	YES
Gucy2c	Gucy2c	Gucy2c	14917	guanylate cyclase 2c	chr6:136645804-136730263	HFD_Non	10hr_PBS_Non	OK	0.759973	0.419217	-0.858252	-2.2291	0.00015	0.0155547	0.551620508346904	1.81284	YES
Gm10406	Gm10406	Gm10406	100038847	predicted gene 10406	chr14:7838628-7859963	HFD_Non	10hr_PBS_Non	OK	18.9349	10.3166	-0.876071	-3.92514	5e-05	0.00661193	0.544849241536043	1.83537	YES
Gm3696	Gm3696	Gm3696	100042149	predicted gene 3696	chr14:7915538-7937971	HFD_Non	10hr_PBS_Non	OK	3.56166	1.92968	-0.884187	-2.96711	5e-05	0.00661193	0.541792752494651	1.84572	YES
ENSMUSG00000068790	ENSMUSG00000068790	ENSMUSG00000068790	545007	predicted gene 5796	chr14:4126976-4144402	HFD_Non	10hr_PBS_Non	OK	4.17416	2.18192	-0.935885	-3.19764	5e-05	0.00661193	0.522721715596531	1.91306	YES
Gm2897	Gm2897	Gm2897	100040671	predicted gene 2897	chr14:3049285-3077025	HFD_Non	10hr_PBS_Non	OK	9.55427	4.96901	-0.943185	-3.44433	5e-05	0.00661193	0.520083437526663	1.92277	YES
Dsp	Dsp	Dsp	109620	desmoplakin	chr13:38243162-38290446	HFD_Non	10hr_PBS_Non	OK	0.718356	0.373049	-0.945333	-2.9499	5e-05	0.00661193	0.519309671788548	1.92563	YES
Gm5797	Gm5797	Gm5797	545013	predicted gene 5797	chr14:8156501-8164909	HFD_Non	10hr_PBS_Non	OK	1.92987	0.964391	-1.00082	-2.44423	0.00065	0.045927	0.499715890404823	2.00114	YES
Fos	Fos	Fos	14281	FBJ osteosarcoma oncogene	chr12:86814850-86818219	HFD_Non	10hr_PBS_Non	OK	18.6352	9.1401	-1.02775	-4.72777	5e-05	0.00661193	0.490474487382657	2.03884	YES
Pomc	Pomc	Pomc	18976	pro-opiomelanocortin-alpha	chr12:3954950-3960618	HFD_Non	10hr_PBS_Non	OK	38.0581	18.4017	-1.04836	-5.74875	5e-05	0.00661193	0.483517496188068	2.06818	YES
Fosb	Fosb	Fosb	14282	FBJ osteosarcoma oncogene B	chr7:19888044-19895394	HFD_Non	10hr_PBS_Non	OK	2.1407	0.954282	-1.1656	-4.07297	5e-05	0.00661193	0.445778826950828	2.24326	YES
Olfr31	Olfr31	Olfr31	18330	olfactory receptor 31	chr14:15160626-15161580	HFD_Non	10hr_PBS_Non	OK	1.67305	0.510484	-1.71254	-3.83104	5e-05	0.00661193	0.305122399636019	3.27737	YES
Tmem181a	Tmem181a	Tmem181a	77106	transmembrane protein 181A	chr17:6270474-6305783	HFD_Non	10hr_PBS_Non	OK	10.4746	15.6922	0.58316	2.75969	5e-05	0.00661193	1.49812707282041	0.6675	NO
Ipw	Ipw	Ipw	16353	imprinted gene in the Prader-Willi syndrome region	chr7:66874527-66934248	HFD_Non	10hr_PBS_Non	OK	35.5086	52.8818	0.574604	3.37902	5e-05	0.00661193	1.48926862320528	0.671471	NO
Cacna1h	Cacna1h	Cacna1h	58226	calcium channel, voltage-dependent, T type, alpha 1H subunit	chr17:25507497-25570728	HFD_Non	10hr_PBS_Non	OK	2.95307	4.39718	0.574364	2.65397	5e-05	0.00661193	1.48902089604787	0.671582	NO
Ptk2b	Ptk2b	Ptk2b	19229	PTK2 protein tyrosine kinase 2 beta	chr14:66772093-66899889	HFD_Non	10hr_PBS_Non	OK	26.0657	38.7728	0.572892	2.9148	5e-05	0.00661193	1.4875024039919	0.672268	NO
Caln1	Caln1	Caln1	140904	calneuron 1	chr5:130845327-131316515	HFD_Non	10hr_PBS_Non	OK	9.89957	14.6971	0.570099	2.5297	5e-05	0.00661193	1.4846254444638	0.673571	NO
Adamts10	Adamts10	Adamts10	224697	a disintegrin-like and metallopeptidase (reprolysin type) with thrombospondin type 1 motif, 10	chr17:33661168-33690421	HFD_Non	10hr_PBS_Non	OK	1.65497	2.45613	0.569582	2.09053	0.00055	0.0400389	1.48409351372256	0.673812	NO
Rprml	Rprml	Rprml	104582	reprimo-like	chr11:103510822-103511894	HFD_Non	10hr_PBS_Non	OK	12.5175	18.3914	0.555082	2.96133	0.0001	0.0112609	1.46925214035934	0.680618	NO
Atp11b	Atp11b	Atp11b	76295	ATPase, class VI, type 11B	chr3:35653059-35755198	HFD_Non	10hr_PBS_Non	OK	9.70025	14.2094	0.550756	2.69958	5e-05	0.00661193	1.46485310611234	0.682662	NO
Plxnd1	Plxnd1	Plxnd1	67784	plexin D1	chr6:115904828-115945023	HFD_Non	10hr_PBS_Non	OK	1.70086	2.48488	0.54691	2.31121	0.00015	0.0155547	1.46095323669732	0.684485	NO
Chst15	Chst15	Chst15	77590	carbohydrate (N-acetylgalactosamine 4-sulfate 6-O) sulfotransferase 15	chr7:139427937-139509974	HFD_Non	10hr_PBS_Non	OK	2.45935	3.58744	0.544674	2.18904	0.00015	0.0155547	1.45869069252343	0.685546	NO
Leprel2	Leprel2	Leprel2	14789	leprecan-like 2	chr6:124791112-124807705	HFD_Non	10hr_PBS_Non	OK	2.81843	4.10735	0.543317	2.16646	0.0004	0.0322101	1.45731929207316	0.686191	NO
Kcnt1	Kcnt1	Kcnt1	227632	potassium channel, subfamily T, member 1	chr2:25719373-25773793	HFD_Non	10hr_PBS_Non	OK	10.5703	15.3929	0.542253	2.56522	5e-05	0.00661193	1.45624490279651	0.686698	NO
B230206F22Rik	B230206F22Rik	B230206F22Rik	78878	Ftx transcript, Xist regulator (non-protein coding)	chrX:100756248-100819093	HFD_Non	10hr_PBS_Non	OK	5.31118	7.72875	0.541202	2.41498	0.00015	0.0155547	1.45518441808068	0.687198	NO
Ccdc88c	Ccdc88c	Ccdc88c	68339	coiled-coil domain containing 88C	chr12:102150909-102267193	HFD_Non	10hr_PBS_Non	OK	1.98874	2.88893	0.538679	2.14207	0.0004	0.0322101	1.45264180045476	0.688401	NO
Grasp	Grasp	Grasp	56149	GRP1 (general receptor for phosphoinositides 1)-associated scaffold protein	chr15:101054637-101063187	HFD_Non	10hr_PBS_Non	OK	4.68579	6.79958	0.537151	2.3393	0.00055	0.0400389	1.45110408002014	0.68913	NO
Cep164	Cep164	Cep164	214552	centrosomal protein 164	chr9:45575028-45636721	HFD_Non	10hr_PBS_Non	OK	2.70433	3.92318	0.53675	2.26014	0.00015	0.0155547	1.45070079875975	0.689322	NO
6720401G13Rik	6720401G13Rik	6720401G13Rik	103012	RIKEN cDNA 6720401G13 gene	chrX:47908920-47988435	HFD_Non	10hr_PBS_Non	OK	8.90937	12.8971	0.533648	2.43556	5e-05	0.00661193	1.44758493621381	0.690806	NO
Dmpk	Dmpk	Dmpk	13400	dystrophia myotonica-protein kinase	chr7:19669197-19679169	HFD_Non	10hr_PBS_Non	OK	3.38424	4.88269	0.528843	2.02869	0.00055	0.0400389	1.44277166997908	0.69311	NO
Fam40b	Fam40b	Fam40b	320609	striatin interacting protein 2	chr6:29867012-29909680	HFD_Non	10hr_PBS_Non	OK	5.68254	8.19794	0.528725	2.33717	5e-05	0.00661193	1.4426536685373	0.693167	NO
Mctp1	Mctp1	Mctp1	78771	multiple C2 domains, transmembrane 1	chr13:76522408-77171071	HFD_Non	10hr_PBS_Non	OK	6.02878	8.68602	0.526829	2.37542	5e-05	0.00661193	1.44075896819611	0.694079	NO
Purb	Purb	Purb	19291	purine rich element binding protein B	chr11:6374784-6375920	HFD_Non	10hr_PBS_Non	OK	17.0579	24.5736	0.526667	3.01227	0.0002	0.0188418	1.44059719468034	0.694157	NO
Nphp3	Nphp3	Nphp3	74025	nephronophthisis 3 (adolescent)	chr9:103904873-103946141	HFD_Non	10hr_PBS_Non	OK	2.3502	3.38286	0.525463	2.08378	0.00025	0.0225219	1.43939544696478	0.694736	NO
Rarb	Rarb	Rarb	218772	retinoic acid receptor, beta	chr14:17263353-17407724	HFD_Non	10hr_PBS_Non	OK	5.86227	8.42033	0.522418	2.23578	0.0001	0.0112609	1.43636061503223	0.696204	NO
Trerf1	Trerf1	Trerf1	224829	transcriptional regulating factor 1	chr17:47277890-47496407	HFD_Non	10hr_PBS_Non	OK	4.11858	5.89686	0.517801	2.21538	0.0001	0.0112609	1.43177123436911	0.698436	NO
Cdon	Cdon	Cdon	57810	cell adhesion molecule-related/down-regulated by oncogenes	chr9:35259660-35315237	HFD_Non	10hr_PBS_Non	OK	1.15027	1.64385	0.515105	1.97277	0.00065	0.045927	1.42909814636807	0.699742	NO
Baiap2	Baiap2	Baiap2	108100	brain-specific angiogenesis inhibitor 1-associated protein 2	chr11:119804405-119868096	HFD_Non	10hr_PBS_Non	OK	19.4698	27.7504	0.511267	2.39938	5e-05	0.00661193	1.42530137068957	0.701606	NO
Pou3f1	Pou3f1	Pou3f1	18991	POU domain, class 3, transcription factor 1	chr4:124334888-124337899	HFD_Non	10hr_PBS_Non	OK	5.8417	8.32545	0.511142	2.55589	0.0002	0.0188418	1.42517788308602	0.701667	NO
Ints2	Ints2	Ints2	70422	integrator complex subunit 2	chr11:86024184-86071070	HFD_Non	10hr_PBS_Non	OK	2.55062	3.62007	0.505169	2.13616	0.00035	0.0298515	1.41928960470622	0.704578	NO
Tet2	Tet2	Tet2	214133	tet methylcytosine dioxygenase 2	chr3:133126640-133207354	HFD_Non	10hr_PBS_Non	OK	2.79938	3.96115	0.500812	2.22315	0.0002	0.0188418	1.4150097560276	0.706709	NO
Rbm33	Rbm33	Rbm33	381626	RNA binding motif protein 33	chr5:28643728-28745782	HFD_Non	10hr_PBS_Non	OK	9.56648	13.5256	0.499628	2.53117	5e-05	0.00661193	1.4138489533531	0.707289	NO
Meis2	Meis2	Meis2	17536	Meis homeobox 2	chr2:115686999-115890794	HFD_Non	10hr_PBS_Non	OK	13.1136	18.5387	0.499478	2.39783	5e-05	0.00661193	1.41370196018246	0.707363	NO
BC031353	BC031353	BC031353	235493	family with sequence similarity 214, member A	chr9:74800859-74880275	HFD_Non	10hr_PBS_Non	OK	9.08304	12.7482	0.48905	2.24955	0.0001	0.0112609	1.40352036750546	0.712494	NO
Gapdh	Gapdh	Gapdh	14433	glyceraldehyde-3-phosphate dehydrogenase	chr6:125111869-125115601	HFD_Non	10hr_PBS_Non	OK	573.834	800.461	0.480196	2.66772	0.0002	0.0188418	1.39493316469987	0.71688	NO
Lime1	Lime1	Lime1	72699	Lck interacting transmembrane adaptor 1	chr2:181115939-181118333	HFD_Non	10hr_PBS_Non	OK	13.3415	18.598	0.479226	2.30691	0.0003	0.0262073	1.39399559275425	0.717362	NO
Flna	Flna	Flna	192176	filamin, alpha	chrX:71468799-71491873	HFD_Non	10hr_PBS_Non	OK	2.74521	3.81823	0.475985	2.09634	0.00015	0.0155547	1.39086751049641	0.718976	NO
Icam5	Icam5	Icam5	15898	intercellular adhesion molecule 5, telencephalin	chr9:20836481-20843480	HFD_Non	10hr_PBS_Non	OK	10.3149	14.3461	0.475926	2.3007	0.00025	0.0225219	1.39081063118176	0.719005	NO
Me3	Me3	Me3	109264	malic enzyme 3, NADP(+)-dependent, mitochondrial	chr7:96781327-97002869	HFD_Non	10hr_PBS_Non	OK	5.07227	7.03638	0.472202	2.17885	0.00045	0.0350611	1.38722518888231	0.720863	NO
Zfp280c	Zfp280c	Zfp280c	208968	zinc finger protein 280C	chrX:45894802-45947629	HFD_Non	10hr_PBS_Non	OK	5.7122	7.92349	0.472088	2.04992	0.0004	0.0322101	1.38711557637304	0.72092	NO
Plec	Plec	Plec	18810	plectin	chr15:76001403-76061808	HFD_Non	10hr_PBS_Non	OK	4.48581	6.21417	0.470194	2.30512	5e-05	0.00661193	1.38529573707067	0.721868	NO
Cnksr2	Cnksr2	Cnksr2	245684	connector enhancer of kinase suppressor of Ras 2	chrX:154259504-154481042	HFD_Non	10hr_PBS_Non	OK	5.20065	7.20326	0.469958	2.15516	0.0001	0.0112609	1.38506914513952	0.721986	NO
Agap2	Agap2	Agap2	216439	ArfGAP with GTPase domain, ankyrin repeat and PH domain 2	chr10:126515962-126530225	HFD_Non	10hr_PBS_Non	OK	53.8922	74.5961	0.469024	2.65727	5e-05	0.00661193	1.38417274231036	0.722453	NO
Fam116b	Fam116b	Fam116b	69440	DENN/MADD domain containing 6B	chr15:89012642-89026905	HFD_Non	10hr_PBS_Non	OK	4.8188	6.66968	0.468944	2.14502	0.0002	0.0188418	1.38409598960372	0.722493	NO
Ddx26b	Ddx26b	Ddx26b	236790	DEAD/H (Asp-Glu-Ala-Asp/His) box polypeptide 26B	chrX:53708015-53761020	HFD_Non	10hr_PBS_Non	OK	6.50938	8.99973	0.467363	2.13523	0.0003	0.0262073	1.38258003708552	0.723285	NO
Guf1	Guf1	Guf1	231279	GUF1 GTPase homolog (S. cerevisiae)	chr5:69948180-69964869	HFD_Non	10hr_PBS_Non	OK	5.03685	6.96196	0.466972	2.0986	0.0003	0.0262073	1.38220538025892	0.723481	NO
Wsb1	Wsb1	Wsb1	78889	WD repeat and SOCS box-containing 1	chr11:79052883-79068197	HFD_Non	10hr_PBS_Non	OK	34.6436	47.7586	0.46317	2.28658	5e-05	0.00661193	1.37856758694538	0.725391	NO
Inf2	Inf2	Inf2	70435	inverted formin, FH2 and WH2 domain containing	chr12:113826994-113853768	HFD_Non	10hr_PBS_Non	OK	12.8587	17.7251	0.463046	2.38561	0.0001	0.0112609	1.378449103808	0.725453	NO
Rreb1	Rreb1	Rreb1	68750	ras responsive element binding protein 1	chr13:37917906-38043874	HFD_Non	10hr_PBS_Non	OK	9.12547	12.5442	0.459048	2.14615	0.0002	0.0188418	1.37463443036223	0.727466	NO
Shisa7	Shisa7	Shisa7	232813	shisa homolog 7 (Xenopus laevis)	chr7:4777153-4796298	HFD_Non	10hr_PBS_Non	OK	10.5978	14.5242	0.454691	2.42301	5e-05	0.00661193	1.37048923876014	0.729666	NO
Neto1	Neto1	Neto1	246317	neuropilin (NRP) and tolloid (TLL)-like 1	chr18:86564343-86671289	HFD_Non	10hr_PBS_Non	OK	6.93854	9.48811	0.451487	2.12937	0.0006	0.0428139	1.36744897377731	0.731289	NO
Ankrd43	Ankrd43	Ankrd43	237761	sosondowah ankyrin repeat domain family member A	chr11:53290079-53293697	HFD_Non	10hr_PBS_Non	OK	10.7703	14.7206	0.450773	2.31109	0.0001	0.0112609	1.36677238102827	0.731651	NO
Rfx1	Rfx1	Rfx1	19724	regulatory factor X, 1 (influences HLA class II expression)	chr8:86590734-86620891	HFD_Non	10hr_PBS_Non	OK	4.82715	6.58147	0.447239	2.01057	0.00035	0.0298515	1.36342845709984	0.733445	NO
Celsr3	Celsr3	Celsr3	107934	cadherin, EGF LAG seven-pass G-type receptor 3 (flamingo homolog, Drosophila)	chr9:108728650-108755300	HFD_Non	10hr_PBS_Non	OK	4.24649	5.78024	0.444858	2.20523	0.0004	0.0322101	1.36118013316544	0.734657	NO
Rfx3	Rfx3	Rfx3	19726	regulatory factor X, 3 (influences HLA class II expression)	chr19:27836210-28085656	HFD_Non	10hr_PBS_Non	OK	3.07968	4.19171	0.444757	2.00722	0.00045	0.0350611	1.36108484318568	0.734708	NO
Phactr1	Phactr1	Phactr1	218194	phosphatase and actin regulator 1	chr13:42775991-43233881	HFD_Non	10hr_PBS_Non	OK	37.4374	50.9494	0.444583	2.23665	5e-05	0.00661193	1.36092069589543	0.734797	NO
Dot1l	Dot1l	Dot1l	208266	DOT1-like, histone H3 methyltransferase (S. cerevisiae)	chr10:80217950-80257092	HFD_Non	10hr_PBS_Non	OK	5.27067	7.17037	0.444062	2.10872	0.0005	0.0379316	1.36042931576987	0.735062	NO
Cirbp	Cirbp	Cirbp	12696	cold inducible RNA binding protein	chr10:79630585-79634398	HFD_Non	10hr_PBS_Non	OK	115.912	157.629	0.443504	2.84872	5e-05	0.00661193	1.35990323593252	0.735346	NO
Gm996	Gm996	Gm996	381353	predicted gene 996	chr2:25430935-25435619	HFD_Non	10hr_PBS_Non	OK	20.1938	27.4565	0.443239	2.47163	5e-05	0.00661193	1.35965346640269	0.735482	NO
Trank1	Trank1	Trank1	320429	tetratricopeptide repeat and ankyrin repeat containing 1	chr9:111214242-111298279	HFD_Non	10hr_PBS_Non	OK	16.9964	23.0273	0.438113	2.25305	5e-05	0.00661193	1.35483109133027	0.738099	NO
Cacna1e	Cacna1e	Cacna1e	12290	calcium channel, voltage-dependent, R type, alpha 1E subunit	chr1:156239648-156573050	HFD_Non	10hr_PBS_Non	OK	3.9843	5.35084	0.425437	2.05349	0.0005	0.0379316	1.34297923672886	0.744613	NO
Wipf3	Wipf3	Wipf3	330319	WAS/WASL interacting protein family, member 3	chr6:54402876-54453762	HFD_Non	10hr_PBS_Non	OK	12.6081	16.8741	0.420462	2.00985	0.0002	0.0188418	1.33835607328467	0.747185	NO
Cplx2	Cplx2	Cplx2	12890	complexin 2	chr13:54472712-54485278	HFD_Non	10hr_PBS_Non	OK	120.948	161.067	0.413276	2.22357	0.00015	0.0155547	1.33170635577598	0.750916	NO
Ccnt2	Ccnt2	Ccnt2	72949	cyclin T2	chr1:129670740-129701414	HFD_Non	10hr_PBS_Non	OK	8.84267	11.7678	0.412291	1.95928	0.0007	0.0492185	1.33079744361292	0.751429	NO
Tia1	Tia1	Tia1	21841	cytotoxic granule-associated RNA binding protein 1	chr6:86354212-86383399	HFD_Non	10hr_PBS_Non	OK	10.4364	13.8241	0.405563	1.90197	0.0005	0.0379316	1.32460572615312	0.754942	NO
Gas7	Gas7	Gas7	14457	growth arrest specific 7	chr11:67346499-67502494	HFD_Non	10hr_PBS_Non	OK	24.5883	32.052	0.382442	1.96585	0.0005	0.0379316	1.30354645709375	0.767138	NO
Shank1	Shank1	Shank1	243961	SH3/ankyrin domain gene 1	chr7:51565633-51613723	HFD_Non	10hr_PBS_Non	OK	20.1369	26.1952	0.379461	2.05898	0.0006	0.0428139	1.30085575669727	0.768725	NO
Adcy5	Adcy5	Adcy5	224129	adenylate cyclase 5	chr16:35155721-35304635	HFD_Non	10hr_PBS_Non	OK	26.9186	34.9105	0.37506	2.10458	0.00055	0.0400389	1.29689348981341	0.771073	NO
Hnrnpc	Hnrnpc	Hnrnpc	15381	heterogeneous nuclear ribonucleoprotein C	chr14:52693054-52723703	HFD_Non	10hr_PBS_Non	OK	109.036	84.553	-0.366874	-1.91188	0.0004	0.0322101	0.775460929467779	1.28956	NO
Fkbp4	Fkbp4	Fkbp4	14228	FK506 binding protein 4	chr6:128380124-128388649	HFD_Non	10hr_PBS_Non	OK	134.354	103.824	-0.371899	-2.11677	0.00055	0.0400389	0.772764647357625	1.29406	NO
Resp18	Resp18	Resp18	19711	regulated endocrine-specific protein 18	chr1:75268776-75274955	HFD_Non	10hr_PBS_Non	OK	477.582	362.821	-0.396489	-2.81907	0.00025	0.0225219	0.759704883367241	1.3163	NO
Calr	Calr	Calr	12317	calreticulin	chr8:87365986-87370830	HFD_Non	10hr_PBS_Non	OK	98.3448	74.6782	-0.397161	-2.22928	0.0004	0.0322101	0.75935109910486	1.31691	NO
Rplp1	Rplp1	Rplp1	56040	ribosomal protein, large, P1	chr9:61761089-61762317	HFD_Non	10hr_PBS_Non	OK	1856.01	1396.64	-0.410246	-3.89989	0.0001	0.0112609	0.752495051668911	1.32891	NO
Hsph1	Hsph1	Hsph1	15505	heat shock 105kDa/110kDa protein 1	chr5:150419419-150438890	HFD_Non	10hr_PBS_Non	OK	107.524	80.8935	-0.410567	-2.22591	0.0003	0.0262073	0.752327639960847	1.32921	NO
Sgk1	Sgk1	Sgk1	20393	serum/glucocorticoid regulated kinase 1	chr10:21601989-21719708	HFD_Non	10hr_PBS_Non	OK	59.5422	44.752	-0.411962	-2.06196	0.00045	0.0350611	0.751600535624166	1.33049	NO
Tomm7	Tomm7	Tomm7	66169	translocase of outer mitochondrial membrane 7 homolog (yeast)	chr5:23344761-23349963	HFD_Non	10hr_PBS_Non	OK	92.6369	69.5202	-0.414155	-2.51573	0.0003	0.0262073	0.750458916761047	1.33252	NO
Adi1	Adi1	Adi1	104923	acireductone dioxygenase 1	chr12:29360071-29367039	HFD_Non	10hr_PBS_Non	OK	69.6647	52.1642	-0.417366	-2.36203	0.00015	0.0155547	0.748790481058195	1.33549	NO
Coq7	Coq7	Coq7	12850	demethyl-Q 7	chr7:125668575-125676827	HFD_Non	10hr_PBS_Non	OK	77.9253	58.2353	-0.420197	-2.67547	0.00025	0.0225219	0.747322570456963	1.33811	NO
Chordc1	Chordc1	Chordc1	66917	cysteine and histidine-rich domain (CHORD)-containing, zinc-binding protein 1	chr9:18096710-18118444	HFD_Non	10hr_PBS_Non	OK	42.8684	32.0113	-0.421332	-2.22399	0.0004	0.0322101	0.746734866522504	1.33916	NO
Rgs16	Rgs16	Rgs16	19734	regulator of G-protein signaling 16	chr1:155587482-155592598	HFD_Non	10hr_PBS_Non	OK	70.1898	52.168	-0.428097	-2.38436	5e-05	0.00661193	0.743241518486515	1.34546	NO
Apba2	Apba2	Apba2	11784	amyloid beta (A4) precursor protein-binding, family A, member 2	chr7:71646591-71898762	HFD_Non	10hr_PBS_Non	OK	33.6443	24.9388	-0.431968	-2.2902	0.0001	0.0112609	0.741249946169006	1.34907	NO
2900052N01Rik	2900052N01Rik	2900052N01Rik	73040	RIKEN cDNA 2900052N01 gene	chr9:46721685-46735449	HFD_Non	10hr_PBS_Non	OK	14.4565	10.6619	-0.439247	-2.03449	0.00055	0.0400389	0.737519448978646	1.3559	NO
Hspa5	Hspa5	Hspa5	14828	heat shock protein 5	chr2:34627609-34632049	HFD_Non	10hr_PBS_Non	OK	61.4402	45.1772	-0.443588	-2.20661	0.00015	0.0155547	0.73530362375096	1.35998	NO
Pdia6	Pdia6	Pdia6	71853	protein disulfide isomerase associated 6	chr12:17273400-17331536	HFD_Non	10hr_PBS_Non	OK	28.234	20.6825	-0.449026	-2.24106	0.0004	0.0322101	0.732537235527603	1.36512	NO
Gng11	Gng11	Gng11	66066	guanine nucleotide binding protein (G protein), gamma 11	chr6:3953986-3958445	HFD_Non	10hr_PBS_Non	OK	53.9469	39.4004	-0.453328	-2.60279	0.00055	0.0400389	0.730356122269576	1.3692	NO
Trf	Trf	Trf	22041	transferrin	chr9:103111205-103132616	HFD_Non	10hr_PBS_Non	OK	96.3607	70.2263	-0.456433	-2.56324	5e-05	0.00661193	0.728785924072231	1.37215	NO
Peg10	Peg10	Peg10	170676	paternally expressed 10	chr6:4697305-4710516	HFD_Non	10hr_PBS_Non	OK	51.0157	36.9339	-0.465996	-2.54477	5e-05	0.00661193	0.723971093461086	1.38127	NO
Serpina3n	Serpina3n	Serpina3n	20716	serine (or cysteine) peptidase inhibitor, clade A, member 3N	chr12:105644917-105652539	HFD_Non	10hr_PBS_Non	OK	10.496	7.35664	-0.512723	-2.19254	0.00025	0.0225219	0.700898285332688	1.42674	NO
Avp	Avp	Avp	11998	arginine vasopressin	chr2:130406412-130408277	HFD_Non	10hr_PBS_Non	OK	452.602	317.18	-0.51294	-4.64201	5e-05	0.00661193	0.700792869090407	1.42696	NO
Egr1	Egr1	Egr1	13653	early growth response 1	chr18:35020860-35024610	HFD_Non	10hr_PBS_Non	OK	34.7707	23.9946	-0.53516	-2.90239	5e-05	0.00661193	0.690082139895952	1.4491	NO
Grid1	Grid1	Grid1	14803	glutamate receptor, ionotropic, delta 1	chr14:35633321-36394301	HFD_Non	10hr_PBS_Non	OK	12.5329	8.5988	-0.543515	-2.47304	5e-05	0.00661193	0.686097255223506	1.45752	NO
Tuba1c	Tuba1c	Tuba1c	22146	tubulin, alpha 1C	chr15:98860321-98868536	HFD_Non	10hr_PBS_Non	OK	22.7784	15.4617	-0.558964	-2.79447	5e-05	0.00661193	0.678789427763885	1.47321	NO
Fosl2	Fosl2	Fosl2	14284	fos-like antigen 2	chr5:32438844-32460212	HFD_Non	10hr_PBS_Non	OK	3.44098	2.31881	-0.569434	-2.41602	0.0002	0.0188418	0.673881114496795	1.48394	NO
Mir1894	Mir1894	Mir1894	100316810	microRNA 1894	chr17:36053855-36069228	HFD_Non	10hr_PBS_Non	OK	0	43.3979	inf	-nan	0.2355	0.764462	inf	#VALUE!	NO
Mir24-1	Mir24-1	Mir24-1	387142	microRNA 24-1	chr13:63402506-63402591	HFD_Non	10hr_PBS_Non	OK	0	63.4847	inf	-nan	0.14885	0.684389	inf	#VALUE!	NO
Mir3074-2	Mir3074-2	Mir3074-2	100526528	microRNA 3074-2	chr8:86732713-86732820	HFD_Non	10hr_PBS_Non	OK	0	19.8867	inf	-nan	0.02985	0.392213	inf	#VALUE!	NO
Scarna8	Scarna8	Scarna8	100217448	small Cajal body-specific RNA 8	chr4:86227188-86257926	HFD_Non	10hr_PBS_Non	OK	0	3.76852	inf	-nan	0.22695	0.757808	inf	#VALUE!	NO
Snora15	Snora15	Snora15	100113364	small nucleolar RNA, H/ACA box 15	chr5:130293260-130322231	HFD_Non	10hr_PBS_Non	OK	0	7.72781	inf	-nan	0.2373	0.764667	inf	#VALUE!	NO
Snora47	Snora47	Snora47	100217450	small nucleolar RNA, H/ACA box 47	chr13:96095191-96107796	HFD_Non	10hr_PBS_Non	OK	0	11.5282	inf	-nan	0.1866	0.723998	inf	#VALUE!	NO
Snord49a	Snord49a	Snord49a	100217455	small nucleolar RNA, C/D box 49A	chr11:62416378-62418308	HFD_Non	10hr_PBS_Non	OK	0	292.203	inf	-nan	0.2185	0.753772	inf	#VALUE!	NO
Snord8	Snord8	Snord8	100217445	small nucleolar RNA, C/D box 8	chr14:52817825-52857247	HFD_Non	10hr_PBS_Non	OK	0	15.6543	inf	-nan	0.2446	0.773009	inf	#VALUE!	NO
Mir3072	Mir3072	Mir3072	100499517	microRNA 3072	chr12:110973190-110987667	HFD_Non	10hr_PBS_Non	OK	16.801	120.396	2.84117	1.43548	0.2401	0.767671	7.1660097178818	0.139548	NO
Snora78	Snora78	Snora78	100306952	small nucleolar RNA, H/ACA box 7	chr17:24856475-24856910	HFD_Non	10hr_PBS_Non	OK	1.28445	8.67485	2.75568	0.682339	0.2563	0.779998	6.75370891266901	0.148067	NO
Snora70	Snora70	Snora70	104368	small nucleolar RNA, H/ACA box 70	chrX:71516154-71518474	HFD_Non	10hr_PBS_Non	OK	2.79666	14.8721	2.41083	0.0848918	0.53455	0.90536	5.31780177252441	0.188048	NO
Mir680-2	Mir680-2	Mir680-2	751551	microRNA 680-2	chrX:140732332-140732442	HFD_Non	10hr_PBS_Non	OK	9.62449	50.1407	2.3812	41.7154	0.2448	0.773009	5.20969892584252	0.19195	NO
Snora3	Snora3	Snora3	100302499	small nucleolar RNA, H/ACA box 3	chr7:116662708-116665883	HFD_Non	10hr_PBS_Non	OK	9.73262	46.7964	2.2655	0.14503	0.57365	0.920471	4.80821030808516	0.207978	NO
Mir665	Mir665	Mir665	751555	microRNA 665	chr12:110824523-110824617	HFD_Non	10hr_PBS_Non	OK	9.99932	38.4376	1.94262	30.5079	0.2884	0.80389	3.84403107806344	0.260144	NO
Mir3060	Mir3060	Mir3060	100526466	microRNA 3060	chr11:4035162-4060296	HFD_Non	10hr_PBS_Non	OK	15.7977	60.5262	1.93785	17.149	0.5878	0.923465	3.8313424995436	0.261005	NO
Mir101a	Mir101a	Mir101a	387143	microRNA 101a	chr4:101019549-101019632	HFD_Non	10hr_PBS_Non	OK	19.9262	76.0116	1.93155	53.1191	0.3018	0.812959	3.8146481659246	0.262147	NO
Mir337	Mir337	Mir337	723843	microRNA 337	chr12:110823998-110824095	HFD_Non	10hr_PBS_Non	OK	7.18628	27.111	1.91556	22.596	0.21965	0.75452	3.77260224192074	0.265069	NO
Mir23b	Mir23b	Mir23b	387217	microRNA 23b	chr13:63401791-63401865	HFD_Non	10hr_PBS_Non	OK	42.0071	148.923	1.82587	93.3937	0.2925	0.808129	3.5452073268259	0.282071	NO
Mir1898	Mir1898	Mir1898	100316684	microRNA 1898	chr15:12047605-12115205	HFD_Non	10hr_PBS_Non	OK	39.6662	138.025	1.79895	0.111153	0.5585	0.914747	3.47966881261347	0.287384	NO
Mir9-2	Mir9-2	Mir9-2	723967	microRNA 9-2	chr13:83878418-83878490	HFD_Non	10hr_PBS_Non	OK	68.9575	237.649	1.78505	148.202	0.3885	0.853842	3.44630407657606	0.290166	NO
Snora31	Snora31	Snora31	100303751	small nucleolar RNA, H/ACA box 31	chr14:76245062-76248110	HFD_Non	10hr_PBS_Non	OK	13.8414	47.3746	1.77512	0.093622	0.3881	0.853842	3.42266478014393	0.29217	NO
Snora41	Snora41	Snora41	100217464	small nucleolar RNA, H/ACA box 41	chr1:63223404-63227060	HFD_Non	10hr_PBS_Non	OK	4.87949	15.9481	1.70858	0.0738414	0.48825	0.896286	3.26838967590125	0.305961	NO
Gm5801	Gm5801	Gm5801	545056	ubiquitin-conjugating enzyme E2, J2 homolog pseudogene	chr4:155317939-155333713	HFD_Non	10hr_PBS_Non	OK	0.159234	0.495281	1.6371	2.15523	0.00775	0.20497	3.1103997325389	0.321502	NO
Snora61	Snora61	Snora61	100217440	small nucleolar RNA, H/ACA box 61	chr4:131864592-131866939	HFD_Non	10hr_PBS_Non	OK	84.7683	253.689	1.58147	69.1244	0.6233	0.933066	2.99274633235957	0.334141	NO
Mir425	Mir425	Mir425	723864	microRNA 425	chr9:108471107-108471192	HFD_Non	10hr_PBS_Non	OK	113.97	311.885	1.45237	114.206	0.09	0.584597	2.7365723513566	0.365421	NO
Mir1249	Mir1249	Mir1249	100526461	microRNA 1249	chr15:84776149-84818401	HFD_Non	10hr_PBS_Non	OK	50.796	138.889	1.45115	0.184554	0.70355	0.951267	2.73425917571098	0.36573	NO
Snord37	Snord37	Snord37	100217454	small nucleolar RNA, C/D box 37	chr10:80639375-80645254	HFD_Non	10hr_PBS_Non	OK	554.805	1496.86	1.43189	0.0293391	0.1783	0.713701	2.69799934866623	0.370645	NO
Drd3	Drd3	Drd3	13490	dopamine receptor D3	chr16:43762354-43822952	HFD_Non	10hr_PBS_Non	OK	0.219048	0.588411	1.42558	2.21175	0.00675	0.190774	2.68622471898228	0.37227	NO
Gm1045	Gm1045	Gm1045	381651	predicted gene 1045	chr5:92416498-92424343	HFD_Non	10hr_PBS_Non	OK	0.211122	0.566663	1.42441	1.76647	0.0196	0.325477	2.68404712166229	0.372572	NO
Snord47	Snord47	Snord47	100217446	small nucleolar RNA, C/D box 47	chr1:162965296-162968668	HFD_Non	10hr_PBS_Non	OK	107.729	287.461	1.41596	0.119266	0.65495	0.941437	2.66837235533892	0.37476	NO
Snord42b	Snord42b	Snord42b	100529077	small nucleolar RNA, C/D box 42B	chr11:77994436-77997086	HFD_Non	10hr_PBS_Non	OK	1706.8	4446.71	1.38144	0.155753	0.66555	0.943845	2.60528282954132	0.383835	NO
2310001K24Rik	2310001K24Rik	2310001K24Rik	69517	RIKEN cDNA 2310001K24 gene	chr2:163294438-163298739	HFD_Non	10hr_PBS_Non	OK	0.221501	0.562352	1.34416	0.393601	0.5104	0.901891	2.53882332094323	0.393883	NO
Mir186	Mir186	Mir186	387181	microRNA 186	chr3:157197360-157211303	HFD_Non	10hr_PBS_Non	OK	129.903	329.289	1.34192	0.0955742	0.5123	0.902679	2.5348844763293	0.394495	NO
Snora68	Snora68	Snora68	104370	small nucleolar RNA, H/ACA box 68	chr8:73418620-73421342	HFD_Non	10hr_PBS_Non	OK	15.3144	38.5608	1.33225	0.147378	0.46855	0.889937	2.51795063680317	0.397148	NO
Mir431	Mir431	Mir431	723866	microRNA 431	chr12:110828378-110833613	HFD_Non	10hr_PBS_Non	OK	60.3148	151.545	1.32916	34.6801	0.4769	0.892826	2.51256339903363	0.398	NO
Tcfl5	Tcfl5	Tcfl5	277353	transcription factor-like 5 (basic helix-loop-helix)	chr2:180332926-180377396	HFD_Non	10hr_PBS_Non	OK	0.196267	0.491822	1.32532	1.11789	0.1007	0.605292	2.50588463860913	0.399061	NO
Snord99	Snord99	Snord99	100217437	small nucleolar RNA, C/D box 99	chr4:131864592-131866939	HFD_Non	10hr_PBS_Non	OK	210.572	522.135	1.31011	0.183452	0.60605	0.929132	2.4796044530625	0.40329	NO
Scarna13	Scarna13	Scarna13	100306943	small Cajal body-specific RNA 1	chr12:106268826-106270489	HFD_Non	10hr_PBS_Non	OK	1.25014	2.98963	1.25788	0.653741	0.2663	0.789141	2.39144067083638	0.418158	NO
Plscr5	Plscr5	Plscr5	100504689	phospholipid scramblase family, member 5	chr9:92087773-92104536	HFD_Non	10hr_PBS_Non	OK	0.20613	0.483878	1.23109	1.88705	0.0282	0.384192	2.34744279309689	0.425995	NO
Gm10684	Gm10684	Gm10684	100038468	predicted gene 10684	chr9:44887265-44943689	HFD_Non	10hr_PBS_Non	OK	0.194001	0.452987	1.22341	0.320631	0.64625	0.939461	2.33497968803538	0.428269	NO
Il23a	Il23a	Il23a	83430	interleukin 23, alpha subunit p19	chr10:127733195-127735140	HFD_Non	10hr_PBS_Non	OK	0.247523	0.574545	1.21486	1.99485	0.0102	0.238287	2.32118256887649	0.430815	NO
Mir697	Mir697	Mir697	735277	microRNA 697	chr4:124392104-124409666	HFD_Non	10hr_PBS_Non	OK	4.3957	10.1231	1.20348	0.199318	0.6299	0.934766	2.30294506954916	0.434227	NO
Mafa	Mafa	Mafa	378435	v-maf musculoaponeurotic fibrosarcoma oncogene family, protein A (avian)	chr15:75577272-75578352	HFD_Non	10hr_PBS_Non	OK	0.259165	0.591232	1.18985	2.08876	0.0153	0.295353	2.28129022892229	0.438348	NO
Mir135a-1	Mir135a-1	Mir135a-1	387153	microRNA 135a-1	chr9:106055190-106060469	HFD_Non	10hr_PBS_Non	OK	10.0025	22.5028	1.16974	0.343169	0.5842	0.922971	2.24971149373513	0.444501	NO
Snord22	Snord22	Snord22	100127111	small nucleolar RNA, C/D box 22	chr19:8797976-8800816	HFD_Non	10hr_PBS_Non	OK	9.24216	20.646	1.15956	0.277158	0.58295	0.922971	2.23389286896105	0.447649	NO
Mir384	Mir384	Mir384	723861	microRNA 384	chrX:102539620-102539708	HFD_Non	10hr_PBS_Non	OK	29.1764	64.8481	1.15226	43.4394	0.49565	0.898045	2.22261797757857	0.44992	NO
Mir106b	Mir106b	Mir106b	723925	microRNA 106b	chr5:138605816-138613090	HFD_Non	10hr_PBS_Non	OK	18.2733	40.529	1.14921	0.254131	0.6322	0.935463	2.21792410675729	0.450872	NO
Snora75	Snora75	Snora75	100303740	small nucleolar RNA, H/ACA box 75	chr1:88241293-88256030	HFD_Non	10hr_PBS_Non	OK	4.35959	9.60856	1.14013	0.049265	0.5947	0.925481	2.2040088241309	0.453719	NO
1700022P22Rik	1700022P22Rik	1700022P22Rik	75558	RIKEN cDNA 1700022P22 gene	chr1:192860700-192866820	HFD_Non	10hr_PBS_Non	OK	0.364116	0.796638	1.12952	1.50279	0.13305	0.660393	2.18785935731241	0.457068	NO
Dear1	Dear1	Dear1	654362	dual endothelin 1/angiotensin II receptor 1	chr3:84619498-84783120	HFD_Non	10hr_PBS_Non	OK	2.50584	5.42819	1.11518	0.420144	0.518	0.902861	2.16622034590667	0.461634	NO
Gm11968	Gm11968	Gm11968	100042173	ribosomal protein S15A, pseudogene 6	chr11:6005694-6100454	HFD_Non	10hr_PBS_Non	OK	2.18066	4.65831	1.09504	0.534312	0.3669	0.843816	2.13619004303886	0.468123	NO
Snora62	Snora62	Snora62	104433	small nucleolar RNA, H/ACA box 62	chr9:120036883-120041487	HFD_Non	10hr_PBS_Non	OK	2.88731	6.1386	1.08818	0.0312832	0.40705	0.863588	2.12605659279392	0.470354	NO
Mir762	Mir762	Mir762	791073	microRNA 762	chr7:134848491-134852280	HFD_Non	10hr_PBS_Non	OK	620.652	1318.86	1.08744	0.663654	0.2377	0.764949	2.12496635652625	0.470596	NO
Mir344	Mir344	Mir344	723931	microRNA 344	chr7:68850735-69072460	HFD_Non	10hr_PBS_Non	OK	7.8679	16.4112	1.06063	0.28181	0.61775	0.932435	2.08584217407658	0.479423	NO
1700109H08Rik	1700109H08Rik	1700109H08Rik	77036	RIKEN cDNA 1700109H08 gene	chr5:3571715-3637101	HFD_Non	10hr_PBS_Non	OK	0.414328	0.863171	1.05887	0.563204	0.49225	0.898045	2.08329912527941	0.480008	NO
Mir3112	Mir3112	Mir3112	100526514	microRNA 3112	chrX:130593887-130621360	HFD_Non	10hr_PBS_Non	OK	30.8562	63.7687	1.04729	0.145979	0.6627	0.94333	2.06664415530369	0.483876	NO
Mirlet7c-2	Mirlet7c-2	Mirlet7c-2	723966	microRNA let7c-2	chr15:85537032-85537127	HFD_Non	10hr_PBS_Non	OK	32.21	65.9483	1.03383	33.3742	0.2326	0.763886	2.04745252503113	0.488412	NO
BC049715	BC049715	BC049715	320135	cDNA sequence BC049715	chr6:136777363-136789075	HFD_Non	10hr_PBS_Non	OK	0.833603	1.70306	1.0307	1.17449	0.09325	0.592901	2.04301528816871	0.489473	NO
Tbc1d10c	Tbc1d10c	Tbc1d10c	108995	TBC1 domain family, member 10c	chr19:4184356-4191047	HFD_Non	10hr_PBS_Non	OK	0.227618	0.463573	1.02618	1.88358	0.00745	0.199599	2.03662448617184	0.491009	NO
Nanos2	Nanos2	Nanos2	378430	nanos homolog 2 (Drosophila)	chr7:19572872-19574311	HFD_Non	10hr_PBS_Non	OK	0.439201	0.889718	1.01847	2.19911	0.0032	0.130665	2.02576946071648	0.49364	NO
Kcnh3	Kcnh3	Kcnh3	16512	potassium voltage-gated channel, subfamily H (eag-related), member 3	chr15:99055406-99082392	HFD_Non	10hr_PBS_Non	OK	1.91123	3.86377	1.0155	1.57668	0.0152	0.29448	2.02160340592739	0.494657	NO
Ifltd1	Ifltd1	Ifltd1	74071	intermediate filament tail domain containing 1	chr6:145345754-145383445	HFD_Non	10hr_PBS_Non	OK	0.405855	0.810789	0.998363	2.15129	0.00235	0.107193	1.99773192314711	0.500568	NO
Mir137	Mir137	Mir137	387155	microRNA 137	chr3:118136774-118136847	HFD_Non	10hr_PBS_Non	OK	45.8653	91.4518	0.995609	53.8592	0.52625	0.903499	1.99392203562664	0.501524	NO
Snord104	Snord104	Snord104	100216537	small nucleolar RNA, C/D box 104	chr11:106362304-106362377	HFD_Non	10hr_PBS_Non	OK	217.733	431.04	0.985261	126.574	0.2661	0.788886	1.9796714255932	0.505134	NO
Gm5779	Gm5779	Gm5779	544707	ribosomal protein, large, P0 pseudogene	chr10:74814799-74815706	HFD_Non	10hr_PBS_Non	OK	1.24738	2.46319	0.981622	2.64692	0.0013	0.074064	1.9746842688017	0.50641	NO
Mir208b	Mir208b	Mir208b	100124433	microRNA 208b	chr14:55587623-55613386	HFD_Non	10hr_PBS_Non	OK	23.6936	46.3799	0.969003	0.18092	0.7314	0.955562	1.9574873712712	0.510859	NO
1700020A23Rik	1700020A23Rik	1700020A23Rik	75656	RIKEN cDNA 1700020A23 gene	chr2:130230994-130231810	HFD_Non	10hr_PBS_Non	OK	0.449637	0.874298	0.959364	1.00164	0.0671	0.529037	1.94445251028402	0.514284	NO
Snord100	Snord100	Snord100	100529075	small nucleolar RNA, C/D box 100	chr10:23504988-23507015	HFD_Non	10hr_PBS_Non	OK	78.4234	150.805	0.943326	11.3749	0.5628	0.916322	1.9229563304009	0.520033	NO
Tk1	Tk1	Tk1	21877	thymidine kinase 1	chr11:117676832-117701222	HFD_Non	10hr_PBS_Non	OK	0.248599	0.477806	0.942608	0.87196	0.2102	0.748447	1.92199955222239	0.520291	NO
Gm5089	Gm5089	Gm5089	328479	predicted gene 5089	chr14:122580915-122850368	HFD_Non	10hr_PBS_Non	OK	0.589044	1.12992	0.939766	0.419305	0.46685	0.889937	1.91821708543435	0.521317	NO
Rnase6	Rnase6	Rnase6	78416	ribonuclease, RNase A family, 6	chr14:51748742-51750796	HFD_Non	10hr_PBS_Non	OK	0.460714	0.879042	0.932061	1.79735	0.0196	0.325477	1.90799977339408	0.524109	NO
Fgfbp1	Fgfbp1	Fgfbp1	14181	fibroblast growth factor binding protein 1	chr5:44370098-44373001	HFD_Non	10hr_PBS_Non	OK	0.30491	0.576075	0.917874	1.5492	0.03375	0.411223	1.88932906731598	0.529288	NO
Cdca3	Cdca3	Cdca3	14793	cell division cycle associated 3	chr6:124780193-124783719	HFD_Non	10hr_PBS_Non	OK	0.476235	0.894177	0.908888	2.01838	0.00285	0.120117	1.87759772639693	0.532595	NO
Psrc1	Psrc1	Psrc1	56742	proline/serine-rich coiled-coil 1	chr3:108186721-108191149	HFD_Non	10hr_PBS_Non	OK	0.25696	0.48168	0.906529	1.49833	0.0117	0.25826	1.87453011080771	0.533467	NO
Mir3061	Mir3061	Mir3061	100526467	microRNA 3061	chr11:51940247-51940338	HFD_Non	10hr_PBS_Non	OK	163.355	305.918	0.905136	81.7458	0.0559	0.50341	1.87272102424484	0.533982	NO
Lrmp	Lrmp	Lrmp	16970	lymphoid-restricted membrane protein	chr6:145070258-145159490	HFD_Non	10hr_PBS_Non	OK	0.259802	0.48596	0.903425	1.4792	0.0193	0.322726	1.87050134075862	0.534616	NO
Sgcd	Sgcd	Sgcd	24052	sarcoglycan, delta (dystrophin-associated glycoprotein)	chr11:46792284-47192804	HFD_Non	10hr_PBS_Non	OK	0.420348	0.78457	0.900317	1.91219	0.00695	0.19302	1.86647605442882	0.535769	NO
Ang	Ang	Ang	11727	angiogenin, ribonuclease, RNase A family, 5	chr14:51710751-51725826	HFD_Non	10hr_PBS_Non	OK	0.444317	0.824082	0.891199	0.725439	0.32335	0.82486	1.85471690799473	0.539166	NO
BB031773	BB031773	BB031773	100473	expressed sequence BB031773	chr4:102658983-102684570	HFD_Non	10hr_PBS_Non	OK	0.233594	0.430502	0.882015	1.16351	0.0498	0.479504	1.8429475338061	0.542609	NO
Gm10754	Gm10754	Gm10754	100038699	predicted gene 10754	chr10:97106701-97429724	HFD_Non	10hr_PBS_Non	OK	0.231665	0.426448	0.88033	1.05085	0.06295	0.519201	1.84079631421277	0.543243	NO
Arl5c	Arl5c	Arl5c	217151	ADP-ribosylation factor-like 5C	chr11:97850893-97857487	HFD_Non	10hr_PBS_Non	OK	0.476813	0.876213	0.877857	1.9894	0.00435	0.154436	1.83764361060985	0.544175	NO
Snora28	Snora28	Snora28	100316932	small nucleolar RNA, H/ACA box 28	chr12:112776311-112784964	HFD_Non	10hr_PBS_Non	OK	63.9911	117.152	0.872445	0.125881	0.81215	0.970847	1.83076294891231	0.54622	NO
Snord32a	Snord32a	Snord32a	27209	small nucleolar RNA, C/D box 32A	chr7:52381145-52384105	HFD_Non	10hr_PBS_Non	OK	41.1739	74.9385	0.863976	0.0297256	0.33975	0.832263	1.82004737045308	0.549436	NO
1700028K03Rik	1700028K03Rik	1700028K03Rik	76421	RIKEN cDNA 1700028K03 gene	chr5:107963729-108090857	HFD_Non	10hr_PBS_Non	OK	0.517401	0.939195	0.860143	0.73175	0.2398	0.767594	1.81521822623313	0.550898	NO
Gm16378	Gm16378	Gm16378	100043225	eukaryotic translation initiation factor 1 pseudogene	chr8:125365477-125366173	HFD_Non	10hr_PBS_Non	OK	1.33388	2.42118	0.860083	2.455	0.00415	0.150297	1.8151427349992	0.550921	NO
Tnfsf13	Tnfsf13	Tnfsf13	69583	tumor necrosis factor (ligand) superfamily, member 13	chr11:69496078-69509600	HFD_Non	10hr_PBS_Non	OK	0.444525	0.805096	0.856898	0.92046	0.155	0.691302	1.81113991208351	0.552138	NO
0610039K10Rik	0610039K10Rik	0610039K10Rik	68386	RIKEN cDNA 0610039K10 gene	chr2:163449008-163471536	HFD_Non	10hr_PBS_Non	OK	1.64017	2.96593	0.854641	0.43587	0.44765	0.885062	1.80830871988256	0.553003	NO
Eps8l1	Eps8l1	Eps8l1	67425	EPS8-like 1	chr7:4416343-4430844	HFD_Non	10hr_PBS_Non	OK	0.515489	0.929419	0.850387	1.43747	0.0248	0.360714	1.80298450727277	0.554636	NO
Mgst2	Mgst2	Mgst2	211666	microsomal glutathione S-transferase 2	chr3:51465114-51486597	HFD_Non	10hr_PBS_Non	OK	0.356805	0.642276	0.84806	1.14281	0.2145	0.751005	1.80007872119973	0.555531	NO
Pitx3	Pitx3	Pitx3	18742	paired-like homeodomain transcription factor 3	chr19:46206388-46222815	HFD_Non	10hr_PBS_Non	OK	0.935193	1.67903	0.844289	1.91484	0.00445	0.156445	1.79537971494448	0.556985	NO
Snora23	Snora23	Snora23	100379145	small nucleolar RNA, H/ACA box 23	chr7:117161938-117198628	HFD_Non	10hr_PBS_Non	OK	1.41846	2.53625	0.838377	0.083945	0.7214	0.95325	1.78803750734982	0.559272	NO
Ccdc42b	Ccdc42b	Ccdc42b	546886	coiled-coil domain containing 42B	chr5:121063138-121084244	HFD_Non	10hr_PBS_Non	OK	0.698146	1.24708	0.836958	0.412517	0.4828	0.893542	1.78627970144953	0.559823	NO
Thpo	Thpo	Thpo	21832	thrombopoietin	chr16:20724526-20742457	HFD_Non	10hr_PBS_Non	OK	1.01397	1.81028	0.836189	1.72413	0.00995	0.234729	1.7853278141703	0.560121	NO
Mir3070a	Mir3070a	Mir3070a	100526472	microRNA 3070a	chr12:110826152-110826241	HFD_Non	10hr_PBS_Non	OK	56.3	100.387	0.834366	41.4972	0.52215	0.902861	1.78307328561264	0.560829	NO
Xist	Xist	Xist	213742	inactive X specific transcripts	chrX:100626855-100680296	HFD_Non	10hr_PBS_Non	OK	0.361622	0.644374	0.833414	2.22405	0.0013	0.074064	1.78189706626079	0.5612	NO
2900002K06Rik	2900002K06Rik	2900002K06Rik	70226	Rbm3 opposite strand transcript	chrX:7716100-7725089	HFD_Non	10hr_PBS_Non	OK	2.52363	4.49409	0.832531	0.445564	0.47555	0.892036	1.78080679169853	0.561543	NO
Asb11	Asb11	Asb11	68854	ankyrin repeat and SOCS box-containing 11	chrX:160876032-160897032	HFD_Non	10hr_PBS_Non	OK	0.288399	0.513435	0.832114	1.42879	0.04535	0.46247	1.78029213745732	0.561706	NO
4930544O15Rik	4930544O15Rik	4930544O15Rik	75173	testis expressed 38	chr4:115452438-115453639	HFD_Non	10hr_PBS_Non	OK	0.388939	0.692162	0.831565	1.38088	0.069	0.535865	1.77961479788502	0.561919	NO
H2-Aa	H2-Aa	H2-Aa	14960	histocompatibility 2, class II antigen A, alpha	chr17:34419695-34424716	HFD_Non	10hr_PBS_Non	OK	1.05908	1.88217	0.829591	2.23921	0.0021	0.0989196	1.77718146494616	0.562689	NO
3110039M20Rik	3110039M20Rik	3110039M20Rik	67293	RIKEN cDNA 3110039M20 gene	chr12:50490638-50508333	HFD_Non	10hr_PBS_Non	OK	0.978957	1.73827	0.828333	2.08107	0.00645	0.18744	1.77563247519891	0.56318	NO
Mir421	Mir421	Mir421	100124494	microRNA 421	chrX:100756248-100819093	HFD_Non	10hr_PBS_Non	OK	248.058	440.402	0.82814	38.0781	0.6931	0.949973	1.77539495158064	0.563255	NO
Epyc	Epyc	Epyc	13516	epiphycan	chr10:97106701-97429724	HFD_Non	10hr_PBS_Non	OK	0.242856	0.43078	0.826853	1.21518	0.06375	0.520619	1.77381186273038	0.563758	NO
Ucn	Ucn	Ucn	22226	urocortin	chr5:31440361-31441268	HFD_Non	10hr_PBS_Non	OK	1.13191	2.00525	0.825022	2.20636	0.014	0.28324	1.77156205297007	0.564474	NO
1500017E21Rik	1500017E21Rik	1500017E21Rik	668215	RIKEN cDNA 1500017E21 gene	chr19:36629128-36763969	HFD_Non	10hr_PBS_Non	OK	1.4947	2.64176	0.821637	0.768961	0.22745	0.757808	1.76741030378109	0.5658	NO
Snora2b	Snora2b	Snora2b	100217416	small nucleolar RNA, H/ACA box 2B	chr15:98349531-98364652	HFD_Non	10hr_PBS_Non	OK	5.09104	8.98923	0.820237	0.106583	0.7042	0.951565	1.76569603002989	0.566349	NO
Snora43	Snora43	Snora43	100306955	small nucleolar RNA, H/ACA box 43	chr2:26492695-26495764	HFD_Non	10hr_PBS_Non	OK	21.3833	37.7559	0.820218	8.42247	0.44505	0.884365	1.76567277632574	0.566356	NO
A930003A15Rik	A930003A15Rik	A930003A15Rik	68162	RIKEN cDNA A930003A15 gene	chr16:19876660-19884367	HFD_Non	10hr_PBS_Non	OK	0.801672	1.41539	0.820117	1.63237	0.00635	0.186034	1.76554916967073	0.566396	NO
Htr3a	Htr3a	Htr3a	15561	5-hydroxytryptamine (serotonin) receptor 3A	chr9:48707317-48719204	HFD_Non	10hr_PBS_Non	OK	0.576273	1.01407	0.815328	1.91958	0.00175	0.0888187	1.75969817775417	0.568279	NO
Gsta3	Gsta3	Gsta3	14859	glutathione S-transferase, alpha 3	chr1:21230669-21255640	HFD_Non	10hr_PBS_Non	OK	0.608497	1.06784	0.81138	1.59478	0.00515	0.167946	1.75488926728432	0.569837	NO
Jsrp1	Jsrp1	Jsrp1	71912	junctional sarcoplasmic reticulum protein 1	chr10:80271245-80276240	HFD_Non	10hr_PBS_Non	OK	1.07408	1.87995	0.807586	2.31716	0.00175	0.0888187	1.75028032174157	0.571337	NO
Mir1901	Mir1901	Mir1901	100316686	microRNA 1901	chr18:11997782-12104136	HFD_Non	10hr_PBS_Non	OK	317.766	554.381	0.802911	0.240815	0.66695	0.944251	1.74461778257788	0.573191	NO
Serpina9	Serpina9	Serpina9	71907	serine (or cysteine) peptidase inhibitor, clade A (alpha-1 antiproteinase, antitrypsin), member 9	chr12:105234829-105251862	HFD_Non	10hr_PBS_Non	OK	0.703032	1.22598	0.802271	1.99659	0.00265	0.115749	1.74384401700309	0.573446	NO
Olfr1344	Olfr1344	Olfr1344	257882	olfactory receptor 1344	chr7:6392612-6393578	HFD_Non	10hr_PBS_Non	OK	1.17483	2.04647	0.800689	2.32041	0.0035	0.135252	1.74193283748319	0.574075	NO
Mir568	Mir568	Mir568	100124467	microRNA 568	chr16:43640767-43640850	HFD_Non	10hr_PBS_Non	OK	113.628	197.853	0.800106	60.2475	0.3279	0.82486	1.74122905626164	0.574307	NO
Gm4598	Gm4598	Gm4598	100043706	predicted gene 4598	chr7:25446312-25448128	HFD_Non	10hr_PBS_Non	OK	0.322567	0.557206	0.788611	1.28768	0.0731	0.551057	1.72741054294948	0.578901	NO
Msx1as	Msx1as	Msx1as	93895	msh homeobox 1 opposite strand	chr5:38211729-38215824	HFD_Non	10hr_PBS_Non	OK	0.511223	0.882456	0.787573	0.775814	0.2118	0.749153	1.72616814091107	0.579318	NO
Dazl	Dazl	Dazl	13164	deleted in azoospermia-like	chr17:50418718-50432924	HFD_Non	10hr_PBS_Non	OK	0.432157	0.743071	0.781945	1.95652	0.0016	0.0851011	1.71944742057926	0.581582	NO
Lgals4	Lgals4	Lgals4	16855	lectin, galactose binding, soluble 4	chr7:29619010-29626722	HFD_Non	10hr_PBS_Non	OK	0.408278	0.69997	0.777743	1.01962	0.0679	0.531722	1.71444663655403	0.583279	NO
Gm4925	Gm4925	Gm4925	237433	predicted gene 4925	chr10:88192285-88193846	HFD_Non	10hr_PBS_Non	OK	0.57872	0.97965	0.759401	1.85895	0.00675	0.190774	1.69278764155991	0.590742	NO
H2-Ab1	H2-Ab1	H2-Ab1	14961	histocompatibility 2, class II antigen A, beta 1	chr17:34400171-34406363	HFD_Non	10hr_PBS_Non	OK	0.642235	1.08617	0.758081	1.80857	0.01515	0.294302	1.69123952660015	0.591282	NO
Gpr15	Gpr15	Gpr15	71223	G protein-coupled receptor 15	chr16:58717547-58718837	HFD_Non	10hr_PBS_Non	OK	0.743195	1.25646	0.75755	1.93783	0.0068	0.191063	1.69061716157142	0.5915	NO
Krt2	Krt2	Krt2	16681	keratin 2	chr15:101641119-101648600	HFD_Non	10hr_PBS_Non	OK	0.429999	0.726737	0.757102	1.84649	0.0029	0.121513	1.69009225583462	0.591684	NO
Wdr62	Wdr62	Wdr62	233064	WD repeat domain 62	chr7:31025156-31065440	HFD_Non	10hr_PBS_Non	OK	0.237076	0.400192	0.755341	1.82728	0.0029	0.121513	1.68803053338996	0.592406	NO
H2-M5	H2-M5	H2-M5	240095	histocompatibility 2, M region locus 5	chr17:37123799-37126449	HFD_Non	10hr_PBS_Non	OK	0.371298	0.626641	0.755062	1.45211	0.04235	0.450902	1.68770411999743	0.592521	NO
Gm10046	Gm10046	Gm10046	100043229	predicted gene 10046	chr7:28550691-28555991	HFD_Non	10hr_PBS_Non	OK	0.349505	0.589702	0.754672	1.18559	0.2178	0.753208	1.68724794899053	0.592681	NO
Mamstr	Mamstr	Mamstr	74490	MEF2 activating motif and SAP domain containing transcriptional regulator	chr7:52895346-52901138	HFD_Non	10hr_PBS_Non	OK	0.664843	1.12033	0.752842	2.08168	0.002	0.0957741	1.68510910037806	0.593433	NO
Hba-a2	Hba-a2	Hba-a2	110257	hemoglobin alpha, adult chain 2	chr11:32196488-32197310	HFD_Non	10hr_PBS_Non	OK	1.35623	2.28447	0.752261	0.214472	0.6262	0.933675	1.68443061237776	0.593672	NO
Asb5	Asb5	Asb5	76294	ankyrin repeat and SOCs box-containing 5	chr8:55635683-55673189	HFD_Non	10hr_PBS_Non	OK	0.444515	0.744971	0.744951	1.63782	0.01655	0.303888	1.67591734715743	0.596688	NO
1700012A16Rik	1700012A16Rik	1700012A16Rik	71836	Shc SH2-domain binding protein 1-like	chr1:155272338-155299704	HFD_Non	10hr_PBS_Non	OK	0.475048	0.795965	0.744631	1.82429	0.00705	0.193559	1.6755456580177	0.596821	NO
Cd68	Cd68	Cd68	12514	CD68 antigen	chr11:69477872-69479564	HFD_Non	10hr_PBS_Non	OK	1.54855	2.59363	0.744051	2.24513	0.0026	0.114607	1.67487218154981	0.59706	NO
A230020J21Rik	A230020J21Rik	A230020J21Rik	100125339	RIKEN cDNA A230020J21 gene	chr1:192829710-192853660	HFD_Non	10hr_PBS_Non	OK	0.902979	1.51215	0.743839	0.777406	0.21455	0.751005	1.67462608185083	0.597148	NO
Gm1574	Gm1574	Gm1574	380842	stathmin domain containing 1	chr13:46369089-46395484	HFD_Non	10hr_PBS_Non	OK	0.265366	0.443127	0.739739	1.25975	0.0535	0.497515	1.66987371231379	0.598848	NO
Kirrel2	Kirrel2	Kirrel2	243911	kin of IRRE like 2 (Drosophila)	chr7:31232784-31242534	HFD_Non	10hr_PBS_Non	OK	0.408604	0.681184	0.73734	1.88279	0.0036	0.137276	1.66709925337647	0.599844	NO
Mas1	Mas1	Mas1	17171	MAS1 oncogene	chr17:12875271-13061009	HFD_Non	10hr_PBS_Non	OK	0.415967	0.692593	0.735538	0.676675	0.2505	0.777332	1.66501826092486	0.600594	NO
Mesp2	Mesp2	Mesp2	17293	mesoderm posterior 2	chr7:86955612-86958317	HFD_Non	10hr_PBS_Non	OK	0.467122	0.776767	0.733684	1.78619	0.0094	0.227335	1.66287992876882	0.601366	NO
Fli1	Fli1	Fli1	14247	Friend leukemia integration 1	chr9:32229792-32348953	HFD_Non	10hr_PBS_Non	OK	0.344544	0.572901	0.7336	1.7573	0.0067	0.190774	1.66278311146254	0.601401	NO
2810403D21Rik	2810403D21Rik	2810403D21Rik	69964	RIKEN cDNA 2810403D21 gene	chrX:106029816-106082235	HFD_Non	10hr_PBS_Non	OK	0.812649	1.34967	0.731904	1.80417	0.01585	0.298027	1.66082952937141	0.602109	NO
Tmem220	Tmem220	Tmem220	338369	transmembrane protein 220	chr11:66838655-66848292	HFD_Non	10hr_PBS_Non	OK	0.60329	1.00192	0.73185	1.65234	0.0188	0.32107	1.6607673657723	0.602131	NO
Mir3078	Mir3078	Mir3078	100526520	microRNA 3078	chr14:65210021-65210108	HFD_Non	10hr_PBS_Non	OK	1068.26	1770.19	0.728643	145.345	0.00525	0.168914	1.65707970799207	0.603471	NO
9630013A20Rik	9630013A20Rik	9630013A20Rik	319903	RIKEN cDNA 9630013A20 gene	chr14:84843369-84936867	HFD_Non	10hr_PBS_Non	OK	1.79425	2.97047	0.72731	0.705539	0.21615	0.751461	1.65554933113838	0.604029	NO
Foxc2	Foxc2	Foxc2	14234	forkhead box C2	chr8:123640070-123642794	HFD_Non	10hr_PBS_Non	OK	0.624054	1.03293	0.726997	2.23713	0.00225	0.103947	1.65519019028159	0.60416	NO
Gm765	Gm765	Gm765	330390	predicted gene 765	chr6:98188007-98292748	HFD_Non	10hr_PBS_Non	OK	0.508127	0.840457	0.725984	1.38348	0.0657	0.527283	1.65402839302294	0.604585	NO
Gm14378	Gm14378	Gm14378	100044509	predicted gene 14378	chr8:4248213-4251423	HFD_Non	10hr_PBS_Non	OK	1.21944	2.01697	0.72597	2.17435	0.0056	0.175857	1.65401234230917	0.60459	NO
Chrm4	Chrm4	Chrm4	12672	cholinergic receptor, muscarinic 4	chr2:91762345-91772439	HFD_Non	10hr_PBS_Non	OK	2.0869	3.45092	0.725623	1.92038	0.00325	0.131588	1.65361456367325	0.604736	NO
Acr	Acr	Acr	11434	acrosin prepropeptide	chr15:89398756-89405015	HFD_Non	10hr_PBS_Non	OK	0.764997	1.26409	0.724569	1.91865	0.00575	0.178622	1.65240691188909	0.605178	NO
Emx1	Emx1	Emx1	13796	empty spiracles homeobox 1	chr6:85137924-85154457	HFD_Non	10hr_PBS_Non	OK	0.416004	0.685817	0.721227	1.47001	0.04085	0.445395	1.64858354490553	0.606581	NO
Fgf23	Fgf23	Fgf23	64654	fibroblast growth factor 23	chr6:127022919-127031426	HFD_Non	10hr_PBS_Non	OK	0.396646	0.652996	0.71922	1.59843	0.01855	0.319832	1.64629171835887	0.607426	NO
Rel	Rel	Rel	19696	reticuloendotheliosis oncogene	chr11:23641728-23670970	HFD_Non	10hr_PBS_Non	OK	0.281321	0.461811	0.715085	1.50498	0.01755	0.310387	1.64157993257453	0.609169	NO
Gm10863	Gm10863	Gm10863	100041655	predicted gene 10863	chr15:78996495-79046831	HFD_Non	10hr_PBS_Non	OK	0.917723	1.50641	0.714979	1.72307	0.0354	0.418053	1.64145932421615	0.609214	NO
1700056E22Rik	1700056E22Rik	1700056E22Rik	73363	RIKEN cDNA 1700056E22 gene	chr1:185856910-185857877	HFD_Non	10hr_PBS_Non	OK	0.390649	0.639403	0.710853	1.35389	0.0887	0.581146	1.63677157971471	0.610959	NO
Mir3101	Mir3101	Mir3101	100526505	microRNA 3101	chr7:27953451-27963902	HFD_Non	10hr_PBS_Non	OK	42.4756	69.3771	0.707826	0.0996754	0.7702	0.962203	1.63334097698952	0.612242	NO
Pm20d1	Pm20d1	Pm20d1	212933	peptidase M20 domain containing 1	chr1:133693971-133714692	HFD_Non	10hr_PBS_Non	OK	0.281571	0.45976	0.707381	1.65535	0.00735	0.197655	1.63283724984753	0.612431	NO
AA465934	AA465934	AA465934	613254	expressed sequence AA465934	chr11:83105200-83112479	HFD_Non	10hr_PBS_Non	OK	37.224	60.7068	0.705625	1.3866	0.34315	0.834092	1.63085102415909	0.613177	NO
Ccbe1	Ccbe1	Ccbe1	320924	collagen and calcium binding EGF domains 1	chr18:66216509-66451492	HFD_Non	10hr_PBS_Non	OK	0.329926	0.537854	0.705072	1.91336	0.0012	0.071771	1.6302260218082	0.613412	NO
Mpp4	Mpp4	Mpp4	227157	membrane protein, palmitoylated 4 (MAGUK p55 subfamily member 4)	chr1:59177778-59294075	HFD_Non	10hr_PBS_Non	OK	0.319497	0.520187	0.703227	0.502135	0.4108	0.867691	1.62814252911337	0.614197	NO
1600029D21Rik	1600029D21Rik	1600029D21Rik	76509	placenta expressed transcript 1	chr9:50302629-50313744	HFD_Non	10hr_PBS_Non	OK	0.264812	0.430815	0.702098	1.29166	0.04435	0.459285	1.62686890315108	0.614678	NO
Lrrc29	Lrrc29	Lrrc29	234684	leucine rich repeat containing 29	chr8:107836239-107850176	HFD_Non	10hr_PBS_Non	OK	0.773737	1.25815	0.701385	1.9344	0.00275	0.118324	1.62606508050755	0.614982	NO
Slc22a21	Slc22a21	Slc22a21	56517	solute carrier family 22 (organic cation transporter), member 21	chr11:53764325-53793529	HFD_Non	10hr_PBS_Non	OK	0.677359	1.1012	0.701084	1.97318	0.00275	0.118324	1.6257258580658	0.61511	NO
Col1a1	Col1a1	Col1a1	12842	collagen, type I, alpha 1	chr11:94797583-94813170	HFD_Non	10hr_PBS_Non	OK	0.420423	0.682643	0.69929	2.03973	0.00125	0.0735408	1.6237055145538	0.615875	NO
Tmem52	Tmem52	Tmem52	69671	transmembrane protein 52	chr4:154843223-154844805	HFD_Non	10hr_PBS_Non	OK	0.601728	0.976629	0.698699	1.49104	0.0579	0.507646	1.62304049983715	0.616128	NO
Xkrx	Xkrx	Xkrx	331524	X Kell blood group precursor related X linked	chrX:130683583-130696467	HFD_Non	10hr_PBS_Non	OK	0.585418	0.949944	0.698376	1.9413	0.0027	0.117222	1.62267716359102	0.616266	NO
Pet117	Pet117	Pet117	100048644	PET117 homolog (S. cerevisiae)	chr2:144194718-144233411	HFD_Non	10hr_PBS_Non	OK	2.39178	3.87922	0.697684	0.268597	0.666	0.944165	1.62189902038937	0.616561	NO
A930013F10Rik	A930013F10Rik	A930013F10Rik	68074	RIKEN cDNA A930013F10 gene	chr8:23738590-23763909	HFD_Non	10hr_PBS_Non	OK	2.4435	3.95814	0.695878	0.701242	0.19745	0.737482	1.61986995886006	0.617334	NO
Atoh8	Atoh8	Atoh8	71093	atonal homolog 8 (Drosophila)	chr6:72156171-72185571	HFD_Non	10hr_PBS_Non	OK	0.430715	0.697524	0.695507	1.74726	0.0099	0.234729	1.6194534505391	0.617492	NO
Mirlet7d	Mirlet7d	Mirlet7d	387247	microRNA let7d	chr13:48631380-48631483	HFD_Non	10hr_PBS_Non	OK	47.9164	77.5974	0.695487	24.8197	0.36655	0.843816	1.61943100030285	0.617501	NO
Snora81	Snora81	Snora81	100217420	small nucleolar RNA, H/ACA box 81	chr16:23107551-23127803	HFD_Non	10hr_PBS_Non	OK	12.7314	20.5663	0.691891	0.568321	0.50625	0.901539	1.615399502261	0.619042	NO
Atoh7	Atoh7	Atoh7	53404	atonal homolog 7 (Drosophila)	chr10:62562903-62563353	HFD_Non	10hr_PBS_Non	OK	0.90614	1.4631	0.691226	1.50817	0.1829	0.719913	1.61465506695429	0.619327	NO
Ptch2	Ptch2	Ptch2	19207	patched homolog 2	chr4:116768960-116787436	HFD_Non	10hr_PBS_Non	OK	0.441801	0.713174	0.690859	1.89533	0.0031	0.128033	1.61424437513957	0.619485	NO
Edn3	Edn3	Edn3	13616	endothelin 3	chr2:174586273-174609543	HFD_Non	10hr_PBS_Non	OK	0.437518	0.704987	0.688253	1.74951	0.005	0.165298	1.61133113039845	0.620605	NO
Gpr6	Gpr6	Gpr6	140741	G protein-coupled receptor 6	chr10:40790298-40791390	HFD_Non	10hr_PBS_Non	OK	2.27085	3.65361	0.686093	2.46655	0.00225	0.103947	1.60892045387792	0.621535	NO
Slc47a1	Slc47a1	Slc47a1	67473	solute carrier family 47, member 1	chr11:61156901-61191577	HFD_Non	10hr_PBS_Non	OK	0.312931	0.503165	0.685188	1.54081	0.0171	0.308106	1.60791149746718	0.621925	NO
Pla2g3	Pla2g3	Pla2g3	237625	phospholipase A2, group III	chr11:3388229-3394169	HFD_Non	10hr_PBS_Non	OK	0.483325	0.776121	0.683289	1.74089	0.0061	0.183944	1.6057964176074	0.622744	NO
Sdcbp2	Sdcbp2	Sdcbp2	228765	syndecan binding protein (syntenin) 2	chr2:151398367-151415735	HFD_Non	10hr_PBS_Non	OK	0.594821	0.954829	0.682787	1.58411	0.01805	0.314979	1.60523776207166	0.622961	NO
Stab1	Stab1	Stab1	192187	stabilin 1	chr14:31948038-31981827	HFD_Non	10hr_PBS_Non	OK	0.268822	0.430267	0.67858	1.29307	0.0286	0.386258	1.60056359450062	0.62478	NO
Egf	Egf	Egf	13645	epidermal growth factor	chr3:129380492-129458240	HFD_Non	10hr_PBS_Non	OK	0.414122	0.658593	0.669333	1.89857	0.00195	0.095279	1.5903375380846	0.628797	NO
AI450353	AI450353	AI450353	103729	expressed sequence AI450353	chr11:83105200-83112479	HFD_Non	10hr_PBS_Non	OK	1.30003	2.06571	0.668098	0.7862	0.2197	0.75452	1.58897673321108	0.629336	NO
1700001G17Rik	1700001G17Rik	1700001G17Rik	67503	RIKEN cDNA 1700001G17 gene	chr1:33726668-33727557	HFD_Non	10hr_PBS_Non	OK	0.515039	0.818286	0.667921	1.31262	0.08465	0.574864	1.58878179829988	0.629413	NO
Gm10790	Gm10790	Gm10790	100038577	predicted gene 10790	chr13:41961283-42008461	HFD_Non	10hr_PBS_Non	OK	0.439062	0.696196	0.66507	1.44533	0.026	0.367416	1.58564520733946	0.630658	NO
Neurod6	Neurod6	Neurod6	11922	neurogenic differentiation 6	chr6:55627812-55631257	HFD_Non	10hr_PBS_Non	OK	1.24814	1.97356	0.661022	2.07685	0.0017	0.0875136	1.58120234515489	0.63243	NO
Dkkl1	Dkkl1	Dkkl1	50722	dickkopf-like 1	chr7:52462894-52467253	HFD_Non	10hr_PBS_Non	OK	0.446469	0.705695	0.660483	1.24257	0.0942	0.593963	1.58061170828892	0.632666	NO
Arhgap9	Arhgap9	Arhgap9	216445	Rho GTPase activating protein 9	chr10:126760782-126778635	HFD_Non	10hr_PBS_Non	OK	0.336073	0.528514	0.653166	0.682342	0.31025	0.817935	1.57261552283746	0.635883	NO
En2	En2	En2	13799	engrailed 2	chr5:28492235-28498706	HFD_Non	10hr_PBS_Non	OK	0.982966	1.54474	0.652151	2.19287	0.0011	0.0683422	1.57150950712266	0.636331	NO
Rdh9	Rdh9	Rdh9	103142	retinol dehydrogenase 9	chr10:127213460-127229753	HFD_Non	10hr_PBS_Non	OK	0.320348	0.503401	0.652068	1.48839	0.0193	0.322726	1.57141909887046	0.636367	NO
Gm6649	Gm6649	Gm6649	626061	E74-like factor 1 pseudogene	chr3:115641890-115710324	HFD_Non	10hr_PBS_Non	OK	1.11725	1.75335	0.650155	0.588469	0.3357	0.830407	1.56933679284935	0.637212	NO
A230073K19Rik	A230073K19Rik	A230073K19Rik	613263	RIKEN cDNA A230073K19 gene	chr7:66484119-66562097	HFD_Non	10hr_PBS_Non	OK	1.15638	1.81308	0.648824	0.733509	0.2148	0.751005	1.56788962350807	0.6378	NO
Fxyd3	Fxyd3	Fxyd3	17178	FXYD domain-containing ion transport regulator 3	chr7:31844953-31861716	HFD_Non	10hr_PBS_Non	OK	1.76007	2.7588	0.64841	0.557829	0.3508	0.837615	1.56743976185337	0.637983	NO
Snai1	Snai1	Snai1	20613	snail homolog 1 (Drosophila)	chr2:167363726-167368311	HFD_Non	10hr_PBS_Non	OK	0.317554	0.497444	0.647533	1.28176	0.0648	0.524145	1.5664872203249	0.638371	NO
Cyp3a13	Cyp3a13	Cyp3a13	13113	cytochrome P450, family 3, subfamily a, polypeptide 13	chr5:138334160-138362847	HFD_Non	10hr_PBS_Non	OK	0.284335	0.44535	0.647345	1.42825	0.02235	0.344917	1.56628310205906	0.638454	NO
Zfhx2as	Zfhx2as	Zfhx2as	432855	zinc finger homeobox 2, opposite strand	chr14:55680495-55710885	HFD_Non	10hr_PBS_Non	OK	1.86955	2.92808	0.647258	0.627602	0.29845	0.810821	1.56618865207663	0.638493	NO
Rapsn	Rapsn	Rapsn	19400	receptor-associated protein of the synapse	chr2:90875783-90885886	HFD_Non	10hr_PBS_Non	OK	0.337727	0.528691	0.646568	1.31084	0.05275	0.494047	1.56543976769455	0.638798	NO
Mir374	Mir374	Mir374	751546	microRNA 374	chrX:100756248-100819093	HFD_Non	10hr_PBS_Non	OK	125.432	196.224	0.645595	0.23433	0.7199	0.95325	1.56438434064459	0.639229	NO
Twist1	Twist1	Twist1	22160	twist basic helix-loop-helix transcription factor 1	chr12:34642535-34644696	HFD_Non	10hr_PBS_Non	OK	0.628148	0.9822	0.644912	1.67969	0.0201	0.32811	1.56364390583616	0.639532	NO
Clic3	Clic3	Clic3	69454	chloride intracellular channel 3	chr2:25312362-25314292	HFD_Non	10hr_PBS_Non	OK	0.450025	0.70255	0.642594	1.14055	0.1193	0.638977	1.56113359267986	0.64056	NO
Gm9767	Gm9767	Gm9767	100040851	predicted gene 9767	chr10:25710991-25799253	HFD_Non	10hr_PBS_Non	OK	0.510036	0.795872	0.641936	0.4572	0.44225	0.883609	1.56042173628865	0.640852	NO
Nnmt	Nnmt	Nnmt	18113	nicotinamide N-methyltransferase	chr9:48399994-48413182	HFD_Non	10hr_PBS_Non	OK	0.756468	1.17929	0.640567	1.48655	0.04155	0.448615	1.55894172556642	0.641461	NO
Cd46	Cd46	Cd46	17221	CD46 antigen, complement regulatory protein	chr1:196868093-196918442	HFD_Non	10hr_PBS_Non	OK	0.683924	1.06575	0.639964	1.52609	0.0317	0.403211	1.55829027435348	0.641729	NO
Gm5	Gm5	Gm5	194292	predicted gene 5	chr5:151302321-151304794	HFD_Non	10hr_PBS_Non	OK	0.450097	0.701143	0.639473	0.893071	0.28725	0.802096	1.55776002345565	0.641947	NO
Ap1g2	Ap1g2	Ap1g2	11766	adaptor protein complex AP-1, gamma 2 subunit	chr14:55713620-55725430	HFD_Non	10hr_PBS_Non	OK	1.03085	1.60298	0.636925	0.632267	0.26555	0.788391	1.55501123079006	0.643082	NO
Ano2	Ano2	Ano2	243634	anoctamin 2	chr6:125640436-125990146	HFD_Non	10hr_PBS_Non	OK	0.420215	0.652666	0.635218	1.67327	0.00525	0.168914	1.55317242607634	0.643844	NO
BC055324	BC055324	BC055324	381306	cDNA sequence BC055324	chr1:165860194-165924912	HFD_Non	10hr_PBS_Non	OK	0.726599	1.12822	0.634813	0.641953	0.26845	0.790474	1.55273647354984	0.644024	NO
Hmg1l1	Hmg1l1	Hmg1l1	434174	high-mobility group high mobility group box 1, pseudogene 7	chr7:49267161-49314351	HFD_Non	10hr_PBS_Non	OK	1.49147	2.31523	0.634416	1.60941	0.0044	0.155445	1.55230925119515	0.644202	NO
Gm4532	Gm4532	Gm4532	100043580	predicted gene 4532	chr7:134375931-134376644	HFD_Non	10hr_PBS_Non	OK	1.79733	2.78728	0.633	1.88982	0.01565	0.297598	1.55078641269401	0.644834	NO
LOC100272221	LOC100272221	LOC100272221	100272221	predicted gene, 17801	chr17:25397455-25412473	HFD_Non	10hr_PBS_Non	OK	0.645864	1.00127	0.632522	0.185781	0.7611	0.962163	1.55027268450029	0.645048	NO
C1qtnf6	C1qtnf6	C1qtnf6	72709	C1q and tumor necrosis factor related protein 6	chr15:78354515-78360047	HFD_Non	10hr_PBS_Non	OK	0.484219	0.750248	0.631708	1.47872	0.0317	0.403211	1.54939823356337	0.645412	NO
Gm14137	Gm14137	Gm14137	623781	predicted gene 14137	chr2:118998235-119042786	HFD_Non	10hr_PBS_Non	OK	0.538887	0.834882	0.631589	0.523238	0.34725	0.836161	1.549270437473	0.645465	NO
Rab32	Rab32	Rab32	67844	RAB32, member RAS oncogene family	chr10:10264836-10278005	HFD_Non	10hr_PBS_Non	OK	0.906187	1.40295	0.630585	1.85364	0.00505	0.16581	1.54819264461978	0.645914	NO
Creb5	Creb5	Creb5	231991	cAMP responsive element binding protein 5	chr6:53523367-53645826	HFD_Non	10hr_PBS_Non	OK	1.07279	1.65861	0.628602	1.99607	0.00135	0.0757156	1.54606609883279	0.646803	NO
D030047H15Rik	D030047H15Rik	D030047H15Rik	100037396	RIKEN cDNA D030047H15 gene	chr7:4025726-4088528	HFD_Non	10hr_PBS_Non	OK	1.23802	1.91345	0.628135	0.385659	0.50925	0.901539	1.54556571863973	0.647012	NO
Lyz1	Lyz1	Lyz1	17110	lysozyme 1	chr10:116724850-116729924	HFD_Non	10hr_PBS_Non	OK	0.296049	0.457202	0.626997	1.0516	0.1172	0.637302	1.54434705480081	0.647523	NO
Gbp2	Gbp2	Gbp2	14469	guanylate binding protein 2	chr3:142283626-142300972	HFD_Non	10hr_PBS_Non	OK	0.411663	0.635249	0.625859	1.47552	0.0176	0.31051	1.54312935186671	0.648034	NO
Klc3	Klc3	Klc3	232943	kinesin light chain 3	chr7:19967387-19985205	HFD_Non	10hr_PBS_Non	OK	2.32474	3.58633	0.625437	0.878103	0.14005	0.672605	1.54267804002561	0.648223	NO
Cldn14	Cldn14	Cldn14	56173	claudin 14	chr16:93919275-94009082	HFD_Non	10hr_PBS_Non	OK	1.57452	2.4289	0.625389	1.72378	0.00245	0.110357	1.54262671433862	0.648245	NO
Plod2	Plod2	Plod2	26432	procollagen lysine, 2-oxoglutarate 5-dioxygenase 2	chr9:92433638-92503265	HFD_Non	10hr_PBS_Non	OK	0.732758	1.12788	0.622209	1.44039	0.01225	0.265521	1.5392301888407	0.649675	NO
Mapkapk3	Mapkapk3	Mapkapk3	102626	mitogen-activated protein kinase-activated protein kinase 3	chr9:107157257-107192208	HFD_Non	10hr_PBS_Non	OK	0.662811	1.0202	0.622188	1.79102	0.00475	0.159968	1.53920778382939	0.649685	NO
Adrb3	Adrb3	Adrb3	11556	adrenergic receptor, beta 3	chr8:28336247-28340060	HFD_Non	10hr_PBS_Non	OK	0.563034	0.86565	0.620561	1.74032	0.00995	0.234729	1.5374729199695	0.650418	NO
Ybx2	Ybx2	Ybx2	53422	Y box protein 2	chr11:69749400-69755101	HFD_Non	10hr_PBS_Non	OK	0.511774	0.786461	0.61987	1.45039	0.03395	0.411223	1.53673670103643	0.65073	NO
Neu2	Neu2	Neu2	23956	neuraminidase 2	chr1:89470601-89494415	HFD_Non	10hr_PBS_Non	OK	0.817166	1.25395	0.617776	1.39229	0.0128	0.272123	1.53450782219499	0.651675	NO
Prssl1	Prssl1	Prssl1	73106	protease, serine 57	chr10:79240018-79251730	HFD_Non	10hr_PBS_Non	OK	0.350205	0.537333	0.617618	0.639194	0.2672	0.789788	1.53433977631338	0.651746	NO
Rorc	Rorc	Rorc	19885	RAR-related orphan receptor gamma	chr3:94176747-94202161	HFD_Non	10hr_PBS_Non	OK	1.05545	1.61919	0.617419	1.90143	0.00195	0.095279	1.5341281497745	0.651836	NO
D130040H23Rik	D130040H23Rik	D130040H23Rik	211135	RIKEN cDNA D130040H23 gene	chr8:71794978-71827274	HFD_Non	10hr_PBS_Non	OK	0.860717	1.32045	0.617414	1.70216	0.0077	0.204397	1.5341228329007	0.651838	NO
Fcgr1	Fcgr1	Fcgr1	14129	Fc receptor, IgG, high affinity I	chr3:96086831-96097892	HFD_Non	10hr_PBS_Non	OK	0.647333	0.993073	0.617391	1.69352	0.00715	0.194821	1.53409837551858	0.651849	NO
Snord69	Snord69	Snord69	100217431	small nucleolar RNA, C/D box 69	chr14:31813011-31832275	HFD_Non	10hr_PBS_Non	OK	1010.56	1543.57	0.611122	0.100476	0.7662	0.962163	1.52744665943156	0.654687	NO
Trip13	Trip13	Trip13	69716	thyroid hormone receptor interactor 13	chr13:74049909-74075215	HFD_Non	10hr_PBS_Non	OK	0.270252	0.412477	0.610005	1.23583	0.04955	0.479504	1.52626449858106	0.655194	NO
Fn1	Fn1	Fn1	14268	fibronectin 1	chr1:71632096-71699745	HFD_Non	10hr_PBS_Non	OK	0.348752	0.532159	0.609655	1.84737	0.00195	0.095279	1.52589426941506	0.655353	NO
C330024D21Rik	C330024D21Rik	C330024D21Rik	320479	RIKEN cDNA C330024D21 gene	chr5:67855136-67862070	HFD_Non	10hr_PBS_Non	OK	0.767144	1.16858	0.607187	1.80118	0.00605	0.183203	1.52328617301097	0.656475	NO
Mir1966	Mir1966	Mir1966	100316712	microRNA 1966	chr8:108129128-108146118	HFD_Non	10hr_PBS_Non	OK	5.94814	9.04179	0.604171	0.0439123	0.66465	0.943845	1.52010502098713	0.657849	NO
Snord91a	Snord91a	Snord91a	100217469	small nucleolar RNA, C/D box 91A	chr11:74711581-74739300	HFD_Non	10hr_PBS_Non	OK	2452.53	3718.94	0.600621	87.5366	0.8137	0.970847	1.51636913865505	0.65947	NO
Col11a2	Col11a2	Col11a2	12815	collagen, type XI, alpha 2	chr17:34176381-34203187	HFD_Non	10hr_PBS_Non	OK	0.724029	1.09776	0.600446	2.00497	0.0013	0.074064	1.51618521308663	0.65955	NO
Ttll8	Ttll8	Ttll8	239591	tubulin tyrosine ligase-like family, member 8	chr15:88744327-88784848	HFD_Non	10hr_PBS_Non	OK	0.310066	0.470068	0.600294	1.36869	0.02535	0.362495	1.5160254786966	0.65962	NO
Ttc21a	Ttc21a	Ttc21a	74052	tetratricopeptide repeat domain 21A	chr9:119846723-119876911	HFD_Non	10hr_PBS_Non	OK	0.382014	0.578645	0.599054	1.60618	0.00665	0.190774	1.51472301081908	0.660187	NO
Mbd6	Mbd6	Mbd6	110962	methyl-CpG binding domain protein 6	chr10:126703317-126725827	HFD_Non	10hr_PBS_Non	OK	7.72369	11.6832	0.597069	0.833642	0.1503	0.685144	1.51264034083869	0.661096	NO
Jph1	Jph1	Jph1	57339	junctophilin 1	chr1:16987544-17087879	HFD_Non	10hr_PBS_Non	OK	1.71041	2.58648	0.596646	2.05367	0.0017	0.0875136	1.512196897801	0.66129	NO
G630025P09Rik	G630025P09Rik	G630025P09Rik	74341	RIKEN cDNA G630025P09 gene	chr11:69617096-69619540	HFD_Non	10hr_PBS_Non	OK	0.557092	0.841994	0.595894	1.06625	0.0701	0.54014	1.51140887558367	0.661634	NO
1700026L06Rik	1700026L06Rik	1700026L06Rik	69987	RIKEN cDNA 1700026L06 gene	chr2:28547599-28555171	HFD_Non	10hr_PBS_Non	OK	0.823431	1.24436	0.595686	1.36632	0.09495	0.595825	1.51119098450067	0.66173	NO
Gpx6	Gpx6	Gpx6	75512	glutathione peroxidase 6	chr13:21404071-21411493	HFD_Non	10hr_PBS_Non	OK	0.326807	0.493842	0.595612	1.07668	0.1166	0.636377	1.51111347313358	0.661764	NO
Tceanc	Tceanc	Tceanc	245695	transcription elongation factor A (SII) N-terminal and central domain containing	chrX:162937746-162948410	HFD_Non	10hr_PBS_Non	OK	0.727669	1.09849	0.594162	1.84817	0.00335	0.132453	1.5095954712425	0.662429	NO
Wnt6	Wnt6	Wnt6	22420	wingless-related MMTV integration site 6	chr1:74818465-74831893	HFD_Non	10hr_PBS_Non	OK	0.498937	0.753136	0.594053	1.4845	0.0294	0.389496	1.50948142101991	0.662479	NO
Msmp	Msmp	Msmp	100039672	microseminoprotein, prostate associated	chr4:43575505-43600359	HFD_Non	10hr_PBS_Non	OK	8.13722	12.2823	0.59397	0.441475	0.4436	0.883609	1.50939458121627	0.662517	NO
Yy2	Yy2	Yy2	100073351	Yy2 transcription factor	chrX:153985753-154036647	HFD_Non	10hr_PBS_Non	OK	0.63457	0.957014	0.592761	0.784264	0.175	0.710758	1.50813021585742	0.663073	NO
Nrn1l	Nrn1l	Nrn1l	234700	neuritin 1-like	chr8:108417469-108418915	HFD_Non	10hr_PBS_Non	OK	2.64192	3.98345	0.592433	2.09434	0.0236	0.354714	1.50778737799548	0.663223	NO
Sftpc	Sftpc	Sftpc	20389	surfactant associated protein C	chr14:70920748-70923888	HFD_Non	10hr_PBS_Non	OK	0.466573	0.703135	0.591699	1.04456	0.15905	0.695826	1.50702045607513	0.663561	NO
Slc13a4	Slc13a4	Slc13a4	243755	solute carrier family 13 (sodium/sulfate symporters), member 4	chr6:35217952-35258126	HFD_Non	10hr_PBS_Non	OK	1.66442	2.50621	0.590491	2.20049	0.00105	0.065803	1.50575912314754	0.664117	NO
Tnfrsf18	Tnfrsf18	Tnfrsf18	21936	tumor necrosis factor receptor superfamily, member 18	chr4:155400450-155403000	HFD_Non	10hr_PBS_Non	OK	2.73292	4.11398	0.590095	1.44558	0.01055	0.243698	1.50534586964079	0.664299	NO
Lsr	Lsr	Lsr	54135	lipolysis stimulated lipoprotein receptor	chr7:31742788-31758488	HFD_Non	10hr_PBS_Non	OK	0.495712	0.74603	0.589732	1.31566	0.0246	0.359619	1.50496715356057	0.664466	NO
Gm2518	Gm2518	Gm2518	100039957	interferon induced transmembrane protein 2 pseudogene	chr19:8847011-8860907	HFD_Non	10hr_PBS_Non	OK	1.30067	1.9574	0.58968	0.624275	0.2901	0.804754	1.5049129100237	0.66449	NO
Rtbdn	Rtbdn	Rtbdn	234542	retbindin	chr8:87470889-87480502	HFD_Non	10hr_PBS_Non	OK	0.996583	1.49816	0.588134	1.7407	0.0079	0.206662	1.50330110077648	0.665203	NO
Bbc3	Bbc3	Bbc3	170770	BCL2 binding component 3	chr7:16894931-16903683	HFD_Non	10hr_PBS_Non	OK	2.71757	4.08522	0.588093	2.3079	0.0008	0.0541371	1.50325837901784	0.665222	NO
Gkn3	Gkn3	Gkn3	68888	gastrokine 3	chr6:87333312-87338929	HFD_Non	10hr_PBS_Non	OK	0.35671	0.53602	0.587535	0.883623	0.23705	0.764565	1.50267706699055	0.665479	NO
Snord4a	Snord4a	Snord4a	100216539	small nucleolar RNA, C/D box 4A	chr11:77994436-77997086	HFD_Non	10hr_PBS_Non	OK	198.423	298.053	0.586988	10.6867	0.5775	0.920784	1.50210743271058	0.665731	NO
Osr1	Osr1	Osr1	23967	odd-skipped related 1 (Drosophila)	chr12:9581247-9588306	HFD_Non	10hr_PBS_Non	OK	1.19899	1.80081	0.586826	1.86069	0.00495	0.164021	1.50193877077211	0.665806	NO
Figf	Figf	Figf	14205	c-fos induced growth factor	chrX:160811479-160840579	HFD_Non	10hr_PBS_Non	OK	0.387475	0.581796	0.586411	1.26721	0.0504	0.483988	1.50150679108678	0.665998	NO
Wnt2	Wnt2	Wnt2	22413	wingless-related MMTV integration site 2	chr6:17938939-17980445	HFD_Non	10hr_PBS_Non	OK	0.556206	0.835011	0.586177	1.43072	0.02465	0.359985	1.50126327177977	0.666106	NO
Tmc4	Tmc4	Tmc4	353499	transmembrane channel-like gene family 4	chr7:3596870-3629155	HFD_Non	10hr_PBS_Non	OK	0.635277	0.9534	0.585696	0.435408	0.4621	0.888918	1.5007628283389	0.666328	NO
5330437I02Rik	5330437I02Rik	5330437I02Rik	319888	O-acyltransferase like	chr18:65857921-65911191	HFD_Non	10hr_PBS_Non	OK	0.369213	0.553406	0.583883	1.45549	0.01875	0.320977	1.49887804048514	0.667166	NO
Tert	Tert	Tert	21752	telomerase reverse transcriptase	chr13:73764448-73786489	HFD_Non	10hr_PBS_Non	OK	0.512884	0.768711	0.583808	1.62638	0.00785	0.206478	1.49880012177892	0.6672	NO
Clcn1	Clcn1	Clcn1	12723	chloride channel 1	chr6:42236683-42264655	HFD_Non	10hr_PBS_Non	OK	0.517772	0.775578	0.582956	1.62908	0.0094	0.227335	1.49791524959532	0.667595	NO
Mpzl3	Mpzl3	Mpzl3	319742	myelin protein zero-like 3	chr9:44863270-44882971	HFD_Non	10hr_PBS_Non	OK	0.63834	0.954771	0.580828	0.91139	0.1217	0.639776	1.49570742752573	0.66858	NO
Dsc2	Dsc2	Dsc2	13506	desmocollin 2	chr18:20189298-20218006	HFD_Non	10hr_PBS_Non	OK	0.366912	0.548503	0.580068	1.54702	0.01085	0.249032	1.49491970853231	0.668932	NO
Pcdha1	Pcdha1	Pcdha1	116731	protocadherin alpha 1	chr18:37089938-38001526	HFD_Non	10hr_PBS_Non	OK	0.313864	0.46905	0.579601	0.196308	0.7468	0.959627	1.49443588173285	0.669149	NO
Snord96a	Snord96a	Snord96a	100216534	small nucleolar RNA, C/D box 96A	chr11:48613861-48619743	HFD_Non	10hr_PBS_Non	OK	150.518	224.803	0.578728	0.0861038	0.6609	0.942733	1.49353184599668	0.669554	NO
Fcer2a	Fcer2a	Fcer2a	14128	Fc receptor, IgE, low affinity II, alpha polypeptide	chr8:3681736-3694174	HFD_Non	10hr_PBS_Non	OK	0.383021	0.571798	0.578081	1.28962	0.04335	0.454434	1.49286219757514	0.669854	NO
Hist1h4c	Hist1h4c	Hist1h4c	319155	histone cluster 1, H4c	chr13:23790006-23790318	HFD_Non	10hr_PBS_Non	OK	0.896027	1.33571	0.575991	1.15259	0.53255	0.904398	1.49070108729261	0.670825	NO
Degs2	Degs2	Degs2	70059	degenerative spermatocyte homolog 2 (Drosophila), lipid desaturase	chr12:109792929-109940516	HFD_Non	10hr_PBS_Non	OK	9.55118	14.2174	0.573909	0.404728	0.4715	0.890888	1.48855135975407	0.671794	NO
Plin4	Plin4	Plin4	57435	perilipin 4	chr17:56219079-56249225	HFD_Non	10hr_PBS_Non	OK	0.576462	0.857867	0.57353	0.533043	0.3336	0.828588	1.48816036453157	0.671971	NO
Sned1	Sned1	Sned1	208777	sushi, nidogen and EGF-like domains 1	chr1:95132473-95193025	HFD_Non	10hr_PBS_Non	OK	0.67813	1.00855	0.572644	1.7862	0.00405	0.147789	1.48724672356017	0.672383	NO
Kcng1	Kcng1	Kcng1	241794	potassium voltage-gated channel, subfamily G, member 1	chr2:168087197-168094831	HFD_Non	10hr_PBS_Non	OK	1.15827	1.72235	0.5724	1.87794	0.00475	0.159968	1.48699520989669	0.672497	NO
Ncrna00085	Ncrna00085	Ncrna00085	75202	sperm acrosome associated 6	chr17:17967938-17976035	HFD_Non	10hr_PBS_Non	OK	4.00467	5.95391	0.572152	2.22655	0.0028	0.119406	1.48673961664439	0.672613	NO
Lyz2	Lyz2	Lyz2	17105	lysozyme 2	chr10:116714596-116719328	HFD_Non	10hr_PBS_Non	OK	2.19353	3.26093	0.572025	1.8651	0.00785	0.206478	1.48660874517432	0.672672	NO
Ribc2	Ribc2	Ribc2	67747	RIB43A domain with coiled-coils 2	chr15:84962528-84974999	HFD_Non	10hr_PBS_Non	OK	0.311287	0.46267	0.571735	1.10912	0.08755	0.577879	1.48630994799485	0.672807	NO
Col6a2	Col6a2	Col6a2	12834	collagen, type VI, alpha 2	chr10:76058500-76086149	HFD_Non	10hr_PBS_Non	OK	0.541602	0.804121	0.57018	1.63148	0.00865	0.217974	1.48470880098302	0.673533	NO
D330050I16Rik	D330050I16Rik	D330050I16Rik	414115	RIKEN cDNA D330050I16 gene	chr19:5377522-5390069	HFD_Non	10hr_PBS_Non	OK	1.92679	2.86033	0.569978	0.604633	0.32885	0.825917	1.48450093294845	0.673627	NO
A830093I24Rik	A830093I24Rik	A830093I24Rik	207921	family with sequence similarity 228, member B	chr12:4753021-4776073	HFD_Non	10hr_PBS_Non	OK	1.09716	1.62843	0.569711	1.86697	0.00345	0.133678	1.48422622134084	0.673752	NO
Snord12	Snord12	Snord12	100217443	small nucleolar RNA, C/D box 12	chr2:166861296-166891362	HFD_Non	10hr_PBS_Non	OK	109.027	161.629	0.568003	14.2879	0.69765	0.950128	1.48247009250952	0.67455	NO
Glis3	Glis3	Glis3	226075	GLIS family zinc finger 3	chr19:28336937-28754567	HFD_Non	10hr_PBS_Non	OK	0.3594	0.532253	0.566522	1.46837	0.0189	0.321711	1.48094904224292	0.675243	NO
Col23a1	Col23a1	Col23a1	237759	collagen, type XXIII, alpha 1	chr11:51103421-51397427	HFD_Non	10hr_PBS_Non	OK	0.742627	1.0991	0.565619	1.86812	0.0014	0.0779135	1.48002238864011	0.675665	NO
Thsd4	Thsd4	Thsd4	207596	thrombospondin, type I, domain containing 4	chr9:59814737-60358842	HFD_Non	10hr_PBS_Non	OK	0.626754	0.927207	0.564993	1.84659	0.00125	0.0735408	1.47938033123328	0.675959	NO
Echdc3	Echdc3	Echdc3	67856	enoyl Coenzyme A hydratase domain containing 3	chr2:6109510-6134040	HFD_Non	10hr_PBS_Non	OK	0.49539	0.732501	0.564265	1.31901	0.04115	0.446509	1.47863400774424	0.6763	NO
Bhlha9	Bhlha9	Bhlha9	320522	basic helix-loop-helix family, member a9	chr11:76485971-76487178	HFD_Non	10hr_PBS_Non	OK	0.9619	1.42211	0.564075	1.54425	0.03225	0.404923	1.47843928747788	0.676389	NO
Slc40a1	Slc40a1	Slc40a1	53945	solute carrier family 40 (iron-regulated transporter), member 1	chr1:45964914-45982439	HFD_Non	10hr_PBS_Non	OK	0.969904	1.43338	0.563504	1.80367	0.0038	0.141899	1.47785425614987	0.676657	NO
9930021D14Rik	9930021D14Rik	9930021D14Rik	319259	BRICHOS domain containing 5	chr17:24610495-24616023	HFD_Non	10hr_PBS_Non	OK	8.3044	12.2675	0.562896	0.561596	0.3376	0.831823	1.47723157009882	0.676942	NO
Tnfrsf8	Tnfrsf8	Tnfrsf8	21941	tumor necrosis factor receptor superfamily, member 8	chr4:144858878-144905050	HFD_Non	10hr_PBS_Non	OK	0.812861	1.20063	0.562711	1.47011	0.02645	0.371227	1.47704215354763	0.677029	NO
En1	En1	En1	13798	engrailed 1	chr1:122499063-122504568	HFD_Non	10hr_PBS_Non	OK	2.1248	3.13747	0.562272	2.11903	0.002	0.0957741	1.47659277038457	0.677235	NO
1110006O24Rik	1110006O24Rik	1110006O24Rik	66123	RIKEN cDNA 1110006O24 gene	chr5:116081057-116081825	HFD_Non	10hr_PBS_Non	OK	1.29056	1.90518	0.561931	1.59726	0.05375	0.498554	1.47624379945271	0.677395	NO
Abca9	Abca9	Abca9	217262	ATP-binding cassette, sub-family A (ABC1), member 9	chr11:109962135-110029467	HFD_Non	10hr_PBS_Non	OK	0.381397	0.562948	0.561707	1.63842	0.0065	0.187758	1.47601460829891	0.6775	NO
Ccdc57	Ccdc57	Ccdc57	71276	coiled-coil domain containing 57	chr11:120687855-120794186	HFD_Non	10hr_PBS_Non	OK	1.6726	2.46836	0.561457	1.97989	0.00075	0.0517249	1.47575885661769	0.677617	NO
2700046G09Rik	2700046G09Rik	2700046G09Rik	67188	RIKEN cDNA 2700046G09 gene	chr19:32463705-32465674	HFD_Non	10hr_PBS_Non	OK	2.32837	3.43444	0.560755	1.98735	0.0038	0.141899	1.47504094279682	0.677947	NO
Fbn2	Fbn2	Fbn2	14119	fibrillin 2	chr18:58168276-58369580	HFD_Non	10hr_PBS_Non	OK	0.394278	0.581478	0.560513	1.85326	0.00155	0.0833646	1.47479353779354	0.678061	NO
Lamb2	Lamb2	Lamb2	16779	laminin, beta 2	chr9:108382192-108392861	HFD_Non	10hr_PBS_Non	OK	0.554388	0.81696	0.559369	1.77816	0.00335	0.132453	1.47362454849976	0.678599	NO
Gab3	Gab3	Gab3	210710	growth factor receptor bound protein 2-associated protein 3	chrX:72233886-72330244	HFD_Non	10hr_PBS_Non	OK	0.704954	1.03848	0.558872	1.49645	0.0175	0.310264	1.47311698089742	0.678833	NO
Abcc10	Abcc10	Abcc10	224814	ATP-binding cassette, sub-family C (CFTR/MRP), member 10	chr17:46434369-46464972	HFD_Non	10hr_PBS_Non	OK	1.86124	2.73924	0.557515	1.08571	0.0696	0.539268	1.47173201744954	0.679472	NO
Elovl2	Elovl2	Elovl2	54326	elongation of very long chain fatty acids (FEN1/Elo2, SUR4/Elo3, yeast)-like 2	chr13:41277750-41315772	HFD_Non	10hr_PBS_Non	OK	1.22142	1.79717	0.557174	1.95972	0.0019	0.0937897	1.47138419528497	0.679632	NO
U46068	U46068	U46068	228801	BPI fold containing family B, member 1	chr2:154016553-154046079	HFD_Non	10hr_PBS_Non	OK	0.289234	0.425281	0.556183	0.884443	0.105	0.614732	1.47037383550302	0.680099	NO
A930012L18Rik	A930012L18Rik	A930012L18Rik	626275	RIKEN cDNA A930012L18 gene	chr18:44584713-44971836	HFD_Non	10hr_PBS_Non	OK	0.602288	0.885363	0.555816	0.667425	0.254	0.779135	1.46999984200362	0.680272	NO
Ptplad2	Ptplad2	Ptplad2	66775	protein tyrosine phosphatase-like A domain containing 2	chr4:88058833-88084830	HFD_Non	10hr_PBS_Non	OK	0.38731	0.568852	0.554566	1.21892	0.05905	0.508451	1.46872673580711	0.680862	NO
Sfrp5	Sfrp5	Sfrp5	54612	secreted frizzled-related sequence protein 5	chr19:42272460-42276742	HFD_Non	10hr_PBS_Non	OK	1.97435	2.8991	0.554224	1.97282	0.0036	0.137276	1.4683786060937	0.681023	NO
Gjd3	Gjd3	Gjd3	353155	gap junction protein, delta 3	chr11:98843493-98844330	HFD_Non	10hr_PBS_Non	OK	1.13257	1.6627	0.553927	1.71783	0.0884	0.5805	1.46807634986695	0.681163	NO
H2-Q7	H2-Q7	H2-Q7	15018	histocompatibility 2, Q region locus 7	chr17:35576099-35580718	HFD_Non	10hr_PBS_Non	OK	0.298176	0.437369	0.552686	0.694704	0.15275	0.688258	1.46681405996132	0.68175	NO
Adamts6	Adamts6	Adamts6	108154	a disintegrin-like and metallopeptidase (reprolysin type) with thrombospondin type 1 motif, 6	chr13:105077952-105284843	HFD_Non	10hr_PBS_Non	OK	0.697153	1.02235	0.552338	1.70208	0.0042	0.151347	1.46646028475656	0.681914	NO
Lhb	Lhb	Lhb	16866	luteinizing hormone beta	chr7:52676315-52677224	HFD_Non	10hr_PBS_Non	OK	0.489919	0.718269	0.551979	0.851438	0.428	0.87643	1.4660954164159	0.682084	NO
Fanca	Fanca	Fanca	14087	Fanconi anemia, complementation group A	chr8:125778094-125842476	HFD_Non	10hr_PBS_Non	OK	0.465464	0.682109	0.551333	0.556189	0.32405	0.82486	1.46543908531237	0.682389	NO
Ptcra	Ptcra	Ptcra	19208	pre T cell antigen receptor alpha	chr17:46892611-46900661	HFD_Non	10hr_PBS_Non	OK	0.342259	0.501105	0.550024	1.01598	0.1316	0.658933	1.46411005199315	0.683009	NO
Notch3	Notch3	Notch3	18131	notch 3	chr17:32257837-32303797	HFD_Non	10hr_PBS_Non	OK	0.740735	1.08449	0.549986	1.99929	0.0013	0.074064	1.46407148843835	0.683027	NO
Lzts1	Lzts1	Lzts1	211134	leucine zipper, putative tumor suppressor 1	chr8:71659401-71664852	HFD_Non	10hr_PBS_Non	OK	2.63834	3.8625	0.549902	1.98489	0.002	0.0957741	1.46398624628991	0.683067	NO
Ccdc116	Ccdc116	Ccdc116	76872	coiled-coil domain containing 116	chr16:17139156-17144516	HFD_Non	10hr_PBS_Non	OK	0.691573	1.01146	0.548489	1.58954	0.0055	0.173853	1.46255309526289	0.683736	NO
Islr	Islr	Islr	26968	immunoglobulin superfamily containing leucine-rich repeat	chr9:58004070-58007028	HFD_Non	10hr_PBS_Non	OK	1.5997	2.33857	0.54782	1.65963	0.0049	0.163492	1.46187504399958	0.684053	NO
Hdx	Hdx	Hdx	245596	highly divergent homeobox	chrX:108688812-108810688	HFD_Non	10hr_PBS_Non	OK	0.675577	0.98721	0.547237	1.61321	0.0071	0.194562	1.46128441261466	0.684329	NO
Ccdc77	Ccdc77	Ccdc77	67200	coiled-coil domain containing 77	chr6:120274715-120307378	HFD_Non	10hr_PBS_Non	OK	1.68244	2.45837	0.547151	1.80321	0.00385	0.142658	1.46119730708623	0.68437	NO
Fam55d	Fam55d	Fam55d	244853	neurexophilin and PC-esterase domain family, member 4	chr9:47970197-48207603	HFD_Non	10hr_PBS_Non	OK	1.95753	2.85699	0.545465	1.94941	0.0012	0.071771	1.45949068189884	0.685171	NO
B4galnt2	B4galnt2	B4galnt2	14422	beta-1,4-N-acetyl-galactosaminyl transferase 2	chr11:95724872-95776185	HFD_Non	10hr_PBS_Non	OK	0.307388	0.448369	0.544623	1.30917	0.02815	0.383873	1.45863912798047	0.685571	NO
AA474331	AA474331	AA474331	213332	expressed sequence AA474331	chr10:39612565-39619044	HFD_Non	10hr_PBS_Non	OK	2.0774	3.02772	0.543452	1.79966	0.0309	0.398027	1.45745566691608	0.686127	NO
Oip5	Oip5	Oip5	70645	Opa interacting protein 5	chr2:119435267-119475896	HFD_Non	10hr_PBS_Non	OK	0.40469	0.589694	0.54315	0.780181	0.2525	0.777808	1.45715060899769	0.686271	NO
4921507P07Rik	4921507P07Rik	4921507P07Rik	70821	RIKEN cDNA 4921507P07 gene	chr6:50516641-50546589	HFD_Non	10hr_PBS_Non	OK	0.821821	1.19651	0.541931	1.34379	0.01915	0.321711	1.4559199148258	0.686851	NO
Nox4	Nox4	Nox4	50490	NADPH oxidase 4	chr7:94395304-94547116	HFD_Non	10hr_PBS_Non	OK	0.328965	0.478935	0.541895	1.2893	0.0312	0.399748	1.45588358527484	0.686868	NO
Wfikkn2	Wfikkn2	Wfikkn2	278507	WAP, follistatin/kazal, immunoglobulin, kunitz and netrin domain containing 2	chr11:94097265-94103893	HFD_Non	10hr_PBS_Non	OK	0.307932	0.447444	0.539094	1.24039	0.04705	0.4668	1.45305972180655	0.688203	NO
Prom1	Prom1	Prom1	19126	prominin 1	chr5:44384860-44492975	HFD_Non	10hr_PBS_Non	OK	0.400635	0.581771	0.538162	1.22598	0.0195	0.32494	1.45212132922577	0.688648	NO
Bgn	Bgn	Bgn	12111	biglycan	chrX:70728973-70741275	HFD_Non	10hr_PBS_Non	OK	1.78568	2.59291	0.538097	1.86926	0.0026	0.114607	1.45205590600225	0.688679	NO
Mertk	Mertk	Mertk	17289	c-mer proto-oncogene tyrosine kinase	chr2:128524732-128627924	HFD_Non	10hr_PBS_Non	OK	1.50739	2.18687	0.536816	1.9069	0.0013	0.074064	1.45076716652294	0.68929	NO
Lama3	Lama3	Lama3	16774	laminin, alpha 3	chr18:12492532-12741521	HFD_Non	10hr_PBS_Non	OK	0.381613	0.553378	0.536157	1.71068	0.00255	0.113444	1.45010463063459	0.689605	NO
Col15a1	Col15a1	Col15a1	12819	collagen, type XV, alpha 1	chr4:47220883-47326037	HFD_Non	10hr_PBS_Non	OK	0.592655	0.859124	0.535673	1.67022	0.0063	0.186034	1.44961822643623	0.689837	NO
Mocos	Mocos	Mocos	68591	molybdenum cofactor sulfurase	chr18:24812191-24860057	HFD_Non	10hr_PBS_Non	OK	0.294275	0.425973	0.533597	1.18149	0.0581	0.508063	1.44753376425802	0.69083	NO
Lect1	Lect1	Lect1	16840	leukocyte cell derived chemotaxin 1	chr14:80037496-80061977	HFD_Non	10hr_PBS_Non	OK	0.637719	0.922192	0.532146	1.27084	0.06245	0.517628	1.44607862955855	0.691525	NO
Adamts16	Adamts16	Adamts16	271127	a disintegrin-like and metallopeptidase (reprolysin type) with thrombospondin type 1 motif, 16	chr13:70866685-70980688	HFD_Non	10hr_PBS_Non	OK	1.49127	2.15561	0.531558	1.96087	0.00115	0.070838	1.44548937059794	0.691807	NO
Nt5e	Nt5e	Nt5e	23959	5' nucleotidase, ecto	chr9:88222446-88266927	HFD_Non	10hr_PBS_Non	OK	1.09641	1.58462	0.531347	1.7346	0.0034	0.132453	1.44527797737482	0.691908	NO
Fam160a1	Fam160a1	Fam160a1	229488	family with sequence similarity 160, member A1	chr3:85463984-85550131	HFD_Non	10hr_PBS_Non	OK	0.367426	0.530842	0.530831	1.40553	0.0198	0.326695	1.44476114598305	0.692156	NO
Prlhr	Prlhr	Prlhr	226278	prolactin releasing hormone receptor	chr19:60542635-60544207	HFD_Non	10hr_PBS_Non	OK	0.39805	0.574326	0.52892	1.17195	0.10925	0.62095	1.44284867612393	0.693073	NO
Neurod2	Neurod2	Neurod2	18013	neurogenic differentiation 2	chr11:98186730-98190959	HFD_Non	10hr_PBS_Non	OK	1.50541	2.17208	0.528915	1.93233	0.00325	0.131588	1.44284367560014	0.693076	NO
Fpr1	Fpr1	Fpr1	14293	formyl peptide receptor 1	chr17:18013434-18020903	HFD_Non	10hr_PBS_Non	OK	0.600402	0.866277	0.5289	1.22715	0.0781	0.563148	1.44282867413274	0.693083	NO
1700001K19Rik	1700001K19Rik	1700001K19Rik	66323	RIKEN cDNA 1700001K19 gene	chr12:111905898-111920829	HFD_Non	10hr_PBS_Non	OK	1.29631	1.86977	0.528453	1.47906	0.04685	0.466687	1.44238170197603	0.693298	NO
Cdhr1	Cdhr1	Cdhr1	170677	cadherin-related family member 1	chr14:37891034-37911497	HFD_Non	10hr_PBS_Non	OK	0.666105	0.959229	0.526126	1.57096	0.0089	0.2208	1.44005708263254	0.694417	NO
Klhl34	Klhl34	Klhl34	245683	kelch-like 34	chrX:154256366-154258301	HFD_Non	10hr_PBS_Non	OK	4.57225	6.58081	0.525362	2.23022	0.00095	0.0616815	1.43929468148953	0.694785	NO
1700018L02Rik	1700018L02Rik	1700018L02Rik	67329	RIKEN cDNA 1700018L02 gene	chr19:29095321-29123219	HFD_Non	10hr_PBS_Non	OK	4.33843	6.24103	0.52461	0.570561	0.3527	0.837615	1.43854464940843	0.695147	NO
Adap2	Adap2	Adap2	216991	ArfGAP with dual PH domains 2	chr11:79967663-79992329	HFD_Non	10hr_PBS_Non	OK	1.26636	1.8211	0.524124	1.55063	0.01725	0.308106	1.43806012916349	0.695381	NO
Nmnat3	Nmnat3	Nmnat3	74080	nicotinamide nucleotide adenylyltransferase 3	chr9:98197001-98311847	HFD_Non	10hr_PBS_Non	OK	0.809114	1.16318	0.523653	1.47198	0.02215	0.344784	1.43759071896277	0.695608	NO
Spdef	Spdef	Spdef	30051	SAM pointed domain containing ets transcription factor	chr17:27851391-27865896	HFD_Non	10hr_PBS_Non	OK	0.48712	0.699965	0.523006	1.22077	0.0606	0.51231	1.43694615262268	0.69592	NO
Tpt1p	Tpt1p	Tpt1p			chr14:76245062-76248110	HFD_Non	10hr_PBS_Non	OK	485.412	697.076	0.522105	0.574134	0.47235	0.891075	1.43604902311997	0.696355	NO
Gata3	Gata3	Gata3	14462	GATA binding protein 3	chr2:9778704-9800227	HFD_Non	10hr_PBS_Non	OK	1.01479	1.45667	0.5215	1.68278	0.0088	0.219832	1.43544693640697	0.696647	NO
Flt3l	Flt3l	Flt3l	14256	FMS-like tyrosine kinase 3 ligand	chr7:52386558-52391802	HFD_Non	10hr_PBS_Non	OK	0.74605	1.07077	0.52131	1.23399	0.08275	0.572066	1.43525790341548	0.696739	NO
Pik3c2g	Pik3c2g	Pik3c2g	18705	phosphatidylinositol 3-kinase, C2 domain containing, gamma polypeptide	chr6:139535771-139917804	HFD_Non	10hr_PBS_Non	OK	0.305152	0.437631	0.520186	1.12722	0.0457	0.463235	1.43414013315269	0.697282	NO
9030224M15Rik	9030224M15Rik	9030224M15Rik	327747	methyltransferase like 24	chr10:40403087-40530889	HFD_Non	10hr_PBS_Non	OK	0.430154	0.616233	0.518624	1.11332	0.1059	0.616495	1.43258823578424	0.698037	NO
Tmem150b	Tmem150b	Tmem150b	330460	transmembrane protein 150B	chr7:4642529-4676853	HFD_Non	10hr_PBS_Non	OK	15.5252	22.2254	0.517602	0.637134	0.3028	0.813525	1.43157375477856	0.698532	NO
Gm962	Gm962	Gm962	381201	adaptor-related protein complex 5, beta 1 subunit	chr19:5568073-5571261	HFD_Non	10hr_PBS_Non	OK	0.930223	1.33005	0.515835	1.64742	0.00995	0.234729	1.42982144935352	0.699388	NO
Pdzk1ip1	Pdzk1ip1	Pdzk1ip1	67182	PDZK1 interacting protein 1	chr4:114761312-114766499	HFD_Non	10hr_PBS_Non	OK	0.524995	0.750344	0.51525	0.717845	0.17555	0.71198	1.42924178701222	0.699672	NO
Col1a2	Col1a2	Col1a2	12843	collagen, type I, alpha 2	chr6:4455696-4491543	HFD_Non	10hr_PBS_Non	OK	0.702689	1.00345	0.514012	1.6829	0.00615	0.184295	1.42801585753765	0.700272	NO
Mir3064	Mir3064	Mir3064	100526469	microRNA 3064	chr11:106641669-106649808	HFD_Non	10hr_PBS_Non	OK	2015.66	2877.82	0.513724	0.0525803	0.8433	0.974492	1.42773081634182	0.700412	NO
B430319G15Rik	B430319G15Rik	B430319G15Rik	78575	RIKEN cDNA B430319G15 gene	chr9:92433638-92503265	HFD_Non	10hr_PBS_Non	OK	0.37671	0.537444	0.512659	0.86738	0.1469	0.682157	1.42667725187794	0.700929	NO
Ppifos	Ppifos	Ppifos	68173	peptidylprolyl isomerase F, opposite strand	chr14:26513655-26520768	HFD_Non	10hr_PBS_Non	OK	1.48653	2.12028	0.512302	0.4534	0.40405	0.862556	1.42632425921303	0.701103	NO
4930447C04Rik	4930447C04Rik	4930447C04Rik	75801	RIKEN cDNA 4930447C04 gene	chr12:73982095-74018752	HFD_Non	10hr_PBS_Non	OK	4.61102	6.57576	0.512074	2.0238	0.00135	0.0757156	1.42609886422228	0.701214	NO
Unc93b1	Unc93b1	Unc93b1	54445	unc-93 homolog B1 (C. elegans)	chr19:3935185-3949340	HFD_Non	10hr_PBS_Non	OK	1.83146	2.61166	0.511974	1.67718	0.00515	0.167946	1.42600001800738	0.701262	NO
Gt(ROSA)26Sor	Gt(ROSA)26Sor	Gt(ROSA)26Sor	14910	gene trap ROSA 26, Philippe Soriano	chr6:112996320-113027238	HFD_Non	10hr_PBS_Non	OK	8.66117	12.3481	0.511654	0.96355	0.09605	0.596142	1.42568375615781	0.701418	NO
Cdkn2c	Cdkn2c	Cdkn2c	12580	cyclin-dependent kinase inhibitor 2C (p18, inhibits CDK4)	chr4:109333480-109337977	HFD_Non	10hr_PBS_Non	OK	1.00608	1.43403	0.511329	1.35513	0.0572	0.506426	1.4253626245106	0.701576	NO
Osgin1	Osgin1	Osgin1	71839	oxidative stress induced growth inhibitor 1	chr8:121961061-121970156	HFD_Non	10hr_PBS_Non	OK	0.323468	0.460873	0.510746	1.05849	0.1055	0.615744	1.42478674498904	0.701859	NO
Ppp1r3a	Ppp1r3a	Ppp1r3a	140491	protein phosphatase 1, regulatory (inhibitor) subunit 3A	chr6:14663821-14705274	HFD_Non	10hr_PBS_Non	OK	0.306392	0.436188	0.509569	1.43057	0.0149	0.291805	1.42362482921964	0.702432	NO
Adam12	Adam12	Adam12	11489	a disintegrin and metallopeptidase domain 12 (meltrin alpha)	chr7:141074882-141416780	HFD_Non	10hr_PBS_Non	OK	0.424482	0.60375	0.508249	1.57231	0.00735	0.197655	1.42232287329729	0.703075	NO
Casq1	Casq1	Casq1	12372	calsequestrin 1	chr1:174140024-174150026	HFD_Non	10hr_PBS_Non	OK	0.843508	1.1995	0.507964	1.4033	0.0309	0.398027	1.42204192550789	0.703214	NO
Brwd3	Brwd3	Brwd3	382236	bromodomain and WD repeat domain containing 3	chrX:105937546-106029694	HFD_Non	10hr_PBS_Non	OK	0.808058	1.14886	0.507668	1.72474	0.0047	0.159778	1.42175019286855	0.703358	NO
D930015E06Rik	D930015E06Rik	D930015E06Rik	229473	RIKEN cDNA D930015E06 gene	chr3:83702208-83844083	HFD_Non	10hr_PBS_Non	OK	1.34334	1.90644	0.505058	1.83192	0.0026	0.114607	1.41918040970571	0.704632	NO
Glyctk	Glyctk	Glyctk	235582	glycerate kinase	chr9:106055190-106060469	HFD_Non	10hr_PBS_Non	OK	0.855131	1.21282	0.504147	1.61699	0.00755	0.201529	1.41828454106715	0.705077	NO
Gucy1a2	Gucy1a2	Gucy1a2	234889	guanylate cyclase 1, soluble, alpha 2	chr9:3532353-3897342	HFD_Non	10hr_PBS_Non	OK	2.13419	3.02597	0.503706	2.00042	0.00095	0.0616815	1.41785106907242	0.705293	NO
Cyp26b1	Cyp26b1	Cyp26b1	232174	cytochrome P450, family 26, subfamily b, polypeptide 1	chr6:84521407-84543902	HFD_Non	10hr_PBS_Non	OK	0.89723	1.27191	0.503447	1.64309	0.0045	0.157434	1.41759655203622	0.705419	NO
Inhba	Inhba	Inhba	16323	inhibin beta-A	chr13:16106307-16119044	HFD_Non	10hr_PBS_Non	OK	0.452338	0.641135	0.503226	1.07212	0.1	0.605062	1.41737941339313	0.705527	NO
Tnk1	Tnk1	Tnk1	83813	tyrosine kinase, non-receptor, 1	chr11:69659873-69672232	HFD_Non	10hr_PBS_Non	OK	0.957282	1.3568	0.503195	0.518685	0.3968	0.860012	1.41734895769147	0.705543	NO
Cfb	Cfb	Cfb	14962	complement factor B	chr17:34993318-34999459	HFD_Non	10hr_PBS_Non	OK	0.614837	0.87084	0.502204	1.28594	0.0245	0.35925	1.41637570244758	0.706027	NO
Cyp11a1	Cyp11a1	Cyp11a1	13070	cytochrome P450, family 11, subfamily a, polypeptide 1	chr9:57862823-57874830	HFD_Non	10hr_PBS_Non	OK	0.544903	0.771785	0.5022	1.19461	0.06395	0.521957	1.41637177542572	0.706029	NO
B4galt1	B4galt1	B4galt1	14595	UDP-Gal:betaGlcNAc beta 1,4- galactosyltransferase, polypeptide 1	chr4:40751634-40801031	HFD_Non	10hr_PBS_Non	OK	0.760329	1.07688	0.502156	1.60548	0.0113	0.253704	1.41632857890392	0.706051	NO
Il25	Il25	Il25	140806	interleukin 25	chr14:55551531-55554673	HFD_Non	10hr_PBS_Non	OK	0.494219	0.699899	0.501997	1.03746	0.15075	0.685893	1.41617249336357	0.706129	NO
B430010I23Rik	B430010I23Rik	B430010I23Rik	78849	RIKEN cDNA B430010I23 gene	chr8:42076265-42219080	HFD_Non	10hr_PBS_Non	OK	0.873872	1.23736	0.50177	0.300701	0.6145	0.931864	1.41594968406752	0.70624	NO
4930524L23Rik	4930524L23Rik	4930524L23Rik	78185	Ppp1r3f opposite strand transcript	chrX:7135687-7182546	HFD_Non	10hr_PBS_Non	OK	0.868738	1.22925	0.500787	0.409677	0.5041	0.900495	1.41498523598948	0.706721	NO
Znrf3	Znrf3	Znrf3	407821	zinc and ring finger 3	chr11:5176331-5344850	HFD_Non	10hr_PBS_Non	OK	1.02129	1.44503	0.500712	1.82905	0.0019	0.0937897	1.41491167842447	0.706758	NO
Grin2a	Grin2a	Grin2a	14811	glutamate receptor, ionotropic, NMDA2A (epsilon 1)	chr16:9577802-9992626	HFD_Non	10hr_PBS_Non	OK	0.896832	1.26883	0.500588	1.64642	0.0066	0.190265	1.41479007163757	0.706819	NO
5031434O11Rik	5031434O11Rik	5031434O11Rik	100039684	RIKEN cDNA 5031434O11 gene	chr3:51319239-51371038	HFD_Non	10hr_PBS_Non	OK	1.71102	2.42065	0.500536	0.160243	0.7966	0.967266	1.41473907835361	0.706844	NO
1810032O08Rik	1810032O08Rik	1810032O08Rik	66293	RIKEN cDNA 1810032O08 gene	chr11:116532973-116537112	HFD_Non	10hr_PBS_Non	OK	4.0012	5.65865	0.500026	1.5659	0.01685	0.306661	1.41423904931449	0.707094	NO
Pla2g4b	Pla2g4b	Pla2g4b	211429	phospholipase A2, group IVB (cytosolic)	chr2:119859168-119868768	HFD_Non	10hr_PBS_Non	OK	0.571788	0.808492	0.499752	1.41871	0.0187	0.320883	1.41397047924717	0.707228	NO
Foxa2	Foxa2	Foxa2	15376	forkhead box A2	chr2:147868613-147872705	HFD_Non	10hr_PBS_Non	OK	0.696542	0.984513	0.4992	1.35351	0.042	0.450103	1.41342957324635	0.707499	NO
Spata18	Spata18	Spata18	73472	spermatogenesis associated 18	chr5:74042618-74070723	HFD_Non	10hr_PBS_Non	OK	0.365287	0.516187	0.498867	1.06957	0.0972	0.599761	1.4131033658921	0.707662	NO
P2rx6	P2rx6	P2rx6	18440	purinergic receptor P2X, ligand-gated ion channel, 6	chr16:17561977-17572105	HFD_Non	10hr_PBS_Non	OK	0.812891	1.1482	0.498242	1.28552	0.025	0.361786	1.41249131809273	0.707969	NO
Lgals3	Lgals3	Lgals3	16854	lectin, galactose binding, soluble 3	chr14:47993534-48005842	HFD_Non	10hr_PBS_Non	OK	0.7973	1.12528	0.497088	1.08776	0.05885	0.508324	1.41136192955889	0.708535	NO
Tgm4	Tgm4	Tgm4	331046	transglutaminase 4 (prostate)	chr9:122943858-122976676	HFD_Non	10hr_PBS_Non	OK	0.496934	0.701311	0.497	1.26948	0.0384	0.432758	1.41127584340869	0.708579	NO
Fam176b	Fam176b	Fam176b	230752	eva-1 homolog B (C. elegans)	chr4:125825246-125827118	HFD_Non	10hr_PBS_Non	OK	0.733142	1.03448	0.496746	1.29719	0.076	0.55834	1.41102739692455	0.708703	NO
L3mbtl	L3mbtl	L3mbtl	241764	l(3)mbt-like (Drosophila)	chr2:162769200-162800258	HFD_Non	10hr_PBS_Non	OK	2.02263	2.85228	0.495882	1.79907	0.00365	0.137725	1.41018261500309	0.709128	NO
Cyp4f15	Cyp4f15	Cyp4f15	106648	cytochrome P450, family 4, subfamily f, polypeptide 15	chr17:32822603-32840294	HFD_Non	10hr_PBS_Non	OK	1.63619	2.3068	0.495555	1.69544	0.0105	0.243323	1.40986302046207	0.709289	NO
Arntl2	Arntl2	Arntl2	272322	aryl hydrocarbon receptor nuclear translocator-like 2	chr6:146754051-146781168	HFD_Non	10hr_PBS_Non	OK	2.12708	2.9985	0.495367	1.71667	0.01005	0.235929	1.40967931082749	0.709381	NO
Yod1	Yod1	Yod1	226418	YOD1 OTU deubiquitinating enzyme 1 homologue (S. cerevisiae)	chr1:132585619-132625830	HFD_Non	10hr_PBS_Non	OK	1.85238	2.60967	0.494493	0.805275	0.1712	0.708288	1.40882557073644	0.709811	NO
Siglech	Siglech	Siglech	233274	sialic acid binding Ig-like lectin H	chr7:63023547-63034203	HFD_Non	10hr_PBS_Non	OK	1.56551	2.20542	0.494423	1.63685	0.00825	0.212349	1.4087572157517	0.709846	NO
Insl5	Insl5	Insl5	23919	insulin-like 5	chr4:102690477-102699333	HFD_Non	10hr_PBS_Non	OK	0.924041	1.29899	0.491364	1.15656	0.1495	0.684768	1.4057733399151	0.711352	NO
Slc38a6	Slc38a6	Slc38a6	625098	solute carrier family 38, member 6	chr12:74387841-74453916	HFD_Non	10hr_PBS_Non	OK	2.61968	3.68113	0.490755	1.82137	0.00695	0.19302	1.4051800507788	0.711653	NO
Grhl3	Grhl3	Grhl3	230824	grainyhead-like 3 (Drosophila)	chr4:135097802-135129535	HFD_Non	10hr_PBS_Non	OK	0.344114	0.482977	0.489066	1.12095	0.06975	0.539365	1.40353593313074	0.712486	NO
B230319C09Rik	B230319C09Rik	B230319C09Rik	320775	RIKEN cDNA B230319C09 gene	chr6:83391748-83398316	HFD_Non	10hr_PBS_Non	OK	0.411159	0.577008	0.488895	1.01243	0.1079	0.619877	1.40336958444674	0.712571	NO
Bmp1	Bmp1	Bmp1	12153	bone morphogenetic protein 1	chr14:70874361-70920067	HFD_Non	10hr_PBS_Non	OK	2.83405	3.97717	0.48888	1.93887	0.001	0.0640622	1.40335499339753	0.712578	NO
Slc9a2	Slc9a2	Slc9a2	226999	solute carrier family 9 (sodium/hydrogen exchanger), member 2	chr1:40738556-40825730	HFD_Non	10hr_PBS_Non	OK	0.719964	1.0101	0.488497	1.48213	0.0164	0.30321	1.40298248665907	0.712767	NO
Grem1	Grem1	Grem1	23892	gremlin 1	chr2:113588831-113598805	HFD_Non	10hr_PBS_Non	OK	0.706259	0.99049	0.487944	1.23551	0.0617	0.517361	1.40244481194849	0.713041	NO
Kmo	Kmo	Kmo	98256	kynurenine 3-monooxygenase (kynurenine 3-hydroxylase)	chr1:177562323-177590984	HFD_Non	10hr_PBS_Non	OK	0.595744	0.835188	0.487407	1.29948	0.041	0.445682	1.40192289103089	0.713306	NO
Gsdmd	Gsdmd	Gsdmd	69146	gasdermin D	chr15:75692768-75697834	HFD_Non	10hr_PBS_Non	OK	0.488963	0.685368	0.487154	1.11296	0.08505	0.576628	1.401677062645	0.713431	NO
9930014A18Rik	9930014A18Rik	9930014A18Rik	320469	RIKEN cDNA 9930014A18 gene	chr15:60650550-60662955	HFD_Non	10hr_PBS_Non	OK	0.515039	0.721574	0.486464	0.702111	0.2303	0.761685	1.40100684066405	0.713772	NO
Zfp167	Zfp167	Zfp167	382118	zinc finger with KRAB and SCAN domains 7	chr9:122797588-122805242	HFD_Non	10hr_PBS_Non	OK	1.22602	1.71741	0.486254	1.47813	0.0152	0.29448	1.40080292367786	0.713876	NO
Zfp169	Zfp169	Zfp169	67911	zinc finger protein 169	chr13:48583028-48608805	HFD_Non	10hr_PBS_Non	OK	2.02976	2.8395	0.484332	1.70973	0.00285	0.120117	1.39893797611063	0.714828	NO
Ccdc62	Ccdc62	Ccdc62	208908	coiled-coil domain containing 62	chr5:124380697-124419904	HFD_Non	10hr_PBS_Non	OK	0.670186	0.937091	0.483629	1.43416	0.01725	0.308106	1.39825646421903	0.715176	NO
Tbc1d2	Tbc1d2	Tbc1d2	381605	TBC1 domain family, member 2	chr4:46617261-46663071	HFD_Non	10hr_PBS_Non	OK	0.45597	0.63745	0.483374	1.3641	0.026	0.367416	1.39800934069043	0.715303	NO
Ccdc105	Ccdc105	Ccdc105	70976	coiled-coil domain containing 105	chr10:78209668-78215812	HFD_Non	10hr_PBS_Non	OK	0.436651	0.610349	0.483153	1.07898	0.10215	0.607422	1.39779520229483	0.715412	NO
Slc25a47	Slc25a47	Slc25a47	104910	solute carrier family 25, member 47	chr12:110089338-110095025	HFD_Non	10hr_PBS_Non	OK	1.61702	2.25934	0.482563	1.55398	0.0193	0.322726	1.39722368126246	0.715705	NO
Slc22a8	Slc22a8	Slc22a8	19879	solute carrier family 22 (organic anion transporter), member 8	chr19:8665743-8686325	HFD_Non	10hr_PBS_Non	OK	1.7258	2.41097	0.482351	1.64618	0.00355	0.136453	1.39701837823626	0.71581	NO
Acvr2b	Acvr2b	Acvr2b	11481	activin receptor IIB	chr9:119311618-119342624	HFD_Non	10hr_PBS_Non	OK	1.3678	1.90989	0.481632	1.52051	0.0243	0.358506	1.3963223157073	0.716167	NO
Wdfy2	Wdfy2	Wdfy2	268752	WD repeat and FYVE domain containing 2	chr14:63456526-63575723	HFD_Non	10hr_PBS_Non	OK	3.24592	4.53189	0.481486	1.87159	0.0037	0.138885	1.39618101575322	0.71624	NO
Ghrl	Ghrl	Ghrl	58991	ghrelin	chr6:113666112-113669874	HFD_Non	10hr_PBS_Non	OK	1.0464	1.46001	0.48054	1.13834	0.2001	0.740044	1.39526581589002	0.716709	NO
Pou3f4	Pou3f4	Pou3f4	18994	POU domain, class 3, transcription factor 4	chrX:108009803-108010889	HFD_Non	10hr_PBS_Non	OK	2.55103	3.55865	0.480249	1.67061	0.0215	0.340551	1.39498441102265	0.716854	NO
Mir1896	Mir1896	Mir1896	100316752	microRNA 1896	chr13:21534043-21545596	HFD_Non	10hr_PBS_Non	OK	684.791	954.228	0.47867	0.146435	0.81295	0.970847	1.39345846453493	0.717639	NO
Dbil5	Dbil5	Dbil5	13168	diazepam binding inhibitor-like 5	chr11:76031114-76032167	HFD_Non	10hr_PBS_Non	OK	1.77403	2.472	0.478644	1.42864	0.10965	0.620963	1.39343335209427	0.717652	NO
Bcl3	Bcl3	Bcl3	12051	B cell leukemia/lymphoma 3	chr7:20393810-20408104	HFD_Non	10hr_PBS_Non	OK	0.427848	0.595919	0.478018	1.0924	0.10575	0.61612	1.39282885839776	0.717963	NO
Kif15	Kif15	Kif15	209737	kinesin family member 15	chr9:122860198-122927851	HFD_Non	10hr_PBS_Non	OK	0.335855	0.467514	0.477172	1.2234	0.03175	0.403211	1.39201233948034	0.718384	NO
Slc16a2	Slc16a2	Slc16a2	20502	solute carrier family 16 (monocarboxylic acid transporters), member 2	chrX:100892752-101017327	HFD_Non	10hr_PBS_Non	OK	2.01898	2.81015	0.477018	1.88258	0.00145	0.0797721	1.39186375751867	0.718461	NO
Acss3	Acss3	Acss3	380660	acyl-CoA synthetase short-chain family member 3	chr10:106373219-106560720	HFD_Non	10hr_PBS_Non	OK	0.531637	0.739516	0.476139	1.08314	0.0599	0.510709	1.39101598610835	0.718899	NO
Gm6644	Gm6644	Gm6644	626009	Akr1b3 pseudogene	chr6:34253929-34267489	HFD_Non	10hr_PBS_Non	OK	27.7892	38.6395	0.475549	0.400664	0.4999	0.89957	1.39044723691597	0.719193	NO
P2ry12	P2ry12	P2ry12	70839	purinergic receptor P2Y, G-protein coupled 12	chr3:58810899-59148178	HFD_Non	10hr_PBS_Non	OK	4.02803	5.59904	0.475104	0.819738	0.18925	0.726845	1.39001841891494	0.719415	NO
Rest	Rest	Rest	19712	RE1-silencing transcription factor	chr5:77694518-77712722	HFD_Non	10hr_PBS_Non	OK	0.828883	1.15204	0.474955	1.52884	0.01165	0.257946	1.38987486671318	0.719489	NO
Gm8787	Gm8787	Gm8787	667736	predicted gene 8787	chrX:76575851-76603407	HFD_Non	10hr_PBS_Non	OK	0.343853	0.477876	0.474845	0.886681	0.1791	0.713726	1.38976889809011	0.719544	NO
Klhl15	Klhl15	Klhl15	236904	kelch-like 15	chrX:91480268-91518854	HFD_Non	10hr_PBS_Non	OK	1.57598	2.19008	0.474732	1.46572	0.01205	0.26237	1.3896600478266	0.7196	NO
Anxa9	Anxa9	Anxa9	71790	annexin A9	chr3:95086856-95111098	HFD_Non	10hr_PBS_Non	OK	0.43452	0.603306	0.473466	0.365114	0.5205	0.902861	1.38844112222005	0.720232	NO
Itih5	Itih5	Itih5	209378	inter-alpha (globulin) inhibitor H5	chr2:10075169-10178156	HFD_Non	10hr_PBS_Non	OK	0.774223	1.07427	0.47254	1.65625	0.00495	0.164021	1.38755023127212	0.720695	NO
Rln3	Rln3	Rln3	212108	relaxin 3	chr8:86566965-86568878	HFD_Non	10hr_PBS_Non	OK	1.54235	2.13994	0.472438	1.32331	0.1934	0.731668	1.38745213353384	0.720746	NO
9130024F11Rik	9130024F11Rik	9130024F11Rik	329160	RIKEN cDNA 9130024F11 gene	chr1:57028312-57032040	HFD_Non	10hr_PBS_Non	OK	0.281533	0.39021	0.470947	0.657966	0.2536	0.779031	1.38601896681275	0.721491	NO
4930417G10Rik	4930417G10Rik	4930417G10Rik	74855	family with sequence similarity 228, member A	chr12:4599813-4745189	HFD_Non	10hr_PBS_Non	OK	0.349162	0.483797	0.470504	0.327928	0.5571	0.914675	1.38559343534224	0.721712	NO
Adamts20	Adamts20	Adamts20	223838	a disintegrin-like and metallopeptidase (reprolysin type) with thrombospondin type 1 motif, 20	chr15:94100593-94234781	HFD_Non	10hr_PBS_Non	OK	1.141	1.58034	0.469941	1.52407	0.0072	0.195444	1.38505282427054	0.721994	NO
Fat4	Fat4	Fat4	329628	FAT tumor suppressor homolog 4 (Drosophila)	chr3:38785861-38910905	HFD_Non	10hr_PBS_Non	OK	0.518239	0.71742	0.469199	1.73747	0.0028	0.119406	1.38434065369495	0.722366	NO
Tmc3	Tmc3	Tmc3	233424	transmembrane channel-like gene family 3	chr7:90733440-90772219	HFD_Non	10hr_PBS_Non	OK	0.651504	0.901617	0.46874	1.42224	0.01915	0.321711	1.38390028946475	0.722595	NO
Pnldc1	Pnldc1	Pnldc1	240023	poly(A)-specific ribonuclease (PARN)-like domain containing 1	chr17:13081767-13102866	HFD_Non	10hr_PBS_Non	OK	0.605816	0.838204	0.468422	1.14155	0.07825	0.563417	1.38359528266725	0.722755	NO
Cdc42bpg	Cdc42bpg	Cdc42bpg	240505	CDC42 binding protein kinase gamma (DMPK-like)	chr19:6306456-6325652	HFD_Non	10hr_PBS_Non	OK	0.598949	0.828525	0.468113	1.50796	0.01405	0.28324	1.38329897253332	0.72291	NO
Eif4ebp1	Eif4ebp1	Eif4ebp1	13685	eukaryotic translation initiation factor 4E binding protein 1	chr8:28370798-28386128	HFD_Non	10hr_PBS_Non	OK	1.30244	1.80149	0.467977	1.31136	0.07485	0.556702	1.38316857782899	0.722978	NO
6430411K18Rik	6430411K18Rik	6430411K18Rik	76880	RIKEN cDNA 6430411K18 gen	chr12:110828378-110833613	HFD_Non	10hr_PBS_Non	OK	4.57291	6.32354	0.46762	0.782103	0.2318	0.762804	1.38282635020767	0.723157	NO
Mxra8	Mxra8	Mxra8	74761	matrix-remodelling associated 8	chr4:155213788-155218211	HFD_Non	10hr_PBS_Non	OK	1.88187	2.60223	0.467585	1.67609	0.0114	0.255155	1.3827928030381	0.723174	NO
Nkpd1	Nkpd1	Nkpd1	69547	NTPase, KAP family P-loop domain containing 1	chr7:20104079-20110399	HFD_Non	10hr_PBS_Non	OK	0.67704	0.936138	0.467481	1.41635	0.0395	0.438301	1.3826931248219	0.723226	NO
3110049J23Rik	3110049J23Rik	3110049J23Rik	67307	phenazine biosynthesis-like protein domain containing 2	chr10:62487259-62521560	HFD_Non	10hr_PBS_Non	OK	0.486418	0.672245	0.46679	1.12092	0.07345	0.551411	1.38203102219629	0.723573	NO
Car12	Car12	Car12	76459	carbonic anyhydrase 12	chr9:66561492-66614652	HFD_Non	10hr_PBS_Non	OK	1.19344	1.64915	0.466595	1.56667	0.0096	0.23024	1.38184423439328	0.723671	NO
Tcf7	Tcf7	Tcf7	21414	transcription factor 7, T cell specific	chr11:52066105-52095752	HFD_Non	10hr_PBS_Non	OK	0.932725	1.28879	0.466496	1.37487	0.0306	0.396579	1.38174941332463	0.72372	NO
Egfr	Egfr	Egfr	13649	epidermal growth factor receptor	chr11:16652205-16813910	HFD_Non	10hr_PBS_Non	OK	0.35054	0.484117	0.465778	1.1886	0.0311	0.398822	1.38106191581575	0.72408	NO
BC028528	BC028528	BC028528	229600	cDNA sequence BC028528	chr3:95688895-95695853	HFD_Non	10hr_PBS_Non	OK	1.17611	1.62366	0.465218	1.19125	0.2565	0.779998	1.38052594350768	0.724362	NO
Baiap2l2	Baiap2l2	Baiap2l2	207495	BAI1-associated protein 2-like 2	chr15:79088624-79115939	HFD_Non	10hr_PBS_Non	OK	0.578839	0.798501	0.464132	1.21131	0.0734	0.551322	1.37948713281852	0.724907	NO
Kcnv1	Kcnv1	Kcnv1	67498	potassium channel, subfamily V, member 1	chr15:44937829-44946480	HFD_Non	10hr_PBS_Non	OK	1.23649	1.70511	0.463613	1.63128	0.00635	0.186034	1.3789909606981	0.725168	NO
Plekhn1	Plekhn1	Plekhn1	231002	pleckstrin homology domain containing, family N member 1	chr4:155595564-155602651	HFD_Non	10hr_PBS_Non	OK	2.26821	3.12765	0.463526	1.64757	0.00845	0.214812	1.37890780480385	0.725212	NO
Ntn1	Ntn1	Ntn1	18208	netrin 1	chr11:68022865-68200328	HFD_Non	10hr_PBS_Non	OK	1.74017	2.39918	0.463318	1.88851	0.00245	0.110357	1.37870901563448	0.725316	NO
Klk8	Klk8	Klk8	259277	kallikrein related-peptidase 8	chr7:51052946-51059192	HFD_Non	10hr_PBS_Non	OK	0.335612	0.46265	0.463126	0.821918	0.20195	0.741187	1.37852554337612	0.725413	NO
Gan	Gan	Gan	209239	giant axonal neuropathy	chr8:119682034-119729086	HFD_Non	10hr_PBS_Non	OK	0.727295	1.00256	0.463079	1.30143	0.0398	0.439599	1.37848063461624	0.725436	NO
Ggta1	Ggta1	Ggta1	14594	glycoprotein galactosyltransferase alpha 1, 3	chr2:35255698-35316945	HFD_Non	10hr_PBS_Non	OK	0.535707	0.738185	0.462538	1.22818	0.03085	0.398027	1.37796381145348	0.725708	NO
Fam83h	Fam83h	Fam83h	105732	family with sequence similarity 83, member H	chr15:75831521-75844766	HFD_Non	10hr_PBS_Non	OK	0.979063	1.34909	0.462509	1.54573	0.0084	0.214677	1.37793611291168	0.725723	NO
Oaf	Oaf	Oaf	102644	OAF homolog (Drosophila)	chr9:43029360-43047899	HFD_Non	10hr_PBS_Non	OK	0.549117	0.756556	0.462333	1.18965	0.0652	0.525905	1.37776802335926	0.725812	NO
Tnfrsf23	Tnfrsf23	Tnfrsf23	79201	tumor necrosis factor receptor superfamily, member 23	chr7:150851711-150871777	HFD_Non	10hr_PBS_Non	OK	0.304259	0.419156	0.462187	1.07151	0.0812	0.56958	1.37762860099507	0.725885	NO
Slc17a8	Slc17a8	Slc17a8	216227	solute carrier family 17 (sodium-dependent inorganic phosphate cotransporter), member 8	chr10:89036764-89083994	HFD_Non	10hr_PBS_Non	OK	0.706565	0.973317	0.462089	1.41813	0.0184	0.318388	1.37753502403408	0.725934	NO
Inpp5d	Inpp5d	Inpp5d	16331	inositol polyphosphate-5-phosphatase D	chr1:89516886-89617083	HFD_Non	10hr_PBS_Non	OK	1.20689	1.66247	0.462036	1.58184	0.0058	0.179018	1.37748441873416	0.725961	NO
4833422C13Rik	4833422C13Rik	4833422C13Rik	373852	RIKEN cDNA 4833422C13 gene	chr13:91600701-91925753	HFD_Non	10hr_PBS_Non	OK	6.36066	8.76116	0.461946	0.565637	0.3566	0.838564	1.37739848946477	0.726006	NO
H2-Q8	H2-Q8	H2-Q8	15019	histocompatibility 2, Q region locus 8	chr17:35531043-35532577	HFD_Non	10hr_PBS_Non	OK	0.565663	0.779014	0.461706	1.03798	0.1557	0.692032	1.37716937095176	0.726127	NO
Fblim1	Fblim1	Fblim1	74202	filamin binding LIM protein 1	chr4:141131976-141161967	HFD_Non	10hr_PBS_Non	OK	0.653724	0.900217	0.46159	1.22697	0.02955	0.390407	1.3770586439996	0.726185	NO
Slc44a5	Slc44a5	Slc44a5	242259	solute carrier family 44, member 5	chr3:153636399-153934684	HFD_Non	10hr_PBS_Non	OK	1.40639	1.93635	0.461348	1.67906	0.00615	0.184295	1.37682767332723	0.726307	NO
Dffb	Dffb	Dffb	13368	DNA fragmentation factor, beta subunit	chr4:153338557-153349190	HFD_Non	10hr_PBS_Non	OK	3.51012	4.83277	0.461328	1.80273	0.00475	0.159968	1.37680858657513	0.726317	NO
Krt73	Krt73	Krt73	223915	keratin 73	chr15:101623738-101632763	HFD_Non	10hr_PBS_Non	OK	0.357861	0.492676	0.461242	0.997991	0.11135	0.623823	1.37672651655614	0.726361	NO
Aspdh	Aspdh	Aspdh	68352	aspartate dehydrogenase domain containing	chr7:51720804-51723121	HFD_Non	10hr_PBS_Non	OK	0.694888	0.95618	0.460502	1.0434	0.1563	0.692385	1.37602053479437	0.726733	NO
Mir2861	Mir2861	Mir2861	100499514	microRNA 2861	chr2:32568326-32568408	HFD_Non	10hr_PBS_Non	OK	188.534	259.361	0.460139	44.0205	0.518	0.902861	1.3756743544821	0.726916	NO
Spink8	Spink8	Spink8	78709	serine peptidase inhibitor, Kazal type 8	chr9:109719140-109729141	HFD_Non	10hr_PBS_Non	OK	0.405841	0.558135	0.4597	0.697704	0.34015	0.832263	1.37525581199753	0.727137	NO
Stxbp2	Stxbp2	Stxbp2	20911	syntaxin binding protein 2	chr8:3631159-3643644	HFD_Non	10hr_PBS_Non	OK	4.64123	6.38248	0.459612	1.97822	0.00175	0.0888187	1.37517192814329	0.727182	NO
Nhlrc3	Nhlrc3	Nhlrc3	212114	NHL repeat containing 3	chr3:53255917-53267180	HFD_Non	10hr_PBS_Non	OK	1.61554	2.22123	0.459344	1.45768	0.02695	0.377143	1.37491649519507	0.727317	NO
Iqub	Iqub	Iqub	214704	IQ motif and ubiquitin domain containing	chr6:24394864-24465067	HFD_Non	10hr_PBS_Non	OK	0.410976	0.565043	0.459308	1.1748	0.04725	0.4668	1.37488218692141	0.727335	NO
1500015A07Rik	1500015A07Rik	1500015A07Rik	68982	RIKEN cDNA 1500015A07 gene	chr18:61886043-61887907	HFD_Non	10hr_PBS_Non	OK	5.84516	8.02905	0.457987	1.99021	0.002	0.0957741	1.37362385576832	0.728001	NO
Gramd1c	Gramd1c	Gramd1c	207798	GRAM domain containing 1C	chr16:43980462-44028058	HFD_Non	10hr_PBS_Non	OK	0.554737	0.761668	0.457357	1.17068	0.03535	0.418053	1.37302414891191	0.728319	NO
Gm10767	Gm10767	Gm10767	100038538	predicted gene 10767	chr13:67006350-67010102	HFD_Non	10hr_PBS_Non	OK	0.804189	1.10394	0.457052	1.19829	0.0663	0.527904	1.37273390870843	0.728473	NO
Otof	Otof	Otof	83762	otoferlin	chr5:30669350-30764305	HFD_Non	10hr_PBS_Non	OK	2.07849	2.85277	0.456826	1.89198	0.00105	0.065803	1.37251888505044	0.728587	NO
Snord16a	Snord16a	Snord16a	100217453	small nucleolar RNA, C/D box 16A	chr9:64021193-64026369	HFD_Non	10hr_PBS_Non	OK	45.6667	62.6716	0.456668	0.020289	0.2594	0.782707	1.37236857878108	0.728667	NO
Nbeal2	Nbeal2	Nbeal2	235627	neurobeachin-like 2	chr9:110527292-110556665	HFD_Non	10hr_PBS_Non	OK	1.36603	1.87427	0.456339	1.90277	0.0018	0.0910358	1.37205565209094	0.728833	NO
Zfp40	Zfp40	Zfp40	22700	zinc finger protein 40	chr17:23310835-23330195	HFD_Non	10hr_PBS_Non	OK	3.48357	4.77902	0.456149	1.90107	0.0012	0.071771	1.37187496705283	0.728929	NO
Oscar	Oscar	Oscar	232790	osteoclast associated receptor	chr7:3561416-3567735	HFD_Non	10hr_PBS_Non	OK	0.500804	0.687037	0.456142	1.04193	0.1137	0.629367	1.37186831069012	0.728933	NO
Sstr4	Sstr4	Sstr4	20608	somatostatin receptor 4	chr2:148221112-148222500	HFD_Non	10hr_PBS_Non	OK	1.13534	1.55712	0.455757	1.40193	0.0626	0.517797	1.37150226047379	0.729127	NO
F830016B08Rik	F830016B08Rik	F830016B08Rik	240328	RIKEN cDNA F830016B08 gene	chr18:60453033-60462670	HFD_Non	10hr_PBS_Non	OK	0.288492	0.395629	0.455618	1.01026	0.08935	0.58302	1.37137012608273	0.729198	NO
Eml5	Eml5	Eml5	319670	echinoderm microtubule associated protein like 5	chr12:99985177-100139694	HFD_Non	10hr_PBS_Non	OK	7.54632	10.3394	0.454309	1.05071	0.07365	0.552026	1.37012640561094	0.72986	NO
4921530D09Rik	4921530D09Rik	4921530D09Rik	77058	RIKEN cDNA 4921530D09 gene	chr2:25464148-25473198	HFD_Non	10hr_PBS_Non	OK	0.4086	0.559618	0.453753	0.943677	0.13525	0.664902	1.36959847456129	0.730141	NO
Nup210	Nup210	Nup210	54563	nucleoporin 210	chr6:90963060-91066820	HFD_Non	10hr_PBS_Non	OK	2.38051	3.25747	0.452479	1.96292	0.00105	0.065803	1.3683895577675	0.730786	NO
Ehhadh	Ehhadh	Ehhadh	74147	enoyl-Coenzyme A, hydratase/3-hydroxyacyl Coenzyme A dehydrogenase	chr16:21761357-21787907	HFD_Non	10hr_PBS_Non	OK	1.69578	2.32015	0.452269	1.60046	0.00905	0.223368	1.36819038823708	0.730892	NO
Iqgap2	Iqgap2	Iqgap2	544963	IQ motif containing GTPase activating protein 2	chr13:96397131-96661877	HFD_Non	10hr_PBS_Non	OK	0.920596	1.25922	0.451894	1.44763	0.0133	0.276234	1.36783480046181	0.731082	NO
Olfm4	Olfm4	Olfm4	380924	olfactomedin 4	chr14:80400108-80421737	HFD_Non	10hr_PBS_Non	OK	0.718237	0.981489	0.450512	1.15238	0.08145	0.56958	1.36652513866919	0.731783	NO
Anxa4	Anxa4	Anxa4	11746	annexin A4	chr6:86686833-86743578	HFD_Non	10hr_PBS_Non	OK	1.92794	2.63454	0.450493	1.56271	0.0166	0.304031	1.3665071419298	0.731793	NO
Abi3bp	Abi3bp	Abi3bp	320712	ABI gene family, member 3 (NESH) binding protein	chr16:56477958-56690248	HFD_Non	10hr_PBS_Non	OK	0.279195	0.381385	0.449977	0.940533	0.0754	0.557641	1.36601847898808	0.732055	NO
Pla2g2d	Pla2g2d	Pla2g2d	18782	phospholipase A2, group IID	chr4:138331649-138338058	HFD_Non	10hr_PBS_Non	OK	0.425513	0.581078	0.449529	1.0401	0.09365	0.593481	1.36559435521098	0.732282	NO
Igbp1b	Igbp1b	Igbp1b	50540	immunoglobulin (CD79A) binding protein 1b	chr6:138605613-138606965	HFD_Non	10hr_PBS_Non	OK	0.340445	0.464824	0.449264	0.832103	0.2055	0.743261	1.36534354040959	0.732416	NO
Olfr287	Olfr287	Olfr287	634104	olfactory receptor 287	chr15:98037401-98051487	HFD_Non	10hr_PBS_Non	OK	0.844696	1.15315	0.449073	1.23594	0.06435	0.523739	1.36516279302565	0.732513	NO
Prelp	Prelp	Prelp	116847	proline arginine-rich end leucine-rich repeat	chr1:135806881-135817978	HFD_Non	10hr_PBS_Non	OK	1.27264	1.73727	0.448996	1.53327	0.01205	0.26237	1.36508993304697	0.732552	NO
Notum	Notum	Notum	77583	notum pectinacetylesterase homolog (Drosophila)	chr11:120515102-120522151	HFD_Non	10hr_PBS_Non	OK	0.620783	0.847111	0.448463	1.16904	0.0789	0.563794	1.36458569720601	0.732823	NO
Slc16a12	Slc16a12	Slc16a12	240638	solute carrier family 16 (monocarboxylic acid transporters), member 12	chr19:34742895-34821601	HFD_Non	10hr_PBS_Non	OK	0.383922	0.523758	0.448084	1.16699	0.0586	0.508324	1.36422726383063	0.733016	NO
Gm16287	Gm16287	Gm16287	100038595	predicted gene 16287	chr4:138731321-138736570	HFD_Non	10hr_PBS_Non	OK	0.494405	0.67448	0.448081	1.07742	0.0865	0.577159	1.36422442700274	0.733017	NO
Xpo4	Xpo4	Xpo4	57258	exportin 4	chr14:58201107-58283793	HFD_Non	10hr_PBS_Non	OK	1.50048	2.04673	0.447893	1.58081	0.0093	0.22727	1.36404666422201	0.733113	NO
Rnf39	Rnf39	Rnf39	386454	ring finger protein 39	chr17:37079995-37084931	HFD_Non	10hr_PBS_Non	OK	0.920107	1.25474	0.447511	1.26308	0.0841	0.574511	1.3636855367262	0.733307	NO
Zfp536	Zfp536	Zfp536	243937	zinc finger protein 536	chr7:38264127-38554771	HFD_Non	10hr_PBS_Non	OK	1.95339	2.66364	0.447416	1.74755	0.0043	0.15418	1.36359574237809	0.733355	NO
Fyb	Fyb	Fyb	23880	FYN binding protein	chr15:6529870-6613312	HFD_Non	10hr_PBS_Non	OK	0.521268	0.710663	0.447141	1.11482	0.06115	0.514846	1.36333584469947	0.733495	NO
Eln	Eln	Eln	13717	elastin	chr5:135178465-135223124	HFD_Non	10hr_PBS_Non	OK	0.692497	0.943847	0.446745	1.37043	0.02925	0.389298	1.36296167906431	0.733696	NO
Arhgap15	Arhgap15	Arhgap15	76117	Rho GTPase activating protein 15	chr2:43604343-44243143	HFD_Non	10hr_PBS_Non	OK	1.2545	1.70934	0.44633	1.31636	0.01645	0.30321	1.36256967123503	0.733907	NO
Slc2a4	Slc2a4	Slc2a4	20528	solute carrier family 2 (facilitated glucose transporter), member 4	chr11:69755787-69761692	HFD_Non	10hr_PBS_Non	OK	0.431578	0.588048	0.446312	1.12751	0.07905	0.563794	1.36255267103722	0.733917	NO
Nkx2-2as	Nkx2-2as	Nkx2-2as	100313531	NK2 homeobox 2, opposite strand	chr2:147003281-147157417	HFD_Non	10hr_PBS_Non	OK	0.623674	0.849739	0.446228	0.68076	0.24325	0.772077	1.3624733395852	0.733959	NO
Card6	Card6	Card6	239319	caspase recruitment domain family, member 6	chr15:5047438-5058533	HFD_Non	10hr_PBS_Non	OK	0.386526	0.526198	0.445039	1.17882	0.0454	0.46247	1.36135091704751	0.734564	NO
BC030307	BC030307	BC030307	103220	cDNA sequence BC030307	chr10:86168555-86239588	HFD_Non	10hr_PBS_Non	OK	0.582628	0.792643	0.444097	1.06262	0.0568	0.506426	1.36046232039128	0.735044	NO
Chat	Chat	Chat	12647	choline acetyltransferase	chr14:33221388-33279095	HFD_Non	10hr_PBS_Non	OK	3.18383	4.33091	0.443909	1.632	0.00935	0.22727	1.36028504782501	0.73514	NO
Ephb4	Ephb4	Ephb4	13846	Eph receptor B4	chr5:137791336-137815750	HFD_Non	10hr_PBS_Non	OK	0.367061	0.499142	0.443432	1.13644	0.0547	0.499966	1.35983536948327	0.735383	NO
Ralgps1	Ralgps1	Ralgps1	241308	Ral GEF with PH domain and SH3 binding motif 1	chr2:32992492-33226998	HFD_Non	10hr_PBS_Non	OK	6.8686	9.33693	0.442932	1.93491	0.0015	0.0815887	1.35936416811477	0.735638	NO
Ogn	Ogn	Ogn	18295	osteoglycin	chr13:49559427-49748100	HFD_Non	10hr_PBS_Non	OK	1.28787	1.75031	0.442624	0.849876	0.1266	0.648016	1.35907398934324	0.735795	NO
Fam83a	Fam83a	Fam83a	239463	family with sequence similarity 83, member A	chr15:57817457-57842257	HFD_Non	10hr_PBS_Non	OK	0.375266	0.509742	0.441853	0.97287	0.1344	0.662985	1.3583478718528	0.736188	NO
Ccl17	Ccl17	Ccl17	20295	chemokine (C-C motif) ligand 17	chr8:97334352-97335936	HFD_Non	10hr_PBS_Non	OK	1.32398	1.7983	0.441751	1.13907	0.21455	0.751005	1.35825183867791	0.73624	NO
Apobec3	Apobec3	Apobec3	80287	apolipoprotein B mRNA editing enzyme, catalytic polypeptide 3	chr15:79719961-79738859	HFD_Non	10hr_PBS_Non	OK	0.525984	0.71426	0.441429	0.999539	0.07495	0.557158	1.35794871967099	0.736405	NO
Zbed6	Zbed6	Zbed6	667118	zinc finger, BED domain containing 6	chr1:135516447-135557957	HFD_Non	10hr_PBS_Non	OK	4.60308	6.25005	0.441267	0.70609	0.2162	0.751461	1.35779624438299	0.736488	NO
Ntrk1	Ntrk1	Ntrk1	18211	neurotrophic tyrosine kinase, receptor, type 1	chr3:87582165-87599084	HFD_Non	10hr_PBS_Non	OK	1.03961	1.41144	0.44113	1.40957	0.0321	0.403743	1.35766731259336	0.736557	NO
Gm11149	Gm11149	Gm11149	100036537	predicted gene 11149	chr9:49310250-49607174	HFD_Non	10hr_PBS_Non	OK	1.75442	2.38038	0.440199	0.211476	0.7305	0.955562	1.3567914653204	0.737033	NO
Dcdc2b	Dcdc2b	Dcdc2b	100504491	doublecortin domain containing 2b	chr4:129285574-129291501	HFD_Non	10hr_PBS_Non	OK	0.843919	1.14446	0.439493	1.04032	0.1675	0.704301	1.35612766569055	0.737394	NO
Dnase1l2	Dnase1l2	Dnase1l2	66705	deoxyribonuclease 1-like 2	chr17:24577712-24580046	HFD_Non	10hr_PBS_Non	OK	0.434833	0.589627	0.439342	0.865219	0.19835	0.738001	1.35598573371209	0.737471	NO
Atp6ap1l	Atp6ap1l	Atp6ap1l	435376	ATPase, H+ transporting, lysosomal accessory protein 1-like	chr13:91023053-91044960	HFD_Non	10hr_PBS_Non	OK	1.40395	1.90349	0.439161	1.29905	0.06455	0.524145	1.35581562290177	0.737563	NO
1810010H24Rik	1810010H24Rik	1810010H24Rik	69066	RIKEN cDNA 1810010H24 gene	chr11:106889536-106891756	HFD_Non	10hr_PBS_Non	OK	2.92616	3.96691	0.43901	1.55813	0.0283	0.384827	1.35567372358163	0.737641	NO
5033411D12Rik	5033411D12Rik	5033411D12Rik	192136	RIKEN cDNA 5033411D12 gene	chr13:16949309-17786599	HFD_Non	10hr_PBS_Non	OK	0.631587	0.856152	0.438886	1.05038	0.1025	0.608499	1.35555720809298	0.737704	NO
Cyp2u1	Cyp2u1	Cyp2u1	71519	cytochrome P450, family 2, subfamily u, polypeptide 1	chr3:130993408-131006145	HFD_Non	10hr_PBS_Non	OK	1.45637	1.9741	0.438814	1.48288	0.02335	0.352795	1.35548955853378	0.737741	NO
C1qtnf1	C1qtnf1	C1qtnf1	56745	C1q and tumor necrosis factor related protein 1	chr11:118295166-118311277	HFD_Non	10hr_PBS_Non	OK	0.623484	0.845055	0.438692	1.17834	0.05825	0.508063	1.35537493782081	0.737803	NO
Gm505	Gm505	Gm505	244666	SprT-like N-terminal domain	chr8:127421785-127427713	HFD_Non	10hr_PBS_Non	OK	3.70723	5.02165	0.437822	1.75174	0.00575	0.178622	1.35455784156006	0.738248	NO
Dlgap2	Dlgap2	Dlgap2	244310	discs, large (Drosophila) homolog-associated protein 2	chr8:14095874-14847686	HFD_Non	10hr_PBS_Non	OK	2.49244	3.37572	0.437639	1.68684	0.00325	0.131588	1.35438603230232	0.738342	NO
Qprt	Qprt	Qprt	67375	quinolinate phosphoribosyltransferase	chr7:134251283-134265543	HFD_Non	10hr_PBS_Non	OK	0.623942	0.844738	0.437092	0.985881	0.1488	0.684389	1.35387261213424	0.738622	NO
Trdmt1	Trdmt1	Trdmt1	13434	tRNA aspartic acid methyltransferase 1	chr2:13431787-13466291	HFD_Non	10hr_PBS_Non	OK	2.17295	2.94126	0.436779	1.60209	0.0089	0.2208	1.35357891447102	0.738782	NO
Ripply3	Ripply3	Ripply3	170765	ripply3 homolog (zebrafish)	chr16:94550028-94558542	HFD_Non	10hr_PBS_Non	OK	0.42973	0.581637	0.436688	0.892886	0.15875	0.69572	1.35349353828751	0.738829	NO
Tctn1	Tctn1	Tctn1	654470	tectonic family member 1	chr5:122659745-122714469	HFD_Non	10hr_PBS_Non	OK	3.3045	4.4709	0.436133	1.12645	0.04915	0.477713	1.35297295394983	0.739113	NO
Fam105a	Fam105a	Fam105a	223433	family with sequence similarity 105, member A	chr15:27586024-27611253	HFD_Non	10hr_PBS_Non	OK	3.68323	4.97866	0.434787	1.6569	0.01075	0.247525	1.35171125117383	0.739803	NO
Cyp4f13	Cyp4f13	Cyp4f13	170716	cytochrome P450, family 4, subfamily f, polypeptide 13	chr17:33061632-33084306	HFD_Non	10hr_PBS_Non	OK	2.76184	3.73048	0.433734	1.59045	0.0159	0.298027	1.35072501874589	0.740343	NO
Evc	Evc	Evc	59056	Ellis van Creveld gene syndrome	chr5:37690409-37728120	HFD_Non	10hr_PBS_Non	OK	0.893338	1.20636	0.433387	1.42521	0.0179	0.3135	1.35040017863332	0.740521	NO
Pou2f1	Pou2f1	Pou2f1	18986	POU domain, class 2, transcription factor 1	chr1:167805604-167932765	HFD_Non	10hr_PBS_Non	OK	1.09303	1.476	0.43336	1.21762	0.03285	0.407838	1.35037490616575	0.740535	NO
Klf11	Klf11	Klf11	194655	Kruppel-like factor 11	chr12:25336235-25347647	HFD_Non	10hr_PBS_Non	OK	2.16151	2.91813	0.433006	1.69402	0.0054	0.171823	1.35004359978456	0.740717	NO
4933400C05Rik	4933400C05Rik	4933400C05Rik	328019	spermatogenesis associated 32	chr11:103069440-103079746	HFD_Non	10hr_PBS_Non	OK	0.546657	0.737935	0.432857	0.897642	0.188	0.725136	1.34990417592615	0.740793	NO
Tctn3	Tctn3	Tctn3	67590	tectonic family member 3	chr19:40670935-40686705	HFD_Non	10hr_PBS_Non	OK	4.58723	6.19126	0.432608	1.83228	0.0022	0.102624	1.34967121114473	0.740921	NO
Spata13	Spata13	Spata13	219140	spermatogenesis associated 13	chr14:61253565-61383393	HFD_Non	10hr_PBS_Non	OK	1.87668	2.53227	0.432245	1.80651	0.0023	0.10558	1.34933165981571	0.741108	NO
Trim21	Trim21	Trim21	20821	tripartite motif-containing 21	chr7:109706435-109713983	HFD_Non	10hr_PBS_Non	OK	0.887661	1.19705	0.431406	1.19882	0.03445	0.415441	1.34854718346362	0.741539	NO
Carf	Carf	Carf	241066	calcium response factor	chr1:60133711-60207878	HFD_Non	10hr_PBS_Non	OK	3.47488	4.68466	0.430983	0.696153	0.2061	0.743571	1.3481518456934	0.741756	NO
Rcor2	Rcor2	Rcor2	104383	REST corepressor 2	chr19:7344253-7349715	HFD_Non	10hr_PBS_Non	OK	2.528	3.40739	0.430668	1.59576	0.0146	0.288675	1.34785752051624	0.741918	NO
Sik2	Sik2	Sik2	235344	salt inducible kinase 2	chr9:50665039-50817178	HFD_Non	10hr_PBS_Non	OK	4.43258	5.97148	0.429941	0.940219	0.10265	0.608637	1.3471784819541	0.742292	NO
Tmem88	Tmem88	Tmem88	67020	transmembrane protein 88	chr11:69209292-69211736	HFD_Non	10hr_PBS_Non	OK	2.70429	3.64269	0.429753	0.456137	0.41285	0.86886	1.34700294031422	0.742389	NO
Gm3086	Gm3086	Gm3086	100040999	RuvB-like protein 1 pseudogene	chr12:70847834-71087989	HFD_Non	10hr_PBS_Non	OK	0.949318	1.27836	0.429332	0.150223	0.86665	0.977996	1.3466099220481	0.742606	NO
Dcst1	Dcst1	Dcst1	77772	DC-STAMP domain containing 1	chr3:89154156-89169161	HFD_Non	10hr_PBS_Non	OK	0.68982	0.928678	0.428958	1.17251	0.06795	0.531722	1.3462608761152	0.742798	NO
1700029J07Rik	1700029J07Rik	1700029J07Rik	69479	RIKEN cDNA 1700029J07 gene	chr8:47038959-47060606	HFD_Non	10hr_PBS_Non	OK	1.17104	1.57543	0.427961	1.36189	0.0279	0.383235	1.34533084005139	0.743312	NO
Ppp1r3b	Ppp1r3b	Ppp1r3b	244416	protein phosphatase 1, regulatory (inhibitor) subunit 3B	chr8:36438794-36451191	HFD_Non	10hr_PBS_Non	OK	0.604276	0.81295	0.427959	1.26784	0.0355	0.418053	1.34532897502812	0.743313	NO
H2-DMa	H2-DMa	H2-DMa	14998	histocompatibility 2, class II, locus DMa	chr17:34272615-34275480	HFD_Non	10hr_PBS_Non	OK	6.74371	9.0716	0.427814	1.81471	0.0175	0.310264	1.34519376772987	0.743387	NO
Pld6	Pld6	Pld6	194908	phospholipase D family, member 6	chr11:59597394-59601159	HFD_Non	10hr_PBS_Non	OK	1.32659	1.78444	0.427745	1.35107	0.04225	0.450902	1.34512943247692	0.743423	NO
Acot4	Acot4	Acot4	171282	acyl-CoA thioesterase 4	chr12:85379328-85385673	HFD_Non	10hr_PBS_Non	OK	0.347877	0.467878	0.427557	0.949376	0.1358	0.667151	1.34495415783469	0.74352	NO
Adra2c	Adra2c	Adra2c	11553	adrenergic receptor, alpha 2c	chr5:35621214-35624412	HFD_Non	10hr_PBS_Non	OK	3.55912	4.78619	0.427357	2.01589	0.0047	0.159778	1.34476772052134	0.743623	NO
Reck	Reck	Reck	53614	reversion-inducing-cysteine-rich protein with kazal motifs	chr4:43888401-43957678	HFD_Non	10hr_PBS_Non	OK	1.6383	2.20251	0.426947	1.58408	0.00835	0.213778	1.34438560481958	0.743834	NO
Gm13157	Gm13157	Gm13157	100041677	predicted gene 13157	chr4:147128082-147183895	HFD_Non	10hr_PBS_Non	OK	1.27088	1.70818	0.426631	1.3666	0.0243	0.358506	1.34409117022549	0.743997	NO
Wdr52	Wdr52	Wdr52	212517	WD repeat domain 52	chr16:44394911-44482541	HFD_Non	10hr_PBS_Non	OK	0.808327	1.08642	0.42657	1.44768	0.01385	0.282768	1.34403434059362	0.744029	NO
Alkbh3	Alkbh3	Alkbh3	69113	alkB, alkylation repair homolog 3 (E. coli)	chr2:93820790-93850887	HFD_Non	10hr_PBS_Non	OK	7.7352	10.3954	0.426438	1.85434	0.0061	0.183944	1.34391137322217	0.744097	NO
Gprin3	Gprin3	Gprin3	243385	GPRIN family member 3	chr6:59302454-59376284	HFD_Non	10hr_PBS_Non	OK	1.40029	1.88165	0.426272	1.4002	0.01805	0.314979	1.34375674840713	0.744182	NO
Plekha4	Plekha4	Plekha4	69217	pleckstrin homology domain containing, family A (phosphoinositide binding specific) member 4	chr7:52781699-52809599	HFD_Non	10hr_PBS_Non	OK	0.400735	0.53847	0.426217	1.01237	0.1031	0.6098	1.34370552121752	0.744211	NO
Zfp369	Zfp369	Zfp369	170936	zinc finger protein 369	chr13:65380161-65399103	HFD_Non	10hr_PBS_Non	OK	2.5305	3.39971	0.42599	1.59153	0.0073	0.197045	1.34349411329746	0.744328	NO
Irak3	Irak3	Irak3	73914	interleukin-1 receptor-associated kinase 3	chr10:119578709-119638593	HFD_Non	10hr_PBS_Non	OK	0.377973	0.507783	0.425927	1.00807	0.09785	0.601249	1.34343544651153	0.74436	NO
Slc16a5	Slc16a5	Slc16a5	217316	solute carrier family 16 (monocarboxylic acid transporters), member 5	chr11:115323786-115335712	HFD_Non	10hr_PBS_Non	OK	0.437996	0.588383	0.425839	1.08362	0.08665	0.577159	1.34335350354339	0.744406	NO
Klf5	Klf5	Klf5	12224	Kruppel-like factor 5	chr14:99697909-99712628	HFD_Non	10hr_PBS_Non	OK	1.69425	2.27569	0.425662	1.42429	0.03395	0.411223	1.34318870157339	0.744497	NO
6330545A04Rik	6330545A04Rik	6330545A04Rik	76166	REM2 and RAB-like small GTPase 1	chr4:140769870-140776029	HFD_Non	10hr_PBS_Non	OK	1.57803	2.11923	0.425413	1.27832	0.08515	0.577034	1.34295689574017	0.744626	NO
Gpr139	Gpr139	Gpr139	209776	G protein-coupled receptor 139	chr7:126287836-126327888	HFD_Non	10hr_PBS_Non	OK	0.930167	1.24889	0.425079	1.10224	0.1396	0.672605	1.34264602222041	0.744798	NO
Npb	Npb	Npb	208990	neuropeptide B	chr11:120469790-120470414	HFD_Non	10hr_PBS_Non	OK	1.42613	1.91465	0.424975	1.16499	0.20435	0.742473	1.34254923797321	0.744852	NO
Agbl2	Agbl2	Agbl2	271813	ATP/GTP binding protein-like 2	chr2:90622900-90656388	HFD_Non	10hr_PBS_Non	OK	0.358229	0.480878	0.42479	1.01768	0.09045	0.585164	1.34237709093032	0.744947	NO
Jmjd7	Jmjd7	Jmjd7	433466	jumonji domain containing 7	chr2:119853218-119858340	HFD_Non	10hr_PBS_Non	OK	1.78923	2.40131	0.424485	1.31854	0.04795	0.471132	1.34209332913318	0.745105	NO
Kcnip2	Kcnip2	Kcnip2	80906	Kv channel-interacting protein 2	chr19:45868159-45890293	HFD_Non	10hr_PBS_Non	OK	27.452	36.8346	0.424148	1.64888	0.0037	0.138885	1.34177986535989	0.745279	NO
Dock6	Dock6	Dock6	319899	dedicator of cytokinesis 6	chr9:21604623-21657079	HFD_Non	10hr_PBS_Non	OK	1.3508	1.81241	0.424097	1.63279	0.0067	0.190774	1.3417324336008	0.745305	NO
Ccdc39	Ccdc39	Ccdc39	51938	coiled-coil domain containing 39	chr3:33699116-33743232	HFD_Non	10hr_PBS_Non	OK	3.41649	4.58322	0.423846	0.600646	0.29425	0.809103	1.34149901937468	0.745435	NO
Sp7	Sp7	Sp7	170574	Sp7 transcription factor 7	chr15:102187607-102196702	HFD_Non	10hr_PBS_Non	OK	0.870372	1.16721	0.423358	1.25586	0.0534	0.497227	1.34104532625483	0.745687	NO
Accn4	Accn4	Accn4	241118	acid-sensing (proton-gated) ion channel family member 4	chr1:75447084-75470915	HFD_Non	10hr_PBS_Non	OK	4.6029	6.1723	0.423265	1.80697	0.0041	0.149236	1.34095888165491	0.745735	NO
Vsig8	Vsig8	Vsig8	240916	V-set and immunoglobulin domain containing 8	chr1:174486068-174493848	HFD_Non	10hr_PBS_Non	OK	0.392523	0.525975	0.422217	0.773123	0.2023	0.741187	1.33998513837244	0.746277	NO
Rttn	Rttn	Rttn	246102	rotatin	chr18:89141181-89300406	HFD_Non	10hr_PBS_Non	OK	0.903931	1.21124	0.422202	1.51162	0.01	0.235139	1.33997120634105	0.746285	NO
Casc1	Casc1	Casc1	320662	cancer susceptibility candidate 1	chr6:145070258-145159490	HFD_Non	10hr_PBS_Non	OK	0.373549	0.500488	0.422039	0.739017	0.17745	0.713701	1.33981982093922	0.746369	NO
Msln	Msln	Msln	56047	mesothelin	chr17:25885557-25891272	HFD_Non	10hr_PBS_Non	OK	0.338606	0.45352	0.421561	0.880983	0.16085	0.695826	1.33937597953663	0.746616	NO
Rnf207	Rnf207	Rnf207	433809	ring finger protein 207	chr4:151671459-151692734	HFD_Non	10hr_PBS_Non	OK	1.97045	2.63885	0.42138	0.504044	0.39725	0.860012	1.33920795244937	0.74671	NO
Odf3l2	Odf3l2	Odf3l2	382384	outer dense fiber of sperm tails 3-like 2	chr10:79102270-79108483	HFD_Non	10hr_PBS_Non	OK	0.603678	0.808071	0.420703	0.939499	0.16205	0.697042	1.3385796622943	0.747061	NO
Cdh9	Cdh9	Cdh9	12565	cadherin 9	chr15:16707855-16786532	HFD_Non	10hr_PBS_Non	OK	1.57246	2.10424	0.420281	1.43907	0.0199	0.326695	1.33818817414645	0.747279	NO
Fzd2	Fzd2	Fzd2	57265	frizzled homolog 2 (Drosophila)	chr11:102465744-102469372	HFD_Non	10hr_PBS_Non	OK	1.09326	1.46299	0.420278	1.4906	0.02635	0.370545	1.33818539146527	0.747281	NO
Rab40b	Rab40b	Rab40b	217371	Rab40b, member RAS oncogene family	chr11:121217434-121249565	HFD_Non	10hr_PBS_Non	OK	9.7475	13.0431	0.420181	1.96483	0.00205	0.0975205	1.33809542122507	0.747331	NO
Fxyd5	Fxyd5	Fxyd5	18301	FXYD domain-containing ion transport regulator 5	chr7:31817741-31827341	HFD_Non	10hr_PBS_Non	OK	1.81507	2.42837	0.419965	0.994575	0.06675	0.529037	1.3378950968549	0.747443	NO
Fbn1	Fbn1	Fbn1	14118	fibrillin 1	chr2:125126329-125332174	HFD_Non	10hr_PBS_Non	OK	1.06928	1.43053	0.419918	1.64069	0.0042	0.151347	1.33785151172879	0.747467	NO
Mn1	Mn1	Mn1	433938	meningioma 1	chr5:111847185-111886045	HFD_Non	10hr_PBS_Non	OK	3.10995	4.15815	0.419049	1.90287	0.00145	0.0797721	1.33704590634437	0.747917	NO
Abhd2	Abhd2	Abhd2	54608	abhydrolase domain containing 2	chr7:86418151-86506487	HFD_Non	10hr_PBS_Non	OK	2.47845	3.31366	0.41899	1.59158	0.00925	0.227137	1.33699122805601	0.747948	NO
Wdhd1	Wdhd1	Wdhd1	218973	WD repeat and HMG-box DNA binding protein 1	chr14:47860618-47896532	HFD_Non	10hr_PBS_Non	OK	1.08796	1.45431	0.418708	1.40562	0.01915	0.321711	1.33672991525648	0.748094	NO
Npff	Npff	Npff	54615	neuropeptide FF-amide peptide precursor	chr15:102354269-102355373	HFD_Non	10hr_PBS_Non	OK	1.39167	1.8601	0.41857	0.555672	0.32425	0.82486	1.33660205739273	0.748166	NO
Napsa	Napsa	Napsa	16541	napsin A aspartic peptidase	chr7:51827814-51842216	HFD_Non	10hr_PBS_Non	OK	0.402873	0.538416	0.418397	0.846801	0.19135	0.730821	1.33644178908523	0.748256	NO
Gp1bb	Gp1bb	Gp1bb	14724	glycoprotein Ib, beta polypeptide	chr16:18620411-18630031	HFD_Non	10hr_PBS_Non	OK	3.62927	4.84837	0.417818	0.244195	0.70675	0.952092	1.3359055395527	0.748556	NO
Oprd1	Oprd1	Oprd1	18386	opioid receptor, delta 1	chr4:131666640-131700401	HFD_Non	10hr_PBS_Non	OK	0.949827	1.26884	0.417778	1.37119	0.02585	0.366734	1.33586850089984	0.748577	NO
Rbak	Rbak	Rbak	57782	RB-associated KRAB repressor	chr5:143933867-143942422	HFD_Non	10hr_PBS_Non	OK	2.94927	3.93924	0.417558	1.57598	0.0055	0.173853	1.33566480666444	0.748691	NO
Nek2	Nek2	Nek2	18005	NIMA (never in mitosis gene a)-related expressed kinase 2	chr1:193645351-193656928	HFD_Non	10hr_PBS_Non	OK	0.374482	0.500078	0.417258	1.01159	0.0985	0.601498	1.33538709185156	0.748847	NO
Ccdc121	Ccdc121	Ccdc121	403180	coiled-coil domain containing 121	chr1:183439763-183441582	HFD_Non	10hr_PBS_Non	OK	0.593278	0.792129	0.417027	1.00673	0.11745	0.637636	1.33517329079534	0.748966	NO
Pycard	Pycard	Pycard	66824	PYD and CARD domain containing	chr7:135134886-135137381	HFD_Non	10hr_PBS_Non	OK	1.0256	1.36929	0.41696	1.21827	0.0512	0.488416	1.3351112856378	0.749001	NO
Chaf1a	Chaf1a	Chaf1a	27221	chromatin assembly factor 1, subunit A (p150)	chr17:56179838-56207449	HFD_Non	10hr_PBS_Non	OK	1.27295	1.69941	0.41686	1.39389	0.02035	0.330693	1.33501874598268	0.749053	NO
Krt18	Krt18	Krt18	16668	keratin 18	chr15:101858646-101862457	HFD_Non	10hr_PBS_Non	OK	1.07654	1.4369	0.41656	1.15018	0.081	0.56958	1.33474116550037	0.749209	NO
Col18a1	Col18a1	Col18a1	12822	collagen, type XVIII, alpha 1	chr10:76514923-76629275	HFD_Non	10hr_PBS_Non	OK	0.903329	1.20553	0.41634	1.33871	0.0165	0.303356	1.33453764316192	0.749323	NO
Rab42-ps	Rab42-ps	Rab42-ps	242681	RAB42, member RAS oncogene family	chr4:131858108-131859271	HFD_Non	10hr_PBS_Non	OK	1.93522	2.58069	0.415257	1.27727	0.1106	0.622244	1.33353621050778	0.749886	NO
Mdm4	Mdm4	Mdm4	17248	transformed mouse 3T3 cell double minute 4	chr1:134886421-134921925	HFD_Non	10hr_PBS_Non	OK	9.10485	12.1389	0.414933	1.97403	0.0013	0.074064	1.33323675899031	0.750054	NO
Itpr2	Itpr2	Itpr2	16439	inositol 1,4,5-triphosphate receptor 2	chr6:146060001-146450434	HFD_Non	10hr_PBS_Non	OK	0.813948	1.08512	0.414849	1.44615	0.01305	0.274602	1.33315913438891	0.750098	NO
Pdzd2	Pdzd2	Pdzd2	68070	PDZ domain containing 2	chr15:12286808-12522311	HFD_Non	10hr_PBS_Non	OK	2.09671	2.79501	0.414726	1.86439	0.00085	0.0572519	1.33304547794807	0.750162	NO
Erf	Erf	Erf	13875	Ets2 repressor factor	chr7:26027578-26035777	HFD_Non	10hr_PBS_Non	OK	7.03844	9.38083	0.41446	1.98981	0.0012	0.071771	1.332799717479	0.7503	NO
Ccdc8	Ccdc8	Ccdc8	434130	coiled-coil domain containing 8	chr7:17579936-17581994	HFD_Non	10hr_PBS_Non	OK	1.00533	1.3399	0.414457	1.18788	0.05145	0.489182	1.33279694600278	0.750302	NO
Pcdhgc5	Pcdhgc5	Pcdhgc5	93708	protocadherin gamma subfamily C, 5	chr18:37089938-38001526	HFD_Non	10hr_PBS_Non	OK	4.52147	6.02579	0.414356	0.490103	0.38315	0.85291	1.3327036429998	0.750354	NO
Gm5622	Gm5622	Gm5622	434459	predicted gene 5622	chr14:52172464-52282628	HFD_Non	10hr_PBS_Non	OK	0.334087	0.445141	0.414038	0.77779	0.2248	0.75629	1.33240991976464	0.75052	NO
Klhl35	Klhl35	Klhl35	72184	kelch-like 35	chr7:106614513-106622530	HFD_Non	10hr_PBS_Non	OK	0.85947	1.14485	0.413644	1.27101	0.0865	0.577159	1.33204608831347	0.750725	NO
Ddx4	Ddx4	Ddx4	13206	DEAD (Asp-Glu-Ala-Asp) box polypeptide 4	chr13:113388540-113442518	HFD_Non	10hr_PBS_Non	OK	0.407309	0.542338	0.413067	0.912425	0.0982	0.601498	1.33151344843163	0.751025	NO
Pde11a	Pde11a	Pde11a	241489	phosphodiesterase 11A	chr2:75829188-76176710	HFD_Non	10hr_PBS_Non	OK	0.545276	0.725813	0.412612	1.08304	0.0807	0.56958	1.33109357931402	0.751262	NO
D430020J02Rik	D430020J02Rik	D430020J02Rik	319545	RIKEN cDNA D430020J02 gene	chr12:117640419-117643634	HFD_Non	10hr_PBS_Non	OK	0.612722	0.815468	0.412396	1.15286	0.06785	0.531722	1.33089430317969	0.751374	NO
A830007P12Rik	A830007P12Rik	A830007P12Rik	227612	torsin family 4, member A	chr2:25048239-25052333	HFD_Non	10hr_PBS_Non	OK	0.936529	1.24606	0.411977	1.29669	0.0365	0.4236	1.33050782944334	0.751593	NO
Prdm11	Prdm11	Prdm11	100042784	PR domain containing 11	chr2:92815062-92886301	HFD_Non	10hr_PBS_Non	OK	0.96712	1.28646	0.411645	1.16475	0.06795	0.531722	1.33020168173756	0.751766	NO
Heyl	Heyl	Heyl	56198	hairy/enhancer-of-split related with YRPW motif-like	chr4:122910798-122927113	HFD_Non	10hr_PBS_Non	OK	3.84803	5.11699	0.411175	1.80263	0.0027	0.117222	1.32976840031215	0.752011	NO
Cybrd1	Cybrd1	Cybrd1	73649	cytochrome b reductase 1	chr2:70956110-70980983	HFD_Non	10hr_PBS_Non	OK	0.401312	0.53347	0.410683	1.1674	0.05325	0.497115	1.32931498882264	0.752267	NO
Sfxn2	Sfxn2	Sfxn2	94279	sideroflexin 2	chr19:46647854-46671390	HFD_Non	10hr_PBS_Non	OK	2.05478	2.73101	0.410452	1.5213	0.0122	0.265235	1.32910215993551	0.752388	NO
Tnfsf10	Tnfsf10	Tnfsf10	22035	tumor necrosis factor (ligand) superfamily, member 10	chr3:27215998-27238587	HFD_Non	10hr_PBS_Non	OK	0.324616	0.431372	0.410198	1.06292	0.06915	0.536452	1.32886817962596	0.75252	NO
5730522E02Rik	5730522E02Rik	5730522E02Rik	70626	RIKEN cDNA 5730522E02 gene	chr11:25516845-26110576	HFD_Non	10hr_PBS_Non	OK	0.694489	0.922863	0.410166	0.991568	0.12515	0.644254	1.32883870471342	0.752537	NO
Klhl11	Klhl11	Klhl11	217194	kelch-like 11	chr11:100323925-100334096	HFD_Non	10hr_PBS_Non	OK	6.5202	8.66253	0.409873	1.83904	0.0045	0.157434	1.32856885544162	0.75269	NO
G630016D24Rik	G630016D24Rik	G630016D24Rik	619301	transmembrane protein 253	chr14:52604507-52640408	HFD_Non	10hr_PBS_Non	OK	0.521586	0.692894	0.409729	0.162011	0.7924	0.966194	1.32843625335853	0.752765	NO
Smpdl3b	Smpdl3b	Smpdl3b	100340	sphingomyelin phosphodiesterase, acid-like 3B	chr4:132288880-132313086	HFD_Non	10hr_PBS_Non	OK	0.79051	1.05	0.409541	1.10666	0.08695	0.577879	1.32826315389063	0.752863	NO
Aebp1	Aebp1	Aebp1	11568	AE binding protein 1	chr11:5761868-5778259	HFD_Non	10hr_PBS_Non	OK	1.50602	2.00019	0.409398	0.822341	0.1715	0.708513	1.32813150290936	0.752937	NO
Glb1l	Glb1l	Glb1l	74577	galactosidase, beta 1-like	chr1:75188708-75207353	HFD_Non	10hr_PBS_Non	OK	1.59294	2.11526	0.409137	0.789933	0.169	0.705877	1.32789125049388	0.753074	NO
Gpr34	Gpr34	Gpr34	23890	G protein-coupled receptor 34	chrX:13094207-13423667	HFD_Non	10hr_PBS_Non	OK	1.80933	2.40228	0.408946	0.44075	0.47355	0.891605	1.32771546113202	0.753173	NO
Fam82a1	Fam82a1	Fam82a1	381110	regulator of microtubule dynamics 2	chr17:80014239-80081492	HFD_Non	10hr_PBS_Non	OK	3.55799	4.72397	0.408939	1.55676	0.0129	0.273442	1.32770901903205	0.753177	NO
Gm9079	Gm9079	Gm9079	668272	transmembrane emp24 domain trafficking protein 2 pseudogene	chr10:121515167-121516935	HFD_Non	10hr_PBS_Non	OK	1.67093	2.21781	0.408483	1.33306	0.0402	0.442535	1.32728942956645	0.753415	NO
Dok1	Dok1	Dok1	13448	docking protein 1	chr6:82980929-82983465	HFD_Non	10hr_PBS_Non	OK	0.653857	0.867215	0.407414	1.0336	0.11735	0.637333	1.32630630644215	0.753974	NO
A130022J15Rik	A130022J15Rik	A130022J15Rik	101351	EGF domain-specific O-linked N-acetylglucosamine (GlcNAc) transferase	chr6:97060937-97098877	HFD_Non	10hr_PBS_Non	OK	2.52145	3.34361	0.407155	1.56628	0.00965	0.230672	1.3260682225153	0.754109	NO
Aox4	Aox4	Aox4	71872	aldehyde oxidase 4	chr1:58267240-58325440	HFD_Non	10hr_PBS_Non	OK	0.344398	0.456608	0.406879	1.07091	0.0691	0.536353	1.32581455849603	0.754253	NO
Gm129	Gm129	Gm129	229599	predicted gene 129	chr3:95682427-95686151	HFD_Non	10hr_PBS_Non	OK	11.0255	14.6169	0.406785	1.92058	0.00345	0.133678	1.32572817675562	0.754302	NO
Park2	Park2	Park2	50873	Parkinson disease (autosomal recessive, juvenile) 2, parkin	chr17:11033249-12256226	HFD_Non	10hr_PBS_Non	OK	2.35869	3.12544	0.406075	1.53585	0.0101	0.236718	1.32507590070154	0.754674	NO
Cyp39a1	Cyp39a1	Cyp39a1	56050	cytochrome P450, family 39, subfamily a, polypeptide 1	chr17:43804373-43888380	HFD_Non	10hr_PBS_Non	OK	0.699552	0.926909	0.405996	1.1554	0.0547	0.499966	1.32500334335079	0.754715	NO
D930048N14Rik	D930048N14Rik	D930048N14Rik	97775	RIKEN cDNA D930048N14 gene	chr11:51456590-51471183	HFD_Non	10hr_PBS_Non	OK	0.887555	1.17599	0.405962	0.633256	0.2746	0.793302	1.32497211735946	0.754733	NO
Kbtbd10	Kbtbd10	Kbtbd10	228003	kelch-like 41	chr2:69508176-69522296	HFD_Non	10hr_PBS_Non	OK	0.488864	0.647447	0.405328	1.01234	0.10505	0.614775	1.32438997924482	0.755065	NO
A730020M07Rik	A730020M07Rik	A730020M07Rik	100503044	RIKEN cDNA A730020M07 gene	chr3:121337855-121349371	HFD_Non	10hr_PBS_Non	OK	0.427568	0.566265	0.405323	0.464155	0.36565	0.843524	1.32438538926687	0.755067	NO
Rin3	Rin3	Rin3	217835	Ras and Rab interactor 3	chr12:103521283-103629064	HFD_Non	10hr_PBS_Non	OK	0.37875	0.501608	0.405315	0.975925	0.08455	0.574864	1.32437804533525	0.755071	NO
Traf3ip3	Traf3ip3	Traf3ip3	215243	TRAF3 interacting protein 3	chr1:194999662-195027740	HFD_Non	10hr_PBS_Non	OK	0.428525	0.567496	0.405231	0.407726	0.479	0.892938	1.32430093651179	0.755115	NO
Hfe	Hfe	Hfe	15216	hemochromatosis	chr13:23795709-23802680	HFD_Non	10hr_PBS_Non	OK	0.826343	1.09428	0.405175	1.07949	0.09585	0.596142	1.32424953312366	0.755145	NO
Gm3893	Gm3893	Gm3893	100042539	predicted gene 3893	chr4:41763293-42104673	HFD_Non	10hr_PBS_Non	OK	0.623087	0.824955	0.404882	1.13527	0.05755	0.506426	1.32398061578182	0.755298	NO
Gm13476	Gm13476	Gm13476	433424	predicted gene 13476	chr2:44839153-44969604	HFD_Non	10hr_PBS_Non	OK	2.55015	3.37626	0.404847	0.416251	0.46665	0.889937	1.32394849620136	0.755316	NO
Postn	Postn	Postn	50706	periostin, osteoblast specific factor	chr3:54165028-54194963	HFD_Non	10hr_PBS_Non	OK	0.453213	0.599812	0.40432	0.955048	0.08665	0.577159	1.32346496127643	0.755592	NO
Kcnj8	Kcnj8	Kcnj8	16523	potassium inwardly-rectifying channel, subfamily J, member 8	chr6:142513458-142519876	HFD_Non	10hr_PBS_Non	OK	0.407866	0.539754	0.404207	0.925666	0.15565	0.692023	1.32336130410726	0.755652	NO
Znf512b	Znf512b	Znf512b	269401	zinc finger protein 512B	chr2:181303858-181327166	HFD_Non	10hr_PBS_Non	OK	8.05483	10.6568	0.403854	1.46515	0.0111	0.250776	1.32303754241068	0.755836	NO
Hmgcs2	Hmgcs2	Hmgcs2	15360	3-hydroxy-3-methylglutaryl-Coenzyme A synthase 2	chr3:98084353-98114661	HFD_Non	10hr_PBS_Non	OK	1.71874	2.27366	0.403663	1.4243	0.0162	0.302079	1.3228623955941	0.755937	NO
Evc2	Evc2	Evc2	68525	Ellis van Creveld syndrome 2	chr5:37729716-37816293	HFD_Non	10hr_PBS_Non	OK	0.949616	1.25612	0.403561	1.32287	0.0291	0.389298	1.32276887118961	0.75599	NO
Agrn	Agrn	Agrn	11603	agrin	chr4:155539398-155559244	HFD_Non	10hr_PBS_Non	OK	11.6621	15.4247	0.403415	2.07831	0.0009	0.0595073	1.32263501442986	0.756066	NO
Tbx2	Tbx2	Tbx2	21385	T-box 2	chr11:85646116-85655450	HFD_Non	10hr_PBS_Non	OK	0.373778	0.493788	0.40171	1.06693	0.1082	0.619951	1.32107282657431	0.756961	NO
Xkr4	Xkr4	Xkr4	497097	X Kell blood group precursor related family member 4	chr1:3204562-3661579	HFD_Non	10hr_PBS_Non	OK	3.05943	4.04151	0.401629	1.63275	0.0067	0.190774	1.32099865712614	0.757003	NO
Nav2	Nav2	Nav2	78286	neuron navigator 2	chr7:56214442-56865458	HFD_Non	10hr_PBS_Non	OK	4.26554	5.63474	0.401622	1.90046	0.0009	0.0595073	1.32099224761623	0.757007	NO
Tstd2	Tstd2	Tstd2	272027	thiosulfate sulfurtransferase (rhodanese)-like domain containing 2	chr4:46052093-46151347	HFD_Non	10hr_PBS_Non	OK	6.71852	8.87406	0.40145	0.649413	0.26055	0.783716	1.32083476657102	0.757097	NO
Rem2	Rem2	Rem2	140743	rad and gem related GTP binding protein 2	chr14:55094936-55099271	HFD_Non	10hr_PBS_Non	OK	5.81155	7.67218	0.400714	1.73742	0.0092	0.226682	1.32016110621138	0.757483	NO
Galnt4	Galnt4	Galnt4	14426	UDP-N-acetyl-alpha-D-galactosamine:polypeptide N-acetylgalactosaminyltransferase 4	chr10:98569804-98660622	HFD_Non	10hr_PBS_Non	OK	0.383896	0.506797	0.400692	0.515759	0.36715	0.843816	1.320140974914	0.757495	NO
Agxt2l1	Agxt2l1	Agxt2l1	71760	ethanolamine phosphate phospholyase	chr3:130320365-130338668	HFD_Non	10hr_PBS_Non	OK	16.135	21.2948	0.400313	1.87345	0.00075	0.0517249	1.3197942157573	0.757694	NO
Dlx6os1	Dlx6os1	Dlx6os1	320038	Dlx6 opposite strand transcript 1	chr6:6770545-6819533	HFD_Non	10hr_PBS_Non	OK	2.22836	2.94078	0.400214	1.22556	0.0428	0.452619	1.31970365251231	0.757746	NO
Nlrc3	Nlrc3	Nlrc3	268857	NLR family, CARD domain containing 3	chr16:3946932-3976632	HFD_Non	10hr_PBS_Non	OK	0.339685	0.44825	0.400105	0.992704	0.1012	0.605663	1.31960394865244	0.757803	NO
Gpr52	Gpr52	Gpr52	620246	G protein-coupled receptor 52	chr1:162149304-162723069	HFD_Non	10hr_PBS_Non	OK	4.72146	6.22999	0.399997	0.344311	0.58425	0.922971	1.31950516693618	0.75786	NO
Smad3	Smad3	Smad3	17127	SMAD family member 3	chr9:63494573-63605801	HFD_Non	10hr_PBS_Non	OK	4.73101	6.24118	0.399669	1.83766	0.002	0.0957741	1.31920520853372	0.758032	NO
Slc16a10	Slc16a10	Slc16a10	72472	solute carrier family 16 (monocarboxylic acid transporters), member 10	chr10:39753340-39862060	HFD_Non	10hr_PBS_Non	OK	0.7902	1.04194	0.398977	0.880185	0.153	0.688769	1.31857259313267	0.758396	NO
Arhgef33	Arhgef33	Arhgef33	381112	Rho guanine nucleotide exchange factor (GEF) 33	chr17:80706746-80788029	HFD_Non	10hr_PBS_Non	OK	0.59575	0.785492	0.39889	1.02795	0.10605	0.61687	1.318493080586	0.758442	NO
Gm166	Gm166	Gm166	233899	predicted gene 166	chr7:134716861-134732109	HFD_Non	10hr_PBS_Non	OK	8.8074	11.612	0.398823	0.546032	0.34705	0.836161	1.31843185005379	0.758477	NO
Chrm5	Chrm5	Chrm5	213788	cholinergic receptor, muscarinic 5	chr2:112319228-112320974	HFD_Non	10hr_PBS_Non	OK	1.01016	1.33156	0.398543	1.15288	0.08335	0.573331	1.31817599203372	0.758624	NO
6530402F18Rik	6530402F18Rik	6530402F18Rik	76220	RIKEN cDNA 6530402F18 gene	chr2:29050340-29108513	HFD_Non	10hr_PBS_Non	OK	1.10343	1.45405	0.398077	0.982462	0.08205	0.570511	1.31775028126399	0.758869	NO
Eomes	Eomes	Eomes	13813	eomesodermin homolog (Xenopus laevis)	chr9:118387306-118395250	HFD_Non	10hr_PBS_Non	OK	0.392907	0.51775	0.398069	0.976294	0.0995	0.604634	1.31774297412512	0.758873	NO
Plcxd3	Plcxd3	Plcxd3	239318	phosphatidylinositol-specific phospholipase C, X domain containing 3	chr15:4325490-4525579	HFD_Non	10hr_PBS_Non	OK	4.60227	6.06436	0.39801	1.60676	0.0125	0.267322	1.31768908522723	0.758904	NO
Tmem40	Tmem40	Tmem40	94346	transmembrane protein 40	chr6:115679156-115712484	HFD_Non	10hr_PBS_Non	OK	0.301938	0.397793	0.397765	0.385117	0.3897	0.854447	1.3174653328705	0.759033	NO
4921523A10Rik	4921523A10Rik	4921523A10Rik	110332	protein phosphatase 2C-like domain containing 1	chr17:53618558-53678776	HFD_Non	10hr_PBS_Non	OK	3.1079	4.09382	0.397504	0.280448	0.62785	0.934428	1.31722700991239	0.759171	NO
2310042D19Rik	2310042D19Rik	2310042D19Rik	74183	RIKEN cDNA 2310042D19 gene	chr4:155590035-155595416	HFD_Non	10hr_PBS_Non	OK	0.99234	1.30679	0.39712	1.28961	0.0319	0.403743	1.31687645220795	0.759373	NO
Egr3	Egr3	Egr3	13655	early growth response 3	chr14:70477251-70479964	HFD_Non	10hr_PBS_Non	OK	3.24064	4.26571	0.396504	1.54514	0.03855	0.433432	1.31631429408406	0.759697	NO
Csmd1	Csmd1	Csmd1	94109	CUB and Sushi multiple domains 1	chr8:15892544-17535385	HFD_Non	10hr_PBS_Non	OK	2.41473	3.17839	0.39643	1.80842	0.00115	0.070838	1.31624677824953	0.759736	NO
Mb	Mb	Mb	17189	myoglobin	chr15:76845916-76887538	HFD_Non	10hr_PBS_Non	OK	0.948142	1.24794	0.396371	0.749009	0.25145	0.777808	1.31619295053834	0.759767	NO
Pus10	Pus10	Pus10	74467	pseudouridylate synthase 10	chr11:23546478-23632876	HFD_Non	10hr_PBS_Non	OK	2.90218	3.81981	0.396364	0.727947	0.1957	0.73478	1.31618656434581	0.759771	NO
Foxm1	Foxm1	Foxm1	14235	forkhead box M1	chr6:128313011-128335162	HFD_Non	10hr_PBS_Non	OK	0.547629	0.720761	0.396322	0.846262	0.13755	0.669135	1.31614824784129	0.759793	NO
Shank2	Shank2	Shank2	210274	SH3/ankyrin domain gene 2	chr7:151361424-151608580	HFD_Non	10hr_PBS_Non	OK	9.27608	12.2067	0.396088	1.89894	0.00125	0.0735408	1.31593479059212	0.759916	NO
Scara3	Scara3	Scara3	219151	scavenger receptor class A, member 3	chr14:66538231-66572581	HFD_Non	10hr_PBS_Non	OK	1.11646	1.4687	0.395602	1.28739	0.0353	0.418053	1.31549156691649	0.760172	NO
Zfp820	Zfp820	Zfp820	75424	zinc finger protein 820	chr17:21953842-21982726	HFD_Non	10hr_PBS_Non	OK	0.410608	0.540118	0.395512	1.00644	0.0878	0.578669	1.31540950484181	0.76022	NO
Prm1	Prm1	Prm1	19118	protamine 1	chr16:10796424-10796916	HFD_Non	10hr_PBS_Non	OK	1.06691	1.40319	0.395275	0.872699	0.4487	0.885643	1.3151934325337	0.760344	NO
Gpc2	Gpc2	Gpc2	71951	glypican 2 (cerebroglycan)	chr5:138714887-138721165	HFD_Non	10hr_PBS_Non	OK	0.370088	0.486667	0.395067	0.912149	0.1552	0.691302	1.31500382869717	0.760454	NO
Shpk	Shpk	Shpk	74637	sedoheptulokinase	chr11:73012983-73038008	HFD_Non	10hr_PBS_Non	OK	1.61947	2.12924	0.394819	1.36193	0.027	0.377476	1.31477779830842	0.760585	NO
Icosl	Icosl	Icosl	50723	icos ligand	chr10:77532112-77542270	HFD_Non	10hr_PBS_Non	OK	0.85357	1.12214	0.394676	1.15814	0.05635	0.504804	1.31464748392998	0.76066	NO
Glis1	Glis1	Glis1	230587	GLIS family zinc finger 1	chr4:107107323-107307664	HFD_Non	10hr_PBS_Non	OK	0.513688	0.675248	0.394525	1.05422	0.10295	0.609664	1.31450989325685	0.76074	NO
9430083A17Rik	9430083A17Rik	9430083A17Rik	77428	RIKEN cDNA 9430083A17 gene	chr13:51193106-51196096	HFD_Non	10hr_PBS_Non	OK	1.28607	1.6905	0.39448	1.3048	0.03565	0.419135	1.31446889219912	0.760764	NO
Abhd12b	Abhd12b	Abhd12b	100504285	abhydrolase domain containing 12B	chr12:71255157-71284193	HFD_Non	10hr_PBS_Non	OK	5.01704	6.59349	0.394205	1.51389	0.03315	0.408746	1.31421835796592	0.760909	NO
Mri1	Mri1	Mri1	67873	methylthioribose-1-phosphate isomerase homolog (S. cerevisiae)	chr8:86774474-86781223	HFD_Non	10hr_PBS_Non	OK	6.13365	8.0594	0.393927	1.74662	0.0058	0.179018	1.31396513916734	0.761055	NO
Erbb4	Erbb4	Erbb4	13869	v-erb-a erythroblastic leukemia viral oncogene homolog 4 (avian)	chr1:68086539-69154633	HFD_Non	10hr_PBS_Non	OK	1.42604	1.87308	0.393404	1.38931	0.01915	0.321711	1.31348889214203	0.761331	NO
Arrdc4	Arrdc4	Arrdc4	66412	arrestin domain containing 4	chr7:75881879-75894124	HFD_Non	10hr_PBS_Non	OK	4.38771	5.76257	0.393243	1.02159	0.07555	0.557641	1.31334231930001	0.761416	NO
Snora17	Snora17	Snora17	100306954	small nucleolar RNA, H/ACA box 17	chr2:26492695-26495764	HFD_Non	10hr_PBS_Non	OK	25.4575	33.4335	0.393201	0.206479	0.7244	0.954282	1.31330408559647	0.761438	NO
Npas4	Npas4	Npas4	225872	neuronal PAS domain protein 4	chr19:4984354-4989971	HFD_Non	10hr_PBS_Non	OK	2.23782	2.93884	0.393152	1.47961	0.0129	0.273442	1.31325948101577	0.761464	NO
S100a9	S100a9	S100a9	20202	S100 calcium binding protein A9 (calgranulin B)	chr3:90496554-90499613	HFD_Non	10hr_PBS_Non	OK	1.28407	1.68631	0.393151	1.00334	0.2843	0.799419	1.31325857073398	0.761465	NO
Cpxm1	Cpxm1	Cpxm1	56264	carboxypeptidase X 1 (M14 family)	chr2:130216510-130223365	HFD_Non	10hr_PBS_Non	OK	2.04323	2.68301	0.393004	1.41062	0.02495	0.361436	1.31312476617402	0.761542	NO
Prrt4	Prrt4	Prrt4	101359	proline-rich transmembrane protein 4	chr6:29119229-29129584	HFD_Non	10hr_PBS_Non	OK	1.27324	1.67164	0.392768	1.39255	0.0323	0.405198	1.31290997920208	0.761667	NO
Ddb2	Ddb2	Ddb2	107986	damage specific DNA binding protein 2	chr2:91043068-91077223	HFD_Non	10hr_PBS_Non	OK	5.95174	7.81356	0.39267	0.515642	0.35445	0.838517	1.31282079832574	0.761719	NO
Sntb2	Sntb2	Sntb2	20650	syntrophin, basic 2	chr8:109459649-109538092	HFD_Non	10hr_PBS_Non	OK	0.843451	1.10715	0.392472	1.25893	0.03735	0.428633	1.31264063503819	0.761823	NO
Slc18a3	Slc18a3	Slc18a3	20508	solute carrier family 18 (vesicular monoamine), member 3	chr14:33221388-33279095	HFD_Non	10hr_PBS_Non	OK	1.25667	1.64952	0.39244	0.796679	0.2322	0.763268	1.31261152006012	0.76184	NO
Zbtb32	Zbtb32	Zbtb32	58206	zinc finger and BTB domain containing 32	chr7:31374699-31377961	HFD_Non	10hr_PBS_Non	OK	0.444045	0.582544	0.391662	0.870776	0.1838	0.720504	1.31190386083243	0.762251	NO
Sema5b	Sema5b	Sema5b	20357	sema domain, seven thrombospondin repeats (type 1 and type 1-like), transmembrane domain (TM) and short cytoplasmic domain, (semaphorin) 5B	chr16:35541447-35664344	HFD_Non	10hr_PBS_Non	OK	1.56074	2.04754	0.391661	1.4943	0.0154	0.295353	1.31190295149028	0.762252	NO
Ptgs1	Ptgs1	Ptgs1	19224	prostaglandin-endoperoxide synthase 1	chr2:36085945-36107789	HFD_Non	10hr_PBS_Non	OK	1.45063	1.90237	0.391119	1.32171	0.0331	0.408479	1.31141018078661	0.762538	NO
Dpy19l4	Dpy19l4	Dpy19l4	381510	dpy-19-like 4 (C. elegans)	chr4:11192225-11249278	HFD_Non	10hr_PBS_Non	OK	2.86071	3.75112	0.390952	1.54261	0.0126	0.268663	1.31125838652731	0.762626	NO
Kcnq5	Kcnq5	Kcnq5	226922	potassium voltage-gated channel, subfamily Q, member 5	chr1:21388483-21952023	HFD_Non	10hr_PBS_Non	OK	2.97796	3.90415	0.390683	1.68339	0.00335	0.132453	1.31101391655012	0.762768	NO
Apobec2	Apobec2	Apobec2	11811	apolipoprotein B mRNA editing enzyme, catalytic polypeptide 2	chr17:48558555-48572053	HFD_Non	10hr_PBS_Non	OK	0.711039	0.931969	0.390353	0.923404	0.17895	0.713726	1.31071407139652	0.762943	NO
Invs	Invs	Invs	16348	inversin	chr4:48292673-48486294	HFD_Non	10hr_PBS_Non	OK	3.40689	4.46354	0.389732	1.30283	0.02495	0.361436	1.31015000327432	0.763271	NO
Btbd16	Btbd16	Btbd16	330660	BTB (POZ) domain containing 16	chr7:137917582-137969413	HFD_Non	10hr_PBS_Non	OK	0.769484	1.00811	0.389696	1.17639	0.055	0.501002	1.3101173111181	0.76329	NO
Apeg3	Apeg3	Apeg3	100169889	Peg3 opposite strand	chr7:6658670-6683130	HFD_Non	10hr_PBS_Non	OK	84.0977	110.161	0.389479	0.406821	0.5069	0.901539	1.30992026734331	0.763405	NO
Speg	Speg	Speg	11790	SPEG complex locus	chr1:75371871-75428881	HFD_Non	10hr_PBS_Non	OK	13.5302	17.7228	0.389426	1.2945	0.0291	0.389298	1.30987214594761	0.763433	NO
4933407K13Rik	4933407K13Rik	4933407K13Rik	74396	RIKEN cDNA 4933407K13 gene	chrX:72970796-73010038	HFD_Non	10hr_PBS_Non	OK	0.727832	0.95324	0.389235	1.1339	0.06045	0.511642	1.30969874199712	0.763534	NO
Lhx8	Lhx8	Lhx8	16875	LIM homeobox protein 8	chr3:153969257-153993524	HFD_Non	10hr_PBS_Non	OK	3.61215	4.73036	0.389092	1.54336	0.01785	0.313005	1.30956893103004	0.76361	NO
Cacna1d	Cacna1d	Cacna1d	12289	calcium channel, voltage-dependent, L type, alpha 1D subunit	chr14:30822185-31340242	HFD_Non	10hr_PBS_Non	OK	3.15242	4.12794	0.388962	1.13451	0.06045	0.511642	1.3094509322249	0.763679	NO
Gm9159	Gm9159	Gm9159	668415	predicted gene 9159	chrX:100740838-100743038	HFD_Non	10hr_PBS_Non	OK	2.38775	3.12644	0.388867	1.42898	0.0252	0.361786	1.30936470905272	0.763729	NO
Slc6a6	Slc6a6	Slc6a6	21366	solute carrier family 6 (neurotransmitter transporter, taurine), member 6	chr6:91634060-91709057	HFD_Non	10hr_PBS_Non	OK	11.0134	14.4199	0.388806	1.99526	0.001	0.0640622	1.30930934769328	0.763761	NO
Lss	Lss	Lss	16987	lanosterol synthase	chr10:75994371-76016679	HFD_Non	10hr_PBS_Non	OK	6.24099	8.1679	0.38819	1.79661	0.00435	0.154436	1.30875041987188	0.764088	NO
Cerkl	Cerkl	Cerkl	228094	ceramide kinase-like	chr2:79095582-79269145	HFD_Non	10hr_PBS_Non	OK	0.307495	0.402419	0.388135	0.337104	0.54855	0.911027	1.30870052720642	0.764117	NO
Krt20	Krt20	Krt20	66809	keratin 20	chr11:99289716-99299467	HFD_Non	10hr_PBS_Non	OK	0.357596	0.467783	0.387511	0.781732	0.19995	0.740044	1.30813460542426	0.764447	NO
Col27a1	Col27a1	Col27a1	373864	collagen, type XXVII, alpha 1	chr4:62876445-62996024	HFD_Non	10hr_PBS_Non	OK	0.423689	0.55423	0.387479	1.16515	0.04245	0.450902	1.30810559039201	0.764464	NO
B3gnt6	B3gnt6	B3gnt6	272411	UDP-GlcNAc:betaGal beta-1,3-N-acetylglucosaminyltransferase 6 (core 3 synthase)	chr7:105340924-105347985	HFD_Non	10hr_PBS_Non	OK	0.591478	0.773565	0.387199	1.03903	0.1184	0.638111	1.30785173631044	0.764613	NO
Cenpa	Cenpa	Cenpa	12615	centromere protein A	chr5:30969274-30977199	HFD_Non	10hr_PBS_Non	OK	0.533937	0.69813	0.386826	0.846201	0.2147	0.751005	1.30751364293195	0.76481	NO
Ikzf4	Ikzf4	Ikzf4	22781	IKAROS family zinc finger 4	chr10:128069470-128083049	HFD_Non	10hr_PBS_Non	OK	3.10139	4.0546	0.386645	1.60843	0.0085	0.215702	1.30734961303121	0.764906	NO
E130112N10Rik	E130112N10Rik	E130112N10Rik	78668	RIKEN cDNA E130112N10 gene	chr6:125174229-125189952	HFD_Non	10hr_PBS_Non	OK	0.751478	0.982292	0.386421	0.515898	0.4528	0.886527	1.30714664319225	0.765025	NO
Cxadr	Cxadr	Cxadr	13052	coxsackie virus and adenovirus receptor	chr16:78301935-78360030	HFD_Non	10hr_PBS_Non	OK	4.64133	6.0638	0.385685	1.66201	0.00385	0.142658	1.3064799641344	0.765415	NO
Sft2d3	Sft2d3	Sft2d3	67158	SFT2 domain containing 3	chr18:32068747-32071557	HFD_Non	10hr_PBS_Non	OK	2.96752	3.87687	0.385636	1.55992	0.01415	0.28446	1.30643559132567	0.765441	NO
Abca6	Abca6	Abca6	76184	ATP-binding cassette, sub-family A (ABC1), member 6	chr11:110038135-110113090	HFD_Non	10hr_PBS_Non	OK	0.322148	0.420755	0.385257	0.637888	0.24525	0.773009	1.30609243213847	0.765643	NO
Zkscan17	Zkscan17	Zkscan17	268417	zinc finger with KRAB and SCAN domains 17	chr11:59299022-59324569	HFD_Non	10hr_PBS_Non	OK	3.68183	4.80717	0.384765	1.42853	0.019	0.321711	1.30564709345022	0.765904	NO
Pcdh11x	Pcdh11x	Pcdh11x	245578	protocadherin 11 X-linked	chrX:117403935-118020059	HFD_Non	10hr_PBS_Non	OK	1.21352	1.58431	0.384656	1.32909	0.02805	0.383235	1.30554845156603	0.765962	NO
Tll1	Tll1	Tll1	21892	tolloid-like	chr8:66493566-66684790	HFD_Non	10hr_PBS_Non	OK	0.464439	0.606285	0.384506	1.10313	0.06675	0.529037	1.30541271803816	0.766041	NO
Nqo1	Nqo1	Nqo1	18104	NAD(P)H dehydrogenase, quinone 1	chr8:109912124-109927105	HFD_Non	10hr_PBS_Non	OK	4.01356	5.23889	0.384378	1.49245	0.02135	0.339668	1.30529690325339	0.766109	NO
Zfp109	Zfp109	Zfp109	56869	zinc finger protein 109	chr7:25012813-25022617	HFD_Non	10hr_PBS_Non	OK	1.93391	2.52329	0.383787	1.35613	0.0257	0.365686	1.30476229790624	0.766423	NO
Slc13a5	Slc13a5	Slc13a5	237831	solute carrier family 13 (sodium-dependent citrate transporter), member 5	chr11:72055495-72080106	HFD_Non	10hr_PBS_Non	OK	0.714702	0.932398	0.383604	1.13533	0.0631	0.519431	1.30459680461016	0.76652	NO
Ccdc17	Ccdc17	Ccdc17	622665	coiled-coil domain containing 17	chr4:116230331-116272871	HFD_Non	10hr_PBS_Non	OK	1.36724	1.78365	0.383563	0.377659	0.50345	0.900495	1.30455972975551	0.766542	NO
Epha8	Epha8	Epha8	13842	Eph receptor A8	chr4:136485333-136512731	HFD_Non	10hr_PBS_Non	OK	2.43812	3.18003	0.383271	1.59613	0.0094	0.227335	1.3042957149202	0.766697	NO
Per3	Per3	Per3	18628	period circadian clock 3	chr4:150377763-150418731	HFD_Non	10hr_PBS_Non	OK	6.22444	8.11571	0.382773	1.85537	0.00235	0.107193	1.30384556630654	0.766962	NO
Plag1	Plag1	Plag1	56711	pleiomorphic adenoma gene 1	chr4:3828304-3865552	HFD_Non	10hr_PBS_Non	OK	0.379722	0.495058	0.382653	1.01069	0.09185	0.589459	1.30373711999138	0.767026	NO
Mgp	Mgp	Mgp	17313	matrix Gla protein	chr6:136820955-136824326	HFD_Non	10hr_PBS_Non	OK	10.5092	13.6996	0.38249	1.9103	0.0358	0.419871	1.30358982819372	0.767112	NO
Ccnd2	Ccnd2	Ccnd2	12444	cyclin D2	chr6:127075726-127101066	HFD_Non	10hr_PBS_Non	OK	3.84587	5.01272	0.382281	1.73755	0.00335	0.132453	1.30340099373273	0.767224	NO
Axl	Axl	Axl	26362	AXL receptor tyrosine kinase	chr7:26541518-26573752	HFD_Non	10hr_PBS_Non	OK	2.03932	2.65749	0.381974	1.44493	0.01175	0.258967	1.30312366448283	0.767387	NO
Sfmbt2	Sfmbt2	Sfmbt2	353282	Scm-like with four mbt domains 2	chr2:10292077-10516880	HFD_Non	10hr_PBS_Non	OK	1.4153	1.84373	0.381525	1.02366	0.0697	0.539268	1.30271816542065	0.767626	NO
Scnn1a	Scnn1a	Scnn1a	20276	sodium channel, nonvoltage-gated 1 alpha	chr6:125271357-125294960	HFD_Non	10hr_PBS_Non	OK	0.843391	1.09868	0.381498	1.18296	0.0539	0.498661	1.30269378531236	0.76764	NO
Ppp1r3e	Ppp1r3e	Ppp1r3e	105651	protein phosphatase 1, regulatory (inhibitor) subunit 3E	chr14:55494433-55496375	HFD_Non	10hr_PBS_Non	OK	5.03987	6.56439	0.381274	1.68681	0.01555	0.296478	1.30249153830423	0.767759	NO
Gpr83	Gpr83	Gpr83	14608	G protein-coupled receptor 83	chr9:14664697-14673943	HFD_Non	10hr_PBS_Non	OK	3.85602	5.02146	0.380996	1.57005	0.01705	0.308106	1.30224057898648	0.767907	NO
E530001F21Rik	E530001F21Rik	E530001F21Rik	279610	RIKEN cDNA E530001F21 gene	chrX:102359716-102360844	HFD_Non	10hr_PBS_Non	OK	2.20279	2.86852	0.380977	1.22668	0.07285	0.551057	1.30222342885608	0.767917	NO
Rrm2	Rrm2	Rrm2	20135	ribonucleotide reductase M2	chr12:25393118-25399011	HFD_Non	10hr_PBS_Non	OK	0.629015	0.819085	0.38092	0.990422	0.12425	0.643528	1.30217197982005	0.767948	NO
2810454H06Rik	2810454H06Rik	2810454H06Rik	72813	RIKEN cDNA 2810454H06 gene	chr6:134847978-134850803	HFD_Non	10hr_PBS_Non	OK	0.377011	0.490909	0.380851	0.895103	0.1485	0.684389	1.30210970212764	0.767984	NO
Zfp641	Zfp641	Zfp641	239652	zinc finger protein 641	chr15:98116552-98126514	HFD_Non	10hr_PBS_Non	OK	3.96089	5.15741	0.38082	1.61987	0.00635	0.186034	1.3020817232645	0.768001	NO
2610018G03Rik	2610018G03Rik	2610018G03Rik	70415	RIKEN cDNA 2610018G03 gene	chrX:48194612-48245027	HFD_Non	10hr_PBS_Non	OK	2.54797	3.31753	0.380763	1.35694	0.03365	0.411223	1.30203027982706	0.768031	NO
Stard8	Stard8	Stard8	236920	START domain containing 8	chrX:96237919-96270067	HFD_Non	10hr_PBS_Non	OK	0.751315	0.977836	0.380175	1.22342	0.0438	0.457678	1.30149971876787	0.768344	NO
Ccr5	Ccr5	Ccr5	12774	chemokine (C-C motif) receptor 5	chr9:124036281-124041922	HFD_Non	10hr_PBS_Non	OK	0.47752	0.621244	0.379601	0.981294	0.1204	0.638977	1.30098199865247	0.76865	NO
A330069E16Rik	A330069E16Rik	A330069E16Rik	606735	RIKEN cDNA A330069E16 gene	chr2:91077302-91078514	HFD_Non	10hr_PBS_Non	OK	5.00793	6.5148	0.379508	1.48777	0.04585	0.463632	1.30089813655909	0.7687	NO
Ttc14	Ttc14	Ttc14	67120	tetratricopeptide repeat domain 14	chr3:33699116-33743232	HFD_Non	10hr_PBS_Non	OK	7.02771	9.13963	0.379081	1.68009	0.004	0.146707	1.30051316170828	0.768927	NO
Slc30a10	Slc30a10	Slc30a10	226781	solute carrier family 30, member 10	chr1:187278726-187292640	HFD_Non	10hr_PBS_Non	OK	3.49388	4.54338	0.378937	1.70373	0.0034	0.132453	1.30038335981385	0.769004	NO
Fam180a	Fam180a	Fam180a	208164	family with sequence similarity 180, member A	chr6:35262745-35276141	HFD_Non	10hr_PBS_Non	OK	0.460841	0.599166	0.378687	0.796333	0.21505	0.751005	1.30015804007201	0.769137	NO
Gli3	Gli3	Gli3	14634	GLI-Kruppel family member GLI3	chr13:15555555-15821858	HFD_Non	10hr_PBS_Non	OK	0.539963	0.702016	0.378642	1.25741	0.03285	0.407838	1.30011748666489	0.769161	NO
4831440E17Rik	4831440E17Rik	4831440E17Rik	320965	RIKEN cDNA 4831440E17 gene	chr5:25005614-25010291	HFD_Non	10hr_PBS_Non	OK	0.793854	1.03182	0.37825	1.20611	0.04425	0.458863	1.29976427492734	0.76937	NO
Lactb2	Lactb2	Lactb2	212442	lactamase, beta 2	chr1:13615979-13650590	HFD_Non	10hr_PBS_Non	OK	6.94765	9.02979	0.378167	1.65303	0.00835	0.213778	1.29968950005908	0.769415	NO
Bmf	Bmf	Bmf	171543	BCL2 modifying factor	chr2:118354492-118375414	HFD_Non	10hr_PBS_Non	OK	0.908736	1.17993	0.376773	1.23466	0.037	0.426996	1.29843428527968	0.770158	NO
Klf8	Klf8	Klf8	245671	Kruppel-like factor 8	chrX:149672587-149830677	HFD_Non	10hr_PBS_Non	OK	1.49939	1.94636	0.376403	1.39011	0.02065	0.332569	1.29810132573397	0.770356	NO
Tas1r1	Tas1r1	Tas1r1	110326	taste receptor, type 1, member 1	chr4:151402022-151412599	HFD_Non	10hr_PBS_Non	OK	1.2392	1.60828	0.376107	1.24929	0.05305	0.49589	1.29783501957302	0.770514	NO
Foxc1	Foxc1	Foxc1	17300	forkhead box C1	chr13:31898514-31902504	HFD_Non	10hr_PBS_Non	OK	1.12952	1.46528	0.375473	1.34507	0.0377	0.429232	1.29726480438018	0.770853	NO
Gm5901	Gm5901	Gm5901	100503879	predicted gene 5901	chr7:112523611-112526801	HFD_Non	10hr_PBS_Non	OK	3.93571	5.10394	0.374986	1.42115	0.0496	0.479504	1.29682697010254	0.771113	NO
2610028E06Rik	2610028E06Rik	2610028E06Rik	72395	RIKEN cDNA 2610028E06 gene	chr4:125565094-125599554	HFD_Non	10hr_PBS_Non	OK	0.574778	0.745328	0.37487	1.04287	0.08615	0.577159	1.29672270282727	0.771175	NO
Cnn2	Cnn2	Cnn2	12798	calponin 2	chr10:79451344-79458145	HFD_Non	10hr_PBS_Non	OK	2.93999	3.81218	0.374802	1.40081	0.03365	0.411223	1.29666158452905	0.771211	NO
Lingo3	Lingo3	Lingo3	237403	leucine rich repeat and Ig domain containing 3	chr10:80295547-80306784	HFD_Non	10hr_PBS_Non	OK	4.7457	6.15341	0.374765	1.70341	0.0074	0.198629	1.29662833019459	0.771231	NO
Pik3ap1	Pik3ap1	Pik3ap1	83490	phosphoinositide-3-kinase adaptor protein 1	chr19:41348707-41459560	HFD_Non	10hr_PBS_Non	OK	0.796768	1.03302	0.37464	1.08877	0.08015	0.56806	1.29651599077748	0.771298	NO
Zfp57	Zfp57	Zfp57	22715	zinc finger protein 57	chr17:37138107-37147674	HFD_Non	10hr_PBS_Non	OK	4.77224	6.18716	0.37461	1.3035	0.0201	0.32811	1.29648903076568	0.771314	NO
Gabrg3	Gabrg3	Gabrg3	14407	gamma-aminobutyric acid (GABA) A receptor, subunit gamma 3	chr7:63979611-64642241	HFD_Non	10hr_PBS_Non	OK	1.79811	2.33119	0.374585	1.21187	0.06155	0.516705	1.29646656451743	0.771327	NO
AW011738	AW011738	AW011738	100382	expressed sequence AW011738	chr4:155577392-155580137	HFD_Non	10hr_PBS_Non	OK	1.60358	2.07886	0.374498	1.27388	0.0393	0.437647	1.2963883850082	0.771374	NO
Tpcn2	Tpcn2	Tpcn2	233979	two pore segment channel 2	chr7:152439827-152469832	HFD_Non	10hr_PBS_Non	OK	0.503204	0.652346	0.374494	0.973495	0.12065	0.638977	1.29638479066136	0.771376	NO
BC005561	BC005561	BC005561	100042165	cDNA sequence BC005561	chr5:104937370-104951402	HFD_Non	10hr_PBS_Non	OK	1.61353	2.09174	0.374483	1.38565	0.01585	0.298027	1.29637490625896	0.771382	NO
Pitpnm2	Pitpnm2	Pitpnm2	19679	phosphatidylinositol transfer protein, membrane-associated 2	chr5:124568698-124666427	HFD_Non	10hr_PBS_Non	OK	10.792	13.9903	0.374469	1.94891	0.00105	0.065803	1.29636232621944	0.771389	NO
Abcd1	Abcd1	Abcd1	11666	ATP-binding cassette, sub-family D (ALD), member 1	chrX:70961935-70983626	HFD_Non	10hr_PBS_Non	OK	3.41005	4.42056	0.374437	1.56008	0.01155	0.256916	1.29633357230181	0.771406	NO
5430435G22Rik	5430435G22Rik	5430435G22Rik	226421	RIKEN cDNA 5430435G22 gene	chr1:133585271-133610041	HFD_Non	10hr_PBS_Non	OK	1.30153	1.6871	0.374337	1.1886	0.0522	0.491921	1.2962437204198	0.77146	NO
Ccdc108	Ccdc108	Ccdc108	241116	coiled-coil domain containing 108	chr1:74948653-74982173	HFD_Non	10hr_PBS_Non	OK	0.493311	0.639341	0.374088	1.12097	0.05755	0.506426	1.29602001629296	0.771593	NO
Wnk4	Wnk4	Wnk4	69847	WNK lysine deficient protein kinase 4	chr11:101121880-101138723	HFD_Non	10hr_PBS_Non	OK	1.23928	1.60597	0.373952	1.32288	0.03385	0.411223	1.29589784881494	0.771666	NO
Gm694	Gm694	Gm694	277744	predicted gene 694	chr4:140988586-140992020	HFD_Non	10hr_PBS_Non	OK	0.550813	0.713682	0.373719	0.75418	0.29505	0.809399	1.29568857394462	0.77179	NO
Pdzd3	Pdzd3	Pdzd3	170761	PDZ domain containing 3	chr9:44055394-44059547	HFD_Non	10hr_PBS_Non	OK	0.58903	0.763015	0.373371	0.936567	0.13625	0.667876	1.29537607183336	0.771977	NO
Fgf3	Fgf3	Fgf3	14174	fibroblast growth factor 3	chr7:152024516-152029253	HFD_Non	10hr_PBS_Non	OK	0.402983	0.521784	0.372736	0.708295	0.30715	0.815934	1.2948060395093	0.772316	NO
Sox18	Sox18	Sox18	20672	SRY-box containing gene 18	chr2:181404541-181406345	HFD_Non	10hr_PBS_Non	OK	1.2293	1.5914	0.372464	1.16598	0.1056	0.615744	1.29456194492599	0.772462	NO
Fzd4	Fzd4	Fzd4	14366	frizzled homolog 4 (Drosophila)	chr7:96552875-96558620	HFD_Non	10hr_PBS_Non	OK	0.484701	0.627425	0.372348	1.01943	0.0948	0.595661	1.29445785976292	0.772524	NO
Gm7325	Gm7325	Gm7325	653016	predicted gene 7325	chr17:45737915-45739051	HFD_Non	10hr_PBS_Non	OK	0.307615	0.398156	0.372209	0.336889	0.48265	0.893401	1.29433314804644	0.772599	NO
Cdc20	Cdc20	Cdc20	107995	cell division cycle 20	chr4:118100697-118109948	HFD_Non	10hr_PBS_Non	OK	0.630108	0.815535	0.372148	0.426766	0.4576	0.88759	1.2942784222377	0.772631	NO
Zfp385c	Zfp385c	Zfp385c	278304	zinc finger protein 385C	chr11:100484268-100512007	HFD_Non	10hr_PBS_Non	OK	2.1658	2.80245	0.371792	0.540394	0.3377	0.831927	1.29395908498285	0.772822	NO
4933407H18Rik	4933407H18Rik	4933407H18Rik	71101	UV stimulated scaffold protein A	chr5:33721344-33762403	HFD_Non	10hr_PBS_Non	OK	1.65384	2.13996	0.371765	1.45375	0.01025	0.239067	1.29393486879898	0.772836	NO
Iqcj-schip1	Iqcj-schip1	Iqcj-schip1	100505386	predicted gene, 21949	chr3:67696141-68430404	HFD_Non	10hr_PBS_Non	OK	3.4459	4.45839	0.371642	0.451398	0.42285	0.874095	1.29382455636285	0.772902	NO
Sema4b	Sema4b	Sema4b	20352	sema domain, immunoglobulin domain (Ig), transmembrane domain (TM) and short cytoplasmic domain, (semaphorin) 4B	chr7:87331726-87371410	HFD_Non	10hr_PBS_Non	OK	2.51031	3.24768	0.37154	1.49808	0.014	0.28324	1.29373308489043	0.772957	NO
4930426L09Rik	4930426L09Rik	4930426L09Rik	74629	RIKEN cDNA 4930426L09 gene	chr2:18919945-18921431	HFD_Non	10hr_PBS_Non	OK	0.553906	0.716515	0.371356	0.845292	0.20625	0.743571	1.29356809388306	0.773056	NO
Atp10d	Atp10d	Atp10d	231287	ATPase, class V, type 10D	chr5:72594567-72690010	HFD_Non	10hr_PBS_Non	OK	0.495679	0.641165	0.371287	1.10722	0.05275	0.494047	1.29350622768019	0.773093	NO
Abcb1b	Abcb1b	Abcb1b	18669	ATP-binding cassette, sub-family B (MDR/TAP), member 1B	chr5:8798146-8866314	HFD_Non	10hr_PBS_Non	OK	0.376546	0.486931	0.370892	0.976127	0.10765	0.619675	1.29315212303119	0.773304	NO
St6gal2	St6gal2	St6gal2	240119	beta galactoside alpha 2,6 sialyltransferase 2	chr17:55585014-55638524	HFD_Non	10hr_PBS_Non	OK	1.24401	1.60827	0.370511	1.17687	0.06355	0.519869	1.29281066077236	0.773508	NO
Ankrd16	Ankrd16	Ankrd16	320816	ankyrin repeat domain 16	chr2:11699379-11711950	HFD_Non	10hr_PBS_Non	OK	6.87987	8.89289	0.370271	1.68122	0.00815	0.211284	1.29259561272457	0.773637	NO
Uprt	Uprt	Uprt	331487	uracil phosphoribosyltransferase (FUR1) homolog (S. cerevisiae)	chrX:101678120-101701601	HFD_Non	10hr_PBS_Non	OK	2.42476	3.13344	0.369906	1.23943	0.0756	0.557641	1.29226862905287	0.773833	NO
Pcdh15	Pcdh15	Pcdh15	11994	protocadherin 15	chr10:73284614-74112477	HFD_Non	10hr_PBS_Non	OK	2.63297	3.4015	0.369482	1.58639	0.0054	0.171823	1.2918888943373	0.77406	NO
Syt14	Syt14	Syt14	329324	synaptotagmin XIV	chr1:194723500-194861892	HFD_Non	10hr_PBS_Non	OK	1.2203	1.57638	0.369378	1.07195	0.09605	0.596142	1.29179576890287	0.774116	NO
Dcx	Dcx	Dcx	13193	doublecortin	chrX:140290384-140367762	HFD_Non	10hr_PBS_Non	OK	3.31847	4.28664	0.369329	1.67859	0.00355	0.136453	1.29175189482279	0.774142	NO
Crocc	Crocc	Crocc	230872	ciliary rootlet coiled-coil, rootletin	chr4:140572551-140616460	HFD_Non	10hr_PBS_Non	OK	4.47596	5.77985	0.368835	1.6837	0.0039	0.143771	1.29130965569487	0.774408	NO
Ctdspl	Ctdspl	Ctdspl	69274	CTD (carboxy-terminal domain, RNA polymerase II, polypeptide A) small phosphatase-like	chr9:118835653-118953237	HFD_Non	10hr_PBS_Non	OK	4.81802	6.22138	0.368794	1.63249	0.0046	0.158623	1.29127295844279	0.77443	NO
Cntnap3	Cntnap3	Cntnap3	238680	contactin associated protein-like 3	chr13:64838898-65005196	HFD_Non	10hr_PBS_Non	OK	0.587922	0.75898	0.368436	1.11658	0.0601	0.511382	1.29095257308436	0.774622	NO
Eda	Eda	Eda	13607	ectodysplasin-A	chrX:97170944-97596099	HFD_Non	10hr_PBS_Non	OK	0.702169	0.906377	0.368294	1.10189	0.046	0.464026	1.29082551487809	0.774698	NO
Fbxl16	Fbxl16	Fbxl16	214931	F-box and leucine-rich repeat protein 16	chr17:25946029-25958210	HFD_Non	10hr_PBS_Non	OK	155.869	201.18	0.368155	2.10763	0.0008	0.0541371	1.29070115311195	0.774773	NO
Rasal1	Rasal1	Rasal1	19415	RAS protein activator like 1 (GAP1 like)	chr5:121098830-121129602	HFD_Non	10hr_PBS_Non	OK	13.0108	16.7907	0.367948	1.88014	0.00335	0.132453	1.290515974703	0.774884	NO
Clasrp	Clasrp	Clasrp	53609	CLK4-associating serine/arginine rich protein	chr7:20166391-20189817	HFD_Non	10hr_PBS_Non	OK	14.1941	18.3167	0.367866	1.90808	0.0039	0.143771	1.29044262635174	0.774928	NO
Cideb	Cideb	Cideb	12684	cell death-inducing DNA fragmentation factor, alpha subunit-like effector B	chr14:56364529-56377261	HFD_Non	10hr_PBS_Non	OK	1.92641	2.48483	0.367233	0.397472	0.4902	0.897237	1.28987655314565	0.775268	NO
Kcnq4	Kcnq4	Kcnq4	60613	potassium voltage-gated channel, subfamily Q, member 4	chr4:120370077-120419781	HFD_Non	10hr_PBS_Non	OK	0.959277	1.23718	0.367033	1.15381	0.0839	0.574511	1.28969775068036	0.775375	NO
Gprin2	Gprin2	Gprin2	432839	G protein regulated inducer of neurite outgrowth 2	chr14:35007626-35014819	HFD_Non	10hr_PBS_Non	OK	1.25775	1.62169	0.366649	1.08754	0.0915	0.588786	1.28935451942296	0.775582	NO
Mir1188	Mir1188	Mir1188	100316669	microRNA 1188	chr12:110842154-110899921	HFD_Non	10hr_PBS_Non	OK	15.1027	19.4684	0.366326	0.021826	0.33185	0.828562	1.2890658826138	0.775756	NO
Slc6a20a	Slc6a20a	Slc6a20a	102680	solute carrier family 6 (neurotransmitter transporter), member 20A	chr9:123546024-123587950	HFD_Non	10hr_PBS_Non	OK	1.76636	2.27645	0.366003	1.23473	0.06245	0.517628	1.28877731041931	0.775929	NO
Bco2	Bco2	Bco2	170752	beta-carotene oxygenase 2	chr9:50341191-50363243	HFD_Non	10hr_PBS_Non	OK	0.629805	0.811652	0.365956	0.931912	0.14255	0.677007	1.28873532542232	0.775955	NO
1110012D08Rik	1110012D08Rik	1110012D08Rik	73827	transmembrane protein 198b	chr10:128227965-128241426	HFD_Non	10hr_PBS_Non	OK	2.01948	2.60229	0.365793	0.954906	0.09965	0.605036	1.28858972847653	0.776042	NO
Cyp4f17	Cyp4f17	Cyp4f17	208285	cytochrome P450, family 4, subfamily f, polypeptide 17	chr17:32643406-32665839	HFD_Non	10hr_PBS_Non	OK	1.9056	2.45541	0.365718	1.23255	0.06625	0.527904	1.28852274154245	0.776083	NO
Atxn7l2	Atxn7l2	Atxn7l2	72522	ataxin 7-like 2	chr3:108005172-108013852	HFD_Non	10hr_PBS_Non	OK	3.09975	3.99371	0.365578	1.47909	0.01675	0.306001	1.28839770858243	0.776158	NO
Notch1	Notch1	Notch1	18128	notch 1	chr2:26313421-26359342	HFD_Non	10hr_PBS_Non	OK	1.096	1.41207	0.365566	1.4454	0.01465	0.288872	1.28838699203613	0.776164	NO
D330041H03Rik	D330041H03Rik	D330041H03Rik	654822	RIKEN cDNA D330041H03 gene	chr17:24488990-24551458	HFD_Non	10hr_PBS_Non	OK	6.33836	8.16602	0.365524	0.379234	0.51555	0.902861	1.28834948482603	0.776187	NO
Fbxo32	Fbxo32	Fbxo32	67731	F-box protein 32	chr15:58011633-58046433	HFD_Non	10hr_PBS_Non	OK	3.95408	5.09388	0.365423	1.49708	0.01515	0.294302	1.28825929338601	0.776241	NO
Kif7	Kif7	Kif7	16576	kinesin family member 7	chr7:86805081-86859072	HFD_Non	10hr_PBS_Non	OK	0.83667	1.07781	0.365377	1.14727	0.0483	0.473281	1.28821821818918	0.776266	NO
Inha	Inha	Inha	16322	inhibin alpha	chr1:75503651-75506929	HFD_Non	10hr_PBS_Non	OK	16.3582	21.0719	0.365304	1.88471	0.00555	0.17505	1.288153036326	0.776305	NO
Gm5607	Gm5607	Gm5607	434280	predicted gene 5607	chr8:12385770-12436732	HFD_Non	10hr_PBS_Non	OK	3.39242	4.3698	0.36525	1.00905	0.08885	0.581336	1.2881048217275	0.776334	NO
Golm1	Golm1	Golm1	105348	golgi membrane protein 1	chr13:59736356-59777145	HFD_Non	10hr_PBS_Non	OK	1.54614	1.99075	0.364646	1.19627	0.0287	0.386258	1.28756565547911	0.776659	NO
Dgkh	Dgkh	Dgkh	380921	diacylglycerol kinase, eta	chr14:78969415-79124896	HFD_Non	10hr_PBS_Non	OK	1.49992	1.93106	0.364511	1.27248	0.0321	0.403743	1.28744517732804	0.776732	NO
Hist1h1c	Hist1h1c	Hist1h1c	50708	histone cluster 1, H1c	chr13:23830675-23832236	HFD_Non	10hr_PBS_Non	OK	14.567	18.753	0.364423	1.85703	0.0062	0.185408	1.2873666494915	0.776779	NO
Rgs5	Rgs5	Rgs5	19737	regulator of G-protein signaling 5	chr1:171585631-171623657	HFD_Non	10hr_PBS_Non	OK	5.53568	7.12634	0.364402	1.53694	0.0184	0.318388	1.28734791060206	0.776791	NO
Szt2	Szt2	Szt2	230676	seizure threshold 2	chr4:118035349-118081868	HFD_Non	10hr_PBS_Non	OK	3.21587	4.13875	0.363985	1.73877	0.004	0.146707	1.28697586627631	0.777015	NO
Kif26a	Kif26a	Kif26a	668303	kinesin family member 26A	chr12:113384418-113419958	HFD_Non	10hr_PBS_Non	OK	1.10161	1.41766	0.363904	1.36872	0.02125	0.339576	1.28690361114556	0.777059	NO
Plk1	Plk1	Plk1	18817	polo-like kinase 1	chr7:129302950-129313389	HFD_Non	10hr_PBS_Non	OK	0.752471	0.968012	0.363388	1.02719	0.11575	0.634622	1.28644341442574	0.777337	NO
Slc38a4	Slc38a4	Slc38a4	69354	solute carrier family 38, member 4	chr15:96825253-96886387	HFD_Non	10hr_PBS_Non	OK	0.364685	0.469045	0.363078	0.925628	0.13	0.655411	1.28616701878819	0.777504	NO
Ccdc3	Ccdc3	Ccdc3	74186	coiled-coil domain containing 3	chr2:5058821-5151912	HFD_Non	10hr_PBS_Non	OK	0.594936	0.764787	0.362324	0.975832	0.1275	0.649165	1.28549500111851	0.77791	NO
Dyrk1b	Dyrk1b	Dyrk1b	13549	dual-specificity tyrosine-(Y)-phosphorylation regulated kinase 1b	chr7:28964501-28972313	HFD_Non	10hr_PBS_Non	OK	10.8166	13.9044	0.362297	1.64235	0.00525	0.168914	1.28547094333827	0.777925	NO
A430105I19Rik	A430105I19Rik	A430105I19Rik	214239	RIKEN cDNA A430105I19 gene	chr2:118579880-118588397	HFD_Non	10hr_PBS_Non	OK	1.83755	2.36184	0.362123	1.36836	0.0172	0.308106	1.2853159151098	0.778019	NO
Ccna2	Ccna2	Ccna2	12428	cyclin A2	chr3:36451527-36470918	HFD_Non	10hr_PBS_Non	OK	2.1235	2.72936	0.362119	0.457851	0.41075	0.867691	1.28531235146233	0.778021	NO
Zswim6	Zswim6	Zswim6	67263	zinc finger SWIM-type containing 6	chr13:108514696-108680258	HFD_Non	10hr_PBS_Non	OK	3.78402	4.862	0.36163	1.65465	0.0067	0.190774	1.28487676998713	0.778285	NO
Tes	Tes	Tes	21753	testis derived transcript	chr6:17015148-17055825	HFD_Non	10hr_PBS_Non	OK	0.727951	0.935095	0.361272	1.00044	0.10985	0.620963	1.28455797162479	0.778478	NO
Kcnj2	Kcnj2	Kcnj2	16518	potassium inwardly-rectifying channel, subfamily J, member 2	chr11:110927477-110938139	HFD_Non	10hr_PBS_Non	OK	1.65714	2.12866	0.361253	1.40733	0.01885	0.321543	1.2845410543692	0.778488	NO
Tnfrsf22	Tnfrsf22	Tnfrsf22	79202	tumor necrosis factor receptor superfamily, member 22	chr7:150822629-150835543	HFD_Non	10hr_PBS_Non	OK	0.493437	0.633804	0.361173	0.873046	0.1657	0.703091	1.28446982626327	0.778531	NO
Ern2	Ern2	Ern2	26918	endoplasmic reticulum (ER) to nucleus signalling 2	chr7:129313406-129329730	HFD_Non	10hr_PBS_Non	OK	0.377086	0.484233	0.360807	0.839062	0.1708	0.708288	1.28414400804401	0.778729	NO
E330033B04Rik	E330033B04Rik	E330033B04Rik	319722	RIKEN cDNA E330033B04 gene	chr15:96098994-96105706	HFD_Non	10hr_PBS_Non	OK	0.574382	0.737566	0.360763	1.13251	0.0567	0.506365	1.28410484420609	0.778753	NO
Atr	Atr	Atr	245000	ataxia telangiectasia and Rad3 related	chr9:95755968-95852063	HFD_Non	10hr_PBS_Non	OK	1.73341	2.22542	0.360459	1.44288	0.011	0.250776	1.28383429032191	0.778917	NO
Slc25a35	Slc25a35	Slc25a35	71998	solute carrier family 25, member 35	chr11:68781632-68787322	HFD_Non	10hr_PBS_Non	OK	2.0879	2.68039	0.36039	0.745767	0.26335	0.785893	1.28377288964804	0.778954	NO
Mfsd10	Mfsd10	Mfsd10	68294	major facilitator superfamily domain containing 10	chr5:34976295-34979763	HFD_Non	10hr_PBS_Non	OK	4.0794	5.23626	0.360179	1.49676	0.0271	0.378507	1.28358514638655	0.779068	NO
Prkd1	Prkd1	Prkd1	18760	protein kinase D1	chr12:51442218-51750210	HFD_Non	10hr_PBS_Non	OK	1.82631	2.34373	0.359871	1.34903	0.0262	0.368796	1.28331114390092	0.779234	NO
Ccdc84	Ccdc84	Ccdc84	382073	coiled-coil domain containing 84	chr9:44215796-44226090	HFD_Non	10hr_PBS_Non	OK	3.03262	3.89161	0.359803	0.209021	0.7059	0.951988	1.28325065772833	0.779271	NO
D830015G02Rik	D830015G02Rik	D830015G02Rik	791403	RIKEN cDNA D830015G02 gene	chr14:55587623-55613386	HFD_Non	10hr_PBS_Non	OK	0.898822	1.15324	0.359582	0.388685	0.64185	0.938108	1.28305409735567	0.77939	NO
Sec14l5	Sec14l5	Sec14l5	665119	SEC14-like 5 (S. cerevisiae)	chr16:5147201-5184027	HFD_Non	10hr_PBS_Non	OK	3.07686	3.94697	0.359289	1.38531	0.02765	0.381709	1.28279354563285	0.779549	NO
2010111I01Rik	2010111I01Rik	2010111I01Rik	72061	RIKEN cDNA 2010111I01 gene	chr13:63116293-63400964	HFD_Non	10hr_PBS_Non	OK	2.21729	2.84425	0.359248	1.37417	0.02195	0.343526	1.28275709039695	0.779571	NO
Cd276	Cd276	Cd276	102657	CD276 antigen	chr9:58372106-58388747	HFD_Non	10hr_PBS_Non	OK	2.32478	2.9817	0.359045	1.36946	0.02215	0.344784	1.28257660778451	0.779681	NO
Lrp5	Lrp5	Lrp5	16973	low density lipoprotein receptor-related protein 5	chr19:3584824-3686564	HFD_Non	10hr_PBS_Non	OK	0.451869	0.579513	0.358937	1.05272	0.0816	0.56958	1.28248059782738	0.779739	NO
Entpd1	Entpd1	Entpd1	12495	ectonucleoside triphosphate diphosphohydrolase 1	chr19:40734283-40816092	HFD_Non	10hr_PBS_Non	OK	1.03772	1.33079	0.358872	1.2006	0.0419	0.449365	1.28242281752134	0.779774	NO
Epha10	Epha10	Epha10	230735	Eph receptor A10	chr4:124559028-124563752	HFD_Non	10hr_PBS_Non	OK	2.18727	2.80488	0.358807	1.21258	0.0878	0.578669	1.2823650398185	0.779809	NO
Gjb2	Gjb2	Gjb2	14619	gap junction protein, beta 2	chr14:57717438-57723539	HFD_Non	10hr_PBS_Non	OK	1.949	2.49886	0.358536	1.25131	0.04345	0.454821	1.28212417929128	0.779956	NO
Nek10	Nek10	Nek10	674895	NIMA (never in mitosis gene a)- related kinase 10	chr14:15653328-15839207	HFD_Non	10hr_PBS_Non	OK	0.397676	0.509795	0.358324	0.877202	0.14005	0.672605	1.28193578857225	0.78007	NO
Zfp112	Zfp112	Zfp112	57745	zinc finger protein 112	chr7:24897338-24912971	HFD_Non	10hr_PBS_Non	OK	2.76427	3.54247	0.357858	1.40087	0.0186	0.319929	1.28152178173659	0.780322	NO
Malat1	Malat1	Malat1	72289	metastasis associated lung adenocarcinoma transcript 1 (non-coding RNA)	chr19:5795689-5802671	HFD_Non	10hr_PBS_Non	OK	17.4113	22.3117	0.357773	1.80727	0.00185	0.0919514	1.28144627988797	0.780368	NO
Ercc2	Ercc2	Ercc2	13871	excision repair cross-complementing rodent repair deficiency, complementation group 2	chr7:19967387-19985205	HFD_Non	10hr_PBS_Non	OK	6.22531	7.97729	0.357753	1.49146	0.01605	0.300448	1.28142851539359	0.780379	NO
Kcnh7	Kcnh7	Kcnh7	170738	potassium voltage-gated channel, subfamily H (eag-related), member 7	chr2:62541002-63022344	HFD_Non	10hr_PBS_Non	OK	0.874657	1.12042	0.357249	1.096	0.0701	0.54014	1.2809809314235	0.780652	NO
Nsun7	Nsun7	Nsun7	70918	NOL1/NOP2/Sun domain family, member 7	chr5:66651363-66689255	HFD_Non	10hr_PBS_Non	OK	2.12078	2.7166	0.357203	1.26236	0.03945	0.438083	1.28094008829187	0.780677	NO
Rdh1	Rdh1	Rdh1	107605	retinol dehydrogenase 1 (all trans)	chr10:127196818-127205355	HFD_Non	10hr_PBS_Non	OK	0.321704	0.41205	0.357085	0.878191	0.1528	0.688268	1.28083532273513	0.78074	NO
4933403O08Rik	4933403O08Rik	4933403O08Rik	71030	RIKEN cDNA 4933403O08 gene	chrX:109352657-109357461	HFD_Non	10hr_PBS_Non	OK	0.505743	0.647742	0.357015	0.775698	0.22375	0.75629	1.2807731777253	0.780778	NO
Gata2	Gata2	Gata2	14461	GATA binding protein 2	chr6:88148657-88157026	HFD_Non	10hr_PBS_Non	OK	0.926004	1.18599	0.356999	1.11758	0.07805	0.563069	1.28075897357499	0.780787	NO
Gm4980	Gm4980	Gm4980	100503386	predicted gene 4980	chr7:106772576-106775613	HFD_Non	10hr_PBS_Non	OK	1.17829	1.50909	0.356984	1.23903	0.06725	0.529037	1.28074565732714	0.780795	NO
Palb2	Palb2	Palb2	233826	partner and localizer of BRCA2	chr7:129250778-129276460	HFD_Non	10hr_PBS_Non	OK	0.322859	0.413458	0.356837	0.855367	0.1493	0.684768	1.28061516542485	0.780875	NO
5330413P13Rik	5330413P13Rik	5330413P13Rik	414081	RIKEN cDNA 5330413P13 gene	chr2:131645741-131673392	HFD_Non	10hr_PBS_Non	OK	0.617561	0.790531	0.35624	1.02416	0.0907	0.58573	1.28008534514418	0.781198	NO
D7Ertd715e	D7Ertd715e	D7Ertd715e	52480	DNA segment, Chr 7, ERATO Doi 715, expressed	chr7:67114462-67119317	HFD_Non	10hr_PBS_Non	OK	7.92231	10.1408	0.356185	1.63376	0.01	0.235139	1.28003654525925	0.781228	NO
Myo5c	Myo5c	Myo5c	208943	myosin VC	chr9:75079820-75153257	HFD_Non	10hr_PBS_Non	OK	0.367329	0.470086	0.355853	1.01733	0.08585	0.577159	1.27974201091457	0.781407	NO
Ly86	Ly86	Ly86	17084	lymphocyte antigen 86	chr13:37437213-37510905	HFD_Non	10hr_PBS_Non	OK	2.79812	3.57996	0.355485	1.21844	0.0807	0.56958	1.2794156183036	0.781607	NO
Doc2g	Doc2g	Doc2g	60425	double C2, gamma	chr19:4003384-4007005	HFD_Non	10hr_PBS_Non	OK	1.75335	2.24324	0.355472	1.13474	0.0918	0.589401	1.27940408965227	0.781614	NO
Tet1	Tet1	Tet1	52463	tet methylcytosine dioxygenase 1	chr10:62267317-62342762	HFD_Non	10hr_PBS_Non	OK	1.24805	1.59675	0.355472	1.50087	0.0088	0.219832	1.27940408965227	0.781614	NO
Cdc7	Cdc7	Cdc7	12545	cell division cycle 7 (S. cerevisiae)	chr5:107393340-107413450	HFD_Non	10hr_PBS_Non	OK	3.92809	5.02379	0.354948	1.46433	0.0163	0.302768	1.27893948279523	0.781898	NO
Fancm	Fancm	Fancm	104806	Fanconi anemia, complementation group M	chr12:66176592-66233045	HFD_Non	10hr_PBS_Non	OK	1.71006	2.18692	0.354852	1.44834	0.01395	0.283205	1.27885438227017	0.78195	NO
Sgk2	Sgk2	Sgk2	27219	serum/glucocorticoid regulated kinase 2	chr2:162813216-162839863	HFD_Non	10hr_PBS_Non	OK	1.94767	2.49067	0.354781	1.247	0.04545	0.462653	1.27879144698285	0.781988	NO
Angel1	Angel1	Angel1	68737	angel homolog 1 (Drosophila)	chr12:88041451-88067410	HFD_Non	10hr_PBS_Non	OK	1.98587	2.53912	0.35456	1.34926	0.02515	0.361786	1.27859556964441	0.782108	NO
Rasa4	Rasa4	Rasa4	54153	RAS p21 protein activator 4	chr5:136559785-136587730	HFD_Non	10hr_PBS_Non	OK	3.70755	4.74042	0.354548	1.38603	0.0185	0.319352	1.27858493462967	0.782115	NO
D3Bwg0562e	D3Bwg0562e	D3Bwg0562e	229791	DNA segment, Chr 3, Brigham & Women's Genetics 0562 expressed	chr3:117022062-117063794	HFD_Non	10hr_PBS_Non	OK	12.0628	15.4209	0.35432	1.80271	0.00285	0.120117	1.27838288615602	0.782238	NO
C330027C09Rik	C330027C09Rik	C330027C09Rik	224171	RIKEN cDNA C330027C09 gene	chr16:48994300-49019818	HFD_Non	10hr_PBS_Non	OK	0.82341	1.05252	0.354162	1.1124	0.0649	0.52466	1.27824288883829	0.782324	NO
Klhl6	Klhl6	Klhl6	239743	kelch-like 6	chr16:19946585-19983122	HFD_Non	10hr_PBS_Non	OK	0.434483	0.555366	0.354139	0.833633	0.18335	0.720111	1.27822251076027	0.782336	NO
Sardh	Sardh	Sardh	192166	sarcosine dehydrogenase	chr2:27044901-27102332	HFD_Non	10hr_PBS_Non	OK	2.34584	2.99813	0.353954	1.35283	0.0296	0.390709	1.2780586119481	0.782437	NO
Lhx6	Lhx6	Lhx6	16874	LIM homeobox protein 6	chr2:35937472-35960928	HFD_Non	10hr_PBS_Non	OK	7.46161	9.53611	0.353913	1.56238	0.00605	0.183203	1.27802229127254	0.782459	NO
Mast3	Mast3	Mast3	546071	microtubule associated serine/threonine kinase 3	chr8:73302015-73316332	HFD_Non	10hr_PBS_Non	OK	19.8376	25.3505	0.353776	1.92554	0.00165	0.0867996	1.27790093455066	0.782533	NO
4930422G04Rik	4930422G04Rik	4930422G04Rik	71643	RIKEN cDNA 4930422G04 gene	chr3:127256406-127320941	HFD_Non	10hr_PBS_Non	OK	0.4985	0.636816	0.353285	1.07841	0.062	0.517628	1.27746609379664	0.7828	NO
Gabrr2	Gabrr2	Gabrr2	14409	gamma-aminobutyric acid (GABA) C receptor, subunit rho 2	chr4:33150086-33182840	HFD_Non	10hr_PBS_Non	OK	0.76861	0.981806	0.353185	0.934672	0.1468	0.681913	1.27737754966326	0.782854	NO
Mmp16	Mmp16	Mmp16	17389	matrix metallopeptidase 16	chr4:17780628-18045881	HFD_Non	10hr_PBS_Non	OK	1.61694	2.06531	0.353094	1.29642	0.0276	0.381709	1.27729697983543	0.782903	NO
Zfp799	Zfp799	Zfp799	240064	zinc finger protein 799	chr17:32954148-32967193	HFD_Non	10hr_PBS_Non	OK	5.57441	7.11991	0.35304	1.62197	0.00705	0.193559	1.27724917157095	0.782933	NO
Zfp831	Zfp831	Zfp831	100043757	zinc finger protein 831	chr2:174469034-174536331	HFD_Non	10hr_PBS_Non	OK	0.62547	0.798727	0.352762	1.24231	0.03005	0.393407	1.27700307586033	0.783083	NO
Ngef	Ngef	Ngef	53972	neuronal guanine nucleotide exchange factor	chr1:89373403-89470445	HFD_Non	10hr_PBS_Non	OK	34.6805	44.2834	0.352642	1.74847	0.0021	0.0989196	1.27689686214791	0.783149	NO
Paqr3	Paqr3	Paqr3	231474	progestin and adipoQ receptor family member III	chr5:97426707-97540615	HFD_Non	10hr_PBS_Non	OK	4.31388	5.50829	0.352617	0.705038	0.2342	0.764462	1.27687473540313	0.783162	NO
P2ry13	P2ry13	P2ry13	74191	purinergic receptor P2Y, G-protein coupled 13	chr3:58810899-59148178	HFD_Non	10hr_PBS_Non	OK	1.14301	1.45931	0.352451	0.319379	0.6111	0.930676	1.27672782354293	0.783252	NO
Cxcl16	Cxcl16	Cxcl16	66102	chemokine (C-X-C motif) ligand 16	chr11:70267735-70279701	HFD_Non	10hr_PBS_Non	OK	0.426433	0.544424	0.352412	0.775549	0.2352	0.764462	1.27669331055806	0.783273	NO
Galnt12	Galnt12	Galnt12	230145	UDP-N-acetyl-alpha-D-galactosamine:polypeptide N-acetylgalactosaminyltransferase 12	chr4:47104824-47135914	HFD_Non	10hr_PBS_Non	OK	0.53215	0.679159	0.351918	0.880451	0.17625	0.712616	1.27625622682816	0.783542	NO
Malt1	Malt1	Malt1	240354	mucosa associated lymphoid tissue lymphoma translocation gene 1	chr18:65590650-65638446	HFD_Non	10hr_PBS_Non	OK	1.89161	2.41412	0.351883	1.35822	0.01975	0.326695	1.27622526503455	0.783561	NO
Zwilch	Zwilch	Zwilch	68014	zwilch kinetochore protein	chr9:63964953-64020738	HFD_Non	10hr_PBS_Non	OK	0.974575	1.24372	0.351815	0.948372	0.09045	0.585164	1.27616511283996	0.783598	NO
Ssh2	Ssh2	Ssh2	237860	slingshot homolog 2 (Drosophila)	chr11:77029926-77269050	HFD_Non	10hr_PBS_Non	OK	2.59596	3.31264	0.351716	1.40368	0.0168	0.306138	1.27607754338983	0.783651	NO
Naa40	Naa40	Naa40	70999	N(alpha)-acetyltransferase 40, NatD catalytic subunit, homolog (S. cerevisiae)	chr19:7300157-7315712	HFD_Non	10hr_PBS_Non	OK	7.27956	9.2883	0.351565	1.66349	0.00755	0.201529	1.27594398943692	0.783733	NO
Rps6kb2	Rps6kb2	Rps6kb2	58988	ribosomal protein S6 kinase, polypeptide 2	chr19:4156976-4163245	HFD_Non	10hr_PBS_Non	OK	6.90829	8.81187	0.35112	1.50822	0.02065	0.332569	1.27555048457285	0.783975	NO
Srpk3	Srpk3	Srpk3	56504	serine/arginine-rich protein specific kinase 3	chrX:71019760-71024263	HFD_Non	10hr_PBS_Non	OK	1.08131	1.37923	0.35109	1.04096	0.1086	0.620595	1.27552396052196	0.783992	NO
Fam107a	Fam107a	Fam107a	268709	family with sequence similarity 107, member A	chr14:9128791-9142290	HFD_Non	10hr_PBS_Non	OK	43.2445	55.1431	0.350665	1.87879	0.0017	0.0875136	1.27514826238197	0.784223	NO
Mmp2	Mmp2	Mmp2	17390	matrix metallopeptidase 2	chr8:95351226-95377319	HFD_Non	10hr_PBS_Non	OK	0.576152	0.734671	0.350648	0.969203	0.1239	0.643102	1.2751332367583	0.784232	NO
Nlrx1	Nlrx1	Nlrx1	270151	NLR family member X1	chr9:44060795-44076682	HFD_Non	10hr_PBS_Non	OK	1.30621	1.66559	0.35064	1.13741	0.0497	0.479504	1.27512616593785	0.784236	NO
Sc5d	Sc5d	Sc5d	235293	sterol-C5-desaturase (fungal ERG3, delta-5-desaturase) homolog (S. cerevisae)	chr9:42062259-42072383	HFD_Non	10hr_PBS_Non	OK	11.2795	14.3807	0.350429	1.7065	0.00625	0.186034	1.27493968720228	0.784351	NO
Cramp1l	Cramp1l	Cramp1l	57354	Crm, cramped-like (Drosophila)	chr17:25098170-25152175	HFD_Non	10hr_PBS_Non	OK	4.36189	5.56035	0.350223	1.64054	0.00465	0.159584	1.27475765370371	0.784463	NO
Cx3cr1	Cx3cr1	Cx3cr1	13051	chemokine (C-X3-C) receptor 1	chr9:119957810-119977400	HFD_Non	10hr_PBS_Non	OK	3.11298	3.96734	0.349879	1.43662	0.01695	0.308092	1.27445373337123	0.78465	NO
Camk2a	Camk2a	Camk2a	12322	calcium/calmodulin-dependent protein kinase II alpha	chr18:61085285-61147806	HFD_Non	10hr_PBS_Non	OK	121.048	154.252	0.349718	1.8165	0.0017	0.0875136	1.2743115164809	0.784737	NO
Zfp26	Zfp26	Zfp26	22688	zinc finger protein 26	chr9:20232761-20264604	HFD_Non	10hr_PBS_Non	OK	1.97185	2.51196	0.349263	1.55664	0.00845	0.214812	1.2739096849766	0.784985	NO
Gm10638	Gm10638	Gm10638	666945	predicted gene 10638	chr8:89247836-89270959	HFD_Non	10hr_PBS_Non	OK	1.34607	1.7142	0.348787	0.364095	0.54565	0.909437	1.27348944301986	0.785244	NO
Atxn7	Atxn7	Atxn7	246103	ataxin 7	chr14:14845004-14939815	HFD_Non	10hr_PBS_Non	OK	3.34177	4.25558	0.348742	1.57524	0.0068	0.191063	1.2734497214366	0.785269	NO
Gria2	Gria2	Gria2	14800	glutamate receptor, ionotropic, AMPA2 (alpha 2)	chr3:80488857-80606713	HFD_Non	10hr_PBS_Non	OK	29.0293	36.9665	0.34871	1.67256	0.0033	0.132453	1.27342147573116	0.785286	NO
Vmn1r65	Vmn1r65	Vmn1r65	81013	vomeronasal 1 receptor 65	chr7:5959351-5962612	HFD_Non	10hr_PBS_Non	OK	0.454051	0.578131	0.348541	0.856534	0.16925	0.706507	1.27327231349047	0.785378	NO
Reep4	Reep4	Reep4	72549	receptor accessory protein 4	chr14:70945429-70948739	HFD_Non	10hr_PBS_Non	OK	1.22514	1.5597	0.348322	1.01649	0.1496	0.684768	1.27307904639973	0.785497	NO
Fam186b	Fam186b	Fam186b	545136	family with sequence similarity 186, member B	chr15:99101448-99117611	HFD_Non	10hr_PBS_Non	OK	0.442546	0.563235	0.34791	0.875764	0.1472	0.682891	1.27271553667267	0.785722	NO
Cercam	Cercam	Cercam	99151	cerebral endothelial cell adhesion molecule	chr2:29725013-29738360	HFD_Non	10hr_PBS_Non	OK	3.10422	3.94989	0.347582	1.39407	0.02575	0.366036	1.27242621478993	0.7859	NO
Sla2	Sla2	Sla2	77799	Src-like-adaptor 2	chr2:156688857-156712814	HFD_Non	10hr_PBS_Non	OK	6.24171	7.93993	0.347184	0.329426	0.54355	0.90848	1.2720752357049	0.786117	NO
Tmem86b	Tmem86b	Tmem86b	68255	transmembrane protein 86B	chr7:4579641-4582084	HFD_Non	10hr_PBS_Non	OK	2.10062	2.67126	0.346708	1.1453	0.10175	0.606795	1.27165559890295	0.786376	NO
Gucy2e	Gucy2e	Gucy2e	14919	guanylate cyclase 2e	chr11:69031618-69050524	HFD_Non	10hr_PBS_Non	OK	0.540849	0.687693	0.34654	1.15039	0.05075	0.485887	1.2715075248498	0.786468	NO
Pabpc4	Pabpc4	Pabpc4	230721	poly(A) binding protein, cytoplasmic 4	chr4:122960153-122976076	HFD_Non	10hr_PBS_Non	OK	4.5821	5.82547	0.346363	1.3221	0.02675	0.374708	1.27135153691035	0.786565	NO
Adamts9	Adamts9	Adamts9	101401	a disintegrin-like and metallopeptidase (reprolysin type) with thrombospondin type 1 motif, 9	chr6:92722692-92851435	HFD_Non	10hr_PBS_Non	OK	0.544704	0.692489	0.34632	1.07004	0.06735	0.529037	1.27131364442452	0.786588	NO
Pion	Pion	Pion	212167	gamma-secretase activating protein	chr5:20692084-20797519	HFD_Non	10hr_PBS_Non	OK	0.897677	1.14099	0.346023	1.09535	0.07075	0.543019	1.27105195274392	0.78675	NO
Tarbp1	Tarbp1	Tarbp1	212728	predicted gene, 17296	chr8:128950551-128998965	HFD_Non	10hr_PBS_Non	OK	1.14739	1.45827	0.345901	1.23891	0.04265	0.451364	1.27094447210704	0.786816	NO
Slit3	Slit3	Slit3	20564	slit homolog 3 (Drosophila)	chr11:34934957-35522009	HFD_Non	10hr_PBS_Non	OK	2.15212	2.73456	0.345551	1.33729	0.0199	0.326695	1.27063617645293	0.787007	NO
Cyba	Cyba	Cyba	13057	cytochrome b-245, alpha polypeptide	chr8:124948670-124956840	HFD_Non	10hr_PBS_Non	OK	2.66811	3.38963	0.345309	1.17334	0.14035	0.672605	1.27042305576029	0.787139	NO
Hoga1	Hoga1	Hoga1	67432	4-hydroxy-2-oxoglutarate aldolase 1	chr19:42120340-42145429	HFD_Non	10hr_PBS_Non	OK	1.14289	1.45159	0.344948	0.987237	0.13655	0.667876	1.27010520248207	0.787336	NO
4930507D05Rik	4930507D05Rik	4930507D05Rik	74706	RIKEN cDNA 4930507D05 gene	chr10:61892125-61914101	HFD_Non	10hr_PBS_Non	OK	0.92427	1.17382	0.34483	0.383652	0.5207	0.902861	1.27000132308921	0.787401	NO
Cpne5	Cpne5	Cpne5	240058	copine V	chr17:29293465-29374735	HFD_Non	10hr_PBS_Non	OK	13.641	17.3231	0.344749	1.75306	0.0034	0.132453	1.26993002096611	0.787445	NO
Lifr	Lifr	Lifr	16880	leukemia inhibitory factor receptor	chr15:7079571-7147489	HFD_Non	10hr_PBS_Non	OK	2.22588	2.82636	0.344574	1.22826	0.0308	0.398027	1.26977598683615	0.78754	NO
Hrk	Hrk	Hrk	12123	harakiri, BCL2 interacting protein (contains only BH3 domain)	chr5:118619772-118639487	HFD_Non	10hr_PBS_Non	OK	4.58577	5.8226	0.344501	1.6088	0.00845	0.214812	1.26971173812155	0.78758	NO
Egflam	Egflam	Egflam	268780	EGF-like, fibronectin type III and laminin G domains	chr15:7156119-7348304	HFD_Non	10hr_PBS_Non	OK	0.467323	0.593323	0.344398	0.987111	0.1004	0.605292	1.26962109135494	0.787637	NO
Aox1	Aox1	Aox1	11761	aldehyde oxidase 1	chr1:58086812-58163254	HFD_Non	10hr_PBS_Non	OK	0.752469	0.955306	0.344332	1.06661	0.07135	0.546158	1.26956301042102	0.787673	NO
Ap4e1	Ap4e1	Ap4e1	108011	adaptor-related protein complex AP-4, epsilon 1	chr2:126834446-126895550	HFD_Non	10hr_PBS_Non	OK	3.00031	3.80868	0.344178	1.51052	0.01045	0.242946	1.26942749857446	0.787757	NO
Usp40	Usp40	Usp40	227334	ubiquitin specific peptidase 40	chr1:89841695-89905126	HFD_Non	10hr_PBS_Non	OK	3.6248	4.60119	0.344104	1.43232	0.00995	0.234729	1.26936238763756	0.787797	NO
Gm16432	Gm16432	Gm16432	545391	predicted gene 16432	chr1:179921565-179978422	HFD_Non	10hr_PBS_Non	OK	0.37642	0.477753	0.34392	0.707202	0.2862	0.80126	1.26920050464833	0.787898	NO
Tdrd5	Tdrd5	Tdrd5	214575	tudor domain containing 5	chr1:158185425-158233479	HFD_Non	10hr_PBS_Non	OK	0.834881	1.05957	0.343837	1.04237	0.0836	0.573814	1.26912748810035	0.787943	NO
Matn2	Matn2	Matn2	17181	matrilin 2	chr15:34236435-34365995	HFD_Non	10hr_PBS_Non	OK	1.38095	1.75248	0.343737	1.17466	0.0492	0.477877	1.26903952193505	0.787998	NO
Ube2c	Ube2c	Ube2c	68612	ubiquitin-conjugating enzyme E2C	chr2:164595428-164598402	HFD_Non	10hr_PBS_Non	OK	1.89332	2.40187	0.343239	1.06679	0.1522	0.687715	1.26860154121109	0.78827	NO
Helb	Helb	Helb	117599	helicase (DNA) B	chr10:119520663-119550021	HFD_Non	10hr_PBS_Non	OK	0.724743	0.919347	0.34314	1.07454	0.07255	0.550566	1.26851449076733	0.788324	NO
Slc26a2	Slc26a2	Slc26a2	13521	solute carrier family 26 (sulfate transporter), member 2	chr18:61356507-61371250	HFD_Non	10hr_PBS_Non	OK	0.803103	1.01872	0.343096	1.0722	0.0844	0.574864	1.2684758035986	0.788348	NO
Pskh1	Pskh1	Pskh1	244631	protein serine kinase H1	chr8:108424373-108455702	HFD_Non	10hr_PBS_Non	OK	4.0512	5.13848	0.342994	1.48517	0.01755	0.310387	1.2683861242453	0.788403	NO
Zfp808	Zfp808	Zfp808	630579	zinc finger protein 80	chr13:62184506-62397849	HFD_Non	10hr_PBS_Non	OK	0.503684	0.638823	0.342897	0.256501	0.6321	0.935463	1.26830084682037	0.788456	NO
Zc3h12a	Zc3h12a	Zc3h12a	230738	zinc finger CCCH type containing 12A	chr4:124795657-124805125	HFD_Non	10hr_PBS_Non	OK	0.898041	1.13888	0.342768	1.04126	0.0977	0.601249	1.26818744551926	0.788527	NO
Ppargc1b	Ppargc1b	Ppargc1b	170826	peroxisome proliferative activated receptor, gamma, coactivator 1 beta	chr18:61457789-61560085	HFD_Non	10hr_PBS_Non	OK	1.69435	2.14866	0.342702	1.24362	0.0406	0.443676	1.26812943016985	0.788563	NO
Cabp4	Cabp4	Cabp4	73660	calcium binding protein 4	chr19:4135422-4139609	HFD_Non	10hr_PBS_Non	OK	0.50822	0.644447	0.342609	0.749064	0.2604	0.783579	1.26804768577307	0.788614	NO
Hbb-b1	Hbb-b1,Hbb-b2	Hbb-b1,Hbb-b2	101488143	hemoglobin, beta adult t chain	chr7:110961037-110962437	HFD_Non	10hr_PBS_Non	OK	8.99446	11.4054	0.342609	0.124546	0.77385	0.962629	1.26804768577307	0.788614	NO
Pdlim2	Pdlim2	Pdlim2	213019	PDZ and LIM domain 2	chr14:70564024-70577479	HFD_Non	10hr_PBS_Non	OK	20.0698	25.4491	0.342588	1.77928	0.00685	0.19172	1.26802922809017	0.788625	NO
4732471J01Rik	4732471J01Rik	4732471J01Rik	654804	RIKEN cDNA 4732471J01 gene	chr7:26164545-26351436	HFD_Non	10hr_PBS_Non	OK	1.49647	1.89754	0.342568	0.598714	0.34635	0.835351	1.26801164959433	0.788636	NO
Gpr63	Gpr63	Gpr63	81006	G protein-coupled receptor 63	chr4:24900565-24936380	HFD_Non	10hr_PBS_Non	OK	1.21461	1.53985	0.342294	1.08027	0.0939	0.593481	1.26777084873803	0.788786	NO
Nes	Nes	Nes	18008	nestin	chr3:87775014-87784373	HFD_Non	10hr_PBS_Non	OK	0.375711	0.47631	0.342276	0.950754	0.09575	0.596142	1.26775503130449	0.788796	NO
B3gntl1	B3gntl1	B3gntl1	210004	UDP-GlcNAc:betaGal beta-1,3-N-acetylglucosaminyltransferase-like 1	chr11:121313262-121534465	HFD_Non	10hr_PBS_Non	OK	3.07055	3.89255	0.342217	0.545277	0.3332	0.828588	1.2677031866559	0.788828	NO
Rxfp1	Rxfp1	Rxfp1	381489	relaxin/insulin-like family peptide receptor 1	chr3:79448637-79541716	HFD_Non	10hr_PBS_Non	OK	0.766487	0.971584	0.342078	0.954225	0.1319	0.658997	1.26758105255999	0.788904	NO
Apc2	Apc2	Apc2	23805	adenomatosis polyposis coli 2	chr10:79764564-79783293	HFD_Non	10hr_PBS_Non	OK	11.9701	15.1726	0.342039	1.446	0.01625	0.30262	1.26754678683407	0.788926	NO
Rbp1	Rbp1	Rbp1	19659	retinol binding protein 1, cellular	chr9:98323379-98346969	HFD_Non	10hr_PBS_Non	OK	3.32319	4.21205	0.341955	1.3474	0.02795	0.383235	1.26747298687812	0.788971	NO
Serinc4	Serinc4	Serinc4	574418	serine incorporator 4	chr2:121274963-121282500	HFD_Non	10hr_PBS_Non	OK	7.16192	9.07651	0.341792	0.293961	0.59105	0.924069	1.26732979207921	0.789061	NO
Pcdhb15	Pcdhb15	Pcdhb15	93886	protocadherin beta 15	chr18:37089938-38001526	HFD_Non	10hr_PBS_Non	OK	0.702225	0.889914	0.341733	0.120748	0.83925	0.974492	1.26727796482071	0.789093	NO
Col9a3	Col9a3	Col9a3	12841	collagen, type IX, alpha 3	chr2:180332926-180377396	HFD_Non	10hr_PBS_Non	OK	1.61754	2.04966	0.341582	1.06115	0.0772	0.561028	1.26714533182947	0.789175	NO
Nrgn	Nrgn	Nrgn	64011	neurogranin	chr9:37352077-37360330	HFD_Non	10hr_PBS_Non	OK	194.932	246.959	0.341298	2.19682	0.00155	0.0833646	1.26689591400689	0.789331	NO
Bmp4	Bmp4	Bmp4	12159	bone morphogenetic protein 4	chr14:46999141-47010274	HFD_Non	10hr_PBS_Non	OK	1.01178	1.28156	0.341008	0.896946	0.11705	0.637302	1.26664127745439	0.78949	NO
Pdpr	Pdpr	Pdpr	319518	pyruvate dehydrogenase phosphatase regulatory subunit	chr8:113618644-113659044	HFD_Non	10hr_PBS_Non	OK	3.84614	4.87111	0.34084	1.40419	0.0229	0.350404	1.26649378727859	0.789581	NO
Rgs12	Rgs12	Rgs12	71729	regulator of G-protein signaling 12	chr5:35292096-35376242	HFD_Non	10hr_PBS_Non	OK	4.31426	5.46386	0.340808	1.34066	0.0173	0.308617	1.26646569585901	0.789599	NO
Tet3	Tet3	Tet3	194388	tet methylcytosine dioxygenase 3	chr6:83312367-83391672	HFD_Non	10hr_PBS_Non	OK	4.2355	5.36343	0.340625	1.67764	0.0054	0.171823	1.2663050600231	0.789699	NO
Slc4a7	Slc4a7	Slc4a7	218756	solute carrier family 4, sodium bicarbonate cotransporter, member 7	chr14:15535538-15632457	HFD_Non	10hr_PBS_Non	OK	2.37297	3.00394	0.340157	1.48332	0.01365	0.280272	1.26589434629699	0.789955	NO
Slc16a8	Slc16a8	Slc16a8	57274	solute carrier family 16 (monocarboxylic acid transporters), member 8	chr15:79081445-79085178	HFD_Non	10hr_PBS_Non	OK	0.835473	1.05742	0.339887	0.98254	0.17735	0.713701	1.2656574566684	0.790103	NO
Kcnn3	Kcnn3	Kcnn3	140493	potassium intermediate/small conductance calcium-activated channel, subfamily N, member 3	chr3:89324085-89476416	HFD_Non	10hr_PBS_Non	OK	2.74188	3.46987	0.33972	1.48879	0.00935	0.22727	1.26551095823566	0.790195	NO
Slc25a37	Slc25a37	Slc25a37	67712	solute carrier family 25, member 37	chr14:69859907-69903160	HFD_Non	10hr_PBS_Non	OK	9.6074	12.1552	0.339355	1.6839	0.00565	0.177042	1.26519082608016	0.790395	NO
Slc27a1	Slc27a1	Slc27a1	26457	solute carrier family 27 (fatty acid transporter), member 1	chr8:74092825-74110607	HFD_Non	10hr_PBS_Non	OK	10.5916	13.4001	0.339325	1.7014	0.00685	0.19172	1.26516451745008	0.790411	NO
Lrrc9	Lrrc9	Lrrc9	78257	leucine rich repeat containing 9	chr12:73542852-73611552	HFD_Non	10hr_PBS_Non	OK	0.570253	0.721463	0.339324	0.783766	0.1578	0.693487	1.26516364050516	0.790412	NO
Tcirg1	Tcirg1	Tcirg1	27060	T cell, immune regulator 1, ATPase, H+ transporting, lysosomal V0 protein A3	chr19:3896049-3907133	HFD_Non	10hr_PBS_Non	OK	2.05997	2.6061	0.339269	1.16416	0.0465	0.465306	1.26511540947096	0.790442	NO
Pde2a	Pde2a	Pde2a	207728	phosphodiesterase 2A, cGMP-stimulated	chr7:108570211-108661341	HFD_Non	10hr_PBS_Non	OK	26.4935	33.5154	0.339188	1.72022	0.00305	0.12633	1.26504438165939	0.790486	NO
Ly6g6d	Ly6g6d	Ly6g6d	114654	lymphocyte antigen 6 complex, locus G6D	chr17:35208292-35211409	HFD_Non	10hr_PBS_Non	OK	1.6122	2.03895	0.338796	0.957921	0.2647	0.787652	1.26470069847022	0.790701	NO
Krt12	Krt12	Krt12	268482	keratin 12	chr11:99276977-99283573	HFD_Non	10hr_PBS_Non	OK	3.68306	4.65731	0.338592	1.31098	0.04255	0.451299	1.2645218798736	0.790813	NO
Usp3	Usp3	Usp3	235441	ubiquitin specific peptidase 3	chr9:66365687-66440787	HFD_Non	10hr_PBS_Non	OK	5.02832	6.35818	0.338537	1.4123	0.0239	0.355883	1.26447367330483	0.790843	NO
Lrrc67	Lrrc67	Lrrc67	69312	protein phosphatase 1, regulatory subunit 42	chr1:9958706-9999211	HFD_Non	10hr_PBS_Non	OK	0.411024	0.519692	0.338434	0.401846	0.43205	0.878337	1.2643834004921	0.790899	NO
Atp7b	Atp7b	Atp7b	11979	ATPase, Cu++ transporting, beta polypeptide	chr8:23104819-23170546	HFD_Non	10hr_PBS_Non	OK	0.399123	0.504597	0.338296	0.929668	0.1237	0.643046	1.2642624625534	0.790975	NO
Kcnh1	Kcnh1	Kcnh1	16510	potassium voltage-gated channel, subfamily H (eag-related), member 1	chr1:194014753-194334040	HFD_Non	10hr_PBS_Non	OK	2.35798	2.9805	0.338003	1.40251	0.01425	0.285674	1.26400572687609	0.791136	NO
Perp	Perp	Perp	64058	PERP, TP53 apoptosis effector	chr10:18564876-18576878	HFD_Non	10hr_PBS_Non	OK	1.89579	2.39613	0.337905	1.15723	0.08	0.56776	1.26391986787569	0.791189	NO
Ptk7	Ptk7	Ptk7	71461	PTK7 protein tyrosine kinase 7	chr17:46701399-46766453	HFD_Non	10hr_PBS_Non	OK	1.10092	1.38998	0.336363	1.14533	0.0583	0.508063	1.26256967036801	0.792035	NO
4931440P22Rik	4931440P22Rik	4931440P22Rik	71004	RIKEN cDNA 4931440P22 gene	chr3:65331406-65359440	HFD_Non	10hr_PBS_Non	OK	0.515462	0.650684	0.336091	0.338614	0.6434	0.938281	1.26233165292897	0.792185	NO
Gdpd3	Gdpd3	Gdpd3	68616	glycerophosphodiester phosphodiesterase domain containing 3	chr7:133909927-133919159	HFD_Non	10hr_PBS_Non	OK	4.75113	5.99655	0.33586	1.30216	0.07265	0.550566	1.26212954835395	0.792312	NO
Pars2	Pars2	Pars2	230577	prolyl-tRNA synthetase (mitochondrial)(putative)	chr4:106323673-106327887	HFD_Non	10hr_PBS_Non	OK	3.32108	4.19132	0.335753	1.1814	0.04025	0.442535	1.26203594378061	0.79237	NO
Prdm9	Prdm9	Prdm9	213389	PR domain containing 9	chr17:15680042-15700287	HFD_Non	10hr_PBS_Non	OK	0.69585	0.87809	0.335592	0.965707	0.10135	0.605663	1.26189511259725	0.792459	NO
Gbx1	Gbx1	Gbx1	231044	gastrulation brain homeobox 1	chr5:24010243-24032666	HFD_Non	10hr_PBS_Non	OK	1.09726	1.38461	0.335574	1.02113	0.17945	0.714726	1.26187936847276	0.792469	NO
Myof	Myof	Myof	226101	myoferlin	chr19:37973525-38118067	HFD_Non	10hr_PBS_Non	OK	0.329822	0.416187	0.335546	0.951334	0.10075	0.60534	1.26185487800288	0.792484	NO
Pxdn	Pxdn	Pxdn	69675	peroxidasin homolog (Drosophila)	chr12:30622900-30702523	HFD_Non	10hr_PBS_Non	OK	3.42516	4.32157	0.335383	1.50263	0.01105	0.250776	1.26171231791885	0.792574	NO
Cmtm4	Cmtm4	Cmtm4	97487	CKLF-like MARVEL transmembrane domain containing 4	chr8:106878415-106919596	HFD_Non	10hr_PBS_Non	OK	8.85868	11.1755	0.335171	1.52978	0.02785	0.383044	1.26152692644537	0.79269	NO
Ush1c	Ush1c	Ush1c	72088	Usher syndrome 1C	chr7:53450720-53493860	HFD_Non	10hr_PBS_Non	OK	0.366429	0.462118	0.334727	0.638436	0.26205	0.784626	1.26113874200021	0.792934	NO
Dnajb13	Dnajb13	Dnajb13	69387	DnaJ (Hsp40) related, subfamily B, member 13	chr7:107651528-107663324	HFD_Non	10hr_PBS_Non	OK	0.968791	1.22172	0.334662	0.853765	0.21265	0.750156	1.26108192322058	0.79297	NO
Ccdc142	Ccdc142	Ccdc142	243510	coiled-coil domain containing 142	chr6:83051509-83059926	HFD_Non	10hr_PBS_Non	OK	2.13641	2.69384	0.334478	0.621738	0.30315	0.813707	1.26092109624683	0.793071	NO
Suv420h2	Suv420h2	Suv420h2	232811	suppressor of variegation 4-20 homolog 2 (Drosophila)	chr7:4691728-4699116	HFD_Non	10hr_PBS_Non	OK	5.20561	6.56351	0.334399	1.31755	0.02515	0.361786	1.26085205182891	0.793114	NO
Cbx2	Cbx2	Cbx2	12416	chromobox 2	chr11:118884342-118892584	HFD_Non	10hr_PBS_Non	OK	0.886584	1.11771	0.334215	1.05678	0.0831	0.57229	1.26069125417088	0.793216	NO
Ngfr	Ngfr	Ngfr	18053	nerve growth factor receptor (TNFR superfamily, member 16)	chr11:95430139-95449012	HFD_Non	10hr_PBS_Non	OK	2.56138	3.22833	0.333866	1.31698	0.0311	0.398822	1.26038631929416	0.793408	NO
Fchsd1	Fchsd1	Fchsd1	319262	FCH and double SH3 domains 1	chr18:38115212-38129385	HFD_Non	10hr_PBS_Non	OK	16.1118	20.3066	0.333828	0.567598	0.3188	0.82486	1.26035312166887	0.793428	NO
H2-Eb1	H2-Eb1	H2-Eb1	14969	histocompatibility 2, class II antigen E beta	chr17:34442811-34453619	HFD_Non	10hr_PBS_Non	OK	1.39704	1.76014	0.333314	1.00998	0.12065	0.638977	1.25990416600068	0.793711	NO
Zfp46	Zfp46	Zfp46	22704	zinc finger protein 46	chr4:135841983-135849857	HFD_Non	10hr_PBS_Non	OK	7.88457	9.93287	0.333179	1.65738	0.00585	0.179791	1.25978627614877	0.793785	NO
Abca8b	Abca8b	Abca8b	27404	ATP-binding cassette, sub-family A (ABC1), member 8b	chr11:109794719-109857130	HFD_Non	10hr_PBS_Non	OK	1.95774	2.46615	0.33307	1.34176	0.01985	0.326695	1.25969109905799	0.793845	NO
A630066F11Rik	A630066F11Rik	A630066F11Rik	320642	RIKEN cDNA A630066F11 gene	chr10:7350033-7384421	HFD_Non	10hr_PBS_Non	OK	2.70195	3.40352	0.333026	0.200702	0.73205	0.955562	1.25965268098515	0.79387	NO
Pdzrn3	Pdzrn3	Pdzrn3	55983	PDZ domain containing RING finger 3	chr6:101099600-101327891	HFD_Non	10hr_PBS_Non	OK	1.1947	1.50486	0.332985	1.16956	0.0576	0.506557	1.25961688338095	0.793892	NO
Itgb2	Itgb2	Itgb2	16414	integrin beta 2	chr10:76993092-77028419	HFD_Non	10hr_PBS_Non	OK	0.495826	0.624392	0.332618	0.850341	0.1594	0.695826	1.25929649647338	0.794094	NO
Rnasel	Rnasel	Rnasel	24014	ribonuclease L (2', 5'-oligoisoadenylate synthetase-dependent)	chr1:155596555-155611351	HFD_Non	10hr_PBS_Non	OK	2.31749	2.9181	0.332464	1.31739	0.02515	0.361786	1.25916208046394	0.794179	NO
Haus5	Haus5	Haus5	71909	HAUS augmin-like complex, subunit 5	chr7:31438726-31450013	HFD_Non	10hr_PBS_Non	OK	1.93661	2.43847	0.332442	1.12352	0.0683	0.533302	1.25914287934813	0.794191	NO
Zfp353	Zfp353	Zfp353	234203	zinc finger protein 353, pseudogene	chr8:43164626-43169733	HFD_Non	10hr_PBS_Non	OK	4.86253	6.1219	0.332272	1.45141	0.01055	0.243698	1.2589945169622	0.794285	NO
Drd2	Drd2	Drd2	13489	dopamine receptor D2	chr9:49148766-49215319	HFD_Non	10hr_PBS_Non	OK	11.6862	14.7127	0.33225	1.62189	0.0166	0.304031	1.25897531840158	0.794297	NO
Wdr90	Wdr90	Wdr90	106618	WD repeat domain 90	chr17:25975782-25998460	HFD_Non	10hr_PBS_Non	OK	1.08521	1.36611	0.332107	0.441322	0.44675	0.884738	1.25885053489345	0.794375	NO
Myo9b	Myo9b	Myo9b	17925	myosin IXb	chr8:73796612-73884611	HFD_Non	10hr_PBS_Non	OK	6.9459	8.74352	0.332052	1.56775	0.0064	0.186363	1.25880254452978	0.794406	NO
Otud4	Otud4	Otud4	73945	OTU domain containing 4	chr8:82163574-82201654	HFD_Non	10hr_PBS_Non	OK	8.24311	10.3751	0.331864	1.65708	0.00455	0.157653	1.25863851855556	0.794509	NO
2010317E24Rik	2010317E24Rik	2010317E24Rik	72080	suppressor APC domain containing 2	chr2:25227840-25233733	HFD_Non	10hr_PBS_Non	OK	0.81563	1.02658	0.331857	0.998546	0.1024	0.608156	1.25863241161819	0.794513	NO
Dennd3	Dennd3	Dennd3	105841	DENN/MADD domain containing 3	chr15:73342989-73402672	HFD_Non	10hr_PBS_Non	OK	0.684217	0.861114	0.33175	1.06056	0.079	0.563794	1.25853906640649	0.794572	NO
Sox12	Sox12	Sox12	20667	SRY-box containing gene 12	chr2:152219347-152223782	HFD_Non	10hr_PBS_Non	OK	6.43126	8.09291	0.331557	1.63705	0.0095	0.228603	1.25837071357618	0.794678	NO
Mobp	Mobp	Mobp	17433	myelin-associated oligodendrocytic basic protein	chr9:120058859-120085209	HFD_Non	10hr_PBS_Non	OK	130.247	163.888	0.331461	1.58968	0.00575	0.178622	1.25828698169529	0.794731	NO
Arid3a	Arid3a	Arid3a	13496	AT rich interactive domain 3A (BRIGHT-like)	chr10:79389816-79417757	HFD_Non	10hr_PBS_Non	OK	1.27162	1.60005	0.331454	1.21969	0.0432	0.453191	1.25828087646358	0.794735	NO
Gm7187	Gm7187	Gm7187	636741	zinc finger protein 964	chr8:72178454-72188352	HFD_Non	10hr_PBS_Non	OK	1.29618	1.6308	0.331313	0.974549	0.11935	0.638977	1.25815790596116	0.794813	NO
Cchcr1	Cchcr1	Cchcr1	240084	coiled-coil alpha-helical rod protein 1	chr17:35654060-35667960	HFD_Non	10hr_PBS_Non	OK	0.812965	1.02261	0.330991	0.95422	0.12155	0.639776	1.2578771247657	0.79499	NO
4930488L21Rik	4930488L21Rik	4930488L21Rik	75809	RIKEN cDNA 4930488L21 gene	chr8:96334737-96493288	HFD_Non	10hr_PBS_Non	OK	0.423603	0.532741	0.330723	0.0544202	0.92115	0.988242	1.25764347888049	0.795138	NO
Dusp11	Dusp11	Dusp11	72102	dual specificity phosphatase 11 (RNA/RNP complex 1-interacting)	chr6:85892262-85911661	HFD_Non	10hr_PBS_Non	OK	8.99912	11.3169	0.330627	1.64886	0.0051	0.167071	1.25755979538973	0.795191	NO
Steap3	Steap3	Steap3	68428	STEAP family member 3	chr1:122122992-122167659	HFD_Non	10hr_PBS_Non	OK	1.03074	1.2962	0.330615	0.958472	0.1011	0.605663	1.25754933534491	0.795197	NO
Gltscr1	Gltscr1	Gltscr1	243842	glioma tumor suppressor candidate region gene 1	chr7:16556610-16584844	HFD_Non	10hr_PBS_Non	OK	3.78915	4.76485	0.330556	1.51012	0.01295	0.274099	1.2574979080567	0.79523	NO
Helz	Helz	Helz	78455	helicase with zinc finger domain	chr11:107409273-107548257	HFD_Non	10hr_PBS_Non	OK	2.5312	3.18288	0.330514	1.39892	0.01775	0.312391	1.25746130008213	0.795253	NO
Cfh	Cfh	Cfh	12628	complement component factor h	chr1:141982431-142079988	HFD_Non	10hr_PBS_Non	OK	0.649771	0.817046	0.330486	0.973662	0.0967	0.598469	1.25743689535782	0.795269	NO
Ccnl2	Ccnl2	Ccnl2	56036	cyclin L2	chr4:155186597-155198652	HFD_Non	10hr_PBS_Non	OK	13.0926	16.4619	0.330378	1.64495	0.00815	0.211284	1.25734276728649	0.795328	NO
Ttc34	Ttc34	Ttc34	242800	tetratricopeptide repeat domain 34	chr4:154230308-154241236	HFD_Non	10hr_PBS_Non	OK	1.16351	1.4627	0.330147	1.08411	0.082	0.570438	1.25714146145292	0.795455	NO
Aldh1a2	Aldh1a2	Aldh1a2	19378	aldehyde dehydrogenase family 1, subfamily A2	chr9:71063595-71144050	HFD_Non	10hr_PBS_Non	OK	5.54818	6.97465	0.330107	1.42195	0.02415	0.35739	1.25710660657373	0.795477	NO
Myom1	Myom1	Myom1	17929	myomesin 1	chr17:71368896-71476196	HFD_Non	10hr_PBS_Non	OK	0.35364	0.444545	0.330048	0.86861	0.12405	0.643417	1.25705519739084	0.79551	NO
Sfrs18	Sfrs18	Sfrs18	66625	serine/arginine-rich splicing factor 18	chr4:21773473-21803622	HFD_Non	10hr_PBS_Non	OK	23.6132	29.6794	0.329872	1.63228	0.0036	0.137276	1.25690185367374	0.795607	NO
Lypd1	Lypd1	Lypd1	72585	Ly6/Plaur domain containing 1	chr1:127573572-127808791	HFD_Non	10hr_PBS_Non	OK	30.4409	38.2575	0.329729	0.525366	0.37785	0.851501	1.25677727567734	0.795686	NO
Oxct2b	Oxct2b	Oxct2b	353371	3-oxoacid CoA transferase 2B	chr4:122782407-122803334	HFD_Non	10hr_PBS_Non	OK	0.704286	0.885071	0.329632	0.680279	0.2616	0.784229	1.25669277875031	0.795739	NO
Sh3pxd2a	Sh3pxd2a	Sh3pxd2a	14218	SH3 and PX domains 2A	chr19:47334663-47538901	HFD_Non	10hr_PBS_Non	OK	2.93452	3.68753	0.329527	1.51314	0.0086	0.217094	1.25660131940766	0.795797	NO
Clic6	Clic6	Clic6	209195	chloride intracellular channel 6	chr16:92498391-92541486	HFD_Non	10hr_PBS_Non	OK	2.7423	3.4457	0.329411	1.31619	0.0276	0.381709	1.25650028634875	0.795861	NO
Gm6225	Gm6225	Gm6225	633947	predicted gene 6225	chr18:3266351-3366861	HFD_Non	10hr_PBS_Non	OK	0.577586	0.725725	0.329389	0.283112	0.61055	0.930577	1.25648112582296	0.795873	NO
Lmtk3	Lmtk3	Lmtk3	381983	lemur tyrosine kinase 3	chr7:53039316-53059500	HFD_Non	10hr_PBS_Non	OK	17.9524	22.5491	0.328897	1.80174	0.00285	0.120117	1.25605270311517	0.796145	NO
Hapln1	Hapln1	Hapln1	12950	hyaluronan and proteoglycan link protein 1	chr13:89680240-89751437	HFD_Non	10hr_PBS_Non	OK	1.09359	1.37327	0.32854	1.14253	0.05145	0.489182	1.25574192687594	0.796342	NO
Zfp647	Zfp647	Zfp647	239546	zinc finger protein 647	chr15:76740799-76755878	HFD_Non	10hr_PBS_Non	OK	2.21551	2.78093	0.327928	1.07812	0.0593	0.50878	1.25520934649246	0.79668	NO
Nrg4	Nrg4	Nrg4	83961	neuregulin 4	chr9:55056741-55131432	HFD_Non	10hr_PBS_Non	OK	1.77597	2.22864	0.327556	0.346039	0.53745	0.906646	1.25488573154356	0.796885	NO
Acacb	Acacb	Acacb	100705	acetyl-Coenzyme A carboxylase beta	chr5:114615526-114700767	HFD_Non	10hr_PBS_Non	OK	0.667972	0.838206	0.327518	1.15301	0.0506	0.485262	1.2548526787996	0.796906	NO
Nckap1l	Nckap1l	Nckap1l	105855	NCK associated protein 1 like	chr15:103284255-103329231	HFD_Non	10hr_PBS_Non	OK	1.11422	1.39809	0.327425	1.13571	0.0544	0.499087	1.25477179023032	0.796958	NO
Ebf4	Ebf4	Ebf4	228598	early B cell factor 4	chr2:130121674-130196217	HFD_Non	10hr_PBS_Non	OK	4.16627	5.22755	0.327378	1.41406	0.0284	0.385097	1.25473091304433	0.796984	NO
2410137F16Rik	2410137F16Rik	2410137F16Rik	76798	Srrm4 opposite strand transcript	chr5:116888730-117041826	HFD_Non	10hr_PBS_Non	OK	0.399221	0.500745	0.326888	0.214847	0.73925	0.958384	1.25430482594156	0.797254	NO
Med12	Med12	Med12	59024	mediator of RNA polymerase II transcription, subunit 12 homolog (yeast)	chrX:98469429-98494273	HFD_Non	10hr_PBS_Non	OK	2.30944	2.89649	0.326765	1.43788	0.01395	0.283205	1.25419789210406	0.797322	NO
Gnb4	Gnb4	Gnb4	14696	guanine nucleotide binding protein (G protein), beta 4	chr3:32482449-32515457	HFD_Non	10hr_PBS_Non	OK	11.7766	14.7698	0.326733	1.60757	0.00835	0.213778	1.25417007341313	0.79734	NO
Emid1	Emid1	Emid1	140703	EMI domain containing 1	chr11:5006268-5052225	HFD_Non	10hr_PBS_Non	OK	0.828318	1.03869	0.326513	0.88323	0.16735	0.704081	1.25397883661551	0.797462	NO
Vcl	Vcl	Vcl	22330	vinculin	chr14:21748654-21852895	HFD_Non	10hr_PBS_Non	OK	5.18635	6.50352	0.326501	1.50881	0.00925	0.227137	1.25396840635615	0.797468	NO
Ccdc144b	Ccdc144b	Ccdc144b	241943	coiled-coil domain containing 144B	chr3:35858230-35952469	HFD_Non	10hr_PBS_Non	OK	0.471199	0.590834	0.326416	0.278746	0.60955	0.930024	1.25389452783598	0.797515	NO
Paqr6	Paqr6	Paqr6	68957	progestin and adipoQ receptor family member VI	chr3:88168510-88172463	HFD_Non	10hr_PBS_Non	OK	4.93111	6.18262	0.326305	1.39156	0.04175	0.449093	1.25379805773351	0.797577	NO
Dlx6	Dlx6	Dlx6	13396	distal-less homeobox 6	chr6:6770545-6819533	HFD_Non	10hr_PBS_Non	OK	10.3354	12.9567	0.32611	1.21124	0.10725	0.619104	1.25362860120115	0.797684	NO
Ankrd39	Ankrd39	Ankrd39	109346	ankyrin repeat domain 39	chr1:36595017-36604046	HFD_Non	10hr_PBS_Non	OK	8.26854	10.3654	0.326074	1.48572	0.02135	0.339668	1.25359731942275	0.797704	NO
Sdk2	Sdk2	Sdk2	237979	sidekick homolog 2 (chicken)	chr11:113642103-113927265	HFD_Non	10hr_PBS_Non	OK	1.06377	1.33341	0.325939	1.20291	0.0464	0.465306	1.25348001970558	0.797779	NO
Ass1	Ass1	Ass1	11898	argininosuccinate synthetase 1	chr2:31325789-31376190	HFD_Non	10hr_PBS_Non	OK	32.5316	40.7697	0.325654	1.6824	0.0102	0.238287	1.25323242301203	0.797937	NO
Tnfrsf10b	Tnfrsf10b	Tnfrsf10b	21933	tumor necrosis factor receptor superfamily, member 10b	chr14:70167278-70184218	HFD_Non	10hr_PBS_Non	OK	1.56478	1.96061	0.325342	1.13667	0.0656	0.527283	1.25296142586584	0.798109	NO
6720456H20Rik	6720456H20Rik	6720456H20Rik	218989	transmembrane protein 260	chr14:49066026-49134834	HFD_Non	10hr_PBS_Non	OK	2.18262	2.73442	0.325177	1.31752	0.029	0.389205	1.25281813375795	0.7982	NO
Abcb4	Abcb4	Abcb4	18670	ATP-binding cassette, sub-family B (MDR/TAP), member 4	chr5:8893720-8959226	HFD_Non	10hr_PBS_Non	OK	0.64248	0.804899	0.325157	0.958998	0.106	0.616828	1.25280076613119	0.798212	NO
Ncaph	Ncaph	Ncaph	215387	non-SMC condensin I complex, subunit H	chr2:126929545-126959690	HFD_Non	10hr_PBS_Non	OK	0.359843	0.450798	0.325114	0.718322	0.2325	0.763886	1.25276342654894	0.798235	NO
Hnrpdl	Hnrpdl	Hnrpdl	50926	heterogeneous nuclear ribonucleoprotein D-like	chr5:100462597-100468241	HFD_Non	10hr_PBS_Non	OK	63.9237	80.0561	0.324661	1.83425	0.00315	0.129356	1.25237012600454	0.798486	NO
Pipox	Pipox	Pipox	19193	pipecolic acid oxidase	chr11:77694116-77707374	HFD_Non	10hr_PBS_Non	OK	2.20856	2.76591	0.32465	1.11508	0.08105	0.56958	1.2523605771959	0.798492	NO
Mobkl2b	Mobkl2b	Mobkl2b	214944	MOB kinase activator 3B	chr4:34899952-35104715	HFD_Non	10hr_PBS_Non	OK	1.24015	1.55302	0.324563	0.941372	0.1007	0.605292	1.25228505736532	0.79854	NO
Map3k2	Map3k2	Map3k2	26405	mitogen-activated protein kinase kinase kinase 2	chr18:32322742-32396405	HFD_Non	10hr_PBS_Non	OK	3.39331	4.24933	0.324544	1.53279	0.00825	0.212349	1.25226856513464	0.798551	NO
Ttc7	Ttc7	Ttc7	225049	tetratricopeptide repeat domain 7	chr17:87682225-87781110	HFD_Non	10hr_PBS_Non	OK	1.95513	2.44808	0.324386	1.28332	0.0351	0.41778	1.25213142762905	0.798638	NO
Nhs	Nhs	Nhs	195727	Nance-Horan syndrome (human)	chrX:158274199-158597722	HFD_Non	10hr_PBS_Non	OK	1.23539	1.54656	0.324098	1.18424	0.04175	0.449093	1.25188149410235	0.798798	NO
Atp13a1	Atp13a1	Atp13a1	170759	ATPase type 13A1	chr8:72315061-72331647	HFD_Non	10hr_PBS_Non	OK	5.93652	7.42885	0.32352	1.51752	0.0124	0.266369	1.25138004192172	0.799118	NO
Ppef2	Ppef2	Ppef2	19023	protein phosphatase, EF hand calcium-binding domain 2	chr5:92655999-92682185	HFD_Non	10hr_PBS_Non	OK	0.36471	0.456356	0.323408	0.709321	0.258	0.781756	1.25128289795117	0.79918	NO
Cd37	Cd37	Cd37	12493	CD37 antigen	chr7:52489001-52494209	HFD_Non	10hr_PBS_Non	OK	0.701564	0.877837	0.323378	0.770979	0.2788	0.794965	1.25125687852532	0.799196	NO
Hic2	Hic2	Hic2	58180	hypermethylated in cancer 2	chr16:17233679-17263523	HFD_Non	10hr_PBS_Non	OK	1.34341	1.68035	0.322864	1.22314	0.03835	0.432758	1.25081116306802	0.799481	NO
Fstl3	Fstl3	Fstl3	83554	follistatin-like 3	chr10:79240018-79251730	HFD_Non	10hr_PBS_Non	OK	0.374221	0.468073	0.322843	0.26988	0.69415	0.949973	1.25079295627968	0.799493	NO
Mtr	Mtr	Mtr	238505	5-methyltetrahydrofolate-homocysteine methyltransferase	chr13:12279085-12350267	HFD_Non	10hr_PBS_Non	OK	1.10511	1.38177	0.322323	1.08274	0.0697	0.539268	1.25034220604021	0.799781	NO
Bmp7	Bmp7	Bmp7	12162	bone morphogenetic protein 7	chr2:172695188-172765794	HFD_Non	10hr_PBS_Non	OK	2.382	2.97795	0.322149	1.18191	0.07865	0.563794	1.25019141434928	0.799878	NO
Slc26a4	Slc26a4	Slc26a4	23985	solute carrier family 26, member 4	chr12:32204683-32244834	HFD_Non	10hr_PBS_Non	OK	0.493273	0.616546	0.321823	0.842709	0.17885	0.713726	1.24990894553544	0.800058	NO
Asxl2	Asxl2	Asxl2	75302	additional sex combs like 2 (Drosophila)	chr12:3426883-3506849	HFD_Non	10hr_PBS_Non	OK	3.8905	4.86276	0.321817	1.4965	0.00935	0.22727	1.24990374732108	0.800062	NO
Htr1d	Htr1d	Htr1d	15552	5-hydroxytryptamine (serotonin) receptor 1D	chr4:135979438-136000317	HFD_Non	10hr_PBS_Non	OK	1.26773	1.58432	0.321617	1.07072	0.09135	0.588346	1.24973048587924	0.800173	NO
Zfp39	Zfp39	Zfp39	22698	zinc finger protein 39	chr11:58701654-58717727	HFD_Non	10hr_PBS_Non	OK	2.14882	2.68499	0.321374	1.19871	0.0421	0.450371	1.2495200055453	0.800307	NO
Gnrh1	Gnrh1	Gnrh1	14714	gonadotropin releasing hormone 1	chr14:68363285-68367493	HFD_Non	10hr_PBS_Non	OK	2.56538	3.20514	0.321214	1.02871	0.25245	0.777808	1.24938143702629	0.800396	NO
Ctcfl	Ctcfl	Ctcfl	664799	CCCTC-binding factor (zinc finger protein)-like	chr2:172919109-172945026	HFD_Non	10hr_PBS_Non	OK	0.455164	0.568596	0.321016	0.823903	0.1749	0.710758	1.24920997975856	0.800506	NO
Ak8	Ak8	Ak8	68870	adenylate kinase 8	chr2:28555680-28668685	HFD_Non	10hr_PBS_Non	OK	1.5539	1.94108	0.320966	0.873746	0.12415	0.643473	1.24916668619001	0.800534	NO
Zfp607	Zfp607	Zfp607	545938	zinc finger proten 607	chr7:28645603-28665844	HFD_Non	10hr_PBS_Non	OK	1.24001	1.54863	0.320633	1.07321	0.0715	0.546158	1.24887838929328	0.800718	NO
Arnt	Arnt	Arnt	11863	aryl hydrocarbon receptor nuclear translocator	chr3:95238311-95301161	HFD_Non	10hr_PBS_Non	OK	7.38869	9.22706	0.320554	1.44786	0.00985	0.234287	1.24881000429941	0.800762	NO
Dao	Dao	Dao	13142	D-amino acid oxidase	chr5:114453834-114475469	HFD_Non	10hr_PBS_Non	OK	0.390671	0.487782	0.320283	0.660213	0.32235	0.82486	1.24857544625495	0.800913	NO
Jag1	Jag1	Jag1	16449	jagged 1	chr2:136907193-136942067	HFD_Non	10hr_PBS_Non	OK	0.483113	0.603195	0.320261	0.935427	0.12185	0.639835	1.24855640657601	0.800925	NO
Tmem149	Tmem149	Tmem149	101883	IGF-like family receptor 1	chr7:31350445-31352981	HFD_Non	10hr_PBS_Non	OK	1.09878	1.37149	0.319839	0.858707	0.2174	0.752869	1.24819124710971	0.801159	NO
Traip	Traip	Traip	22036	TRAF-interacting protein	chr9:107853293-107874599	HFD_Non	10hr_PBS_Non	OK	3.09736	3.86474	0.319333	1.22771	0.0416	0.448819	1.24775354266944	0.80144	NO
Efcab7	Efcab7	Efcab7	230500	EF-hand calcium binding domain 7	chr4:99496190-99585388	HFD_Non	10hr_PBS_Non	OK	0.831015	1.03673	0.319089	0.821826	0.1751	0.710758	1.24754253056253	0.801576	NO
Csgalnact1	Csgalnact1	Csgalnact1	234356	chondroitin sulfate N-acetylgalactosaminyltransferase 1	chr8:70880681-71259041	HFD_Non	10hr_PBS_Non	OK	3.04098	3.79343	0.318968	1.29808	0.02925	0.389298	1.2474379025491	0.801643	NO
Gm684	Gm684	Gm684	100502940	predicted gene 684	chr9:51078362-51086659	HFD_Non	10hr_PBS_Non	OK	0.781108	0.974348	0.318914	0.785446	0.25515	0.779998	1.24739121188741	0.801673	NO
Mllt6	Mllt6	Mllt6	246198	myeloid/lymphoid or mixed-lineage leukemia (trithorax homolog, Drosophila); translocated to, 6	chr11:97524725-97546772	HFD_Non	10hr_PBS_Non	OK	11.4227	14.2477	0.31883	1.66036	0.0047	0.159778	1.24731858544281	0.80172	NO
4933406I18Rik	4933406I18Rik	4933406I18Rik	71045	RIKEN cDNA 4933406I18 gene	chr7:121458992-121558675	HFD_Non	10hr_PBS_Non	OK	0.494836	0.617139	0.318646	0.446694	0.40665	0.863524	1.24715951372058	0.801822	NO
Arhgap33	Arhgap33	Arhgap33	233071	Rho GTPase activating protein 33	chr7:31307244-31320028	HFD_Non	10hr_PBS_Non	OK	15.7059	19.5859	0.318505	1.69109	0.00615	0.184295	1.24703763009755	0.8019	NO
Ormdl2	Ormdl2	Ormdl2	66844	ORM1-like 2 (S. cerevisiae)	chr10:128242731-128258687	HFD_Non	10hr_PBS_Non	OK	5.83547	7.27648	0.318391	0.350912	0.54445	0.908781	1.2469390946003	0.801964	NO
Zgpat	Zgpat	Zgpat	229007	zinc finger, CCCH-type with G patch domain	chr2:181092394-181115498	HFD_Non	10hr_PBS_Non	OK	17.7687	22.1555	0.318331	0.89595	0.112	0.625967	1.2468872369396	0.801997	NO
4930513N10Rik	4930513N10Rik	4930513N10Rik	319960	RIKEN cDNA 4930513N10 gene	chr8:98243350-98345628	HFD_Non	10hr_PBS_Non	OK	0.696956	0.868894	0.318114	0.224656	0.70965	0.9525	1.24669970307082	0.802118	NO
Myo16	Myo16	Myo16	244281	myosin XVI	chr8:10153922-10633950	HFD_Non	10hr_PBS_Non	OK	3.00121	3.74141	0.318039	1.38155	0.0172	0.308106	1.24663489377661	0.802159	NO
1700067K01Rik	1700067K01Rik	1700067K01Rik	73453	RIKEN cDNA 1700067K01 gene	chr8:86525604-86528669	HFD_Non	10hr_PBS_Non	OK	0.811884	1.01211	0.318015	0.768755	0.27515	0.793302	1.24661415551402	0.802173	NO
BC060267	BC060267	BC060267	212516	EF-hand calcium binding domain 12	chr6:115760746-115788430	HFD_Non	10hr_PBS_Non	OK	1.79533	2.23805	0.317994	1.08978	0.07315	0.551057	1.24659600981726	0.802185	NO
1700001L05Rik	1700001L05Rik	1700001L05Rik	69291	RIKEN cDNA 1700001L05 gene	chr15:83184276-83197727	HFD_Non	10hr_PBS_Non	OK	0.840921	1.04815	0.317807	1.08452	0.067	0.529037	1.24643443835554	0.802288	NO
Usp18	Usp18	Usp18	24110	ubiquitin specific peptidase 18	chr6:121195923-121220935	HFD_Non	10hr_PBS_Non	OK	0.507556	0.632526	0.317555	0.719872	0.2622	0.784656	1.24621673881501	0.802429	NO
Uaca	Uaca	Uaca	72565	uveal autoantigen with coiled-coil domains and ankyrin repeats	chr9:60642354-60728177	HFD_Non	10hr_PBS_Non	OK	1.46122	1.82083	0.317423	1.13278	0.0526	0.493926	1.24610272089745	0.802502	NO
Gal3st3	Gal3st3	Gal3st3	545276	galactose-3-O-sulfotransferase 3	chr19:5298330-5308739	HFD_Non	10hr_PBS_Non	OK	7.65053	9.53328	0.317413	1.56568	0.0199	0.326695	1.24609408360151	0.802508	NO
Pkd1	Pkd1	Pkd1	18763	polycystic kidney disease 1 homolog	chr17:24686894-24769574	HFD_Non	10hr_PBS_Non	OK	6.71688	8.36958	0.317363	1.19193	0.04245	0.450902	1.24605089801983	0.802535	NO
Plekha5	Plekha5	Plekha5	109135	pleckstrin homology domain containing, family A member 5	chr6:140372619-140543427	HFD_Non	10hr_PBS_Non	OK	8.41768	10.4875	0.317176	1.53772	0.0088	0.219832	1.24588939721011	0.802639	NO
BY080835	BY080835	BY080835	434436	leucine-rich single-pass membrane protein 2	chr9:107495397-107499406	HFD_Non	10hr_PBS_Non	OK	0.800276	0.997025	0.317131	0.757562	0.2725	0.793302	1.24585053650364	0.802665	NO
Slc4a4	Slc4a4	Slc4a4	54403	solute carrier family 4 (anion exchanger), member 4	chr5:89316284-89668681	HFD_Non	10hr_PBS_Non	OK	9.77659	12.1796	0.317061	1.55138	0.00725	0.196431	1.24579008892505	0.802703	NO
Pcdhga1	Pcdhga1	Pcdhga1	93709	protocadherin gamma subfamily A, 1	chr18:37089938-38001526	HFD_Non	10hr_PBS_Non	OK	0.764012	0.951682	0.316884	0.14938	0.79865	0.967588	1.24563725598843	0.802802	NO
Fgf2	Fgf2	Fgf2	14173	fibroblast growth factor 2	chr3:37247574-37303752	HFD_Non	10hr_PBS_Non	OK	0.839909	1.04601	0.316588	0.716912	0.39035	0.85497	1.24538171285863	0.802967	NO
Crabp2	Crabp2	Crabp2	12904	cellular retinoic acid binding protein II	chr3:87752614-87757294	HFD_Non	10hr_PBS_Non	OK	4.93864	6.14996	0.316464	1.2187	0.0947	0.595293	1.24527467658854	0.803036	NO
Wfs1	Wfs1	Wfs1	22393	Wolfram syndrome 1 homolog (human)	chr5:37357342-37380221	HFD_Non	10hr_PBS_Non	OK	14.5389	18.1048	0.31645	1.63352	0.00965	0.230672	1.24526259242634	0.803043	NO
Rft1	Rft1	Rft1	328370	RFT1 homolog (S. cerevisiae)	chr14:31467560-31504499	HFD_Non	10hr_PBS_Non	OK	4.42895	5.51288	0.315842	1.31655	0.0355	0.418053	1.24473790763893	0.803382	NO
Kdm6b	Kdm6b	Kdm6b	216850	KDM1 lysine (K)-specific demethylase 6B	chr11:69212019-69227177	HFD_Non	10hr_PBS_Non	OK	6.70191	8.3407	0.315596	1.58752	0.0095	0.228603	1.24452568023682	0.803519	NO
Mzf1	Mzf1	Mzf1	109889	myeloid zinc finger 1	chr7:13627651-13640113	HFD_Non	10hr_PBS_Non	OK	1.85196	2.30474	0.31555	1.18805	0.0561	0.503816	1.24448599945398	0.803545	NO
Acot6	Acot6	Acot6	217700	acyl-CoA thioesterase 6	chr12:85441603-85450733	HFD_Non	10hr_PBS_Non	OK	2.27406	2.82997	0.315516	1.13766	0.09385	0.593481	1.24445667099287	0.803564	NO
Slc35d3	Slc35d3	Slc35d3	76157	solute carrier family 35, member D3	chr10:19567722-19571265	HFD_Non	10hr_PBS_Non	OK	2.04943	2.55039	0.315497	1.1956	0.07665	0.560544	1.24444028185977	0.803574	NO
Vcan	Vcan	Vcan	13003	versican	chr13:89794914-89882117	HFD_Non	10hr_PBS_Non	OK	1.44263	1.79517	0.315415	1.06346	0.05775	0.507257	1.24436955228749	0.80362	NO
Sgcz	Sgcz	Sgcz	244431	sarcoglycan zeta	chr8:38585607-39724562	HFD_Non	10hr_PBS_Non	OK	1.08517	1.35023	0.315277	0.865713	0.12165	0.639776	1.24425052866809	0.803697	NO
Fam135b	Fam135b	Fam135b	70363	family with sequence similarity 135, member B	chr15:71276107-71558268	HFD_Non	10hr_PBS_Non	OK	1.5878	1.97479	0.31467	1.14506	0.0483	0.473281	1.24372713239404	0.804035	NO
Kcnh6	Kcnh6	Kcnh6	192775	potassium voltage-gated channel, subfamily H (eag-related), member 6	chr11:105869516-105895378	HFD_Non	10hr_PBS_Non	OK	1.93128	2.40181	0.314567	1.15532	0.0671	0.529037	1.24363834071029	0.804092	NO
Zcchc11	Zcchc11	Zcchc11	230594	zinc finger, CCHC domain containing 11	chr4:108132030-108232020	HFD_Non	10hr_PBS_Non	OK	5.64277	7.0167	0.31439	1.46668	0.0109	0.249782	1.24348577174912	0.804191	NO
Prss35	Prss35	Prss35	244954	protease, serine, 35	chr9:86636433-86650678	HFD_Non	10hr_PBS_Non	OK	0.519324	0.64554	0.313871	0.776033	0.2047	0.742644	1.24303851641966	0.80448	NO
Ncapg	Ncapg	Ncapg	54392	non-SMC condensin I complex, subunit G	chr5:46061163-46248779	HFD_Non	10hr_PBS_Non	OK	0.68604	0.852503	0.313412	0.393529	0.5007	0.899887	1.24264310095749	0.804736	NO
Mlxip	Mlxip	Mlxip	208104	MLX interacting protein	chr5:123844827-123907940	HFD_Non	10hr_PBS_Non	OK	4.61189	5.72961	0.313079	1.41383	0.01245	0.266648	1.24235630964796	0.804922	NO
Med13l	Med13l	Med13l	76199	mediator complex subunit 13-like	chr5:119010727-119215446	HFD_Non	10hr_PBS_Non	OK	5.64335	7.00998	0.312859	1.53501	0.0082	0.211819	1.24216687422193	0.805045	NO
Pigm	Pigm	Pigm	67556	phosphatidylinositol glycan anchor biosynthesis, class M	chr1:174306661-174314230	HFD_Non	10hr_PBS_Non	OK	2.1719	2.69667	0.312221	1.34775	0.02385	0.355874	1.24161767481681	0.805401	NO
Mgl2	Mgl2	Mgl2	216864	macrophage galactose N-acetyl-galactosamine specific lectin 2	chr11:69943858-69951044	HFD_Non	10hr_PBS_Non	OK	0.379673	0.471342	0.312016	0.60977	0.33295	0.828588	1.24144125947391	0.805515	NO
Fhl4	Fhl4	Fhl4	14202	four and a half LIM domains 4	chr10:84559763-84565240	HFD_Non	10hr_PBS_Non	OK	0.456922	0.567234	0.311997	0.760395	0.21445	0.751005	1.2414249100529	0.805526	NO
4930523C07Rik	4930523C07Rik	4930523C07Rik	67647	RIKEN cDNA 4930523C07 gene	chr1:161974510-162008717	HFD_Non	10hr_PBS_Non	OK	0.397466	0.493406	0.311943	0.749282	0.1763	0.712616	1.24137844445299	0.805556	NO
Prdm10	Prdm10	Prdm10	382066	PR domain containing 10	chr9:31122691-31186128	HFD_Non	10hr_PBS_Non	OK	2.04089	2.5334	0.311881	1.16134	0.05605	0.503681	1.24132509720523	0.805591	NO
Vmn2r29	Vmn2r29	Vmn2r29	76229	vomeronasal 2, receptor 29	chr7:7165706-7231000	HFD_Non	10hr_PBS_Non	OK	2.15584	2.67608	0.311872	0.900362	0.10825	0.619951	1.24131735344047	0.805596	NO
Actn1	Actn1	Actn1	109711	actinin, alpha 1	chr12:81268528-81361358	HFD_Non	10hr_PBS_Non	OK	7.75658	9.62804	0.311823	1.49136	0.01465	0.288872	1.24127519379087	0.805623	NO
Stk38	Stk38	Stk38	106504	serine/threonine kinase 38	chr17:29107829-29144882	HFD_Non	10hr_PBS_Non	OK	9.18777	11.4046	0.311823	1.50147	0.0146	0.288675	1.24127519379087	0.805623	NO
Itgb8	Itgb8	Itgb8	320910	integrin beta 8	chr12:120401275-120476749	HFD_Non	10hr_PBS_Non	OK	1.75563	2.17875	0.311514	1.09415	0.06715	0.529037	1.24100936286218	0.805796	NO
Qsox1	Qsox1	Qsox1	104009	quiescin Q6 sulfhydryl oxidase 1	chr1:157625284-157660029	HFD_Non	10hr_PBS_Non	OK	6.06635	7.52835	0.311506	1.29222	0.0238	0.355496	1.24100248126413	0.8058	NO
Htr6	Htr6	Htr6	15565	5-hydroxytryptamine (serotonin) receptor 6	chr4:138617323-138630704	HFD_Non	10hr_PBS_Non	OK	1.02089	1.2669	0.311474	0.893464	0.2193	0.754233	1.24097495525353	0.805818	NO
Ltbp4	Ltbp4	Ltbp4	108075	latent transforming growth factor beta binding protein 4	chr7:28090159-28122631	HFD_Non	10hr_PBS_Non	OK	4.01506	4.98211	0.311336	1.39996	0.0219	0.343526	1.24085625632645	0.805895	NO
Dnajb14	Dnajb14	Dnajb14	70604	DnaJ (Hsp40) homolog, subfamily B, member 14	chr3:137530638-137571895	HFD_Non	10hr_PBS_Non	OK	6.41825	7.96002	0.310592	1.36146	0.0376	0.429002	1.24021650986416	0.806311	NO
Tbata	Tbata	Tbata	65971	thymus, brain and testes associated	chr10:60634711-60651589	HFD_Non	10hr_PBS_Non	OK	0.472375	0.585817	0.310516	0.439826	0.3555	0.838517	1.24015117798913	0.806353	NO
Slc14a1	Slc14a1	Slc14a1	108052	solute carrier family 14 (urea transporter), member 1	chr18:78296829-78338858	HFD_Non	10hr_PBS_Non	OK	1.37266	1.70221	0.310436	1.00059	0.07565	0.557641	1.24008241131237	0.806398	NO
Itgav	Itgav	Itgav	16410	integrin alpha V	chr2:83564553-83647073	HFD_Non	10hr_PBS_Non	OK	2.27066	2.81513	0.310089	1.31966	0.026	0.367416	1.23978417998882	0.806592	NO
Actb	Actb	Actb	11461	actin, beta	chr5:143664794-143668403	HFD_Non	10hr_PBS_Non	OK	447.526	554.808	0.310017	1.86106	0.00545	0.173031	1.2397223081233	0.806632	NO
Fam179a	Fam179a	Fam179a	320159	family with sequence similarity 179, member A	chr17:72022600-72079009	HFD_Non	10hr_PBS_Non	OK	1.90777	2.36476	0.309805	1.15094	0.059	0.508324	1.23954014778282	0.806751	NO
Mapk8ip2	Mapk8ip2	Mapk8ip2	60597	mitogen-activated protein kinase 8 interacting protein 2	chr15:89284341-89292878	HFD_Non	10hr_PBS_Non	OK	55.697	69.0355	0.30974	1.79075	0.0044	0.155445	1.23948430209658	0.806787	NO
1110018G07Rik	1110018G07Rik	1110018G07Rik	68497	apoptosis resistant E3 ubiquitin protein ligase 1	chr12:86259098-86311836	HFD_Non	10hr_PBS_Non	OK	17.0067	21.0787	0.309685	1.62574	0.00625	0.186034	1.23943705001956	0.806818	NO
Abcc1	Abcc1	Abcc1	17250	ATP-binding cassette, sub-family C (CFTR/MRP), member 1	chr16:14361652-14474967	HFD_Non	10hr_PBS_Non	OK	2.67596	3.31663	0.309659	1.32336	0.02565	0.365335	1.23941471330113	0.806832	NO
Pgm5	Pgm5	Pgm5	226041	phosphoglucomutase 5	chr19:24748497-24936332	HFD_Non	10hr_PBS_Non	OK	0.34113	0.422713	0.309356	0.84371	0.13175	0.658933	1.23915443429978	0.807002	NO
4933432B09Rik	4933432B09Rik	4933432B09Rik	75729	family with sequence similarity 227, member A	chr15:79440005-79489386	HFD_Non	10hr_PBS_Non	OK	1.36636	1.69304	0.309276	1.11188	0.054	0.498911	1.23908572289269	0.807047	NO
Eif4ebp3	Eif4ebp3	Eif4ebp3	108112	eukaryotic translation initiation factor 4E binding protein 3	chr18:36823713-36825978	HFD_Non	10hr_PBS_Non	OK	2.94591	3.65007	0.309212	1.0756	0.1232	0.642476	1.23903075651028	0.807082	NO
Dclre1c	Dclre1c	Dclre1c	227525	DNA cross-link repair 1C, PSO2 homolog (S. cerevisiae)	chr2:3341402-3392258	HFD_Non	10hr_PBS_Non	OK	3.1349	3.88308	0.308782	1.05042	0.0718	0.54729	1.23866151434947	0.807323	NO
Rarg	Rarg	Rarg	19411	retinoic acid receptor, gamma	chr15:102065370-102087914	HFD_Non	10hr_PBS_Non	OK	3.36561	4.16836	0.308613	1.13745	0.0466	0.465338	1.23851642371728	0.807418	NO
Celf5	Celf5	Celf5	319586	CUGBP, Elav-like family member 5	chr10:80921972-80945454	HFD_Non	10hr_PBS_Non	OK	33.8207	41.8857	0.308551	1.70118	0.0058	0.179018	1.23846319946259	0.807452	NO
Mir1199	Mir1199	Mir1199	100316677	microRNA 1199	chr8:86535413-86535532	HFD_Non	10hr_PBS_Non	OK	10.8328	13.4141	0.308347	3.79082	0.7544	0.961272	1.23828809063916	0.807567	NO
Kdm6a	Kdm6a	Kdm6a	22289	lysine (K)-specific demethylase 6A	chrX:17739792-17856484	HFD_Non	10hr_PBS_Non	OK	4.59116	5.6847	0.308227	1.36646	0.0201	0.32811	1.23818509701476	0.807634	NO
Csmd3	Csmd3	Csmd3	239420	CUB and Sushi multiple domains 3	chr15:47412183-48623535	HFD_Non	10hr_PBS_Non	OK	2.65149	3.28297	0.308198	1.4069	0.0145	0.287883	1.23816020817415	0.80765	NO
Kdm1b	Kdm1b	Kdm1b	218214	lysine (K)-specific demethylase 1B	chr13:47138907-47179982	HFD_Non	10hr_PBS_Non	OK	2.00777	2.48581	0.308123	1.1814	0.0449	0.460961	1.23809584280291	0.807692	NO
C030023E24Rik	C030023E24Rik	C030023E24Rik	320247	RIKEN cDNA C030023E24 gene	chrX:58444467-58447339	HFD_Non	10hr_PBS_Non	OK	2.66409	3.29796	0.307932	1.22459	0.0602	0.511642	1.23793194076798	0.807799	NO
Mthfr	Mthfr	Mthfr	17769	5,10-methylenetetrahydrofolate reductase	chr4:147413185-147433671	HFD_Non	10hr_PBS_Non	OK	5.5272	6.84204	0.307878	1.39333	0.0138	0.282146	1.23788560590728	0.807829	NO
C2cd4b	C2cd4b	C2cd4b	75697	C2 calcium-dependent domain containing 4B	chr9:67607243-67608740	HFD_Non	10hr_PBS_Non	OK	2.0629	2.5535	0.307799	1.17612	0.1499	0.685065	1.23781782284666	0.807873	NO
Entpd7	Entpd7	Entpd7	93685	ectonucleoside triphosphate diphosphohydrolase 7	chr19:43764178-43827490	HFD_Non	10hr_PBS_Non	OK	0.879563	1.08868	0.307716	0.504982	0.40105	0.861385	1.23774661173059	0.80792	NO
Mapkbp1	Mapkbp1	Mapkbp1	26390	mitogen-activated protein kinase binding protein 1	chr2:119798434-119853139	HFD_Non	10hr_PBS_Non	OK	6.91987	8.56471	0.307658	1.48711	0.0096	0.23024	1.23769685217752	0.807952	NO
Airn	Airn	Airn	104103	antisense Igf2r RNA	chr17:12875271-13061009	HFD_Non	10hr_PBS_Non	OK	3.11115	3.85058	0.307629	0.477997	0.60015	0.927442	1.23767197315115	0.807969	NO
Zfp28	Zfp28	Zfp28	22690	zinc finger protein 28	chr7:6336027-6349347	HFD_Non	10hr_PBS_Non	OK	3.66901	4.54097	0.307611	1.30597	0.0274	0.38122	1.23765653124839	0.807979	NO
Dcaf17	Dcaf17	Dcaf17	75763	DDB1 and CUL4 associated factor 17	chr2:70893800-70937199	HFD_Non	10hr_PBS_Non	OK	2.42548	3.00137	0.307353	0.961646	0.0887	0.581146	1.23743521847901	0.808123	NO
Aasdh	Aasdh	Aasdh	231326	aminoadipate-semialdehyde dehydrogenase	chr5:77304959-77334539	HFD_Non	10hr_PBS_Non	OK	2.65693	3.28736	0.307172	1.22576	0.04185	0.449365	1.23727998004066	0.808225	NO
Sacs	Sacs	Sacs	50720	sacsin	chr14:61757293-61877327	HFD_Non	10hr_PBS_Non	OK	0.733875	0.907805	0.306849	0.86466	0.15955	0.695826	1.23700300071488	0.808405	NO
Fbrsl1	Fbrsl1	Fbrsl1	381668	fibrosin-like 1	chr5:110790770-110877522	HFD_Non	10hr_PBS_Non	OK	9.78148	12.0987	0.306723	1.48946	0.01205	0.26237	1.23689496986455	0.808476	NO
Pmm2	Pmm2	Pmm2	54128	phosphomannomutase 2	chr16:8637799-8657617	HFD_Non	10hr_PBS_Non	OK	8.43807	10.4352	0.306471	1.35571	0.03005	0.393407	1.23667893646693	0.808617	NO
Hdac7	Hdac7	Hdac7	56233	histone deacetylase 7	chr15:97614795-97662102	HFD_Non	10hr_PBS_Non	OK	5.352	6.61796	0.306308	0.57115	0.32685	0.82486	1.23653922067539	0.808709	NO
Bfsp1	Bfsp1	Bfsp1	12075	beaded filament structural protein 1, in lens-CP94	chr2:143652263-143688909	HFD_Non	10hr_PBS_Non	OK	0.835366	1.03286	0.306162	0.877091	0.16995	0.706972	1.23641408987061	0.808791	NO
Gm1027	Gm1027	Gm1027	381538	maestro heat-like repeat family member 7	chr4:106353021-106400535	HFD_Non	10hr_PBS_Non	OK	1.34636	1.66466	0.306155	1.04494	0.075	0.557242	1.23640809076658	0.808794	NO
Krba1	Krba1	Krba1	77827	KRAB-A domain containing 1	chr6:48345584-48369854	HFD_Non	10hr_PBS_Non	OK	6.00148	7.41968	0.30604	1.46047	0.0111	0.250776	1.23630953822459	0.808859	NO
Epas1	Epas1	Epas1	13819	endothelial PAS domain protein 1	chr17:87153203-87232750	HFD_Non	10hr_PBS_Non	OK	14.178	17.5276	0.305976	1.57889	0.00805	0.209824	1.23625469499494	0.808895	NO
Exd2	Exd2	Exd2	97827	exonuclease 3'-5' domain containing 2	chr12:81564081-81599122	HFD_Non	10hr_PBS_Non	OK	8.56096	10.5832	0.305925	1.46597	0.01425	0.285674	1.23621099353811	0.808923	NO
Il10ra	Il10ra	Il10ra	16154	interleukin 10 receptor, alpha	chr9:45061921-45077229	HFD_Non	10hr_PBS_Non	OK	0.930596	1.15032	0.305812	0.950893	0.11545	0.634183	1.23611417032341	0.808987	NO
Pdzd7	Pdzd7	Pdzd7	100503041	PDZ domain containing 7	chr19:45089665-45120262	HFD_Non	10hr_PBS_Non	OK	1.71199	2.1161	0.305737	0.397334	0.47225	0.891075	1.23604991131481	0.809029	NO
Wtip	Wtip	Wtip	101543	WT1-interacting protein	chr7:34894566-34918287	HFD_Non	10hr_PBS_Non	OK	2.07354	2.56299	0.305728	1.14872	0.1111	0.623823	1.23604220045826	0.809034	NO
Ptprs	Ptprs	Ptprs	19280	protein tyrosine phosphatase, receptor type, S	chr17:56551848-56615903	HFD_Non	10hr_PBS_Non	OK	27.7141	34.254	0.305656	1.71199	0.00595	0.181318	1.23598051533755	0.809074	NO
Rps19-ps3	Rps19-ps3	Rps19-ps3	277692	ribosomal protein S19, pseudogene 3	chr4:147195885-147196311	HFD_Non	10hr_PBS_Non	OK	3.32517	4.10977	0.30563	1.12648	0.2849	0.799717	1.23595824091161	0.809089	NO
Plekha2	Plekha2	Plekha2	83436	pleckstrin homology domain-containing, family A (phosphoinositide binding specific) member 2	chr8:26149616-26212283	HFD_Non	10hr_PBS_Non	OK	2.77828	3.43372	0.305581	1.27683	0.03105	0.398822	1.23591626327696	0.809116	NO
C1ql2	C1ql2	C1ql2	226359	complement component 1, q subcomponent-like 2	chr1:122237158-122239751	HFD_Non	10hr_PBS_Non	OK	7.82116	9.66378	0.305205	1.45	0.0306	0.396579	1.23559419662347	0.809327	NO
Armcx5	Armcx5	Armcx5	494468	armadillo repeat containing, X-linked 5	chrX:132277230-132338007	HFD_Non	10hr_PBS_Non	OK	12.5902	15.5549	0.305072	0.339183	0.54085	0.908251	1.23548029420551	0.809402	NO
Peli2	Peli2	Peli2	93834	pellino 2	chr14:48740543-48880558	HFD_Non	10hr_PBS_Non	OK	4.98476	6.15825	0.304994	1.43368	0.01705	0.308106	1.23541349917594	0.809446	NO
C030034I22Rik	C030034I22Rik	C030034I22Rik	77533	RIKEN cDNA C030034I22 gene	chr17:69765786-69768532	HFD_Non	10hr_PBS_Non	OK	1.8434	2.27723	0.304915	1.09251	0.0802	0.56806	1.23534585148079	0.80949	NO
Khsrp	Khsrp	Khsrp	16549	KH-type splicing regulatory protein	chr17:57160471-57170930	HFD_Non	10hr_PBS_Non	OK	17.2657	21.3236	0.304543	1.61518	0.00855	0.21659	1.23502735768873	0.809699	NO
Pxn	Pxn	Pxn	19303	paxillin	chr5:115956710-116005995	HFD_Non	10hr_PBS_Non	OK	4.89388	6.04257	0.304185	1.30352	0.0252	0.361786	1.23472092775843	0.8099	NO
Apcdd1	Apcdd1	Apcdd1	494504	adenomatosis polyposis coli down-regulated 1	chr18:63081980-63112849	HFD_Non	10hr_PBS_Non	OK	1.8975	2.34276	0.304111	1.11295	0.08425	0.574864	1.23465759697624	0.809941	NO
Fut2	Fut2	Fut2	14344	fucosyltransferase 2	chr7:52903964-52921678	HFD_Non	10hr_PBS_Non	OK	0.383383	0.473341	0.304096	0.722253	0.24715	0.774259	1.23464476005149	0.80995	NO
Myo3b	Myo3b	Myo3b	329421	myosin IIIB	chr2:69877182-70267252	HFD_Non	10hr_PBS_Non	OK	0.360387	0.444936	0.304052	0.850933	0.14255	0.677007	1.23460710584218	0.809974	NO
Cpt1a	Cpt1a	Cpt1a	12894	carnitine palmitoyltransferase 1a, liver	chr19:3323300-3385733	HFD_Non	10hr_PBS_Non	OK	3.54607	4.37788	0.304014	1.31625	0.03195	0.403743	1.23457458722193	0.809996	NO
Plcd1	Plcd1	Plcd1	18799	phospholipase C, delta 1	chr9:118980645-119002614	HFD_Non	10hr_PBS_Non	OK	2.62919	3.24545	0.303802	1.16477	0.06085	0.513219	1.23439318326906	0.810115	NO
Ttll4	Ttll4	Ttll4	67534	tubulin tyrosine ligase-like family, member 4	chr1:74708327-74744547	HFD_Non	10hr_PBS_Non	OK	1.58741	1.95939	0.303734	1.10702	0.05995	0.510709	1.23433500274169	0.810153	NO
4930519F09Rik	4930519F09Rik	4930519F09Rik	114676	pyruvate dehydrogenase E1 alpha 1 pseudogene	chr10:28641768-28643313	HFD_Non	10hr_PBS_Non	OK	3.59874	4.44153	0.303564	1.14609	0.0773	0.561028	1.23418956342019	0.810248	NO
Zmym6	Zmym6	Zmym6	100177	zinc finger, MYM-type 6	chr4:126754626-126801538	HFD_Non	10hr_PBS_Non	OK	10.2826	12.6903	0.303532	1.47485	0.0132	0.275347	1.23416218852327	0.810266	NO
Kcnq3	Kcnq3	Kcnq3	110862	potassium voltage-gated channel, subfamily Q, member 3	chr15:65826476-66117786	HFD_Non	10hr_PBS_Non	OK	6.35229	7.83962	0.303508	1.36058	0.0295	0.390104	1.23414165774905	0.81028	NO
Lrrc16a	Lrrc16a	Lrrc16a	68732	leucine rich repeat containing 16A	chr13:24104352-24372659	HFD_Non	10hr_PBS_Non	OK	4.07043	5.02314	0.303405	1.35182	0.0223	0.344917	1.23405355038779	0.810338	NO
Slc12a9	Slc12a9	Slc12a9	83704	solute carrier family 12 (potassium/chloride transporters), member 9	chr5:137755785-137774810	HFD_Non	10hr_PBS_Non	OK	4.86757	6.00677	0.303388	1.3754	0.0294	0.389496	1.2340390090009	0.810347	NO
Slc22a4	Slc22a4	Slc22a4	30805	solute carrier family 22 (organic cation transporter), member 4	chr11:53796627-53841592	HFD_Non	10hr_PBS_Non	OK	3.15212	3.8898	0.303374	1.16904	0.06235	0.517628	1.23402703386976	0.810355	NO
Usp2	Usp2	Usp2	53376	ubiquitin specific peptidase 2	chr9:43875103-43903710	HFD_Non	10hr_PBS_Non	OK	11.9384	14.7306	0.303206	1.43243	0.0131	0.274852	1.23388334135997	0.810449	NO
Lingo4	Lingo4	Lingo4	320747	leucine rich repeat and Ig domain containing 4	chr3:94203140-94208423	HFD_Non	10hr_PBS_Non	OK	0.880074	1.08575	0.302997	0.908173	0.1372	0.668839	1.23370460439022	0.810567	NO
Wnt5a	Wnt5a	Wnt5a	22418	wingless-related MMTV integration site 5A	chr14:29318658-29338620	HFD_Non	10hr_PBS_Non	OK	2.17474	2.6824	0.302678	1.21416	0.04895	0.476411	1.23343184524781	0.810746	NO
Ntrk3	Ntrk3	Ntrk3	18213	neurotrophic tyrosine kinase, receptor, type 3	chr7:85336999-85722724	HFD_Non	10hr_PBS_Non	OK	6.63078	8.17758	0.302494	1.32074	0.02	0.327964	1.23327454451473	0.810849	NO
6530411M01Rik	6530411M01Rik	6530411M01Rik	67791	RIKEN cDNA 6530411M01 gene	chr17:9340583-9360887	HFD_Non	10hr_PBS_Non	OK	0.715421	0.882236	0.302371	0.710195	0.29895	0.810872	1.23316940358167	0.810919	NO
Rassf10	Rassf10	Rassf10	78748	Ras association (RalGDS/AF-6) domain family (N-terminal) member 10	chr7:120097475-120100972	HFD_Non	10hr_PBS_Non	OK	0.69721	0.859778	0.30237	0.905459	0.14345	0.67767	1.23316854881407	0.810919	NO
E530011L22Rik	E530011L22Rik	E530011L22Rik	320301	RIKEN cDNA E530011L22 gene	chr9:121628298-121669061	HFD_Non	10hr_PBS_Non	OK	3.9122	4.82377	0.30218	0.434374	0.44225	0.883609	1.23300615372033	0.811026	NO
Chpf2	Chpf2	Chpf2	100910	chondroitin polymerizing factor 2	chr5:24092567-24098304	HFD_Non	10hr_PBS_Non	OK	10.6796	13.167	0.302069	1.46434	0.01235	0.265691	1.23291129069369	0.811088	NO
Cd33	Cd33	Cd33	12489	CD33 antigen	chr7:50782825-50788541	HFD_Non	10hr_PBS_Non	OK	1.04591	1.28936	0.301902	0.845162	0.14035	0.672605	1.23276858259298	0.811182	NO
Padi2	Padi2	Padi2	18600	peptidyl arginine deiminase, type II	chr4:140462274-140508501	HFD_Non	10hr_PBS_Non	OK	9.11148	11.2323	0.301897	1.48756	0.01245	0.266648	1.23276431015005	0.811185	NO
Pou6f1	Pou6f1	Pou6f1	19009	POU domain, class 6, transcription factor 1	chr15:100405748-100416796	HFD_Non	10hr_PBS_Non	OK	16.0999	19.8449	0.301716	1.55589	0.00885	0.220318	1.23260965768541	0.811287	NO
6330527O06Rik	6330527O06Rik	6330527O06Rik	76161	lysosomal-associated membrane protein family, member 5	chr2:135883662-135895653	HFD_Non	10hr_PBS_Non	OK	7.07911	8.72564	0.301693	1.32279	0.03915	0.437448	1.23259000710414	0.8113	NO
Zfp398	Zfp398	Zfp398	272347	zinc finger protein 398	chr6:47785659-47818256	HFD_Non	10hr_PBS_Non	OK	3.51707	4.33469	0.301555	1.15806	0.0451	0.461698	1.23247211019513	0.811377	NO
Kif19a	Kif19a	Kif19a	286942	kinesin family member 19A	chr11:114626702-114651889	HFD_Non	10hr_PBS_Non	OK	1.68584	2.07774	0.301547	1.09795	0.0734	0.551322	1.23246527593754	0.811382	NO
Ano6	Ano6	Ano6	105722	anoctamin 6	chr15:95621273-95805182	HFD_Non	10hr_PBS_Non	OK	3.54078	4.36376	0.301503	1.32345	0.02905	0.389298	1.23242768819815	0.811407	NO
Rora	Rora	Rora	19883	RAR-related orphan receptor alpha	chr9:68501608-69226835	HFD_Non	10hr_PBS_Non	OK	7.67398	9.45672	0.301364	1.14497	0.0796	0.566036	1.23230895264313	0.811485	NO
Lima1	Lima1	Lima1	65970	LIM domain and actin binding 1	chr15:99608898-99705887	HFD_Non	10hr_PBS_Non	OK	2.34245	2.88659	0.301348	1.09503	0.0453	0.46247	1.2322952859753	0.811494	NO
Zim3	Zim3	Zim3	116811	zinc finger, imprinted 3	chr7:6683451-6929373	HFD_Non	10hr_PBS_Non	OK	9.7292	11.9882	0.301219	0.413423	0.4766	0.892634	1.23218510400299	0.811566	NO
Pofut1	Pofut1	Pofut1	140484	protein O-fucosyltransferase 1	chr2:153067267-153095985	HFD_Non	10hr_PBS_Non	OK	3.58722	4.41995	0.301164	1.33884	0.0241	0.357384	1.23213813018869	0.811597	NO
Npy	Npy	Npy	109648	neuropeptide Y	chr6:49772727-49779504	HFD_Non	10hr_PBS_Non	OK	40.2475	49.5891	0.301123	1.9377	0.0333	0.409894	1.23210311451034	0.81162	NO
Sp2	Sp2	Sp2	78912	Sp2 transcription factor	chr11:96805459-96839002	HFD_Non	10hr_PBS_Non	OK	6.79995	8.37802	0.301085	1.15833	0.0431	0.453132	1.23207066184334	0.811642	NO
Gli1	Gli1	Gli1	14632	GLI-Kruppel family member GLI1	chr10:126760782-126778635	HFD_Non	10hr_PBS_Non	OK	2.25756	2.78081	0.300743	1.07445	0.06075	0.512976	1.23177862630266	0.811834	NO
Cdk3-ps	Cdk3-ps	Cdk3-ps	69681	cyclin-dependent kinase 3, pseudogene	chr11:116077315-116081601	HFD_Non	10hr_PBS_Non	OK	0.429494	0.528924	0.300424	0.616031	0.35515	0.838517	1.23150629297379	0.812014	NO
Sbno2	Sbno2	Sbno2	216161	strawberry notch homolog 2 (Drosophila)	chr10:79519758-79565447	HFD_Non	10hr_PBS_Non	OK	3.13179	3.85646	0.300287	1.29508	0.0345	0.415441	1.23138935325552	0.812091	NO
Slc37a1	Slc37a1	Slc37a1	224674	solute carrier family 37 (glycerol-3-phosphate transporter), member 1	chr17:31432427-31487643	HFD_Non	10hr_PBS_Non	OK	1.48841	1.83272	0.300209	1.02899	0.1012	0.605663	1.23132277939865	0.812135	NO
Anxa1	Anxa1	Anxa1	16952	annexin A1	chr19:20447923-20465161	HFD_Non	10hr_PBS_Non	OK	2.38027	2.93084	0.300188	1.00094	0.1205	0.638977	1.23130485628293	0.812147	NO
P2ry6	P2ry6	P2ry6	233571	pyrimidinergic receptor P2Y, G-protein coupled, 6	chr7:108086147-108112880	HFD_Non	10hr_PBS_Non	OK	0.485493	0.597764	0.300125	0.701268	0.28565	0.800887	1.23125108850107	0.812182	NO
Sorbs3	Sorbs3	Sorbs3	20410	sorbin and SH3 domain containing 3	chr14:70580274-70607444	HFD_Non	10hr_PBS_Non	OK	10.7636	13.2527	0.300116	1.45811	0.0167	0.305474	1.23124340758104	0.812187	NO
Polr3g	Polr3g	Polr3g	67486	polymerase (RNA) III (DNA directed) polypeptide G	chr13:81812835-81850012	HFD_Non	10hr_PBS_Non	OK	1.9254	2.37052	0.300051	1.08136	0.0698	0.539462	1.23118793569241	0.812224	NO
Spc25	Spc25	Spc25	66442	SPC25, NDC80 kinetochore complex component, homolog (S. cerevisiae)	chr2:69031951-69044247	HFD_Non	10hr_PBS_Non	OK	0.40665	0.500658	0.30004	0.427956	0.38205	0.852496	1.23117854838929	0.81223	NO
Klf10	Klf10	Klf10	21847	Kruppel-like factor 10	chr15:38224167-38230462	HFD_Non	10hr_PBS_Non	OK	2.48102	3.05455	0.300027	1.14387	0.0562	0.504086	1.23116745439605	0.812237	NO
Naif1	Naif1	Naif1	71254	nuclear apoptosis inducing factor 1	chr2:32270006-32310996	HFD_Non	10hr_PBS_Non	OK	0.972763	1.19761	0.299996	0.269528	0.64175	0.938057	1.23114099989253	0.812255	NO
Slc7a6	Slc7a6	Slc7a6	330836	solute carrier family 7 (cationic amino acid transporter, y+ system), member 6	chr8:108692774-108722604	HFD_Non	10hr_PBS_Non	OK	4.35904	5.36648	0.299964	1.31422	0.0292	0.389298	1.23111369261417	0.812273	NO
Fas	Fas	Fas	14102	Fas (TNF receptor superfamily member 6)	chr19:34365148-34402260	HFD_Non	10hr_PBS_Non	OK	0.316367	0.389449	0.299835	0.353496	0.47955	0.892938	1.23100361629047	0.812345	NO
Glt25d1	Glt25d1	Glt25d1	234407	glycosyltransferase 25 domain containing 1	chr8:74134922-74148810	HFD_Non	10hr_PBS_Non	OK	9.96946	12.2704	0.299596	1.49467	0.0182	0.316447	1.23079970244341	0.81248	NO
Nr3c2	Nr3c2	Nr3c2	110784	nuclear receptor subfamily 3, group C, member 2	chr8:79426406-79767538	HFD_Non	10hr_PBS_Non	OK	4.8224	5.93482	0.299454	1.34155	0.0247	0.359986	1.23067856460633	0.81256	NO
Plce1	Plce1	Plce1	74055	phospholipase C, epsilon 1	chr19:38598686-38859590	HFD_Non	10hr_PBS_Non	OK	1.50494	1.8519	0.299308	1.23029	0.0331	0.408479	1.23055402686694	0.812642	NO
Sphk1	Sphk1	Sphk1	20698	sphingosine kinase 1	chr11:116393224-116397989	HFD_Non	10hr_PBS_Non	OK	2.01083	2.47397	0.299038	0.911876	0.11595	0.635477	1.23032375055104	0.812794	NO
Fyco1	Fyco1	Fyco1	17281	FYVE and coiled-coil domain containing 1	chr9:123698627-123761020	HFD_Non	10hr_PBS_Non	OK	7.04512	8.66629	0.298791	1.40561	0.0118	0.259276	1.23011312810821	0.812933	NO
Mppe1	Mppe1	Mppe1	225651	metallophosphoesterase 1	chr18:67247989-67405484	HFD_Non	10hr_PBS_Non	OK	14.9984	18.4489	0.298729	0.307047	0.6018	0.928035	1.23006026497843	0.812968	NO
Apoc3	Apoc3	Apoc3	11814	apolipoprotein C-III	chr9:46041133-46043380	HFD_Non	10hr_PBS_Non	OK	1.54091	1.89525	0.298611	0.830159	0.3758	0.850164	1.22995966078183	0.813035	NO
D10Bwg1379e	D10Bwg1379e	D10Bwg1379e	215821	DNA segment, Chr 10, Brigham & Women's Genetics 1379 expressed	chr10:18307816-18463564	HFD_Non	10hr_PBS_Non	OK	4.84872	5.96286	0.298402	1.41022	0.0161	0.300993	1.22978149218573	0.813153	NO
Synpo	Synpo	Synpo	104027	synaptopodin	chr18:60753643-60783959	HFD_Non	10hr_PBS_Non	OK	9.98108	12.2701	0.297882	1.41429	0.01125	0.252976	1.22933831388086	0.813446	NO
Myst4	Myst4	Myst4	54169	K(lysine) acetyltransferase 6B	chr14:22319075-22491355	HFD_Non	10hr_PBS_Non	OK	6.32775	7.77725	0.297567	1.42412	0.0132	0.275347	1.22906992778016	0.813623	NO
Mospd2	Mospd2	Mospd2	76763	motile sperm domain containing 2	chrX:161376140-161418267	HFD_Non	10hr_PBS_Non	OK	3.37222	4.14408	0.297356	1.12062	0.0658	0.527791	1.22889018446364	0.813742	NO
Pik3r5	Pik3r5	Pik3r5	320207	phosphoinositide-3-kinase, regulatory subunit 5, p101	chr11:68245626-68311348	HFD_Non	10hr_PBS_Non	OK	0.647034	0.795071	0.297242	0.893576	0.13305	0.660393	1.22879308289873	0.813807	NO
Fmn1	Fmn1	Fmn1	14260	formin 1	chr2:113167892-113556924	HFD_Non	10hr_PBS_Non	OK	0.989765	1.21621	0.297239	1.15115	0.03975	0.439384	1.228790527698	0.813808	NO
Adamtsl5	Adamtsl5	Adamtsl5	66548	ADAMTS-like 5	chr10:79803460-79811191	HFD_Non	10hr_PBS_Non	OK	0.910806	1.11906	0.297075	0.565626	0.3313	0.82803	1.22865085147595	0.813901	NO
Sod3	Sod3	Sod3	20657	superoxide dismutase 3, extracellular	chr5:52755042-52760977	HFD_Non	10hr_PBS_Non	OK	1.48657	1.82602	0.296713	0.978621	0.13665	0.66793	1.22834259796471	0.814105	NO
Mcf2l	Mcf2l	Mcf2l	17207	mcf.2 transforming sequence-like	chr8:12915892-13020509	HFD_Non	10hr_PBS_Non	OK	12.9586	15.9165	0.296612	1.45872	0.00975	0.232292	1.22825660733169	0.814162	NO
Fam76b	Fam76b	Fam76b	72826	family with sequence similarity 76, member B	chr9:13632170-13650966	HFD_Non	10hr_PBS_Non	OK	5.54665	6.81185	0.29643	1.32338	0.0244	0.358513	1.22810166911084	0.814265	NO
Klhl32	Klhl32	Klhl32	212390	kelch-like 32	chr4:24544419-24778233	HFD_Non	10hr_PBS_Non	OK	5.11538	6.28196	0.296371	1.15272	0.04415	0.458674	1.22805144608045	0.814298	NO
6030429G01Rik	6030429G01Rik	6030429G01Rik	436022	dynein, axonemal assembly factor 3	chr7:4474558-4484044	HFD_Non	10hr_PBS_Non	OK	0.642917	0.789529	0.29636	0.777153	0.23335	0.764462	1.22804208269177	0.814304	NO
Adora2b	Adora2b	Adora2b	11541	adenosine A2b receptor	chr11:62062485-62079954	HFD_Non	10hr_PBS_Non	OK	1.02137	1.25422	0.296288	0.853523	0.19055	0.728922	1.22798079681975	0.814345	NO
Dach1	Dach1	Dach1	13134	dachshund 1 (Drosophila)	chr14:98186065-98568762	HFD_Non	10hr_PBS_Non	OK	2.85345	3.50392	0.296261	1.21209	0.036	0.421188	1.22795781540627	0.81436	NO
Htr5a	Htr5a	Htr5a	15563	5-hydroxytryptamine (serotonin) receptor 5A	chr5:28168486-28181626	HFD_Non	10hr_PBS_Non	OK	1.76375	2.16569	0.296177	1.16419	0.0508	0.485887	1.22788632042586	0.814408	NO
Smpd4	Smpd4	Smpd4	77626	sphingomyelin phosphodiesterase 4	chr16:17619446-17644923	HFD_Non	10hr_PBS_Non	OK	7.23934	8.88902	0.296166	1.34736	0.01815	0.315959	1.2278769582962	0.814414	NO
Zkscan16	Zkscan16	Zkscan16	100041581	zinc finger with KRAB and SCAN domains 16	chr4:58956499-58971227	HFD_Non	10hr_PBS_Non	OK	12.3378	15.1464	0.295882	1.41921	0.0176	0.31051	1.22763526984134	0.814574	NO
Nr2c2ap	Nr2c2ap	Nr2c2ap	75692	nuclear receptor 2C2-associated protein	chr8:72654704-72663096	HFD_Non	10hr_PBS_Non	OK	17.2332	21.155	0.295807	0.422359	0.4756	0.892036	1.22757145160573	0.814617	NO
Pdgfc	Pdgfc	Pdgfc	54635	platelet-derived growth factor, C polypeptide	chr3:80840337-81017953	HFD_Non	10hr_PBS_Non	OK	1.36752	1.6787	0.295783	1.03346	0.09505	0.595933	1.22755103047101	0.81463	NO
Ranbp3l	Ranbp3l	Ranbp3l	223332	RAN binding protein 3-like	chr15:8918118-8997082	HFD_Non	10hr_PBS_Non	OK	1.58724	1.94765	0.295212	1.05499	0.0746	0.555129	1.22706527781574	0.814953	NO
Gpr157	Gpr157	Gpr157	269604	G protein-coupled receptor 157	chr4:149461611-149480036	HFD_Non	10hr_PBS_Non	OK	1.07584	1.31994	0.295014	1.04403	0.0916	0.589167	1.22689688307765	0.815064	NO
Lrrc33	Lrrc33	Lrrc33	224109	negative regulator of reactive oxygen species	chr16:32142910-32165562	HFD_Non	10hr_PBS_Non	OK	0.547478	0.671653	0.294916	0.821797	0.17715	0.713701	1.2268135447369	0.81512	NO
Hipk4	Hipk4	Hipk4	233020	homeodomain interacting protein kinase 4	chr7:28308279-28316193	HFD_Non	10hr_PBS_Non	OK	4.77536	5.85817	0.294842	1.25929	0.04705	0.4668	1.22675061953685	0.815162	NO
Scarf2	Scarf2	Scarf2	224024	scavenger receptor class F, member 2	chr16:17797374-17808380	HFD_Non	10hr_PBS_Non	OK	1.65861	2.03464	0.294794	1.14559	0.0939	0.593481	1.22670980491664	0.815189	NO
2810417H13Rik	2810417H13Rik	2810417H13Rik	68026	RIKEN cDNA 2810417H13 gene	chr9:65676732-65756601	HFD_Non	10hr_PBS_Non	OK	0.310285	0.380627	0.294787	0.155932	0.79255	0.966194	1.22670385289798	0.815193	NO
Kcna1	Kcna1	Kcna1	16485	potassium voltage-gated channel, shaker-related subfamily, member 1	chr6:126586480-126595819	HFD_Non	10hr_PBS_Non	OK	14.9735	18.3609	0.29423	1.55444	0.00795	0.207593	1.22623033483391	0.815507	NO
Map4k1	Map4k1	Map4k1	26411	mitogen-activated protein kinase kinase kinase kinase 1	chr7:29767872-29788297	HFD_Non	10hr_PBS_Non	OK	0.569109	0.697784	0.294077	0.777414	0.21545	0.751005	1.22610029814013	0.815594	NO
Slc16a6	Slc16a6	Slc16a6	104681	solute carrier family 16 (monocarboxylic acid transporters), member 6	chr11:109312169-109434643	HFD_Non	10hr_PBS_Non	OK	2.65856	3.25957	0.294037	0.697188	0.24715	0.774259	1.22606630389281	0.815617	NO
Mx2	Mx2	Mx2	17858	myxovirus (influenza virus) resistance 2	chr16:97757687-97782508	HFD_Non	10hr_PBS_Non	OK	0.435334	0.533742	0.294019	0.62434	0.26105	0.783859	1.226051006789	0.815627	NO
Sez6	Sez6	Sez6	20370	seizure related gene 6	chr11:77744444-77792544	HFD_Non	10hr_PBS_Non	OK	18.9903	23.2815	0.293916	1.546	0.0123	0.265691	1.22596347703234	0.815685	NO
Lpp	Lpp	Lpp	210126	LIM domain containing preferred translocation partner in lipoma	chr16:24393435-24992664	HFD_Non	10hr_PBS_Non	OK	0.503452	0.617213	0.293915	1.06089	0.06225	0.517628	1.22596262725951	0.815686	NO
Nhedc2	Nhedc2	Nhedc2	97086	solute carrier family 9, subfamily B (NHA2, cation proton antiporter 2), member 2	chr3:134970663-135005731	HFD_Non	10hr_PBS_Non	OK	0.956573	1.17199	0.293015	0.856723	0.1789	0.713726	1.22519807047728	0.816195	NO
Dusp18	Dusp18	Dusp18	75219	dual specificity phosphatase 18	chr11:3795242-3801299	HFD_Non	10hr_PBS_Non	OK	4.08301	5.00237	0.292977	1.29695	0.0293	0.389496	1.22516579968393	0.816216	NO
Kalrn	Kalrn	Kalrn	545156	kalirin, RhoGEF kinase	chr16:33969158-34514113	HFD_Non	10hr_PBS_Non	OK	10.1083	12.3822	0.292733	1.29151	0.0217	0.341467	1.22495860747179	0.816354	NO
Pot1b	Pot1b	Pot1b	72836	protection of telomeres 1B	chr17:55791322-55851926	HFD_Non	10hr_PBS_Non	OK	1.60934	1.97134	0.292702	1.02821	0.0814	0.56958	1.22493228637982	0.816372	NO
Itga4	Itga4	Itga4	16401	integrin alpha 4	chr2:79095582-79269145	HFD_Non	10hr_PBS_Non	OK	0.648966	0.794905	0.292639	1.0023	0.0789	0.563794	1.224878796871	0.816407	NO
Ankrd49	Ankrd49	Ankrd49	56503	ankyrin repeat domain 49	chr9:14584641-14587408	HFD_Non	10hr_PBS_Non	OK	6.27012	7.68013	0.292637	1.2329	0.05135	0.489182	1.22487709882961	0.816408	NO
Nbeal1	Nbeal1	Nbeal1	269198	neurobeachin like 1	chr1:60237442-60391549	HFD_Non	10hr_PBS_Non	OK	1.42306	1.74298	0.29256	1.21886	0.03475	0.415926	1.22481172602589	0.816452	NO
Fnbp4	Fnbp4	Fnbp4	55935	formin binding protein 4	chr2:90585526-90621177	HFD_Non	10hr_PBS_Non	OK	8.68667	10.6362	0.292108	1.42118	0.0174	0.310017	1.22442804952528	0.816708	NO
Ubn2	Ubn2	Ubn2	320538	ubinuclein 2	chr6:38383924-38462763	HFD_Non	10hr_PBS_Non	OK	4.22185	5.16909	0.292035	1.42886	0.0136	0.280043	1.22436609534665	0.816749	NO
Rcor3	Rcor3	Rcor3	214742	REST corepressor 3	chr1:193924342-193974907	HFD_Non	10hr_PBS_Non	OK	5.59776	6.85337	0.291966	0.881099	0.18435	0.721287	1.22430753879937	0.816788	NO
Cdc25b	Cdc25b	Cdc25b	12531	cell division cycle 25B	chr2:131012686-131024233	HFD_Non	10hr_PBS_Non	OK	1.98513	2.43031	0.291904	1.00624	0.08195	0.570438	1.22425492516017	0.816823	NO
B830017H08Rik	B830017H08Rik	B830017H08Rik	433004	RIKEN cDNA B830017H08 gene	chr16:17833211-17835112	HFD_Non	10hr_PBS_Non	OK	3.6951	4.52329	0.291758	1.1013	0.1251	0.644227	1.22413103745691	0.816906	NO
Clcn2	Clcn2	Clcn2	12724	chloride channel 2	chr16:20695129-20716709	HFD_Non	10hr_PBS_Non	OK	4.67396	5.7214	0.291724	0.50056	0.3964	0.859571	1.22410218869562	0.816925	NO
2010110P09Rik	2010110P09Rik	2010110P09Rik	70261	calcineurin-like EF hand protein 2	chr7:129363009-129366053	HFD_Non	10hr_PBS_Non	OK	0.418157	0.511756	0.291411	0.549703	0.4159	0.870441	1.22383664232948	0.817103	NO
Pcolce	Pcolce	Pcolce	18542	procollagen C-endopeptidase enhancer protein	chr5:138046334-138052632	HFD_Non	10hr_PBS_Non	OK	1.17728	1.44073	0.291343	0.842733	0.20455	0.742473	1.22377895936248	0.817141	NO
Nfic	Nfic	Nfic	18029	nuclear factor I/C	chr10:80858935-80889918	HFD_Non	10hr_PBS_Non	OK	20.2846	24.8182	0.291012	1.50153	0.009	0.222515	1.22349821786162	0.817329	NO
Iqgap1	Iqgap1	Iqgap1	29875	IQ motif containing GTPase activating protein 1	chr7:87856468-87948217	HFD_Non	10hr_PBS_Non	OK	1.90154	2.32636	0.290903	1.20086	0.038	0.430946	1.22340578234049	0.81739	NO
A330023F24Rik	A330023F24Rik	A330023F24Rik	320977	RIKEN cDNA A330023F24 gene	chr1:196843592-196864102	HFD_Non	10hr_PBS_Non	OK	10.8492	13.2728	0.290886	1.36114	0.01455	0.288478	1.22339136642085	0.8174	NO
Psd	Psd	Psd	73728	pleckstrin and Sec7 domain containing	chr19:46379226-46401646	HFD_Non	10hr_PBS_Non	OK	41.1335	50.3194	0.290801	1.52663	0.00875	0.219726	1.22331928937068	0.817448	NO
Havcr2	Havcr2	Havcr2	171285	hepatitis A virus cellular receptor 2	chr11:46268432-46294756	HFD_Non	10hr_PBS_Non	OK	0.384334	0.470149	0.29076	0.658833	0.2734	0.793302	1.22328452431171	0.817471	NO
Klf7	Klf7	Klf7	93691	Kruppel-like factor 7 (ubiquitous)	chr1:64082246-64167963	HFD_Non	10hr_PBS_Non	OK	4.36414	5.33849	0.290735	1.14409	0.0979	0.601249	1.2232633265899	0.817485	NO
Foxn3	Foxn3	Foxn3	71375	forkhead box N3	chr12:100433303-100688284	HFD_Non	10hr_PBS_Non	OK	5.03168	6.15365	0.290402	1.236	0.0485	0.473965	1.22298100796514	0.817674	NO
Adam21	Adam21	Adam21	56622	a disintegrin and metallopeptidase domain 21	chr12:82659570-82669461	HFD_Non	10hr_PBS_Non	OK	0.398304	0.487109	0.290374	0.695296	0.2671	0.789788	1.22295727243202	0.81769	NO
Nckap5l	Nckap5l	Nckap5l	380969	NCK-associated protein 5-like	chr15:99252464-99288179	HFD_Non	10hr_PBS_Non	OK	4.26903	5.22075	0.290349	1.30742	0.03	0.393407	1.222936080381	0.817704	NO
Eml6	Eml6	Eml6	237711	echinoderm microtubule associated protein like 6	chr11:29592897-29926033	HFD_Non	10hr_PBS_Non	OK	4.02569	4.92315	0.290345	0.313181	0.57265	0.919561	1.22293268968692	0.817706	NO
Lmln	Lmln	Lmln	239833	leishmanolysin-like (metallopeptidase M8 family)	chr16:33062606-33125745	HFD_Non	10hr_PBS_Non	OK	1.98588	2.42857	0.290328	1.05153	0.06305	0.519316	1.22291827934194	0.817716	NO
Foxo3	Foxo3	Foxo3	56484	forkhead box O3	chr10:41905591-41996548	HFD_Non	10hr_PBS_Non	OK	5.53499	6.76832	0.290217	1.31167	0.03745	0.429002	1.22282419243981	0.817779	NO
Taf1c	Taf1c	Taf1c	21341	TATA box binding protein (Tbp)-associated factor, RNA polymerase I, C	chr8:122099134-122129140	HFD_Non	10hr_PBS_Non	OK	2.88285	3.52462	0.289974	1.00876	0.08115	0.56958	1.22261824367942	0.817917	NO
Tmem194b	Tmem194b	Tmem194b	227094	transmembrane protein 194B	chr1:52687548-52708763	HFD_Non	10hr_PBS_Non	OK	1.81298	2.21654	0.28995	0.986665	0.08475	0.574864	1.22259790494327	0.81793	NO
Vgll3	Vgll3	Vgll3	73569	vestigial like 3 (Drosophila)	chr16:65815877-65863311	HFD_Non	10hr_PBS_Non	OK	1.62069	1.98138	0.289894	1.02723	0.09595	0.596142	1.22255044920802	0.817962	NO
Lair1	Lair1	Lair1	52855	leukocyte-associated Ig-like receptor 1	chr7:3958674-4014806	HFD_Non	10hr_PBS_Non	OK	1.26493	1.54633	0.289791	0.904886	0.1034	0.610823	1.22246316936181	0.818021	NO
Thumpd2	Thumpd2	Thumpd2	72167	THUMP domain containing 2	chr17:81425666-81464425	HFD_Non	10hr_PBS_Non	OK	2.34072	2.86138	0.289762	1.00351	0.1102	0.620963	1.2224385965487	0.818037	NO
Zfp692-ps	Zfp692-ps	Zfp692-ps	103836	zinc finger protein 692	chr11:58120570-58128115	HFD_Non	10hr_PBS_Non	OK	6.97088	8.52113	0.289705	1.14953	0.0471	0.4668	1.2223902997004	0.818069	NO
Arhgap25	Arhgap25	Arhgap25	232201	Rho GTPase activating protein 25	chr6:87409378-87483229	HFD_Non	10hr_PBS_Non	OK	0.369147	0.451217	0.289626	0.59195	0.28635	0.80126	1.22232336511825	0.818114	NO
Mylip	Mylip	Mylip	218203	myosin regulatory light chain interacting protein	chr13:45485110-45507309	HFD_Non	10hr_PBS_Non	OK	4.70182	5.74713	0.289623	1.17422	0.0417	0.449093	1.22232082337091	0.818116	NO
Tead2	Tead2	Tead2	21677	TEA domain family member 2	chr7:52471122-52488989	HFD_Non	10hr_PBS_Non	OK	0.93845	1.14697	0.28947	0.836954	0.1924	0.731343	1.22219120126477	0.818203	NO
BC024479	BC024479	BC024479	235184	Myb/SANT-like DNA-binding domain containing 2	chr9:37296905-37331735	HFD_Non	10hr_PBS_Non	OK	5.6354	6.88739	0.289439	1.2658	0.04665	0.465338	1.22216493963698	0.81822	NO
Ncapd2	Ncapd2	Ncapd2	68298	non-SMC condensin I complex, subunit D2	chr6:125118024-125141604	HFD_Non	10hr_PBS_Non	OK	3.88878	4.7518	0.289157	1.21308	0.0315	0.402162	1.22192606945207	0.81838	NO
Zfp474	Zfp474	Zfp474	66758	zinc finger protein 474	chr18:52775568-52799484	HFD_Non	10hr_PBS_Non	OK	0.370732	0.45295	0.288974	0.585405	0.34585	0.835351	1.22177108292838	0.818484	NO
Pabpc5	Pabpc5	Pabpc5	93728	poly(A) binding protein, cytoplasmic 5	chrX:117040804-117043774	HFD_Non	10hr_PBS_Non	OK	0.46545	0.56866	0.288941	0.698165	0.27425	0.793302	1.22174313663101	0.818503	NO
Thsd1	Thsd1	Thsd1	56229	thrombospondin, type I, domain 1	chr8:23348971-23370359	HFD_Non	10hr_PBS_Non	OK	0.491969	0.600979	0.288746	0.72751	0.2384	0.765643	1.22157801246761	0.818613	NO
Cspg4	Cspg4	Cspg4	121021	chondroitin sulfate proteoglycan 4	chr9:56712910-56747677	HFD_Non	10hr_PBS_Non	OK	0.78799	0.96254	0.288668	1.03675	0.0787	0.563794	1.22151196905125	0.818658	NO
9430008C03Rik	9430008C03Rik	9430008C03Rik	68108	RIKEN cDNA 9430008C03 gene	chr2:158179435-158187258	HFD_Non	10hr_PBS_Non	OK	3.10676	3.79485	0.288633	1.06548	0.0599	0.510709	1.2214823353455	0.818677	NO
Alg10b	Alg10b	Alg10b	380959	asparagine-linked glycosylation 10B (alpha-1,2-glucosyltransferase)	chr15:90054741-90060985	HFD_Non	10hr_PBS_Non	OK	4.59064	5.60726	0.2886	1.28146	0.03615	0.421575	1.22145439565283	0.818696	NO
Zfp382	Zfp382	Zfp382	233060	zinc finger protein 382	chr7:30906966-30920051	HFD_Non	10hr_PBS_Non	OK	2.57336	3.14321	0.288584	1.04246	0.09415	0.593907	1.22144084936522	0.818705	NO
Grik4	Grik4	Grik4	110637	glutamate receptor, ionotropic, kainate 4	chr9:42328494-42752454	HFD_Non	10hr_PBS_Non	OK	5.43235	6.63492	0.288505	1.32142	0.03395	0.411223	1.22137396677224	0.81875	NO
Fibcd1	Fibcd1	Fibcd1	98970	fibrinogen C domain containing 1	chr2:31668809-31701525	HFD_Non	10hr_PBS_Non	OK	2.04616	2.49896	0.288407	1.14376	0.05965	0.510567	1.22129100358175	0.818806	NO
Hhex	Hhex	Hhex	15242	hematopoietically expressed homeobox	chr19:37509330-37515221	HFD_Non	10hr_PBS_Non	OK	0.800583	0.977732	0.288389	0.772302	0.24125	0.769502	1.22127576605732	0.818816	NO
Zfp839	Zfp839	Zfp839	72805	zinc finger protein 839	chr12:112088488-112108208	HFD_Non	10hr_PBS_Non	OK	3.77211	4.60645	0.288285	1.13477	0.0459	0.463632	1.22118773074967	0.818875	NO
Asgr1	Asgr1	Asgr1	11889	asialoglycoprotein receptor 1	chr11:69867870-69871396	HFD_Non	10hr_PBS_Non	OK	1.31481	1.6054	0.288077	0.805589	0.2317	0.762804	1.22101167917189	0.818993	NO
Cd97	Cd97	Cd97	26364	CD97 antigen	chr8:86239075-86265210	HFD_Non	10hr_PBS_Non	OK	0.613411	0.748906	0.287932	0.370099	0.5017	0.900225	1.22088896592231	0.819075	NO
Acvr2a	Acvr2a	Acvr2a	11480	activin receptor IIA	chr2:48669628-48804787	HFD_Non	10hr_PBS_Non	OK	5.45926	6.66505	0.287909	0.860192	0.14245	0.676978	1.22086950219534	0.819088	NO
Lrch2	Lrch2	Lrch2	210297	leucine-rich repeats and calponin homology (CH) domain containing 2	chrX:143906236-143988624	HFD_Non	10hr_PBS_Non	OK	6.23229	7.60723	0.287609	1.3079	0.02935	0.389496	1.2206156559132	0.819259	NO
Ttll3	Ttll3	Ttll3	101100	tubulin tyrosine ligase-like family, member 3	chr6:113328106-113364565	HFD_Non	10hr_PBS_Non	OK	3.84484	4.69269	0.287492	0.332219	0.56385	0.916593	1.22051667016988	0.819325	NO
St6galnac5	St6galnac5	St6galnac5	26938	ST6 (alpha-N-acetyl-neuraminyl-2,3-beta-galactosyl-1,3)-N-acetylgalactosaminide alpha-2,6-sialyltransferase 5	chr3:152483673-152645171	HFD_Non	10hr_PBS_Non	OK	9.66227	11.7902	0.287158	1.37554	0.0336	0.411223	1.22023413964758	0.819515	NO
Akap8	Akap8	Akap8	56399	A kinase (PRKA) anchor protein 8	chr17:32440620-32458098	HFD_Non	10hr_PBS_Non	OK	17.1367	20.9085	0.286995	1.47507	0.01355	0.279413	1.22009628173341	0.819607	NO
Cenpb	Cenpb	Cenpb	12616	centromere protein B	chr2:131003024-131005748	HFD_Non	10hr_PBS_Non	OK	37.9624	46.3176	0.286988	1.62593	0.0112	0.252245	1.22009036180369	0.819611	NO
Mef2d	Mef2d	Mef2d	17261	myocyte enhancer factor 2D	chr3:87946316-87973089	HFD_Non	10hr_PBS_Non	OK	27.3343	33.3464	0.286822	1.57853	0.0139	0.283205	1.21994998331573	0.819706	NO
Maf	Maf	Maf	17132	avian musculoaponeurotic fibrosarcoma (v-maf) AS42 oncogene homolog	chr8:118227152-118230794	HFD_Non	10hr_PBS_Non	OK	2.72696	3.3258	0.28641	1.17474	0.06085	0.513219	1.21960164384166	0.81994	NO
Gpat2	Gpat2	Gpat2	215456	glycerol-3-phosphate acyltransferase 2, mitochondrial	chr2:127250934-127261828	HFD_Non	10hr_PBS_Non	OK	0.630706	0.769131	0.286261	0.758269	0.2264	0.757808	1.21947569119322	0.820025	NO
Lbp	Lbp	Lbp	16803	lipopolysaccharide binding protein	chr2:158132228-158158588	HFD_Non	10hr_PBS_Non	OK	0.360304	0.439327	0.286081	0.626937	0.3045	0.813995	1.21932355097974	0.820127	NO
Nov	Nov	Nov	18133	nephroblastoma overexpressed gene	chr15:54577482-54585316	HFD_Non	10hr_PBS_Non	OK	3.26778	3.98365	0.285782	1.11055	0.073	0.551057	1.21907087113093	0.820297	NO
Mt2	Mt2	Mt2	17750	metallothionein 2	chr8:96696517-96697467	HFD_Non	10hr_PBS_Non	OK	216.664	264.128	0.285775	2.39636	0.0159	0.298027	1.21906495617652	0.820301	NO
Alpk1	Alpk1	Alpk1	71481	alpha-kinase 1	chr3:127373227-127483445	HFD_Non	10hr_PBS_Non	OK	0.790814	0.963924	0.285581	0.901405	0.1301	0.655457	1.21890103885896	0.820411	NO
Phf16	Phf16	Phf16	382207	jade family PHD finger 3	chrX:20037652-20095022	HFD_Non	10hr_PBS_Non	OK	1.72158	2.09803	0.285306	0.946483	0.1166	0.636377	1.21866871960141	0.820568	NO
Hvcn1	Hvcn1	Hvcn1	74096	hydrogen voltage-gated channel 1	chr5:122659745-122714469	HFD_Non	10hr_PBS_Non	OK	2.50414	3.05145	0.285184	0.767397	0.2136	0.751005	1.21856566851066	0.820637	NO
Ccbl1	Ccbl1	Ccbl1	70266	cysteine conjugate-beta lyase 1	chr2:30040650-30061219	HFD_Non	10hr_PBS_Non	OK	7.46679	9.09859	0.285155	1.26097	0.04665	0.465338	1.21854117404148	0.820653	NO
Efhc2	Efhc2	Efhc2	74405	EF-hand domain (C-terminal) containing 2	chrX:16709174-16896494	HFD_Non	10hr_PBS_Non	OK	1.02115	1.24406	0.284861	0.866385	0.16345	0.698492	1.21829287859833	0.820821	NO
Selplg	Selplg	Selplg	20345	selectin, platelet (p-selectin) ligand	chr5:114267806-114280510	HFD_Non	10hr_PBS_Non	OK	2.99504	3.64813	0.28458	1.10411	0.0756	0.557641	1.21805560949309	0.820981	NO
Zfp217	Zfp217	Zfp217	228913	zinc finger protein 217	chr2:169934142-169968175	HFD_Non	10hr_PBS_Non	OK	0.558266	0.679983	0.284544	0.849842	0.1399	0.672605	1.21802521536709	0.821001	NO
Insr	Insr	Insr	16337	insulin receptor	chr8:3150921-3279617	HFD_Non	10hr_PBS_Non	OK	4.10527	5.00032	0.284542	1.34668	0.0198	0.326695	1.21802352682678	0.821002	NO
Mpeg1	Mpeg1	Mpeg1	17476	macrophage expressed gene 1	chr19:12535268-12539775	HFD_Non	10hr_PBS_Non	OK	1.21506	1.4799	0.284473	0.977937	0.0979	0.601249	1.21796527361926	0.821041	NO
Gpr124	Gpr124	Gpr124	78560	G protein-coupled receptor 124	chr8:28196312-28233908	HFD_Non	10hr_PBS_Non	OK	1.17374	1.42951	0.284412	1.04961	0.0842	0.574864	1.21791377672704	0.821076	NO
Xkr6	Xkr6	Xkr6	219149	X Kell blood group precursor related family member 6 homolog	chr14:64225366-64439247	HFD_Non	10hr_PBS_Non	OK	0.436896	0.532037	0.284236	0.647744	0.281	0.796056	1.21776520773339	0.821176	NO
Aldh3a1	Aldh3a1	Aldh3a1	11670	aldehyde dehydrogenase family 3, subfamily A1	chr11:61022243-61031918	HFD_Non	10hr_PBS_Non	OK	0.715965	0.871749	0.284024	0.617556	0.27665	0.794176	1.21758627369033	0.821297	NO
Foxd1	Foxd1	Foxd1	15229	forkhead box D1	chr13:99124199-99126660	HFD_Non	10hr_PBS_Non	OK	1.50442	1.83172	0.283996	1.09257	0.157	0.692684	1.21756264285785	0.821313	NO
Yipf2	Yipf2	Yipf2	74766	Yip1 domain family, member 2	chr9:21351337-21400391	HFD_Non	10hr_PBS_Non	OK	17.2528	21.0047	0.283888	0.431031	0.50515	0.901143	1.21747149965717	0.821374	NO
Kctd16	Kctd16	Kctd16	383348	potassium channel tetramerisation domain containing 16	chr18:40418014-40690838	HFD_Non	10hr_PBS_Non	OK	3.24663	3.95263	0.283871	1.02091	0.12505	0.644227	1.21745715366376	0.821384	NO
Hpca	Hpca	Hpca	15444	hippocalcin	chr4:128782859-128798984	HFD_Non	10hr_PBS_Non	OK	242.849	295.649	0.283826	1.47507	0.01035	0.24101	1.21741917979129	0.82141	NO
Nod1	Nod1	Nod1	107607	nucleotide-binding oligomerization domain containing 1	chr6:54873935-54922606	HFD_Non	10hr_PBS_Non	OK	1.68287	2.04874	0.283816	1.00979	0.08465	0.574864	1.21741074131381	0.821415	NO
Sv2c	Sv2c	Sv2c	75209	synaptic vesicle glycoprotein 2c	chr13:96729397-96902532	HFD_Non	10hr_PBS_Non	OK	2.95637	3.5989	0.283725	1.19683	0.04975	0.479504	1.21733395385669	0.821467	NO
Myo19	Myo19	Myo19	66196	myosin XIX	chr11:84689814-84729858	HFD_Non	10hr_PBS_Non	OK	1.36754	1.66454	0.283546	0.466867	0.4299	0.877139	1.21718292453021	0.821569	NO
Mtbp	Mtbp	Mtbp	105837	Mdm2, transformed 3T3 cell double minute p53 binding protein	chr15:55388962-55457978	HFD_Non	10hr_PBS_Non	OK	0.805169	0.979691	0.283034	0.788434	0.1601	0.695826	1.21675103347282	0.821861	NO
Hhipl1	Hhipl1	Hhipl1	214305	hedgehog interacting protein-like 1	chr12:109544479-109566510	HFD_Non	10hr_PBS_Non	OK	1.84315	2.2424	0.282871	1.05315	0.11785	0.637886	1.21661356906816	0.821954	NO
Tnrc6c	Tnrc6c	Tnrc6c	217351	trinucleotide repeat containing 6C	chr11:117515602-117624753	HFD_Non	10hr_PBS_Non	OK	9.31492	11.3326	0.282862	1.43254	0.01375	0.281523	1.21660597946145	0.821959	NO
Lama5	Lama5	Lama5	16776	laminin, alpha 5	chr2:179911077-179960564	HFD_Non	10hr_PBS_Non	OK	0.561833	0.683431	0.282653	1.00853	0.0913	0.588287	1.21642974524314	0.822078	NO
Pttg1ip	Pttg1ip	Pttg1ip	108705	pituitary tumor-transforming 1 interacting protein	chr10:77044511-77061477	HFD_Non	10hr_PBS_Non	OK	14.882	18.1017	0.282553	1.43017	0.0255	0.364278	1.21634543168043	0.822135	NO
Als2cl	Als2cl	Als2cl	235633	ALS2 C-terminal like	chr9:110782677-110803034	HFD_Non	10hr_PBS_Non	OK	1.78192	2.16724	0.282432	1.05342	0.06675	0.529037	1.2162434200832	0.822204	NO
Strn	Strn	Strn	268980	striatin, calmodulin binding protein	chr17:79053303-79135900	HFD_Non	10hr_PBS_Non	OK	9.83945	11.9668	0.282387	1.377	0.02205	0.344343	1.21620548406846	0.822229	NO
4932416H05Rik	4932416H05Rik	4932416H05Rik	654409	RIKEN cDNA 4932416H05 gene	chr2:129624104-129658021	HFD_Non	10hr_PBS_Non	OK	2.81033	3.41712	0.282038	0.586515	0.3525	0.837615	1.21591130937016	0.822428	NO
Trip6	Trip6	Trip6	22051	thyroid hormone receptor interactor 6	chr5:137751126-137755469	HFD_Non	10hr_PBS_Non	OK	1.76585	2.14702	0.281976	0.934314	0.15835	0.6946	1.21585905655221	0.822464	NO
Crybg3	Crybg3	Crybg3	224273	beta-gamma crystallin domain containing 3	chr16:59471600-59555578	HFD_Non	10hr_PBS_Non	OK	1.21297	1.47462	0.281796	0.611981	0.26555	0.788391	1.2157073675454	0.822566	NO
Id3	Id3	Id3	15903	inhibitor of DNA binding 3	chr4:135699736-135701307	HFD_Non	10hr_PBS_Non	OK	30.5882	37.1852	0.28175	1.62697	0.03145	0.40188	1.21566860561318	0.822593	NO
Cntnap5a	Cntnap5a	Cntnap5a	636808	contactin associated protein-like 5A	chr1:117581713-118477251	HFD_Non	10hr_PBS_Non	OK	1.56282	1.89968	0.281598	0.989159	0.09005	0.584597	1.21554053149564	0.822679	NO
1700054N08Rik	1700054N08Rik	1700054N08Rik	73420	centriole, cilia and spindle associated protein	chr8:126364743-126384109	HFD_Non	10hr_PBS_Non	OK	9.59744	11.6658	0.281562	1.39204	0.0306	0.396579	1.21551020012835	0.8227	NO
Micalcl	Micalcl	Micalcl	100504195	MICAL C-terminal like	chr7:119517858-119556618	HFD_Non	10hr_PBS_Non	OK	0.588987	0.715851	0.281423	0.709839	0.23415	0.764462	1.21539309445179	0.822779	NO
Pan2	Pan2	Pan2	103135	PAN2 polyA specific ribonuclease subunit homolog (S. cerevisiae)	chr10:127740390-127758403	HFD_Non	10hr_PBS_Non	OK	2.67537	3.25134	0.281294	1.14162	0.05265	0.494047	1.21528442373804	0.822853	NO
Gm7694	Gm7694	Gm7694	665574	predicted gene 7694	chr1:172228323-172236463	HFD_Non	10hr_PBS_Non	OK	0.786661	0.955922	0.281152	0.8613	0.15515	0.691302	1.21516481294658	0.822934	NO
Rbpms	Rbpms	Rbpms	19663	RNA binding protein gene with multiple splicing	chr8:34893115-35040313	HFD_Non	10hr_PBS_Non	OK	1.8088	2.19765	0.280933	0.808019	0.16795	0.704549	1.21498036586038	0.823059	NO
Ribc1	Ribc1	Ribc1	66611	RIB43A domain with coiled-coils 1	chrX:148439126-148450838	HFD_Non	10hr_PBS_Non	OK	0.395465	0.480471	0.280901	0.541138	0.39425	0.85734	1.21495341703237	0.823077	NO
Spag4	Spag4	Spag4	245865	sperm associated antigen 4	chr2:155890948-155895235	HFD_Non	10hr_PBS_Non	OK	2.43344	2.95651	0.280901	0.979171	0.1495	0.684768	1.21495341703237	0.823077	NO
Gm1332	Gm1332	Gm1332	383766	TBC/LysM associated domain containing 2	chr2:156912790-156922217	HFD_Non	10hr_PBS_Non	OK	0.537233	0.652675	0.280816	0.470489	0.55405	0.913628	1.21488183711053	0.823125	NO
6720463M24Rik	6720463M24Rik	6720463M24Rik	77744	bora, aurora kinase A activator	chr14:99445595-99473326	HFD_Non	10hr_PBS_Non	OK	1.35708	1.64851	0.280653	0.90085	0.1559	0.692067	1.21474458388134	0.823218	NO
Zxda	Zxda	Zxda	668171	zinc finger, X-linked, duplicated A	chrX:92036623-92043628	HFD_Non	10hr_PBS_Non	OK	0.834018	1.0131	0.280622	1.03327	0.09525	0.595945	1.21471848226148	0.823236	NO
Gpd1	Gpd1	Gpd1	14555	glycerol-3-phosphate dehydrogenase 1 (soluble)	chr15:99548023-99555438	HFD_Non	10hr_PBS_Non	OK	17.9887	21.8457	0.280258	1.44606	0.0178	0.312889	1.21441204067799	0.823444	NO
Mfsd8	Mfsd8	Mfsd8	72175	major facilitator superfamily domain containing 8	chr3:40622093-40650776	HFD_Non	10hr_PBS_Non	OK	2.21493	2.68972	0.280191	1.03562	0.08825	0.580044	1.21435564364667	0.823482	NO
Reep6	Reep6	Reep6	70335	receptor accessory protein 6	chr10:79792914-79799186	HFD_Non	10hr_PBS_Non	OK	4.32532	5.25235	0.280155	1.14142	0.07705	0.561028	1.21432534184587	0.823503	NO
Fgfr3	Fgfr3	Fgfr3	14184	fibroblast growth factor receptor 3	chr5:34064372-34079713	HFD_Non	10hr_PBS_Non	OK	10.2744	12.4762	0.280118	1.33941	0.02195	0.343526	1.21429419911631	0.823524	NO
Zfp810	Zfp810	Zfp810	235050	zinc finger protein 810	chr9:22081191-22112082	HFD_Non	10hr_PBS_Non	OK	7.15628	8.68903	0.279985	1.26844	0.03145	0.40188	1.21418226022426	0.8236	NO
Whamm	Whamm	Whamm	434204	WAS protein homolog associated with actin, golgi membranes and microtubules	chr7:88716177-88741722	HFD_Non	10hr_PBS_Non	OK	5.73121	6.95854	0.279943	1.26894	0.04005	0.441346	1.21414691324434	0.823624	NO
Dpysl4	Dpysl4	Dpysl4	26757	dihydropyrimidinase-like 4	chr7:146271899-146287690	HFD_Non	10hr_PBS_Non	OK	11.6474	14.1406	0.279843	1.38036	0.02795	0.383235	1.21406275791001	0.823681	NO
Sox1	Sox1	Sox1	20664	SRY-box containing gene 1	chr8:12385770-12436732	HFD_Non	10hr_PBS_Non	OK	9.29155	11.2804	0.279825	1.14988	0.06165	0.517243	1.21404761056931	0.823691	NO
Zzef1	Zzef1	Zzef1	195018	zinc finger, ZZ-type with EF hand domain 1	chr11:72609727-72740622	HFD_Non	10hr_PBS_Non	OK	4.11922	5.00074	0.279769	1.33915	0.0221	0.34475	1.21400048671791	0.823723	NO
Rpph1	Rpph1	Rpph1	85029	ribonuclease P RNA component H1	chr14:51427121-51427446	HFD_Non	10hr_PBS_Non	OK	13.5198	16.4103	0.279534	1.9004	0.2595	0.782832	1.21380275478416	0.823857	NO
Tlcd1	Tlcd1	Tlcd1	68385	TLC domain containing 1	chr11:77992267-77994274	HFD_Non	10hr_PBS_Non	OK	6.01472	7.3	0.279399	1.1793	0.084	0.574511	1.21368917866395	0.823934	NO
Phf20l1	Phf20l1	Phf20l1	239510	PHD finger protein 20-like 1	chr15:66409133-66476817	HFD_Non	10hr_PBS_Non	OK	5.83995	7.08767	0.279356	1.30607	0.02245	0.34572	1.21365300479806	0.823959	NO
Chrd	Chrd	Chrd	12667	chordin	chr16:20724526-20742457	HFD_Non	10hr_PBS_Non	OK	1.36832	1.66062	0.27932	0.746736	0.19495	0.733876	1.2136227205302	0.823979	NO
Ccdc48	Ccdc48	Ccdc48	58229	EF hand and coiled-coil domain containing 1	chr6:87680862-87705905	HFD_Non	10hr_PBS_Non	OK	4.09549	4.97029	0.279295	1.17686	0.06235	0.517628	1.21360169023324	0.823994	NO
Ttc38	Ttc38	Ttc38	239570	tetratricopeptide repeat domain 38	chr15:85662733-85689252	HFD_Non	10hr_PBS_Non	OK	3.12633	3.79375	0.279156	1.14267	0.057	0.506426	1.21348476842789	0.824073	NO
Ino80d	Ino80d	Ino80d	227195	INO80 complex subunit D	chr1:63094374-63160841	HFD_Non	10hr_PBS_Non	OK	2.57601	3.12591	0.279136	1.27979	0.024	0.356268	1.21346794607358	0.824084	NO
Zbtb16	Zbtb16	Zbtb16	235320	zinc finger and BTB domain containing 16	chr9:48462401-48644050	HFD_Non	10hr_PBS_Non	OK	2.02294	2.45463	0.27905	1.10491	0.06455	0.524145	1.21339561260737	0.824134	NO
Atp11a	Atp11a	Atp11a	50770	ATPase, class VI, type 11A	chr8:12757015-12868728	HFD_Non	10hr_PBS_Non	OK	8.51607	10.3331	0.279006	1.40954	0.0159	0.298027	1.21335860645478	0.824159	NO
Tmem90a	Tmem90a	Tmem90a	627191	synapse differentiation inducing 1 like	chr12:86018227-86039757	HFD_Non	10hr_PBS_Non	OK	18.2534	22.1469	0.278936	1.45787	0.02155	0.340968	1.21329973535622	0.824199	NO
Foxf2	Foxf2	Foxf2	14238	forkhead box F2	chr13:31717684-31723275	HFD_Non	10hr_PBS_Non	OK	0.684681	0.830694	0.278886	0.794461	0.24335	0.772077	1.21325768632034	0.824227	NO
4930404N11Rik	4930404N11Rik	4930404N11Rik	432479	RIKEN cDNA 4930404N11 gene	chr10:80820314-80828565	HFD_Non	10hr_PBS_Non	OK	9.24271	11.2105	0.278462	0.664602	0.2744	0.793302	1.21290116906683	0.824469	NO
Mbtd1	Mbtd1	Mbtd1	103537	mbt domain containing 1	chr11:93747532-93808298	HFD_Non	10hr_PBS_Non	OK	5.41157	6.56267	0.278234	1.28435	0.0287	0.386258	1.21270950027481	0.8246	NO
Ankrd28	Ankrd28	Ankrd28	105522	ankyrin repeat domain 28	chr14:32513200-32643601	HFD_Non	10hr_PBS_Non	OK	8.83924	10.7181	0.27805	1.3481	0.01915	0.321711	1.21255484228204	0.824705	NO
Plxnb1	Plxnb1	Plxnb1	235611	plexin B1	chr9:108997949-109022429	HFD_Non	10hr_PBS_Non	OK	3.91157	4.7429	0.278019	1.3278	0.02485	0.361077	1.21252878771389	0.824723	NO
Sdc4	Sdc4	Sdc4	20971	syndecan 4	chr2:164249746-164268688	HFD_Non	10hr_PBS_Non	OK	7.20947	8.74157	0.277999	1.29072	0.04505	0.461698	1.21251197861219	0.824734	NO
Trem2	Trem2	Trem2	83433	triggering receptor expressed on myeloid cells 2	chr17:48485725-48491598	HFD_Non	10hr_PBS_Non	OK	2.55397	3.09669	0.277982	0.937845	0.1797	0.714931	1.21249769105896	0.824744	NO
Hivep2	Hivep2	Hivep2	15273	human immunodeficiency virus type I enhancer binding protein 2	chr10:13686184-13871184	HFD_Non	10hr_PBS_Non	OK	8.63313	10.4669	0.277879	1.40649	0.0147	0.289461	1.21241112889534	0.824803	NO
Mark4	Mark4	Mark4	232944	MAP/microtubule affinity-regulating kinase 4	chr7:20011423-20043843	HFD_Non	10hr_PBS_Non	OK	29.4694	35.7285	0.277856	1.51228	0.01815	0.315959	1.21239180032423	0.824816	NO
Atp8b1	Atp8b1	Atp8b1	54670	ATPase, class I, type 8B, member 1	chr18:64688632-64820654	HFD_Non	10hr_PBS_Non	OK	0.446055	0.540758	0.27776	0.833264	0.1646	0.701936	1.21231112787634	0.824871	NO
Setbp1	Setbp1	Setbp1	240427	SET binding protein 1	chr18:78947116-79306130	HFD_Non	10hr_PBS_Non	OK	1.94542	2.35799	0.277479	1.19461	0.03685	0.426289	1.21207502374929	0.825031	NO
Gbgt1	Gbgt1	Gbgt1	227671	globoside alpha-1,3-N-acetylgalactosaminyltransferase 1	chr2:28352410-28360935	HFD_Non	10hr_PBS_Non	OK	0.542842	0.657958	0.277462	0.616549	0.3795	0.852011	1.21206074134489	0.825041	NO
Ky	Ky	Ky	16716	kyphoscoliosis peptidase	chr9:102408467-102448569	HFD_Non	10hr_PBS_Non	OK	0.887673	1.0758	0.277314	0.942639	0.1123	0.626187	1.21193640752258	0.825126	NO
Zfp329	Zfp329	Zfp329	67230	zinc finger protein 329	chr7:13389126-13404209	HFD_Non	10hr_PBS_Non	OK	4.9457	5.99354	0.277234	1.30384	0.02265	0.347686	1.21186920536153	0.825172	NO
Cpne3	Cpne3	Cpne3	70568	copine III	chr4:19446398-19497251	HFD_Non	10hr_PBS_Non	OK	2.85411	3.45852	0.277113	1.1845	0.04295	0.453132	1.21176756917327	0.825241	NO
0610040J01Rik	0610040J01Rik	0610040J01Rik	76261	RIKEN cDNA 0610040J01 gene	chr5:64203733-64290858	HFD_Non	10hr_PBS_Non	OK	1.86698	2.26224	0.277043	0.90922	0.1519	0.687653	1.21170877527045	0.825281	NO
Oprm1	Oprm1	Oprm1	18390	opioid receptor, mu 1	chr10:3308331-3557940	HFD_Non	10hr_PBS_Non	OK	0.536736	0.650366	0.27704	0.345375	0.5848	0.922971	1.2117062555955	0.825283	NO
C130071C03Rik	C130071C03Rik	C130071C03Rik	320203	RIKEN cDNA C130071C03 gene	chr13:83867710-83875274	HFD_Non	10hr_PBS_Non	OK	0.791827	0.959432	0.276996	0.656528	0.3155	0.821611	1.21166930096495	0.825308	NO
Ctso	Ctso	Ctso	229445	cathepsin O	chr3:81736537-81760647	HFD_Non	10hr_PBS_Non	OK	3.95374	4.79057	0.276978	1.18535	0.05435	0.499087	1.21165418348638	0.825318	NO
Lin28b	Lin28b	Lin28b	380669	lin-28 homolog B (C. elegans)	chr10:45096424-45190007	HFD_Non	10hr_PBS_Non	OK	1.51372	1.83388	0.2768	1.02359	0.0782	0.563417	1.21150469857507	0.82542	NO
Pdgfrb	Pdgfrb	Pdgfrb	18596	platelet derived growth factor receptor, beta polypeptide	chr18:61204803-61244721	HFD_Non	10hr_PBS_Non	OK	1.00051	1.21212	0.276794	0.925397	0.1061	0.616912	1.21149966007915	0.825423	NO
Brca1	Brca1	Brca1	12189	breast cancer 1	chr11:101350077-101413269	HFD_Non	10hr_PBS_Non	OK	0.378919	0.458976	0.276531	0.784304	0.17105	0.708288	1.21127882659662	0.825574	NO
Foxp1	Foxp1	Foxp1	108655	forkhead box P1	chr6:98875335-99385339	HFD_Non	10hr_PBS_Non	OK	8.23339	9.9722	0.276424	1.337	0.02055	0.332444	1.2111889933161	0.825635	NO
Sult1a1	Sult1a1	Sult1a1	20887	sulfotransferase family 1A, phenol-preferring, member 1	chr7:133816383-133819871	HFD_Non	10hr_PBS_Non	OK	4.23555	5.12979	0.276351	1.06682	0.1114	0.623823	1.21112770901339	0.825677	NO
Ccnb2	Ccnb2	Ccnb2	12442	cyclin B2	chr9:70255495-70269361	HFD_Non	10hr_PBS_Non	OK	0.500151	0.605719	0.276286	0.60045	0.3554	0.838517	1.21107314340842	0.825714	NO
4933439C10Rik	4933439C10Rik	4933439C10Rik	74476	RIKEN cDNA 4933439C10 gene	chr11:59299022-59324569	HFD_Non	10hr_PBS_Non	OK	4.74635	5.7479	0.276216	0.732219	0.22895	0.758815	1.21101438319852	0.825754	NO
Spata24	Spata24	Spata24	71242	spermatogenesis associated 24	chr18:35816342-35821840	HFD_Non	10hr_PBS_Non	OK	9.16281	11.0944	0.275974	0.885215	0.11155	0.624178	1.21081126272319	0.825893	NO
Ssh3	Ssh3	Ssh3	245857	slingshot homolog 3 (Drosophila)	chr19:4261667-4269172	HFD_Non	10hr_PBS_Non	OK	4.77612	5.7818	0.275681	1.17908	0.0553	0.501002	1.21056538146131	0.82606	NO
1700052K11Rik	1700052K11Rik	1700052K11Rik	73431	RIKEN cDNA 1700052K11 gene	chr11:105040334-105042747	HFD_Non	10hr_PBS_Non	OK	4.8652	5.88939	0.275618	1.16281	0.06345	0.519869	1.21051251931672	0.826096	NO
3110082D06Rik	3110082D06Rik	3110082D06Rik	627626	patched domain containing 4	chr17:42452895-42644690	HFD_Non	10hr_PBS_Non	OK	0.352616	0.426805	0.275478	0.79142	0.1855	0.722843	1.21039505614859	0.826177	NO
H2-T22	H2-T22,H2-T9	H2-T22,H2-T9	15039	histocompatibility 2, T region locus 22	chr17:36175353-36179647	HFD_Non	10hr_PBS_Non	OK	3.0908	3.74069	0.275325	0.672442	0.21615	0.751461	1.21026669872111	0.826264	NO
Bach1	Bach1	Bach1	12013	BTB and CNC homology 1	chr16:87699198-87733591	HFD_Non	10hr_PBS_Non	OK	3.20791	3.88169	0.275051	1.20801	0.0431	0.453132	1.2100368638789	0.826421	NO
Gipc2	Gipc2	Gipc2	54120	GIPC PDZ domain containing family, member 2	chr3:151756804-151828864	HFD_Non	10hr_PBS_Non	OK	1.48134	1.79234	0.274939	0.805269	0.22515	0.75629	1.20994292935739	0.826485	NO
Hdac4	Hdac4	Hdac4	208727	histone deacetylase 4	chr1:93829331-94044970	HFD_Non	10hr_PBS_Non	OK	3.01755	3.65092	0.274883	1.1255	0.0592	0.508527	1.2098959648312	0.826517	NO
Tnrc18	Tnrc18	Tnrc18	231861	trinucleotide repeat containing 18	chr5:143200557-143579066	HFD_Non	10hr_PBS_Non	OK	6.91438	8.36538	0.274831	1.34841	0.02135	0.339668	1.20985235654632	0.826547	NO
Colec12	Colec12	Colec12	140792	collectin sub-family member 12	chr18:9707645-9877993	HFD_Non	10hr_PBS_Non	OK	2.83155	3.42516	0.274578	1.05867	0.067	0.529037	1.20964020789401	0.826692	NO
E030011O05Rik	E030011O05Rik	E030011O05Rik	319859	RIKEN cDNA E030011O05 gene	chr9:96585841-96653250	HFD_Non	10hr_PBS_Non	OK	0.592221	0.716294	0.274415	0.146256	0.801	0.96782	1.20950354684631	0.826786	NO
Dlgap3	Dlgap3	Dlgap3	242667	discs, large (Drosophila) homolog-associated protein 3	chr4:126846514-126914266	HFD_Non	10hr_PBS_Non	OK	54.808	66.2771	0.274125	1.58217	0.01235	0.265691	1.20926044572805	0.826952	NO
Zfp72	Zfp72	Zfp72	238722	zinc finger protein 72	chr13:74508873-74514014	HFD_Non	10hr_PBS_Non	OK	2.0805	2.51584	0.274114	0.905762	0.16055	0.695826	1.20925122561305	0.826958	NO
A330076H08Rik	A330076H08Rik	A330076H08Rik	320026	RIKEN cDNA A330076H08 gene	chr7:69088786-69127245	HFD_Non	10hr_PBS_Non	OK	2.00012	2.41859	0.274083	0.85619	0.1526	0.688013	1.2092252420308	0.826976	NO
Ccdc45	Ccdc45	Ccdc45	320162	centrosomal protein 95	chr11:106650565-106680175	HFD_Non	10hr_PBS_Non	OK	2.38521	2.88387	0.27389	0.922194	0.09445	0.594239	1.20906348583474	0.827086	NO
Sdk1	Sdk1	Sdk1	330222	sidekick homolog 1 (chicken)	chr5:141717487-142689745	HFD_Non	10hr_PBS_Non	OK	0.80567	0.974043	0.273797	0.994528	0.09195	0.589576	1.20898554886477	0.82714	NO
Sox6	Sox6	Sox6	20679	SRY-box containing gene 6	chr7:122614857-123182258	HFD_Non	10hr_PBS_Non	OK	2.25399	2.72436	0.273441	1.15249	0.04125	0.446715	1.2086872559166	0.827344	NO
Cdc42ep5	Cdc42ep5	Cdc42ep5	58804	CDC42 effector protein (Rho GTPase binding) 5	chr7:4102861-4116301	HFD_Non	10hr_PBS_Non	OK	1.70843	2.06493	0.273423	0.822873	0.2895	0.804525	1.20867217564373	0.827354	NO
Sla	Sla	Sla	20491	src-like adaptor	chr15:66502331-66682282	HFD_Non	10hr_PBS_Non	OK	1.01349	1.22474	0.273144	0.758355	0.169	0.705877	1.2084384554725	0.827514	NO
Kcnj6	Kcnj6	Kcnj6	16522	potassium inwardly-rectifying channel, subfamily J, member 6	chr16:94970289-95219303	HFD_Non	10hr_PBS_Non	OK	3.05628	3.69271	0.272903	0.968879	0.0884	0.5805	1.20823660453671	0.827652	NO
Abl1	Abl1	Abl1	11350	c-abl oncogene 1, non-receptor tyrosine kinase	chr2:31544075-31659747	HFD_Non	10hr_PBS_Non	OK	11.91	14.3899	0.27288	1.34192	0.0197	0.326386	1.20821734251695	0.827666	NO
Gbp6	Gbp6	Gbp6	229900	guanylate binding protein 7	chr3:142193301-142213047	HFD_Non	10hr_PBS_Non	OK	0.445683	0.538465	0.272835	0.747724	0.1747	0.710758	1.20817965684469	0.827691	NO
Spc24	Spc24	Spc24	67629	SPC24, NDC80 kinetochore complex component, homolog (S. cerevisiae)	chr9:21559885-21564730	HFD_Non	10hr_PBS_Non	OK	1.35228	1.63323	0.27233	0.783402	0.2322	0.763268	1.2077568204607	0.827981	NO
Fhl2	Fhl2	Fhl2	14200	four and a half LIM domains 2	chr1:43179918-43220806	HFD_Non	10hr_PBS_Non	OK	5.76538	6.96314	0.272323	1.1671	0.0824	0.571841	1.20775096040227	0.827985	NO
Mtmr12	Mtmr12	Mtmr12	268783	myotubularin related protein 12	chr15:12134848-12201995	HFD_Non	10hr_PBS_Non	OK	4.80097	5.79837	0.272321	1.2385	0.03925	0.437647	1.20774928610509	0.827986	NO
Mrc2	Mrc2	Mrc2	17534	mannose receptor, C type 2	chr11:105153959-105212459	HFD_Non	10hr_PBS_Non	OK	0.4107	0.495991	0.27223	0.787642	0.1839	0.7207	1.20767310803849	0.828039	NO
Traf3ip2	Traf3ip2	Traf3ip2	103213	TRAF3 interacting protein 2	chr10:39332739-39375113	HFD_Non	10hr_PBS_Non	OK	1.54144	1.86117	0.271931	0.924409	0.134	0.662599	1.20742284250553	0.82821	NO
C030046E11Rik	C030046E11Rik	C030046E11Rik	226089	RIKEN cDNA C030046E11 gene	chr19:29596771-29680411	HFD_Non	10hr_PBS_Non	OK	5.4962	6.63619	0.27192	1.28382	0.0286	0.386258	1.2074136364015	0.828217	NO
Efhc1	Efhc1	Efhc1	71877	EF-hand domain (C-terminal) containing 1	chr1:20941706-20980922	HFD_Non	10hr_PBS_Non	OK	0.71951	0.868736	0.271903	0.728913	0.2464	0.773097	1.20739940892424	0.828226	NO
Odf2	Odf2	Odf2	18286	outer dense fiber of sperm tails 2	chr2:29745239-29787266	HFD_Non	10hr_PBS_Non	OK	17.1149	20.6617	0.27171	1.23687	0.02725	0.379499	1.20723789696706	0.828337	NO
March7	March7	March7	57438	membrane-associated ring finger (C3HC4) 7	chr2:60047992-60086442	HFD_Non	10hr_PBS_Non	OK	14.6438	17.6786	0.271706	1.35349	0.02535	0.362495	1.20723454979752	0.828339	NO
Sspn	Sspn	Sspn	16651	sarcospan	chr6:145882666-145913745	HFD_Non	10hr_PBS_Non	OK	1.8135	2.18893	0.271448	1.0249	0.08595	0.577159	1.20701867696466	0.828488	NO
Rgs14	Rgs14	Rgs14	51791	regulator of G-protein signaling 14	chr13:55471092-55486048	HFD_Non	10hr_PBS_Non	OK	8.87046	10.7064	0.27139	1.27906	0.04495	0.461145	1.20697015272769	0.828521	NO
Fam13a	Fam13a	Fam13a	58909	family with sequence similarity 13, member A	chr6:58883529-58974496	HFD_Non	10hr_PBS_Non	OK	6.37955	7.69991	0.271388	1.25061	0.0324	0.405746	1.20696847951293	0.828522	NO
Vars2	Vars2	Vars2	68915	valyl-tRNA synthetase 2, mitochondrial (putative)	chr17:35792579-35804537	HFD_Non	10hr_PBS_Non	OK	3.70622	4.47295	0.271278	1.1872	0.0504	0.483988	1.20687645627334	0.828585	NO
Tfrc	Tfrc	Tfrc	22042	transferrin receptor	chr16:32608981-32632880	HFD_Non	10hr_PBS_Non	OK	11.7326	14.159	0.271197	1.35187	0.01845	0.318871	1.20680869819144	0.828632	NO
Ankfn1	Ankfn1	Ankfn1	382543	ankyrin-repeat and fibronectin type III domain containing 1	chr11:89282399-89399869	HFD_Non	10hr_PBS_Non	OK	0.748352	0.903048	0.271086	0.726628	0.2429	0.771521	1.20671585070212	0.828696	NO
Sft2d2	Sft2d2	Sft2d2	108735	SFT2 domain containing 2	chr1:167104471-167124564	HFD_Non	10hr_PBS_Non	OK	3.65633	4.41214	0.271081	1.21698	0.04315	0.453191	1.20671166855092	0.828698	NO
Zfp516	Zfp516	Zfp516	329003	zinc finger protein 516	chr18:83080270-83174706	HFD_Non	10hr_PBS_Non	OK	2.67623	3.2293	0.271018	1.20824	0.03865	0.433879	1.20665897468764	0.828735	NO
Zfp862	Zfp862	Zfp862	58894	zinc finger protein 862	chr6:48454337-48484831	HFD_Non	10hr_PBS_Non	OK	2.22763	2.68766	0.270839	1.12185	0.0575	0.506426	1.20650926975937	0.828837	NO
Lpar2	Lpar2	Lpar2	53978	lysophosphatidic acid receptor 2	chr8:72346463-72355001	HFD_Non	10hr_PBS_Non	OK	0.377235	0.455135	0.270831	0.753819	0.19875	0.738917	1.20650257946993	0.828842	NO
Rarres2	Rarres2	Rarres2	71660	retinoic acid receptor responder (tazarotene induced) 2	chr6:48504797-48522669	HFD_Non	10hr_PBS_Non	OK	8.67747	10.4691	0.270796	0.295191	0.606	0.929132	1.20647330988983	0.828862	NO
Rai1	Rai1	Rai1	19377	retinoic acid induced 1	chr11:59918514-60034106	HFD_Non	10hr_PBS_Non	OK	10.4368	12.5872	0.270275	1.08937	0.06615	0.527904	1.20603769522964	0.829161	NO
Tgm2	Tgm2	Tgm2	21817	transglutaminase 2, C polypeptide	chr2:157942140-157972128	HFD_Non	10hr_PBS_Non	OK	1.60494	1.93546	0.270156	0.965253	0.10915	0.62095	1.20593821989854	0.82923	NO
Atp13a4	Atp13a4	Atp13a4	224079	ATPase type 13A4	chr16:29396123-29544950	HFD_Non	10hr_PBS_Non	OK	2.29424	2.766	0.269784	0.98445	0.0797	0.566467	1.20562730790884	0.829444	NO
Zim1	Zim1	Zim1	22776	zinc finger, imprinted 1	chr7:6628153-6649143	HFD_Non	10hr_PBS_Non	OK	4.28876	5.17023	0.269669	1.13221	0.0586	0.508324	1.20553120886454	0.82951	NO
Acsf2	Acsf2	Acsf2	264895	acyl-CoA synthetase family member 2	chr11:94418415-94463100	HFD_Non	10hr_PBS_Non	OK	4.11083	4.95505	0.269468	1.12958	0.06145	0.516166	1.20536326284189	0.829625	NO
Cyb5rl	Cyb5rl	Cyb5rl	230582	cytochrome b5 reductase-like	chr4:106742772-106757410	HFD_Non	10hr_PBS_Non	OK	2.4185	2.91492	0.269345	0.946395	0.15315	0.688769	1.20526050144242	0.829696	NO
Ppp3ca	Ppp3ca	Ppp3ca	19055	protein phosphatase 3, catalytic subunit, alpha isoform	chr3:136333733-136598743	HFD_Non	10hr_PBS_Non	OK	161.536	194.677	0.269227	1.53797	0.01305	0.274602	1.20516192556943	0.829764	NO
C030046I01Rik	C030046I01Rik	C030046I01Rik	109284	R3H domain containing 4	chr10:79372797-79379675	HFD_Non	10hr_PBS_Non	OK	72.1833	86.9815	0.269043	1.59248	0.015	0.292967	1.20500823012601	0.82987	NO
Ppapdc1b	Ppapdc1b	Ppapdc1b	71910	phosphatidic acid phosphatase type 2 domain containing 1B	chr8:26830519-26835359	HFD_Non	10hr_PBS_Non	OK	9.47053	11.4109	0.268889	1.25336	0.0647	0.524145	1.20487960879014	0.829958	NO
Fgf11	Fgf11	Fgf11	14166	fibroblast growth factor 11	chr11:69611703-69615127	HFD_Non	10hr_PBS_Non	OK	14.1119	17.0027	0.268858	1.411	0.09805	0.601498	1.20485371914228	0.829976	NO
Dclk3	Dclk3	Dclk3	245038	doublecortin-like kinase 3	chr9:111341584-111392115	HFD_Non	10hr_PBS_Non	OK	9.55513	11.5105	0.268598	1.263	0.03425	0.413814	1.20463660205791	0.830126	NO
Foxo1	Foxo1	Foxo1	56458	forkhead box O1	chr3:52072258-52154031	HFD_Non	10hr_PBS_Non	OK	5.34655	6.44032	0.268523	1.29526	0.0328	0.407838	1.20457397940085	0.830169	NO
Accs	Accs	Accs	329470	1-aminocyclopropane-1-carboxylate synthase (non-functional)	chr2:93675609-93689933	HFD_Non	10hr_PBS_Non	OK	2.58736	3.11627	0.268338	0.988568	0.1232	0.642476	1.20441952409848	0.830275	NO
9230114K14Rik	9230114K14Rik	9230114K14Rik	414108	RIKEN cDNA 9230114K14 gene	chr5:52581919-52589223	HFD_Non	10hr_PBS_Non	OK	0.766884	0.923529	0.268149	0.700318	0.25235	0.777808	1.20426174967382	0.830384	NO
Eya1	Eya1	Eya1	14048	eyes absent 1 homolog (Drosophila)	chr1:14159038-14300280	HFD_Non	10hr_PBS_Non	OK	1.04079	1.25336	0.268119	0.902305	0.1348	0.664276	1.20423670801509	0.830402	NO
Rasl11b	Rasl11b	Rasl11b	68939	RAS-like, family 11, member B	chr5:74591350-74595502	HFD_Non	10hr_PBS_Non	OK	8.92962	10.7526	0.268019	1.23352	0.05515	0.501002	1.20415323958003	0.830459	NO
Ccdc73	Ccdc73	Ccdc73	211936	coiled-coil domain containing 73	chr2:104726480-104857184	HFD_Non	10hr_PBS_Non	OK	1.971	2.37334	0.267989	0.371151	0.5163	0.902861	1.20412820017768	0.830476	NO
Klhl14	Klhl14	Klhl14	225266	kelch-like 14	chr18:21708877-21810869	HFD_Non	10hr_PBS_Non	OK	1.55245	1.86916	0.267843	0.961973	0.1021	0.607375	1.20400634918563	0.83056	NO
Actr5	Actr5	Actr5	109275	ARP5 actin-related protein 5	chr2:158450648-158464947	HFD_Non	10hr_PBS_Non	OK	3.72103	4.47948	0.267626	1.00337	0.0874	0.577879	1.20382526467213	0.830685	NO
Cpa4	Cpa4	Cpa4	71791	carboxypeptidase A4	chr6:30518375-30541747	HFD_Non	10hr_PBS_Non	OK	0.526747	0.634105	0.267613	0.641797	0.31395	0.820562	1.20381441715586	0.830693	NO
Mmd2	Mmd2	Mmd2	75104	monocyte to macrophage differentiation-associated 2	chr5:143039434-143084706	HFD_Non	10hr_PBS_Non	OK	34.3345	41.3275	0.267442	1.478	0.02225	0.344851	1.20367173969435	0.830791	NO
Parp4	Parp4	Parp4	328417	poly (ADP-ribose) polymerase family, member 4	chr14:57194455-57278635	HFD_Non	10hr_PBS_Non	OK	0.939735	1.13107	0.267362	0.939141	0.1055	0.615744	1.20360499581108	0.830837	NO
P2rx7	P2rx7	P2rx7	18439	purinergic receptor P2X, ligand-gated ion channel, 7	chr5:123093919-123141441	HFD_Non	10hr_PBS_Non	OK	1.36357	1.64102	0.267205	0.746227	0.17915	0.713728	1.20347402169851	0.830928	NO
Zfp362	Zfp362	Zfp362	230761	zinc finger protein 362	chr4:128450328-128483356	HFD_Non	10hr_PBS_Non	OK	9.85314	11.8574	0.267132	1.29149	0.0352	0.418053	1.20341312776151	0.83097	NO
Ahnak	Ahnak	Ahnak	66395	AHNAK nucleoprotein (desmoyokin)	chr19:9063773-9151409	HFD_Non	10hr_PBS_Non	OK	0.601595	0.723932	0.267061	0.290172	0.5691	0.917562	1.20335390510722	0.831011	NO
Atp6v1c2	Atp6v1c2	Atp6v1c2	68775	ATPase, H+ transporting, lysosomal V1 subunit C2	chr12:17273400-17331536	HFD_Non	10hr_PBS_Non	OK	1.69014	2.03383	0.267061	0.26308	0.6386	0.937709	1.20335390510722	0.831011	NO
Alas2	Alas2	Alas2	11656	aminolevulinic acid synthase 2, erythroid	chrX:146981959-147005165	HFD_Non	10hr_PBS_Non	OK	0.863259	1.03877	0.267012	0.640131	0.24745	0.774526	1.20331303483433	0.831039	NO
Cxcl14	Cxcl14	Cxcl14	57266	chemokine (C-X-C motif) ligand 14	chr13:56390005-56397912	HFD_Non	10hr_PBS_Non	OK	18.8992	22.7411	0.266973	1.40822	0.03505	0.41778	1.20328050642553	0.831061	NO
Gli2	Gli2	Gli2	14633	GLI-Kruppel family member GLI2	chr1:120730637-120950196	HFD_Non	10hr_PBS_Non	OK	0.551826	0.663898	0.266748	0.843992	0.1606	0.695826	1.20309285969808	0.831191	NO
Usp53	Usp53	Usp53	99526	ubiquitin specific peptidase 53	chr3:122636518-122687365	HFD_Non	10hr_PBS_Non	OK	2.94747	3.5459	0.266675	1.06659	0.0647	0.524145	1.20303198504729	0.831233	NO
Aim2	Aim2	Aim2	383619	absent in melanoma 2	chr1:175350734-175396167	HFD_Non	10hr_PBS_Non	OK	1.37474	1.65358	0.266436	0.845863	0.16535	0.702019	1.20283270465773	0.831371	NO
Zfp618	Zfp618	Zfp618	72701	zinc finger protein 618	chr4:62626607-62795064	HFD_Non	10hr_PBS_Non	OK	1.19277	1.43458	0.266313	0.846678	0.1737	0.710704	1.20273015899712	0.831442	NO
Grik5	Grik5	Grik5	14809	glutamate receptor, ionotropic, kainate 5 (gamma 2)	chr7:25794869-25857388	HFD_Non	10hr_PBS_Non	OK	32.0298	38.5167	0.266068	1.53355	0.01635	0.30321	1.20252592742944	0.831583	NO
Pafah2	Pafah2	Pafah2	100163	platelet-activating factor acetylhydrolase 2	chr4:133952274-133983327	HFD_Non	10hr_PBS_Non	OK	2.44074	2.93453	0.265812	1.02341	0.09095	0.586819	1.2023125633315	0.83173	NO
Med25	Med25	Med25	75613	mediator of RNA polymerase II transcription, subunit 25 homolog (yeast)	chr7:52134755-52147736	HFD_Non	10hr_PBS_Non	OK	25.0805	30.1537	0.265771	1.44284	0.0245	0.35925	1.20227839525491	0.831754	NO
Gm5595	Gm5595	Gm5595	434179	predicted gene 5595	chr7:49915477-49948088	HFD_Non	10hr_PBS_Non	OK	1.62507	1.95378	0.265767	0.914721	0.12945	0.653781	1.20227506183601	0.831756	NO
Ripply2	Ripply2	Ripply2	382089	ripply2 homolog (zebrafish)	chr9:86910371-86914751	HFD_Non	10hr_PBS_Non	OK	8.85072	10.6395	0.265562	1.30665	0.18795	0.725136	1.20210423649131	0.831875	NO
4930451C15Rik	4930451C15Rik	4930451C15Rik	74685	RIKEN cDNA 4930451C15 gene	chr16:17544557-17561340	HFD_Non	10hr_PBS_Non	OK	0.671163	0.806797	0.265542	0.625489	0.2517	0.777808	1.20208757190357	0.831886	NO
Dnmbp	Dnmbp	Dnmbp	71972	dynamin binding protein	chr19:43922456-43986882	HFD_Non	10hr_PBS_Non	OK	1.49737	1.79967	0.265301	0.983143	0.09295	0.592299	1.20188678178457	0.832025	NO
6820431F20Rik	6820431F20Rik	6820431F20Rik	547150	cadherin 11 pseudogene	chr8:19981359-20020392	HFD_Non	10hr_PBS_Non	OK	4.24468	5.10116	0.265168	1.16699	0.0454	0.46247	1.20177598666193	0.832102	NO
Mysm1	Mysm1	Mysm1	320713	myb-like, SWIRM and MPN domains 1	chr4:94608731-94645791	HFD_Non	10hr_PBS_Non	OK	4.03879	4.85341	0.265076	1.20792	0.0365	0.4236	1.20169935240283	0.832155	NO
Ncapd3	Ncapd3	Ncapd3	78658	non-SMC condensin II complex, subunit D3	chr9:26837759-26902900	HFD_Non	10hr_PBS_Non	OK	5.20683	6.25658	0.26497	1.22696	0.03845	0.432983	1.20161106246745	0.832216	NO
Nfrkb	Nfrkb	Nfrkb	235134	nuclear factor related to kappa B binding protein	chr9:31193776-31228918	HFD_Non	10hr_PBS_Non	OK	5.33968	6.41525	0.264753	1.23086	0.0386	0.433656	1.20143033820897	0.832341	NO
Usp42	Usp42	Usp42	76800	ubiquitin specific peptidase 42	chr5:144471194-144493149	HFD_Non	10hr_PBS_Non	OK	4.15685	4.99386	0.264664	1.19171	0.0432	0.453191	1.20135622413846	0.832393	NO
Nphp4	Nphp4	Nphp4	260305	nephronophthisis 4 (juvenile) homolog (human)	chr4:151852250-151937293	HFD_Non	10hr_PBS_Non	OK	2.22921	2.67805	0.264651	1.08132	0.0714	0.546158	1.20134539887039	0.8324	NO
Spnb1	Spnb1	Spnb1	20741	spectrin beta, erythrocytic	chr12:77681474-77811534	HFD_Non	10hr_PBS_Non	OK	6.97899	8.38366	0.264562	1.33578	0.0203	0.330253	1.20127129003964	0.832451	NO
Pcnxl3	Pcnxl3	Pcnxl3	104401	pecanex-like 3 (Drosophila)	chr19:5664634-5688908	HFD_Non	10hr_PBS_Non	OK	4.7232	5.67345	0.264462	1.29763	0.0345	0.415441	1.20118802714456	0.832509	NO
Zfp341	Zfp341	Zfp341	228807	zinc finger protein 341	chr2:154439103-154472553	HFD_Non	10hr_PBS_Non	OK	2.60496	3.12895	0.264419	1.03144	0.09525	0.595945	1.20115222587404	0.832534	NO
Mir212	Mir212	Mir212	387208	microRNA 212	chr11:74986889-74986980	HFD_Non	10hr_PBS_Non	OK	41.5928	49.9566	0.264343	8.49463	0.8158	0.971546	1.20108895181948	0.832578	NO
Tmem120b	Tmem120b	Tmem120b	330189	transmembrane protein 120B	chr5:123526283-123567454	HFD_Non	10hr_PBS_Non	OK	2.59389	3.11528	0.264242	0.972478	0.14365	0.67767	1.20100486908927	0.832636	NO
Slc25a36	Slc25a36	Slc25a36	192287	solute carrier family 25, member 36	chr9:96977429-97011460	HFD_Non	10hr_PBS_Non	OK	20.3264	24.4099	0.264109	1.37824	0.02315	0.352732	1.20089415526515	0.832713	NO
Zfp36l1	Zfp36l1	Zfp36l1	12192	zinc finger protein 36, C3H type-like 1	chr12:81208746-81214000	HFD_Non	10hr_PBS_Non	OK	8.88226	10.6653	0.263933	1.27401	0.04245	0.450902	1.20074766243493	0.832814	NO
Trim39	Trim39	Trim39	79263	tripartite motif-containing 39	chr17:36395817-36408949	HFD_Non	10hr_PBS_Non	OK	11.7296	14.0837	0.263872	1.20603	0.03265	0.407461	1.20069689352197	0.83285	NO
Meis1	Meis1	Meis1	17268	Meis homeobox 1	chr11:18780430-18918972	HFD_Non	10hr_PBS_Non	OK	2.17564	2.61213	0.263791	0.952892	0.0999	0.605062	1.20062948238141	0.832896	NO
Cmtm3	Cmtm3	Cmtm3	68119	CKLF-like MARVEL transmembrane domain containing 3	chr8:106864493-106871572	HFD_Non	10hr_PBS_Non	OK	3.94651	4.73815	0.263747	1.02986	0.1164	0.636377	1.2005928655704	0.832922	NO
A330035P11Rik	A330035P11Rik	A330035P11Rik	319727	RIKEN cDNA A330035P11 gene	chr14:122497160-122506196	HFD_Non	10hr_PBS_Non	OK	0.412647	0.495417	0.263735	0.623215	0.31545	0.821611	1.20058287936122	0.832929	NO
Notch2	Notch2	Notch2	18129	notch 2	chr3:97817460-97954290	HFD_Non	10hr_PBS_Non	OK	0.726767	0.872519	0.263693	0.974816	0.0953	0.595945	1.20054792828318	0.832953	NO
Soat2	Soat2	Soat2	223920	sterol O-acyltransferase 2	chr15:101981005-101993867	HFD_Non	10hr_PBS_Non	OK	0.541446	0.649994	0.263608	0.647806	0.318	0.824398	1.20047719707187	0.833002	NO
Cnga4	Cnga4	Cnga4	233649	cyclic nucleotide gated channel alpha 4	chr7:112553081-112557252	HFD_Non	10hr_PBS_Non	OK	0.505391	0.606608	0.263366	0.657847	0.2933	0.808651	1.20027584397294	0.833142	NO
Jag2	Jag2	Jag2	16450	jagged 2	chr12:114146800-114167706	HFD_Non	10hr_PBS_Non	OK	6.65553	7.98822	0.263321	1.28283	0.03935	0.437647	1.20023840600505	0.833168	NO
4930526I15Rik	4930526I15Rik	4930526I15Rik	75135	RIKEN cDNA 4930526I15 gene	chr9_random:46928-56293	HFD_Non	10hr_PBS_Non	OK	8.98566	10.7846	0.263273	0.49617	0.42455	0.874586	1.20019847345973	0.833196	NO
Adamts19	Adamts19	Adamts19	240322	a disintegrin-like and metallopeptidase (reprolysin type) with thrombospondin type 1 motif, 19	chr18:58996417-59213332	HFD_Non	10hr_PBS_Non	OK	0.893896	1.07284	0.263255	0.844132	0.1608	0.695826	1.20018349909776	0.833206	NO
Ccl5	Ccl5	Ccl5	20304	chemokine (C-C motif) ligand 5	chr11:83339280-83344020	HFD_Non	10hr_PBS_Non	OK	0.564216	0.677105	0.263132	0.444377	0.6477	0.939461	1.20008117929112	0.833277	NO
Gldc	Gldc	Gldc	104174	glycine decarboxylase	chr19:30172936-30249908	HFD_Non	10hr_PBS_Non	OK	1.25117	1.50129	0.262934	0.901427	0.1447	0.678941	1.19991648768137	0.833391	NO
Scube3	Scube3	Scube3	268935	signal peptide, CUB domain, EGF-like 3	chr17:28279470-28308290	HFD_Non	10hr_PBS_Non	OK	0.970948	1.16504	0.262908	0.812653	0.19015	0.728748	1.19989486318924	0.833406	NO
Cdh23	Cdh23	Cdh23	22295	cadherin 23 (otocadherin)	chr10:59766021-60159238	HFD_Non	10hr_PBS_Non	OK	0.353313	0.423937	0.262904	0.542787	0.3648	0.843029	1.19989153637888	0.833409	NO
Fam163b	Fam163b	Fam163b	109349	family with sequence similarity 163, member B	chr2:26965898-26997997	HFD_Non	10hr_PBS_Non	OK	21.0031	25.2011	0.262882	1.43062	0.0238	0.355496	1.19987323908681	0.833421	NO
Il15ra	Il15ra	Il15ra	16169	interleukin 15 receptor, alpha chain	chr2:11627162-11655589	HFD_Non	10hr_PBS_Non	OK	2.81511	3.37733	0.262693	0.777179	0.1597	0.695826	1.19971606020837	0.833531	NO
Catsper2	Catsper2	Catsper2	212670	cation channel, sperm associated 2	chr2:121220090-121239528	HFD_Non	10hr_PBS_Non	OK	1.22208	1.46597	0.262516	0.828412	0.20075	0.740044	1.19956887961172	0.833633	NO
Ksr2	Ksr2	Ksr2	333050	kinase suppressor of ras 2	chr5:117864008-118213330	HFD_Non	10hr_PBS_Non	OK	2.19547	2.6334	0.262395	0.882311	0.1191	0.638977	1.19946827501847	0.833703	NO
Athl1	Athl1	Athl1	212974	ATH1, acid trehalase-like 1 (yeast)	chr7:148127479-148133557	HFD_Non	10hr_PBS_Non	OK	1.2597	1.51096	0.262392	0.852818	0.16525	0.702008	1.19946578079691	0.833704	NO
Cenpk	Cenpk	Cenpk	60411	centromere protein K	chr13:105019034-105039697	HFD_Non	10hr_PBS_Non	OK	0.441564	0.529553	0.262152	0.407655	0.43705	0.880676	1.19926625987526	0.833843	NO
Camk4	Camk4	Camk4	12326	calcium/calmodulin-dependent protein kinase IV	chr18:33098694-33355421	HFD_Non	10hr_PBS_Non	OK	9.24655	11.0891	0.26215	1.31862	0.01905	0.321711	1.19926459734036	0.833844	NO
Hs6st3	Hs6st3	Hs6st3	50787	heparan sulfate 6-O-sulfotransferase 3	chr14:119537486-120269037	HFD_Non	10hr_PBS_Non	OK	3.23812	3.88323	0.262103	0.992407	0.1338	0.662292	1.19922552843365	0.833872	NO
Hivep3	Hivep3	Hivep3	16656	human immunodeficiency virus type I enhancer binding protein 3	chr4:119487282-119808016	HFD_Non	10hr_PBS_Non	OK	2.93561	3.52039	0.262077	1.18009	0.0409	0.445603	1.19920391639376	0.833887	NO
Efcab6	Efcab6	Efcab6	77627	EF-hand calcium binding domain 6	chr15:83697141-83895779	HFD_Non	10hr_PBS_Non	OK	0.532616	0.638655	0.261943	0.553741	0.3211	0.82486	1.19909253744135	0.833964	NO
BC021891	BC021891	BC021891	234878	cDNA sequence BC021891	chr8:128434349-128471339	HFD_Non	10hr_PBS_Non	OK	0.723679	0.867746	0.261922	0.858802	0.14995	0.685065	1.19907508346854	0.833976	NO
1700028P14Rik	1700028P14Rik	1700028P14Rik	67483	RIKEN cDNA 1700028P14 gene	chr19:23633249-23727302	HFD_Non	10hr_PBS_Non	OK	1.21497	1.45664	0.261718	0.689518	0.35645	0.838564	1.19890554381072	0.834094	NO
Lamb1	Lamb1	Lamb1	16777	laminin B1	chr12:31950158-32014504	HFD_Non	10hr_PBS_Non	OK	2.02698	2.42991	0.261575	1.05178	0.07095	0.543975	1.19878671412638	0.834177	NO
Clcn5	Clcn5	Clcn5	12728	chloride channel 5	chrX:6735944-6765840	HFD_Non	10hr_PBS_Non	OK	1.90628	2.28477	0.261289	0.974402	0.11265	0.627168	1.19854909009001	0.834342	NO
Sh2b3	Sh2b3	Sh2b3	16923	SH2B adaptor protein 3	chr5:122267223-122286810	HFD_Non	10hr_PBS_Non	OK	5.77606	6.92187	0.261075	1.19011	0.06635	0.527904	1.19837131829766	0.834466	NO
Mybl1	Mybl1	Mybl1	17864	myeloblastosis oncogene-like 1	chr1:9658915-9690290	HFD_Non	10hr_PBS_Non	OK	1.27412	1.52653	0.260757	0.866324	0.1483	0.68425	1.19810720143838	0.83465	NO
Setd1a	Setd1a	Setd1a	233904	SET domain containing 1A	chr7:134920902-134943633	HFD_Non	10hr_PBS_Non	OK	10.9985	13.1772	0.260736	1.34358	0.02505	0.361786	1.19808976180811	0.834662	NO
Slc25a16	Slc25a16	Slc25a16	73132	solute carrier family 25 (mitochondrial carrier, Graves disease autoantigen), member 16	chr10:62383380-62409242	HFD_Non	10hr_PBS_Non	OK	15.6252	18.7134	0.260194	1.36605	0.03265	0.407461	1.19763974106967	0.834976	NO
D430019H16Rik	D430019H16Rik	D430019H16Rik	268595	RIKEN cDNA D430019H16 gene	chr12:106692185-106726651	HFD_Non	10hr_PBS_Non	OK	20.2992	24.3108	0.260177	1.37677	0.05695	0.506426	1.19762562876245	0.834985	NO
Tbc1d4	Tbc1d4	Tbc1d4	210789	TBC1 domain family, member 4	chr14:101841576-102008408	HFD_Non	10hr_PBS_Non	OK	1.7611	2.10908	0.260139	1.04253	0.0753	0.557641	1.19759408420642	0.835007	NO
Fcho2	Fcho2	Fcho2	218503	FCH domain only 2	chr13:99493360-99585404	HFD_Non	10hr_PBS_Non	OK	6.4127	7.67927	0.260037	1.22247	0.0385	0.433208	1.1975094160853	0.835067	NO
Ern1	Ern1	Ern1	78943	endoplasmic reticulum (ER) to nucleus signalling 1	chr11:106258933-106349110	HFD_Non	10hr_PBS_Non	OK	1.15512	1.38318	0.259937	0.873989	0.1455	0.680921	1.19742641393442	0.835124	NO
Vrk1	Vrk1	Vrk1	22367	vaccinia related kinase 1	chr12:107248472-107315620	HFD_Non	10hr_PBS_Non	OK	4.16163	4.98236	0.25968	1.05436	0.06095	0.513762	1.19721312479764	0.835273	NO
Pip5kl1	Pip5kl1	Pip5kl1	227733	phosphatidylinositol-4-phosphate 5-kinase-like 1	chr2:32431338-32439299	HFD_Non	10hr_PBS_Non	OK	3.75505	4.4955	0.259647	1.0027	0.14015	0.672605	1.19718574022907	0.835292	NO
9230105E10Rik	9230105E10Rik	9230105E10Rik	319236	tripartite motif-containing 12C	chr7:111487267-111501872	HFD_Non	10hr_PBS_Non	OK	0.582946	0.697859	0.259574	0.68893	0.23005	0.761235	1.19712516446945	0.835335	NO
Htr1f	Htr1f	Htr1f	15557	5-hydroxytryptamine (serotonin) receptor 1F	chr16:64924554-65105610	HFD_Non	10hr_PBS_Non	OK	0.342297	0.409761	0.259533	0.567366	0.3607	0.841029	1.19709114381163	0.835358	NO
Pik3cg	Pik3cg	Pik3cg	30955	phosphoinositide-3-kinase, catalytic, gamma polypeptide	chr12:32858261-32893514	HFD_Non	10hr_PBS_Non	OK	0.340734	0.407846	0.259378	0.700816	0.2137	0.751005	1.19696253786589	0.835448	NO
Nxnl2	Nxnl2	Nxnl2	75124	nucleoredoxin-like 2	chr13:51266393-51270556	HFD_Non	10hr_PBS_Non	OK	0.579321	0.693412	0.259351	0.57372	0.42865	0.877014	1.19694013695288	0.835464	NO
Wasf1	Wasf1	Wasf1	83767	WAS protein family, member 1	chr10:40603339-40658375	HFD_Non	10hr_PBS_Non	OK	47.4336	56.7691	0.259198	1.45377	0.0196	0.325477	1.19681320636437	0.835552	NO
Tgfa	Tgfa	Tgfa	21802	transforming growth factor alpha	chr6:86145244-86225443	HFD_Non	10hr_PBS_Non	OK	8.6795	10.3869	0.259082	1.25418	0.0342	0.413814	1.19671698037979	0.835619	NO
2010106G01Rik	2010106G01Rik	2010106G01Rik	66552	signal peptide peptidase like 2A	chr2:126716130-126758971	HFD_Non	10hr_PBS_Non	OK	4.73865	5.67081	0.259078	1.19271	0.0412	0.446509	1.19671366238038	0.835622	NO
Dll1	Dll1	Dll1	13388	delta-like 1 (Drosophila)	chr17:15504317-15512787	HFD_Non	10hr_PBS_Non	OK	2.0169	2.41354	0.259015	0.975199	0.1097	0.620963	1.19666140510322	0.835658	NO
Was	Was	Was	22376	Wiskott-Aldrich syndrome homolog (human)	chrX:7658591-7667617	HFD_Non	10hr_PBS_Non	OK	0.517399	0.619145	0.259	0.618037	0.32315	0.82486	1.19664896323071	0.835667	NO
Slc1a2	Slc1a2	Slc1a2	20511	solute carrier family 1 (glial high affinity glutamate transporter), member 2	chr2:102498839-102630941	HFD_Non	10hr_PBS_Non	OK	23.2449	27.8153	0.258966	1.32024	0.02085	0.335041	1.19662076213195	0.835687	NO
Tssk6	Tssk6	Tssk6	83984	testis-specific serine kinase 6	chr8:72418080-72427417	HFD_Non	10hr_PBS_Non	OK	1.71562	2.05274	0.258819	0.15202	0.8144	0.970847	1.19649884150027	0.835772	NO
Zfp551	Zfp551	Zfp551	619331	zinc fingr protein 551	chr7:13000496-13007840	HFD_Non	10hr_PBS_Non	OK	1.91172	2.28737	0.258819	0.877216	0.15345	0.689473	1.19649884150027	0.835772	NO
Usp48	Usp48	Usp48	170707	ubiquitin specific peptidase 48	chr4:137150103-137214452	HFD_Non	10hr_PBS_Non	OK	14.3962	17.2241	0.25874	1.31822	0.02305	0.351952	1.19643332466001	0.835818	NO
Ptar1	Ptar1	Ptar1	72351	protein prenyltransferase alpha subunit repeat containing 1	chr19:23761889-23795619	HFD_Non	10hr_PBS_Non	OK	1.55583	1.86143	0.258724	0.832966	0.1953	0.734426	1.19642005586341	0.835827	NO
Gabpb2	Gabpb2	Gabpb2	213054	GA repeat binding protein, beta 2	chr3:94985689-95021864	HFD_Non	10hr_PBS_Non	OK	2.2368	2.67613	0.258711	1.08334	0.05225	0.491921	1.19640927507454	0.835834	NO
Ccl9	Ccl9	Ccl9	20308	chemokine (C-C motif) ligand 9	chr11:83386418-83392138	HFD_Non	10hr_PBS_Non	OK	0.594053	0.710699	0.258648	0.703864	0.26205	0.784626	1.19635703108915	0.835871	NO
Tmem209	Tmem209	Tmem209	72649	transmembrane protein 209	chr6:30431232-30459706	HFD_Non	10hr_PBS_Non	OK	5.32592	6.3706	0.258401	1.15149	0.05965	0.510567	1.19615222350068	0.836014	NO
Prodh	Prodh	Prodh	19125	proline dehydrogenase	chr16:18071818-18089283	HFD_Non	10hr_PBS_Non	OK	5.79324	6.92912	0.258303	1.12863	0.0741	0.553095	1.19607097352526	0.836071	NO
Chuk	Chuk	Chuk	12675	conserved helix-loop-helix ubiquitous kinase	chr19:44147823-44181967	HFD_Non	10hr_PBS_Non	OK	9.50831	11.3717	0.258187	1.16164	0.04055	0.443676	1.19597480721757	0.836138	NO
Zdhhc23	Zdhhc23	Zdhhc23	332175	zinc finger, DHHC domain containing 23	chr16:43969258-43979163	HFD_Non	10hr_PBS_Non	OK	1.22136	1.46056	0.258037	0.725732	0.29475	0.809347	1.19585046569686	0.836225	NO
Zfp316	Zfp316	Zfp316	54201	zinc finger protein 316	chr5:144011373-144031701	HFD_Non	10hr_PBS_Non	OK	4.65719	5.56863	0.257862	1.26896	0.03815	0.431855	1.19570541692803	0.836326	NO
Dscaml1	Dscaml1	Dscaml1	114873	Down syndrome cell adhesion molecule like 1	chr9:45238375-45561796	HFD_Non	10hr_PBS_Non	OK	3.49895	4.18366	0.257841	1.17891	0.04725	0.4668	1.1956880122581	0.836339	NO
Pan3	Pan3	Pan3	72587	PAN3 polyA specific ribonuclease subunit homolog (S. cerevisiae)	chr5:148242155-148360077	HFD_Non	10hr_PBS_Non	OK	7.16904	8.57102	0.257686	1.24896	0.041	0.445682	1.19555955705364	0.836428	NO
Crebbp	Crebbp	Crebbp	12914	CREB binding protein	chr16:4084047-4213404	HFD_Non	10hr_PBS_Non	OK	4.23764	5.06556	0.25746	1.17818	0.039	0.436788	1.19537228580779	0.836559	NO
9230115E21Rik	9230115E21Rik	9230115E21Rik	408028	Arhgap20 opposite strand transcript	chr9:51573456-51683990	HFD_Non	10hr_PBS_Non	OK	0.493545	0.589909	0.25731	0.12405	0.83505	0.973878	1.19524800692922	0.836646	NO
Kl	Kl	Kl	16591	klotho	chr5:151755181-151796392	HFD_Non	10hr_PBS_Non	OK	1.0585	1.26516	0.2573	0.917013	0.138	0.669984	1.19523972213008	0.836652	NO
Ezh2	Ezh2	Ezh2	14056	enhancer of zeste homolog 2 (Drosophila)	chr6:47480272-47545029	HFD_Non	10hr_PBS_Non	OK	1.49024	1.78109	0.257213	0.781376	0.1598	0.695826	1.19516764680052	0.836703	NO
1110020A21Rik	1110020A21Rik	1110020A21Rik	68531	RIKEN cDNA 1110020A21 gene	chr17:85316521-85423332	HFD_Non	10hr_PBS_Non	OK	1.86324	2.22681	0.257159	0.144349	0.85875	0.976254	1.19512291257516	0.836734	NO
Zbtb25	Zbtb25	Zbtb25	109929	zinc finger and BTB domain containing 25	chr12:77449886-77470547	HFD_Non	10hr_PBS_Non	OK	7.66161	9.1557	0.257022	0.996729	0.07925	0.563825	1.19500942770098	0.836813	NO
Efna1	Efna1	Efna1	13636	ephrin A1	chr3:89075651-89084873	HFD_Non	10hr_PBS_Non	OK	1.18108	1.41139	0.257002	0.625321	0.2727	0.793302	1.1949928614675	0.836825	NO
Nwd1	Nwd1	Nwd1	319555	NACHT and WD repeat domain containing 1	chr8:75170609-75238645	HFD_Non	10hr_PBS_Non	OK	4.20411	5.02388	0.257	1.19466	0.03905	0.437008	1.19499120485678	0.836826	NO
Thnsl2	Thnsl2	Thnsl2	232078	threonine synthase-like 2 (bacterial)	chr6:71078391-71094370	HFD_Non	10hr_PBS_Non	OK	4.38667	5.24168	0.256901	0.902811	0.10705	0.618733	1.19490920549662	0.836884	NO
Slc36a4	Slc36a4	Slc36a4	234967	solute carrier family 36 (proton/amino acid symporter), member 4	chr9:15514212-15543233	HFD_Non	10hr_PBS_Non	OK	13.7501	16.4297	0.256863	1.2844	0.04735	0.466828	1.19487773248913	0.836906	NO
4833420G17Rik	4833420G17Rik	4833420G17Rik	67392	RIKEN cDNA 4833420G17 gene	chr13:120251565-120274924	HFD_Non	10hr_PBS_Non	OK	6.55925	7.83735	0.256834	1.03909	0.06545	0.527037	1.19485371417272	0.836923	NO
Rtl1	Rtl1	Rtl1	353326	retrotransposon-like 1	chr12:110828378-110833613	HFD_Non	10hr_PBS_Non	OK	1.49741	1.78901	0.256695	0.537082	0.36515	0.843029	1.1947385986002	0.837003	NO
Repin1	Repin1	Repin1	58887	replication initiator 1	chr6:48543881-48549081	HFD_Non	10hr_PBS_Non	OK	16.8481	20.1282	0.256634	1.27507	0.0322	0.404648	1.19468808375698	0.837039	NO
Igf2bp3	Igf2bp3	Igf2bp3	140488	insulin-like growth factor 2 mRNA binding protein 3	chr6:49035216-49164953	HFD_Non	10hr_PBS_Non	OK	0.603402	0.720853	0.256586	0.749004	0.20925	0.748007	1.19464833587372	0.837066	NO
Sirt7	Sirt7	Sirt7	209011	sirtuin 7	chr11:120479685-120486316	HFD_Non	10hr_PBS_Non	OK	8.67019	10.3574	0.256522	1.17907	0.071	0.544069	1.19459534075315	0.837104	NO
Tigit	Tigit	Tigit	100043314	T cell immunoreceptor with Ig and ITIM domains	chr16:43648973-43664297	HFD_Non	10hr_PBS_Non	OK	0.89723	1.07168	0.256326	0.619892	0.38825	0.853842	1.19443305782012	0.837217	NO
Tbxas1	Tbxas1	Tbxas1	21391	thromboxane A synthase 1, platelet	chr6:38868984-39034578	HFD_Non	10hr_PBS_Non	OK	0.431805	0.515757	0.256311	0.56453	0.375	0.850164	1.19442063911609	0.837226	NO
N4bp2	N4bp2	N4bp2	333789	NEDD4 binding protein 2	chr5:66154759-66218023	HFD_Non	10hr_PBS_Non	OK	1.82798	2.18335	0.256291	0.98011	0.0892	0.582305	1.19440408104489	0.837238	NO
Zfp467	Zfp467	Zfp467	68910	zinc finger protein 467	chr6:48377690-48395824	HFD_Non	10hr_PBS_Non	OK	20.7833	24.8187	0.256004	0.967744	0.10195	0.607234	1.19416649800256	0.837404	NO
Thbd	Thbd	Thbd	21824	thrombomodulin	chr2:148230206-148233924	HFD_Non	10hr_PBS_Non	OK	0.754391	0.900848	0.255971	0.781832	0.20175	0.741187	1.1941391831213	0.837423	NO
Zfp101	Zfp101	Zfp101	22643	zinc finger protein 101	chr17:33517123-33531582	HFD_Non	10hr_PBS_Non	OK	3.34064	3.98892	0.255877	1.00103	0.09745	0.600275	1.19406138052043	0.837478	NO
Ttc18	Ttc18	Ttc18	76670	tetratricopeptide repeat domain 18	chr14:21213411-21271447	HFD_Non	10hr_PBS_Non	OK	0.32595	0.389181	0.255789	0.563892	0.31155	0.818227	1.19398854863713	0.837529	NO
Tiam2	Tiam2	Tiam2	24001	T cell lymphoma invasion and metastasis 2	chr17:3326572-3557713	HFD_Non	10hr_PBS_Non	OK	1.8908	2.25681	0.255284	0.753932	0.1966	0.735477	1.1935706788298	0.837822	NO
2310030G06Rik	2310030G06Rik	2310030G06Rik	66952	RIKEN cDNA 2310030G06 gene	chr9:50547795-50554626	HFD_Non	10hr_PBS_Non	OK	2.76108	3.29547	0.255248	0.886679	0.20115	0.740919	1.19354089567596	0.837843	NO
Lck	Lck	Lck	16818	lymphocyte protein tyrosine kinase	chr4:129225587-129250885	HFD_Non	10hr_PBS_Non	OK	1.59447	1.90295	0.255161	0.753669	0.1797	0.714931	1.19346892278902	0.837894	NO
Rhbdf1	Rhbdf1	Rhbdf1	13650	rhomboid family 1 (Drosophila)	chr11:32109584-32122293	HFD_Non	10hr_PBS_Non	OK	1.6052	1.91552	0.254981	0.918113	0.15835	0.6946	1.1933200271464	0.837998	NO
Plekhg3	Plekhg3	Plekhg3	263406	pleckstrin homology domain containing, family G (with RhoGef domain) member 3	chr12:77634546-77680026	HFD_Non	10hr_PBS_Non	OK	4.88103	5.82451	0.254952	1.16607	0.0486	0.473965	1.19329604014153	0.838015	NO
Nfix	Nfix	Nfix	18032	nuclear factor I/X	chr8:87231497-87324239	HFD_Non	10hr_PBS_Non	OK	13.2929	15.8623	0.254948	1.17822	0.0434	0.454628	1.19329273162697	0.838017	NO
Susd3	Susd3	Susd3	66329	sushi domain containing 3	chr13:49326201-49343532	HFD_Non	10hr_PBS_Non	OK	0.594121	0.708815	0.254653	0.540872	0.42305	0.874095	1.19304875396162	0.838189	NO
Ebf2	Ebf2	Ebf2	13592	early B cell factor 2	chr14:67852128-68048604	HFD_Non	10hr_PBS_Non	OK	0.906494	1.08136	0.254473	0.811778	0.16375	0.699139	1.19289991073872	0.838293	NO
Fmod	Fmod	Fmod	14264	fibromodulin	chr1:135934091-135944854	HFD_Non	10hr_PBS_Non	OK	2.30643	2.75114	0.254371	0.943961	0.1217	0.639776	1.19281557448868	0.838353	NO
Bcl2l15	Bcl2l15	Bcl2l15	229672	BCLl2-like 15	chr3:103636618-103658541	HFD_Non	10hr_PBS_Non	OK	0.353499	0.421646	0.254329	0.343105	0.4835	0.893942	1.19278084953054	0.838377	NO
Man2a2	Man2a2	Man2a2	140481	mannosidase 2, alpha 2	chr7:87505335-87516012	HFD_Non	10hr_PBS_Non	OK	10.3929	12.3953	0.254197	1.2726	0.03875	0.434663	1.19267172052888	0.838454	NO
Fubp3	Fubp3	Fubp3	320267	far upstream element (FUSE) binding protein 3	chr2:31428244-31473039	HFD_Non	10hr_PBS_Non	OK	7.99976	9.54025	0.254071	1.21093	0.04475	0.460733	1.19256756125031	0.838527	NO
Usp49	Usp49	Usp49	224836	ubiquitin specific peptidase 49	chr17:47767638-47821016	HFD_Non	10hr_PBS_Non	OK	3.49404	4.1668	0.254043	1.1209	0.0571	0.506426	1.19254441597932	0.838543	NO
Gpr146	Gpr146	Gpr146	80290	G protein-coupled receptor 146	chr5:139835692-139936488	HFD_Non	10hr_PBS_Non	OK	2.08505	2.4865	0.254032	0.698855	0.24805	0.774686	1.19253532331719	0.83855	NO
Zfp879	Zfp879	Zfp879	214779	zinc finger protein 879	chr11:50645536-50655054	HFD_Non	10hr_PBS_Non	OK	1.27153	1.51624	0.253931	0.798973	0.198	0.737651	1.19245183938728	0.838608	NO
Mau2	Mau2	Mau2	74549	MAU2 chromatid cohesion factor homolog (C. elegans)	chr8:72540021-72566633	HFD_Non	10hr_PBS_Non	OK	12.3026	14.6701	0.253917	1.23247	0.02935	0.389496	1.1924402678186	0.838616	NO
Slc16a9	Slc16a9	Slc16a9	66859	solute carrier family 16 (monocarboxylic acid transporters), member 9	chr10:69708023-69748699	HFD_Non	10hr_PBS_Non	OK	0.550805	0.656795	0.253902	0.714376	0.2455	0.773009	1.19242786983391	0.838625	NO
Spg11	Spg11	Spg11	214585	spastic paraplegia 11	chr2:121854358-121944122	HFD_Non	10hr_PBS_Non	OK	3.53973	4.22075	0.25386	0.619725	0.27345	0.793302	1.19239315616254	0.83865	NO
Setdb2	Setdb2	Setdb2	239122	SET domain, bifurcated 2	chr14:60020847-60059714	HFD_Non	10hr_PBS_Non	OK	1.66066	1.98	0.253746	0.870639	0.14185	0.676357	1.19229893843428	0.838716	NO
Rai14	Rai14	Rai14	75646	retinoic acid induced 14	chr15:10498732-10644386	HFD_Non	10hr_PBS_Non	OK	0.775784	0.924832	0.253537	0.757791	0.20075	0.740044	1.19212622526752	0.838837	NO
Mir124a-2	Mir124a-2	Mir124a-2	723950	microRNA 124a-2	chr3:17689920-17700071	HFD_Non	10hr_PBS_Non	OK	17.5598	20.9331	0.253513	2.07768	0.89265	0.982413	1.19210639377811	0.838851	NO
Ttpa	Ttpa	Ttpa	50500	tocopherol (alpha) transfer protein	chr4:19935574-19957932	HFD_Non	10hr_PBS_Non	OK	1.32695	1.58185	0.253493	0.835852	0.17115	0.708288	1.19208986778895	0.838863	NO
Rbm15	Rbm15	Rbm15	229700	RNA binding motif protein 15	chr3:107129027-107136207	HFD_Non	10hr_PBS_Non	OK	1.66067	1.97958	0.25343	0.910188	0.14565	0.680986	1.1920378124205	0.8389	NO
Eif2c3	Eif2c3	Eif2c3	214150	argonaute RISC catalytic subunit 3	chr4:126017921-126106786	HFD_Non	10hr_PBS_Non	OK	1.80914	2.15652	0.253397	1.01575	0.0799	0.567329	1.19201054622993	0.838919	NO
Smpd3	Smpd3	Smpd3	58994	sphingomyelin phosphodiesterase 3, neutral	chr8:108776447-108861888	HFD_Non	10hr_PBS_Non	OK	6.77405	8.07471	0.253393	1.22083	0.0424	0.450902	1.19200724127951	0.838921	NO
Kcnh5	Kcnh5	Kcnh5	238271	potassium voltage-gated channel, subfamily H (eag-related), member 5	chr12:75998203-76278319	HFD_Non	10hr_PBS_Non	OK	1.14974	1.37048	0.253367	0.866353	0.1548	0.691302	1.19198575932516	0.838936	NO
Scn3a	Scn3a	Scn3a	20269	sodium channel, voltage-gated, type III, alpha	chr2:65295174-65405549	HFD_Non	10hr_PBS_Non	OK	3.94266	4.69947	0.253327	1.19579	0.04025	0.442535	1.19195271092058	0.838959	NO
Mier1	Mier1	Mier1	71148	mesoderm induction early response 1 homolog (Xenopus laevis	chr4:102787069-102838354	HFD_Non	10hr_PBS_Non	OK	8.25646	9.84085	0.253259	1.18637	0.0358	0.419871	1.19189653073565	0.838999	NO
Veph1	Veph1	Veph1	72789	ventricular zone expressed PH domain-containing 1	chr3:65858747-66100741	HFD_Non	10hr_PBS_Non	OK	0.850174	1.01329	0.253219	0.746798	0.22195	0.755935	1.19186348480497	0.839022	NO
Lcorl	Lcorl	Lcorl	209707	ligand dependent nuclear receptor corepressor-like	chr5:46061163-46248779	HFD_Non	10hr_PBS_Non	OK	5.18481	6.17914	0.253116	0.874018	0.12175	0.639776	1.19177839575058	0.839082	NO
Fnip2	Fnip2	Fnip2	329679	folliculin interacting protein 2	chr3:79149297-79371601	HFD_Non	10hr_PBS_Non	OK	2.92472	3.48553	0.253076	1.08409	0.0541	0.498911	1.19174535309526	0.839105	NO
Gda	Gda	Gda	14544	guanine deaminase	chr19:21465796-21547151	HFD_Non	10hr_PBS_Non	OK	23.4821	27.9843	0.253057	1.32274	0.02235	0.344917	1.19172965815491	0.839116	NO
Ston1	Ston1	Ston1	77057	stonin 1	chr17:89025894-89045064	HFD_Non	10hr_PBS_Non	OK	1.22639	1.46152	0.253049	0.816467	0.1873	0.724374	1.19172304982081	0.839121	NO
Pop1	Pop1	Pop1	67724	processing of precursor 1, ribonuclease P/MRP family, (S. cerevisiae)	chr15:34425065-34460408	HFD_Non	10hr_PBS_Non	OK	1.22774	1.46299	0.252913	0.78046	0.1679	0.704545	1.19161071374756	0.8392	NO
Ptpru	Ptpru	Ptpru	19273	protein tyrosine phosphatase, receptor type, U	chr4:131324371-131394193	HFD_Non	10hr_PBS_Non	OK	6.17475	7.35725	0.252787	1.19144	0.04415	0.458674	1.19150664712961	0.839274	NO
Cyb561d1	Cyb561d1	Cyb561d1	72023	cytochrome b-561 domain containing 1	chr3:107998688-108003752	HFD_Non	10hr_PBS_Non	OK	3.57413	4.25838	0.252712	1.03198	0.0753	0.557641	1.19144470702915	0.839317	NO
Lphn2	Lphn2	Lphn2	99633	latrophilin 2	chr3:148478549-148617599	HFD_Non	10hr_PBS_Non	OK	9.00264	10.7257	0.25265	1.26627	0.03395	0.411223	1.1913935056439	0.839353	NO
Ptprt	Ptprt	Ptprt	19281	protein tyrosine phosphatase, receptor type, T	chr2:161353358-162486883	HFD_Non	10hr_PBS_Non	OK	2.81638	3.35524	0.252576	1.09524	0.0662	0.527904	1.19133239719348	0.839396	NO
Cyp2d22	Cyp2d22	Cyp2d22	56448	cytochrome P450, family 2, subfamily d, polypeptide 22	chr15:82200956-82210690	HFD_Non	10hr_PBS_Non	OK	2.1957	2.61572	0.252525	0.87921	0.1336	0.661529	1.19129028373454	0.839426	NO
Cabin1	Cabin1	Cabin1	104248	calcineurin binding protein 1	chr10:75108854-75227102	HFD_Non	10hr_PBS_Non	OK	9.5152	11.3344	0.252409	1.27611	0.0258	0.366385	1.19119450180311	0.839493	NO
Pdgfd	Pdgfd	Pdgfd	71785	platelet-derived growth factor, D polypeptide	chr9:6168611-6377519	HFD_Non	10hr_PBS_Non	OK	0.427415	0.509054	0.252182	0.475707	0.39645	0.859571	1.19100708875163	0.839626	NO
Map3k1	Map3k1	Map3k1	26401	mitogen-activated protein kinase kinase kinase 1	chr13:112536642-112599191	HFD_Non	10hr_PBS_Non	OK	1.49762	1.7836	0.252122	0.998644	0.09195	0.589576	1.19095755718928	0.83966	NO
Pnpla7	Pnpla7	Pnpla7	241274	patatin-like phospholipase domain containing 7	chr2:24831552-24909592	HFD_Non	10hr_PBS_Non	OK	1.61314	1.92109	0.252051	0.937887	0.11975	0.638977	1.19089894750151	0.839702	NO
Cbln3	Cbln3	Cbln3	56410	cerebellin 3 precursor protein	chr14:56497756-56503093	HFD_Non	10hr_PBS_Non	OK	0.4767	0.567668	0.251965	0.705045	0.23125	0.762804	1.19082795934804	0.839752	NO
Sh3pxd2b	Sh3pxd2b	Sh3pxd2b	268396	SH3 and PX domains 2B	chr11:32247810-32328183	HFD_Non	10hr_PBS_Non	OK	3.25487	3.87589	0.251928	1.13503	0.051	0.487153	1.19079741923509	0.839773	NO
Zfp82	Zfp82	Zfp82	330502	zinc finger protein 82	chr7:30841052-30857842	HFD_Non	10hr_PBS_Non	OK	2.66854	3.17762	0.251899	0.928939	0.147	0.682402	1.19077348293733	0.83979	NO
Dhdh	Dhdh	Dhdh	71755	dihydrodiol dehydrogenase (dimeric)	chr7:52728932-52744166	HFD_Non	10hr_PBS_Non	OK	5.71129	6.80061	0.251847	1.07667	0.0719	0.547762	1.19073056388413	0.839821	NO
Pigh	Pigh	Pigh	110417	phosphatidylinositol glycan anchor biosynthesis, class H	chr12:80130149-80190657	HFD_Non	10hr_PBS_Non	OK	9.10328	10.8395	0.251841	0.3937	0.49665	0.898141	1.19072561178523	0.839824	NO
Bmpr2	Bmpr2	Bmpr2	12168	bone morphogenetic protein receptor, type II (serine/threonine kinase)	chr1:59821480-59927703	HFD_Non	10hr_PBS_Non	OK	4.02575	4.79278	0.251606	1.04326	0.0774	0.561471	1.19053167077749	0.839961	NO
2610005L07Rik	2610005L07Rik	2610005L07Rik	381598	cadherin 11 pseudogene	chr8:19981359-20020392	HFD_Non	10hr_PBS_Non	OK	8.90459	10.6012	0.251603	0.763863	0.17845	0.713701	1.19052919513906	0.839963	NO
Sec14l1	Sec14l1	Sec14l1	74136	SEC14-like 1 (S. cerevisiae)	chr11:116976485-117020582	HFD_Non	10hr_PBS_Non	OK	21.7458	25.8882	0.251561	1.18184	0.0393	0.437647	1.19049453674144	0.839987	NO
Bcan	Bcan	Bcan	12032	brevican	chr3:87791452-87804278	HFD_Non	10hr_PBS_Non	OK	18.1258	21.5786	0.251557	1.24156	0.03525	0.418053	1.19049123599429	0.839989	NO
Bend3	Bend3	Bend3	331623	BEN domain containing 3	chr10:43198945-43235223	HFD_Non	10hr_PBS_Non	OK	1.54417	1.83796	0.251275	0.979489	0.09995	0.605062	1.19025855638415	0.840154	NO
Klf3	Klf3	Klf3	16599	Kruppel-like factor 3 (basic)	chr5:65194761-65221368	HFD_Non	10hr_PBS_Non	OK	5.65516	6.72996	0.251029	1.10753	0.0845	0.574864	1.19005561769344	0.840297	NO
Pask	Pask	Pask	269224	PAS domain containing serine/threonine kinase	chr1:95206013-95239365	HFD_Non	10hr_PBS_Non	OK	0.812444	0.966751	0.250876	0.810545	0.17145	0.708509	1.18992941717993	0.840386	NO
Trim68	Trim68	Trim68	101700	tripartite motif-containing 68	chr7:109826093-109835840	HFD_Non	10hr_PBS_Non	OK	1.29514	1.54101	0.250771	0.789529	0.20275	0.741359	1.18984281672822	0.840447	NO
Islr2	Islr2	Islr2	320563	immunoglobulin superfamily containing leucine-rich repeat 2	chr9:58044103-58056615	HFD_Non	10hr_PBS_Non	OK	4.53902	5.40015	0.250618	1.11963	0.07885	0.563794	1.18971663878137	0.840536	NO
Gcfc1	Gcfc1	Gcfc1	67367	PAX3 and PAX7 binding protein 1	chr16:90936341-91044624	HFD_Non	10hr_PBS_Non	OK	10.7525	12.7921	0.250579	0.364579	0.5163	0.902861	1.18968447791546	0.840559	NO
Vangl2	Vangl2	Vangl2	93840	vang-like 2 (van gogh, Drosophila)	chr1:173934501-173957399	HFD_Non	10hr_PBS_Non	OK	3.69559	4.3965	0.25055	1.04533	0.1148	0.632783	1.189660563989	0.840576	NO
Cela1	Cela1	Cela1	109901	chymotrypsin-like elastase family, member 1	chr15:100504852-100518351	HFD_Non	10hr_PBS_Non	OK	3.44456	4.09708	0.250276	0.905725	0.20655	0.743739	1.18943464234024	0.840736	NO
Emp2	Emp2	Emp2	13731	epithelial membrane protein 2	chr16:10281841-10314061	HFD_Non	10hr_PBS_Non	OK	1.1398	1.3557	0.250263	0.825387	0.1807	0.715552	1.18942392449604	0.840743	NO
Pigb	Pigb	Pigb	55981	phosphatidylinositol glycan anchor biosynthesis, class B	chr9:72833357-72887506	HFD_Non	10hr_PBS_Non	OK	3.63372	4.3219	0.25022	0.35494	0.5432	0.908251	1.18938847385324	0.840768	NO
Aldh1a1	Aldh1a1	Aldh1a1	11668	aldehyde dehydrogenase family 1, subfamily A1	chr19:20676471-20717952	HFD_Non	10hr_PBS_Non	OK	48.1538	57.271	0.250154	1.37413	0.02805	0.383235	1.18933406329419	0.840807	NO
2310022B05Rik	2310022B05Rik	2310022B05Rik	69551	RIKEN cDNA 2310022B05 gene	chr8:127159655-127187269	HFD_Non	10hr_PBS_Non	OK	49.2462	58.5701	0.250152	1.41813	0.0232	0.352748	1.18933241452823	0.840808	NO
Pgam2	Pgam2	Pgam2	56012	phosphoglycerate mutase 2	chr11:5701639-5703799	HFD_Non	10hr_PBS_Non	OK	4.67645	5.56168	0.250107	0.971994	0.1924	0.731343	1.18929531789834	0.840834	NO
4930581F22Rik	4930581F22Rik	4930581F22Rik	78934	RIKEN cDNA 4930581F22 gene	chr9:34854163-34983572	HFD_Non	10hr_PBS_Non	OK	1.57791	1.87635	0.249914	0.316093	0.6021	0.928376	1.1891362276975	0.840947	NO
Rgl2	Rgl2	Rgl2	19732	ral guanine nucleotide dissociation stimulator-like 2	chr17:34066838-34074632	HFD_Non	10hr_PBS_Non	OK	6.43677	7.65375	0.249829	1.14333	0.0635	0.519869	1.18906616881537	0.840996	NO
Tshz1	Tshz1	Tshz1	110796	teashirt zinc finger family member 1	chr18:84181018-84255954	HFD_Non	10hr_PBS_Non	OK	6.89999	8.20447	0.249815	1.23364	0.04055	0.443676	1.18905463010128	0.841004	NO
Tyw1	Tyw1	Tyw1	100929	tRNA-yW synthesizing protein 1 homolog (S. cerevisiae)	chr5:130731488-130817437	HFD_Non	10hr_PBS_Non	OK	3.44224	4.09285	0.249758	0.960922	0.0939	0.593481	1.18900765220705	0.841037	NO
C77080	C77080	C77080	97130	expressed sequence C77080	chr4:128867038-128925687	HFD_Non	10hr_PBS_Non	OK	2.62808	3.12467	0.249691	0.383517	0.51025	0.901847	1.18895243495001	0.841077	NO
Spnb3	Spnb3	Spnb3	20743	spectrin beta, non-erythrocytic 2	chr19:4711222-4752352	HFD_Non	10hr_PBS_Non	OK	15.3677	18.2698	0.249556	1.2969	0.02375	0.355496	1.18884118408644	0.841155	NO
Atxn2l	Atxn2l	Atxn2l	233871	ataxin 2-like	chr7:133635221-133646816	HFD_Non	10hr_PBS_Non	OK	23.3723	27.7857	0.249544	1.31604	0.02925	0.389298	1.18883129562458	0.841162	NO
Stk36	Stk36	Stk36	269209	serine/threonine kinase 36	chr1:74648028-74683467	HFD_Non	10hr_PBS_Non	OK	0.963489	1.14542	0.249536	0.864724	0.15275	0.688258	1.18882470336238	0.841167	NO
BC031361	BC031361	BC031361	414072	cDNA sequence BC031361	chr16:38085149-38246165	HFD_Non	10hr_PBS_Non	OK	1.46707	1.74387	0.249357	0.199115	0.73955	0.958471	1.18867721105455	0.841271	NO
Cyp2t4	Cyp2t4	Cyp2t4	384724	cytochrome P450, family 2, subfamily t, polypeptide 4	chr7:27938732-27943583	HFD_Non	10hr_PBS_Non	OK	0.73412	0.872588	0.249285	0.629343	0.3529	0.837615	1.18861788970029	0.841313	NO
Nfkbiz	Nfkbiz	Nfkbiz	80859	nuclear factor of kappa light polypeptide gene enhancer in B cells inhibitor, zeta	chr16:55811489-55838754	HFD_Non	10hr_PBS_Non	OK	1.06454	1.26511	0.249034	0.769817	0.18165	0.717343	1.18841111201651	0.84146	NO
Dnmt3a	Dnmt3a	Dnmt3a	13435	DNA methyltransferase 3A	chr12:3806979-3914443	HFD_Non	10hr_PBS_Non	OK	9.95558	11.8302	0.248896	1.16052	0.0419	0.449365	1.18829744080716	0.84154	NO
Sepsecs	Sepsecs	Sepsecs	211006	Sep (O-phosphoserine) tRNA:Sec (selenocysteine) tRNA synthase	chr5:53034645-53060940	HFD_Non	10hr_PBS_Non	OK	3.28624	3.90492	0.248854	0.949941	0.1362	0.667876	1.18826284737983	0.841565	NO
Bahcc1	Bahcc1	Bahcc1	268515	BAH domain and coiled-coil containing 1	chr11:120094260-120153611	HFD_Non	10hr_PBS_Non	OK	2.54241	3.02091	0.248782	1.14644	0.05035	0.483988	1.18820354670454	0.841607	NO
Dok6	Dok6	Dok6	623279	docking protein 6	chr18:89470526-89938528	HFD_Non	10hr_PBS_Non	OK	4.363	5.18401	0.248748	0.92279	0.19275	0.731668	1.1881755446366	0.841626	NO
Stx2	Stx2	Stx2	13852	syntaxin 2	chr5:129490435-129514439	HFD_Non	10hr_PBS_Non	OK	5.77799	6.86521	0.248737	1.10921	0.07065	0.542925	1.18816648528532	0.841633	NO
Naglu	Naglu	Naglu	27419	alpha-N-acetylglucosaminidase (Sanfilippo disease IIIB)	chr11:100931407-100938985	HFD_Non	10hr_PBS_Non	OK	2.56786	3.05078	0.248614	0.958328	0.13385	0.662312	1.18806518997079	0.841705	NO
Ccl6	Ccl6	Ccl6	20305	chemokine (C-C motif) ligand 6	chr11:83395562-83437195	HFD_Non	10hr_PBS_Non	OK	0.486421	0.577863	0.248522	0.370396	0.5138	0.902861	1.18798943001502	0.841758	NO
Efnb2	Efnb2	Efnb2	13642	ephrin B2	chr8:8617438-8660773	HFD_Non	10hr_PBS_Non	OK	4.70428	5.58862	0.248518	1.10133	0.06455	0.524145	1.18798613621349	0.841761	NO
Atp2b4	Atp2b4	Atp2b4	381290	ATPase, Ca++ transporting, plasma membrane 4	chr1:135600841-135650098	HFD_Non	10hr_PBS_Non	OK	7.29102	8.66158	0.248509	1.15673	0.04165	0.449023	1.18797872519344	0.841766	NO
Prdm8	Prdm8	Prdm8	77630	PR domain containing 8	chr5:98609887-98616467	HFD_Non	10hr_PBS_Non	OK	3.59965	4.27626	0.24849	1.06774	0.1001	0.605062	1.18796307985849	0.841777	NO
Ttc28	Ttc28	Ttc28	209683	tetratricopeptide repeat domain 28	chr5:111308821-111718799	HFD_Non	10hr_PBS_Non	OK	1.63506	1.9423	0.248422	1.04625	0.06885	0.535566	1.18790708771643	0.841817	NO
Crip3	Crip3	Crip3	114570	cysteine-rich protein 3	chr17:46565890-46568720	HFD_Non	10hr_PBS_Non	OK	0.752425	0.893716	0.248268	0.439941	0.42015	0.872503	1.18778029173886	0.841907	NO
Kif21b	Kif21b	Kif21b	16565	kinesin family member 21B	chr1:138027977-138074591	HFD_Non	10hr_PBS_Non	OK	8.32953	9.89238	0.248082	1.26007	0.0284	0.385097	1.1876271665897	0.842015	NO
4930429B21Rik	4930429B21Rik	4930429B21Rik	67576	RIKEN cDNA 4930429B21 gene	chr3:32233715-32266360	HFD_Non	10hr_PBS_Non	OK	3.15339	3.745	0.248063	0.250055	0.67185	0.944877	1.18761152588468	0.842026	NO
Bai2	Bai2	Bai2	230775	brain-specific angiogenesis inhibitor 2	chr4:129662321-129699877	HFD_Non	10hr_PBS_Non	OK	23.9746	28.4707	0.247975	1.3168	0.02555	0.364631	1.18753908741085	0.842078	NO
Rdh18-ps	Rdh18-ps	Rdh18-ps	380674	retinol dehydrogenase 18, pseudogene	chr10:127261271-127283621	HFD_Non	10hr_PBS_Non	OK	0.837404	0.994376	0.247868	0.77224	0.2104	0.748447	1.18745101476431	0.84214	NO
C2	C2	C2	12263	complement component 2 (within H-2S)	chr17:34999546-35019045	HFD_Non	10hr_PBS_Non	OK	0.540207	0.641443	0.24781	0.631465	0.30755	0.81636	1.18740327718117	0.842174	NO
Ramp1	Ramp1	Ramp1	51801	receptor (calcitonin) activity modifying protein 1	chr1:93076398-93121773	HFD_Non	10hr_PBS_Non	OK	9.6206	11.4234	0.247799	0.900397	0.12315	0.642476	1.18739422371811	0.84218	NO
Jmjd5	Jmjd5	Jmjd5	77035	lysine (K)-specific demethylase 8	chr7:132588189-132605773	HFD_Non	10hr_PBS_Non	OK	1.97091	2.34021	0.247771	0.867484	0.16475	0.701953	1.18737117885091	0.842197	NO
Sec24a	Sec24a	Sec24a	77371	Sec24 related gene family, member A (S. cerevisiae)	chr11:51505764-51570336	HFD_Non	10hr_PBS_Non	OK	3.56914	4.23786	0.247761	1.12676	0.05735	0.506426	1.18736294864958	0.842202	NO
Mgmt	Mgmt	Mgmt	17314	O-6-methylguanine-DNA methyltransferase	chr7:144086293-144319871	HFD_Non	10hr_PBS_Non	OK	1.92447	2.28424	0.247249	0.754673	0.3324	0.828588	1.18694163856622	0.842501	NO
Ralgapa2	Ralgapa2	Ralgapa2	241694	Ral GTPase activating protein, alpha subunit 2 (catalytic)	chr2:146067034-146337740	HFD_Non	10hr_PBS_Non	OK	2.7037	3.20909	0.24723	1.10798	0.0524	0.49269	1.1869260068894	0.842513	NO
Gramd1b	Gramd1b	Gramd1b	235283	GRAM domain containing 1B	chr9:40105491-40263349	HFD_Non	10hr_PBS_Non	OK	17.4432	20.7035	0.247203	1.27759	0.0388	0.434886	1.18690379380805	0.842528	NO
A530054K11Rik	A530054K11Rik	A530054K11Rik	212281	RIKEN cDNA A530054K11 gene	chr13:67717937-67738690	HFD_Non	10hr_PBS_Non	OK	2.36429	2.80613	0.247177	1.00858	0.0904	0.585164	1.18688240382631	0.842543	NO
Acap2	Acap2	Acap2	78618	ArfGAP with coiled-coil, ankyrin repeat and PH domains 2	chr16:31092498-31201324	HFD_Non	10hr_PBS_Non	OK	11.053	13.1186	0.247167	1.24499	0.03355	0.411223	1.18687417701291	0.842549	NO
Tbkbp1	Tbkbp1	Tbkbp1	73174	TBK1 binding protein 1	chr11:96997484-97011026	HFD_Non	10hr_PBS_Non	OK	19.1065	22.6754	0.247064	1.32948	0.0321	0.403743	1.18678944415324	0.842609	NO
Arhgef1	Arhgef1	Arhgef1	16801	Rho guanine nucleotide exchange factor (GEF) 1	chr7:25688004-25711610	HFD_Non	10hr_PBS_Non	OK	8.10201	9.61323	0.246741	1.10469	0.0574	0.506426	1.18652376771349	0.842798	NO
Mical3	Mical3	Mical3	194401	microtubule associated monooxygenase, calponin and LIM domain containing 3	chr6:120957257-121031627	HFD_Non	10hr_PBS_Non	OK	5.26932	6.25134	0.246549	1.05972	0.08465	0.574864	1.18636587058452	0.84291	NO
Samsn1	Samsn1	Samsn1	67742	SAM domain, SH3 domain and nuclear localization signals, 1	chr16:75859038-75909511	HFD_Non	10hr_PBS_Non	OK	0.571036	0.677365	0.246352	0.570702	0.3545	0.838517	1.18620388339126	0.843025	NO
Eno3	Eno3	Eno3	13808	enolase 3, beta muscle	chr11:70470714-70476015	HFD_Non	10hr_PBS_Non	OK	5.89736	6.99505	0.246264	0.864681	0.12615	0.647091	1.18613153077672	0.843077	NO
Ntng2	Ntng2	Ntng2	171171	netrin G2	chr2:29050340-29108513	HFD_Non	10hr_PBS_Non	OK	4.42958	5.25351	0.246112	0.717299	0.23315	0.764462	1.18600656847334	0.843166	NO
Sorbs2	Sorbs2	Sorbs2	234214	sorbin and SH3 domain containing 2	chr8:46593148-46913258	HFD_Non	10hr_PBS_Non	OK	10.0023	11.8622	0.246036	1.22686	0.0347	0.415926	1.18594409225867	0.84321	NO
Arhgap19	Arhgap19	Arhgap19	71085	Rho GTPase activating protein 19	chr19:41841077-41876574	HFD_Non	10hr_PBS_Non	OK	0.877481	1.04061	0.245989	0.787843	0.1628	0.698393	1.18590545729921	0.843238	NO
Npr2	Npr2	Npr2	230103	natriuretic peptide receptor 2	chr4:43644806-43664112	HFD_Non	10hr_PBS_Non	OK	8.01115	9.50043	0.245983	1.19046	0.05125	0.48857	1.18590052526732	0.843241	NO
Cyp4f14	Cyp4f14	Cyp4f14	64385	cytochrome P450, family 4, subfamily f, polypeptide 14	chr17:33042014-33054023	HFD_Non	10hr_PBS_Non	OK	1.01625	1.20498	0.245765	0.737755	0.25105	0.777808	1.1857213420195	0.843368	NO
Zfp628	Zfp628	Zfp628	232816	zinc finger protein 628	chr7:4866818-4873605	HFD_Non	10hr_PBS_Non	OK	4.27039	5.06261	0.245514	1.08674	0.08095	0.56958	1.18551506823308	0.843515	NO
Irf8	Irf8	Irf8	15900	interferon regulatory factor 8	chr8:123260275-123280592	HFD_Non	10hr_PBS_Non	OK	1.3318	1.57884	0.245486	0.810699	0.19205	0.731343	1.1854920598364	0.843532	NO
Epor	Epor	Epor	13857	erythropoietin receptor	chr9:21763342-21768020	HFD_Non	10hr_PBS_Non	OK	2.30791	2.736	0.245484	0.876999	0.18885	0.726463	1.18549041639658	0.843533	NO
Hyal1	Hyal1	Hyal1	15586	hyaluronoglucosaminidase 1	chr9:107479282-107482464	HFD_Non	10hr_PBS_Non	OK	0.717891	0.85103	0.245445	0.644949	0.29785	0.810176	1.18545836977549	0.843556	NO
Btbd7	Btbd7	Btbd7	238386	BTB (POZ) domain containing 7	chr12:104022857-104116616	HFD_Non	10hr_PBS_Non	OK	2.69724	3.19735	0.245393	0.986221	0.09565	0.596142	1.18541564229493	0.843586	NO
Neurl3	Neurl3	Neurl3	214854	neuralized homolog 3 homolog (Drosophila)	chr1:36321446-36330270	HFD_Non	10hr_PBS_Non	OK	0.623933	0.739585	0.245324	0.652546	0.29235	0.807886	1.18535894859248	0.843626	NO
2900005J15Rik	2900005J15Rik	2900005J15Rik	67261	RIKEN cDNA 2900005J15 gene	chr5:24606792-24608825	HFD_Non	10hr_PBS_Non	OK	0.874709	1.03682	0.245293	0.684613	0.2773	0.79453	1.18533347839152	0.843644	NO
Ncam2	Ncam2	Ncam2	17968	neural cell adhesion molecule 2	chr16:81200941-81624532	HFD_Non	10hr_PBS_Non	OK	6.19013	7.33697	0.245215	1.02699	0.0612	0.514966	1.18526939450033	0.84369	NO
1700012D14Rik	1700012D14Rik	1700012D14Rik	75479	RIKEN cDNA 1700012D14 gene	chr7:118261186-118266189	HFD_Non	10hr_PBS_Non	OK	0.997529	1.18228	0.245141	0.593195	0.49615	0.898141	1.18520860016522	0.843733	NO
Emp3	Emp3	Emp3	13732	epithelial membrane protein 3	chr7:53173392-53176796	HFD_Non	10hr_PBS_Non	OK	1.83287	2.17215	0.24502	0.536883	0.35305	0.837615	1.18510919992972	0.843804	NO
Tchh	Tchh	Tchh	99681	trichohyalin	chr3:93246251-93252999	HFD_Non	10hr_PBS_Non	OK	2.23252	2.64551	0.244872	1.02905	0.0873	0.577879	1.18498763081057	0.843891	NO
Odz1	Odz1	Odz1	23963	teneurin transmembrane protein 1	chrX:39885569-40627963	HFD_Non	10hr_PBS_Non	OK	2.09069	2.47726	0.24476	1.01973	0.0788	0.563794	1.18489564084777	0.843956	NO
Sipa1l1	Sipa1l1	Sipa1l1	217692	signal-induced proliferation-associated 1 like 1	chr12:83271002-83552771	HFD_Non	10hr_PBS_Non	OK	16.057	19.0218	0.244452	1.25009	0.0277	0.381709	1.18464270526985	0.844136	NO
Ddx58	Ddx58	Ddx58	230073	DEAD (Asp-Glu-Ala-Asp) box polypeptide 58	chr4:40150809-40186858	HFD_Non	10hr_PBS_Non	OK	0.876631	1.03834	0.244234	0.8023	0.1777	0.713701	1.18446371207193	0.844264	NO
Fbrs	Fbrs	Fbrs	14123	fibrosin	chr7:134628734-134635027	HFD_Non	10hr_PBS_Non	OK	15.0214	17.7922	0.244232	1.25123	0.04555	0.463017	1.1844620700577	0.844265	NO
Nat2	Nat2	Nat2	17961	N-acetyltransferase 2 (arylamine N-acetyltransferase)	chr8:70018773-70026477	HFD_Non	10hr_PBS_Non	OK	1.02528	1.21441	0.244228	0.546637	0.31145	0.818227	1.18445878603608	0.844267	NO
Pou3f2	Pou3f2	Pou3f2	18992	POU domain, class 3, transcription factor 2	chr4:22413940-22415278	HFD_Non	10hr_PBS_Non	OK	6.82118	8.07882	0.244123	1.08019	0.12105	0.639126	1.1843725837249	0.844329	NO
Dlx5	Dlx5	Dlx5	13395	distal-less homeobox 5	chr6:6827804-6832068	HFD_Non	10hr_PBS_Non	OK	5.53446	6.55417	0.243972	0.899833	0.1436	0.67767	1.18424862758987	0.844417	NO
Tnnc1	Tnnc1	Tnnc1	21924	troponin C, cardiac/slow skeletal	chr14:32021497-32024897	HFD_Non	10hr_PBS_Non	OK	7.88584	9.33838	0.243908	1.06393	0.1871	0.724182	1.18419609380489	0.844455	NO
Ppp1r16b	Ppp1r16b	Ppp1r16b	228852	protein phosphatase 1, regulatory (inhibitor) subunit 16B	chr2:158492468-158592070	HFD_Non	10hr_PBS_Non	OK	18.8728	22.3483	0.243859	1.23985	0.0292	0.389298	1.18415587420091	0.844483	NO
Man2a1	Man2a1	Man2a1	17158	mannosidase 2, alpha 1	chr17:64950988-65104450	HFD_Non	10hr_PBS_Non	OK	1.80742	2.14003	0.243693	0.966923	0.10085	0.605436	1.18401963018462	0.844581	NO
Fpgs	Fpgs	Fpgs	14287	folylpolyglutamyl synthetase	chr2:32502114-32549695	HFD_Non	10hr_PBS_Non	OK	2.76562	3.27429	0.243581	0.692568	0.2311	0.762804	1.18392771536719	0.844646	NO
Gnmt	Gnmt	Gnmt	14711	glycine N-methyltransferase	chr17:46862612-46866114	HFD_Non	10hr_PBS_Non	OK	0.781535	0.925216	0.243481	0.569571	0.42905	0.877139	1.18384565459545	0.844705	NO
Tnpo1	Tnpo1	Tnpo1	238799	transportin 1	chr13:99612035-99696339	HFD_Non	10hr_PBS_Non	OK	6.584	7.79408	0.243414	1.12425	0.04895	0.476411	1.18379067706045	0.844744	NO
Snapc4	Snapc4	Snapc4	227644	small nuclear RNA activating complex, polypeptide 4	chr2:26218284-26236173	HFD_Non	10hr_PBS_Non	OK	6.24316	7.39026	0.243349	1.07052	0.05245	0.492839	1.18373734308587	0.844782	NO
Arhgap32	Arhgap32	Arhgap32	330914	Rho GTPase activating protein 32	chr9:31923720-32073096	HFD_Non	10hr_PBS_Non	OK	17.5179	20.7349	0.243232	1.24135	0.026	0.367416	1.18364134798682	0.844851	NO
Deptor	Deptor	Deptor	97998	DEP domain containing MTOR-interacting protein	chr15:54944037-55085757	HFD_Non	10hr_PBS_Non	OK	3.8964	4.61077	0.242866	0.85563	0.1317	0.658933	1.1833411058882	0.845065	NO
Nrg2	Nrg2	Nrg2	100042150	neuregulin 2	chr18:36177311-36356814	HFD_Non	10hr_PBS_Non	OK	2.02022	2.3904	0.242738	0.868936	0.1558	0.69205	1.18323612116299	0.84514	NO
Man1a	Man1a	Man1a	17155	mannosidase 1, alpha	chr10:53625838-53795602	HFD_Non	10hr_PBS_Non	OK	2.46111	2.91206	0.242733	0.975244	0.11385	0.629955	1.18323202038619	0.845143	NO
Tbr1	Tbr1	Tbr1	21375	T-box brain gene 1	chr2:61642509-61652170	HFD_Non	10hr_PBS_Non	OK	2.17348	2.5717	0.242712	0.982306	0.11975	0.638977	1.18321479727883	0.845155	NO
Csf2ra	Csf2ra	Csf2ra	12982	colony stimulating factor 2 receptor, alpha, low-affinity (granulocyte-macrophage)	chr19:61300304-61304321	HFD_Non	10hr_PBS_Non	OK	7.26703	8.59782	0.242605	1.14667	0.09555	0.596142	1.18312704533893	0.845218	NO
Rasl10b	Rasl10b	Rasl10b	276952	RAS-like, family 10, member B	chr11:83223573-83234540	HFD_Non	10hr_PBS_Non	OK	41.0094	48.5136	0.242435	1.33939	0.028	0.383235	1.18298763975264	0.845317	NO
Kit	Kit	Kit	16590	kit oncogene	chr5:75971011-76052746	HFD_Non	10hr_PBS_Non	OK	2.44289	2.88985	0.242408	0.957546	0.09495	0.595825	1.18296550037704	0.845333	NO
Mink1	Mink1	Mink1	50932	misshapen-like kinase 1 (zebrafish)	chr11:70376382-70427984	HFD_Non	10hr_PBS_Non	OK	36.3116	42.9537	0.242355	1.26414	0.0276	0.381709	1.18292204280762	0.845364	NO
Glis2	Glis2	Glis2	83396	GLIS family zinc finger 2	chr16:4594712-4615957	HFD_Non	10hr_PBS_Non	OK	4.31825	5.10811	0.242343	1.07065	0.08115	0.56958	1.1829122035796	0.845371	NO
Dhx35	Dhx35	Dhx35	71715	DEAH (Asp-Glu-Ala-His) box polypeptide 35	chr2:158620555-158683950	HFD_Non	10hr_PBS_Non	OK	5.39133	6.37689	0.242213	1.08387	0.0777	0.561951	1.18280561718824	0.845447	NO
E330009J07Rik	E330009J07Rik	E330009J07Rik	243780	RIKEN cDNA E330009J07 gene	chr6:40357496-40386132	HFD_Non	10hr_PBS_Non	OK	4.6009	5.44133	0.242043	0.991351	0.12245	0.641117	1.18266624947522	0.845547	NO
Pik3c2b	Pik3c2b	Pik3c2b	240752	phosphoinositide-3-kinase, class 2, beta polypeptide	chr1:134942588-135005265	HFD_Non	10hr_PBS_Non	OK	3.75922	4.4458	0.24201	1.13558	0.0574	0.506426	1.18263919764599	0.845566	NO
Slc6a8	Slc6a8	Slc6a8	102857	solute carrier family 6 (neurotransmitter transporter, creatine), member 8	chrX:70918471-70927839	HFD_Non	10hr_PBS_Non	OK	28.8582	34.1205	0.241658	1.28007	0.02965	0.390955	1.18235068329945	0.845773	NO
Wwc2	Wwc2	Wwc2	52357	WW, C2 and coiled-coil domain containing 2	chr8:48912963-49075905	HFD_Non	10hr_PBS_Non	OK	5.91026	6.98787	0.24163	1.14077	0.0571	0.506426	1.18232773631693	0.845789	NO
Fhl3	Fhl3	Fhl3	14201	four and a half LIM domains 3	chr4:124377942-124385855	HFD_Non	10hr_PBS_Non	OK	0.8931	1.05589	0.241571	0.665784	0.3236	0.82486	1.18227938520454	0.845824	NO
Dusp8	Dusp8	Dusp8	18218	dual specificity phosphatase 8	chr7:149267400-149276175	HFD_Non	10hr_PBS_Non	OK	26.3502	31.1531	0.241561	1.3383	0.03775	0.429462	1.18227119029671	0.84583	NO
Cbfa2t3	Cbfa2t3	Cbfa2t3	12398	core-binding factor, runt domain, alpha subunit 2, translocated to, 3 (human)	chr8:125149035-125223009	HFD_Non	10hr_PBS_Non	OK	1.35068	1.59679	0.241492	0.923733	0.1086	0.620595	1.18221464698086	0.84587	NO
Otx1	Otx1	Otx1	18423	orthodenticle homolog 1 (Drosophila)	chr11:21894766-21901654	HFD_Non	10hr_PBS_Non	OK	1.72594	2.04038	0.241454	0.874328	0.1784	0.713701	1.18218350833848	0.845892	NO
Gpam	Gpam	Gpam	14732	glycerol-3-phosphate acyltransferase, mitochondrial	chr19:55144223-55173937	HFD_Non	10hr_PBS_Non	OK	7.82819	9.25353	0.241325	1.15165	0.0592	0.508527	1.18207780695987	0.845968	NO
Pou2f2	Pou2f2	Pou2f2	18987	POU domain, class 2, transcription factor 2	chr7:25876133-25917479	HFD_Non	10hr_PBS_Non	OK	2.20628	2.6079	0.241276	0.839794	0.1383	0.670295	1.18203765930061	0.845997	NO
Nup62-il4i1	Nup62-il4i1	Nup62-il4i1	100328588	Nup62-Il4i1 protein	chr7:52067625-52104449	HFD_Non	10hr_PBS_Non	OK	0.889297	1.05113	0.241208	0.165443	0.8067	0.969062	1.18198194644079	0.846037	NO
2410089E03Rik	2410089E03Rik	2410089E03Rik	73692	RIKEN cDNA 2410089E03 gene	chr15:8119105-8221158	HFD_Non	10hr_PBS_Non	OK	6.18892	7.31482	0.241134	1.17857	0.0365	0.4236	1.18192132072407	0.84608	NO
Arhgap29	Arhgap29	Arhgap29	214137	Rho GTPase activating protein 29	chr3:121656243-121719071	HFD_Non	10hr_PBS_Non	OK	2.20368	2.60454	0.241113	0.949223	0.1002	0.605062	1.18190411669522	0.846092	NO
Slc29a3	Slc29a3	Slc29a3	71279	solute carrier family 29 (nucleoside transporters), member 3	chr10:60174819-60215530	HFD_Non	10hr_PBS_Non	OK	1.77734	2.10053	0.241032	0.946821	0.1186	0.638111	1.18183776064402	0.84614	NO
Asb16	Asb16	Asb16	217217	ankyrin repeat and SOCS box-containing 16	chr11:102130136-102139375	HFD_Non	10hr_PBS_Non	OK	3.78822	4.47656	0.240871	0.921683	0.18365	0.720308	1.18170587881356	0.846234	NO
Olfml3	Olfml3	Olfml3	99543	olfactomedin-like 3	chr3:103539316-103541924	HFD_Non	10hr_PBS_Non	OK	2.65378	3.13571	0.240742	0.852101	0.18795	0.725136	1.18160022014076	0.84631	NO
Fam89a	Fam89a	Fam89a	69627	family with sequence similarity 89, member A	chr8:127264156-127275709	HFD_Non	10hr_PBS_Non	OK	1.53759	1.8168	0.240733	0.74007	0.2894	0.804525	1.181592848958	0.846315	NO
Marveld2	Marveld2	Marveld2	218518	MARVEL (membrane-associating) domain containing 2	chr13:101365911-101386926	HFD_Non	10hr_PBS_Non	OK	0.429099	0.507014	0.240714	0.507575	0.3793	0.852011	1.18157728772319	0.846326	NO
Igdcc4	Igdcc4	Igdcc4	56741	immunoglobulin superfamily, DCC subclass, member 4	chr9:64949301-64985750	HFD_Non	10hr_PBS_Non	OK	5.04688	5.96309	0.240666	1.14443	0.0539	0.498661	1.18153797604281	0.846355	NO
Dzip1l	Dzip1l	Dzip1l	72507	DAZ interacting protein 1-like	chr9:99530013-99569675	HFD_Non	10hr_PBS_Non	OK	3.86162	4.5625	0.240619	1.02162	0.08395	0.574511	1.18149948462311	0.846382	NO
Galc	Galc	Galc	14420	galactosylceramidase	chr12:99440509-99497547	HFD_Non	10hr_PBS_Non	OK	4.30275	5.08327	0.240498	1.06421	0.08615	0.577159	1.18140039546108	0.846453	NO
Vrk2	Vrk2	Vrk2	69922	vaccinia related kinase 2	chr11:26287083-26493920	HFD_Non	10hr_PBS_Non	OK	1.21183	1.43163	0.240469	0.321533	0.5549	0.914095	1.18137664805352	0.84647	NO
Gm16515	Gm16515	Gm16515	24083	predicted gene, Gm16515	chr11:60715747-60727294	HFD_Non	10hr_PBS_Non	OK	4.56299	5.39056	0.240457	1.06925	0.07575	0.557641	1.18136682167967	0.846477	NO
Plekho2	Plekho2	Plekho2	102595	pleckstrin homology domain containing, family O member 2	chr9:65402190-65427841	HFD_Non	10hr_PBS_Non	OK	5.9516	7.03088	0.240428	1.07281	0.0729	0.551057	1.18134307494697	0.846494	NO
Mll2	Mll2	Mll2	381022	lysine (K)-specific methyltransferase 2D	chr15:98662099-98701614	HFD_Non	10hr_PBS_Non	OK	4.64993	5.49303	0.240395	1.22259	0.0349	0.416776	1.1813160533835	0.846514	NO
Crtc2	Crtc2	Crtc2	74343	CREB regulated transcription coactivator 2	chr3:90058202-90068047	HFD_Non	10hr_PBS_Non	OK	8.66446	10.2343	0.240228	1.14309	0.06985	0.539559	1.18117931737371	0.846612	NO
Atl3	Atl3	Atl3	109168	atlastin GTPase 3	chr19:7568529-7613099	HFD_Non	10hr_PBS_Non	OK	4.9287	5.8212	0.240108	1.09074	0.05575	0.503181	1.18108107372598	0.846682	NO
Clec3b	Clec3b	Clec3b	21922	C-type lectin domain family 3, member b	chr9:123060063-123066550	HFD_Non	10hr_PBS_Non	OK	3.0228	3.5701	0.240079	0.864001	0.24425	0.772744	1.18105733273712	0.846699	NO
Slc16a14	Slc16a14	Slc16a14	71781	solute carrier family 16 (monocarboxylic acid transporters), member 14	chr1:84903279-84931658	HFD_Non	10hr_PBS_Non	OK	0.949497	1.12139	0.240054	0.718712	0.268	0.790264	1.18103686675044	0.846714	NO
Dnase1l1	Dnase1l1	Dnase1l1	69537	deoxyribonuclease 1-like 1	chrX:71518555-71527672	HFD_Non	10hr_PBS_Non	OK	0.670235	0.79149	0.239905	0.499573	0.3675	0.843816	1.18091489682523	0.846801	NO
Zfyve28	Zfyve28	Zfyve28	231125	zinc finger, FYVE domain containing 28	chr5:34537542-34630973	HFD_Non	10hr_PBS_Non	OK	7.31747	8.63985	0.23966	1.12546	0.05895	0.508324	1.18071436963394	0.846945	NO
Arhgap18	Arhgap18	Arhgap18	73910	Rho GTPase activating protein 18	chr10:26492317-26638454	HFD_Non	10hr_PBS_Non	OK	3.68329	4.3489	0.239657	0.990445	0.09205	0.589693	1.18071191440998	0.846947	NO
Spnb4	Spnb4	Spnb4	80297	spectrin beta, non-erythrocytic 4	chr7:28141401-28231608	HFD_Non	10hr_PBS_Non	OK	25.0485	29.5735	0.239579	1.25703	0.0351	0.41778	1.18064808037911	0.846992	NO
Vwa5b2	Vwa5b2	Vwa5b2	328643	von Willebrand factor A domain containing 5B2	chr16:20589654-20605450	HFD_Non	10hr_PBS_Non	OK	6.31444	7.45377	0.239316	1.07469	0.05815	0.508063	1.18043287055625	0.847147	NO
Inppl1	Inppl1	Inppl1	16332	inositol polyphosphate phosphatase-like 1	chr7:108966826-108986740	HFD_Non	10hr_PBS_Non	OK	5.62578	6.63989	0.239105	1.06627	0.05885	0.508324	1.18026024008642	0.847271	NO
Iqsec3	Iqsec3	Iqsec3	243621	IQ motif and Sec7 domain 3	chr6:121322950-121423696	HFD_Non	10hr_PBS_Non	OK	29.5516	34.8757	0.238988	1.30259	0.02825	0.384509	1.1801645269628	0.847339	NO
Gstcd	Gstcd	Gstcd	67553	glutathione S-transferase, C-terminal domain containing	chr3:132645514-132754704	HFD_Non	10hr_PBS_Non	OK	2.47676	2.9229	0.238951	0.877713	0.14775	0.683682	1.18013426032549	0.847361	NO
H2-T24	H2-T24	H2-T24	15042	histocompatibility 2, T region locus 24	chr17:36131448-36175119	HFD_Non	10hr_PBS_Non	OK	0.817207	0.964365	0.238877	0.250941	0.69145	0.949668	1.1800737293795	0.847405	NO
Shank3	Shank3	Shank3	58234	SH3/ankyrin domain gene 3	chr15:89330287-89390691	HFD_Non	10hr_PBS_Non	OK	25.7642	30.4018	0.238786	1.3204	0.03165	0.403211	1.17999929693215	0.847458	NO
Itga9	Itga9	Itga9	104099	integrin alpha 9	chr9:118515826-118810121	HFD_Non	10hr_PBS_Non	OK	0.804643	0.949416	0.238693	0.724625	0.1972	0.737148	1.17992323345753	0.847513	NO
Gm3219	Gm3219	Gm3219	100041231	B-cell CLL/lymphoma 7C pseudogene	chr14:35158240-35158844	HFD_Non	10hr_PBS_Non	OK	2.603	3.07121	0.238633	0.793537	0.36585	0.843524	1.17987416285018	0.847548	NO
6030446N20Rik	6030446N20Rik	6030446N20Rik	338363	transmembrane protein 241	chr18:12140447-12279962	HFD_Non	10hr_PBS_Non	OK	2.69164	3.17548	0.238491	0.899734	0.14775	0.683682	1.17975803720941	0.847631	NO
Smtnl2	Smtnl2	Smtnl2	276829	smoothelin-like 2	chr11:72203615-72225215	HFD_Non	10hr_PBS_Non	OK	1.46272	1.72562	0.238463	0.807872	0.20925	0.748007	1.1797351405448	0.847648	NO
Plxna3	Plxna3	Plxna3	18846	plexin A3	chrX:71574404-71590028	HFD_Non	10hr_PBS_Non	OK	2.64833	3.12431	0.238452	1.05065	0.07645	0.560219	1.17972614554814	0.847654	NO
Gpatch1	Gpatch1	Gpatch1	67471	G patch domain containing 1	chr7:36061562-36103459	HFD_Non	10hr_PBS_Non	OK	9.87981	11.6554	0.238442	1.1282	0.0581	0.508063	1.17971796833796	0.84766	NO
Slc22a5	Slc22a5	Slc22a5	20520	solute carrier family 22 (organic cation transporter), member 5	chr11:53678043-53705205	HFD_Non	10hr_PBS_Non	OK	3.62838	4.28007	0.23831	0.988537	0.1149	0.633092	1.17961003447553	0.847738	NO
Mid1	Mid1	Mid1	17318	midline 1	chrX:166123178-166428729	HFD_Non	10hr_PBS_Non	OK	3.67844	4.33892	0.238241	0.805939	0.2025	0.741187	1.17955361843215	0.847778	NO
Mcc	Mcc	Mcc	328949	mutated in colorectal cancers	chr18:44584713-44971836	HFD_Non	10hr_PBS_Non	OK	1.39925	1.65046	0.238223	0.893188	0.1281	0.650635	1.17953890164719	0.847789	NO
Bcl2l12	Bcl2l12	Bcl2l12	75736	BCL2-like 12 (proline rich)	chr7:52246591-52252949	HFD_Non	10hr_PBS_Non	OK	1.27682	1.50595	0.238122	0.675284	0.3552	0.838517	1.17945632753717	0.847848	NO
2210404J11Rik	2210404J11Rik	2210404J11Rik	381062	ER membrane associated RNA degradation	chr17:15178575-15201196	HFD_Non	10hr_PBS_Non	OK	4.38463	5.17116	0.238035	0.811187	0.1501	0.685121	1.17938520397766	0.847899	NO
Lmbrd2	Lmbrd2	Lmbrd2	320506	LMBR1 domain containing 2	chr15:9070325-9127206	HFD_Non	10hr_PBS_Non	OK	3.28306	3.87168	0.237919	0.946091	0.11895	0.638977	1.17929037923655	0.847968	NO
Dchs1	Dchs1	Dchs1	233651	dachsous 1 (Drosophila)	chr7:112901502-112936064	HFD_Non	10hr_PBS_Non	OK	1.18007	1.39161	0.237883	0.967489	0.10115	0.605663	1.17926095241885	0.847989	NO
Zfp709	Zfp709	Zfp709	236193	zinc finger protein 709	chr8:74405966-74416464	HFD_Non	10hr_PBS_Non	OK	1.64157	1.93583	0.237873	0.864403	0.14345	0.67767	1.17925277843314	0.847995	NO
Lrrc14b	Lrrc14b	Lrrc14b	432779	leucine rich repeat containing 14B	chr13:74487764-74503231	HFD_Non	10hr_PBS_Non	OK	4.12788	4.86771	0.237842	0.29459	0.59585	0.926093	1.17922743943748	0.848013	NO
Ptbp1	Ptbp1	Ptbp1	19205	polypyrimidine tract binding protein 1	chr10:79314121-79337379	HFD_Non	10hr_PBS_Non	OK	9.55167	11.2628	0.237742	0.677675	0.27235	0.793302	1.17914570445274	0.848072	NO
Tmem86a	Tmem86a	Tmem86a	67893	transmembrane protein 86A	chr7:54306009-54310146	HFD_Non	10hr_PBS_Non	OK	5.63104	6.63938	0.237647	1.03074	0.12105	0.639126	1.17906806146468	0.848127	NO
Pld4	Pld4	Pld4	104759	phospholipase D family, member 4	chr12:113998865-114007197	HFD_Non	10hr_PBS_Non	OK	1.0896	1.28471	0.23764	0.700364	0.27345	0.793302	1.17906234060464	0.848132	NO
9530009M10Rik	9530009M10Rik	9530009M10Rik	329251	protein phosphatase 1, regulatory (inhibitor) subunit 12B	chr1:136662519-136852517	HFD_Non	10hr_PBS_Non	OK	1.17915	1.39011	0.237457	0.375071	0.49845	0.899117	1.17891279082584	0.848239	NO
Tns1	Tns1	Tns1	21961	tensin 1	chr1:73956804-74171021	HFD_Non	10hr_PBS_Non	OK	3.21747	3.79301	0.237418	1.11308	0.0557	0.503045	1.17888092201359	0.848262	NO
Cyp7b1	Cyp7b1	Cyp7b1	13123	cytochrome P450, family 7, subfamily b, polypeptide 1	chr3:17971949-18143338	HFD_Non	10hr_PBS_Non	OK	1.57488	1.85658	0.237409	0.764488	0.22325	0.75629	1.17887356779464	0.848267	NO
C1qtnf5	C1qtnf5	C1qtnf5	235312	C1q and tumor necrosis factor related protein 5	chr9:43909852-43917270	HFD_Non	10hr_PBS_Non	OK	3.77569	4.45093	0.237368	0.7005	0.23395	0.764462	1.17884006582221	0.848291	NO
Fam135a	Fam135a	Fam135a	68187	family with sequence similarity 135, member A	chr1:24017596-24107180	HFD_Non	10hr_PBS_Non	OK	5.01679	5.91381	0.237322	1.10965	0.0593	0.50878	1.17880247937671	0.848319	NO
Txnrd3	Txnrd3	Txnrd3	232223	thioredoxin reductase 3	chr6:89593981-89625523	HFD_Non	10hr_PBS_Non	OK	4.18621	4.9347	0.237317	0.922391	0.10135	0.605663	1.17879839396571	0.848321	NO
Elfn2	Elfn2	Elfn2	207393	leucine rich repeat and fibronectin type III, extracellular 2	chr15:78500436-78548543	HFD_Non	10hr_PBS_Non	OK	11.2081	13.2118	0.237284	1.22717	0.0459	0.463632	1.17877143060825	0.848341	NO
Zdhhc4	Zdhhc4	Zdhhc4	72881	zinc finger, DHHC domain containing 4	chr5:144078169-144090905	HFD_Non	10hr_PBS_Non	OK	17.984	21.199	0.237279	1.24645	0.0732	0.551057	1.17876734530486	0.848344	NO
Tmem201	Tmem201	Tmem201	230917	transmembrane protein 201	chr4:149089492-149112145	HFD_Non	10hr_PBS_Non	OK	16.0794	18.9536	0.237263	1.18111	0.0461	0.464026	1.17875427242916	0.848353	NO
Zfp81	Zfp81	Zfp81	224694	zinc finger protein 81	chr17:33470672-33495823	HFD_Non	10hr_PBS_Non	OK	3.28173	3.86808	0.23716	0.90379	0.14055	0.672605	1.17867011926256	0.848414	NO
3110007F17Rik	3110007F17Rik	3110007F17Rik	73061	RIKEN cDNA 3110007F17 gene	chrX:120217167-120256902	HFD_Non	10hr_PBS_Non	OK	2.12086	2.4997	0.237103	0.743114	0.31565	0.821853	1.17862355164591	0.848447	NO
Megf6	Megf6	Megf6	230971	multiple EGF-like-domains 6	chr4:153544821-153649830	HFD_Non	10hr_PBS_Non	OK	1.40559	1.65654	0.237004	0.923187	0.12175	0.639776	1.17854267542128	0.848506	NO
Furin	Furin	Furin	18550	furin (paired basic amino acid cleaving enzyme)	chr7:87534079-87550317	HFD_Non	10hr_PBS_Non	OK	4.37669	5.15804	0.236983	1.00908	0.08095	0.56958	1.17852552057195	0.848518	NO
Gm13375	Gm13375	Gm13375	433408	predicted gene 13375	chr2:20890500-20891975	HFD_Non	10hr_PBS_Non	OK	14.8328	17.4802	0.236935	1.24808	0.08015	0.56806	1.17848631042543	0.848546	NO
Zfp408	Zfp408	Zfp408	381410	zinc finger protein 408	chr2:91483844-91489948	HFD_Non	10hr_PBS_Non	OK	4.35894	5.13666	0.236853	1.03674	0.09095	0.586819	1.17841932944298	0.848594	NO
Ltb	Ltb	Ltb	16994	lymphotoxin B	chr17:35331451-35333250	HFD_Non	10hr_PBS_Non	OK	0.71106	0.837875	0.236763	0.564483	0.4525	0.886527	1.17834581811273	0.848647	NO
Dock9	Dock9	Dock9	105445	dedicator of cytokinesis 9	chr14:121941260-122196956	HFD_Non	10hr_PBS_Non	OK	13.0114	15.3308	0.236652	1.18694	0.0355	0.418053	1.17825516045429	0.848713	NO
Gm7609	Gm7609	Gm7609	665378	predicted pseudogene 7609	chr1:85196185-85210337	HFD_Non	10hr_PBS_Non	OK	2.74851	3.23841	0.236639	0.858127	0.19515	0.734426	1.17824454334698	0.84872	NO
4930525F21Rik	4930525F21Rik	4930525F21Rik	75823	family with sequence similarity 227, member B	chr2:125684953-125971987	HFD_Non	10hr_PBS_Non	OK	0.96052	1.13171	0.236616	0.212045	0.73645	0.957251	1.17822575946839	0.848734	NO
Pisd-ps2	Pisd-ps2	Pisd-ps2	328734	phosphatidylserine decarboxylase, pseudogene 2	chr17:3064317-3084183	HFD_Non	10hr_PBS_Non	OK	6.4066	7.54839	0.236611	1.00205	0.12475	0.644227	1.17822167605615	0.848737	NO
Zfp619	Zfp619	Zfp619	70227	zinc finger protein 619	chr7:46773135-46795785	HFD_Non	10hr_PBS_Non	OK	0.740658	0.872489	0.23633	0.777575	0.1923	0.731343	1.1779922110336	0.848902	NO
Miip	Miip	Miip	28010	migration and invasion inhibitory protein	chr4:147234886-147242828	HFD_Non	10hr_PBS_Non	OK	3.46815	4.08505	0.23619	0.886906	0.15725	0.692744	1.17787790350276	0.848984	NO
1700040I03Rik	1700040I03Rik	1700040I03Rik	73327	protease-associated domain containing 1	chr6:85396778-85418471	HFD_Non	10hr_PBS_Non	OK	6.4629	7.61221	0.236134	0.229025	0.7483	0.959758	1.17783218359622	0.849017	NO
Cenph	Cenph	Cenph	26886	centromere protein H	chr13:101529640-101545854	HFD_Non	10hr_PBS_Non	OK	0.36418	0.42893	0.236093	0.396924	0.51235	0.902679	1.1777987112185	0.849042	NO
Lekr1	Lekr1	Lekr1	624866	leucine, glutamate and lysine rich 1	chr3:65470149-65635084	HFD_Non	10hr_PBS_Non	OK	1.78928	2.10733	0.236037	0.722173	0.20085	0.740044	1.17775299438585	0.849074	NO
Cwc22	Cwc22	Cwc22	80744	CWC22 spliceosome-associated protein homolog (S. cerevisiae)	chr2:77733709-77784240	HFD_Non	10hr_PBS_Non	OK	3.62478	4.26897	0.235994	0.952677	0.1099	0.620963	1.17771789159378	0.8491	NO
Fbxo36	Fbxo36	Fbxo36	66153	F-box protein 36	chr1:84836415-84897061	HFD_Non	10hr_PBS_Non	OK	5.96451	7.02398	0.235886	0.945391	0.18715	0.724182	1.17762973105537	0.849163	NO
Ubox5	Ubox5	Ubox5	140629	U box domain containing 5	chr2:130415737-130455763	HFD_Non	10hr_PBS_Non	OK	3.28582	3.86915	0.235763	0.771447	0.17215	0.708781	1.17752933403569	0.849236	NO
Abi3	Abi3	Abi3	66610	ABI gene family, member 3	chr11:95685813-95707045	HFD_Non	10hr_PBS_Non	OK	6.38189	7.51444	0.235683	0.589197	0.3523	0.837615	1.17746403975502	0.849283	NO
Col9a2	Col9a2	Col9a2	12840	collagen, type IX, alpha 2	chr4:120712170-120727930	HFD_Non	10hr_PBS_Non	OK	4.31136	5.07611	0.235582	0.976423	0.11015	0.620963	1.17738161089657	0.849342	NO
2810046L04Rik	2810046L04Rik	2810046L04Rik	212127	proline and serine rich 1	chr3:53267738-53285677	HFD_Non	10hr_PBS_Non	OK	5.14556	6.05781	0.235468	1.08897	0.07795	0.56263	1.17728857931542	0.849409	NO
Gna15	Gna15	Gna15	14676	guanine nucleotide binding protein, alpha 15	chr10:80965058-80986970	HFD_Non	10hr_PBS_Non	OK	0.909999	1.07131	0.235436	0.670899	0.30065	0.812575	1.17726246650872	0.849428	NO
[truncated: 19,901 more rows]

## Sheet: isoforms
Select Differentially Expressed Transcripts Based on Three Criteria
Test Status OK
FDR (q-value) <= 0.05
Fold Change >= Threshold or <= 1/Threshold, where Threshold = 1.5
test_id	gene	Entrez GeneId	Description	locus	sample_1	sample_2	status	value_1	value_2	log2(fold_change)	test_stat	p_value	q_value	Fold Change	Diff Exp
NM_008117	Gh	14599	growth hormone	chr11:106161581-106163124	HFD_Non	10hr_PBS_Non	OK	1.30719	32.825	4.65026	13.1169	5e-05	0.00973846	25.1112162248006	YES
NM_010484	Slc6a4	15567	solute carrier family 6 (neurotransmitter transporter, serotonin), member 4	chr11:76812098-76845845	HFD_Non	10hr_PBS_Non	OK	0.0307798	0.419664	3.76918	3.18851	0.0002	0.0272677	13.6344065321614	YES
NR_002445	BC002163	170658	NADH dehydrogenase Fe-S protein 5 pseudogene	chr16:42955692-42956192	HFD_Non	10hr_PBS_Non	OK	1.83582	17.1896	3.22704	11.2967	5e-05	0.00973846	9.36344873812152	YES
NM_173391	Tph2	216343	tryptophan hydroxylase 2	chr10:114515696-114622078	HFD_Non	10hr_PBS_Non	OK	0.385752	2.53822	2.71807	7.10087	5e-05	0.00973846	6.57991980165467	YES
NM_009933	Col6a1	12833	collagen, type VI, alpha 1	chr10:76171536-76188789	HFD_Non	10hr_PBS_Non	OK	0.609132	1.88871	1.63257	5.11635	5e-05	0.00973846	3.10064852916216	YES
NM_009630	Adora2a	11540	adenosine A2a receptor	chr10:74779687-74797533	HFD_Non	10hr_PBS_Non	OK	3.97557	10.8305	1.44587	6.10013	5e-05	0.00973846	2.72427057655957	YES
NM_001081971	Gm1337	383787	ankyrin repeat domain 63	chr2:118524838-118529699	HFD_Non	10hr_PBS_Non	OK	1.8782	4.63401	1.30291	5.16284	5e-05	0.00973846	2.46726041910372	YES
NM_020002	Rec8	56739	REC8 homolog (yeast)	chr14:56237006-56244227	HFD_Non	10hr_PBS_Non	OK	2.49186	5.92675	1.25002	4.6701	5e-05	0.00973846	2.37844720205634	YES
NM_009109	Ryr1	20190	ryanodine receptor 1, skeletal muscle	chr7:29788358-29910170	HFD_Non	10hr_PBS_Non	OK	0.316755	0.751326	1.24607	4.41955	5e-05	0.00973846	2.37194408347468	YES
NM_013488	Cd4	12504	CD4 antigen	chr6:124814710-124838227	HFD_Non	10hr_PBS_Non	OK	0.86712	2.03032	1.2274	3.69319	5e-05	0.00973846	2.34144637974372	YES
NM_001081194	Kcnh4	380728	potassium voltage-gated channel, subfamily H (eag-related), member 4	chr11:100601691-100621092	HFD_Non	10hr_PBS_Non	OK	0.492481	1.11694	1.18141	3.47054	5e-05	0.00973846	2.26798327292623	YES
NM_007729	Col11a1	12814	collagen, type XI, alpha 1	chr3:113733457-113923244	HFD_Non	10hr_PBS_Non	OK	0.318553	0.720534	1.17753	3.41689	5e-05	0.00973846	2.26189192836308	YES
NM_201255	Krt9	107656	keratin 9	chr11:100048094-100054560	HFD_Non	10hr_PBS_Non	OK	0.786826	1.68644	1.09987	3.1289	5e-05	0.00973846	2.14335378061878	YES
NM_010076	Drd1a	13488	dopamine receptor D1A	chr13:54146552-54151027	HFD_Non	10hr_PBS_Non	OK	2.36542	5.0682	1.09937	4.20192	5e-05	0.00973846	2.14261107951152	YES
NM_199223	Rtn4rl2	269295	reticulon 4 receptor-like 2	chr2:84712102-84726849	HFD_Non	10hr_PBS_Non	OK	0.688649	1.45492	1.0791	2.87207	0.00025	0.0323431	2.1127176880594	YES
NM_144828	Ppp1r1b	19049	protein phosphatase 1, regulatory (inhibitor) subunit 1B	chr11:98210051-98219109	HFD_Non	10hr_PBS_Non	OK	69.6985	143.981	1.04668	5.61273	5e-05	0.00973846	2.06577052198406	YES
NM_007696	Ovgp1	12659	oviductal glycoprotein 1	chr3:105776719-105790341	HFD_Non	10hr_PBS_Non	OK	0.843207	1.73169	1.03822	3.18646	5e-05	0.00973846	2.0536922399799	YES
NM_145495	Rin1	225870	Ras and Rab interactor 1	chr19:5050807-5057071	HFD_Non	10hr_PBS_Non	OK	2.11522	4.32794	1.03287	4.14922	5e-05	0.00973846	2.0460905597145	YES
NM_010582	Itih2	16425	inter-alpha trypsin inhibitor, heavy chain 2	chr2:10016217-10052310	HFD_Non	10hr_PBS_Non	OK	0.262245	0.526608	1.00581	2.22862	0.00045	0.0495391	2.00807061025128	YES
NM_146125	Itpka	228550	inositol 1,4,5-trisphosphate 3-kinase A	chr2:119568072-119576989	HFD_Non	10hr_PBS_Non	OK	8.73491	17.2199	0.979212	4.72082	5e-05	0.00973846	1.97138834259677	YES
NM_010531	Il18bp	16068	interleukin 18 binding protein	chr7:109163590-109166669	HFD_Non	10hr_PBS_Non	OK	1.27196	2.49046	0.969358	2.907	0.0001	0.0164111	1.95796910407069	YES
NR_002875	Gm1821	218963	ubiquitin pseudogene	chr14:46703701-46704632	HFD_Non	10hr_PBS_Non	OK	77.0454	150.812	0.968975	4.85309	5e-05	0.00973846	1.957449380488	YES
NM_007733	Col19a1	12823	collagen, type XIX, alpha 1	chr1:24264521-24594276	HFD_Non	10hr_PBS_Non	OK	0.209872	0.410756	0.96877	2.69786	5e-05	0.00973846	1.9571712561421	YES
NM_001111140	Lrrc10b	278795	leucine rich repeat containing 10B	chr19:10530578-10531937	HFD_Non	10hr_PBS_Non	OK	5.26904	10.2338	0.957733	4.53718	5e-05	0.00973846	1.94225550401572	YES
NM_011703	Vipr1	22354	vasoactive intestinal peptide receptor 1	chr9:121551833-121582072	HFD_Non	10hr_PBS_Non	OK	0.311452	0.60356	0.954487	2.54554	5e-05	0.00973846	1.93789042753609	YES
NM_001081062	Ccno	218630	cyclin O	chr13:113778009-113780986	HFD_Non	10hr_PBS_Non	OK	0.571468	1.07874	0.916602	2.39421	0.00045	0.0495391	1.88766401172586	YES
NM_001081401	Adamts3	330119	a disintegrin-like and metallopeptidase (reprolysin type) with thrombospondin type 1 motif, 3	chr5:90102865-90312359	HFD_Non	10hr_PBS_Non	OK	1.08384	2.02109	0.898973	2.99991	5e-05	0.00973846	1.86473807402276	YES
NM_016669	Crym	12971	crystallin, mu	chr7:127329897-127345502	HFD_Non	10hr_PBS_Non	OK	21.7961	40.3875	0.889839	4.68722	5e-05	0.00973846	1.85296932698723	YES
NM_001013741	Ddn	13199	dendrin	chr15:98634212-98638356	HFD_Non	10hr_PBS_Non	OK	28.0725	51.7382	0.882073	4.89459	5e-05	0.00973846	1.84302162646089	YES
NM_028755	Arpp21	74100	cyclic AMP-regulated phosphoprotein, 21	chr9:111967594-112251429	HFD_Non	10hr_PBS_Non	OK	22.7901	41.7653	0.873899	2.30615	0.0001	0.0164111	1.83260898781665	YES
NM_001025388	Gm5506	433182	predicted gene 5506	chr18:48204988-48208037	HFD_Non	10hr_PBS_Non	OK	3.3733	6.18138	0.87377	2.72166	5e-05	0.00973846	1.83244513060235	YES
NM_172152	Slc24a4	238384	solute carrier family 24 (sodium/potassium/calcium exchanger), member 4	chr12:103367628-103504959	HFD_Non	10hr_PBS_Non	OK	1.09164	1.98291	0.861119	2.66046	5e-05	0.00973846	1.81644665798459	YES
NM_144903	Aldob	230163	aldolase B, fructose-bisphosphate	chr4:49548866-49562355	HFD_Non	10hr_PBS_Non	OK	1.03938	1.88346	0.857658	2.54417	0.00015	0.0225305	1.81209425719004	YES
NM_022427	Gpr88	64378	G-protein coupled receptor 88	chr3:115952571-115956402	HFD_Non	10hr_PBS_Non	OK	12.3173	22.1843	0.848852	4.33828	5e-05	0.00973846	1.80106718633141	YES
NM_172841	Slco5a1	240726	solute carrier organic anion transporter family, member 5A1	chr1:12856630-12981216	HFD_Non	10hr_PBS_Non	OK	0.328254	0.57299	0.803694	2.43619	5e-05	0.00973846	1.74556490338255	YES
NM_028266	Col16a1	107581	collagen, type XVI, alpha 1	chr4:129725083-129776521	HFD_Non	10hr_PBS_Non	OK	0.734798	1.27934	0.799978	2.62935	5e-05	0.00973846	1.74107457632927	YES
NM_008427	Kcnj4	16520	potassium inwardly-rectifying channel, subfamily J, member 4	chr15:79314143-79335671	HFD_Non	10hr_PBS_Non	OK	5.12241	8.90338	0.79753	3.48229	5e-05	0.00973846	1.73812278372845	YES
NR_015533	A230057D06Rik	319893	RIKEN cDNA A230057D06 gene	chr7:68850735-69072460	HFD_Non	10hr_PBS_Non	OK	1.76391	3.05178	0.790874	2.49411	5e-05	0.00973846	1.73012227167018	YES
NM_177135	D830030K20Rik	320333	RIKEN cDNA D830030K20 gene	chr14:3224445-3234357	HFD_Non	10hr_PBS_Non	OK	5.06158	8.73758	0.787646	3.24809	5e-05	0.00973846	1.72625548678724	YES
NM_021399	Bcl11b	58208	B cell leukemia/lymphoma 11B	chr12:109148612-109241624	HFD_Non	10hr_PBS_Non	OK	2.74444	4.73641	0.787284	2.94475	5e-05	0.00973846	1.72582239034289	YES
NM_013691	Thbs3	21827	thrombospondin 3	chr3:89019108-89030759	HFD_Non	10hr_PBS_Non	OK	1.54369	2.65779	0.783842	2.81903	5e-05	0.00973846	1.72170980942089	YES
NM_177841	4932418E24Rik	329366	RIKEN cDNA 4932418E24 gene	chr2:26127166-26150077	HFD_Non	10hr_PBS_Non	OK	0.689498	1.18677	0.78342	2.27162	0.0001	0.0164111	1.72120626898665	YES
NM_172733	Dera	232449	2-deoxyribose-5-phosphate aldolase homolog (C. elegans)	chr6:137703097-137786393	HFD_Non	10hr_PBS_Non	OK	1.95041	3.32167	0.768135	2.63446	0.00025	0.0323431	1.70306677229263	YES
NR_003568	Gpr137b-ps	664862	G protein-coupled receptor 137B, pseudogene	chr13:12706332-12742662	HFD_Non	10hr_PBS_Non	OK	1.04417	1.76965	0.761114	2.47414	0.0001	0.0164111	1.69479878553122	YES
NM_001038696	Rnpc3	67225	RNA-binding region (RNP1, RRM) containing 3	chr3:113307984-113333067	HFD_Non	10hr_PBS_Non	OK	6.20355	10.4414	0.751149	2.95043	5e-05	0.00973846	1.68313278774767	YES
NR_003718	Miat	330166	myocardial infarction associated transcript (non-protein coding)	chr5:112642247-112657968	HFD_Non	10hr_PBS_Non	OK	24.3507	40.797	0.744502	2.83	5e-05	0.00973846	1.67539584414809	YES
NM_001122737	Igf2	16002	insulin-like growth factor 2	chr7:149836672-149856261	HFD_Non	10hr_PBS_Non	OK	10.1607	16.9926	0.741911	3.08309	5e-05	0.00973846	1.67238962676402	YES
NM_001110505	Amy1	11722	amylase 1, salivary	chr3:113258869-113280668	HFD_Non	10hr_PBS_Non	OK	9.81494	16.3118	0.732862	2.74412	5e-05	0.00973846	1.66193274455245	YES
NM_173410	Gpr26	233919	G protein-coupled receptor 26	chr7:139158142-139177316	HFD_Non	10hr_PBS_Non	OK	2.5828	4.28914	0.731755	2.96686	5e-05	0.00973846	1.66065800953221	YES
NM_134080	Flnb	286940	filamin, beta	chr14:8650470-8784101	HFD_Non	10hr_PBS_Non	OK	6.28364	10.3577	0.721034	3.49674	5e-05	0.00973846	1.64836301642676	YES
NM_009932	Col4a2	12827	collagen, type IV, alpha 2	chr8:11312828-11449287	HFD_Non	10hr_PBS_Non	OK	1.8271	3.00234	0.716531	2.92834	5e-05	0.00973846	1.64322609790671	YES
NM_009931	Col4a1	12826	collagen, type IV, alpha 1	chr8:11198422-11312826	HFD_Non	10hr_PBS_Non	OK	1.29019	2.10638	0.707181	2.69504	5e-05	0.00973846	1.63261090622963	YES
NM_175692	Snhg11	319317	small nucleolar RNA host gene 11	chr2:158201373-158211881	HFD_Non	10hr_PBS_Non	OK	154.826	251.506	0.699947	3.42988	5e-05	0.00973846	1.62444511470007	YES
NM_001013390	Scn4b	399548	sodium channel, type IV, beta	chr9:44947124-44962144	HFD_Non	10hr_PBS_Non	OK	18.3716	29.8402	0.699786	3.64656	5e-05	0.00973846	1.62426384210722	YES
NM_033567	Cecr6	94047	cat eye syndrome chromosome region, candidate 6	chr6:120438956-120443825	HFD_Non	10hr_PBS_Non	OK	1.71874	2.77557	0.691436	2.84803	5e-05	0.00973846	1.61489011471828	YES
NM_172736	Leng8	232798	leukocyte receptor cluster (LRC) member 8	chr7:4088657-4099775	HFD_Non	10hr_PBS_Non	OK	13.5527	21.7163	0.680197	3.53834	5e-05	0.00973846	1.60235854229146	YES
NR_028265	Mirg	100040724	miRNA containing gene	chr12:110973190-110987667	HFD_Non	10hr_PBS_Non	OK	3.54029	5.6641	0.677978	2.33377	0.0001	0.0164111	1.5998958592868	YES
NM_011866	Pde10a	23984	phosphodiesterase 10A	chr17:8994609-9179513	HFD_Non	10hr_PBS_Non	OK	13.1337	20.878	0.668713	3.41817	5e-05	0.00973846	1.5896542353722	YES
NR_027651	Meg3	17263	maternally expressed 3	chr12:110779205-110809939	HFD_Non	10hr_PBS_Non	OK	114.555	181.852	0.666724	2.28138	0.00015	0.0225305	1.58746413723536	YES
NM_030113	Arhgap10	78514	Rho GTPase activating protein 10	chr8:79774264-80042477	HFD_Non	10hr_PBS_Non	OK	1.35441	2.14973	0.666485	2.20496	0.0001	0.0164111	1.58720117625376	YES
NM_028096	2010300C02Rik	72097	RIKEN cDNA 2010300C02 gene	chr1:37668520-37776656	HFD_Non	10hr_PBS_Non	OK	11.7079	18.5578	0.664542	3.30742	5e-05	0.00973846	1.58506499637268	YES
NM_008241	Foxg1	15228	forkhead box G1	chr12:50483869-50487854	HFD_Non	10hr_PBS_Non	OK	7.28468	11.5344	0.66301	2.95405	5e-05	0.00973846	1.5833827068771	YES
NM_001111145	Gm514	208080	predicted gene 514	chr9:65208866-65228184	HFD_Non	10hr_PBS_Non	OK	6.06293	9.59013	0.661534	2.81897	5e-05	0.00973846	1.58176359978629	YES
NR_033520	Tmem181b-ps	547127	transmembrane protein 181B, pseudogene	chr17:6438149-6450142	HFD_Non	10hr_PBS_Non	OK	32.4623	50.9943	0.651571	3.4203	5e-05	0.00973846	1.57087784742001	YES
NM_001101471	Akap5	238276	A kinase (PRKA) anchor protein 5	chr12:77425877-77435138	HFD_Non	10hr_PBS_Non	OK	4.37463	6.86751	0.650627	2.84895	5e-05	0.00973846	1.56985030965546	YES
NM_001166410	Rbm3	19652	RNA binding motif protein 3	chrX:7716100-7725089	HFD_Non	10hr_PBS_Non	OK	64.238	100.84	0.65057	3.09178	5e-05	0.00973846	1.56978828705369	YES
NM_001081963	9430020K01Rik	240185	RIKEN cDNA 9430020K01 gene	chr18:4634926-4682867	HFD_Non	10hr_PBS_Non	OK	2.66351	4.16791	0.645997	2.76343	5e-05	0.00973846	1.56482030951728	YES
NR_003633	Meg3	17263	maternally expressed 3	chr12:110779205-110809939	HFD_Non	10hr_PBS_Non	OK	113.961	177.096	0.635989	2.16985	0.00015	0.0225305	1.55400268884452	YES
NM_022025	Slc5a7	63993	solute carrier family 5 (choline transporter), member 7	chr17:54412914-54438359	HFD_Non	10hr_PBS_Non	OK	1.02124	1.58375	0.633019	2.23095	0.0002	0.0272677	1.55080683636986	YES
NM_021416	Fam184b	58227	family with sequence similarity 184, member B	chr5:45920943-46030740	HFD_Non	10hr_PBS_Non	OK	1.3465	2.08326	0.629622	2.22168	0.0002	0.0272677	1.54715956971924	YES
NM_028934	4930452B06Rik	74430	RIKEN cDNA 4930452B06 gene	chr14:9263685-9498804	HFD_Non	10hr_PBS_Non	OK	3.60594	5.55791	0.624166	2.55598	5e-05	0.00973846	1.54131955449055	YES
NM_007619	Cbl	12402	Casitas B-lineage lymphoma	chr9:43957344-44042129	HFD_Non	10hr_PBS_Non	OK	2.31578	3.56277	0.621502	2.55155	0.0001	0.0164111	1.53847606609923	YES
NM_001081069	Rgs11	50782	regulator of G-protein signaling 11	chr17:26339906-26348269	HFD_Non	10hr_PBS_Non	OK	3.26163	5.0027	0.617112	2.41714	0.0002	0.0272677	1.53380172788969	YES
NM_001081243	Filip1	70598	filamin A interacting protein 1	chr9:79663368-79825689	HFD_Non	10hr_PBS_Non	OK	2.22433	3.3925	0.60898	2.35677	0.0001	0.0164111	1.52518050961833	YES
NM_010319	Gng7	14708	guanine nucleotide binding protein (G protein), gamma 7	chr10:80411368-80477670	HFD_Non	10hr_PBS_Non	OK	28.9436	43.9192	0.601606	2.53983	5e-05	0.00973846	1.51740479314961	YES
NM_001081416	Fndc1	68655	fibronectin type III domain containing 1	chr17:7931432-7997839	HFD_Non	10hr_PBS_Non	OK	1.10008	1.66824	0.60072	2.17671	0.0002	0.0272677	1.51647319785769	YES
NM_201600	Myo5b	17919	myosin VB	chr18:74602272-74931131	HFD_Non	10hr_PBS_Non	OK	2.01621	3.05377	0.598946	2.46868	0.0001	0.0164111	1.51460962305692	YES
NM_001002927	Penk	18619	preproenkephalin	chr4:4060682-4065592	HFD_Non	10hr_PBS_Non	OK	58.2878	88.0289	0.594784	3.2905	5e-05	0.00973846	1.51024645485155	YES
NM_183195	Marveld1	277010	MARVEL (membrane-associating) domain containing 1	chr19:42221878-42226193	HFD_Non	10hr_PBS_Non	OK	2.11641	3.19459	0.59401	2.3352	0.0004	0.0454462	1.50943643110036	YES
NM_001081131	Dhtkd1	209692	dehydrogenase E1 and transketolase domain containing 1	chr2:5819105-5863838	HFD_Non	10hr_PBS_Non	OK	1.65844	2.49864	0.591317	2.16962	0.0004	0.0454462	1.50662147667236	YES
NM_001081329	Zkscan2	210162	zinc finger with KRAB and SCAN domains 2	chr7:130622153-130643963	HFD_Non	10hr_PBS_Non	OK	3.56722	5.35613	0.586391	2.49258	5e-05	0.00973846	1.50148597592708	YES
NM_007709	Cited1	12705	Cbp/p300-interacting transactivator with Glu/Asp-rich carboxy-terminal domain 1	chrX:99442775-99447108	HFD_Non	10hr_PBS_Non	OK	27.5284	18.2894	-0.589909	-3.1442	5e-05	0.00973846	0.664384812724449	YES
NM_022324	Sdf2l1	64136	stromal cell-derived factor 2-like 1	chr16:17130230-17132476	HFD_Non	10hr_PBS_Non	OK	9.04034	5.96433	-0.600016	-2.58212	0.00045	0.0495391	0.659746638521516	YES
NM_001039676	Slc39a2	214922	solute carrier family 39 (zinc transporter), member 2	chr14:52513284-52516420	HFD_Non	10hr_PBS_Non	OK	7.05053	4.45965	-0.660803	-2.70093	5e-05	0.00973846	0.632526136720762	YES
NM_026778	Cthrc1	68588	collagen triple helix repeat containing 1	chr15:38908477-38918665	HFD_Non	10hr_PBS_Non	OK	9.38826	5.74931	-0.707469	-2.9011	5e-05	0.00973846	0.612393553002149	YES
NM_181543	Gpr151	240239	G protein-coupled receptor 151	chr18:42737673-42739306	HFD_Non	10hr_PBS_Non	OK	2.38038	1.38217	-0.784259	-2.35647	0.00035	0.042489	0.580650115323842	YES
NM_019662	Rrad	56437	Ras-related associated with diabetes	chr8:107151965-107155221	HFD_Non	10hr_PBS_Non	OK	7.39437	4.13522	-0.838464	-3.49793	5e-05	0.00973846	0.559238659090328	YES
NR_033599	Gm6682	626534	tubulin, alpha 1C pseudogene	chr12:4788975-4790318	HFD_Non	10hr_PBS_Non	OK	3.95881	2.21221	-0.839582	-2.68513	0.00015	0.0225305	0.558805451372302	YES
NM_001164727	Gm10406	100038847	predicted gene 10406	chr14:7838628-7859963	HFD_Non	10hr_PBS_Non	OK	18.9349	10.3166	-0.876071	-3.92514	5e-05	0.00973846	0.544849241536043	YES
NM_001024712	Gm3696	100042149	predicted gene 3696	chr14:7915538-7937971	HFD_Non	10hr_PBS_Non	OK	3.56166	1.92968	-0.884187	-2.96711	5e-05	0.00973846	0.541792752494651	YES
NM_001029930	ENSMUSG00000068790	545007	predicted gene 5796	chr14:4126976-4144402	HFD_Non	10hr_PBS_Non	OK	4.17416	2.18192	-0.935885	-3.19764	5e-05	0.00973846	0.522721715596531	YES
NM_023842	Dsp	109620	desmoplakin	chr13:38243162-38290446	HFD_Non	10hr_PBS_Non	OK	0.718356	0.373049	-0.945333	-2.9499	5e-05	0.00973846	0.519309671788548	YES
NM_001177715	Gm2897	100040671	predicted gene 2897	chr14:3049285-3077025	HFD_Non	10hr_PBS_Non	OK	8.411	4.30468	-0.966372	-3.23737	5e-05	0.00973846	0.51179146738471	YES
NM_010234	Fos	14281	FBJ osteosarcoma oncogene	chr12:86814850-86818219	HFD_Non	10hr_PBS_Non	OK	18.6352	9.1401	-1.02775	-4.72777	5e-05	0.00973846	0.490474487382657	YES
NM_008895	Pomc	18976	pro-opiomelanocortin-alpha	chr12:3954950-3960618	HFD_Non	10hr_PBS_Non	OK	38.0581	18.4017	-1.04836	-5.74875	5e-05	0.00973846	0.483517496188068	YES
NM_008036	Fosb	14282	FBJ osteosarcoma oncogene B	chr7:19888044-19895394	HFD_Non	10hr_PBS_Non	OK	2.1407	0.954282	-1.1656	-4.07297	5e-05	0.00973846	0.445778826950828	YES
NM_011848	Nek3	23954	NIMA (never in mitosis gene a)-related expressed kinase 3	chr8:23238754-23276907	HFD_Non	10hr_PBS_Non	OK	1.75907	0.775812	-1.18103	-2.34772	0.0004	0.0454462	0.441036511406802	YES
NM_172512	Gabpb2	213054	GA repeat binding protein, beta 2	chr3:94985689-95021864	HFD_Non	10hr_PBS_Non	OK	1.9472	0.760131	-1.35708	-2.71468	0.0001	0.0164111	0.390371598905656	YES
NM_147027	Olfr31	18330	olfactory receptor 31	chr14:15160626-15161580	HFD_Non	10hr_PBS_Non	OK	1.67305	0.510484	-1.71254	-3.83104	5e-05	0.00973846	0.305122399636019	YES
NM_001162904	Mdm1	17245	transformed mouse 3T3 cell double minute 1	chr10:117578842-117606055	HFD_Non	10hr_PBS_Non	OK	1.94404	0.472306	-2.04126	-2.87003	5e-05	0.00973846	0.242951458758887	YES
NM_001033178	Tmem181a	77106	transmembrane protein 181A	chr17:6270474-6305783	HFD_Non	10hr_PBS_Non	OK	10.4746	15.6922	0.58316	2.75969	5e-05	0.00973846	1.49812707282041	NO
NR_015351	Ipw	16353	imprinted gene in the Prader-Willi syndrome region	chr7:66874527-66934248	HFD_Non	10hr_PBS_Non	OK	35.5086	52.8818	0.574604	3.37902	5e-05	0.00973846	1.48926862320528	NO
NR_015505	6720401G13Rik	103012	RIKEN cDNA 6720401G13 gene	chrX:47908920-47988435	HFD_Non	10hr_PBS_Non	OK	6.29981	9.30088	0.562058	2.16153	0.0002	0.0272677	1.47637375845963	NO
NM_001033212	Rprml	104582	reprimo-like	chr11:103510822-103511894	HFD_Non	10hr_PBS_Non	OK	12.5175	18.3914	0.555082	2.96133	0.0001	0.0164111	1.46925214035934	NO
NM_029570	Atp11b	76295	ATPase, class VI, type 11B	chr3:35653059-35755198	HFD_Non	10hr_PBS_Non	OK	9.70025	14.2094	0.550756	2.69958	5e-05	0.00973846	1.46485310611234	NO
[truncated: 27,536 more rows]

## Sheet: enrichment
Functional enrichment of 114 differentially expressed genes using DAVID (http://david.abcc.ncifcrf.gov)
[truncated: 99 more rows]
