# Supplementary material for: Increased leptin signaling drives the response of hypothalamic LepRb neurons to diet-induced obesity
Source: Mol Metab. 2026 May 2;108:102378. doi: 10.1016/j.molmet.2026.102378 (PMC13206730; doi:10.1016/j.molmet.2026.102378)
Supplement: Multimedia component 7 [file mmc7.xlsx]

## Sheet: genes
Select Differentially Expressed Transcripts Based on Three Criteria
Test Status OK
FDR (q-value) <= 0.05
Fold Change >= Threshold or <= 1/Threshold, where Threshold = 1.5
test_id	gene		NCBI Gene	Description	locus	sample_1	sample_2	status	value_1	value_2	log2(fold_change)	test_stat	p_value	q_value	Fold Change	Diff Exp
Gh	Gh	Gh	14599	growth hormone	chr11:106161581-106163124	Ob_PBS_Non	10hr_PBS_Non	OK	1.34618	32.7774	4.60576	12.7186	5e-05	0.00399722	24.3484832566951	YES
Abhd12b	Abhd12b	Abhd12b	100504285	abhydrolase domain containing 12B	chr12:71255157-71284193	Ob_PBS_Non	10hr_PBS_Non	OK	1.11209	6.5838	2.56565	7.37678	5e-05	0.00399722	5.92021676422202	YES
Tph2	Tph2	Tph2	216343	tryptophan hydroxylase 2	chr10:114515696-114622078	Ob_PBS_Non	10hr_PBS_Non	OK	0.636332	2.53454	1.99387	5.37185	5e-05	0.00399722	3.98304008791598	YES
Nhlrc4	Nhlrc4	Nhlrc4	621239	NHL repeat containing 4	chr17:26079177-26081876	Ob_PBS_Non	10hr_PBS_Non	OK	0.185139	0.545015	1.55769	2.66968	0.00015	0.00955089	2.94382110096929	YES
4930503E14Rik	4930503E14Rik	4930503E14Rik	74954	RIKEN cDNA 4930503E14 gene	chr14:44740831-44749036	Ob_PBS_Non	10hr_PBS_Non	OK	0.260887	0.764308	1.55073	2.52719	0.00105	0.042562	2.92965341404281	YES
Nkx2-9	Nkx2-9	Nkx2-9	18094	NK2 homeobox 9	chr12:57712383-57714271	Ob_PBS_Non	10hr_PBS_Non	OK	0.626519	1.61874	1.36944	3.27421	5e-05	0.00399722	2.58370257036133	YES
Tuba1c	Tuba1c	Tuba1c	22146	tubulin, alpha 1C	chr15:98860321-98868536	Ob_PBS_Non	10hr_PBS_Non	OK	6.18595	15.4396	1.31957	5.97945	5e-05	0.00399722	2.49591707064028	YES
Klk6	Klk6	Klk6	19144	kallikrein related-peptidase 6	chr7:51079913-51087397	Ob_PBS_Non	10hr_PBS_Non	OK	2.03954	4.96667	1.28404	3.41308	5e-05	0.00399722	2.43519955445819	YES
Pkd2l1	Pkd2l1	Pkd2l1	329064	polycystic kidney disease 2-like 1	chr19:44222126-44266932	Ob_PBS_Non	10hr_PBS_Non	OK	0.20986	0.506405	1.27086	2.56354	5e-05	0.00399722	2.41305366389133	YES
Itgb4	Itgb4	Itgb4	192897	integrin beta 4	chr11:115836038-115874033	Ob_PBS_Non	10hr_PBS_Non	OK	1.58622	3.63797	1.19754	3.53459	5e-05	0.00399722	2.29348266017959	YES
Adora2a	Adora2a	Adora2a	11540	adenosine A2a receptor	chr10:74779687-74797533	Ob_PBS_Non	10hr_PBS_Non	OK	4.79188	10.815	1.17437	4.89776	5e-05	0.00399722	2.25694302636256	YES
Slc39a2	Slc39a2	Slc39a2	214922	solute carrier family 39 (zinc transporter), member 2	chr14:52513284-52516420	Ob_PBS_Non	10hr_PBS_Non	OK	1.99106	4.4532	1.16131	4.08444	5e-05	0.00399722	2.23660424203826	YES
Fcrls	Fcrls	Fcrls	80891	Fc receptor-like S, scavenger receptor	chr3:87054886-87067446	Ob_PBS_Non	10hr_PBS_Non	OK	0.639952	1.41044	1.14011	2.83325	5e-05	0.00399722	2.20397827029264	YES
Kdm5d	Kdm5d	Kdm5d	20592	lysine (K)-specific demethylase 5D	chrY:234230-280254	Ob_PBS_Non	10hr_PBS_Non	OK	0.830597	1.8234	1.13441	3.79954	5e-05	0.00399722	2.19528766607368	YES
Rec8	Rec8	Rec8	56739	REC8 homolog (yeast)	chr14:56237006-56244227	Ob_PBS_Non	10hr_PBS_Non	OK	2.69727	5.91805	1.13362	3.98003	5e-05	0.00399722	2.19408588575247	YES
Pm20d1	Pm20d1	Pm20d1	212933	peptidase M20 domain containing 1	chr1:133693971-133714692	Ob_PBS_Non	10hr_PBS_Non	OK	0.210322	0.459091	1.12618	2.32648	0.0002	0.0122991	2.1828000774306	YES
Cyp11a1	Cyp11a1	Cyp11a1	13070	cytochrome P450, family 11, subfamily a, polypeptide 1	chr9:57862823-57874830	Ob_PBS_Non	10hr_PBS_Non	OK	0.357569	0.770658	1.10787	2.21088	0.0009	0.0385446	2.15527207163827	YES
Gm5531	Gm5531	Gm5531	433365	predicted gene 5531	chr1:155721474-155724001	Ob_PBS_Non	10hr_PBS_Non	OK	0.334048	0.688609	1.04363	2.2633	0.00055	0.0266481	2.06140789193498	YES
Gm5779	Gm5779	Gm5779	544707	ribosomal protein, large, P0 pseudogene	chr10:74814799-74815706	Ob_PBS_Non	10hr_PBS_Non	OK	1.20328	2.45959	1.03145	2.5092	0.0009	0.0385446	2.04407764699905	YES
Serpinb1a	Serpinb1a	Serpinb1a	66222	serine (or cysteine) peptidase inhibitor, clade B, member 1a	chr13:32933960-32943054	Ob_PBS_Non	10hr_PBS_Non	OK	5.70041	11.5726	1.02157	4.42677	5e-05	0.00399722	2.03012702552167	YES
Ninj2	Ninj2	Ninj2	29862	ninjurin 2	chr6:120043397-120150356	Ob_PBS_Non	10hr_PBS_Non	OK	2.67423	5.39213	1.01173	3.44121	5e-05	0.00399722	2.01632751930755	YES
Aim1	Aim1	Aim1	11630	absent in melanoma 1	chr10:43670112-43724652	Ob_PBS_Non	10hr_PBS_Non	OK	0.360365	0.717043	0.9926	2.84752	5e-05	0.00399722	1.98976768640918	YES
Kcnh4	Kcnh4	Kcnh4	380728	potassium voltage-gated channel, subfamily H (eag-related), member 4	chr11:100601691-100621092	Ob_PBS_Non	10hr_PBS_Non	OK	0.565821	1.11534	0.979071	2.7291	5e-05	0.00399722	1.97119568083142	YES
Mboat1	Mboat1	Mboat1	218121	membrane bound O-acyltransferase domain containing 1	chr13:30228358-30338563	Ob_PBS_Non	10hr_PBS_Non	OK	0.95344	1.86669	0.969269	2.96168	5e-05	0.00399722	1.9578483204883	YES
Atp8b1	Atp8b1	Atp8b1	54670	ATPase, class I, type 8B, member 1	chr18:64688632-64820654	Ob_PBS_Non	10hr_PBS_Non	OK	0.27849	0.539972	0.955259	2.50549	5e-05	0.00399722	1.93892768885245	YES
Col27a1	Col27a1	Col27a1	373864	collagen, type XXVII, alpha 1	chr4:62876445-62996024	Ob_PBS_Non	10hr_PBS_Non	OK	0.287977	0.553426	0.942436	2.56558	5e-05	0.00399722	1.92177042256707	YES
5430435G22Rik	5430435G22Rik	5430435G22Rik	226421	RIKEN cDNA 5430435G22 gene	chr1:133585271-133610041	Ob_PBS_Non	10hr_PBS_Non	OK	0.886341	1.68462	0.926491	2.63797	5e-05	0.00399722	1.90064751306434	YES
Nlrc3	Nlrc3	Nlrc3	268857	NLR family, CARD domain containing 3	chr16:3946932-3976632	Ob_PBS_Non	10hr_PBS_Non	OK	0.236244	0.447589	0.921897	2.01787	0.0008	0.0350976	1.89460487264725	YES
Ipw	Ipw	Ipw	16353	imprinted gene in the Prader-Willi syndrome region	chr7:66874527-66934248	Ob_PBS_Non	10hr_PBS_Non	OK	27.9097	52.8057	0.919928	4.5401	5e-05	0.00399722	1.89202086677204	YES
Rasgrp3	Rasgrp3	Rasgrp3	240168	RAS, guanyl releasing protein 3	chr17:75835244-75928393	Ob_PBS_Non	10hr_PBS_Non	OK	2.12767	4.00052	0.91091	3.53889	5e-05	0.00399722	1.88023110643944	YES
Mobkl2b	Mobkl2b	Mobkl2b	214944	MOB kinase activator 3B	chr4:34899952-35104715	Ob_PBS_Non	10hr_PBS_Non	OK	0.825438	1.55077	0.909752	2.34162	0.0001	0.00701951	1.87872251732696	YES
Adamts19	Adamts19	Adamts19	240322	a disintegrin-like and metallopeptidase (reprolysin type) with thrombospondin type 1 motif, 19	chr18:58996417-59213332	Ob_PBS_Non	10hr_PBS_Non	OK	0.572937	1.07127	0.90287	2.62013	5e-05	0.00399722	1.86978190348458	YES
Adamtsl4	Adamtsl4	Adamtsl4	229595	ADAMTS-like 4	chr3:95480126-95491781	Ob_PBS_Non	10hr_PBS_Non	OK	1.36581	2.55021	0.900859	3.20925	5e-05	0.00399722	1.86717739465952	YES
Il33	Il33	Il33	77125	interleukin 33	chr19:29999603-30035205	Ob_PBS_Non	10hr_PBS_Non	OK	23.1708	43.2218	0.899449	4.6224	5e-05	0.00399722	1.86535342358952	YES
Krt12	Krt12	Krt12	268482	keratin 12	chr11:99276977-99283573	Ob_PBS_Non	10hr_PBS_Non	OK	2.52883	4.65041	0.87889	3.14626	5e-05	0.00399722	1.83895987327416	YES
Upp2	Upp2	Upp2	76654	uridine phosphorylase 2	chr2:58607595-58643079	Ob_PBS_Non	10hr_PBS_Non	OK	5.54517	10.1625	0.87395	3.69484	5e-05	0.00399722	1.83267377261713	YES
Gbp3	Gbp3	Gbp3	55932	guanylate binding protein 3	chr3:142223015-142236176	Ob_PBS_Non	10hr_PBS_Non	OK	0.394816	0.714284	0.855316	1.91324	0.00115	0.0450913	1.80915497909988	YES
Cd4	Cd4	Cd4	12504	CD4 antigen	chr6:124814710-124838227	Ob_PBS_Non	10hr_PBS_Non	OK	1.12493	2.0273	0.849717	2.51276	5e-05	0.00399722	1.80214738014171	YES
Prr5l	Prr5l	Prr5l	72446	proline rich 5 like	chr2:101554441-101679137	Ob_PBS_Non	10hr_PBS_Non	OK	5.55247	9.81864	0.822393	3.84011	5e-05	0.00399722	1.76833670354009	YES
Gm6682	Gm6682	Gm6682	626534	tubulin, alpha 1C pseudogene	chr12:4788975-4790318	Ob_PBS_Non	10hr_PBS_Non	OK	1.25892	2.20901	0.811214	2.18326	0.00105	0.042562	1.75468735707374	YES
5930412G12Rik	5930412G12Rik	5930412G12Rik	319616	RIKEN cDNA 5930412G12 gene	chr5:129085004-129106562	Ob_PBS_Non	10hr_PBS_Non	OK	1.73206	3.03053	0.807082	2.69259	5e-05	0.00399722	1.74966897479106	YES
Xist	Xist	Xist	213742	inactive X specific transcripts	chrX:100626855-100680296	Ob_PBS_Non	10hr_PBS_Non	OK	0.368384	0.643452	0.804624	2.71114	5e-05	0.00399722	1.74669050419371	YES
Aif1	Aif1	Aif1	11629	allograft inflammatory factor 1	chr17:35307936-35312946	Ob_PBS_Non	10hr_PBS_Non	OK	2.39647	4.17999	0.80259	2.50659	0.0005	0.0255142	1.74422964787553	YES
Abca8a	Abca8a	Abca8a	217258	ATP-binding cassette, sub-family A (ABC1), member 8a	chr11:109886947-109957251	Ob_PBS_Non	10hr_PBS_Non	OK	0.656373	1.14455	0.802187	2.5198	5e-05	0.00399722	1.74374248575157	YES
Slc40a1	Slc40a1	Slc40a1	53945	solute carrier family 40 (iron-regulated transporter), member 1	chr1:45964914-45982439	Ob_PBS_Non	10hr_PBS_Non	OK	0.847129	1.4313	0.756673	2.2463	5e-05	0.00399722	1.68958976447818	YES
Leng8	Leng8	Leng8	232798	leukocyte receptor cluster (LRC) member 8	chr7:4088657-4099775	Ob_PBS_Non	10hr_PBS_Non	OK	12.9339	21.6848	0.74553	4.19337	5e-05	0.00399722	1.67659008176879	YES
Mapkapk3	Mapkapk3	Mapkapk3	102626	mitogen-activated protein kinase-activated protein kinase 3	chr9:107157257-107192208	Ob_PBS_Non	10hr_PBS_Non	OK	0.608804	1.01871	0.742689	1.96184	0.001	0.0419534	1.67329173703826	YES
Pipox	Pipox	Pipox	19193	pipecolic acid oxidase	chr11:77694116-77707374	Ob_PBS_Non	10hr_PBS_Non	OK	1.66974	2.76186	0.726012	2.291	0.00035	0.0191502	1.65406049491774	YES
Col11a1	Col11a1	Col11a1	12814	collagen, type XI, alpha 1	chr3:113733457-113923244	Ob_PBS_Non	10hr_PBS_Non	OK	0.436511	0.719468	0.720913	2.1057	0.0001	0.00701951	1.64822477268469	YES
Padi2	Padi2	Padi2	18600	peptidyl arginine deiminase, type II	chr4:140462274-140508501	Ob_PBS_Non	10hr_PBS_Non	OK	6.832	11.2161	0.715187	3.66863	5e-05	0.00399722	1.64169599804065	YES
Opalin	Opalin	Opalin	226115	oligodendrocytic myelin paranodal and inner loop protein	chr19:41137909-41151603	Ob_PBS_Non	10hr_PBS_Non	OK	30.909	50.705	0.714101	4.15346	5e-05	0.00399722	1.64046066352257	YES
Ryr1	Ryr1	Ryr1	20190	ryanodine receptor 1, skeletal muscle	chr7:29788358-29910170	Ob_PBS_Non	10hr_PBS_Non	OK	0.457945	0.750217	0.712135	2.61004	5e-05	0.00399722	1.63822668539561	YES
Trim17	Trim17	Trim17	56631	tripartite motif-containing 17	chr11:58777282-58785231	Ob_PBS_Non	10hr_PBS_Non	OK	1.75222	2.85833	0.705992	2.25041	0.0008	0.0350976	1.63126594099384	YES
Dusp27	Dusp27	Dusp27	240892	dual specificity phosphatase 27 (putative)	chr1:168028278-168058029	Ob_PBS_Non	10hr_PBS_Non	OK	0.482401	0.782076	0.697078	1.75637	0.001	0.0419534	1.6212178893247	YES
Phldb1	Phldb1	Phldb1	102693	pleckstrin homology-like domain, family B, member 1	chr9:44494390-44543277	Ob_PBS_Non	10hr_PBS_Non	OK	21.3911	34.6561	0.696101	4.06471	5e-05	0.00399722	1.62012036446214	YES
Igsf9b	Igsf9b	Igsf9b	235086	immunoglobulin superfamily, member 9B	chr9:27106812-27142348	Ob_PBS_Non	10hr_PBS_Non	OK	0.927132	1.49986	0.693984	2.11596	0.0003	0.017131	1.61774475526053	YES
Hsbp1l1	Hsbp1l1	Hsbp1l1	66255	heat shock factor binding protein 1-like 1	chr18:80426494-80443841	Ob_PBS_Non	10hr_PBS_Non	OK	3.02271	4.88248	0.691771	2.33941	0.00025	0.0148045	1.61526514269568	YES
Uty	Uty	Uty	22290	ubiquitously transcribed tetratricopeptide repeat gene, Y chromosome	chrY:433586-582181	Ob_PBS_Non	10hr_PBS_Non	OK	0.972837	1.56379	0.684774	2.28382	5e-05	0.00399722	1.60745015266585	YES
Fgfrl1	Fgfrl1	Fgfrl1	116701	fibroblast growth factor receptor-like 1	chr5:109123247-109135969	Ob_PBS_Non	10hr_PBS_Non	OK	1.48793	2.39106	0.684342	2.07628	0.00015	0.00955089	1.60696889052211	YES
Gm3002	Gm3002	Gm3002	100040852	alpha-takusan pseudogene	chr14:3920623-3936392	Ob_PBS_Non	10hr_PBS_Non	OK	6.37288	10.2343	0.683394	3.24644	5e-05	0.00399722	1.60591329245269	YES
Xaf1	Xaf1	Xaf1	327959	XIAP associated factor 1	chr11:72115130-72127235	Ob_PBS_Non	10hr_PBS_Non	OK	2.17258	3.48192	0.68047	2.41715	5e-05	0.00399722	1.60266178397514	YES
C030034I22Rik	C030034I22Rik	C030034I22Rik	77533	RIKEN cDNA C030034I22 gene	chr17:69765786-69768532	Ob_PBS_Non	10hr_PBS_Non	OK	1.41947	2.27396	0.679851	2.24504	0.00025	0.0148045	1.60197429644412	YES
Shank3	Shank3	Shank3	58234	SH3/ankyrin domain gene 3	chr15:89330287-89390691	Ob_PBS_Non	10hr_PBS_Non	OK	18.9809	30.3583	0.677539	4.00917	5e-05	0.00399722	1.59940909845869	YES
Fbn2	Fbn2	Fbn2	14119	fibrillin 2	chr18:58168276-58369580	Ob_PBS_Non	10hr_PBS_Non	OK	0.365531	0.580638	0.667644	2.09436	0.0002	0.0122991	1.58847677866712	YES
AY512931	AY512931	AY512931	434310	cDNA sequence AY512931	chr8:46146055-46150772	Ob_PBS_Non	10hr_PBS_Non	OK	1.20105	1.90337	0.664266	2.01845	0.00055	0.0266481	1.58476178877675	YES
Plekhh1	Plekhh1	Plekhh1	211945	pleckstrin homology domain containing, family H (with MyTH4 domain) member 1	chr12:80130149-80190657	Ob_PBS_Non	10hr_PBS_Non	OK	6.0432	9.55181	0.66046	2.31757	5e-05	0.00399722	1.58058650976916	YES
Arhgap33	Arhgap33	Arhgap33	233071	Rho GTPase activating protein 33	chr7:31307244-31320028	Ob_PBS_Non	10hr_PBS_Non	OK	12.4158	19.5578	0.655559	3.64854	5e-05	0.00399722	1.57522618665423	YES
Gjc2	Gjc2	Gjc2	118454	gap junction protein, gamma 2	chr11:58989065-58996715	Ob_PBS_Non	10hr_PBS_Non	OK	5.6978	8.93941	0.649775	2.81005	5e-05	0.00399722	1.56892349036098	YES
Ky	Ky	Ky	16716	kyphoscoliosis peptidase	chr9:102408467-102448569	Ob_PBS_Non	10hr_PBS_Non	OK	0.689755	1.07425	0.639167	2.02404	0.0006	0.0282157	1.55742965286091	YES
Myo1d	Myo1d	Myo1d	338367	myosin ID	chr11:80295628-80593527	Ob_PBS_Non	10hr_PBS_Non	OK	3.93028	6.0952	0.633042	3.0073	5e-05	0.00399722	1.55083156012682	YES
Piga	Piga	Piga	18700	phosphatidylinositol glycan anchor biosynthesis, class A	chrX:160857718-160871847	Ob_PBS_Non	10hr_PBS_Non	OK	2.88724	4.46132	0.627783	2.60681	5e-05	0.00399722	1.54518866544867	YES
Apln	Apln	Apln	30878	apelin	chrX:45378322-45388029	Ob_PBS_Non	10hr_PBS_Non	OK	4.96769	7.67404	0.62741	2.91431	5e-05	0.00399722	1.544789217987	YES
Cercam	Cercam	Cercam	99151	cerebral endothelial cell adhesion molecule	chr2:29725013-29738360	Ob_PBS_Non	10hr_PBS_Non	OK	2.55517	3.94415	0.626295	2.41718	5e-05	0.00399722	1.54359577481364	YES
5330426P16Rik	5330426P16Rik	5330426P16Rik	68190	RIKEN cDNA 5330426P16 gene	chr16:50726863-50732886	Ob_PBS_Non	10hr_PBS_Non	OK	3.22152	4.96213	0.623215	2.28306	0.0001	0.00701951	1.54030387768609	YES
Sec14l5	Sec14l5	Sec14l5	665119	SEC14-like 5 (S. cerevisiae)	chr16:5147201-5184027	Ob_PBS_Non	10hr_PBS_Non	OK	2.55914	3.94116	0.622959	2.31115	0.00035	0.0191502	1.54003058166816	YES
Dbp	Dbp	Dbp	13170	D site albumin promoter binding protein	chr7:52960616-52973372	Ob_PBS_Non	10hr_PBS_Non	OK	43.0814	66.0165	0.615763	2.38653	0.00045	0.0232097	1.53236820839131	YES
Fgfr2	Fgfr2	Fgfr2	14183	fibroblast growth factor receptor 2	chr7:137305964-137410322	Ob_PBS_Non	10hr_PBS_Non	OK	5.4586	8.34686	0.612703	2.99016	5e-05	0.00399722	1.52912145332969	YES
Gamt	Gamt	Gamt	14431	guanidinoacetate methyltransferase	chr10:79720895-79723713	Ob_PBS_Non	10hr_PBS_Non	OK	22.3565	34.1497	0.611179	3.51985	5e-05	0.00399722	1.52750700910844	YES
Car2	Car2	Car2	12349	carbonic anhydrase 2	chr3:14886425-14900770	Ob_PBS_Non	10hr_PBS_Non	OK	137.763	209.619	0.605582	3.80597	5e-05	0.00399722	1.52159245758271	YES
A330023F24Rik	A330023F24Rik	A330023F24Rik	320977	RIKEN cDNA A330023F24 gene	chr1:196843592-196864102	Ob_PBS_Non	10hr_PBS_Non	OK	8.72167	13.2534	0.603683	3.00078	5e-05	0.00399722	1.51959092356364	YES
Frmd8	Frmd8	Frmd8	67457	FERM domain containing 8	chr19:5850973-5875208	Ob_PBS_Non	10hr_PBS_Non	OK	11.5123	17.4557	0.600524	3.2142	5e-05	0.00399722	1.51626718858408	YES
Insc	Insc	Insc	233752	inscuteable homolog (Drosophila)	chr7:121889279-121993894	Ob_PBS_Non	10hr_PBS_Non	OK	2.91193	4.40721	0.597891	2.29926	5e-05	0.00399722	1.51350243893537	YES
Nipal4	Nipal4	Nipal4	214112	NIPA-like domain containing 4	chr11:45961656-45979861	Ob_PBS_Non	10hr_PBS_Non	OK	1.3865	2.09765	0.597325	2.00826	0.00085	0.0369532	1.51290877614552	YES
Ccdc159	Ccdc159	Ccdc159	67119	coiled-coil domain containing 159	chr9:21731914-21740316	Ob_PBS_Non	10hr_PBS_Non	OK	3.38882	5.122	0.595923	1.89479	0.00035	0.0191502	1.51143925712425	YES
Gatm	Gatm	Gatm	67092	glycine amidinotransferase (L-arginine:glycine amidinotransferase)	chr2:122420208-122437013	Ob_PBS_Non	10hr_PBS_Non	OK	50.8629	76.8055	0.594597	3.57555	5e-05	0.00399722	1.51005071162331	YES
Sh3tc2	Sh3tc2	Sh3tc2	225608	SH3 domain and tetratricopeptide repeats 2	chr18:62112728-62175373	Ob_PBS_Non	10hr_PBS_Non	OK	0.898769	1.35548	0.592785	1.94122	0.00105	0.042562	1.50815530461507	YES
Gm1821	Gm1821	Gm1821	218963	ubiquitin pseudogene	chr14:46703701-46704632	Ob_PBS_Non	10hr_PBS_Non	OK	226.271	150.593	-0.587396	-4.06179	5e-05	0.00399722	0.665543099092198	YES
Vgf	Vgf	Vgf	381677	VGF nerve growth factor inducible	chr5:137506164-137509221	Ob_PBS_Non	10hr_PBS_Non	OK	97.8098	64.9273	-0.591152	-3.91618	5e-05	0.00399722	0.663812637288392	YES
Ctgf	Ctgf	Ctgf	14219	connective tissue growth factor	chr10:24315247-24318488	Ob_PBS_Non	10hr_PBS_Non	OK	3.48017	2.304	-0.595013	-2.16605	0.0002	0.0122991	0.662038489599359	YES
Fos	Fos	Fos	14281	FBJ osteosarcoma oncogene	chr12:86814850-86818219	Ob_PBS_Non	10hr_PBS_Non	OK	13.7929	9.12686	-0.595739	-2.82909	5e-05	0.00399722	0.661705419189375	YES
Fcgr3	Fcgr3	Fcgr3	14131	Fc receptor, IgG, low affinity III	chr1:172981299-172989534	Ob_PBS_Non	10hr_PBS_Non	OK	4.54959	2.99929	-0.601113	-2.06323	0.00105	0.042562	0.659245169429782	YES
Ptgds	Ptgds	Ptgds	19215	prostaglandin D2 synthase (brain)	chr2:25322231-25325269	Ob_PBS_Non	10hr_PBS_Non	OK	710.402	468.26	-0.601326	-4.45394	5e-05	0.00399722	0.65914784542724	YES
Fam107a	Fam107a	Fam107a	268709	family with sequence similarity 107, member A	chr14:9128791-9142290	Ob_PBS_Non	10hr_PBS_Non	OK	84.0066	55.0624	-0.609434	-3.55036	5e-05	0.00399722	0.655453799983012	YES
Phyhd1	Phyhd1	Phyhd1	227696	phytanoyl-CoA dioxygenase domain containing 1	chr2:30122068-30137668	Ob_PBS_Non	10hr_PBS_Non	OK	13.3809	8.71764	-0.618167	-2.86505	5e-05	0.00399722	0.651498155770313	YES
Col1a2	Col1a2	Col1a2	12843	collagen, type I, alpha 2	chr6:4455696-4491543	Ob_PBS_Non	10hr_PBS_Non	OK	1.54558	1.00201	-0.625254	-2.16085	0.0003	0.017131	0.648305626987939	YES
Hmgcs2	Hmgcs2	Hmgcs2	15360	3-hydroxy-3-methylglutaryl-Coenzyme A synthase 2	chr3:98084353-98114661	Ob_PBS_Non	10hr_PBS_Non	OK	3.52337	2.27032	-0.634058	-2.37574	5e-05	0.00399722	0.644361409758701	YES
Hbb-b2	Hbb-b2	Hbb-b2	15130	hemoglobin, beta adult minor chain	chr7:110961037-110962437	Ob_PBS_Non	10hr_PBS_Non	OK	255.967	164.912	-0.634266	-3.04944	5e-05	0.00399722	0.644268515898087	YES
1500012F01Rik	1500012F01Rik	1500012F01Rik	68949	RIKEN cDNA 1500012F01 gene	chr2:166861296-166891362	Ob_PBS_Non	10hr_PBS_Non	OK	122.19	78.4006	-0.640189	-2.23033	5e-05	0.00399722	0.641628886800332	YES
Nr5a1	Nr5a1	Nr5a1	26423	nuclear receptor subfamily 5, group A, member 1	chr2:38548179-38570062	Ob_PBS_Non	10hr_PBS_Non	OK	3.49472	2.22086	-0.654061	-2.47369	5e-05	0.00399722	0.635488974353931	YES
Gsbs	Gsbs	Gsbs	19051	protein phosphatase 1, regulatory subunit 17	chr6:55967508-55982682	Ob_PBS_Non	10hr_PBS_Non	OK	9.08764	5.65456	-0.684492	-2.8761	5e-05	0.00399722	0.622224885139471	YES
Mt2	Mt2	Mt2	17750	metallothionein 2	chr8:96696517-96697467	Ob_PBS_Non	10hr_PBS_Non	OK	426.156	263.764	-0.692133	-6.38162	5e-05	0.00399722	0.618938083768582	YES
Rhoj	Rhoj	Rhoj	80837	ras homolog gene family, member J	chr12:76409299-76502442	Ob_PBS_Non	10hr_PBS_Non	OK	3.25808	2.01204	-0.695358	-2.44064	0.00015	0.00955089	0.617556055056988	YES
Ptgis	Ptgis	Ptgis	19223	prostaglandin I2 (prostacyclin) synthase	chr2:167028695-167066037	Ob_PBS_Non	10hr_PBS_Non	OK	1.96381	1.20143	-0.708899	-2.0752	0.0009	0.0385446	0.611786848958029	YES
Htr3a	Htr3a	Htr3a	15561	5-hydroxytryptamine (serotonin) receptor 3A	chr9:48707317-48719204	Ob_PBS_Non	10hr_PBS_Non	OK	1.67027	1.01258	-0.722042	-1.87903	0.00115	0.0450913	0.606238760341093	YES
Mfsd2a	Mfsd2a	Mfsd2a	76574	major facilitator superfamily domain containing 2A	chr4:122624093-122638431	Ob_PBS_Non	10hr_PBS_Non	OK	6.26948	3.7964	-0.723712	-3.03179	5e-05	0.00399722	0.605537411156725	YES
Ghsr	Ghsr	Ghsr	208188	growth hormone secretagogue receptor	chr3:27270272-27276932	Ob_PBS_Non	10hr_PBS_Non	OK	1.1911	0.713866	-0.738573	-2.28149	0.0001	0.00701951	0.599331870980352	YES
Clic5	Clic5	Clic5	224796	chloride intracellular channel 5	chr17:44325520-44417117	Ob_PBS_Non	10hr_PBS_Non	OK	0.940085	0.56226	-0.741555	-2.23975	5e-05	0.00399722	0.598094352438403	YES
Neurod6	Neurod6	Neurod6	11922	neurogenic differentiation 6	chr6:55627812-55631257	Ob_PBS_Non	10hr_PBS_Non	OK	3.30774	1.9707	-0.747137	-2.33384	5e-05	0.00399722	0.595784708191431	YES
Bcl6	Bcl6	Bcl6	12053	B cell leukemia/lymphoma 6	chr16:23965137-23988698	Ob_PBS_Non	10hr_PBS_Non	OK	11.3005	6.70814	-0.752397	-3.69416	5e-05	0.00399722	0.593616459519846	YES
Agt	Agt	Agt	11606	angiotensinogen (serpin peptidase inhibitor, clade A, member 8)	chr8:127080486-127093607	Ob_PBS_Non	10hr_PBS_Non	OK	29.3228	17.2874	-0.762304	-4.15911	5e-05	0.00399722	0.589554054131089	YES
Neurod1	Neurod1	Neurod1	18012	neurogenic differentiation 1	chr2:79292797-79296793	Ob_PBS_Non	10hr_PBS_Non	OK	4.47627	2.62245	-0.771384	-2.81737	5e-05	0.00399722	0.58585518487683	YES
Fmod	Fmod	Fmod	14264	fibromodulin	chr1:135934091-135944854	Ob_PBS_Non	10hr_PBS_Non	OK	4.76124	2.74716	-0.793397	-3.13606	5e-05	0.00399722	0.576983912806093	YES
A2m	A2m	A2m	232345	alpha-2-macroglobulin	chr6:121586190-121629256	Ob_PBS_Non	10hr_PBS_Non	OK	0.631445	0.363233	-0.79776	-2.04389	0.0003	0.017131	0.575241633223989	YES
Htra1	Htra1	Htra1	56213	HtrA serine peptidase 1	chr7:138079716-138129172	Ob_PBS_Non	10hr_PBS_Non	OK	19.9705	11.4515	-0.802333	-4.30055	5e-05	0.00399722	0.573421140909559	YES
Arrdc2	Arrdc2	Arrdc2	70807	arrestin domain containing 2	chr8:73359036-73363619	Ob_PBS_Non	10hr_PBS_Non	OK	14.8166	8.4654	-0.807561	-4.16736	5e-05	0.00399722	0.571346953060991	YES
Slc2a4	Slc2a4	Slc2a4	20528	solute carrier family 2 (facilitated glucose transporter), member 4	chr11:69755787-69761692	Ob_PBS_Non	10hr_PBS_Non	OK	1.03242	0.587198	-0.814112	-2.1909	0.00055	0.0266481	0.568758458090286	YES
Itih2	Itih2	Itih2	16425	inter-alpha trypsin inhibitor, heavy chain 2	chr2:10016217-10052310	Ob_PBS_Non	10hr_PBS_Non	OK	0.929344	0.525832	-0.82161	-2.07196	0.00045	0.0232097	0.565810164741951	YES
Fosl2	Fosl2	Fosl2	14284	fos-like antigen 2	chr5:32438844-32460212	Ob_PBS_Non	10hr_PBS_Non	OK	4.10365	2.31547	-0.825601	-3.65225	5e-05	0.00399722	0.564247098558926	YES
Hif3a	Hif3a	Hif3a	53417	hypoxia inducible factor 3, alpha subunit	chr7:17616341-17647776	Ob_PBS_Non	10hr_PBS_Non	OK	2.20037	1.23796	-0.829782	-3.17716	5e-05	0.00399722	0.562614250358569	YES
Nr4a3	Nr4a3	Nr4a3	18124	nuclear receptor subfamily 4, group A, member 3	chr4:48064119-48096224	Ob_PBS_Non	10hr_PBS_Non	OK	2.19892	1.23041	-0.837658	-2.50564	0.00015	0.00955089	0.559551179949295	YES
Hist1h1c	Hist1h1c	Hist1h1c	50708	histone cluster 1, H1c	chr13:23830675-23832236	Ob_PBS_Non	10hr_PBS_Non	OK	34.0351	18.726	-0.861982	-4.9106	5e-05	0.00399722	0.550196169244868	YES
Pla2g3	Pla2g3	Pla2g3	237625	phospholipase A2, group III	chr11:3388229-3394169	Ob_PBS_Non	10hr_PBS_Non	OK	1.42186	0.774993	-0.875523	-2.42604	0.00015	0.00955089	0.545056238919128	YES
Apoc1	Apoc1	Apoc1	11812	apolipoprotein C-I	chr7:20274829-20278007	Ob_PBS_Non	10hr_PBS_Non	OK	8.92986	4.86569	-0.875994	-1.89124	0.0004	0.0211618	0.544878322187189	YES
Ghrh	Ghrh	Ghrh	14601	growth hormone releasing hormone	chr2:157155231-157172391	Ob_PBS_Non	10hr_PBS_Non	OK	10.9548	5.93428	-0.884416	-3.79222	5e-05	0.00399722	0.541706760174428	YES
Ada	Ada	Ada	11486	adenosine deaminase	chr2:163552319-163575913	Ob_PBS_Non	10hr_PBS_Non	OK	1.97868	1.06779	-0.889914	-2.48581	0.0002	0.0122991	0.539646285963374	YES
Asf1b	Asf1b	Asf1b	66929	ASF1 anti-silencing function 1 homolog B (S. cerevisiae)	chr8:86479592-86494094	Ob_PBS_Non	10hr_PBS_Non	OK	1.23804	0.6673	-0.891644	-2.12235	0.00115	0.0450913	0.538999559858142	YES
Hmgb2	Hmgb2	Hmgb2	97165	high mobility group box 2	chr8:59990639-59994796	Ob_PBS_Non	10hr_PBS_Non	OK	5.0373	2.70878	-0.895005	-3.40043	5e-05	0.00399722	0.537745331542157	YES
Il16	Il16	Il16	16170	interleukin 16	chr7:90791572-90884000	Ob_PBS_Non	10hr_PBS_Non	OK	1.21763	0.65398	-0.896752	-2.69067	5e-05	0.00399722	0.537094554697921	YES
4931408A02Rik	4931408A02Rik	4931408A02Rik	70967	eva-1 homolog C (C. elegans)	chr16:90831103-90905130	Ob_PBS_Non	10hr_PBS_Non	OK	1.56317	0.820658	-0.929619	-2.34922	5e-05	0.00399722	0.524996969470164	YES
Sgk1	Sgk1	Sgk1	20393	serum/glucocorticoid regulated kinase 1	chr10:21601989-21719708	Ob_PBS_Non	10hr_PBS_Non	OK	88.5124	44.6877	-0.986002	-5.45961	5e-05	0.00399722	0.504874948892563	YES
1810011O10Rik	1810011O10Rik	1810011O10Rik	69068	RIKEN cDNA 1810011O10 gene	chr8:25548087-25549418	Ob_PBS_Non	10hr_PBS_Non	OK	2.25707	1.12518	-1.0043	-2.74729	5e-05	0.00399722	0.498511952251014	YES
Zbtb16	Zbtb16	Zbtb16	235320	zinc finger and BTB domain containing 16	chr9:48462401-48644050	Ob_PBS_Non	10hr_PBS_Non	OK	4.91975	2.45105	-1.00519	-4.40933	5e-05	0.00399722	0.498204514572849	YES
Slc2a9	Slc2a9	Slc2a9	117591	solute carrier family 2 (facilitated glucose transporter), member 9	chr5:38740511-38893391	Ob_PBS_Non	10hr_PBS_Non	OK	0.53848	0.268238	-1.00538	-2.04112	0.0004	0.0211618	0.4981389063728	YES
Neurod2	Neurod2	Neurod2	18013	neurogenic differentiation 2	chr11:98186730-98190959	Ob_PBS_Non	10hr_PBS_Non	OK	4.4272	2.16898	-1.02938	-4.0876	5e-05	0.00399722	0.489920647570816	YES
Qrfp	Qrfp	Qrfp	227717	pyroglutamylated RFamide peptide	chr2:31661687-31666038	Ob_PBS_Non	10hr_PBS_Non	OK	0.650635	0.317426	-1.03543	-2.27791	0.0004	0.0211618	0.48787044732502	YES
Tcfap2b	Tcfap2b	Tcfap2b	21419	transcription factor AP-2 beta	chr1:19198994-19228815	Ob_PBS_Non	10hr_PBS_Non	OK	0.414485	0.191149	-1.11662	-2.45063	5e-05	0.00399722	0.461173014054512	YES
Fkbp5	Fkbp5	Fkbp5	14229	FK506 binding protein 5	chr17:28536039-28623057	Ob_PBS_Non	10hr_PBS_Non	OK	29.5195	13.2411	-1.15665	-6.30297	5e-05	0.00399722	0.448552886241124	YES
Maff	Maff	Maff	17133	v-maf musculoaponeurotic fibrosarcoma oncogene family, protein F (avian)	chr15:79178107-79189506	Ob_PBS_Non	10hr_PBS_Non	OK	2.13617	0.953476	-1.16376	-3.31501	5e-05	0.00399722	0.446347731881953	YES
Gm5506	Gm5506	Gm5506	433182	predicted gene 5506	chr4:149611305-149622982	Ob_PBS_Non	10hr_PBS_Non	OK	13.8765	6.17239	-1.16874	-4.49807	5e-05	0.00399722	0.444809652370651	YES
Il12rb1	Il12rb1	Il12rb1	16161	interleukin 12 receptor, beta 1	chr8:73332347-73345322	Ob_PBS_Non	10hr_PBS_Non	OK	0.878916	0.387279	-1.18235	-2.83635	5e-05	0.00399722	0.440633167712444	YES
Wnt10b	Wnt10b	Wnt10b	22410	wingless related MMTV integration site 10b	chr15:98602182-98608581	Ob_PBS_Non	10hr_PBS_Non	OK	0.509469	0.223015	-1.19186	-2.24552	0.0008	0.0350976	0.437738141160307	YES
Fosb	Fosb	Fosb	14282	FBJ osteosarcoma oncogene B	chr7:19888044-19895394	Ob_PBS_Non	10hr_PBS_Non	OK	2.19996	0.952931	-1.20703	-4.08766	5e-05	0.00399722	0.433159420809454	YES
Sult1a1	Sult1a1	Sult1a1	20887	sulfotransferase family 1A, phenol-preferring, member 1	chr7:133816383-133819871	Ob_PBS_Non	10hr_PBS_Non	OK	12.3016	5.12223	-1.26401	-5.30614	5e-05	0.00399722	0.416384999269389	YES
Bst1	Bst1	Bst1	12182	bone marrow stromal cell antigen 1	chr5:44210131-44234707	Ob_PBS_Non	10hr_PBS_Non	OK	0.459018	0.186289	-1.30101	-2.21109	0.00055	0.0266481	0.405841977396666	YES
1700007B14Rik	1700007B14Rik	1700007B14Rik	71831	RIKEN cDNA 1700007B14 gene	chr8:77972592-78508406	Ob_PBS_Non	10hr_PBS_Non	OK	0.634325	0.231355	-1.45511	-2.11362	0.00025	0.0148045	0.364727275934721	YES
Avp	Avp	Avp	11998	arginine vasopressin	chr2:130406412-130408277	Ob_PBS_Non	10hr_PBS_Non	OK	898.476	316.727	-1.50424	-14.6568	5e-05	0.00399722	0.352515842356113	YES
Npy	Npy	Npy	109648	neuropeptide Y	chr6:49772727-49779504	Ob_PBS_Non	10hr_PBS_Non	OK	151.729	49.5167	-1.61551	-11.8199	5e-05	0.00399722	0.32634956015703	YES
Cdkn1a	Cdkn1a	Cdkn1a	12575	cyclin-dependent kinase inhibitor 1A (P21)	chr17:29227930-29237667	Ob_PBS_Non	10hr_PBS_Non	OK	27.6101	7.61034	-1.85916	-8.22724	5e-05	0.00399722	0.275636719981605	YES
Ccl17	Ccl17	Ccl17	20295	chemokine (C-C motif) ligand 17	chr8:97334352-97335936	Ob_PBS_Non	10hr_PBS_Non	OK	6.70915	1.79567	-1.90161	-5.81133	5e-05	0.00399722	0.267644516474596	YES
Itgad	Itgad	Itgad	381924	integrin, alpha D	chr7:135317459-135349880	Ob_PBS_Non	10hr_PBS_Non	OK	1.1134	0.296168	-1.91049	-2.29705	0.00045	0.0232097	0.266002184723488	YES
Cbln3	Cbln3	Cbln3	56410	cerebellin 3 precursor protein	chr14:56497756-56503093	Ob_PBS_Non	10hr_PBS_Non	OK	2.48674	0.566843	-2.13324	-6.0653	5e-05	0.00399722	0.22794536830023	YES
Plin4	Plin4	Plin4	57435	perilipin 4	chr17:56219079-56249225	Ob_PBS_Non	10hr_PBS_Non	OK	3.85171	0.856593	-2.16882	-3.08685	5e-05	0.00399722	0.222392493784998	YES
Agrp	Agrp	Agrp	11604	agouti related protein	chr8:108090597-108092198	Ob_PBS_Non	10hr_PBS_Non	OK	30.7446	3.77568	-3.02552	-12.2117	5e-05	0.00399722	0.122808302241116	YES
1700047M11Rik	1700047M11Rik	1700047M11Rik	67330	RIKEN cDNA 1700047M11 gene	chr1:184230964-184233420	Ob_PBS_Non	10hr_PBS_Non	OK	8.10343	12.1403	0.583198	2.56828	0.00095	0.0402074	1.49816653339724	NO
Lime1	Lime1	Lime1	72699	Lck interacting transmembrane adaptor 1	chr2:181115939-181118333	Ob_PBS_Non	10hr_PBS_Non	OK	12.3999	18.5708	0.58271	2.95792	5e-05	0.00399722	1.49765985554003	NO
Dock5	Dock5	Dock5	68813	dedicator of cytokinesis 5	chr14:68369984-68551629	Ob_PBS_Non	10hr_PBS_Non	OK	1.27688	1.91181	0.582315	2.44827	5e-05	0.00399722	1.49724986268022	NO
Gpr88	Gpr88	Gpr88	64378	G-protein coupled receptor 88	chr3:115952571-115956402	Ob_PBS_Non	10hr_PBS_Non	OK	14.8133	22.1534	0.580635	3.05857	5e-05	0.00399722	1.49550734904946	NO
Plxnb3	Plxnb3	Plxnb3	140571	plexin B3	chrX:71002441-71017849	Ob_PBS_Non	10hr_PBS_Non	OK	2.69918	4.03142	0.578766	2.61565	5e-05	0.00399722	1.49357118553552	NO
Fancc	Fancc	Fancc	14088	Fanconi anemia, complementation group C	chr13:63406016-63533053	Ob_PBS_Non	10hr_PBS_Non	OK	2.24114	3.33708	0.574352	2.0096	0.00035	0.0191502	1.48900851077175	NO
Smyd1	Smyd1	Smyd1	12180	SET and MYND domain containing 1	chr6:71163933-71212275	Ob_PBS_Non	10hr_PBS_Non	OK	1.55577	2.31493	0.573333	1.8605	0.0006	0.0282157	1.48795717011529	NO
Paqr6	Paqr6	Paqr6	68957	progestin and adipoQ receptor family member VI	chr3:88168510-88172463	Ob_PBS_Non	10hr_PBS_Non	OK	4.16499	6.17375	0.567833	2.32188	0.00025	0.0148045	1.48229541590721	NO
Wnt9b	Wnt9b	Wnt9b	22412	wingless-type MMTV integration site 9B	chr11:103588676-103611135	Ob_PBS_Non	10hr_PBS_Non	OK	1.82595	2.7051	0.567034	2.19487	5e-05	0.00399722	1.48147471152957	NO
Ccdc13	Ccdc13	Ccdc13	100502861	coiled-coil domain containing 13	chr9:121706744-121748579	Ob_PBS_Non	10hr_PBS_Non	OK	2.19609	3.2437	0.562703	2.00268	0.00045	0.0232097	1.4770339631095	NO
Emid2	Emid2	Emid2	140709	collagen, type XXVI, alpha 1	chr5:137217633-137358977	Ob_PBS_Non	10hr_PBS_Non	OK	1.87176	2.75884	0.559667	1.95813	0.0013	0.0498853	1.47392896867177	NO
Aqp4	Aqp4	Aqp4	11829	aquaporin 4	chr18:15547902-15562193	Ob_PBS_Non	10hr_PBS_Non	OK	5.51247	8.10224	0.555621	2.68959	5e-05	0.00399722	1.46980116481294	NO
Ttc14	Ttc14	Ttc14	67120	tetratricopeptide repeat domain 14	chr3:33699116-33743232	Ob_PBS_Non	10hr_PBS_Non	OK	6.21027	9.12656	0.555416	2.64621	5e-05	0.00399722	1.4695923280013	NO
Nek1	Nek1	Nek1	18004	NIMA (never in mitosis gene a)-related expressed kinase 1	chr8:63472016-63609031	Ob_PBS_Non	10hr_PBS_Non	OK	8.2336	12.0696	0.551782	2.77709	5e-05	0.00399722	1.46589523476246	NO
Ppp1r14a	Ppp1r14a	Ppp1r14a	68458	protein phosphatase 1, regulatory (inhibitor) subunit 14A	chr7:30074338-30078409	Ob_PBS_Non	10hr_PBS_Non	OK	71.1414	103.782	0.544803	4.13395	5e-05	0.00399722	1.45882112862185	NO
5730507C01Rik	5730507C01Rik	5730507C01Rik	236366	RIKEN cDNA 5730507C01 gene	chr12:18521351-18542057	Ob_PBS_Non	10hr_PBS_Non	OK	2.93992	4.28763	0.544405	2.04971	0.0004	0.0211618	1.45841873538364	NO
Drd1a	Drd1a	Drd1a	13488	dopamine receptor D1A	chr13:54146552-54151027	Ob_PBS_Non	10hr_PBS_Non	OK	3.47863	5.06093	0.540884	2.09347	0.00015	0.00955089	1.45486370050984	NO
Cmah	Cmah	Cmah	12763	cytidine monophospho-N-acetylneuraminic acid hydroxylase	chr13:24419288-24569154	Ob_PBS_Non	10hr_PBS_Non	OK	1.31046	1.90042	0.536245	2.12424	0.0001	0.00701951	1.45019308529468	NO
Gm10406	Gm10406	Gm10406	100038847	predicted gene 10406	chr14:7838628-7859963	Ob_PBS_Non	10hr_PBS_Non	OK	7.10629	10.3012	0.535641	2.27622	5e-05	0.00399722	1.44958607323166	NO
Map6d1	Map6d1	Map6d1	208158	MAP6 domain containing 1	chr16:20233381-20241431	Ob_PBS_Non	10hr_PBS_Non	OK	19.2461	27.8352	0.532343	2.97771	5e-05	0.00399722	1.4462761050699	NO
Gna12	Gna12	Gna12	14673	guanine nucleotide binding protein, alpha 12	chr5:141235897-141306385	Ob_PBS_Non	10hr_PBS_Non	OK	30.2831	43.7888	0.532052	3.21234	5e-05	0.00399722	1.44598441216745	NO
Gm1337	Gm1337	Gm1337	383787	ankyrin repeat domain 63	chr2:118524838-118529699	Ob_PBS_Non	10hr_PBS_Non	OK	3.21345	4.62743	0.52609	2.16884	0.0002	0.0122991	1.44002114890664	NO
Litaf	Litaf	Litaf	56722	LPS-induced TN factor	chr16:10959365-10993214	Ob_PBS_Non	10hr_PBS_Non	OK	17.8107	25.6003	0.523411	2.89895	5e-05	0.00399722	1.43734959539378	NO
Galnt6	Galnt6	Galnt6	207839	UDP-N-acetyl-alpha-D-galactosamine:polypeptide N-acetylgalactosaminyltransferase 6	chr15:100520345-100559807	Ob_PBS_Non	10hr_PBS_Non	OK	2.59061	3.71689	0.520807	2.17008	5e-05	0.00399722	1.43475758362008	NO
Exd2	Exd2	Exd2	97827	exonuclease 3'-5' domain containing 2	chr12:81564081-81599122	Ob_PBS_Non	10hr_PBS_Non	OK	7.39163	10.5676	0.515682	2.56738	5e-05	0.00399722	1.42966982265772	NO
Gng11	Gng11	Gng11	66066	guanine nucleotide binding protein (G protein), gamma 11	chr6:3953986-3958445	Ob_PBS_Non	10hr_PBS_Non	OK	27.5331	39.3428	0.514931	2.91251	0.00015	0.00955089	1.42892579665056	NO
Cmtm5	Cmtm5	Cmtm5	67272	CKLF-like MARVEL transmembrane domain containing 5	chr14:55555306-55558114	Ob_PBS_Non	10hr_PBS_Non	OK	41.7755	59.6668	0.514271	3.37967	0.0001	0.00701951	1.42827224526883	NO
6720401G13Rik	6720401G13Rik	6720401G13Rik	103012	RIKEN cDNA 6720401G13 gene	chrX:47908920-47988435	Ob_PBS_Non	10hr_PBS_Non	OK	9.02431	12.878	0.513019	2.5402	5e-05	0.00399722	1.42703329933218	NO
Tmem88b	Tmem88b	Tmem88b	320587	transmembrane protein 88B	chr4:155155699-155159983	Ob_PBS_Non	10hr_PBS_Non	OK	33.9247	48.395	0.512523	3.00975	5e-05	0.00399722	1.42654276818199	NO
Ddx3y	Ddx3y	Ddx3y	26900	DEAD (Asp-Glu-Ala-Asp) box polypeptide 3, Y-linked	chrY:597157-623056	Ob_PBS_Non	10hr_PBS_Non	OK	7.36048	10.477	0.509353	2.51189	5e-05	0.00399722	1.42341170036295	NO
Gltp	Gltp	Gltp	56356	glycolipid transfer protein	chr5:115119510-115140944	Ob_PBS_Non	10hr_PBS_Non	OK	47.1115	66.9713	0.507465	3.14202	5e-05	0.00399722	1.42155015406856	NO
Kif13b	Kif13b	Kif13b	16554	kinesin family member 13B	chr14:65271367-65425133	Ob_PBS_Non	10hr_PBS_Non	OK	2.79619	3.97377	0.507048	2.21817	5e-05	0.00399722	1.42113932521318	NO
Pde8a	Pde8a	Pde8a	18584	phosphodiesterase 8A	chr7:88358689-88478508	Ob_PBS_Non	10hr_PBS_Non	OK	5.8924	8.35804	0.504309	2.28951	5e-05	0.00399722	1.41844380895787	NO
Tmc7	Tmc7	Tmc7	209760	transmembrane channel-like gene family 7	chr7:125679357-125728200	Ob_PBS_Non	10hr_PBS_Non	OK	2.10755	2.98827	0.503744	1.9922	0.00035	0.0191502	1.41788841518416	NO
Aif1l	Aif1l	Aif1l	108897	allograft inflammatory factor 1-like	chr2:31805822-31828962	Ob_PBS_Non	10hr_PBS_Non	OK	3.37916	4.78715	0.5025	2.04726	0.0004	0.0211618	1.41666633228118	NO
Cd82	Cd82	Cd82	12521	CD82 antigen	chr2:93259268-93303103	Ob_PBS_Non	10hr_PBS_Non	OK	8.30399	11.7087	0.4957	2.07949	0.00015	0.00955089	1.41000472775694	NO
Eif2s3y	Eif2s3y	Eif2s3y	26908	eukaryotic translation initiation factor 2, subunit 3, structural gene Y-linked	chrY:347054-365037	Ob_PBS_Non	10hr_PBS_Non	OK	5.71294	8.03396	0.491878	2.03658	0.0006	0.0282157	1.40627427476886	NO
Sox2ot	Sox2ot	Sox2ot	320478	SOX2 overlapping transcript (non-protein coding)	chr3:34459302-34576915	Ob_PBS_Non	10hr_PBS_Non	OK	18.4982	26.0054	0.491432	1.87349	0.00055	0.0266481	1.40583960120891	NO
Tst	Tst	Tst	22117	thiosulfate sulfurtransferase, mitochondrial	chr15:78229985-78236289	Ob_PBS_Non	10hr_PBS_Non	OK	15.1153	21.1806	0.486735	2.51425	0.00015	0.00955088	1.40127003455099	NO
Josd2	Josd2	Josd2	66124	Josephin domain containing 2	chr7:51723425-51727021	Ob_PBS_Non	10hr_PBS_Non	OK	40.1996	56.3002	0.485959	3.10112	5e-05	0.00399722	1.40051651899451	NO
Grid2ip	Grid2ip	Grid2ip	170935	glutamate receptor, ionotropic, delta 2 (Grid2) interacting protein 1	chr5:144119016-144153477	Ob_PBS_Non	10hr_PBS_Non	OK	4.15299	5.81447	0.485497	2.08328	0.00025	0.0148045	1.40006809779487	NO
Cx3cr1	Cx3cr1	Cx3cr1	13051	chemokine (C-X3-C) receptor 1	chr9:119957810-119977400	Ob_PBS_Non	10hr_PBS_Non	OK	2.83787	3.96151	0.481239	1.95937	0.00075	0.0333102	1.3959419997576	NO
Pdlim2	Pdlim2	Pdlim2	213019	PDZ and LIM domain 2	chr14:70564024-70577479	Ob_PBS_Non	10hr_PBS_Non	OK	18.2221	25.4119	0.479813	2.61266	0.0001	0.00701951	1.39456289345275	NO
Ppfibp2	Ppfibp2	Ppfibp2	19024	PTPRF interacting protein, binding protein 2 (liprin beta 2)	chr7:114738564-114901510	Ob_PBS_Non	10hr_PBS_Non	OK	2.93203	4.08698	0.479133	1.8981	0.00065	0.0299792	1.39390573494784	NO
Slc4a2	Slc4a2	Slc4a2	20535	solute carrier family 4 (anion exchanger), member 2	chr5:23931049-23946765	Ob_PBS_Non	10hr_PBS_Non	OK	8.51328	11.8561	0.477841	2.55893	5e-05	0.00399722	1.39265798681471	NO
Fgd3	Fgd3	Fgd3	30938	FYVE, RhoGEF and PH domain containing 3	chr13:49358478-49404577	Ob_PBS_Non	10hr_PBS_Non	OK	2.72951	3.79672	0.476111	1.85083	0.00075	0.0333102	1.39098898936368	NO
Gucy1a2	Gucy1a2	Gucy1a2	234889	guanylate cyclase 1, soluble, alpha 2	chr9:3532353-3897342	Ob_PBS_Non	10hr_PBS_Non	OK	2.17427	3.02157	0.474769	1.93161	0.0006	0.0282157	1.38969568812456	NO
Tmem63a	Tmem63a	Tmem63a	208795	transmembrane protein 63a	chr1:182872648-182905235	Ob_PBS_Non	10hr_PBS_Non	OK	8.26643	11.4499	0.469998	2.44564	5e-05	0.00399722	1.38510754794281	NO
Plekho2	Plekho2	Plekho2	102595	pleckstrin homology domain containing, family O member 2	chr9:65402190-65427841	Ob_PBS_Non	10hr_PBS_Non	OK	5.07642	7.02062	0.467785	2.13437	0.0001	0.00701951	1.3829845121126	NO
Fam193b	Fam193b	Fam193b	212483	family with sequence similarity 193, member B	chr13:55640676-55672481	Ob_PBS_Non	10hr_PBS_Non	OK	14.3388	19.7741	0.46369	2.35891	5e-05	0.00399722	1.37906456262686	NO
Rarb	Rarb	Rarb	218772	retinoic acid receptor, beta	chr14:17263353-17407724	Ob_PBS_Non	10hr_PBS_Non	OK	6.10415	8.40816	0.461999	2.03763	0.00035	0.0191502	1.37744909160785	NO
Micall1	Micall1	Micall1	27008	microtubule associated monooxygenase, calponin and LIM domain containing -like 1	chr15:78939412-78971681	Ob_PBS_Non	10hr_PBS_Non	OK	10.2139	14.0375	0.458753	2.20942	5e-05	0.00399722	1.37435337602397	NO
Pik3c2b	Pik3c2b	Pik3c2b	240752	phosphoinositide-3-kinase, class 2, beta polypeptide	chr1:134942588-135005265	Ob_PBS_Non	10hr_PBS_Non	OK	3.23347	4.43939	0.457279	2.24604	0.0001	0.00701951	1.37294991770883	NO
Zfp935	Zfp935	Zfp935	71508	zinc finger protein 935	chr13:62554375-62568172	Ob_PBS_Non	10hr_PBS_Non	OK	3.56976	4.89648	0.455919	1.62113	0.0011	0.0439694	1.3716562748946	NO
Rgs16	Rgs16	Rgs16	19734	regulator of G-protein signaling 16	chr1:155587482-155592598	Ob_PBS_Non	10hr_PBS_Non	OK	38.0042	52.0918	0.454898	2.67145	5e-05	0.00399722	1.37068589267353	NO
Cd59a	Cd59a	Cd59a	12509	CD59a antigen	chr2:103935957-103955508	Ob_PBS_Non	10hr_PBS_Non	OK	6.17636	8.46503	0.454758	1.67434	0.0011	0.0439694	1.37055288693844	NO
Rreb1	Rreb1	Rreb1	68750	ras responsive element binding protein 1	chr13:37917906-38043874	Ob_PBS_Non	10hr_PBS_Non	OK	9.17765	12.526	0.448732	2.28019	5e-05	0.00399722	1.36484015692612	NO
Ccdc141	Ccdc141	Ccdc141	545428	coiled-coil domain containing 141	chr2:76847962-77008692	Ob_PBS_Non	10hr_PBS_Non	OK	1.68352	2.29264	0.445527	1.76793	0.001	0.0419534	1.36181147981349	NO
Miat	Miat	Miat	330166	myocardial infarction associated transcript (non-protein coding)	chr5:112642247-112657968	Ob_PBS_Non	10hr_PBS_Non	OK	32.3507	44.0247	0.444514	2.5203	5e-05	0.00399722	1.36085560848623	NO
Kcnip3	Kcnip3	Kcnip3	56461	Kv channel interacting protein 3, calsenilin	chr2:127282233-127347106	Ob_PBS_Non	10hr_PBS_Non	OK	20.732	28.1951	0.443587	2.2693	5e-05	0.00399722	1.35998147506988	NO
Cdc42ep2	Cdc42ep2	Cdc42ep2	104252	CDC42 effector protein (Rho GTPase binding) 2	chr19:5917560-5918993	Ob_PBS_Non	10hr_PBS_Non	OK	15.7842	21.4579	0.443025	2.32561	0.00045	0.0232097	1.35945179920717	NO
Inf2	Inf2	Inf2	70435	inverted formin, FH2 and WH2 domain containing	chr12:113826994-113853768	Ob_PBS_Non	10hr_PBS_Non	OK	13.0607	17.6994	0.438459	2.4107	0.00015	0.00955089	1.35515605798039	NO
Eml1	Eml1	Eml1	68519	echinoderm microtubule associated protein like 1	chr12:109648864-109777774	Ob_PBS_Non	10hr_PBS_Non	OK	23.574	31.9209	0.437301	2.39312	5e-05	0.00399722	1.35406875883521	NO
Plxna3	Plxna3	Plxna3	18846	plexin A3	chrX:71574404-71590028	Ob_PBS_Non	10hr_PBS_Non	OK	2.30766	3.11977	0.435006	1.94787	0.00065	0.0299792	1.35191645547891	NO
Kctd21	Kctd21	Kctd21	622320	potassium channel tetramerisation domain containing 21	chr7:104480832-104498726	Ob_PBS_Non	10hr_PBS_Non	OK	5.87653	7.9381	0.433828	2.02667	0.0004	0.0211618	1.35081302922948	NO
Nnt	Nnt	Nnt	18115	nicotinamide nucleotide transhydrogenase	chr13:120123123-120197945	Ob_PBS_Non	10hr_PBS_Non	OK	4.42351	5.96437	0.431179	1.83187	0.0006	0.0282157	1.34833501379499	NO
Fyco1	Fyco1	Fyco1	17281	FYVE and coiled-coil domain containing 1	chr9:123698627-123761020	Ob_PBS_Non	10hr_PBS_Non	OK	6.42164	8.65342	0.43033	2.14151	5e-05	0.00399722	1.34754177639418	NO
Fhdc1	Fhdc1	Fhdc1	229474	FH2 domain containing 1	chr3:84247946-84284351	Ob_PBS_Non	10hr_PBS_Non	OK	4.63408	6.2422	0.429772	1.97812	0.00065	0.0299792	1.34702068018555	NO
Snhg11	Snhg11	Snhg11	319317	small nucleolar RNA host gene 11	chr2:158201373-158211881	Ob_PBS_Non	10hr_PBS_Non	OK	186.524	251.144	0.429156	2.37506	0.0001	0.00701951	1.34644565386691	NO
Ugt8a	Ugt8a	Ugt8a	22239	UDP galactosyltransferase 8A	chr3:125568260-125641468	Ob_PBS_Non	10hr_PBS_Non	OK	10.9297	14.6973	0.427294	2.23379	5e-05	0.00399722	1.3447089981204	NO
Cryab	Cryab	Cryab	12955	crystallin, alpha B	chr9:50560862-50564738	Ob_PBS_Non	10hr_PBS_Non	OK	106.051	142.439	0.425584	2.83051	5e-05	0.00399722	1.34311608339448	NO
Nrbp2	Nrbp2	Nrbp2	223649	nuclear receptor binding protein 2	chr15:75916023-75920443	Ob_PBS_Non	10hr_PBS_Non	OK	43.5813	58.4805	0.424246	2.50622	5e-05	0.00399722	1.34187101344683	NO
Fa2h	Fa2h	Fa2h	338521	fatty acid 2-hydroxylase	chr8:113869037-113917721	Ob_PBS_Non	10hr_PBS_Non	OK	18.1351	24.325	0.423656	2.38881	0.0001	0.00701951	1.34132235831792	NO
Vars2	Vars2	Vars2	68915	valyl-tRNA synthetase 2, mitochondrial (putative)	chr17:35792579-35804537	Ob_PBS_Non	10hr_PBS_Non	OK	3.33576	4.46644	0.421109	1.87286	0.0011	0.0439694	1.33895641538818	NO
Carns1	Carns1	Carns1	107239	carnosine synthase 1	chr19:4164323-4175479	Ob_PBS_Non	10hr_PBS_Non	OK	3.99595	5.34819	0.420513	1.91765	0.0006	0.0282157	1.3384033856856	NO
Aspa	Aspa	Aspa	11484	aspartoacylase	chr11:73118489-73138136	Ob_PBS_Non	10hr_PBS_Non	OK	24.9958	33.445	0.420107	2.35124	0.0002	0.0122991	1.3380267882022	NO
Trf	Trf	Trf	22041	transferrin	chr9:103111205-103132616	Ob_PBS_Non	10hr_PBS_Non	OK	52.4198	70.1232	0.419779	2.51028	5e-05	0.00399722	1.33772261934565	NO
Cdc42ep1	Cdc42ep1	Cdc42ep1	104445	CDC42 effector protein (Rho GTPase binding) 1	chr15:78673076-78685959	Ob_PBS_Non	10hr_PBS_Non	OK	12.4929	16.7075	0.419388	2.23938	0.0001	0.00701951	1.33736011815367	NO
Adarb2	Adarb2	Adarb2	94191	adenosine deaminase, RNA-specific, B2	chr13:8202154-8759554	Ob_PBS_Non	10hr_PBS_Non	OK	5.61711	7.50991	0.418968	2.05681	0.00025	0.0148045	1.33697084011406	NO
Rnpc3	Rnpc3	Rnpc3	67225	RNA-binding region (RNP1, RRM) containing 3	chr3:113307984-113333067	Ob_PBS_Non	10hr_PBS_Non	OK	8.42609	11.2599	0.418258	1.90351	5e-05	0.00399722	1.33631303251874	NO
Tjap1	Tjap1	Tjap1	74094	tight junction associated protein 1	chr17:46394824-46419962	Ob_PBS_Non	10hr_PBS_Non	OK	7.21624	9.63064	0.416384	2.00468	0.00065	0.0299792	1.3345783451468	NO
Lpar1	Lpar1	Lpar1	14745	lysophosphatidic acid receptor 1	chr4:58448123-58566363	Ob_PBS_Non	10hr_PBS_Non	OK	4.004	5.32353	0.41094	1.68502	0.0011	0.0439694	1.32955181252647	NO
Ppp1r1b	Ppp1r1b	Ppp1r1b	19049	protein phosphatase 1, regulatory (inhibitor) subunit 1B	chr11:98210051-98219109	Ob_PBS_Non	10hr_PBS_Non	OK	108.276	143.77	0.409044	2.27927	0.00015	0.00955089	1.3278056538137	NO
Fam116b	Fam116b	Fam116b	69440	DENN/MADD domain containing 6B	chr15:89012642-89026905	Ob_PBS_Non	10hr_PBS_Non	OK	5.01748	6.66001	0.408561	1.9672	0.0007	0.0315768	1.32736119204658	NO
Pigq	Pigq	Pigq	14755	phosphatidylinositol glycan anchor biosynthesis, class Q	chr17:26063368-26078907	Ob_PBS_Non	10hr_PBS_Non	OK	23.2551	30.8306	0.406815	2.38047	0.0001	0.00701951	1.32575574478468	NO
Ryr3	Ryr3	Ryr3	20192	ryanodine receptor 3	chr2:112471538-112870488	Ob_PBS_Non	10hr_PBS_Non	OK	4.44322	5.87565	0.403142	2.12425	5e-05	0.00399722	1.32238475696901	NO
Pde10a	Pde10a	Pde10a	23984	phosphodiesterase 10A	chr17:8994609-9179513	Ob_PBS_Non	10hr_PBS_Non	OK	15.8259	20.8479	0.397613	2.14248	0.00015	0.00955089	1.31732653418052	NO
Slain1	Slain1	Slain1	105439	SLAIN motif family, member 1	chr14:104049459-104104016	Ob_PBS_Non	10hr_PBS_Non	OK	31.3741	41.2536	0.394946	2.36229	5e-05	0.00399722	1.31489354288737	NO
Trim59	Trim59	Trim59	66949	tripartite motif-containing 59	chr3:68839215-68848664	Ob_PBS_Non	10hr_PBS_Non	OK	10.5366	13.8513	0.394615	1.99244	0.00055	0.0266481	1.3145918992091	NO
Plch2	Plch2	Plch2	269615	phospholipase C, eta 2	chr4:154357223-154385093	Ob_PBS_Non	10hr_PBS_Non	OK	8.48614	11.155	0.394504	2.02764	0.0001	0.00701951	1.31449075927076	NO
Sox8	Sox8	Sox8	20681	SRY-box containing gene 8	chr17:25702837-25707631	Ob_PBS_Non	10hr_PBS_Non	OK	18.1045	23.7977	0.394467	2.2392	5e-05	0.00399722	1.3144570476872	NO
Epn3	Epn3	Epn3	71889	epsin 3	chr11:94350912-94361288	Ob_PBS_Non	10hr_PBS_Non	OK	6.04319	7.91812	0.389849	1.87126	0.00105	0.042562	1.31025625841618	NO
4930402H24Rik	4930402H24Rik	4930402H24Rik	228602	RIKEN cDNA 4930402H24 gene	chr2:130533588-130665846	Ob_PBS_Non	10hr_PBS_Non	OK	12.9745	16.9684	0.38717	2.08585	5e-05	0.00399722	1.3078254470961	NO
Trpm2	Trpm2	Trpm2	28240	transient receptor potential cation channel, subfamily M, member 2	chr10:77370466-77432617	Ob_PBS_Non	10hr_PBS_Non	OK	4.46773	5.83833	0.386014	1.94206	0.00055	0.0266481	1.30677793488382	NO
Gpcpd1	Gpcpd1	Gpcpd1	74182	glycerophosphocholine phosphodiesterase GDE1 homolog (S. cerevisiae)	chr2:132354818-132403984	Ob_PBS_Non	10hr_PBS_Non	OK	24.4453	31.9433	0.385955	2.03891	0.0001	0.00701951	1.30672449439954	NO
Adarb1	Adarb1	Adarb1	110532	adenosine deaminase, RNA-specific, B1	chr10:76753471-76881018	Ob_PBS_Non	10hr_PBS_Non	OK	78.6141	102.607	0.384271	2.1284	0.0001	0.00701951	1.30520009721642	NO
Ptpn4	Ptpn4	Ptpn4	19258	protein tyrosine phosphatase, non-receptor type 4	chr1:121554669-121733648	Ob_PBS_Non	10hr_PBS_Non	OK	12.0014	15.646	0.382595	2.02944	0.0002	0.0122991	1.30368470750583	NO
Pacs2	Pacs2	Pacs2	217893	phosphofurin acidic cluster sorting protein 2	chr12:114252718-114312612	Ob_PBS_Non	10hr_PBS_Non	OK	43.6695	56.8619	0.380836	2.233	5e-05	0.00399722	1.30209616389298	NO
Gpr37	Gpr37	Gpr37	14763	G protein-coupled receptor 37	chr6:25618522-25639980	Ob_PBS_Non	10hr_PBS_Non	OK	15.2121	19.8016	0.380401	2.11816	0.00025	0.0148045	1.30170361631234	NO
Gng7	Gng7	Gng7	14708	guanine nucleotide binding protein (G protein), gamma 7	chr10:80411368-80477670	Ob_PBS_Non	10hr_PBS_Non	OK	36.7001	47.6714	0.377338	1.92007	5e-05	0.00399722	1.29894288829096	NO
S100b	S100b	S100b	20203	S100 protein, beta polypeptide, neural	chr10:75716580-75724064	Ob_PBS_Non	10hr_PBS_Non	OK	68.6348	88.7877	0.37142	2.25286	5e-05	0.00399722	1.29362547967284	NO
Sbf1	Sbf1	Sbf1	77980	SET binding factor 1	chr15:89118666-89145742	Ob_PBS_Non	10hr_PBS_Non	OK	25.9047	33.5085	0.371313	2.10782	0.00015	0.00955089	1.29352953923531	NO
Wsb1	Wsb1	Wsb1	78889	WD repeat and SOCS box-containing 1	chr11:79052883-79068197	Ob_PBS_Non	10hr_PBS_Non	OK	36.8873	47.6901	0.370563	1.96524	0.00035	0.0191502	1.2928572592315	NO
Cacna1g	Cacna1g	Cacna1g	12291	calcium channel, voltage-dependent, T type, alpha 1G subunit	chr11:94269704-94335512	Ob_PBS_Non	10hr_PBS_Non	OK	14.0591	18.1214	0.366191	2.06894	0.00015	0.00955089	1.28894526408574	NO
Ermn	Ermn	Ermn	77767	ermin, ERM-like protein	chr2:57897525-57905163	Ob_PBS_Non	10hr_PBS_Non	OK	34.4368	44.3097	0.363673	2.05467	0.0003	0.017131	1.2866975724973	NO
Pppde2	Pppde2	Pppde2	28075	desumoylating isopeptidase 1	chr15:81822952-81846570	Ob_PBS_Non	10hr_PBS_Non	OK	55.8873	71.8463	0.362392	2.16293	0.0001	0.00701951	1.2855555930785	NO
Rgs4	Rgs4	Rgs4	19736	regulator of G-protein signaling 4	chr1:171671607-171677773	Ob_PBS_Non	10hr_PBS_Non	OK	107.582	138.26	0.361943	2.18153	0.0002	0.0122991	1.28515556075495	NO
Anln	Anln	Anln	68743	anillin, actin binding protein	chr9:22135657-22193650	Ob_PBS_Non	10hr_PBS_Non	OK	9.45511	12.145	0.361201	1.89743	0.00055	0.0266481	1.28449475565106	NO
Smpd4	Smpd4	Smpd4	77626	sphingomyelin phosphodiesterase 4	chr16:17619446-17644923	Ob_PBS_Non	10hr_PBS_Non	OK	6.91749	8.87617	0.359689	1.7401	0.00115	0.0450913	1.28314926083492	NO
Gm10845	Gm10845	Gm10845	100038734	predicted gene 10845	chr14:80260327-80268983	Ob_PBS_Non	10hr_PBS_Non	OK	10.6578	13.6663	0.358713	1.87201	0.00115	0.0450913	1.28228148897554	NO
Dusp11	Dusp11	Dusp11	72102	dual specificity phosphatase 11 (RNA/RNP complex 1-interacting)	chr6:85892262-85911661	Ob_PBS_Non	10hr_PBS_Non	OK	8.82118	11.3007	0.357363	1.90345	0.00045	0.0232097	1.28108215697139	NO
Sorbs3	Sorbs3	Sorbs3	20410	sorbin and SH3 domain containing 3	chr14:70580274-70607444	Ob_PBS_Non	10hr_PBS_Non	OK	10.3405	13.2334	0.355887	1.82155	0.00105	0.042562	1.27977217095522	NO
Adcy5	Adcy5	Adcy5	224129	adenylate cyclase 5	chr16:35155721-35304635	Ob_PBS_Non	10hr_PBS_Non	OK	27.2408	34.8597	0.355794	2.12446	0.0006	0.0282157	1.27968967606027	NO
Car11	Car11	Car11	12348	carbonic anhydrase 11	chr7:52955336-52960031	Ob_PBS_Non	10hr_PBS_Non	OK	38.8812	49.7071	0.354379	2.20484	0.00085	0.0369532	1.27843516756715	NO
6330503K22Rik	6330503K22Rik	6330503K22Rik	101565	centriolar coiled coil protein 110	chr7:125856124-125880532	Ob_PBS_Non	10hr_PBS_Non	OK	19.1348	24.4314	0.352535	1.94025	0.00015	0.00955089	1.27680216237153	NO
Neat1	Neat1	Neat1	66961	nuclear paraspeckle assembly transcript 1 (non-protein coding)	chr19:5842301-5845478	Ob_PBS_Non	10hr_PBS_Non	OK	29.0638	37.0685	0.35097	1.98999	0.0003	0.017131	1.27541786983378	NO
Myh14	Myh14	Myh14	71960	myosin, heavy polypeptide 14	chr7:51861189-51920873	Ob_PBS_Non	10hr_PBS_Non	OK	5.73665	7.31584	0.350814	1.8096	0.0013	0.0498853	1.27527996513092	NO
Metrn	Metrn	Metrn	70083	meteorin, glial cell differentiation regulator	chr17:25931515-25933990	Ob_PBS_Non	10hr_PBS_Non	OK	31.9516	40.7377	0.350478	2.15274	0.00115	0.0450913	1.27498299025929	NO
Agrn	Agrn	Agrn	11603	agrin	chr4:155539398-155559244	Ob_PBS_Non	10hr_PBS_Non	OK	12.1093	15.4023	0.347032	1.94559	0.00055	0.0266481	1.27194121898972	NO
Gab1	Gab1	Gab1	14388	growth factor receptor bound protein 2-associated protein 1	chr8:83288332-83404378	Ob_PBS_Non	10hr_PBS_Non	OK	9.21994	11.7246	0.346711	1.86031	0.00105	0.042562	1.27165824323918	NO
Zeb2	Zeb2	Zeb2	24136	zinc finger E-box binding homeobox 2	chr2:44839153-44969604	Ob_PBS_Non	10hr_PBS_Non	OK	5.48866	6.97771	0.346299	1.73665	0.00105	0.042562	1.27129513920237	NO
Dip2a	Dip2a	Dip2a	64451	DIP2 disco-interacting protein 2 homolog A (Drosophila)	chr10:75725793-75808007	Ob_PBS_Non	10hr_PBS_Non	OK	17.0679	21.5144	0.334022	1.90578	0.00055	0.0266481	1.26052261344573	NO
Tmem229a	Tmem229a	Tmem229a	319832	transmembrane protein 229A	chr6:24901140-24906125	Ob_PBS_Non	10hr_PBS_Non	OK	12.54	15.8015	0.333521	1.84347	0.00105	0.042562	1.26008495186731	NO
Trank1	Trank1	Trank1	320429	tetratricopeptide repeat and ankyrin repeat containing 1	chr9:111214242-111298279	Ob_PBS_Non	10hr_PBS_Non	OK	18.2599	22.9933	0.332535	1.86225	0.00055	0.0266481	1.25922404969865	NO
Rassf2	Rassf2	Rassf2	215653	Ras association (RalGDS/AF-6) domain family member 2	chr2:131818585-131855724	Ob_PBS_Non	10hr_PBS_Non	OK	11.9163	14.969	0.329044	1.78136	0.00105	0.042562	1.25618069215593	NO
Ptprd	Ptprd	Ptprd	19266	protein tyrosine phosphatase, receptor type, D	chr4:75587142-76240203	Ob_PBS_Non	10hr_PBS_Non	OK	14.0807	17.653	0.3262	1.73634	0.0007	0.0315768	1.25370680906229	NO
Sfxn5	Sfxn5	Sfxn5	94282	sideroflexin 5	chr6:85163044-85283416	Ob_PBS_Non	10hr_PBS_Non	OK	30.3287	38.015	0.325885	1.86602	0.00055	0.0266481	1.25343310289198	NO
Shank1	Shank1	Shank1	243961	SH3/ankyrin domain gene 1	chr7:51565633-51613723	Ob_PBS_Non	10hr_PBS_Non	OK	20.9249	26.1575	0.322001	1.90776	0.00065	0.0299792	1.25006316906267	NO
Plekhg1	Plekhg1	Plekhg1	213783	pleckstrin homology domain containing, family G (with RhoGef domain) member 1	chr10:6379238-6606164	Ob_PBS_Non	10hr_PBS_Non	OK	18.9662	23.6615	0.319111	1.73099	0.00095	0.0402074	1.24756155478051	NO
5031439G07Rik	5031439G07Rik	5031439G07Rik	223739	RIKEN cDNA 5031439G07 gene	chr15:84776149-84818401	Ob_PBS_Non	10hr_PBS_Non	OK	32.7912	40.541	0.306071	1.79505	0.0013	0.0498853	1.2363361037886	NO
Rgs7bp	Rgs7bp	Rgs7bp	52882	regulator of G-protein signalling 7 binding protein	chr13:105737232-105845010	Ob_PBS_Non	10hr_PBS_Non	OK	40.9341	50.2481	0.295766	1.70721	0.0013	0.0498853	1.22753656570613	NO
Marcksl1	Marcksl1	Marcksl1	17357	MARCKS-like 1	chr4:129190824-129193225	Ob_PBS_Non	10hr_PBS_Non	OK	154.727	125.242	-0.305011	-2.02697	0.00125	0.0486149	0.809436044882444	NO
Alg2	Alg2	Alg2	56737	asparagine-linked glycosylation 2 (alpha-1,3-mannosyltransferase)	chr4:47482704-47487239	Ob_PBS_Non	10hr_PBS_Non	OK	68.3371	55.2457	-0.306806	-1.83153	0.00095	0.0402074	0.80842957146831	NO
Gaa	Gaa	Gaa	14387	glucosidase, alpha, acid	chr11:119129280-119147012	Ob_PBS_Non	10hr_PBS_Non	OK	137.915	111.358	-0.30857	-1.79508	0.00075	0.0333102	0.807441699296532	NO
Cox4nb	Cox4nb	Cox4nb	18117	ER membrane protein complex subunit 8	chr8:123177813-123192012	Ob_PBS_Non	10hr_PBS_Non	OK	24.9138	19.9945	-0.317341	-1.7906	0.00095	0.0402074	0.802547673568893	NO
Dner	Dner	Dner	227325	delta/notch-like EGF-related receptor	chr1:84366413-84692796	Ob_PBS_Non	10hr_PBS_Non	OK	51.8625	41.5956	-0.318258	-1.90391	0.0007	0.0315768	0.8020377235386	NO
Cotl1	Cotl1	Cotl1	72042	coactosin-like 1 (Dictyostelium)	chr8:122333113-122364479	Ob_PBS_Non	10hr_PBS_Non	OK	96.4153	77.2565	-0.319606	-2.06542	0.0006	0.0282157	0.801288679640552	NO
Tmem66	Tmem66	Tmem66	67887	transmembrane protein 66	chr8:35217616-35233901	Ob_PBS_Non	10hr_PBS_Non	OK	115.069	92.1116	-0.321046	-2.03156	0.0007	0.0315768	0.800489286832352	NO
Clip1	Clip1	Clip1	56430	CAP-GLY domain containing linker protein 1	chr5:124029078-124134300	Ob_PBS_Non	10hr_PBS_Non	OK	20.8719	16.694	-0.322231	-1.72216	0.00105	0.042562	0.79983205137184	NO
Peg10	Peg10	Peg10	170676	paternally expressed 10	chr6:4697305-4710516	Ob_PBS_Non	10hr_PBS_Non	OK	46.1415	36.8804	-0.323208	-1.87445	0.0007	0.0315768	0.79929058463376	NO
Wipf3	Wipf3	Wipf3	330319	WAS/WASL interacting protein family, member 3	chr6:54402876-54453762	Ob_PBS_Non	10hr_PBS_Non	OK	21.1318	16.8498	-0.326678	-1.70438	0.00115	0.0450913	0.797370424491229	NO
Rps17	Rps17	Rps17	20068	ribosomal protein S17	chr7:88487618-88490120	Ob_PBS_Non	10hr_PBS_Non	OK	665.435	529.403	-0.329931	-3.30923	0.0009	0.0385446	0.795574532911885	NO
Rpl35a	Rpl35a	Rpl35a	57808	ribosomal protein L35A	chr16:33056538-33060274	Ob_PBS_Non	10hr_PBS_Non	OK	938.424	744.91	-0.333173	-1.83628	0.00035	0.0191502	0.793788738474587	NO
P4hb	P4hb	P4hb	18453	prolyl 4-hydroxylase, beta polypeptide	chr11:120421617-120434250	Ob_PBS_Non	10hr_PBS_Non	OK	33.4947	26.5057	-0.337632	-1.91248	0.00075	0.0333102	0.79133912877429	NO
Ctsl	Ctsl	Ctsl	13039	cathepsin L	chr13:64464521-64471614	Ob_PBS_Non	10hr_PBS_Non	OK	33.3747	26.3786	-0.339391	-1.91787	0.0009	0.0385446	0.790374879741243	NO
Rps21	Rps21	Rps21	66481	ribosomal protein S21	chr2:179992083-179993149	Ob_PBS_Non	10hr_PBS_Non	OK	1718.39	1356.98	-0.340658	-4.19659	0.0004	0.0211618	0.789681063413271	NO
Rps25	Rps25	Rps25	75617	ribosomal protein S25	chr9:44215796-44226090	Ob_PBS_Non	10hr_PBS_Non	OK	541.757	427.437	-0.341935	-2.63375	0.00055	0.0266481	0.788982387311317	NO
Rps19	Rps19	Rps19	20085	ribosomal protein S19	chr7:25669732-25674821	Ob_PBS_Non	10hr_PBS_Non	OK	545.135	428.344	-0.347846	-2.87045	0.0003	0.017131	0.785756387494107	NO
Sez6l	Sez6l	Sez6l	56747	seizure related 6 homolog like	chr5:112848177-113006205	Ob_PBS_Non	10hr_PBS_Non	OK	30.6897	24.0246	-0.353242	-2.05026	0.00015	0.00955089	0.782822973250782	NO
Ddrgk1	Ddrgk1	Ddrgk1	77006	DDRGK domain containing 1	chr2:130479818-130490381	Ob_PBS_Non	10hr_PBS_Non	OK	51.367	40.1944	-0.353848	-2.11804	0.00125	0.0486149	0.782494219710324	NO
Atp1a1	Atp1a1	Atp1a1	11928	ATPase, Na+/K+ transporting, alpha 1 polypeptide	chr3:101380145-101408580	Ob_PBS_Non	10hr_PBS_Non	OK	55.3467	43.3049	-0.353967	-2.10113	5e-05	0.00399722	0.782429678716375	NO
Rps26	Rps26	Rps26	27370	ribosomal protein S26	chr10:128061584-128063562	Ob_PBS_Non	10hr_PBS_Non	OK	592.499	463.507	-0.354222	-3.62932	0.0004	0.0211618	0.782291394511701	NO
Rpl38	Rpl38	Rpl38	67671	ribosomal protein L38	chr11:114529856-114533645	Ob_PBS_Non	10hr_PBS_Non	OK	2040.27	1591.79	-0.358117	-1.88556	0.0004	0.0211618	0.780182206219738	NO
Nptx1	Nptx1	Nptx1	18164	neuronal pentraxin 1	chr11:119400032-119409134	Ob_PBS_Non	10hr_PBS_Non	OK	16.8422	13.1309	-0.359115	-2.01391	0.0003	0.017131	0.779642693313844	NO
Emd	Emd	Emd	13726	emerin	chrX:71500177-71503086	Ob_PBS_Non	10hr_PBS_Non	OK	55.3375	43.1347	-0.359409	-2.26433	0.0005	0.0255142	0.779483829803809	NO
Ica1	Ica1	Ica1	15893	islet cell autoantigen 1	chr6:8580526-8728484	Ob_PBS_Non	10hr_PBS_Non	OK	34.2175	26.6603	-0.360042	-2.03466	0.0003	0.017131	0.779141896809949	NO
Tmx1	Tmx1	Tmx1	72736	thioredoxin-related transmembrane protein 1	chr12:71554140-71568611	Ob_PBS_Non	10hr_PBS_Non	OK	28.9111	22.4971	-0.361882	-2.00079	0.00045	0.0232097	0.778148819808589	NO
Ddit4	Ddit4	Ddit4	74747	DNA-damage-inducible transcript 4	chr10:59412422-59414518	Ob_PBS_Non	10hr_PBS_Non	OK	52.2763	40.629	-0.363646	-2.19486	0.0005	0.0255142	0.777197949637926	NO
Rpl21	Rpl21	Rpl21	19933	ribosomal protein L21	chr5:147644465-147648608	Ob_PBS_Non	10hr_PBS_Non	OK	202.949	157.691	-0.364016	-2.29115	5e-05	0.00399722	0.776998651545472	NO
Adi1	Adi1	Adi1	104923	acireductone dioxygenase 1	chr12:29360071-29367039	Ob_PBS_Non	10hr_PBS_Non	OK	67.1052	52.0888	-0.365453	-2.18432	0.0003	0.017131	0.776225105407532	NO
Igbp1	Igbp1	Igbp1	18518	immunoglobulin (CD79A) binding protein 1	chrX:97689629-97711464	Ob_PBS_Non	10hr_PBS_Non	OK	34.1744	26.5178	-0.365956	-2.05958	0.0007	0.0315768	0.775954519344222	NO
Hmgn3	Hmgn3	Hmgn3	94353	high mobility group nucleosomal binding domain 3	chr9:83003548-83040214	Ob_PBS_Non	10hr_PBS_Non	OK	68.3992	53.0239	-0.367336	-1.72944	0.0008	0.0350976	0.775212640271936	NO
Tbca	Tbca	Tbca	21371	tubulin cofactor A	chr13:95558897-95612854	Ob_PBS_Non	10hr_PBS_Non	OK	308.284	238.924	-0.367712	-3.16139	0.00035	0.0191502	0.775010628090191	NO
Adipor2	Adipor2	Adipor2	68465	adiponectin receptor 2	chr6:119303167-119367501	Ob_PBS_Non	10hr_PBS_Non	OK	23.9589	18.4367	-0.377979	-2.13003	0.0001	0.00701951	0.769514811126366	NO
Cirbp	Cirbp	Cirbp	12696	cold inducible RNA binding protein	chr10:79630585-79634398	Ob_PBS_Non	10hr_PBS_Non	OK	204.935	157.404	-0.3807	-2.66256	0.0001	0.00701951	0.768064832838353	NO
Vim	Vim	Vim	22352	vimentin	chr2:13495937-13504453	Ob_PBS_Non	10hr_PBS_Non	OK	18.5239	14.2116	-0.38232	-2.01604	0.00105	0.042562	0.767202858087116	NO
Ubc	Ubc	Ubc	22190	ubiquitin C	chr5:125866334-125870387	Ob_PBS_Non	10hr_PBS_Non	OK	63.7121	48.8029	-0.384601	-2.23839	0.00015	0.00955089	0.76599081606053	NO
Mycl1	Mycl1	Mycl1	16918	v-myc myelocytomatosis viral oncogene homolog, lung carcinoma derived (avian)	chr4:122673341-122679723	Ob_PBS_Non	10hr_PBS_Non	OK	8.42195	6.44998	-0.384858	-1.89238	0.0011	0.0439694	0.765854375509327	NO
Gpr101	Gpr101	Gpr101	245424	G protein-coupled receptor 101	chrX:54749844-54756934	Ob_PBS_Non	10hr_PBS_Non	OK	8.05896	6.15839	-0.388041	-1.9207	0.00055	0.0266481	0.764166543198713	NO
Cav2	Cav2	Cav2	12390	caveolin 2	chr6:17231340-17239011	Ob_PBS_Non	10hr_PBS_Non	OK	16.7708	12.7055	-0.400498	-2.07346	0.00015	0.00955089	0.757596725349543	NO
Kcnf1	Kcnf1	Kcnf1	382571	potassium voltage-gated channel, subfamily F, member 1	chr12:17178905-17183694	Ob_PBS_Non	10hr_PBS_Non	OK	13.3869	10.1387	-0.400943	-2.15399	0.0001	0.00701951	0.757363080300152	NO
Dnttip2	Dnttip2	Dnttip2	99480	deoxynucleotidyltransferase, terminal, interacting protein 2	chr3:121977331-121988189	Ob_PBS_Non	10hr_PBS_Non	OK	12.2882	9.29255	-0.403132	-1.90589	0.0006	0.0282157	0.756214805279448	NO
Agxt2l1	Agxt2l1	Agxt2l1	71760	ethanolamine phosphate phospholyase	chr3:130320365-130338668	Ob_PBS_Non	10hr_PBS_Non	OK	28.1683	21.2637	-0.405682	-2.05786	0.0001	0.00701951	0.754879357037958	NO
Chgb	Chgb	Chgb	12653	chromogranin B	chr2:132607013-132620808	Ob_PBS_Non	10hr_PBS_Non	OK	68.7373	51.8614	-0.40643	-2.37171	5e-05	0.00399722	0.754488073093517	NO
Cited2	Cited2	Cited2	17684	Cbp/p300-interacting transactivator, with Glu/Asp-rich carboxy-terminal domain, 2	chr10:17443033-17445480	Ob_PBS_Non	10hr_PBS_Non	OK	55.3706	41.729	-0.408071	-2.50075	5e-05	0.00399722	0.753630365116386	NO
Scg5	Scg5	Scg5	20394	secretogranin V	chr2:113616469-113669248	Ob_PBS_Non	10hr_PBS_Non	OK	241.557	181.643	-0.411258	-2.65102	5e-05	0.00399722	0.75196738785805	NO
Per1	Per1	Per1	18626	period circadian clock 1	chr11:68912457-68923459	Ob_PBS_Non	10hr_PBS_Non	OK	21.6354	16.2268	-0.415013	-2.21031	0.0001	0.00701951	0.750012736312684	NO
Btg1	Btg1	Btg1	12226	B cell translocation gene 1, anti-proliferative	chr10:96079634-96085445	Ob_PBS_Non	10hr_PBS_Non	OK	10.9087	8.17902	-0.415485	-2.15265	5e-05	0.00399722	0.749767398179155	NO
Snhg12	Snhg12	Snhg12	100039864	small nucleolar RNA host gene 12	chr4:131864592-131866939	Ob_PBS_Non	10hr_PBS_Non	OK	72.4351	54.3009	-0.415713	-2.93066	0.00025	0.0148045	0.749648916133656	NO
2410006H16Rik	2410006H16Rik	2410006H16Rik	69221	RIKEN cDNA 2410006H16 gene	chr11:62416378-62418308	Ob_PBS_Non	10hr_PBS_Non	OK	111.315	83.4296	-0.416015	-2.41033	0.00055	0.0266481	0.749492008213178	NO
Ets2	Ets2	Ets2	23872	E26 avian leukemia oncogene 2, 3' domain	chr16:95924013-95942656	Ob_PBS_Non	10hr_PBS_Non	OK	30.8161	23.0893	-0.416458	-2.37392	0.0001	0.00701951	0.749261901379122	NO
4833420G17Rik	4833420G17Rik	4833420G17Rik	67392	RIKEN cDNA 4833420G17 gene	chr13:120251565-120274924	Ob_PBS_Non	10hr_PBS_Non	OK	10.445	7.82594	-0.416482	-1.82594	0.00015	0.00955089	0.749249437112211	NO
Rpl36	Rpl36	Rpl36	54217	ribosomal protein L36	chr17:56752817-56753669	Ob_PBS_Non	10hr_PBS_Non	OK	572.768	428.558	-0.418462	-4.6177	5e-05	0.00399722	0.748221848953598	NO
Net1	Net1	Net1	56349	neuroepithelial cell transforming gene 1	chr13:3881808-3917466	Ob_PBS_Non	10hr_PBS_Non	OK	7.82094	5.82425	-0.42527	-1.85402	0.00065	0.0299792	0.744699348230511	NO
Ndufs5	Ndufs5	Ndufs5	595136	NADH dehydrogenase (ubiquinone) Fe-S protein 5	chr4:123389952-123395429	Ob_PBS_Non	10hr_PBS_Non	OK	228.255	169.747	-0.42726	-2.15516	5e-05	0.00399722	0.743672845708364	NO
Klf15	Klf15	Klf15	66277	Kruppel-like factor 15	chr6:90412619-90425203	Ob_PBS_Non	10hr_PBS_Non	OK	19.6476	14.5749	-0.430868	-2.32552	0.00015	0.00955089	0.741815336527224	NO
Rbm3	Rbm3	Rbm3	19652	RNA binding motif protein 3	chrX:7716100-7725089	Ob_PBS_Non	10hr_PBS_Non	OK	206.714	152.929	-0.43477	-2.81862	5e-05	0.00399722	0.739811688852247	NO
Hyi	Hyi	Hyi	68180	hydroxypyruvate isomerase homolog (E. coli)	chr4:118032618-118035349	Ob_PBS_Non	10hr_PBS_Non	OK	37.8829	27.9389	-0.43927	-1.94503	0.00035	0.0191502	0.737507691253256	NO
Pla2g4e	Pla2g4e	Pla2g4e	329502	phospholipase A2, group IVE	chr2:119992147-120071071	Ob_PBS_Non	10hr_PBS_Non	OK	14.2047	10.4093	-0.448504	-2.36937	5e-05	0.00399722	0.73280233217808	NO
C130074G19Rik	C130074G19Rik	C130074G19Rik	226777	RIKEN cDNA C130074G19 gene	chr1:186695804-186706915	Ob_PBS_Non	10hr_PBS_Non	OK	4.45618	3.23658	-0.461337	-1.83907	0.0013	0.0498853	0.7263128451155	NO
Trh	Trh	Trh	22044	thyrotropin releasing hormone	chr6:92192055-92194642	Ob_PBS_Non	10hr_PBS_Non	OK	40.6784	29.4622	-0.465399	-2.62228	5e-05	0.00399722	0.724270741113014	NO
Fam46a	Fam46a	Fam46a	212943	family with sequence similarity 46, member A	chr9:85214045-85220757	Ob_PBS_Non	10hr_PBS_Non	OK	4.53435	3.27258	-0.470467	-2.03045	0.00015	0.00955089	0.721730935833677	NO
Gapdh	Gapdh	Gapdh	14433	glyceraldehyde-3-phosphate dehydrogenase	chr6:125111869-125115601	Ob_PBS_Non	10hr_PBS_Non	OK	1109.41	799.294	-0.472989	-2.99703	5e-05	0.00399722	0.720470367710063	NO
Vtn	Vtn	Vtn	22370	vitronectin	chr11:78312621-78315827	Ob_PBS_Non	10hr_PBS_Non	OK	8.34549	5.9794	-0.480997	-2.07429	0.00085	0.0369532	0.716482315068091	NO
Sparc	Sparc	Sparc	20692	secreted acidic cysteine rich glycoprotein	chr11:55208002-55233582	Ob_PBS_Non	10hr_PBS_Non	OK	115.83	82.8669	-0.483145	-2.8501	5e-05	0.00399722	0.715416352517924	NO
A130040M12Rik	A130040M12Rik	A130040M12Rik	319269	RIKEN cDNA A130040M12 gene	chr13:62184506-62397849	Ob_PBS_Non	10hr_PBS_Non	OK	17.6037	12.5852	-0.48415	-2.46348	0.0001	0.00701951	0.714918157790699	NO
Pon2	Pon2	Pon2	330260	paraoxonase 2	chr6:5214623-5248373	Ob_PBS_Non	10hr_PBS_Non	OK	10.3973	7.40574	-0.489491	-2.19763	5e-05	0.00399722	0.712276353057069	NO
2900073G15Rik	2900073G15Rik	2900073G15Rik	67268	myosin, light chain 12A, regulatory, non-sarcomeric	chr17:71343132-71351873	Ob_PBS_Non	10hr_PBS_Non	OK	24.0662	17.0767	-0.494983	-2.71451	5e-05	0.00399722	0.709570039270955	NO
Hspa5	Hspa5	Hspa5	14828	heat shock protein 5	chr2:34627609-34632049	Ob_PBS_Non	10hr_PBS_Non	OK	63.6096	45.11	-0.495797	-2.6446	5e-05	0.00399722	0.709169797305881	NO
Ezr	Ezr	Ezr	22350	ezrin	chr17:6942479-6987129	Ob_PBS_Non	10hr_PBS_Non	OK	7.30794	5.1748	-0.497961	-2.26837	5e-05	0.00399722	0.708106860917236	NO
Scg2	Scg2	Scg2	20254	secretogranin II	chr1:79431243-79436665	Ob_PBS_Non	10hr_PBS_Non	OK	183.716	129.751	-0.501727	-2.95681	5e-05	0.00399722	0.706260834707218	NO
Aloxe3	Aloxe3	Aloxe3	23801	arachidonate lipoxygenase 3	chr11:68939878-68962617	Ob_PBS_Non	10hr_PBS_Non	OK	4.75795	3.35811	-0.50269	-2.03258	0.00075	0.0333102	0.705789562385843	NO
Crem	Crem	Crem	12916	cAMP responsive element modulator	chr18:3266351-3366861	Ob_PBS_Non	10hr_PBS_Non	OK	8.60431	6.05809	-0.506197	-2.14694	0.00035	0.0191502	0.704075965322434	NO
Oxt	Oxt	Oxt	18429	oxytocin	chr2:130401908-130402724	Ob_PBS_Non	10hr_PBS_Non	OK	356.694	250.424	-0.510314	-4.95068	5e-05	0.00399722	0.702069617040271	NO
Nov	Nov	Nov	18133	nephroblastoma overexpressed gene	chr15:54577482-54585316	Ob_PBS_Non	10hr_PBS_Non	OK	5.67282	3.97786	-0.512072	-2.06832	0.00025	0.0148045	0.701214629212029	NO
Plvap	Plvap	Plvap	84094	plasmalemma vesicle associated protein	chr8:74021651-74035668	Ob_PBS_Non	10hr_PBS_Non	OK	16.0931	11.2755	-0.513254	-2.69331	5e-05	0.00399722	0.700640359370914	NO
Mt1	Mt1	Mt1	17748	metallothionein 1	chr8:96702988-96704227	Ob_PBS_Non	10hr_PBS_Non	OK	799.67	556.24	-0.523695	-4.90717	5e-05	0.00399722	0.695588024499529	NO
Mtrnr2l	Mtrnr2l	Mtrnr2l	100463512	predicted gene, 20594	chr6:79768024-79768358	Ob_PBS_Non	10hr_PBS_Non	OK	212.756	147.923	-0.524353	-5.75413	5e-05	0.00399722	0.695270845506512	NO
Kcna5	Kcna5	Kcna5	16493	potassium voltage-gated channel, shaker-related subfamily, member 5	chr6:126482568-126485573	Ob_PBS_Non	10hr_PBS_Non	OK	6.8546	4.75383	-0.52798	-2.39775	0.0001	0.00701951	0.693525098798389	NO
Lrrc17	Lrrc17	Lrrc17	74511	leucine rich repeat containing 17	chr5:20989664-21151423	Ob_PBS_Non	10hr_PBS_Non	OK	21.7888	15.042	-0.534592	-2.45329	5e-05	0.00399722	0.690353883968401	NO
Scrg1	Scrg1	Scrg1	20284	scrapie responsive gene 1	chr8:59934719-59956382	Ob_PBS_Non	10hr_PBS_Non	OK	16.3537	11.2086	-0.545012	-2.5222	0.0007	0.0315768	0.685385701588142	NO
Cited1	Cited1	Cited1	12705	Cbp/p300-interacting transactivator with Glu/Asp-rich carboxy-terminal domain 1	chrX:99442775-99447108	Ob_PBS_Non	10hr_PBS_Non	OK	26.6797	18.2631	-0.546807	-3.00599	5e-05	0.00399722	0.684533475533425	NO
Rpl22l1	Rpl22l1	Rpl22l1	68028	ribosomal protein L22 like 1	chr3:28704432-28706337	Ob_PBS_Non	10hr_PBS_Non	OK	297.099	202.11	-0.555802	-4.92037	5e-05	0.00399722	0.680278783394013	NO
Cry1	Cry1	Cry1	12952	cryptochrome 1 (photolyase-like)	chr10:84594444-84647799	Ob_PBS_Non	10hr_PBS_Non	OK	16.8	11.4026	-0.5591	-2.99937	5e-05	0.00399722	0.678725442646793	NO
Camk1g	Camk1g	Camk1g	215303	calcium/calmodulin-dependent protein kinase I gamma	chr1:195172539-195196476	Ob_PBS_Non	10hr_PBS_Non	OK	26.5944	18.0224	-0.561335	-3.06716	5e-05	0.00399722	0.677674786125808	NO
Txnip	Txnip	Txnip	56338	thioredoxin interacting protein	chr3:96361879-96365780	Ob_PBS_Non	10hr_PBS_Non	OK	13.0581	8.82777	-0.56483	-2.60538	5e-05	0.00399722	0.676035072427593	NO
C4b	C4b	C4b	12268	complement component 4B (Chido blood group)	chr17:34865325-34880842	Ob_PBS_Non	10hr_PBS_Non	OK	1.14151	0.77105	-0.566053	-1.8193	0.0012	0.0469239	0.67546222749087	NO
Ass1	Ass1	Ass1	11898	argininosuccinate synthetase 1	chr2:31325789-31376190	Ob_PBS_Non	10hr_PBS_Non	OK	60.5665	40.7103	-0.573129	-3.34226	5e-05	0.00399722	0.672157392772992	NO
Car8	Car8	Car8	12319	carbonic anhydrase 8	chr4:8068639-8166188	Ob_PBS_Non	10hr_PBS_Non	OK	6.33443	4.22652	-0.583744	-2.60617	5e-05	0.00399722	0.667229971409789	NO
1500015A07Rik	1500015A07Rik	1500015A07Rik	68982	RIKEN cDNA 1500015A07 gene	chr18:61886043-61887907	Ob_PBS_Non	10hr_PBS_Non	OK	12.0199	8.01739	-0.584219	-2.73373	5e-05	0.00399722	0.667010325498025	NO
Rplp2	Rplp2	Rplp2	67186	ribosomal protein, large P2	chr7:148633548-148637241	Ob_PBS_Non	10hr_PBS_Non	OK	714.927	476.716	-0.584666	-6.05582	5e-05	0.00399722	0.66680369317287	NO
Pnpla2	Pnpla2	Pnpla2	66853	patatin-like phospholipase domain containing 2	chr7:148641086-148646642	Ob_PBS_Non	10hr_PBS_Non	OK	17.7624	11.8425	-0.584848	-2.9036	5e-05	0.00399722	0.666719579334396	NO
Mir137	Mir137	Mir137	387155	microRNA 137	chr3:118136774-118136847	Ob_PBS_Non	10hr_PBS_Non	OK	0	91.3165	inf	-nan	0.1297	0.584974	inf	NO
Mir208b	Mir208b	Mir208b	100124433	microRNA 208b	chr14:55587623-55613386	Ob_PBS_Non	10hr_PBS_Non	OK	0	46.3149	inf	-nan	0.2577	0.732422	inf	NO
Mir3074-2	Mir3074-2	Mir3074-2	100526528	microRNA 3074-2	chr8:86732713-86732820	Ob_PBS_Non	10hr_PBS_Non	OK	0	19.8578	inf	-nan	0.04005	0.357079	inf	NO
Mir486	Mir486	Mir486	723876	microRNA 486	chr8:24085353-24260968	Ob_PBS_Non	10hr_PBS_Non	OK	0	2.68036	inf	-nan	0.26335	0.735132	inf	NO
Snora61	Snora61	Snora61	100217440	small nucleolar RNA, H/ACA box 61	chr4:131864592-131866939	Ob_PBS_Non	10hr_PBS_Non	OK	0	253.321	inf	-nan	0.2454	0.723332	inf	NO
Snora62	Snora62	Snora62	104433	small nucleolar RNA, H/ACA box 62	chr9:120036883-120041487	Ob_PBS_Non	10hr_PBS_Non	OK	0	6.12957	inf	-nan	0.27885	0.74723	inf	NO
Snord47	Snord47	Snord47	100217446	small nucleolar RNA, C/D box 47	chr1:162965296-162968668	Ob_PBS_Non	10hr_PBS_Non	OK	0	287.036	inf	-nan	0.25865	0.732456	inf	NO
Snord49a	Snord49a	Snord49a	100217455	small nucleolar RNA, C/D box 49A	chr11:62416378-62418308	Ob_PBS_Non	10hr_PBS_Non	OK	0	291.779	inf	-nan	0.2577	0.732422	inf	NO
Snord8	Snord8	Snord8	100217445	small nucleolar RNA, C/D box 8	chr14:52817825-52857247	Ob_PBS_Non	10hr_PBS_Non	OK	0	15.6316	inf	-nan	0.2906	0.758378	inf	NO
Snord99	Snord99	Snord99	100217437	small nucleolar RNA, C/D box 99	chr4:131864592-131866939	Ob_PBS_Non	10hr_PBS_Non	OK	0	521.377	inf	-nan	0.2216	0.702283	inf	NO
Gpr39	Gpr39	Gpr39	71111	G protein-coupled receptor 39	chr1:127573572-127808791	Ob_PBS_Non	10hr_PBS_Non	OK	0.0134185	5.79329	8.75402	1.32293	0.36355	0.812756	431.740313598194	NO
Pisd-ps1	Pisd-ps1	Pisd-ps1	236604	phosphatidylserine decarboxylase, pseudogene 1	chr11:3024023-3093466	Ob_PBS_Non	10hr_PBS_Non	OK	0.0347284	2.97797	6.42207	1.45741	0.32835	0.789024	85.7503110854912	NO
Prl	Prl	Prl	19109	prolactin	chr13:27149438-27157072	Ob_PBS_Non	10hr_PBS_Non	OK	0.132563	10.2234	6.26904	4.80087	0.0439	0.373137	77.1203663606047	NO
Eps8l3	Eps8l3	Eps8l3	99662	EPS8-like 3	chr3:107680147-107701603	Ob_PBS_Non	10hr_PBS_Non	OK	0.0234131	1.31425	5.81078	0.614979	0.3958	0.830716	56.1331065952039	NO
Slc3a1	Slc3a1	Slc3a1	20532	solute carrier family 3, member 1	chr17:85427686-85489614	Ob_PBS_Non	10hr_PBS_Non	OK	0.143629	5.38774	5.22926	0.88481	0.43595	0.850806	37.5114727210649	NO
Tpt1	Tpt1	Tpt1	22070	tumor protein, translationally-controlled 1	chr14:76245062-76248110	Ob_PBS_Non	10hr_PBS_Non	OK	5.71348	179.561	4.97396	2.38077	0.123	0.569855	31.4275956783754	NO
Akr1b3	Akr1b3	Akr1b3	11677	aldo-keto reductase family 1, member B3 (aldose reductase)	chr6:34253929-34267489	Ob_PBS_Non	10hr_PBS_Non	OK	0.458346	10.797	4.55805	1.97481	0.11995	0.564263	23.5564461847567	NO
Fam151a	Fam151a	Fam151a	230579	family with sequence simliarity 151, member A	chr4:106406519-106472436	Ob_PBS_Non	10hr_PBS_Non	OK	0.0519019	1.01893	4.29513	1.19521	0.3347	0.791556	19.6319285724331	NO
Fam166a	Fam166a	Fam166a	68222	family with sequence similarity 166, member A	chr2:25074264-25080222	Ob_PBS_Non	10hr_PBS_Non	OK	0.104155	1.76281	4.08107	0.588531	0.4453	0.853472	16.9248365961665	NO
Nrp	Nrp	Nrp	654309	neural regeneration protein	chr12:88769027-88813249	Ob_PBS_Non	10hr_PBS_Non	OK	0.141895	1.29959	3.19516	0.849803	0.3973	0.830723	9.15880897288542	NO
Mir1898	Mir1898	Mir1898	100316684	microRNA 1898	chr15:12047605-12115205	Ob_PBS_Non	10hr_PBS_Non	OK	17.5766	137.821	2.97107	14.984	0.5633	0.899654	7.84117576972658	NO
4732416N19Rik	4732416N19Rik	4732416N19Rik	320737	RIKEN cDNA 4732416N19 gene	chr6:147995937-148392874	Ob_PBS_Non	10hr_PBS_Non	OK	0.408296	2.8649	2.8108	0.89647	0.46665	0.861619	7.01673559633616	NO
Snora47	Snora47	Snora47	100217450	small nucleolar RNA, H/ACA box 47	chr13:96095191-96107796	Ob_PBS_Non	10hr_PBS_Non	OK	1.83237	11.5119	2.65134	0.894677	0.4029	0.832768	6.2825053732373	NO
Snora3	Snora3	Snora3	100302499	small nucleolar RNA, H/ACA box 3	chr7:116662708-116665883	Ob_PBS_Non	10hr_PBS_Non	OK	9.97101	46.7289	2.2285	0.43215	0.60995	0.913413	4.68646464833339	NO
Tcte1	Tcte1	Tcte1	21645	t-complex-associated testis expressed 1	chr17:45660382-45686626	Ob_PBS_Non	10hr_PBS_Non	OK	0.341409	1.45795	2.09437	0.984487	0.1669	0.635412	4.27039641662862	NO
Mir421	Mir421	Mir421	100124494	microRNA 421	chrX:100756248-100819093	Ob_PBS_Non	10hr_PBS_Non	OK	104.629	439.764	2.07145	82.3305	0.386	0.826291	4.20308898327664	NO
Mir374	Mir374	Mir374	751546	microRNA 374	chrX:100756248-100819093	Ob_PBS_Non	10hr_PBS_Non	OK	47.5135	195.935	2.04396	0.550677	0.32775	0.788671	4.12375893871886	NO
Snord55	Snord55	Snord55	100216533	small nucleolar RNA, C/D box 55	chr4:116826440-116828737	Ob_PBS_Non	10hr_PBS_Non	OK	45.1045	162.279	1.84714	0.199967	0.51985	0.883069	3.59786237039337	NO
Snord35b	Snord35b	Snord35b	27212	small nucleolar RNA, C/D box 35B	chr7:52377757-52379759	Ob_PBS_Non	10hr_PBS_Non	OK	14.3318	51.3731	1.84179	0.0726039	0.5062	0.876747	3.58454499067783	NO
Rpgrip1	Rpgrip1	Rpgrip1	77945	retinitis pigmentosa GTPase regulator interacting protein 1	chr14:52730577-52816914	Ob_PBS_Non	10hr_PBS_Non	OK	0.433313	1.53013	1.82017	0.938619	0.1594	0.626155	3.53122806297975	NO
Mir3060	Mir3060	Mir3060	100526466	microRNA 3060	chr11:4035162-4060296	Ob_PBS_Non	10hr_PBS_Non	OK	17.331	60.44	1.80215	17.6482	0.59985	0.909648	3.48739553105617	NO
Scarna13	Scarna13	Scarna13	100306943	small Cajal body-specific RNA 1	chr12:106268826-106270489	Ob_PBS_Non	10hr_PBS_Non	OK	0.863463	2.98521	1.78963	0.752349	0.1756	0.647089	3.45726214666425	NO
Mybph	Mybph	Mybph	53311	myosin binding protein H	chr1:136090024-136132008	Ob_PBS_Non	10hr_PBS_Non	OK	0.307108	1.0555	1.78111	0.621723	0.38315	0.825413	3.4369050607146	NO
Lhb	Lhb	Lhb	16866	luteinizing hormone beta	chr7:52676315-52677224	Ob_PBS_Non	10hr_PBS_Non	OK	0.219087	0.717244	1.71096	1.81632	0.12635	0.577839	3.27378595648466	NO
Cntd1	Cntd1	Cntd1	68107	cyclin N-terminal domain containing 1	chr11:101140516-101163581	Ob_PBS_Non	10hr_PBS_Non	OK	0.647448	2.11013	1.70449	0.804932	0.2216	0.702283	3.259137004517	NO
Masp2	Masp2	Masp2	17175	mannan-binding lectin serine peptidase 2	chr4:147976652-148001105	Ob_PBS_Non	10hr_PBS_Non	OK	0.160476	0.491541	1.61495	0.377755	0.54565	0.893198	3.06300983651759	NO
Snora31	Snora31	Snora31	100303751	small nucleolar RNA, H/ACA box 31	chr14:76245062-76248110	Ob_PBS_Non	10hr_PBS_Non	OK	16.493	47.3069	1.5202	0.0876124	0.5833	0.904395	2.86830810040574	NO
9430060I03Rik	9430060I03Rik	9430060I03Rik	100037260	RIKEN cDNA 9430060I03 gene	chr1:94830119-94847167	Ob_PBS_Non	10hr_PBS_Non	OK	0.410895	1.17262	1.51289	0.880003	0.2471	0.724484	2.85381141089359	NO
Map3k15	Map3k15	Map3k15	270672	mitogen-activated protein kinase kinase kinase 15	chrX:156426364-156576268	Ob_PBS_Non	10hr_PBS_Non	OK	1.41707	3.89478	1.45863	0.760378	0.1971	0.675141	2.74847241526226	NO
Snora15	Snora15	Snora15	100113364	small nucleolar RNA, H/ACA box 15	chr5:130293260-130322231	Ob_PBS_Non	10hr_PBS_Non	OK	2.88209	7.71658	1.42085	0.12895	0.5785	0.903292	2.6774321213057	NO
H2-Q8	H2-Q8	H2-Q8	15019	histocompatibility 2, Q region locus 8	chr17:35531043-35532577	Ob_PBS_Non	10hr_PBS_Non	OK	0.291238	0.777874	1.41734	2.47802	0.00145	0.0537771	2.67092598966407	NO
Mir384	Mir384	Mir384	723861	microRNA 384	chrX:102539620-102539708	Ob_PBS_Non	10hr_PBS_Non	OK	24.5945	64.7526	1.3966	44.1144	0.47485	0.865129	2.63280377470869	NO
9130019P16Rik	9130019P16Rik	9130019P16Rik	100042056	RIKEN cDNA 9130019P16 gene	chr6:53989925-54380215	Ob_PBS_Non	10hr_PBS_Non	OK	0.344379	0.899202	1.38465	0.822976	0.19875	0.677467	2.6110860439079	NO
Gm10863	Gm10863	Gm10863	100041655	predicted gene 10863	chr15:78996495-79046831	Ob_PBS_Non	10hr_PBS_Non	OK	0.577635	1.5042	1.38077	2.72708	0.00235	0.0731959	2.60407319466543	NO
Ly6g6f	Ly6g6f	Ly6g6f	433099	lymphocyte antigen 6 complex, locus G6F	chr17:35217482-35222540	Ob_PBS_Non	10hr_PBS_Non	OK	0.416329	1.07179	1.36422	2.61154	0.0015	0.0547843	2.57437103663761	NO
Pter	Pter	Pter	19212	phosphotriesterase related	chr2:12845667-12932491	Ob_PBS_Non	10hr_PBS_Non	OK	0.88545	2.25779	1.35043	1.08253	0.0658	0.444046	2.54988114184688	NO
AW112010	AW112010	AW112010	107350	expressed sequence AW112010	chr19:11122101-11125056	Ob_PBS_Non	10hr_PBS_Non	OK	0.221612	0.560952	1.33984	1.67962	0.02855	0.298572	2.53123244971168	NO
Slc24a5	Slc24a5	Slc24a5	317750	solute carrier family 24, member 5	chr2:124893862-124949396	Ob_PBS_Non	10hr_PBS_Non	OK	1.48182	3.69438	1.31796	0.917721	0.1497	0.614428	2.49313326326023	NO
Abhd1	Abhd1	Abhd1	57742	abhydrolase domain containing 1	chr5:31252438-31262734	Ob_PBS_Non	10hr_PBS_Non	OK	0.71445	1.76997	1.30882	0.747971	0.2697	0.742204	2.47738828123825	NO
Mlf1ip	Mlf1ip	Mlf1ip	71876	myeloid leukemia factor 1 interacting protein	chr8:47637422-47702554	Ob_PBS_Non	10hr_PBS_Non	OK	0.237942	0.588086	1.30542	0.950783	0.10265	0.531748	2.47155669360202	NO
Snord100	Snord100	Snord100	100529075	small nucleolar RNA, C/D box 100	chr10:23504988-23507015	Ob_PBS_Non	10hr_PBS_Non	OK	61.0201	150.586	1.30324	0.0657747	0.6338	0.920115	2.46782484127288	NO
Hist1h4c	Hist1h4c	Hist1h4c	319155	histone cluster 1, H4c	chr13:23790006-23790318	Ob_PBS_Non	10hr_PBS_Non	OK	0.552288	1.3338	1.27205	2.06813	0.16205	0.628714	2.41504488060011	NO
Capn12	Capn12	Capn12	60594	calpain 12	chr7:29666674-29747299	Ob_PBS_Non	10hr_PBS_Non	OK	0.215449	0.517239	1.26349	0.619736	0.3613	0.8116	2.40075802483176	NO
Mir23b	Mir23b	Mir23b	387217	microRNA 23b	chr13:63401791-63401865	Ob_PBS_Non	10hr_PBS_Non	OK	62.2868	148.707	1.25547	83.4693	0.41195	0.839247	2.38744914059579	NO
Etohd2	Etohd2	Etohd2	13996	ethanol decreased 2	chr13:59871326-59924508	Ob_PBS_Non	10hr_PBS_Non	OK	0.506523	1.20846	1.25447	0.963116	0.11365	0.554757	2.38579486035133	NO
Tm6sf1	Tm6sf1	Tm6sf1	107769	transmembrane 6 superfamily member 1	chr7:89003907-89079345	Ob_PBS_Non	10hr_PBS_Non	OK	3.15537	7.20445	1.19108	1.06124	0.1046	0.534895	2.28323602023205	NO
Gm14164	Gm14164	Gm14164	791417	predicted gene 14164	chr2:152171404-152202302	Ob_PBS_Non	10hr_PBS_Non	OK	2.0571	4.66154	1.1802	0.714082	0.28685	0.754344	2.2660818944729	NO
Snord32a	Snord32a	Snord32a	27209	small nucleolar RNA, C/D box 32A	chr7:52381145-52384105	Ob_PBS_Non	10hr_PBS_Non	OK	33.1666	74.8293	1.17387	0.0724245	0.4276	0.846145	2.25616096504359	NO
2310050B05Rik	2310050B05Rik	2310050B05Rik	69678	Atcay opposite strand transcript	chr10:80657435-80693524	Ob_PBS_Non	10hr_PBS_Non	OK	1.56889	3.51094	1.16211	0.56926	0.7401	0.94541	2.23784482270799	NO
Serhl	Serhl	Serhl	68607	serine hydrolase-like	chr15:82930634-82953231	Ob_PBS_Non	10hr_PBS_Non	OK	4.26499	9.28528	1.1224	0.874124	0.17095	0.640866	2.17708841674941	NO
Ccnb1ip1	Ccnb1ip1	Ccnb1ip1	239083	cyclin B1 interacting protein 1	chr14:51408923-51415403	Ob_PBS_Non	10hr_PBS_Non	OK	0.28664	0.622959	1.1199	1.97626	0.00405	0.102066	2.17331907683205	NO
Myo1h	Myo1h	Myo1h	231646	myosin 1H	chr5:114764949-114830514	Ob_PBS_Non	10hr_PBS_Non	OK	0.463952	1.00382	1.11346	0.656642	0.2401	0.719051	2.16363928841432	NO
Snora65	Snora65	Snora65	104367	small nucleolar RNA, H/ACA box 65	chr2:32817231-32819565	Ob_PBS_Non	10hr_PBS_Non	OK	57.8946	125.158	1.11225	0.205795	0.7077	0.934769	2.16182538741563	NO
Mir106b	Mir106b	Mir106b	723925	microRNA 106b	chr5:138605816-138613090	Ob_PBS_Non	10hr_PBS_Non	OK	18.787	40.4701	1.10712	0.246744	0.6636	0.926836	2.1541519222543	NO
Mir1894	Mir1894	Mir1894	100316810	microRNA 1894	chr17:36053855-36069228	Ob_PBS_Non	10hr_PBS_Non	OK	20.1169	43.3348	1.10712	0.186524	0.68705	0.930781	2.1541519222543	NO
Gstp2	Gstp2	Gstp2	14869	glutathione S-transferase, pi 2	chr19:4040287-4042221	Ob_PBS_Non	10hr_PBS_Non	OK	0.86449	1.83939	1.08931	2.60149	0.00165	0.0583378	2.12772249237223	NO
Mir425	Mir425	Mir425	723864	microRNA 425	chr9:108471107-108471192	Ob_PBS_Non	10hr_PBS_Non	OK	147.921	311.431	1.07409	106.043	0.08165	0.484108	2.10539364661252	NO
Rangrf	Rangrf	Rangrf	57785	RAN guanine nucleotide release factor	chr11:68781632-68787322	Ob_PBS_Non	10hr_PBS_Non	OK	3.72307	7.78928	1.065	0.439138	0.44755	0.854597	2.09216987958506	NO
Mir219-2	Mir219-2	Mir219-2	723904	microRNA 219-2	chr2:29701150-29701247	Ob_PBS_Non	10hr_PBS_Non	OK	22.4007	46.7177	1.06043	31.6808	0.48055	0.867208	2.08555303499423	NO
Epyc	Epyc	Epyc	13516	epiphycan	chr10:97106701-97429724	Ob_PBS_Non	10hr_PBS_Non	OK	0.208677	0.430154	1.04358	1.3009	0.05025	0.395784	2.06133645021956	NO
Pth2	Pth2	Pth2	114640	parathyroid hormone 2	chr7:52436364-52437208	Ob_PBS_Non	10hr_PBS_Non	OK	0.491295	1.01114	1.04132	1.81783	0.05285	0.404124	2.0581098685399	NO
Drd3	Drd3	Drd3	13490	dopamine receptor D3	chr16:43762354-43822952	Ob_PBS_Non	10hr_PBS_Non	OK	0.288477	0.587547	1.02625	1.71986	0.0098	0.167088	2.03672330620564	NO
Fstl3	Fstl3	Fstl3	83554	follistatin-like 3	chr10:79240018-79251730	Ob_PBS_Non	10hr_PBS_Non	OK	0.230506	0.467415	1.0199	0.842431	0.19605	0.674467	2.02777839982062	NO
LOC100503704	LOC100503704	LOC100503704	100503704	predicted gene, 16861	chr16:4886251-4941025	Ob_PBS_Non	10hr_PBS_Non	OK	1.51749	3.06145	1.01253	0.557919	0.4037	0.833398	2.01744591875314	NO
Gm11978	Gm11978	Gm11978	100041311	predicted gene 11978	chr11:6550150-6577478	Ob_PBS_Non	10hr_PBS_Non	OK	0.231949	0.466315	1.0075	0.43211	0.48505	0.868859	2.01042428008295	NO
Mir3101	Mir3101	Mir3101	100526505	microRNA 3101	chr7:27953451-27963902	Ob_PBS_Non	10hr_PBS_Non	OK	34.4733	69.2754	1.00686	11.4992	0.72255	0.940439	2.00953262512323	NO
A930003A15Rik	A930003A15Rik	A930003A15Rik	68162	RIKEN cDNA A930003A15 gene	chr16:19876660-19884367	Ob_PBS_Non	10hr_PBS_Non	OK	0.713881	1.41333	0.985345	1.75325	0.0014	0.0524635	1.97978669405692	NO
Gzmk	Gzmk	Gzmk	14945	granzyme K	chr13:113962081-113971105	Ob_PBS_Non	10hr_PBS_Non	OK	0.656168	1.28108	0.965222	1.98937	0.01015	0.171029	1.95236392561117	NO
B3gnt4	B3gnt4	B3gnt4	231727	UDP-GlcNAc:betaGal beta-1,3-N-acetylglucosaminyltransferase 4	chr5:123960468-123974173	Ob_PBS_Non	10hr_PBS_Non	OK	0.583984	1.13742	0.961765	0.90232	0.16645	0.635336	1.94769125262143	NO
Gm5458	Gm5458	Gm5458	432825	predicted gene 5458	chr14:20413359-20421809	Ob_PBS_Non	10hr_PBS_Non	OK	0.342192	0.654657	0.935933	1.45522	0.02485	0.280149	1.9131274668337	NO
Trim12a	Trim12a	Trim12a	76681	tripartite motif-containing 12A	chr7:111448410-111464009	Ob_PBS_Non	10hr_PBS_Non	OK	0.282408	0.538918	0.932286	1.53618	0.01215	0.191499	1.90829736464864	NO
Mir344	Mir344	Mir344	723931	microRNA 344	chr7:68850735-69072460	Ob_PBS_Non	10hr_PBS_Non	OK	8.63079	16.3879	0.925064	0.235254	0.6885	0.930781	1.89876847209757	NO
Samsn1	Samsn1	Samsn1	67742	SAM domain, SH3 domain and nuclear localization signals, 1	chr16:75859038-75909511	Ob_PBS_Non	10hr_PBS_Non	OK	0.356417	0.676364	0.924233	1.78264	0.00385	0.0991082	1.89767508630903	NO
Mir186	Mir186	Mir186	387181	microRNA 186	chr3:157197360-157211303	Ob_PBS_Non	10hr_PBS_Non	OK	174.43	328.815	0.914628	0.133531	0.72525	0.940954	1.88508293911246	NO
Rasgrp4	Rasgrp4	Rasgrp4	233046	RAS guanyl releasing protein 4	chr7:29919951-29941229	Ob_PBS_Non	10hr_PBS_Non	OK	0.511953	0.961983	0.91	0.856078	0.1398	0.601732	1.87904549842802	NO
Tbxas1	Tbxas1	Tbxas1	21391	thromboxane A synthase 1, platelet	chr6:38868984-39034578	Ob_PBS_Non	10hr_PBS_Non	OK	0.275416	0.515003	0.902967	1.69518	0.00845	0.153336	1.86990762301423	NO
Ly6g6d	Ly6g6d	Ly6g6d	114654	lymphocyte antigen 6 complex, locus G6D	chr17:35208292-35211409	Ob_PBS_Non	10hr_PBS_Non	OK	1.09206	2.036	0.898693	2.16208	0.0136	0.202383	1.86437619851774	NO
Lrch4-sap25	Lrch4-sap25	Lrch4-sap25	100316903	predicted gene 20605	chr5:138070350-138084130	Ob_PBS_Non	10hr_PBS_Non	OK	0.26965	0.496725	0.881358	0.625192	0.27055	0.742254	1.84210845081509	NO
Gpr15	Gpr15	Gpr15	71223	G protein-coupled receptor 15	chr16:58717547-58718837	Ob_PBS_Non	10hr_PBS_Non	OK	0.685712	1.25464	0.871599	2.03014	0.0032	0.0890677	1.82968969962395	NO
Cdca8	Cdca8	Cdca8	52276	cell division cycle associated 8	chr4:124595708-124614161	Ob_PBS_Non	10hr_PBS_Non	OK	0.493702	0.902147	0.869721	1.88895	0.0035	0.0946711	1.8273094864441	NO
Ucn	Ucn	Ucn	22226	urocortin	chr5:31440361-31441268	Ob_PBS_Non	10hr_PBS_Non	OK	1.09719	2.00236	0.867885	2.14086	0.01295	0.197465	1.82498549818023	NO
Ttll8	Ttll8	Ttll8	239591	tubulin tyrosine ligase-like family, member 8	chr15:88744327-88784848	Ob_PBS_Non	10hr_PBS_Non	OK	0.259867	0.46938	0.852983	1.74856	0.00365	0.0967284	1.80623173644284	NO
Snora78	Snora78	Snora78	100306952	small nucleolar RNA, H/ACA box 7	chr17:24856475-24856910	Ob_PBS_Non	10hr_PBS_Non	OK	4.80415	8.66239	0.850484	0.642713	0.4336	0.849374	1.80310573551003	NO
Gm1045	Gm1045	Gm1045	381651	predicted gene 1045	chr5:92416498-92424343	Ob_PBS_Non	10hr_PBS_Non	OK	0.314262	0.565843	0.848434	1.24911	0.1044	0.534822	1.80054542878047	NO
Lgals2	Lgals2	Lgals2	107753	lectin, galactose-binding, soluble 2	chr15:78673076-78685959	Ob_PBS_Non	10hr_PBS_Non	OK	0.84991	1.52515	0.843573	0.403798	0.4564	0.857724	1.79448890094589	NO
Mir1249	Mir1249	Mir1249	100526461	microRNA 1249	chr15:84776149-84818401	Ob_PBS_Non	10hr_PBS_Non	OK	77.3594	138.684	0.842152	0.137877	0.80285	0.962169	1.79272226748776	NO
Gm13139	Gm13139	Gm13139	666532	predicted gene 13139	chr4:146237770-146887529	Ob_PBS_Non	10hr_PBS_Non	OK	0.278409	0.49903	0.841921	0.747007	0.19295	0.669371	1.79243524515796	NO
Echdc1	Echdc1	Echdc1	52665	enoyl Coenzyme A hydratase domain containing 1	chr10:29032971-29082248	Ob_PBS_Non	10hr_PBS_Non	OK	3.36718	5.99288	0.83171	0.729712	0.1823	0.65769	1.77979366944578	NO
Tmprss5	Tmprss5	Tmprss5	80893	transmembrane protease, serine 5 (spinesin)	chr9:48910883-48925693	Ob_PBS_Non	10hr_PBS_Non	OK	0.448985	0.798607	0.830818	1.85253	0.00305	0.0865671	1.77869358576885	NO
Mir3072	Mir3072	Mir3072	100499517	microRNA 3072	chr12:110973190-110987667	Ob_PBS_Non	10hr_PBS_Non	OK	67.6508	120.222	0.82952	0.409487	0.64235	0.922681	1.77709400586742	NO
Ccdc38	Ccdc38	Ccdc38	237465	coiled-coil domain containing 38	chr10:93003376-93052403	Ob_PBS_Non	10hr_PBS_Non	OK	0.325214	0.571808	0.814141	0.537779	0.2971	0.763305	1.75825095389003	NO
Cenpm	Cenpm	Cenpm	66570	centromere protein M	chr15:82064205-82075177	Ob_PBS_Non	10hr_PBS_Non	OK	0.782839	1.37439	0.812001	1.56377	0.004	0.10116	1.75564481213887	NO
Slc16a10	Slc16a10	Slc16a10	72472	solute carrier family 16 (monocarboxylic acid transporters), member 10	chr10:39753340-39862060	Ob_PBS_Non	10hr_PBS_Non	OK	0.597473	1.04045	0.800259	1.71371	0.0025	0.0765426	1.74141372603941	NO
1700024G13Rik	1700024G13Rik	1700024G13Rik	67085	RIKEN cDNA 1700024G13 gene	chr14:33189687-33201559	Ob_PBS_Non	10hr_PBS_Non	OK	1.41106	2.45025	0.796148	2.13652	0.0596	0.421654	1.73645858202809	NO
Gm5622	Gm5622	Gm5622	434459	predicted gene 5622	chr14:52172464-52282628	Ob_PBS_Non	10hr_PBS_Non	OK	0.256859	0.444482	0.791147	1.29102	0.0348	0.331637	1.73044969226724	NO
Kmo	Kmo	Kmo	98256	kynurenine 3-monooxygenase (kynurenine 3-hydroxylase)	chr1:177562323-177590984	Ob_PBS_Non	10hr_PBS_Non	OK	0.482437	0.833966	0.789648	1.85048	0.00265	0.0797772	1.72865264099025	NO
Ribc2	Ribc2	Ribc2	67747	RIB43A domain with coiled-coils 2	chr15:84962528-84974999	Ob_PBS_Non	10hr_PBS_Non	OK	0.267888	0.461985	0.786214	1.34813	0.0305	0.310173	1.724542878539	NO
Gm10046	Gm10046	Gm10046	100043229	predicted gene 10046	chr7:28550691-28555991	Ob_PBS_Non	10hr_PBS_Non	OK	0.343802	0.588845	0.776309	1.11938	0.1627	0.629877	1.71274336943081	NO
Mogat1	Mogat1	Mogat1	68393	monoacylglycerol O-acyltransferase 1	chr1:78507634-78534748	Ob_PBS_Non	10hr_PBS_Non	OK	0.82384	1.40799	0.773201	1.85834	0.00615	0.130722	1.70905757550958	NO
Phospho1	Phospho1	Phospho1	237928	phosphatase, orphan 1	chr11:95685813-95707045	Ob_PBS_Non	10hr_PBS_Non	OK	2.23979	3.82308	0.771373	0.798885	0.19885	0.677467	1.70689344606606	NO
Mir337	Mir337	Mir337	723843	microRNA 337	chr12:110823998-110824095	Ob_PBS_Non	10hr_PBS_Non	OK	15.8629	27.0717	0.771129	15.7165	0.51095	0.879599	1.70660478715225	NO
Gpat2	Gpat2	Gpat2	215456	glycerol-3-phosphate acyltransferase 2, mitochondrial	chr2:127250934-127261828	Ob_PBS_Non	10hr_PBS_Non	OK	0.450966	0.768008	0.768103	1.82027	0.00255	0.0775782	1.70302899748176	NO
Gm14137	Gm14137	Gm14137	623781	predicted gene 14137	chr2:118998235-119042786	Ob_PBS_Non	10hr_PBS_Non	OK	0.489922	0.833649	0.766888	0.788094	0.15125	0.61622	1.70159535481082	NO
Loxl3	Loxl3	Loxl3	16950	lysyl oxidase-like 3	chr6:82984217-83004565	Ob_PBS_Non	10hr_PBS_Non	OK	0.323271	0.547156	0.75921	0.544677	0.3396	0.795114	1.69256354635697	NO
Snora68	Snora68	Snora68	104370	small nucleolar RNA, H/ACA box 68	chr8:73418620-73421342	Ob_PBS_Non	10hr_PBS_Non	OK	22.7766	38.5052	0.757498	0.0531425	0.6223	0.917322	1.6905562266506	NO
Isg15	Isg15	Isg15	100038882	ISG15 ubiquitin-like modifier	chr4:155573532-155574927	Ob_PBS_Non	10hr_PBS_Non	OK	1.87271	3.16542	0.757268	2.21438	0.0042	0.104745	1.69028673314813	NO
Kif20a	Kif20a	Kif20a	19348	kinesin family member 20A	chr18:34758268-34811390	Ob_PBS_Non	10hr_PBS_Non	OK	0.798475	1.34515	0.752451	0.563779	0.3079	0.774189	1.68465246306875	NO
Gpr34	Gpr34	Gpr34	23890	G protein-coupled receptor 34	chrX:13094207-13423667	Ob_PBS_Non	10hr_PBS_Non	OK	1.42618	2.39882	0.750167	0.720528	0.17175	0.641964	1.68198751867844	NO
Epha1	Epha1	Epha1	13835	Eph receptor A1	chr6:42308485-42323267	Ob_PBS_Non	10hr_PBS_Non	OK	0.259875	0.437071	0.750046	1.56626	0.0077	0.14503	1.68184645494043	NO
Fndc8	Fndc8	Fndc8	78919	fibronectin type III domain containing 8	chr11:82705646-82714239	Ob_PBS_Non	10hr_PBS_Non	OK	0.390547	0.655557	0.747226	1.5719	0.00975	0.167088	1.67856220250724	NO
Ldlrad2	Ldlrad2	Ldlrad2	435811	low density lipoprotein receptor A domain containing 2	chr4:137126790-137131095	Ob_PBS_Non	10hr_PBS_Non	OK	0.299527	0.502764	0.747195	1.3641	0.02605	0.284848	1.67852613468435	NO
Sftpc	Sftpc	Sftpc	20389	surfactant associated protein C	chr14:70920748-70923888	Ob_PBS_Non	10hr_PBS_Non	OK	0.418557	0.70211	0.746272	1.26525	0.09685	0.518286	1.67745259932932	NO
Gna15	Gna15	Gna15	14676	guanine nucleotide binding protein, alpha 15	chr10:80965058-80986970	Ob_PBS_Non	10hr_PBS_Non	OK	0.638256	1.06974	0.745059	1.86563	0.0047	0.112161	1.67604281085094	NO
Mir2861	Mir2861	Mir2861	100499514	microRNA 2861	chr2:32568326-32568408	Ob_PBS_Non	10hr_PBS_Non	OK	156.801	258.989	0.723957	68.0628	0.28625	0.753994	1.65170609949446	NO
Btn2a2	Btn2a2	Btn2a2	238555	butyrophilin, subfamily 2, member A2	chr13:23568931-23580726	Ob_PBS_Non	10hr_PBS_Non	OK	0.374716	0.617786	0.721311	1.63374	0.00665	0.135351	1.64867953542703	NO
Gm7187	Gm7187	Gm7187	636741	zinc finger protein 964	chr8:72178454-72188352	Ob_PBS_Non	10hr_PBS_Non	OK	0.988092	1.62842	0.720757	1.93088	0.00145	0.0537771	1.64804655819287	NO
Rab38	Rab38	Rab38	72433	RAB38, member of RAS oncogene family	chr7:95578782-95640082	Ob_PBS_Non	10hr_PBS_Non	OK	0.689077	1.13495	0.719886	1.69407	0.0069	0.137904	1.64705188136501	NO
Gm10416	Gm10416	Gm10416	667213	zinc finger protein pseudogene	chr5:110262519-110263161	Ob_PBS_Non	10hr_PBS_Non	OK	0.94187	1.54948	0.718184	1.61209	0.0421	0.364731	1.64510993985588	NO
Slc16a5	Slc16a5	Slc16a5	217316	solute carrier family 16 (monocarboxylic acid transporters), member 5	chr11:115323786-115335712	Ob_PBS_Non	10hr_PBS_Non	OK	0.357795	0.587529	0.715527	1.63031	0.0075	0.143517	1.64208294219824	NO
H2-Q7	H2-Q7	H2-Q7	15018	histocompatibility 2, Q region locus 7	chr17:35576099-35580718	Ob_PBS_Non	10hr_PBS_Non	OK	0.266159	0.436731	0.714456	0.816146	0.0842	0.490343	1.64086437683357	NO
2610318N02Rik	2610318N02Rik	2610318N02Rik	70458	RIKEN cDNA 2610318N02 gene	chr16:17113490-17125199	Ob_PBS_Non	10hr_PBS_Non	OK	1.08687	1.77511	0.707728	1.57097	0.0049	0.114095	1.63323003047985	NO
Gm10790	Gm10790	Gm10790	100038577	predicted gene 10790	chr13:41961283-42008461	Ob_PBS_Non	10hr_PBS_Non	OK	0.42741	0.69518	0.701767	1.41862	0.0203	0.25096	1.62649569064071	NO
Traf1	Traf1	Traf1	22029	TNF receptor-associated factor 1	chr2:34798777-34817292	Ob_PBS_Non	10hr_PBS_Non	OK	0.546369	0.886556	0.698336	1.66515	0.0047	0.112161	1.62263217405068	NO
Gm4013	Gm4013	Gm4013	100042757	predicted gene 4013	chr18:42434033-42434851	Ob_PBS_Non	10hr_PBS_Non	OK	1.16122	1.8842	0.698316	1.70786	0.1115	0.55128	1.62260967974827	NO
Arhgap9	Arhgap9	Arhgap9	216445	Rho GTPase activating protein 9	chr10:126760782-126778635	Ob_PBS_Non	10hr_PBS_Non	OK	0.325747	0.527748	0.696099	0.747822	0.24	0.719051	1.62011811849997	NO
Mbd6	Mbd6	Mbd6	110962	methyl-CpG binding domain protein 6	chr10:126703317-126725827	Ob_PBS_Non	10hr_PBS_Non	OK	7.20942	11.6667	0.694444	1.10156	0.0523	0.402198	1.61826065170171	NO
Pla2g4a	Pla2g4a	Pla2g4a	18783	phospholipase A2, group IVA (cytosolic, calcium-dependent)	chr1:151676751-151808414	Ob_PBS_Non	10hr_PBS_Non	OK	0.683827	1.10585	0.693448	1.83165	0.00185	0.063234	1.6171438312214	NO
Dlec1	Dlec1	Dlec1	320256	deleted in lung and esophageal cancer 1	chr9:119011595-119056812	Ob_PBS_Non	10hr_PBS_Non	OK	0.310499	0.501784	0.692476	1.75126	0.0019	0.0640304	1.61605466520552	NO
Gm13253	Gm13253	Gm13253	664903	ribosomal protein S15A, pseudogene 4	chr4:131775807-131776504	Ob_PBS_Non	10hr_PBS_Non	OK	2.06334	3.33293	0.69181	2.03791	0.0076	0.14409	1.61530880832857	NO
Pla2g4b	Pla2g4b	Pla2g4b	211429	phospholipase A2, group IVB (cytosolic)	chr2:119859168-119868768	Ob_PBS_Non	10hr_PBS_Non	OK	0.499845	0.807305	0.691632	1.85539	0.0015	0.0547843	1.6151095235019	NO
Bcl3	Bcl3	Bcl3	12051	B cell leukemia/lymphoma 3	chr7:20393810-20408104	Ob_PBS_Non	10hr_PBS_Non	OK	0.368653	0.595081	0.690824	1.42085	0.02865	0.298966	1.6142052138018	NO
Scml2	Scml2	Scml2	107815	sex comb on midleg-like 2 (Drosophila)	chrX:157600703-157696145	Ob_PBS_Non	10hr_PBS_Non	OK	0.269191	0.434208	0.68976	1.5952	0.0036	0.09629	1.61301516246475	NO
Lect1	Lect1	Lect1	16840	leukocyte cell derived chemotaxin 1	chr14:80037496-80061977	Ob_PBS_Non	10hr_PBS_Non	OK	0.573002	0.920827	0.68439	1.48137	0.01715	0.227455	1.60702235697743	NO
Prm1	Prm1	Prm1	19118	protamine 1	chr16:10796424-10796916	Ob_PBS_Non	10hr_PBS_Non	OK	0.872582	1.40117	0.683274	1.43898	0.18975	0.665003	1.6057797218953	NO
Aldh3a1	Aldh3a1	Aldh3a1	11670	aldehyde dehydrogenase family 3, subfamily A1	chr11:61022243-61031918	Ob_PBS_Non	10hr_PBS_Non	OK	0.542442	0.870465	0.682317	1.30975	0.016	0.219695	1.60471489421243	NO
Cstad	Cstad	Cstad	78617	CSA-conditional, T cell activation-dependent protein	chr2:30450563-30464465	Ob_PBS_Non	10hr_PBS_Non	OK	2.50468	4.01536	0.680905	2.14958	0.00255	0.0775782	1.60314508985061	NO
Cryba4	Cryba4	Cryba4	12959	crystallin, beta A4	chr5:112675552-112681522	Ob_PBS_Non	10hr_PBS_Non	OK	0.375138	0.599774	0.677	1.06535	0.16265	0.629877	1.59881166070494	NO
A930003O13Rik	A930003O13Rik	A930003O13Rik	330052	RIKEN cDNA A930003O13 gene	chr5:22244728-22781415	Ob_PBS_Non	10hr_PBS_Non	OK	1.03596	1.65594	0.676676	0.622395	0.3182	0.782707	1.59845264039925	NO
Bfsp2	Bfsp2	Bfsp2	107993	beaded filament structural protein 2, phakinin	chr9:103327253-103382658	Ob_PBS_Non	10hr_PBS_Non	OK	1.12857	1.80055	0.673946	1.77981	0.004	0.10116	1.59543076161041	NO
Rpl26	Rpl26	Rpl26	19941	ribosomal protein L26	chr11:68715067-68718036	Ob_PBS_Non	10hr_PBS_Non	OK	18.8588	30.0834	0.67373	0.601504	0.2608	0.733134	1.59519191193093	NO
4932418E24Rik	4932418E24Rik	4932418E24Rik	329366	RIKEN cDNA 4932418E24 gene	chr2:26127166-26150077	Ob_PBS_Non	10hr_PBS_Non	OK	0.744427	1.18504	0.670731	1.84813	0.00205	0.067197	1.59187935348571	NO
Npvf	Npvf	Npvf	60531	neuropeptide VF precursor	chr6:50600869-50604392	Ob_PBS_Non	10hr_PBS_Non	OK	2.71809	4.32403	0.669784	2.10669	0.01285	0.197344	1.59083477022954	NO
Dnase1l2	Dnase1l2	Dnase1l2	66705	deoxyribonuclease 1-like 2	chr17:24577712-24580046	Ob_PBS_Non	10hr_PBS_Non	OK	0.370765	0.588753	0.667156	1.1787	0.0702	0.453605	1.5879395580094	NO
1700028K03Rik	1700028K03Rik	1700028K03Rik	76421	RIKEN cDNA 1700028K03 gene	chr5:107963729-108090857	Ob_PBS_Non	10hr_PBS_Non	OK	0.591069	0.937825	0.665993	0.533252	0.3692	0.814934	1.58665998784133	NO
Ccl5	Ccl5	Ccl5	20304	chemokine (C-C motif) ligand 5	chr11:83339280-83344020	Ob_PBS_Non	10hr_PBS_Non	OK	0.426322	0.676125	0.665345	0.995401	0.25935	0.732456	1.58594748466174	NO
Ccdc163	Ccdc163	Ccdc163	68394	coiled-coil domain containing 163	chr4:116381534-116387709	Ob_PBS_Non	10hr_PBS_Non	OK	1.44284	2.28386	0.662557	1.84444	0.0039	0.0996821	1.58288560960604	NO
A930013F10Rik	A930013F10Rik	A930013F10Rik	68074	RIKEN cDNA A930013F10 gene	chr8:23738590-23763909	Ob_PBS_Non	10hr_PBS_Non	OK	2.49873	3.95244	0.66155	1.06101	0.05095	0.39803	1.58178114220324	NO
BC030867	BC030867	BC030867	217216	cDNA sequence BC030867	chr11:102110195-102126497	Ob_PBS_Non	10hr_PBS_Non	OK	0.446031	0.702372	0.655092	1.51414	0.0119	0.189217	1.57471636887608	NO
4930412F15Rik	4930412F15Rik	4930412F15Rik	242408	family with sequence similarity 221, member B	chr4:43672493-43681731	Ob_PBS_Non	10hr_PBS_Non	OK	0.591022	0.925736	0.647389	1.49458	0.0161	0.220227	1.56633087203502	NO
1700067K01Rik	1700067K01Rik	1700067K01Rik	73453	RIKEN cDNA 1700067K01 gene	chr8:86525604-86528669	Ob_PBS_Non	10hr_PBS_Non	OK	0.648758	1.01064	0.639512	1.38615	0.0397	0.354834	1.5578021345466	NO
Hist1h2be	Hist1h2be	Hist1h2be	319179	histone cluster 1, H2be	chr13:23675538-23714427	Ob_PBS_Non	10hr_PBS_Non	OK	0.710719	1.10624	0.63831	1.24457	0.02205	0.263101	1.55650477211754	NO
Gm6654	Gm6654	Gm6654	626175	predicted pseudogene 6654	chr6:146591100-146599122	Ob_PBS_Non	10hr_PBS_Non	OK	1.62725	2.53248	0.638113	0.461708	0.39955	0.831886	1.55629224590992	NO
Myh6	Myh6	Myh6	17888	myosin, heavy polypeptide 6, cardiac muscle, alpha	chr14:55560757-55585444	Ob_PBS_Non	10hr_PBS_Non	OK	0.361391	0.562312	0.637808	1.63454	0.0023	0.0725811	1.55596326511342	NO
Itgam	Itgam	Itgam	16409	integrin alpha M	chr7:135206153-135262005	Ob_PBS_Non	10hr_PBS_Non	OK	0.421578	0.653755	0.632952	1.60022	0.00335	0.0916473	1.55073481723731	NO
Fancb	Fancb	Fancb	237211	Fanconi anemia, complementation group B	chrX:161418523-161435204	Ob_PBS_Non	10hr_PBS_Non	OK	0.395345	0.61255	0.631718	1.2914	0.01485	0.212628	1.54940897321077	NO
Ggnbp1	Ggnbp1	Ggnbp1	70772	gametogenetin binding protein 1	chr17:27166203-27173323	Ob_PBS_Non	10hr_PBS_Non	OK	0.782965	1.21273	0.631233	1.57937	0.01545	0.21606	1.54888818605011	NO
Gje1	Gje1	Gje1	76743	gap junction protein, epsilon 1	chr10:14435431-14438020	Ob_PBS_Non	10hr_PBS_Non	OK	0.34836	0.539537	0.631141	1.15085	0.0654	0.443291	1.54878941731127	NO
2610305D13Rik	2610305D13Rik	2610305D13Rik	112422	RIKEN cDNA 2610305D13 gene	chr4:146986044-147016617	Ob_PBS_Non	10hr_PBS_Non	OK	0.578699	0.895461	0.629816	1.51167	0.00605	0.130134	1.54736763111096	NO
B230206H07Rik	B230206H07Rik	B230206H07Rik	320871	RIKEN cDNA B230206H07 gene	chr7:148524900-148551009	Ob_PBS_Non	10hr_PBS_Non	OK	2.15176	3.32848	0.629344	1.5079	0.00485	0.114095	1.54686146865782	NO
Fcer2a	Fcer2a	Fcer2a	14128	Fc receptor, IgE, low affinity II, alpha polypeptide	chr8:3681736-3694174	Ob_PBS_Non	10hr_PBS_Non	OK	0.369681	0.570964	0.627118	1.28198	0.02815	0.296761	1.5444765858693	NO
Depdc7	Depdc7	Depdc7	211896	DEP domain containing 7	chr2:104561943-104582958	Ob_PBS_Non	10hr_PBS_Non	OK	1.26191	1.94846	0.626726	1.79329	0.00375	0.0974052	1.54405698743755	NO
Figf	Figf	Figf	14205	c-fos induced growth factor	chrX:160811479-160840579	Ob_PBS_Non	10hr_PBS_Non	OK	0.376802	0.580952	0.624612	1.23993	0.0394	0.353911	1.54179611729131	NO
Dok3	Dok3	Dok3	27261	docking protein 3	chr13:55624595-55629899	Ob_PBS_Non	10hr_PBS_Non	OK	0.901477	1.38783	0.622464	1.60942	0.01495	0.213	1.53950227571775	NO
Spink10	Spink10	Spink10	328971	serine peptidase inhibitor, Kazal type 10	chr18:62708564-62901041	Ob_PBS_Non	10hr_PBS_Non	OK	1.46254	2.23934	0.614597	1.69787	0.00795	0.148379	1.53113023401413	NO
Ppm1j	Ppm1j	Ppm1j	71887	protein phosphatase 1J	chr3:104583973-104588935	Ob_PBS_Non	10hr_PBS_Non	OK	1.0227	1.56252	0.611481	1.67141	0.00755	0.14371	1.52782679630522	NO
Trim40	Trim40	Trim40	195359	tripartite motif-containing 40	chr17:37018542-37027070	Ob_PBS_Non	10hr_PBS_Non	OK	0.939191	1.43439	0.610943	1.48247	0.0058	0.126076	1.52725715577115	NO
Rdh5	Rdh5	Rdh5	19682	retinol dehydrogenase 5	chr10:128350646-128356353	Ob_PBS_Non	10hr_PBS_Non	OK	1.72986	2.6411	0.610488	1.8634	0.00415	0.103678	1.52677556235194	NO
BC037032	BC037032	BC037032	414066	cDNA Sequence BC037032	chr15:3970110-4105344	Ob_PBS_Non	10hr_PBS_Non	OK	0.426433	0.650617	0.609491	0.285214	0.6298	0.919215	1.52572082150674	NO
Sytl5	Sytl5	Sytl5	236643	synaptotagmin-like 5	chrX:9462747-9571669	Ob_PBS_Non	10hr_PBS_Non	OK	0.492104	0.749677	0.607305	1.37453	0.01945	0.243167	1.52341076976526	NO
B4galnt2	B4galnt2	B4galnt2	14422	beta-1,4-N-acetyl-galactosaminyl transferase 2	chr11:95724872-95776185	Ob_PBS_Non	10hr_PBS_Non	OK	0.294496	0.447708	0.604309	1.35017	0.0159	0.219368	1.52025043253995	NO
Nr2c2	Nr2c2	Nr2c2	22026	nuclear receptor subfamily 2, group C, member 2	chr6:92041411-92134017	Ob_PBS_Non	10hr_PBS_Non	OK	7.33046	11.14	0.603771	0.928147	0.09245	0.509324	1.51968361680507	NO
Gm216	Gm216	Gm216	241112	predicted gene 216	chr1:74408681-74415895	Ob_PBS_Non	10hr_PBS_Non	OK	0.662845	1.00583	0.601642	1.49835	0.0156	0.217378	1.51744265787678	NO
Prox2	Prox2	Prox2	73422	prospero homeobox 2	chr12:86427763-86447381	Ob_PBS_Non	10hr_PBS_Non	OK	0.851505	1.29202	0.601546	1.69343	0.00385	0.0991082	1.51734168737062	NO
Gcnt4	Gcnt4	Gcnt4	218476	glucosaminyl (N-acetyl) transferase 4, core 2 (beta-1,6-N-acetylglucosaminyltransferase)	chr13:97694643-97720869	Ob_PBS_Non	10hr_PBS_Non	OK	0.553157	0.838402	0.599953	1.72576	0.0017	0.0598117	1.51566718842548	NO
Gm10653	Gm10653	Gm10653	677044	ribsomal protein S2 pseudogene	chr9:62686593-62723724	Ob_PBS_Non	10hr_PBS_Non	OK	1.30158	1.97259	0.599822	0.885501	0.19695	0.675141	1.51552956863625	NO
Calml4	Calml4	Calml4	75600	calmodulin-like 4	chr9:62686593-62723724	Ob_PBS_Non	10hr_PBS_Non	OK	2.16083	3.27317	0.599105	0.72395	0.17315	0.643832	1.51477655799073	NO
Amd1	Amd1,Amd2	Amd1,Amd2	11702	S-adenosylmethionine decarboxylase 1	chr10:40007264-40021992	Ob_PBS_Non	10hr_PBS_Non	OK	3.17141	4.78985	0.594855	0.164727	0.7478	0.947296	1.51032078111858	NO
Fam178b	Fam178b	Fam178b	381337	family with sequence similarity 178, member B	chr1:36619540-36740028	Ob_PBS_Non	10hr_PBS_Non	OK	0.485296	0.732929	0.594809	0.908242	0.11175	0.55128	1.5102726256551	NO
Dleu2	Dleu2	Dleu2	668253	deleted in lymphocytic leukemia, 2	chr14:62217062-62301210	Ob_PBS_Non	10hr_PBS_Non	OK	0.969622	1.46389	0.594312	0.917774	0.1269	0.578976	1.509752435179	NO
Slc25a45	Slc25a45	Slc25a45	107375	solute carrier family 25, member 45	chr19:5878465-5885768	Ob_PBS_Non	10hr_PBS_Non	OK	1.25997	1.89995	0.592576	1.7328	0.00495	0.114151	1.50793683735806	NO
Adora2b	Adora2b	Adora2b	11541	adenosine A2b receptor	chr11:62062485-62079954	Ob_PBS_Non	10hr_PBS_Non	OK	0.831268	1.2524	0.591312	1.5452	0.0125	0.19404	1.50661625512926	NO
Snora34	Snora34	Snora34	100217417	small nucleolar RNA, H/ACA box 34	chr15:98349531-98364652	Ob_PBS_Non	10hr_PBS_Non	OK	36.4319	54.8847	0.5912	0.170693	0.8051	0.96272	1.50649929730653	NO
Gdf9	Gdf9	Gdf9	14566	growth differentiation factor 9	chr11:53246787-53251404	Ob_PBS_Non	10hr_PBS_Non	OK	0.37793	0.568455	0.588925	1.17436	0.05545	0.410826	1.50412555582705	NO
Col15a1	Col15a1	Col15a1	12819	collagen, type XV, alpha 1	chr4:47220883-47326037	Ob_PBS_Non	10hr_PBS_Non	OK	0.570389	0.857865	0.588806	1.75546	0.0017	0.0598117	1.50400149387752	NO
Creb5	Creb5	Creb5	231991	cAMP responsive element binding protein 5	chr6:53523367-53645826	Ob_PBS_Non	10hr_PBS_Non	OK	1.10299	1.65624	0.586488	1.77947	0.00245	0.0753323	1.50158693214573	NO
Hdx	Hdx	Hdx	245596	highly divergent homeobox	chrX:108688812-108810688	Ob_PBS_Non	10hr_PBS_Non	OK	0.65697	0.985767	0.585418	1.66022	0.0032	0.0890677	1.50047366683233	NO
Abca6	Abca6	Abca6	76184	ATP-binding cassette, sub-family A (ABC1), member 6	chr11:110038135-110113090	Ob_PBS_Non	10hr_PBS_Non	OK	0.280786	0.420141	0.581404	0.836449	0.11005	0.548594	1.49630471209409	NO
Pycard	Pycard	Pycard	66824	PYD and CARD domain containing	chr7:135134886-135137381	Ob_PBS_Non	10hr_PBS_Non	OK	0.914175	1.3673	0.580785	1.57248	0.0089	0.159292	1.49566284813848	NO
1700056E22Rik	1700056E22Rik	1700056E22Rik	73363	RIKEN cDNA 1700056E22 gene	chr1:185856910-185857877	Ob_PBS_Non	10hr_PBS_Non	OK	0.42695	0.638494	0.580604	1.05618	0.162	0.628714	1.49547521458693	NO
3110021A11Rik	3110021A11Rik	3110021A11Rik	67289	RIKEN cDNA 3110021A11 gene	chr6:119798210-119799034	Ob_PBS_Non	10hr_PBS_Non	OK	0.668025	0.998798	0.58029	1.22777	0.1028	0.531748	1.49514976249467	NO
Myo1f	Myo1f	Myo1f	17916	myosin IF	chr17:33692651-33744709	Ob_PBS_Non	10hr_PBS_Non	OK	0.314039	0.467395	0.573698	1.32398	0.0248	0.280149	1.48833366900095	NO
Ctsk	Ctsk	Ctsk	13038	cathepsin K	chr3:95303207-95313284	Ob_PBS_Non	10hr_PBS_Non	OK	1.64492	2.44809	0.573644	1.74441	0.0061	0.130624	1.48827796179205	NO
Notum	Notum	Notum	77583	notum pectinacetylesterase homolog (Drosophila)	chr11:120515102-120522151	Ob_PBS_Non	10hr_PBS_Non	OK	0.569866	0.845878	0.569826	1.37278	0.03055	0.310462	1.48434453658672	NO
Nkx3-1	Nkx3-1	Nkx3-1	18095	NK-3 transcription factor, locus 1 (Drosophila)	chr14:69808748-69812715	Ob_PBS_Non	10hr_PBS_Non	OK	0.848461	1.25904	0.569402	1.63692	0.0051	0.115938	1.48390836013103	NO
Il23a	Il23a	Il23a	83430	interleukin 23, alpha subunit p19	chr10:127733195-127735140	Ob_PBS_Non	10hr_PBS_Non	OK	0.387452	0.573704	0.566289	1.03707	0.09805	0.520834	1.48070988340872	NO
Sned1	Sned1	Sned1	208777	sushi, nidogen and EGF-like domains 1	chr1:95132473-95193025	Ob_PBS_Non	10hr_PBS_Non	OK	0.680519	1.00708	0.56547	1.70209	0.0028	0.0823967	1.47986954140466	NO
Tmod1	Tmod1	Tmod1	21916	tropomodulin 1	chr4:46052093-46151347	Ob_PBS_Non	10hr_PBS_Non	OK	6.63922	9.818	0.564414	1.09429	0.0497	0.394577	1.4787867273685	NO
Sh3rf2	Sh3rf2	Sh3rf2	269016	SH3 domain containing ring finger 2	chr18:42213363-42318349	Ob_PBS_Non	10hr_PBS_Non	OK	0.664258	0.98199	0.563964	1.48318	0.0053	0.118981	1.47832554171506	NO
Galnt4	Galnt4	Galnt4	14426	UDP-N-acetyl-alpha-D-galactosamine:polypeptide N-acetylgalactosaminyltransferase 4	chr10:98569804-98660622	Ob_PBS_Non	10hr_PBS_Non	OK	0.342327	0.506067	0.563951	0.7726	0.15605	0.622729	1.47831222071172	NO
Nkiras2	Nkiras2	Nkiras2	71966	NFKB inhibitor interacting Ras-like protein 2	chr11:100484268-100512007	Ob_PBS_Non	10hr_PBS_Non	OK	2.57852	3.79922	0.559161	0.873528	0.1498	0.614487	1.47341210456483	NO
Tert	Tert	Tert	21752	telomerase reverse transcriptase	chr13:73764448-73786489	Ob_PBS_Non	10hr_PBS_Non	OK	0.52172	0.767591	0.557063	1.45615	0.01075	0.175987	1.47127099231539	NO
4930488L21Rik	4930488L21Rik	4930488L21Rik	75809	RIKEN cDNA 4930488L21 gene	chr8:96334737-96493288	Ob_PBS_Non	10hr_PBS_Non	OK	0.361684	0.531967	0.556607	0.0962187	0.87825	0.981247	1.47080603365308	NO
Ceacam16	Ceacam16	Ceacam16	330483	carcinoembryonic antigen-related cell adhesion molecule 16	chr7:20437445-20446648	Ob_PBS_Non	10hr_PBS_Non	OK	1.00553	1.47409	0.551872	1.48993	0.0206	0.252714	1.46598668491832	NO
Gm5577	Gm5577	Gm5577	434064	predicted gene 5577	chr6:87931676-87934174	Ob_PBS_Non	10hr_PBS_Non	OK	1.17664	1.72242	0.549767	1.47863	0.01875	0.238561	1.46384926037747	NO
Adamtsl5	Adamtsl5	Adamtsl5	66548	ADAMTS-like 5	chr10:79803460-79811191	Ob_PBS_Non	10hr_PBS_Non	OK	0.764368	1.11746	0.547889	0.942985	0.0898	0.502224	1.46194496299657	NO
Lama3	Lama3	Lama3	16774	laminin, alpha 3	chr18:12492532-12741521	Ob_PBS_Non	10hr_PBS_Non	OK	0.378217	0.552563	0.546927	1.67759	0.002	0.0660092	1.46097045194423	NO
Ybx2	Ybx2	Ybx2	53422	Y box protein 2	chr11:69749400-69755101	Ob_PBS_Non	10hr_PBS_Non	OK	0.538056	0.785322	0.545527	1.20812	0.06295	0.436976	1.45955340504138	NO
Mir9-2	Mir9-2	Mir9-2	723967	microRNA 9-2	chr13:83878418-83878490	Ob_PBS_Non	10hr_PBS_Non	OK	162.781	237.307	0.54382	61.2906	0.6337	0.920115	1.45782747944806	NO
Neu2	Neu2	Neu2	23956	neuraminidase 2	chr1:89470601-89494415	Ob_PBS_Non	10hr_PBS_Non	OK	0.85944	1.25211	0.542894	1.16409	0.02605	0.284848	1.45689206685887	NO
Ube2c	Ube2c	Ube2c	68612	ubiquitin-conjugating enzyme E2C	chr2:164595428-164598402	Ob_PBS_Non	10hr_PBS_Non	OK	1.64635	2.39846	0.542834	1.53858	0.0292	0.302511	1.45683147768108	NO
Serpina9	Serpina9	Serpina9	71907	serine (or cysteine) peptidase inhibitor, clade A (alpha-1 antiproteinase, antitrypsin), member 9	chr12:105234829-105251862	Ob_PBS_Non	10hr_PBS_Non	OK	0.841039	1.22421	0.541602	1.27952	0.0358	0.33561	1.45558793680831	NO
Cfp	Cfp	Cfp	18636	complement factor properdin	chrX:20502660-20508650	Ob_PBS_Non	10hr_PBS_Non	OK	2.24651	3.26416	0.539024	1.75374	0.00535	0.119359	1.45298922061948	NO
Kcnq4	Kcnq4	Kcnq4	60613	potassium voltage-gated channel, subfamily Q, member 4	chr4:120370077-120419781	Ob_PBS_Non	10hr_PBS_Non	OK	0.85177	1.23538	0.536419	1.56468	0.0126	0.194961	1.45036800016371	NO
5730408K05Rik	5730408K05Rik	5730408K05Rik	67531	RIKEN cDNA 5730408K05 gene	chr19:8962876-8963260	Ob_PBS_Non	10hr_PBS_Non	OK	2.25536	3.27095	0.53635	1.74331	0.13325	0.58999	1.45029863484668	NO
Gm14378	Gm14378	Gm14378	100044509	predicted gene 14378	chr8:4248213-4251423	Ob_PBS_Non	10hr_PBS_Non	OK	1.39042	2.01418	0.534669	1.5652	0.0336	0.324717	1.44860975940132	NO
Rnase1	Rnase1	Rnase1	19752	ribonuclease, RNase A family, 1 (pancreatic)	chr14:51764676-51766442	Ob_PBS_Non	10hr_PBS_Non	OK	0.367771	0.53275	0.534653	0.867617	0.2074	0.68767	1.44859369389408	NO
Xkrx	Xkrx	Xkrx	331524	X Kell blood group precursor related X linked	chrX:130683583-130696467	Ob_PBS_Non	10hr_PBS_Non	OK	0.656175	0.948571	0.531676	1.41612	0.01595	0.219637	1.44560760398515	NO
Enpp6	Enpp6	Enpp6	320981	ectonucleotide pyrophosphatase/phosphodiesterase 6	chr8:48072278-48180249	Ob_PBS_Non	10hr_PBS_Non	OK	1.12231	1.6222	0.531481	1.63654	0.0044	0.106953	1.44541222351682	NO
Gpr63	Gpr63	Gpr63	81006	G protein-coupled receptor 63	chr4:24900565-24936380	Ob_PBS_Non	10hr_PBS_Non	OK	1.06501	1.53764	0.529844	1.56329	0.01015	0.171029	1.4437730705133	NO
Snora43	Snora43	Snora43	100306955	small nucleolar RNA, H/ACA box 43	chr2:26492695-26495764	Ob_PBS_Non	10hr_PBS_Non	OK	26.1209	37.7009	0.529397	5.89573	0.5852	0.905467	1.44332580579317	NO
Mdh1b	Mdh1b	Mdh1b	76668	malate dehydrogenase 1B, NAD (soluble)	chr1:63745400-63776892	Ob_PBS_Non	10hr_PBS_Non	OK	0.687825	0.991673	0.527822	1.23761	0.041	0.361957	1.44175097696492	NO
Sp7	Sp7	Sp7	170574	Sp7 transcription factor 7	chr15:102187607-102196702	Ob_PBS_Non	10hr_PBS_Non	OK	0.808635	1.16553	0.527426	1.46086	0.01935	0.242761	1.44135529040526	NO
Il17b	Il17b	Il17b	56069	interleukin 17B	chr18:61847588-61852191	Ob_PBS_Non	10hr_PBS_Non	OK	0.448953	0.647054	0.527324	0.877218	0.26785	0.740609	1.4412533887293	NO
D5Ertd605e	D5Ertd605e	D5Ertd605e	100039805	DNA segment, Chr 5, ERATO Doi 605, expressed	chr5:148230195-148234620	Ob_PBS_Non	10hr_PBS_Non	OK	0.499406	0.719407	0.526594	0.989492	0.12545	0.57583	1.440524302675	NO
Apex1	Apex1	Apex1	11792	apurinic/apyrimidinic endonuclease 1	chr14:51544695-51550524	Ob_PBS_Non	10hr_PBS_Non	OK	14.314	20.6085	0.525815	0.680489	0.26125	0.733539	1.43974668475122	NO
Cml3	Cml3	Cml3	93674	camello-like 3	chr6:85710624-85715738	Ob_PBS_Non	10hr_PBS_Non	OK	1.76446	2.53948	0.525303	1.47103	0.00615	0.130722	1.43923582175312	NO
Neil1	Neil1	Neil1	72774	nei endonuclease VIII-like 1 (E. coli)	chr9:56991062-56994841	Ob_PBS_Non	10hr_PBS_Non	OK	3.16221	4.55108	0.525275	1.84497	0.00565	0.123562	1.43920788916112	NO
Irak4	Irak4	Irak4	266632	interleukin-1 receptor-associated kinase 4	chr15:94374090-94398747	Ob_PBS_Non	10hr_PBS_Non	OK	0.662417	0.952234	0.523577	1.38208	0.0171	0.227421	1.43751498984899	NO
Brwd3	Brwd3	Brwd3	382236	bromodomain and WD repeat domain containing 3	chrX:105937546-106029694	Ob_PBS_Non	10hr_PBS_Non	OK	0.79861	1.14716	0.522506	1.71785	0.0019	0.0640304	1.4364482313237	NO
Il12a	Il12a	Il12a	16159	interleukin 12a	chr3:68494565-68502469	Ob_PBS_Non	10hr_PBS_Non	OK	0.322518	0.463104	0.521956	0.708524	0.16855	0.637666	1.43590071717214	NO
Pip5kl1	Pip5kl1	Pip5kl1	227733	phosphatidylinositol-4-phosphate 5-kinase-like 1	chr2:32431338-32439299	Ob_PBS_Non	10hr_PBS_Non	OK	3.12707	4.48893	0.521559	1.8912	0.00345	0.0936708	1.43550564119116	NO
Adat3	Adat3	Adat3	100113398	adenosine deaminase, tRNA-specific 3	chr10:80065624-80078528	Ob_PBS_Non	10hr_PBS_Non	OK	1.51118	2.16748	0.52034	0.601557	0.2953	0.761786	1.43429322813281	NO
Kif15	Kif15	Kif15	209737	kinesin family member 15	chr9:122860198-122927851	Ob_PBS_Non	10hr_PBS_Non	OK	0.326425	0.466822	0.516118	1.23263	0.02085	0.254264	1.43010195157226	NO
Ccl9	Ccl9	Ccl9	20308	chemokine (C-C motif) ligand 9	chr11:83386418-83392138	Ob_PBS_Non	10hr_PBS_Non	OK	0.497064	0.709679	0.513736	1.26034	0.02975	0.305569	1.42774269192229	NO
Fam46c	Fam46c	Fam46c	74645	family with sequence similarity 46, member C	chr3:100275458-100293115	Ob_PBS_Non	10hr_PBS_Non	OK	0.371013	0.529689	0.513678	1.04376	0.08425	0.490436	1.42768529419842	NO
4933413G19Rik	4933413G19Rik	4933413G19Rik	71149	RIKEN cDNA 4933413G19 gene	chr6:128313011-128335162	Ob_PBS_Non	10hr_PBS_Non	OK	0.78061	1.1144	0.513593	0.593651	0.26875	0.741006	1.42760118101322	NO
AI317395	AI317395	AI317395	215929	expressed sequence AI317395	chr10:39721378-39745074	Ob_PBS_Non	10hr_PBS_Non	OK	0.311677	0.444298	0.511477	1.05236	0.0757	0.469131	1.4255088539515	NO
Mmp19	Mmp19	Mmp19	58223	matrix metallopeptidase 19	chr10:128227965-128241426	Ob_PBS_Non	10hr_PBS_Non	OK	0.307986	0.43899	0.511325	0.607134	0.2743	0.743718	1.42535867257174	NO
Cyp27a1	Cyp27a1	Cyp27a1	104086	cytochrome P450, family 27, subfamily a, polypeptide 1	chr1:74760147-74784464	Ob_PBS_Non	10hr_PBS_Non	OK	2.50888	3.57575	0.511201	1.79122	0.0032	0.0890677	1.42523616790167	NO
Sync	Sync	Sync	68828	syncoilin	chr4:128964864-129012614	Ob_PBS_Non	10hr_PBS_Non	OK	0.839876	1.19601	0.509982	0.292134	0.62545	0.918109	1.4240324283331	NO
Rxfp1	Rxfp1	Rxfp1	381489	relaxin/insulin-like family peptide receptor 1	chr3:79448637-79541716	Ob_PBS_Non	10hr_PBS_Non	OK	0.68263	0.97018	0.507149	1.29068	0.02845	0.298176	1.4212388196262	NO
Snord104	Snord104	Snord104	100216537	small nucleolar RNA, C/D box 104	chr11:106362304-106362377	Ob_PBS_Non	10hr_PBS_Non	OK	302.999	430.407	0.506389	78.927	0.46995	0.861732	1.42049031975798	NO
Rasl12	Rasl12	Rasl12	70784	RAS-like, family 12	chr9:65246294-65270580	Ob_PBS_Non	10hr_PBS_Non	OK	1.27065	1.80438	0.505932	1.44609	0.01005	0.170341	1.42004042476887	NO
Xlr3a	Xlr3a	Xlr3a	22445	X-linked lymphocyte-regulated 3A	chrX:70331631-70342434	Ob_PBS_Non	10hr_PBS_Non	OK	0.757138	1.07375	0.50403	1.19873	0.0461	0.381252	1.41816952537909	NO
Col11a2	Col11a2	Col11a2	12815	collagen, type XI, alpha 2	chr17:34176381-34203187	Ob_PBS_Non	10hr_PBS_Non	OK	0.773645	1.09615	0.502695	1.64434	0.0034	0.0926629	1.41685782708589	NO
BC065397	BC065397	BC065397	436230	cDNA sequence BC065397	chrX:133267489-133337900	Ob_PBS_Non	10hr_PBS_Non	OK	0.575689	0.815372	0.502168	0.209053	0.71555	0.938886	1.41634035964285	NO
Fpr2	Fpr2	Fpr2	14289	formyl peptide receptor 2	chr17:18024787-18030916	Ob_PBS_Non	10hr_PBS_Non	OK	0.464577	0.657544	0.501171	0.95492	0.13535	0.593445	1.41536191063904	NO
Atp10b	Atp10b	Atp10b	319767	ATPase, class V, type 10B	chr11:42963378-43075787	Ob_PBS_Non	10hr_PBS_Non	OK	0.386566	0.546631	0.499855	1.39185	0.0113	0.18291	1.41407143208491	NO
4632428C04Rik	4632428C04Rik	4632428C04Rik	100043102	RIKEN cDNA 4632428C04 gene	chr16:30008752-30021516	Ob_PBS_Non	10hr_PBS_Non	OK	1.436	2.03022	0.499575	1.56718	0.00845	0.153336	1.41379701402011	NO
Snora23	Snora23	Snora23	100379145	small nucleolar RNA, H/ACA box 23	chr7:117161938-117198628	Ob_PBS_Non	10hr_PBS_Non	OK	1.79144	2.53261	0.499506	0.0879372	0.79125	0.958042	1.4137293977475	NO
Ptplad2	Ptplad2	Ptplad2	66775	protein tyrosine phosphatase-like A domain containing 2	chr4:88058833-88084830	Ob_PBS_Non	10hr_PBS_Non	OK	0.401886	0.568028	0.499176	1.03008	0.0788	0.477244	1.41340606028856	NO
1700001C02Rik	1700001C02Rik	1700001C02Rik	75434	RIKEN cDNA 1700001C02 gene	chr5:30768449-30786460	Ob_PBS_Non	10hr_PBS_Non	OK	1.43301	2.02489	0.498798	1.31961	0.09365	0.511632	1.41303578279391	NO
Ecscr	Ecscr	Ecscr	68545	endothelial cell surface expressed chemotaxis and apoptosis regulator	chr18:35872742-35881145	Ob_PBS_Non	10hr_PBS_Non	OK	0.443384	0.626496	0.498748	0.89116	0.1631	0.630747	1.41298681155408	NO
Zbed6	Zbed6	Zbed6	667118	zinc finger, BED domain containing 6	chr1:135516447-135557957	Ob_PBS_Non	10hr_PBS_Non	OK	4.41787	6.24092	0.498409	1.00224	0.0638	0.439694	1.41265483130691	NO
Trem2	Trem2	Trem2	83433	triggering receptor expressed on myeloid cells 2	chr17:48485725-48491598	Ob_PBS_Non	10hr_PBS_Non	OK	2.19038	3.09211	0.497412	1.55221	0.0222	0.264233	1.41167892837298	NO
Chst9	Chst9	Chst9	71367	carbohydrate (N-acetylgalactosamine 4-0) sulfotransferase 9	chr18:15610683-15876555	Ob_PBS_Non	10hr_PBS_Non	OK	0.352153	0.496993	0.497025	0.849981	0.15845	0.624539	1.41130029916738	NO
Fcgr1	Fcgr1	Fcgr1	14129	Fc receptor, IgG, high affinity I	chr3:96086831-96097892	Ob_PBS_Non	10hr_PBS_Non	OK	0.703277	0.99162	0.495694	1.27959	0.0246	0.279743	1.40999886372433	NO
Cerkl	Cerkl	Cerkl	228094	ceramide kinase-like	chr2:79095582-79269145	Ob_PBS_Non	10hr_PBS_Non	OK	0.285498	0.40183	0.493102	0.396428	0.4623	0.860163	1.40746788121192	NO
Adamts6	Adamts6	Adamts6	108154	a disintegrin-like and metallopeptidase (reprolysin type) with thrombospondin type 1 motif, 6	chr13:105077952-105284843	Ob_PBS_Non	10hr_PBS_Non	OK	0.725441	1.02085	0.492838	1.47713	0.00815	0.150938	1.40721035102356	NO
Mir3061	Mir3061	Mir3061	100526467	microRNA 3061	chr11:51940247-51940338	Ob_PBS_Non	10hr_PBS_Non	OK	217.142	305.479	0.492436	47.2614	0.2681	0.740609	1.40681829328592	NO
Casc1	Casc1	Casc1	320662	cancer susceptibility candidate 1	chr6:145070258-145159490	Ob_PBS_Non	10hr_PBS_Non	OK	0.355414	0.499746	0.491695	0.746236	0.1532	0.619603	1.40609590590788	NO
Crx	Crx	Crx	12951	cone-rod homeobox containing gene	chr7:16451295-16465304	Ob_PBS_Non	10hr_PBS_Non	OK	0.378031	0.531507	0.491583	1.00699	0.0536	0.405283	1.40598675142667	NO
Wnt2	Wnt2	Wnt2	22413	wingless-related MMTV integration site 2	chr6:17938939-17980445	Ob_PBS_Non	10hr_PBS_Non	OK	0.593078	0.833792	0.491465	1.12806	0.0594	0.421275	1.40587175855064	NO
P2ry12	P2ry12	P2ry12	70839	purinergic receptor P2Y, G-protein coupled 12	chr3:58810899-59148178	Ob_PBS_Non	10hr_PBS_Non	OK	3.97746	5.59101	0.491264	0.908061	0.1146	0.55643	1.40567590250936	NO
Zfp369	Zfp369	Zfp369	170936	zinc finger protein 369	chr13:65380161-65399103	Ob_PBS_Non	10hr_PBS_Non	OK	2.41736	3.39471	0.489855	1.78688	0.0019	0.0640304	1.40430372721543	NO
Snord37	Snord37	Snord37	100217454	small nucleolar RNA, C/D box 37	chr10:80639375-80645254	Ob_PBS_Non	10hr_PBS_Non	OK	1064.42	1494.68	0.48978	0.0108686	0.25895	0.732456	1.4042307249253	NO
Bace2	Bace2	Bace2	56175	beta-site APP-cleaving enzyme 2	chr16:97578334-97660619	Ob_PBS_Non	10hr_PBS_Non	OK	1.00168	1.40621	0.489399	1.52158	0.00665	0.135351	1.40385993189431	NO
St6gal2	St6gal2	St6gal2	240119	beta galactoside alpha 2,6 sialyltransferase 2	chr17:55585014-55638524	Ob_PBS_Non	10hr_PBS_Non	OK	1.14461	1.60595	0.488571	1.43714	0.01635	0.221959	1.40305445153297	NO
Hist2h3c2-ps	Hist2h3c2-ps	Hist2h3c2-ps	97114	histone cluster 2, H3c2	chr3:96042038-96043050	Ob_PBS_Non	10hr_PBS_Non	OK	1.07008	1.49972	0.486976	1.27901	0.08905	0.501827	1.40150413411948	NO
Nr0b1	Nr0b1	Nr0b1	11614	nuclear receptor subfamily 0, group B, member 1	chrX:83437113-83441283	Ob_PBS_Non	10hr_PBS_Non	OK	0.427656	0.599109	0.486366	1.01087	0.10895	0.546459	1.40091167571002	NO
Hk3	Hk3	Hk3	212032	hexokinase 3	chr13:55050792-55122695	Ob_PBS_Non	10hr_PBS_Non	OK	0.339456	0.475307	0.485636	0.385963	0.47355	0.864221	1.40020299729576	NO
Slc25a21	Slc25a21	Slc25a21	217593	solute carrier family 25 (mitochondrial oxodicarboxylate carrier), member 21	chr12:57813620-58298459	Ob_PBS_Non	10hr_PBS_Non	OK	0.28084	0.393196	0.485497	0.838496	0.10525	0.536313	1.40006809779487	NO
Tmem86b	Tmem86b	Tmem86b	68255	transmembrane protein 86B	chr7:4579641-4582084	Ob_PBS_Non	10hr_PBS_Non	OK	1.90572	2.66743	0.485115	1.49779	0.02545	0.283018	1.39969743372641	NO
B430319G15Rik	B430319G15Rik	B430319G15Rik	78575	RIKEN cDNA B430319G15 gene	chr9:92433638-92503265	Ob_PBS_Non	10hr_PBS_Non	OK	0.383583	0.536665	0.484484	0.796271	0.15325	0.619631	1.39908537370219	NO
Gm10069	Gm10069	Gm10069	791299	predicted gene 10069	chr6:128388774-128476738	Ob_PBS_Non	10hr_PBS_Non	OK	1.54683	2.15903	0.481067	1.2185	0.04115	0.362392	1.39577558363702	NO
Samd12	Samd12	Samd12	320679	sterile alpha motif domain containing 12	chr15:53293355-53733991	Ob_PBS_Non	10hr_PBS_Non	OK	2.71613	3.78941	0.480419	1.51449	0.02345	0.273014	1.39514879872472	NO
Deptor	Deptor	Deptor	97998	DEP domain containing MTOR-interacting protein	chr15:54944037-55085757	Ob_PBS_Non	10hr_PBS_Non	OK	3.30125	4.60412	0.479911	1.64336	0.00215	0.0693688	1.39465762712936	NO
Srpk3	Srpk3	Srpk3	56504	serine/arginine-rich protein specific kinase 3	chrX:71019760-71024263	Ob_PBS_Non	10hr_PBS_Non	OK	0.988342	1.37719	0.478645	1.31634	0.02615	0.285507	1.393434317949	NO
Cd46	Cd46	Cd46	17221	CD46 antigen, complement regulatory protein	chr1:196868093-196918442	Ob_PBS_Non	10hr_PBS_Non	OK	0.763752	1.06422	0.478617	1.08929	0.09635	0.51761	1.39340727426951	NO
Plekhn1	Plekhn1	Plekhn1	231002	pleckstrin homology domain containing, family N member 1	chr4:155595564-155602651	Ob_PBS_Non	10hr_PBS_Non	OK	2.2415	3.12312	0.478523	1.65665	0.0052	0.117285	1.39331648861274	NO
Tsga10	Tsga10	Tsga10	211484	testis specific 10	chr1:37811620-37921924	Ob_PBS_Non	10hr_PBS_Non	OK	1.30291	1.81407	0.477493	1.52147	0.006	0.129251	1.39232209702615	NO
Gm11127	Gm11127	Gm11127	100529082	predicted gene 11127	chr17:36179905-36195590	Ob_PBS_Non	10hr_PBS_Non	OK	1.50513	2.09478	0.476917	1.12036	0.0363	0.338095	1.39176631951906	NO
Tirap	Tirap	Tirap	117149	toll-interleukin 1 receptor (TIR) domain-containing adaptor protein	chr9:34991975-35007876	Ob_PBS_Non	10hr_PBS_Non	OK	1.22688	1.70711	0.476567	1.56697	0.0031	0.0874686	1.39142871585717	NO
Snora16a	Snora16a	Snora16a	100310813	small nucleolar RNA, H/ACA box 16A	chr4:131864592-131866939	Ob_PBS_Non	10hr_PBS_Non	OK	14.6568	20.3717	0.474994	2.85993	0.79755	0.960337	1.38991243934699	NO
BC030476	BC030476	BC030476	239368	cDNA sequence BC030476	chr15:34383066-34403647	Ob_PBS_Non	10hr_PBS_Non	OK	0.373581	0.519179	0.474811	0.957925	0.0872	0.498907	1.38973614578668	NO
Meg3	Meg3	Meg3	17263	maternally expressed 3	chr12:110779205-110809939	Ob_PBS_Non	10hr_PBS_Non	OK	313.444	435.256	0.473657	1.50393	0.00995	0.169044	1.38862495165187	NO
Selplg	Selplg	Selplg	20345	selectin, platelet (p-selectin) ligand	chr5:114267806-114280510	Ob_PBS_Non	10hr_PBS_Non	OK	2.62385	3.64285	0.473384	1.78219	0.00285	0.0835265	1.38836220815069	NO
Slc12a8	Slc12a8	Slc12a8	171286	solute carrier family 12 (potassium/chloride transporters), member 8	chr16:33518414-33664221	Ob_PBS_Non	10hr_PBS_Non	OK	0.843952	1.1707	0.472142	1.29864	0.0182	0.235097	1.38716749700828	NO
Sgcd	Sgcd	Sgcd	24052	sarcoglycan, delta (dystrophin-associated glycoprotein)	chr11:46792284-47192804	Ob_PBS_Non	10hr_PBS_Non	OK	0.564759	0.783413	0.472136	0.976549	0.11175	0.55128	1.38716172795284	NO
Usp18	Usp18	Usp18	24110	ubiquitin specific peptidase 18	chr6:121195923-121220935	Ob_PBS_Non	10hr_PBS_Non	OK	0.455347	0.631599	0.472042	0.978251	0.10295	0.531748	1.38707134921659	NO
Cyp4f14	Cyp4f14	Cyp4f14	64385	cytochrome P450, family 4, subfamily f, polypeptide 14	chr17:33042014-33054023	Ob_PBS_Non	10hr_PBS_Non	OK	0.86756	1.20322	0.471861	1.2891	0.0313	0.313872	1.38689733866079	NO
Gpx6	Gpx6	Gpx6	75512	glutathione peroxidase 6	chr13:21404071-21411493	Ob_PBS_Non	10hr_PBS_Non	OK	0.355715	0.493125	0.471233	0.817323	0.2039	0.683358	1.38629375857899	NO
Gm14005	Gm14005	Gm14005	100043424	predicted gene 14005	chr2:128124398-128255087	Ob_PBS_Non	10hr_PBS_Non	OK	0.372053	0.515683	0.470976	0.498979	0.29105	0.758864	1.38604682783181	NO
Tle2	Tle2	Tle2	21886	transducin-like enhancer of split 2, homolog of Drosophila E(spl)	chr10:81038276-81053590	Ob_PBS_Non	10hr_PBS_Non	OK	2.81784	3.90532	0.470848	1.85012	0.00135	0.0512573	1.38592385927724	NO
Fam89a	Fam89a	Fam89a	69627	family with sequence similarity 89, member A	chr8:127264156-127275709	Ob_PBS_Non	10hr_PBS_Non	OK	1.30949	1.81416	0.470301	1.31984	0.04595	0.380449	1.3853984837611	NO
Mir3112	Mir3112	Mir3112	100526514	microRNA 3112	chrX:130593887-130621360	Ob_PBS_Non	10hr_PBS_Non	OK	45.9661	63.6761	0.470181	0.0668742	0.78025	0.955801	1.38528325434706	NO
Mcm3	Mcm3	Mcm3	17215	minichromosome maintenance deficient 3 (S. cerevisiae)	chr1:20793094-20810294	Ob_PBS_Non	10hr_PBS_Non	OK	0.646642	0.895404	0.469573	1.24288	0.0333	0.323994	1.38469957259655	NO
Rffl	Rffl	Rffl	67338	ring finger and FYVE like domain containing protein	chr11:82594636-82684712	Ob_PBS_Non	10hr_PBS_Non	OK	6.95482	9.62199	0.468322	1.64907	0.002	0.0660092	1.38349938247402	NO
Ccr5	Ccr5	Ccr5	12774	chemokine (C-C motif) receptor 5	chr9:124036281-124041922	Ob_PBS_Non	10hr_PBS_Non	OK	0.448486	0.620342	0.467999	1.10406	0.05755	0.417622	1.38318967025661	NO
Asb11	Asb11	Asb11	68854	ankyrin repeat and SOCS box-containing 11	chrX:160876032-160897032	Ob_PBS_Non	10hr_PBS_Non	OK	0.370711	0.51269	0.467793	0.786578	0.216	0.696608	1.38299218102838	NO
Tnfsf10	Tnfsf10	Tnfsf10	22035	tumor necrosis factor (ligand) superfamily, member 10	chr3:27215998-27238587	Ob_PBS_Non	10hr_PBS_Non	OK	0.31151	0.430747	0.467559	1.12006	0.0415	0.363694	1.3827678828104	NO
Slc35d3	Slc35d3	Slc35d3	76157	solute carrier family 35, member D3	chr10:19567722-19571265	Ob_PBS_Non	10hr_PBS_Non	OK	1.84309	2.54674	0.46653	1.66187	0.00755	0.14371	1.38178197740249	NO
4930417G10Rik	4930417G10Rik	4930417G10Rik	74855	family with sequence similarity 228, member A	chr12:4599813-4745189	Ob_PBS_Non	10hr_PBS_Non	OK	0.349791	0.483087	0.465791	0.361159	0.48855	0.870753	1.38107436050107	NO
Slc7a10	Slc7a10	Slc7a10	53896	solute carrier family 7 (cationic amino acid transporter, y+ system), member 10	chr7:35971403-36000364	Ob_PBS_Non	10hr_PBS_Non	OK	5.44308	7.50889	0.464177	0.893934	0.1595	0.626155	1.37953016193234	NO
Gm6225	Gm6225	Gm6225	633947	predicted gene 6225	chr18:3266351-3366861	Ob_PBS_Non	10hr_PBS_Non	OK	0.525658	0.724682	0.463222	0.445582	0.4124	0.839383	1.37861727645314	NO
Cyp3a13	Cyp3a13	Cyp3a13	13113	cytochrome P450, family 3, subfamily a, polypeptide 13	chr5:138334160-138362847	Ob_PBS_Non	10hr_PBS_Non	OK	0.322599	0.444701	0.463094	0.96944	0.0896	0.502081	1.37849496704023	NO
Zfp607	Zfp607	Zfp607	545938	zinc finger proten 607	chr7:28645603-28665844	Ob_PBS_Non	10hr_PBS_Non	OK	1.12179	1.54635	0.463067	1.45297	0.01045	0.174652	1.37846916878434	NO
Stk16	Stk16	Stk16	20872	serine/threonine kinase 16	chr1:75207403-75215828	Ob_PBS_Non	10hr_PBS_Non	OK	22.2721	30.6876	0.462422	0.675343	0.21785	0.698847	1.37785302062684	NO
Ccne2	Ccne2	Ccne2	12448	cyclin E2	chr4:11118500-11181406	Ob_PBS_Non	10hr_PBS_Non	OK	1.56309	2.15301	0.461954	0.521694	0.32245	0.784854	1.37740612740498	NO
Gm13476	Gm13476	Gm13476	433424	predicted gene 13476	chr2:44839153-44969604	Ob_PBS_Non	10hr_PBS_Non	OK	2.45024	3.37137	0.460414	0.505577	0.3482	0.801144	1.37593660429579	NO
Tmem98	Tmem98	Tmem98	103743	transmembrane protein 98	chr11:80623916-80635535	Ob_PBS_Non	10hr_PBS_Non	OK	6.61225	9.09634	0.460144	1.98502	0.00215	0.0693688	1.37567912221436	NO
Irak3	Irak3	Irak3	73914	interleukin-1 receptor-associated kinase 3	chr10:119578709-119638593	Ob_PBS_Non	10hr_PBS_Non	OK	0.3686	0.507045	0.460057	1.00898	0.07265	0.459847	1.37559616603054	NO
F930015N05Rik	F930015N05Rik	F930015N05Rik	654805	RIKEN cDNA F930015N05 gene	chr11:64246636-64336337	Ob_PBS_Non	10hr_PBS_Non	OK	0.756957	1.04031	0.458729	1.06228	0.0733	0.461614	1.37433051311411	NO
Rgs11	Rgs11	Rgs11	50782	regulator of G-protein signaling 11	chr17:26339906-26348269	Ob_PBS_Non	10hr_PBS_Non	OK	3.63684	4.9954	0.457913	1.79495	0.0033	0.090624	1.37355340043606	NO
Pik3r5	Pik3r5	Pik3r5	320207	phosphoinositide-3-kinase, regulatory subunit 5, p101	chr11:68245626-68311348	Ob_PBS_Non	10hr_PBS_Non	OK	0.578021	0.793901	0.457837	1.28925	0.0236	0.273433	1.37348104466722	NO
2310014L17Rik	2310014L17Rik	2310014L17Rik	381845	RIKEN cDNA 2310014L17 gene	chr7:13512764-13516421	Ob_PBS_Non	10hr_PBS_Non	OK	1.77167	2.43228	0.457198	1.61592	0.0043	0.105773	1.3728728357072	NO
Jmjd8	Jmjd8	Jmjd8	72106	jumonji domain containing 8	chr17:25965987-25970306	Ob_PBS_Non	10hr_PBS_Non	OK	12.1287	16.651	0.457178	0.567505	0.30715	0.774051	1.37285380378042	NO
Spc24	Spc24	Spc24	67629	SPC24, NDC80 kinetochore complex component, homolog (S. cerevisiae)	chr9:21559885-21564730	Ob_PBS_Non	10hr_PBS_Non	OK	1.18874	1.63083	0.456173	1.20631	0.0512	0.398468	1.37189778911303	NO
Pla2g2d	Pla2g2d	Pla2g2d	18782	phospholipase A2, group IID	chr4:138331649-138338058	Ob_PBS_Non	10hr_PBS_Non	OK	0.423139	0.580241	0.45552	0.983999	0.0928	0.510081	1.37127697423562	NO
Nat2	Nat2	Nat2	17961	N-acetyltransferase 2 (arylamine N-acetyltransferase)	chr8:70018773-70026477	Ob_PBS_Non	10hr_PBS_Non	OK	0.884345	1.21263	0.455459	0.916039	0.0677	0.445045	1.37121899515849	NO
Aasdh	Aasdh	Aasdh	231326	aminoadipate-semialdehyde dehydrogenase	chr5:77304959-77334539	Ob_PBS_Non	10hr_PBS_Non	OK	2.39472	3.28257	0.454968	1.78355	0.0019	0.0640304	1.37075240038134	NO
Slc16a13	Slc16a13	Slc16a13	69309	solute carrier family 16 (monocarboxylic acid transporters), member 13	chr11:70030293-70034496	Ob_PBS_Non	10hr_PBS_Non	OK	1.50578	2.06396	0.454903	1.49627	0.0139	0.204103	1.37069064311707	NO
2200002D01Rik	2200002D01Rik	2200002D01Rik	72275	RIKEN cDNA 2200002D01 gene	chr7:30023341-30033486	Ob_PBS_Non	10hr_PBS_Non	OK	0.361594	0.495534	0.454612	0.139892	0.80395	0.962345	1.37041419470542	NO
1700113I22Rik	1700113I22Rik	1700113I22Rik	73635	prostaglandin E synthase 3 (cytosolic)-like	chr11:101280127-101296979	Ob_PBS_Non	10hr_PBS_Non	OK	0.90227	1.23628	0.454375	0.389792	0.55375	0.895937	1.37018908719553	NO
6530411M01Rik	6530411M01Rik	6530411M01Rik	67791	RIKEN cDNA 6530411M01 gene	chr17:9340583-9360887	Ob_PBS_Non	10hr_PBS_Non	OK	0.643283	0.880949	0.453604	0.972943	0.1314	0.587584	1.36945703120063	NO
2900006K08Rik	2900006K08Rik	2900006K08Rik	72873	coiled-coil domain containing 176	chr12:85750017-85791900	Ob_PBS_Non	10hr_PBS_Non	OK	1.29422	1.77198	0.453278	0.450199	0.41145	0.839111	1.36914761545935	NO
Lrrc10b	Lrrc10b	Lrrc10b	278795	leucine rich repeat containing 10B	chr19:10530578-10531937	Ob_PBS_Non	10hr_PBS_Non	OK	7.46439	10.2194	0.453217	2.16109	0.00235	0.0731959	1.36908972641382	NO
Nek8	Nek8	Nek8	140859	NIMA (never in mitosis gene a)-related expressed kinase 8	chr11:77979607-77990168	Ob_PBS_Non	10hr_PBS_Non	OK	0.925488	1.26685	0.452954	1.32655	0.0255	0.283137	1.36884016724171	NO
Eps8l2	Eps8l2	Eps8l2	98845	EPS8-like 2	chr7:148524900-148551009	Ob_PBS_Non	10hr_PBS_Non	OK	4.4208	6.05127	0.452932	1.70635	0.00245	0.0753323	1.3688192936314	NO
Zfp474	Zfp474	Zfp474	66758	zinc finger protein 474	chr18:52775568-52799484	Ob_PBS_Non	10hr_PBS_Non	OK	0.330505	0.452288	0.452568	0.84612	0.1483	0.612556	1.36847397645875	NO
4831426I19Rik	4831426I19Rik	4831426I19Rik	212073	spectrin repeat containing, nuclear envelope family member 3	chr12:106168158-106248019	Ob_PBS_Non	10hr_PBS_Non	OK	0.319844	0.437597	0.452235	1.05727	0.04685	0.384362	1.36815814446849	NO
Cep72	Cep72	Cep72	74470	centrosomal protein 72	chr13:74173942-74199733	Ob_PBS_Non	10hr_PBS_Non	OK	0.475695	0.650818	0.452217	1.13638	0.0438	0.372932	1.36814107454569	NO
Snora17	Snora17	Snora17	100306954	small nucleolar RNA, H/ACA box 17	chr2:26492695-26495764	Ob_PBS_Non	10hr_PBS_Non	OK	24.4107	33.3859	0.451721	0.213156	0.6939	0.931224	1.36767078712126	NO
Sycp3	Sycp3	Sycp3	20962	synaptonemal complex protein 3	chr10:87922331-87966715	Ob_PBS_Non	10hr_PBS_Non	OK	3.20254	4.37905	0.451402	0.775136	0.20865	0.689431	1.3673684094616	NO
Mpp4	Mpp4	Mpp4	227157	membrane protein, palmitoylated 4 (MAGUK p55 subfamily member 4)	chr1:59177778-59294075	Ob_PBS_Non	10hr_PBS_Non	OK	0.379952	0.519424	0.451095	0.344677	0.5435	0.892357	1.36707746963789	NO
Col16a1	Col16a1	Col16a1	107581	collagen, type XVI, alpha 1	chr4:129725083-129776521	Ob_PBS_Non	10hr_PBS_Non	OK	0.934772	1.27743	0.450563	1.48153	0.00795	0.148379	1.36657344687844	NO
Rlbp1	Rlbp1	Rlbp1	19771	retinaldehyde binding protein 1	chr7:86519755-86531913	Ob_PBS_Non	10hr_PBS_Non	OK	3.14983	4.30246	0.449885	1.51732	0.0051	0.115938	1.36593137139465	NO
Mir3078	Mir3078	Mir3078	100526520	microRNA 3078	chr14:65210021-65210108	Ob_PBS_Non	10hr_PBS_Non	OK	1294.61	1767.61	0.449279	91.3096	0.07085	0.455351	1.36535773624377	NO
Csf3r	Csf3r	Csf3r	12986	colony stimulating factor 3 receptor (granulocyte)	chr4:125701902-125721684	Ob_PBS_Non	10hr_PBS_Non	OK	0.714567	0.975063	0.448427	1.23242	0.02815	0.296761	1.36455164671661	NO
Rpp40	Rpp40	Rpp40	208366	ribonuclease P 40 subunit	chr13:35986972-35998216	Ob_PBS_Non	10hr_PBS_Non	OK	1.78265	2.42904	0.446368	1.52404	0.00915	0.161358	1.36260556123808	NO
Fhl3	Fhl3	Fhl3	14201	four and a half LIM domains 3	chr4:124377942-124385855	Ob_PBS_Non	10hr_PBS_Non	OK	0.773951	1.05439	0.4461	1.1212	0.0776	0.473668	1.36235246244466	NO
Hvcn1	Hvcn1	Hvcn1	74096	hydrogen voltage-gated channel 1	chr5:122659745-122714469	Ob_PBS_Non	10hr_PBS_Non	OK	2.23666	3.04703	0.446053	1.1755	0.042	0.364731	1.36230808056149	NO
Cga	Cga	Cga	12640	glycoprotein hormones, alpha subunit	chr4:34841027-34854623	Ob_PBS_Non	10hr_PBS_Non	OK	1.7831	2.42722	0.444919	1.20591	0.11105	0.550658	1.36123768777066	NO
Jsrp1	Jsrp1	Jsrp1	71912	junctional sarcoplasmic reticulum protein 1	chr10:80271245-80276240	Ob_PBS_Non	10hr_PBS_Non	OK	1.37916	1.87722	0.444801	1.27198	0.0522	0.402198	1.36112635483204	NO
Fbxl12	Fbxl12	Fbxl12	30843	F-box and leucine-rich repeat protein 12	chr9:20442230-20451233	Ob_PBS_Non	10hr_PBS_Non	OK	5.82904	7.92742	0.443593	0.823071	0.1823	0.65769	1.35998713108559	NO
2610204G22Rik	2610204G22Rik	2610204G22Rik	70448	RIKEN cDNA 2610204G22 gene	chr4:155135300-155137669	Ob_PBS_Non	10hr_PBS_Non	OK	0.927859	1.26101	0.442597	0.700859	0.20505	0.684293	1.35904855454704	NO
Fam194a	Fam194a	Fam194a	545527	family with sequence similarity 194, member A	chr3:58420221-58441129	Ob_PBS_Non	10hr_PBS_Non	OK	0.79471	1.07988	0.442368	1.14193	0.0501	0.395429	1.35883284893274	NO
Palm3	Palm3	Palm3	74337	paralemmin 3	chr8:86545372-86566474	Ob_PBS_Non	10hr_PBS_Non	OK	0.892768	1.21262	0.441767	1.16986	0.0411	0.362392	1.35826690225636	NO
Gm5148	Gm5148	Gm5148	381438	predicted gene 5148	chr3:37613111-37623282	Ob_PBS_Non	10hr_PBS_Non	OK	3.71896	5.05064	0.441567	1.58687	0.0155	0.216549	1.35807861953267	NO
Zfp931	Zfp931	Zfp931	353208	zinc finger protein 931	chr2:177801582-177813130	Ob_PBS_Non	10hr_PBS_Non	OK	2.97182	4.03511	0.44126	1.54573	0.00885	0.158792	1.3577896563305	NO
Myoc	Myoc	Myoc	17926	myocilin	chr1:164569280-164588350	Ob_PBS_Non	10hr_PBS_Non	OK	1.00337	1.36209	0.440968	1.19227	0.0378	0.346239	1.35751486890274	NO
Pik3c2g	Pik3c2g	Pik3c2g	18705	phosphatidylinositol 3-kinase, C2 domain containing, gamma polypeptide	chr6:139535771-139917804	Ob_PBS_Non	10hr_PBS_Non	OK	0.322072	0.436993	0.440227	0.897237	0.0843	0.490529	1.35681779834895	NO
Zfp114	Zfp114	Zfp114	232966	zinc finger protein 114	chr7:24960063-24967337	Ob_PBS_Non	10hr_PBS_Non	OK	0.734192	0.995063	0.438631	1.1168	0.0529	0.404124	1.35531763109902	NO
Slc45a3	Slc45a3	Slc45a3	212980	solute carrier family 45, member 3	chr1:133859543-133879541	Ob_PBS_Non	10hr_PBS_Non	OK	0.552416	0.748454	0.438159	1.03119	0.0579	0.418684	1.35487429049711	NO
Odf4	Odf4	Odf4	252868	outer dense fiber of sperm tails 4	chr11:68735336-68740583	Ob_PBS_Non	10hr_PBS_Non	OK	0.471016	0.638109	0.438027	0.80642	0.2263	0.705472	1.35475033136518	NO
Lims2	Lims2	Lims2	225341	LIM and senescent cell antigen like domains 2	chr18:32091160-32118273	Ob_PBS_Non	10hr_PBS_Non	OK	8.59526	11.6428	0.43783	1.11933	0.07735	0.473668	1.35456535284448	NO
Uckl1os	Uckl1os	Uckl1os	100271841	predicted gene 16119	chr2:181303858-181327166	Ob_PBS_Non	10hr_PBS_Non	OK	1.42445	1.92937	0.437723	0.393767	0.55095	0.895214	1.35446489286231	NO
Cklf	Cklf	Cklf	75458	chemokine-like factor	chr8:106774802-106788836	Ob_PBS_Non	10hr_PBS_Non	OK	1.46325	1.98167	0.437542	0.729074	0.1863	0.66031	1.35429497284417	NO
Rora	Rora	Rora	19883	RAR-related orphan receptor alpha	chr9:68501608-69226835	Ob_PBS_Non	10hr_PBS_Non	OK	6.97592	9.44293	0.436852	1.7502	0.00375	0.0974052	1.35364740695066	NO
Zfp167	Zfp167	Zfp167	382118	zinc finger with KRAB and SCAN domains 7	chr9:122797588-122805242	Ob_PBS_Non	10hr_PBS_Non	OK	1.26765	1.71486	0.435928	1.27926	0.02365	0.273792	1.35278071668353	NO
Adamts16	Adamts16	Adamts16	271127	a disintegrin-like and metallopeptidase (reprolysin type) with thrombospondin type 1 motif, 16	chr13:70866685-70980688	Ob_PBS_Non	10hr_PBS_Non	OK	1.59143	2.15246	0.435664	1.62364	0.0037	0.0969818	1.35253319283064	NO
Tmc3	Tmc3	Tmc3	233424	transmembrane channel-like gene family 3	chr7:90733440-90772219	Ob_PBS_Non	10hr_PBS_Non	OK	0.665723	0.900296	0.435477	1.26066	0.0269	0.28909	1.35235789083763	NO
BC048943	BC048943	BC048943	217874	cDNA sequence BC048943	chr12:113209769-113307065	Ob_PBS_Non	10hr_PBS_Non	OK	1.94574	2.63039	0.434961	0.769868	0.1426	0.605135	1.35187428766798	NO
Slc22a8	Slc22a8	Slc22a8	19879	solute carrier family 22 (organic anion transporter), member 8	chr19:8665743-8686325	Ob_PBS_Non	10hr_PBS_Non	OK	1.78128	2.40747	0.434603	1.43776	0.00695	0.138519	1.35153886615592	NO
Sgk2	Sgk2	Sgk2	27219	serum/glucocorticoid regulated kinase 2	chr2:162813216-162839863	Ob_PBS_Non	10hr_PBS_Non	OK	1.84064	2.48703	0.434213	1.46222	0.0134	0.20128	1.35117355754636	NO
Gnrh1	Gnrh1	Gnrh1	14714	gonadotropin releasing hormone 1	chr14:68363285-68367493	Ob_PBS_Non	10hr_PBS_Non	OK	2.36871	3.2004	0.434155	1.28818	0.1323	0.5885	1.35111923803403	NO
Mettl4	Mettl4	Mettl4	76781	methyltransferase like 4	chr17:95126419-95149232	Ob_PBS_Non	10hr_PBS_Non	OK	1.9587	2.64588	0.433852	1.41637	0.01505	0.213579	1.35083550091021	NO
Dnase1	Dnase1	Dnase1	13419	deoxyribonuclease I	chr16:4037144-4077810	Ob_PBS_Non	10hr_PBS_Non	OK	2.21392	2.99052	0.433792	0.513945	0.4154	0.840259	1.35077932240929	NO
Oxct2b	Oxct2b	Oxct2b	353371	3-oxoacid CoA transferase 2B	chr4:122782407-122803334	Ob_PBS_Non	10hr_PBS_Non	OK	0.654403	0.883783	0.433514	0.735165	0.20435	0.683383	1.35051905917746	NO
Zfp536	Zfp536	Zfp536	243937	zinc finger protein 536	chr7:38264127-38554771	Ob_PBS_Non	10hr_PBS_Non	OK	1.96956	2.65977	0.433427	1.6833	0.0034	0.0926629	1.35043762019543	NO
1700001K19Rik	1700001K19Rik	1700001K19Rik	66323	RIKEN cDNA 1700001K19 gene	chr12:111905898-111920829	Ob_PBS_Non	10hr_PBS_Non	OK	1.38263	1.86703	0.433326	1.14436	0.09215	0.508645	1.35034308224974	NO
Nrn1l	Nrn1l	Nrn1l	234700	neuritin 1-like	chr8:108417469-108418915	Ob_PBS_Non	10hr_PBS_Non	OK	2.94647	3.97767	0.432938	1.465	0.0858	0.495252	1.34997996831797	NO
Pram1	Pram1	Pram1	378460	PML-RAR alpha-regulated adaptor molecule 1	chr17:33775000-33782651	Ob_PBS_Non	10hr_PBS_Non	OK	0.471136	0.635924	0.43271	0.88076	0.0911	0.50498	1.34976663763912	NO
P2ry13	P2ry13	P2ry13	74191	purinergic receptor P2Y, G-protein coupled 13	chr3:58810899-59148178	Ob_PBS_Non	10hr_PBS_Non	OK	1.07961	1.45722	0.432706	0.419709	0.46925	0.861619	1.34976289529655	NO
Gm3696	Gm3696	Gm3696	100042149	predicted gene 3696	chr14:7915538-7937971	Ob_PBS_Non	10hr_PBS_Non	OK	1.4283	1.92682	0.431927	1.24822	0.0277	0.293955	1.34903427182364	NO
Tmem175	Tmem175	Tmem175	72392	transmembrane protein 175	chr5:109058828-109089788	Ob_PBS_Non	10hr_PBS_Non	OK	7.07578	9.5415	0.431327	0.933116	0.1063	0.539181	1.34847334089283	NO
Gng8	Gng8	Gng8	14709	guanine nucleotide binding protein (G protein), gamma 8	chr7:17477134-17480784	Ob_PBS_Non	10hr_PBS_Non	OK	3.18105	4.28899	0.431136	1.50018	0.0402	0.357527	1.34829482682552	NO
Thoc1	Thoc1	Thoc1	225160	THO complex 1	chr18:9958177-10030147	Ob_PBS_Non	10hr_PBS_Non	OK	5.20338	7.00936	0.429834	0.514417	0.3228	0.785274	1.34707856981182	NO
Myo19	Myo19	Myo19	66196	myosin XIX	chr11:84689814-84729858	Ob_PBS_Non	10hr_PBS_Non	OK	1.23424	1.66211	0.429391	0.744314	0.18315	0.65769	1.34666499370757	NO
Sh2d1a	Sh2d1a	Sh2d1a	20400	SH2 domain protein 1A	chrX:39855784-39875252	Ob_PBS_Non	10hr_PBS_Non	OK	0.404603	0.544349	0.428024	0.68848	0.32585	0.78727	1.34538958960768	NO
Pot1b	Pot1b	Pot1b	72836	protection of telomeres 1B	chr17:55791322-55851926	Ob_PBS_Non	10hr_PBS_Non	OK	1.46385	1.96843	0.427278	1.4265	0.00975	0.167088	1.34469408490309	NO
AA474331	AA474331	AA474331	213332	expressed sequence AA474331	chr10:39612565-39619044	Ob_PBS_Non	10hr_PBS_Non	OK	2.24949	3.02339	0.426566	1.34728	0.08485	0.49174	1.34403061414433	NO
Col9a3	Col9a3	Col9a3	12841	collagen, type IX, alpha 3	chr2:180332926-180377396	Ob_PBS_Non	10hr_PBS_Non	OK	1.52381	2.04664	0.42557	1.22821	0.0317	0.315588	1.34310304977795	NO
Fam83h	Fam83h	Fam83h	105732	family with sequence similarity 83, member H	chr15:75831521-75844766	Ob_PBS_Non	10hr_PBS_Non	OK	1.00405	1.34714	0.424068	1.37811	0.0144	0.209521	1.34170546334832	NO
Higd1b	Higd1b	Higd1b	75689	HIG1 domain family, member 1B	chr11:102697609-102699353	Ob_PBS_Non	10hr_PBS_Non	OK	2.32463	3.11895	0.424059	1.27132	0.08045	0.481861	1.3416970933802	NO
Stxbp2	Stxbp2	Stxbp2	20911	syntaxin binding protein 2	chr8:3631159-3643644	Ob_PBS_Non	10hr_PBS_Non	OK	4.75034	6.37317	0.423979	1.85799	0.0016	0.0572736	1.34162269595836	NO
B930003M22Rik	B930003M22Rik	B930003M22Rik	100526796	RIKEN cDNA B930003M22 gene	chr17:10512783-10514006	Ob_PBS_Non	10hr_PBS_Non	OK	1.90746	2.55656	0.422548	1.31057	0.05085	0.39768	1.34029260873355	NO
Pcdhgb8	Pcdhgb8	Pcdhgb8	93705	protocadherin gamma subfamily B, 8	chr18:37089938-38001526	Ob_PBS_Non	10hr_PBS_Non	OK	0.665632	0.890832	0.42043	0.20494	0.7091	0.935007	1.33832638792625	NO
Pcdha1	Pcdha1	Pcdha1	116731	protocadherin alpha 1	chr18:37089938-38001526	Ob_PBS_Non	10hr_PBS_Non	OK	0.350096	0.468377	0.419919	0.155244	0.7793	0.955207	1.33785243905711	NO
Cideb	Cideb	Cideb	12684	cell death-inducing DNA fragmentation factor, alpha subunit-like effector B	chr14:56364529-56377261	Ob_PBS_Non	10hr_PBS_Non	OK	1.85465	2.4812	0.419896	0.541091	0.3184	0.782942	1.33783111066826	NO
Fut2	Fut2	Fut2	14344	fucosyltransferase 2	chr7:52903964-52921678	Ob_PBS_Non	10hr_PBS_Non	OK	0.353494	0.472654	0.419097	0.913954	0.117	0.55985	1.33709039202522	NO
Fgd2	Fgd2	Fgd2	26382	FYVE, RhoGEF and PH domain containing 2	chr17:29497858-29516480	Ob_PBS_Non	10hr_PBS_Non	OK	1.21465	1.62364	0.418699	1.21343	0.02735	0.291531	1.33672157632734	NO
Taf6l	Taf6l	Taf6l	225895	TAF6-like RNA polymerase II, p300/CBP-associated factor (PCAF)-associated factor	chr19:8847011-8860907	Ob_PBS_Non	10hr_PBS_Non	OK	3.6335	4.85672	0.418623	1.22917	0.051	0.398204	1.3366511607779	NO
Gm8787	Gm8787	Gm8787	667736	predicted gene 8787	chrX:76575851-76603407	Ob_PBS_Non	10hr_PBS_Non	OK	0.357038	0.477182	0.418464	0.725753	0.2294	0.710518	1.33650385603393	NO
Cox4i2	Cox4i2	Cox4i2	84682	cytochrome c oxidase subunit IV isoform 2	chr2:152579908-152590773	Ob_PBS_Non	10hr_PBS_Non	OK	2.22201	2.96968	0.418445	1.26633	0.09475	0.513155	1.33648625466612	NO
Gm2897	Gm2897	Gm2897	100040671	predicted gene 2897	chr14:3049285-3077025	Ob_PBS_Non	10hr_PBS_Non	OK	3.71418	4.96163	0.41777	1.39139	0.0061	0.130624	1.3358610932925	NO
Rln3	Rln3	Rln3	212108	relaxin 3	chr8:86566965-86568878	Ob_PBS_Non	10hr_PBS_Non	OK	1.59985	2.13683	0.417533	1.12299	0.2466	0.724484	1.33564166155761	NO
Mpzl2	Mpzl2	Mpzl2	14012	myelin protein zero-like 2	chr9:44850426-44862126	Ob_PBS_Non	10hr_PBS_Non	OK	0.69824	0.932592	0.417522	1.1365	0.04645	0.382389	1.33563147783766	NO
Zfp808	Zfp808	Zfp808	630579	zinc finger protein 80	chr13:62184506-62397849	Ob_PBS_Non	10hr_PBS_Non	OK	0.478089	0.637889	0.416026	0.293041	0.54775	0.893895	1.33424721503317	NO
L3mbtl	L3mbtl	L3mbtl	241764	l(3)mbt-like (Drosophila)	chr2:162769200-162800258	Ob_PBS_Non	10hr_PBS_Non	OK	2.13516	2.8481	0.415657	1.47838	0.01145	0.184508	1.33390599651443	NO
2700046G09Rik	2700046G09Rik	2700046G09Rik	67188	RIKEN cDNA 2700046G09 gene	chr19:32463705-32465674	Ob_PBS_Non	10hr_PBS_Non	OK	2.57201	3.42954	0.41512	1.41287	0.0228	0.268856	1.33340958236982	NO
Ralgps1	Ralgps1	Ralgps1	241308	Ral GEF with PH domain and SH3 binding motif 1	chr2:32992492-33226998	Ob_PBS_Non	10hr_PBS_Non	OK	6.99257	9.32335	0.415027	1.89931	0.00145	0.0537771	1.3333236299746	NO
Pydc3	Pydc3	Pydc3	100033459	pyrin domain containing 3	chr1:175603810-175628523	Ob_PBS_Non	10hr_PBS_Non	OK	0.449466	0.599216	0.414866	0.952684	0.0848	0.491649	1.33317484376489	NO
Fam160a1	Fam160a1	Fam160a1	229488	family with sequence similarity 160, member A1	chr3:85463984-85550131	Ob_PBS_Non	10hr_PBS_Non	OK	0.397692	0.530064	0.414514	1.04008	0.06425	0.440895	1.33284960503642	NO
Armc2	Armc2	Armc2	213402	armadillo repeat containing 2	chr10:41634796-41738188	Ob_PBS_Non	10hr_PBS_Non	OK	1.04196	1.38876	0.414499	1.38368	0.01415	0.206719	1.33283574719427	NO
Gm9159	Gm9159	Gm9159	668415	predicted gene 9159	chrX:100740838-100743038	Ob_PBS_Non	10hr_PBS_Non	OK	2.3426	3.12196	0.414346	1.45114	0.015	0.213501	1.33269440543409	NO
Gm684	Gm684	Gm684	100502940	predicted gene 684	chr9:51078362-51086659	Ob_PBS_Non	10hr_PBS_Non	OK	0.730358	0.972937	0.413743	0.9333	0.155	0.621968	1.33213749854485	NO
1700026L06Rik	1700026L06Rik	1700026L06Rik	69987	RIKEN cDNA 1700026L06 gene	chr2:28547599-28555171	Ob_PBS_Non	10hr_PBS_Non	OK	0.933045	1.24256	0.413293	0.895877	0.24875	0.726803	1.33172204803304	NO
Iqub	Iqub	Iqub	214704	IQ motif and ubiquitin domain containing	chr6:24394864-24465067	Ob_PBS_Non	10hr_PBS_Non	OK	0.423707	0.564215	0.413178	0.994405	0.0721	0.45821	1.33161589813477	NO
Gm12942	Gm12942	Gm12942	100039968	predicted gene 12942	chr4:126803289-126806888	Ob_PBS_Non	10hr_PBS_Non	OK	2.64324	3.5183	0.412573	1.37819	0.04025	0.357529	1.33105759669368	NO
Steap3	Steap3	Steap3	68428	STEAP family member 3	chr1:122122992-122167659	Ob_PBS_Non	10hr_PBS_Non	OK	0.972596	1.29434	0.412302	1.12379	0.0365	0.339518	1.33080759047505	NO
Alpk1	Alpk1	Alpk1	71481	alpha-kinase 1	chr3:127373227-127483445	Ob_PBS_Non	10hr_PBS_Non	OK	0.723699	0.962495	0.41139	1.23182	0.02655	0.287692	1.32996658600101	NO
Miip	Miip	Miip	28010	migration and invasion inhibitory protein	chr4:147234886-147242828	Ob_PBS_Non	10hr_PBS_Non	OK	3.06845	4.0791	0.410743	1.48024	0.0142	0.207239	1.32937027462847	NO
E330020D12Rik	E330020D12Rik	E330020D12Rik	626058	Riken cDNA E330020D12 gene	chr1:155251315-155261363	Ob_PBS_Non	10hr_PBS_Non	OK	1.06161	1.41123	0.410696	1.22246	0.03425	0.328791	1.32932696721879	NO
A330050B17Rik	A330050B17Rik	A330050B17Rik	654424	RIKEN cDNA A330050B17 gene	chr3:35858230-35952469	Ob_PBS_Non	10hr_PBS_Non	OK	0.848107	1.12691	0.410059	0.725493	0.18325	0.65769	1.32874015272234	NO
Hcls1	Hcls1	Hcls1	15163	hematopoietic cell specific Lyn substrate 1	chr16:36935068-36963300	Ob_PBS_Non	10hr_PBS_Non	OK	1.28157	1.7025	0.409747	1.18957	0.0421	0.364731	1.32845282789511	NO
Kcnn1	Kcnn1	Kcnn1	84036	potassium intermediate/small conductance calcium-activated channel, subfamily N, member 1	chr8:73365947-73380907	Ob_PBS_Non	10hr_PBS_Non	OK	2.81772	3.74288	0.409621	1.69999	0.00225	0.0713161	1.32833681048162	NO
E530001F21Rik	E530001F21Rik	E530001F21Rik	279610	RIKEN cDNA E530001F21 gene	chrX:102359716-102360844	Ob_PBS_Non	10hr_PBS_Non	OK	2.15659	2.86438	0.409466	1.24196	0.0528	0.404124	1.32819410454593	NO
Cep97	Cep97	Cep97	74201	centrosomal protein 97	chr16:55900000-55934961	Ob_PBS_Non	10hr_PBS_Non	OK	2.81793	3.7415	0.408981	1.34023	0.01185	0.18863	1.32774767210074	NO
Als2cl	Als2cl	Als2cl	235633	ALS2 C-terminal like	chr9:110782677-110803034	Ob_PBS_Non	10hr_PBS_Non	OK	1.62999	2.16407	0.408885	1.50045	0.0058	0.126076	1.32765932388289	NO
Slc38a6	Slc38a6	Slc38a6	625098	solute carrier family 38, member 6	chr12:74387841-74453916	Ob_PBS_Non	10hr_PBS_Non	OK	2.76902	3.6759	0.408721	1.47764	0.0183	0.235965	1.32750840927675	NO
Tigit	Tigit	Tigit	100043314	T cell immunoreceptor with Ig and ITIM domains	chr16:43648973-43664297	Ob_PBS_Non	10hr_PBS_Non	OK	0.806224	1.07008	0.408471	0.885147	0.1926	0.668987	1.32727838952925	NO
Ptrh1	Ptrh1	Ptrh1	329384	peptidyl-tRNA hydrolase 1 homolog (S. cerevisiae)	chr2:32631340-32639925	Ob_PBS_Non	10hr_PBS_Non	OK	3.50828	4.65599	0.408322	1.30818	0.071	0.455705	1.32714131671598	NO
Cybasc3	Cybasc3	Cybasc3	225912	cytochrome b561 family, member A3	chr19:10652212-10664320	Ob_PBS_Non	10hr_PBS_Non	OK	2.9982	3.97804	0.407963	1.60629	0.0066	0.134906	1.32681111217169	NO
Mir3070a	Mir3070a	Mir3070a	100526472	microRNA 3070a	chr12:110826152-110826241	Ob_PBS_Non	10hr_PBS_Non	OK	75.5702	100.241	0.407579	22.7723	0.7672	0.951295	1.32645800382043	NO
Gm5741	Gm5741	Gm5741	100503710	predicted gene 5741	chr8:87591466-87591881	Ob_PBS_Non	10hr_PBS_Non	OK	4.84701	6.42799	0.407271	1.63486	0.24145	0.719947	1.32617484941408	NO
Prima1	Prima1	Prima1	170952	proline rich membrane anchor 1	chr12:104435117-104480356	Ob_PBS_Non	10hr_PBS_Non	OK	6.50472	8.61344	0.405104	1.67905	0.0171	0.227421	1.32418436383933	NO
5031434O11Rik	5031434O11Rik	5031434O11Rik	100039684	RIKEN cDNA 5031434O11 gene	chr3:51319239-51371038	Ob_PBS_Non	10hr_PBS_Non	OK	1.82564	2.41711	0.404883	0.14881	0.792	0.958124	1.32398153349557	NO
H2-Ab1	H2-Ab1	H2-Ab1	14961	histocompatibility 2, class II antigen A, beta 1	chr17:34400171-34406363	Ob_PBS_Non	10hr_PBS_Non	OK	0.819179	1.08457	0.404872	0.954715	0.1568	0.623355	1.32397143867932	NO
Ccdc33	Ccdc33	Ccdc33	382077	coiled-coil domain containing 33	chr9:57876488-57966630	Ob_PBS_Non	10hr_PBS_Non	OK	0.397773	0.526378	0.404154	0.808746	0.1238	0.572135	1.32331268893993	NO
Epor	Epor	Epor	13857	erythropoietin receptor	chr9:21763342-21768020	Ob_PBS_Non	10hr_PBS_Non	OK	2.06496	2.73205	0.403873	1.36337	0.03005	0.307553	1.32305496666052	NO
Oprm1	Oprm1	Oprm1	18390	opioid receptor, mu 1	chr10:3308331-3557940	Ob_PBS_Non	10hr_PBS_Non	OK	0.491191	0.649427	0.402885	0.489489	0.40035	0.831886	1.32214920988233	NO
Veph1	Veph1	Veph1	72789	ventricular zone expressed PH domain-containing 1	chr3:65858747-66100741	Ob_PBS_Non	10hr_PBS_Non	OK	0.765497	1.01183	0.402498	1.10124	0.05295	0.404124	1.32179459362012	NO
ENSMUSG00000068790	ENSMUSG00000068790	ENSMUSG00000068790	545007	predicted gene 5796	chr14:4126976-4144402	Ob_PBS_Non	10hr_PBS_Non	OK	1.64842	2.17868	0.40237	1.18178	0.03955	0.354834	1.32167732545331	NO
9030224M15Rik	9030224M15Rik	9030224M15Rik	327747	methyltransferase like 24	chr10:40403087-40530889	Ob_PBS_Non	10hr_PBS_Non	OK	0.465603	0.615334	0.40227	0.838108	0.20115	0.6798	1.32158571693708	NO
Mmp24	Mmp24	Mmp24	17391	matrix metallopeptidase 24	chr2:155601079-155644939	Ob_PBS_Non	10hr_PBS_Non	OK	7.06402	9.33447	0.402079	0.618181	0.2599	0.732456	1.32141076231657	NO
Capn3	Capn3	Capn3	12335	calpain 3	chr2:120289328-120330655	Ob_PBS_Non	10hr_PBS_Non	OK	1.22842	1.62248	0.4014	1.1479	0.0331	0.322921	1.32078899071954	NO
Lhpp	Lhpp	Lhpp	76429	phospholysine phosphohistidine inorganic pyrophosphate phosphatase	chr7:139802325-139898102	Ob_PBS_Non	10hr_PBS_Non	OK	10.0373	13.2534	0.400993	1.9225	0.00155	0.055901	1.32041643429896	NO
Suv420h2	Suv420h2	Suv420h2	232811	suppressor of variegation 4-20 homolog 2 (Drosophila)	chr7:4691728-4699116	Ob_PBS_Non	10hr_PBS_Non	OK	4.96406	6.55404	0.400863	1.57288	0.00475	0.112793	1.32029745807874	NO
Pkmyt1	Pkmyt1	Pkmyt1	268930	protein kinase, membrane associated tyrosine/threonine 1	chr17:23863302-23877297	Ob_PBS_Non	10hr_PBS_Non	OK	2.1538	2.84266	0.400358	0.600043	0.32645	0.788047	1.31983538292311	NO
Zgpat	Zgpat	Zgpat	229007	zinc finger, CCCH-type with G patch domain	chr2:181092394-181115498	Ob_PBS_Non	10hr_PBS_Non	OK	16.7633	22.1229	0.400236	1.41017	0.0095	0.164705	1.3197237771408	NO
Cyp4f13	Cyp4f13	Cyp4f13	170716	cytochrome P450, family 4, subfamily f, polypeptide 13	chr17:33061632-33084306	Ob_PBS_Non	10hr_PBS_Non	OK	2.82266	3.72507	0.400213	1.41696	0.022	0.263101	1.31970273776376	NO
Reep6	Reep6	Reep6	70335	receptor accessory protein 6	chr10:79792914-79799186	Ob_PBS_Non	10hr_PBS_Non	OK	3.97485	5.24483	0.399995	1.59443	0.00825	0.152007	1.31950333771488	NO
4930581F22Rik	4930581F22Rik	4930581F22Rik	78934	RIKEN cDNA 4930581F22 gene	chr9:34854163-34983572	Ob_PBS_Non	10hr_PBS_Non	OK	1.42002	1.8736	0.3999	0.525079	0.35565	0.807792	1.31941645262382	NO
Prdm10	Prdm10	Prdm10	382066	PR domain containing 10	chr9:31122691-31186128	Ob_PBS_Non	10hr_PBS_Non	OK	1.91826	2.52972	0.399179	1.44328	0.01055	0.175508	1.318757226963	NO
2810429I04Rik	2810429I04Rik	2810429I04Rik	76937	RIKEN cDNA 2810429I04 gene	chr13:3477548-3491644	Ob_PBS_Non	10hr_PBS_Non	OK	1.85164	2.44044	0.398335	1.09829	0.17195	0.642024	1.31798595821882	NO
Dlx6os1	Dlx6os1	Dlx6os1	320038	Dlx6 opposite strand transcript 1	chr6:6770545-6819533	Ob_PBS_Non	10hr_PBS_Non	OK	2.22825	2.93654	0.39821	1.19981	0.0325	0.320106	1.31787176838442	NO
Gm16386	Gm16386	Gm16386	100042679	zinc finger protein 946 pseudogene	chr17:22916824-22954714	Ob_PBS_Non	10hr_PBS_Non	OK	1.21782	1.60482	0.39811	0.9507	0.23285	0.713528	1.31778042364017	NO
Mpzl3	Mpzl3	Mpzl3	319742	myelin protein zero-like 3	chr9:44863270-44882971	Ob_PBS_Non	10hr_PBS_Non	OK	0.723517	0.953381	0.398026	0.585106	0.2785	0.74723	1.31770369894785	NO
Noxo1	Noxo1	Noxo1	71893	NADPH oxidase organizer 1	chr17:24833178-24837474	Ob_PBS_Non	10hr_PBS_Non	OK	1.1226	1.47901	0.397786	1.16285	0.0521	0.402198	1.31748451015507	NO
Cd209c	Cd209c	Cd209c	170776	CD209c antigen	chr8:3940221-3946863	Ob_PBS_Non	10hr_PBS_Non	OK	3.80064	5.00663	0.397596	1.48253	0.01485	0.212628	1.31731101155204	NO
Cyp39a1	Cyp39a1	Cyp39a1	56050	cytochrome P450, family 39, subfamily a, polypeptide 1	chr17:43804373-43888380	Ob_PBS_Non	10hr_PBS_Non	OK	0.702638	0.925555	0.397537	1.05998	0.05715	0.416399	1.31725714031919	NO
Sfrp5	Sfrp5	Sfrp5	54612	secreted frizzled-related sequence protein 5	chr19:42272460-42276742	Ob_PBS_Non	10hr_PBS_Non	OK	2.19855	2.89492	0.396969	1.37791	0.03035	0.309303	1.31673862825156	NO
Rhbdl2	Rhbdl2	Rhbdl2	230726	rhomboid, veinlet-like 2 (Drosophila)	chr4:123465117-123507147	Ob_PBS_Non	10hr_PBS_Non	OK	0.636826	0.838241	0.396466	0.853849	0.1867	0.661239	1.31627962335808	NO
Mei4	Mei4	Mei4	75033	meiosis-specific, MEI4 homolog (S. cerevisiae)	chr9:81757350-81921098	Ob_PBS_Non	10hr_PBS_Non	OK	0.525464	0.691602	0.39635	0.971227	0.08475	0.491557	1.31617379205369	NO
Igsf9	Igsf9	Igsf9	93842	immunoglobulin superfamily, member 9	chr1:174412343-174429008	Ob_PBS_Non	10hr_PBS_Non	OK	0.895759	1.17848	0.395746	1.19548	0.0311	0.31346	1.31562287688459	NO
Lag3	Lag3	Lag3	16768	lymphocyte-activation gene 3	chr6:124854376-124861723	Ob_PBS_Non	10hr_PBS_Non	OK	0.748637	0.984695	0.395411	1.02825	0.1024	0.531748	1.31531741905387	NO
Nod1	Nod1	Nod1	107607	nucleotide-binding oligomerization domain containing 1	chr6:54873935-54922606	Ob_PBS_Non	10hr_PBS_Non	OK	1.55539	2.04575	0.395357	1.35658	0.01345	0.20182	1.31526818771296	NO
Fads6	Fads6	Fads6	328035	fatty acid desaturase domain family, member 6	chr11:115144679-115158860	Ob_PBS_Non	10hr_PBS_Non	OK	7.74906	10.1875	0.394703	1.76198	0.00775	0.145781	1.31467208775353	NO
A230057D06Rik	A230057D06Rik	A230057D06Rik	319893	RIKEN cDNA A230057D06 gene	chr7:68850735-69072460	Ob_PBS_Non	10hr_PBS_Non	OK	2.31903	3.04724	0.39398	1.24153	0.02375	0.274508	1.31401341092929	NO
Fam154b	Fam154b	Fam154b	330577	family with sequence similarity 154, member B	chr7:89781469-89797038	Ob_PBS_Non	10hr_PBS_Non	OK	0.839243	1.10248	0.393596	1.07752	0.05475	0.408425	1.3136637084699	NO
Lef1	Lef1	Lef1	16842	lymphoid enhancer binding factor 1	chr3:130813388-130926249	Ob_PBS_Non	10hr_PBS_Non	OK	7.14919	9.38377	0.392389	1.86059	0.00185	0.063234	1.31256511939858	NO
Ints7	Ints7	Ints7	77065	integrator complex subunit 7	chr1:193399612-193445570	Ob_PBS_Non	10hr_PBS_Non	OK	4.6115	6.0526	0.392317	1.76083	0.0027	0.0807755	1.31249961537468	NO
Clvs1	Clvs1	Clvs1	74438	clavesin 1	chr4:9196463-9596309	Ob_PBS_Non	10hr_PBS_Non	OK	8.48042	11.1237	0.391435	0.59399	0.2722	0.743206	1.31169745633221	NO
Grb7	Grb7	Grb7	14786	growth factor receptor bound protein 7	chr11:98308147-98316687	Ob_PBS_Non	10hr_PBS_Non	OK	0.681944	0.894326	0.391147	1.01124	0.0959	0.516813	1.31143563304114	NO
D16Ertd472e	D16Ertd472e	D16Ertd472e	67102	DNA segment, Chr 16, ERATO Doi 472, expressed	chr16:78540582-78576913	Ob_PBS_Non	10hr_PBS_Non	OK	2.7913	3.66008	0.390938	1.72743	0.00195	0.0649549	1.3112456620583	NO
Fam176b	Fam176b	Fam176b	230752	eva-1 homolog B (C. elegans)	chr4:125825246-125827118	Ob_PBS_Non	10hr_PBS_Non	OK	0.788459	1.033	0.389727	0.954737	0.15865	0.624642	1.31014546264829	NO
Prkd2	Prkd2	Prkd2	101540	protein kinase D2	chr7:17428413-17455810	Ob_PBS_Non	10hr_PBS_Non	OK	0.8936	1.17074	0.389723	1.20737	0.0414	0.363481	1.31014183015879	NO
E330033B04Rik	E330033B04Rik	E330033B04Rik	319722	RIKEN cDNA E330033B04 gene	chr15:96098994-96105706	Ob_PBS_Non	10hr_PBS_Non	OK	0.562399	0.736507	0.389105	1.17443	0.0315	0.315219	1.30958073149536	NO
Abcc10	Abcc10	Abcc10	224814	ATP-binding cassette, sub-family C (CFTR/MRP), member 10	chr17:46434369-46464972	Ob_PBS_Non	10hr_PBS_Non	OK	2.08919	2.73528	0.388745	1.11494	0.04545	0.379365	1.30925398867458	NO
Prkd3	Prkd3	Prkd3	75292	protein kinase D3	chr17:79348744-79420156	Ob_PBS_Non	10hr_PBS_Non	OK	2.86471	3.74874	0.38802	1.61853	0.0019	0.0640304	1.30859621232477	NO
Tctn1	Tctn1	Tctn1	654470	tectonic family member 1	chr5:122659745-122714469	Ob_PBS_Non	10hr_PBS_Non	OK	3.41312	4.46441	0.387378	1.01027	0.05935	0.421275	1.30801401591763	NO
Soat2	Soat2	Soat2	223920	sterol O-acyltransferase 2	chr15:101981005-101993867	Ob_PBS_Non	10hr_PBS_Non	OK	0.496457	0.64905	0.38666	0.876309	0.1498	0.614487	1.30736320588735	NO
Kif11	Kif11	Kif11	16551	kinesin family member 11	chr19:37450892-37496349	Ob_PBS_Non	10hr_PBS_Non	OK	0.312862	0.408811	0.385904	0.897723	0.09475	0.513155	1.30667830184366	NO
Zfp595	Zfp595	Zfp595	218314	zinc finger protein 595	chr13:67413933-67433496	Ob_PBS_Non	10hr_PBS_Non	OK	0.470257	0.61442	0.385774	0.987165	0.0759	0.469966	1.30656056349888	NO
Mkrn3	Mkrn3	Mkrn3	22652	makorin, ring finger protein, 3	chr7:69562478-69565025	Ob_PBS_Non	10hr_PBS_Non	OK	0.75407	0.984733	0.385034	1.03919	0.08345	0.488441	1.30589056265457	NO
Dennd2d	Dennd2d	Dennd2d	72121	DENN/MADD domain containing 2D	chr3:106284903-106303972	Ob_PBS_Non	10hr_PBS_Non	OK	0.370641	0.483722	0.384156	0.596638	0.2682	0.740609	1.30509606134967	NO
P2rx7	P2rx7	P2rx7	18439	purinergic receptor P2X, ligand-gated ion channel, 7	chr5:123093919-123141441	Ob_PBS_Non	10hr_PBS_Non	OK	1.25592	1.63864	0.383753	0.977923	0.06085	0.426513	1.3047315489301	NO
Blnk	Blnk	Blnk	17060	B cell linker	chr19:41003416-41069025	Ob_PBS_Non	10hr_PBS_Non	OK	0.922599	1.20363	0.383621	1.02248	0.0834	0.488441	1.30461217741988	NO
Tesk2	Tesk2	Tesk2	230661	testis-specific kinase 2	chr4:116393559-116480164	Ob_PBS_Non	10hr_PBS_Non	OK	2.8704	3.74425	0.383428	1.09412	0.06	0.423173	1.30443766146055	NO
Gal3st1	Gal3st1	Gal3st1	53897	galactose-3-O-sulfotransferase 1	chr11:3883638-3899331	Ob_PBS_Non	10hr_PBS_Non	OK	13.9198	18.1563	0.383327	1.82801	0.0015	0.0547843	1.30434634376105	NO
A430078G23Rik	A430078G23Rik	A430078G23Rik	319493	RIKEN cDNA A430078G23 gene	chr8:3353414-3390299	Ob_PBS_Non	10hr_PBS_Non	OK	2.07347	2.70354	0.382801	1.36111	0.0149	0.213	1.3038708717447	NO
Ttc21a	Ttc21a	Ttc21a	74052	tetratricopeptide repeat domain 21A	chr9:119846723-119876911	Ob_PBS_Non	10hr_PBS_Non	OK	0.44325	0.577794	0.382433	0.984453	0.08305	0.487792	1.30353832517315	NO
Chrnb4	Chrnb4	Chrnb4	108015	cholinergic receptor, nicotinic, beta polypeptide 4	chr9:54875962-54896351	Ob_PBS_Non	10hr_PBS_Non	OK	0.344784	0.449252	0.381831	0.825951	0.14815	0.612433	1.30299450520544	NO
Xrcc3	Xrcc3	Xrcc3	74335	X-ray repair complementing defective repair in Chinese hamster cells 3	chr12:112997059-113052052	Ob_PBS_Non	10hr_PBS_Non	OK	10.4165	13.5695	0.381497	0.36682	0.50065	0.875049	1.30269288235415	NO
Snora28	Snora28	Snora28	100316932	small nucleolar RNA, H/ACA box 28	chr12:112776311-112784964	Ob_PBS_Non	10hr_PBS_Non	OK	89.8093	116.984	0.381369	0.0655024	0.91065	0.98471	1.30257730887021	NO
Zfp296	Zfp296	Zfp296	63872	zinc finger protein 296	chr7:20162635-20166005	Ob_PBS_Non	10hr_PBS_Non	OK	0.584018	0.760136	0.380243	0.822121	0.1921	0.668356	1.30156106511212	NO
Nat1	Nat1	Nat1	17960	N-acetyl transferase 1	chr8:70014656-70016002	Ob_PBS_Non	10hr_PBS_Non	OK	1.12806	1.46778	0.379794	0.976798	0.1164	0.558625	1.30115605229127	NO
St18	St18	St18	240690	suppression of tumorigenicity 18	chr1:6720131-6851021	Ob_PBS_Non	10hr_PBS_Non	OK	2.96336	3.85522	0.379581	1.65872	0.00235	0.0731959	1.3009639633374	NO
Smtnl2	Smtnl2	Smtnl2	276829	smoothelin-like 2	chr11:72203615-72225215	Ob_PBS_Non	10hr_PBS_Non	OK	1.32579	1.72313	0.378178	1.20441	0.04615	0.381422	1.29969940973409	NO
Gbp2	Gbp2	Gbp2	14469	guanylate binding protein 2	chr3:142283626-142300972	Ob_PBS_Non	10hr_PBS_Non	OK	0.488317	0.634311	0.37737	0.851245	0.13685	0.595846	1.29897170008571	NO
Dhx58	Dhx58	Dhx58	80861	DEXH (Asp-Glu-X-His) box polypeptide 58	chr11:100556197-100565585	Ob_PBS_Non	10hr_PBS_Non	OK	0.809319	1.05123	0.377303	1.00884	0.085	0.492015	1.29891137612218	NO
Ptch2	Ptch2	Ptch2	19207	patched homolog 2	chr4:116768960-116787436	Ob_PBS_Non	10hr_PBS_Non	OK	0.548581	0.712145	0.376467	1.01457	0.08455	0.491189	1.29815891262882	NO
Gbx1	Gbx1	Gbx1	231044	gastrulation brain homeobox 1	chr5:24010243-24032666	Ob_PBS_Non	10hr_PBS_Non	OK	1.06533	1.38261	0.376099	1.0042	0.1378	0.597992	1.2978278228675	NO
Samd5	Samd5	Samd5	320825	sterile alpha motif domain containing 5	chr10:9347056-9395006	Ob_PBS_Non	10hr_PBS_Non	OK	6.12073	7.94316	0.376011	1.73307	0.0043	0.105773	1.29774866174055	NO
Slc38a3	Slc38a3	Slc38a3	76257	solute carrier family 38, member 3	chr9:107553485-107571299	Ob_PBS_Non	10hr_PBS_Non	OK	4.91621	6.37993	0.375993	1.51184	0.0059	0.127863	1.29773247028669	NO
Gm5797	Gm5797	Gm5797	545013	predicted gene 5797	chr14:8156501-8164909	Ob_PBS_Non	10hr_PBS_Non	OK	0.742117	0.962922	0.375772	0.745593	0.2284	0.709099	1.29753369167984	NO
Pou6f2	Pou6f2	Pou6f2	218030	POU domain, class 6, transcription factor 2	chr13:18216793-18473873	Ob_PBS_Non	10hr_PBS_Non	OK	0.788258	1.02261	0.375515	0.960439	0.1029	0.531748	1.29730257113846	NO
Galnt12	Galnt12	Galnt12	230145	UDP-N-acetyl-alpha-D-galactosamine:polypeptide N-acetylgalactosaminyltransferase 12	chr4:47104824-47135914	Ob_PBS_Non	10hr_PBS_Non	OK	0.522779	0.678167	0.37544	0.87291	0.14775	0.612433	1.29723513126998	NO
Zfp677	Zfp677	Zfp677	210503	zinc finger protein 677	chr17:21520711-21536229	Ob_PBS_Non	10hr_PBS_Non	OK	0.926886	1.20238	0.375432	1.05815	0.06065	0.425318	1.29722793789093	NO
Anxa9	Anxa9	Anxa9	71790	annexin A9	chr3:95086856-95111098	Ob_PBS_Non	10hr_PBS_Non	OK	0.464409	0.602422	0.37538	0.311086	0.56295	0.899495	1.29718118189941	NO
Invs	Invs	Invs	16348	inversin	chr4:48292673-48486294	Ob_PBS_Non	10hr_PBS_Non	OK	3.4365	4.45701	0.375139	1.31218	0.0165	0.223153	1.29696450786503	NO
Dazl	Dazl	Dazl	13164	deleted in azoospermia-like	chr17:50418718-50432924	Ob_PBS_Non	10hr_PBS_Non	OK	0.572255	0.74202	0.3748	0.912746	0.102	0.530843	1.29665978697565	NO
Gm410	Gm410	Gm410	242037	predicted gene 410	chr3:57471343-57496459	Ob_PBS_Non	10hr_PBS_Non	OK	1.27104	1.64805	0.374755	1.04943	0.07695	0.472402	1.29661934268302	NO
AI450353	AI450353	AI450353	103729	expressed sequence AI450353	chr11:83105200-83112479	Ob_PBS_Non	10hr_PBS_Non	OK	1.59171	2.06276	0.373995	0.524061	0.374	0.818519	1.29593647405198	NO
Gm13152	Gm13152	Gm13152	195531	predicted gene 13152	chr4:146237770-146887529	Ob_PBS_Non	10hr_PBS_Non	OK	2.71831	3.52186	0.373628	0.781154	0.12275	0.569662	1.29560684915984	NO
Rtbdn	Rtbdn	Rtbdn	234542	retbindin	chr8:87470889-87480502	Ob_PBS_Non	10hr_PBS_Non	OK	1.15522	1.49598	0.372927	1.06796	0.08135	0.484108	1.29497747166782	NO
1700013F07Rik	1700013F07Rik	1700013F07Rik	75504	RIKEN cDNA 1700013F07 gene	chr3:108340501-108347615	Ob_PBS_Non	10hr_PBS_Non	OK	2.54195	3.29073	0.372473	1.12123	0.148	0.612433	1.29457002084884	NO
Zbtb37	Zbtb37	Zbtb37	240869	zinc finger and BTB domain containing 37	chr1:162947886-162964390	Ob_PBS_Non	10hr_PBS_Non	OK	0.491286	0.63599	0.372441	0.947519	0.0889	0.501827	1.29454130668537	NO
Acer2	Acer2	Acer2	230379	alkaline ceramidase 2	chr4:86520317-86566785	Ob_PBS_Non	10hr_PBS_Non	OK	0.425807	0.551201	0.372378	0.943621	0.0939	0.511632	1.29448477753727	NO
A230056P14Rik	A230056P14Rik	A230056P14Rik	320845	RIKEN cDNA A230056P14 gene	chr7:63217900-63274943	Ob_PBS_Non	10hr_PBS_Non	OK	6.00561	7.77396	0.372339	0.741306	0.22215	0.702283	1.29444978453977	NO
Tcirg1	Tcirg1	Tcirg1	27060	T cell, immune regulator 1, ATPase, H+ transporting, lysosomal V0 protein A3	chr19:3896049-3907133	Ob_PBS_Non	10hr_PBS_Non	OK	2.01053	2.60231	0.372214	1.23832	0.0258	0.284274	1.29433763387108	NO
Pgpep1	Pgpep1	Pgpep1	66522	pyroglutamyl-peptidase I	chr8:73173009-73183580	Ob_PBS_Non	10hr_PBS_Non	OK	6.51556	8.43242	0.372057	1.69378	0.0047	0.112161	1.29419678639741	NO
Tmem206	Tmem206	Tmem206	66950	transmembrane protein 206	chr1:193149843-193220920	Ob_PBS_Non	10hr_PBS_Non	OK	2.8955	3.74685	0.371863	0.518457	0.3137	0.780149	1.29402276674033	NO
Gngt2	Gngt2	Gngt2	14710	guanine nucleotide binding protein (G protein), gamma transducing activity polypeptide 2	chr11:95685813-95707045	Ob_PBS_Non	10hr_PBS_Non	OK	1.59218	2.06029	0.371847	0.238477	0.6542	0.924184	1.29400841564819	NO
Nek11	Nek11	Nek11	208583	NIMA (never in mitosis gene a)-related expressed kinase 11	chr9:105064796-105297617	Ob_PBS_Non	10hr_PBS_Non	OK	0.603821	0.781314	0.371781	0.9089	0.1058	0.537593	1.29394921907545	NO
Hivep3	Hivep3	Hivep3	16656	human immunodeficiency virus type I enhancer binding protein 3	chr4:119487282-119808016	Ob_PBS_Non	10hr_PBS_Non	OK	2.71686	3.5153	0.371709	1.76265	0.0014	0.0524635	1.29388464408461	NO
Sstr4	Sstr4	Sstr4	20608	somatostatin receptor 4	chr2:148221112-148222500	Ob_PBS_Non	10hr_PBS_Non	OK	1.20186	1.55491	0.371555	1.07484	0.1274	0.57997	1.29374653617196	NO
Fbxl8	Fbxl8	Fbxl8	50788	F-box and leucine-rich repeat protein 8	chr8:107788547-107793226	Ob_PBS_Non	10hr_PBS_Non	OK	0.886282	1.14632	0.371174	1.02157	0.11395	0.555468	1.29340491695585	NO
Erbb3	Erbb3	Erbb3	13867	v-erb-b2 erythroblastic leukemia viral oncogene homolog 3 (avian)	chr10:128006423-128026557	Ob_PBS_Non	10hr_PBS_Non	OK	1.11972	1.44812	0.371048	1.20718	0.031	0.31346	1.29329196037213	NO
Nmnat3	Nmnat3	Nmnat3	74080	nicotinamide nucleotide adenylyltransferase 3	chr9:98197001-98311847	Ob_PBS_Non	10hr_PBS_Non	OK	0.898173	1.16147	0.370891	1.00137	0.0926	0.509566	1.29315122668675	NO
Arhgap4	Arhgap4	Arhgap4	171207	Rho GTPase activating protein 4	chrX:71137440-71156637	Ob_PBS_Non	10hr_PBS_Non	OK	0.469657	0.607322	0.370853	0.830837	0.1131	0.553443	1.2931171660585	NO
Usp43	Usp43	Usp43	216835	ubiquitin specific peptidase 43	chr11:67668024-67735655	Ob_PBS_Non	10hr_PBS_Non	OK	0.676785	0.875019	0.370618	1.09057	0.05825	0.419109	1.29290654789104	NO
Sfi1	Sfi1	Sfi1	78887	Sfi1 homolog, spindle assembly associated (yeast)	chr11:3024023-3093466	Ob_PBS_Non	10hr_PBS_Non	OK	3.40603	4.40262	0.370274	0.685329	0.1845	0.658516	1.29259830060438	NO
Fggy	Fggy	Fggy	75578	FGGY carbohydrate kinase domain containing	chr4:95224197-95593630	Ob_PBS_Non	10hr_PBS_Non	OK	6.00509	7.76213	0.370267	1.42439	0.0076	0.14409	1.29259202889352	NO
Kcnh7	Kcnh7	Kcnh7	170738	potassium voltage-gated channel, subfamily H (eag-related), member 7	chr2:62541002-63022344	Ob_PBS_Non	10hr_PBS_Non	OK	0.865627	1.11877	0.370101	1.08751	0.05385	0.405283	1.29244330866735	NO
4930529M08Rik	4930529M08Rik	4930529M08Rik	78774	RIKEN cDNA 4930529M08 gene	chr2:145760519-145789962	Ob_PBS_Non	10hr_PBS_Non	OK	0.444632	0.574409	0.369467	0.727816	0.2313	0.713335	1.29187546236996	NO
E030003E18Rik	E030003E18Rik	E030003E18Rik	320092	RIKEN cDNA E030003E18 gene	chr19:20567204-20630900	Ob_PBS_Non	10hr_PBS_Non	OK	4.66346	6.02445	0.369429	1.35245	0.03605	0.336857	1.29184143534438	NO
Rnf43	Rnf43	Rnf43	207742	ring finger protein 43	chr11:87476588-87549041	Ob_PBS_Non	10hr_PBS_Non	OK	0.775234	1.00121	0.369039	1.1101	0.04965	0.394513	1.29149226240504	NO
Ccr10	Ccr10	Ccr10	12777	chemokine (C-C motif) receptor 10	chr11:101034311-101036757	Ob_PBS_Non	10hr_PBS_Non	OK	0.705954	0.911688	0.368967	0.909034	0.1556	0.621968	1.29142781002949	NO
Foxq1	Foxq1	Foxq1	15220	forkhead box Q1	chr13:31650038-31652843	Ob_PBS_Non	10hr_PBS_Non	OK	0.559697	0.72268	0.368711	0.965062	0.12415	0.572649	1.29119867207623	NO
Gm70	Gm70	Gm70	210762	protein phosphatase 1, regulatory subunit 36	chr12:77518585-77540478	Ob_PBS_Non	10hr_PBS_Non	OK	0.507616	0.654974	0.367701	0.732412	0.2215	0.702283	1.29029504779089	NO
A630055G03Rik	A630055G03Rik	A630055G03Rik	223970	RMI2, RecQ mediated genome instability 2, homolog (S. cerevisiae)	chr16:10835151-10843328	Ob_PBS_Non	10hr_PBS_Non	OK	1.59879	2.06272	0.367566	1.28299	0.02435	0.279329	1.29017431424924	NO
Mgmt	Mgmt	Mgmt	17314	O-6-methylguanine-DNA methyltransferase	chr7:144086293-144319871	Ob_PBS_Non	10hr_PBS_Non	OK	1.76804	2.28092	0.367471	1.02636	0.15805	0.624475	1.29008936038094	NO
Vav1	Vav1	Vav1	22324	vav 1 oncogene	chr17:57418522-57468659	Ob_PBS_Non	10hr_PBS_Non	OK	0.518132	0.668229	0.367023	0.939749	0.08175	0.484108	1.28968881120775	NO
Gm4925	Gm4925	Gm4925	237433	predicted gene 4925	chr10:88192285-88193846	Ob_PBS_Non	10hr_PBS_Non	OK	0.758575	0.978244	0.366902	0.874795	0.15845	0.624539	1.2895806484999	NO
C1qtnf6	C1qtnf6	C1qtnf6	72709	C1q and tumor necrosis factor related protein 6	chr15:78354515-78360047	Ob_PBS_Non	10hr_PBS_Non	OK	0.580977	0.749162	0.366796	0.820589	0.19965	0.678226	1.28948590184643	NO
Chrdl1	Chrdl1	Chrdl1	83453	chordin-like 1	chrX:139720216-139828805	Ob_PBS_Non	10hr_PBS_Non	OK	0.41857	0.539729	0.366768	0.859794	0.10325	0.532533	1.2894608755908	NO
Nbeal1	Nbeal1	Nbeal1	269198	neurobeachin like 1	chr1:60237442-60391549	Ob_PBS_Non	10hr_PBS_Non	OK	1.34981	1.74045	0.366707	1.57278	0.0035	0.0946711	1.28940635578702	NO
Ntn3	Ntn3	Ntn3	18209	netrin 3	chr17:24312375-24346332	Ob_PBS_Non	10hr_PBS_Non	OK	2.07155	2.67081	0.366564	0.624459	0.2725	0.743206	1.28927855610253	NO
Adam19	Adam19	Adam19	11492	a disintegrin and metallopeptidase domain 19 (meltrin beta)	chr11:45869488-45960844	Ob_PBS_Non	10hr_PBS_Non	OK	1.95999	2.5265	0.366294	1.52541	0.0064	0.132895	1.28903729053467	NO
Trim43b	Trim43b	Trim43b	666747	tripartite motif-containing 43B	chr9:88979461-88987673	Ob_PBS_Non	10hr_PBS_Non	OK	0.363706	0.468718	0.365948	0.738187	0.2067	0.686297	1.28872817917608	NO
Mamstr	Mamstr	Mamstr	74490	MEF2 activating motif and SAP domain containing transcriptional regulator	chr7:52895346-52901138	Ob_PBS_Non	10hr_PBS_Non	OK	0.868326	1.11872	0.365545	0.996666	0.1	0.526143	1.28836823829459	NO
Mina	Mina	Mina	67014	myc induced nuclear antigen	chr16:59471600-59555578	Ob_PBS_Non	10hr_PBS_Non	OK	3.43395	4.42258	0.365018	1.04146	0.0681	0.446247	1.28789769805743	NO
Zfp101	Zfp101	Zfp101	22643	zinc finger protein 101	chr17:33517123-33531582	Ob_PBS_Non	10hr_PBS_Non	OK	3.09341	3.98311	0.364696	1.39362	0.01385	0.203993	1.28761027987759	NO
Klhl38	Klhl38	Klhl38	268807	kelch-like 38	chr15:58146127-58155724	Ob_PBS_Non	10hr_PBS_Non	OK	0.466887	0.601102	0.364536	0.796573	0.1757	0.647292	1.28746748724621	NO
6530418L21Rik	6530418L21Rik	6530418L21Rik	109050	family with sequence similarity 212, member B	chr3:105507516-105523760	Ob_PBS_Non	10hr_PBS_Non	OK	4.22095	5.43416	0.36449	1.59709	0.0025	0.0765426	1.28742643729554	NO
Far2	Far2	Far2	330450	fatty acyl CoA reductase 2	chr6:147995937-148392874	Ob_PBS_Non	10hr_PBS_Non	OK	5.85728	7.53884	0.364111	0.755821	0.1827	0.65769	1.28708827121011	NO
Ggcx	Ggcx	Ggcx	56316	gamma-glutamyl carboxylase	chr6:72364326-72380701	Ob_PBS_Non	10hr_PBS_Non	OK	2.88711	3.71583	0.364057	1.42928	0.01295	0.197465	1.28704009646496	NO
Gm8773	Gm8773	Gm8773	667705	predicted gene 8773	chr5:5573798-5576203	Ob_PBS_Non	10hr_PBS_Non	OK	1.52023	1.95612	0.363706	1.03778	0.1088	0.546278	1.28672700457014	NO
Tcfl5	Tcfl5	Tcfl5	277353	transcription factor-like 5 (basic helix-loop-helix)	chr2:180332926-180377396	Ob_PBS_Non	10hr_PBS_Non	OK	0.381684	0.491116	0.363682	0.325284	0.58415	0.904738	1.28670559935949	NO
Dnajb13	Dnajb13	Dnajb13	69387	DnaJ (Hsp40) related, subfamily B, member 13	chr7:107651528-107663324	Ob_PBS_Non	10hr_PBS_Non	OK	0.948554	1.21993	0.362991	0.85741	0.1805	0.656405	1.28608946036203	NO
4933436C20Rik	4933436C20Rik	4933436C20Rik	71296	RIKEN cDNA 4933436C20 gene	chr8:94849936-94880019	Ob_PBS_Non	10hr_PBS_Non	OK	1.34436	1.72889	0.362927	0.997723	0.131	0.587438	1.28603240887334	NO
Zfyve16	Zfyve16	Zfyve16	218441	zinc finger, FYVE domain containing 16	chr13:93257703-93300765	Ob_PBS_Non	10hr_PBS_Non	OK	2.83079	3.64047	0.362923	1.55546	0.00375	0.0974052	1.28602884323933	NO
Prrg1	Prrg1	Prrg1	546336	proline rich Gla (G-carboxyglutamic acid) 1	chrX:75694951-75829235	Ob_PBS_Non	10hr_PBS_Non	OK	1.75272	2.2531	0.362313	1.21971	0.0194	0.242964	1.28548519974629	NO
Tmem125	Tmem125	Tmem125	230678	transmembrane protein 125	chr4:118213545-118216331	Ob_PBS_Non	10hr_PBS_Non	OK	8.1782	10.5098	0.36188	1.74028	0.00655	0.134457	1.2850994414572	NO
Ccdc80	Ccdc80	Ccdc80	67896	coiled-coil domain containing 80	chr16:45094165-45128037	Ob_PBS_Non	10hr_PBS_Non	OK	0.528546	0.679229	0.361869	0.938659	0.09565	0.516474	1.28508964310096	NO
Radil	Radil	Radil	231858	Ras association and DIL domains	chr5:142960794-143027031	Ob_PBS_Non	10hr_PBS_Non	OK	4.06014	5.21717	0.361738	1.61835	0.00495	0.114151	1.28497295932818	NO
Pion	Pion	Pion	212167	gamma-secretase activating protein	chr5:20692084-20797519	Ob_PBS_Non	10hr_PBS_Non	OK	0.886711	1.13932	0.361641	1.07822	0.05635	0.412816	1.28488656672029	NO
Hhip	Hhip	Hhip	15245	Hedgehog-interacting protein	chr8:82489749-82581907	Ob_PBS_Non	10hr_PBS_Non	OK	0.783813	1.00693	0.361385	1.28298	0.0181	0.234859	1.28465858937941	NO
Ucp3	Ucp3	Ucp3	22229	uncoupling protein 3 (mitochondrial, proton carrier)	chr7:107621499-107634941	Ob_PBS_Non	10hr_PBS_Non	OK	1.64029	2.10715	0.361339	1.16775	0.04645	0.382389	1.28461762898838	NO
Il18bp	Il18bp	Il18bp	16068	interleukin 18 binding protein	chr7:109163590-109166669	Ob_PBS_Non	10hr_PBS_Non	OK	1.936	2.48685	0.361238	1.09877	0.07025	0.453724	1.28452769879848	NO
Zfp280c	Zfp280c	Zfp280c	208968	zinc finger protein 280C	chrX:45894802-45947629	Ob_PBS_Non	10hr_PBS_Non	OK	6.1611	7.91211	0.360875	1.65117	0.0019	0.0640304	1.28420453632477	NO
Anxa8	Anxa8	Anxa8	11752	annexin A8	chr14:34899175-34913754	Ob_PBS_Non	10hr_PBS_Non	OK	0.358686	0.460611	0.360829	0.689978	0.2545	0.731057	1.28416359041089	NO
Fgf2	Fgf2	Fgf2	14173	fibroblast growth factor 2	chr3:37247574-37303752	Ob_PBS_Non	10hr_PBS_Non	OK	0.813438	1.04448	0.360676	0.764077	0.3426	0.797909	1.28402741013315	NO
Ddit4l	Ddit4l	Ddit4l	73284	DNA-damage-inducible transcript 4-like	chr3:137286635-137291296	Ob_PBS_Non	10hr_PBS_Non	OK	1.38108	1.77334	0.360674	1.14101	0.05035	0.396098	1.28402563009442	NO
Rell2	Rell2	Rell2	225392	RELT-like 2	chr18:38115212-38129385	Ob_PBS_Non	10hr_PBS_Non	OK	44.0872	56.6087	0.360664	1.0847	0.0788	0.477244	1.28401672993782	NO
Foxr1	Foxr1	Foxr1	382074	forkhead box R1	chr9:44242316-44248951	Ob_PBS_Non	10hr_PBS_Non	OK	0.653664	0.839245	0.360543	0.811704	0.18015	0.655795	1.28390904293206	NO
Arhgef19	Arhgef19	Arhgef19	213649	Rho guanine nucleotide exchange factor (GEF) 19	chr4:140798798-140813477	Ob_PBS_Non	10hr_PBS_Non	OK	3.28251	4.21437	0.360519	1.5451	0.0093	0.162807	1.28388768459932	NO
Gm14403	Gm14403	Gm14403	433520	predicted gene 14403	chr2:177282930-177297016	Ob_PBS_Non	10hr_PBS_Non	OK	3.91246	5.02289	0.36044	1.52011	0.00525	0.118043	1.28381738259699	NO
Hes5	Hes5	Hes5	15208	hairy and enhancer of split 5 (Drosophila)	chr4:154335031-154336480	Ob_PBS_Non	10hr_PBS_Non	OK	13.8146	17.7298	0.35998	1.90919	0.005	0.114936	1.28340810562538	NO
Recql5	Recql5	Recql5	170472	RecQ protein-like 5	chr11:115753990-115794320	Ob_PBS_Non	10hr_PBS_Non	OK	3.51534	4.51149	0.35994	1.45346	0.01075	0.175987	1.28337252249027	NO
Fv1	Fv1	Fv1	14349	Friend virus susceptibility 1	chr4:147243087-147244467	Ob_PBS_Non	10hr_PBS_Non	OK	3.10611	3.98493	0.359449	1.23807	0.04935	0.392744	1.28293581987876	NO
Pkd2l2	Pkd2l2	Pkd2l2	53871	polycystic kidney disease 2-like 2	chr18:34569076-34666477	Ob_PBS_Non	10hr_PBS_Non	OK	5.76034	7.38876	0.359177	0.542556	0.34255	0.797909	1.28269396304863	NO
Ptpn6	Ptpn6	Ptpn6	15170	protein tyrosine phosphatase, non-receptor type 6	chr6:124670735-124688727	Ob_PBS_Non	10hr_PBS_Non	OK	1.14208	1.46458	0.358823	0.933671	0.07945	0.478963	1.28237926178076	NO
Pigz	Pigz	Pigz	239827	phosphatidylinositol glycan anchor biosynthesis, class Z	chr16:31933936-31946132	Ob_PBS_Non	10hr_PBS_Non	OK	4.73099	6.06663	0.358754	1.5328	0.0118	0.188042	1.2823179306951	NO
Pyroxd2	Pyroxd2	Pyroxd2	74580	pyridine nucleotide-disulphide oxidoreductase domain 2	chr19:42800347-42827265	Ob_PBS_Non	10hr_PBS_Non	OK	0.639681	0.820104	0.358453	0.954641	0.09255	0.509485	1.28205041924998	NO
Haus5	Haus5	Haus5	71909	HAUS augmin-like complex, subunit 5	chr7:31438726-31450013	Ob_PBS_Non	10hr_PBS_Non	OK	1.89941	2.43486	0.358286	1.16298	0.0479	0.387237	1.28190202335018	NO
3110048L19Rik	3110048L19Rik	3110048L19Rik	73233	zinc finger protein 942	chr17:22063929-22099431	Ob_PBS_Non	10hr_PBS_Non	OK	0.812801	1.04159	0.357813	1.1692	0.02675	0.288339	1.28148180961555	NO
Ndp	Ndp	Ndp	17986	Norrie disease (pseudoglioma) (human)	chrX:16462647-16488890	Ob_PBS_Non	10hr_PBS_Non	OK	4.27405	5.47316	0.35677	1.41224	0.01565	0.217378	1.2805556939348	NO
1500004A13Rik	1500004A13Rik	1500004A13Rik	319830	RIKEN cDNA 1500004A13 gene	chr3:88580978-88636409	Ob_PBS_Non	10hr_PBS_Non	OK	5.31665	6.80661	0.356418	1.32442	0.01305	0.197465	1.28024329207126	NO
Tyk2	Tyk2	Tyk2	54721	tyrosine kinase 2	chr9:20908511-20935719	Ob_PBS_Non	10hr_PBS_Non	OK	2.07822	2.66003	0.356092	1.4302	0.01195	0.189593	1.27995403332257	NO
Txndc6	Txndc6	Txndc6	623534	NME/NM23 family member 9	chr9:99356661-99469318	Ob_PBS_Non	10hr_PBS_Non	OK	0.595935	0.762759	0.356073	0.145072	0.85515	0.975629	1.27993717669951	NO
C330019L16Rik	C330019L16Rik	C330019L16Rik	208111	RIKEN cDNA 9830147E19 gene	chr7:49864895-49897958	Ob_PBS_Non	10hr_PBS_Non	OK	0.671302	0.85869	0.355177	1.02663	0.0569	0.415208	1.27914250587273	NO
Klhl4	Klhl4	Klhl4	237010	kelch-like 4	chrX:111588128-111674307	Ob_PBS_Non	10hr_PBS_Non	OK	7.55867	9.66748	0.355008	1.72854	0.00215	0.0693688	1.27899267349909	NO
BC026585	BC026585	BC026585	226527	cDNA sequence BC026585	chr1:159388712-159418864	Ob_PBS_Non	10hr_PBS_Non	OK	4.99537	6.38757	0.354677	1.39567	0.02955	0.304384	1.2786992656741	NO
Pmp22	Pmp22	Pmp22	18858	peripheral myelin protein 22	chr11:62945011-62973048	Ob_PBS_Non	10hr_PBS_Non	OK	11.0912	14.1807	0.35451	1.77559	0.00425	0.105444	1.27855125766658	NO
Angel1	Angel1	Angel1	68737	angel homolog 1 (Drosophila)	chr12:88041451-88067410	Ob_PBS_Non	10hr_PBS_Non	OK	1.98311	2.53543	0.354468	1.33015	0.02025	0.250772	1.27851403679199	NO
Spc25	Spc25	Spc25	66442	SPC25, NDC80 kinetochore complex component, homolog (S. cerevisiae)	chr2:69031951-69044247	Ob_PBS_Non	10hr_PBS_Non	OK	0.391101	0.499928	0.35418	0.504643	0.29545	0.761786	1.27825883712596	NO
Slc16a11	Slc16a11	Slc16a11	216867	solute carrier family 16 (monocarboxylic acid transporters), member 11	chr11:70027411-70029916	Ob_PBS_Non	10hr_PBS_Non	OK	5.35996	6.85128	0.354152	1.59256	0.01745	0.22953	1.27823402876445	NO
A830093I24Rik	A830093I24Rik	A830093I24Rik	207921	family with sequence similarity 228, member B	chr12:4753021-4776073	Ob_PBS_Non	10hr_PBS_Non	OK	1.27225	1.62608	0.354013	1.11321	0.0571	0.416246	1.27811088009755	NO
Kcnj8	Kcnj8	Kcnj8	16523	potassium inwardly-rectifying channel, subfamily J, member 8	chr6:142513458-142519876	Ob_PBS_Non	10hr_PBS_Non	OK	0.421687	0.538961	0.354009	0.757106	0.21	0.690089	1.27810733642665	NO
Ddx26b	Ddx26b	Ddx26b	236790	DEAD/H (Asp-Glu-Ala-Asp/His) box polypeptide 26B	chrX:53708015-53761020	Ob_PBS_Non	10hr_PBS_Non	OK	7.03636	8.9866	0.352945	1.70892	0.0021	0.0685238	1.27716506878212	NO
Csgalnact1	Csgalnact1	Csgalnact1	234356	chondroitin sulfate N-acetylgalactosaminyltransferase 1	chr8:70880681-71259041	Ob_PBS_Non	10hr_PBS_Non	OK	2.966	3.7879	0.352879	1.43816	0.00925	0.162723	1.27710664273637	NO
Kremen2	Kremen2	Kremen2	73016	kringle containing transmembrane protein 2	chr17:23878165-23882796	Ob_PBS_Non	10hr_PBS_Non	OK	1.26752	1.61864	0.352769	1.07936	0.08185	0.484296	1.27700927193294	NO
Dus2l	Dus2l	Dus2l	66369	dihydrouridine synthase 2	chr8:108535406-108577719	Ob_PBS_Non	10hr_PBS_Non	OK	8.78271	11.2152	0.35272	1.6564	0.00525	0.118043	1.27696590005604	NO
Fam92b	Fam92b	Fam92b	436062	family with sequence similarity 92, member B	chr8:122690296-122701369	Ob_PBS_Non	10hr_PBS_Non	OK	0.986825	1.2601	0.352675	0.860411	0.18015	0.655795	1.27692607003813	NO
Ephx2	Ephx2	Ephx2	13850	epoxide hydrolase 2, cytoplasmic	chr14:66703213-66743337	Ob_PBS_Non	10hr_PBS_Non	OK	3.901	4.98117	0.352639	1.36217	0.01715	0.227455	1.27689420691829	NO
Opn4	Opn4	Opn4	30044	opsin 4 (melanopsin)	chr14:35403803-35413328	Ob_PBS_Non	10hr_PBS_Non	OK	0.756171	0.965494	0.352554	0.819609	0.1323	0.5885	1.27681897770682	NO
Ghrl	Ghrl	Ghrl	58991	ghrelin	chr6:113666112-113669874	Ob_PBS_Non	10hr_PBS_Non	OK	1.1418	1.45785	0.352529	0.781722	0.3364	0.792309	1.27679685231166	NO
2610034M16Rik	2610034M16Rik	2610034M16Rik	69239	RIKEN cDNA 2610034M16 gene	chr17:59018230-59130798	Ob_PBS_Non	10hr_PBS_Non	OK	0.362385	0.462652	0.352405	0.804085	0.1241	0.572649	1.27668711601851	NO
Kcnu1	Kcnu1	Kcnu1	16532	potassium channel, subfamily U, member 1	chr8:26960094-27048406	Ob_PBS_Non	10hr_PBS_Non	OK	0.965995	1.23291	0.351983	1.05943	0.06155	0.430371	1.27631372929487	NO
Nsl1	Nsl1	Nsl1	381318	NSL1, MIND kinetochore complex component, homolog (S. cerevisiae)	chr1:192886899-192908437	Ob_PBS_Non	10hr_PBS_Non	OK	0.525513	0.670635	0.3518	0.86544	0.13195	0.587852	1.27615184435519	NO
Prkdc	Prkdc	Prkdc	19090	protein kinase, DNA activated, catalytic polypeptide	chr16:15637958-15842332	Ob_PBS_Non	10hr_PBS_Non	OK	1.61911	2.06565	0.351399	1.58109	0.0036	0.09629	1.27579718466446	NO
Rpl3l	Rpl3l	Rpl3l	66211	ribosomal protein L3-like	chr17:24864773-24873094	Ob_PBS_Non	10hr_PBS_Non	OK	0.431829	0.550634	0.350634	0.531306	0.3039	0.770857	1.27512086284823	NO
Mospd2	Mospd2	Mospd2	76763	motile sperm domain containing 2	chrX:161376140-161418267	Ob_PBS_Non	10hr_PBS_Non	OK	3.2453	4.138	0.350582	1.2738	0.02705	0.289836	1.2750749036621	NO
Ano3	Ano3	Ano3	228432	anoctamin 3	chr2:110498296-110790401	Ob_PBS_Non	10hr_PBS_Non	OK	1.74829	2.22854	0.350154	1.11395	0.05045	0.396275	1.27469668712918	NO
Adamts4	Adamts4	Adamts4	240913	a disintegrin-like and metallopeptidase (reprolysin type) with thrombospondin type 1 motif, 4	chr1:173180552-173190053	Ob_PBS_Non	10hr_PBS_Non	OK	3.35984	4.28002	0.349224	1.4968	0.00915	0.161358	1.27387524817272	NO
Nckap5	Nckap5	Nckap5	210356	NCK-associated protein 5	chr1:127810212-128727209	Ob_PBS_Non	10hr_PBS_Non	OK	0.632222	0.805347	0.34918	0.923119	0.0747	0.466348	1.27383639751155	NO
Athl1	Athl1	Athl1	212974	ATH1, acid trehalase-like 1 (yeast)	chr7:148127479-148133557	Ob_PBS_Non	10hr_PBS_Non	OK	1.18489	1.50877	0.348615	1.0758	0.06435	0.440951	1.27333762498391	NO
Zfp72	Zfp72	Zfp72	238722	zinc finger protein 72	chr13:74508873-74514014	Ob_PBS_Non	10hr_PBS_Non	OK	1.97309	2.51218	0.348483	1.07627	0.07265	0.459847	1.27322112574279	NO
Chek2	Chek2	Chek2	50883	checkpoint kinase 2	chr5:111269035-111303152	Ob_PBS_Non	10hr_PBS_Non	OK	1.34775	1.71571	0.348254	1.04002	0.0715	0.457486	1.27301904249554	NO
Pgap2	Pgap2	Pgap2	233575	post-GPI attachment to proteins 2	chr7:109371587-109386265	Ob_PBS_Non	10hr_PBS_Non	OK	6.13667	7.81067	0.347992	1.4776	0.0318	0.315588	1.27278787742174	NO
Vipr2	Vipr2	Vipr2	22355	vasoactive intestinal peptide receptor 2	chr12:117316195-117384734	Ob_PBS_Non	10hr_PBS_Non	OK	2.02885	2.57996	0.346683	1.25038	0.02505	0.280958	1.27163356298155	NO
Hhatl	Hhatl	Hhatl	74770	hedgehog acyltransferase-like	chr9:121693133-121701625	Ob_PBS_Non	10hr_PBS_Non	OK	3.6303	4.61567	0.346452	1.20069	0.0327	0.32152	1.27142996913184	NO
Plekhg3	Plekhg3	Plekhg3	263406	pleckstrin homology domain containing, family G (with RhoGef domain) member 3	chr12:77634546-77680026	Ob_PBS_Non	10hr_PBS_Non	OK	4.57449	5.81595	0.346406	1.65282	0.0036	0.09629	1.2713894305256	NO
Jak3	Jak3	Jak3	16453	Janus kinase 3	chr8:74200281-74214476	Ob_PBS_Non	10hr_PBS_Non	OK	0.967268	1.22967	0.346288	1.09593	0.0616	0.430512	1.27128544609827	NO
Irx1	Irx1	Irx1	16371	Iroquois related homeobox 1 (Drosophila)	chr13:72095679-72101171	Ob_PBS_Non	10hr_PBS_Non	OK	3.32706	4.22926	0.346154	1.39148	0.0334	0.324309	1.27116737240017	NO
D130040H23Rik	D130040H23Rik	D130040H23Rik	211135	RIKEN cDNA D130040H23 gene	chr8:71794978-71827274	Ob_PBS_Non	10hr_PBS_Non	OK	1.03726	1.31849	0.346115	0.922984	0.11115	0.550774	1.2711330097275	NO
Snord89	Snord89	Snord89	100217461	small nucleolar RNA, C/D box 89	chr1:39605591-39605685	Ob_PBS_Non	10hr_PBS_Non	OK	38.9537	49.5133	0.346054	10.8281	0.78985	0.957798	1.27107926484576	NO
Gpr26	Gpr26	Gpr26	233919	G protein-coupled receptor 26	chr7:139158142-139177316	Ob_PBS_Non	10hr_PBS_Non	OK	3.36987	4.28287	0.345885	1.41642	0.0174	0.229291	1.27093037695996	NO
Pld6	Pld6	Pld6	194908	phospholipase D family, member 6	chr11:59597394-59601159	Ob_PBS_Non	10hr_PBS_Non	OK	1.40275	1.78189	0.345152	1.0332	0.0979	0.520806	1.27028481062763	NO
Hltf	Hltf	Hltf	20585	helicase-like transcription factor	chr3:19957810-20018376	Ob_PBS_Non	10hr_PBS_Non	OK	4.56389	5.79744	0.345151	1.50422	0.0036	0.09629	1.2702839301336	NO
Tnfrsf18	Tnfrsf18	Tnfrsf18	21936	tumor necrosis factor receptor superfamily, member 18	chr4:155400450-155403000	Ob_PBS_Non	10hr_PBS_Non	OK	3.23466	4.10801	0.344825	0.860528	0.1061	0.538356	1.26999692160766	NO
Fam59b	Fam59b	Fam59b	242915	GRB2 associated, regulator of MAPK1-like	chr5:30431735-30481520	Ob_PBS_Non	10hr_PBS_Non	OK	5.01806	6.37277	0.344791	1.01482	0.0882	0.500867	1.26996699193763	NO
Arsg	Arsg	Arsg	74008	arylsulfatase G	chr11:109312169-109434643	Ob_PBS_Non	10hr_PBS_Non	OK	10.171	12.9153	0.344618	1.23272	0.0186	0.237492	1.2698147136591	NO
C330024D21Rik	C330024D21Rik	C330024D21Rik	320479	RIKEN cDNA C330024D21 gene	chr5:67855136-67862070	Ob_PBS_Non	10hr_PBS_Non	OK	0.919	1.16689	0.344536	0.994391	0.09025	0.50287	1.2697425418941	NO
Fzd10	Fzd10	Fzd10	93897	frizzled homolog 10 (Drosophila)	chr5:129106980-129109968	Ob_PBS_Non	10hr_PBS_Non	OK	0.992088	1.25952	0.34434	1.04112	0.0815	0.484108	1.2695700503927	NO
Tmem119	Tmem119	Tmem119	231633	transmembrane protein 119	chr5:114243737-114250361	Ob_PBS_Non	10hr_PBS_Non	OK	2.92952	3.71898	0.344243	1.27561	0.03565	0.33511	1.26948469336885	NO
Col19a1	Col19a1	Col19a1	12823	collagen, type XIX, alpha 1	chr1:24264521-24594276	Ob_PBS_Non	10hr_PBS_Non	OK	0.323153	0.410159	0.343966	0.988069	0.06565	0.444046	1.26924097346006	NO
Gmfg	Gmfg	Gmfg	63986	glia maturation factor, gamma	chr7:29222465-29231914	Ob_PBS_Non	10hr_PBS_Non	OK	0.555474	0.704946	0.343794	0.493686	0.3192	0.783126	1.26908966190204	NO
Jam2	Jam2	Jam2	67374	junction adhesion molecule 2	chr16:84774367-84823129	Ob_PBS_Non	10hr_PBS_Non	OK	3.83635	4.8684	0.343716	1.26025	0.04985	0.394577	1.26902104981499	NO
Klf7	Klf7	Klf7	93691	Kruppel-like factor 7 (ubiquitous)	chr1:64082246-64167963	Ob_PBS_Non	10hr_PBS_Non	OK	4.20075	5.3308	0.343705	1.30725	0.04555	0.379759	1.26901137404988	NO
Nox4	Nox4	Nox4	50490	NADPH oxidase 4	chr7:94395304-94547116	Ob_PBS_Non	10hr_PBS_Non	OK	0.376931	0.478241	0.343435	0.778473	0.15765	0.624094	1.26877390112495	NO
Gm16515	Gm16515	Gm16515	24083	predicted gene, Gm16515	chr11:60715747-60727294	Ob_PBS_Non	10hr_PBS_Non	OK	4.24256	5.38272	0.343399	1.56807	0.00565	0.123562	1.26874224142607	NO
Rabep2	Rabep2	Rabep2	70314	rabaptin, RAB GTPase binding effector protein 2	chr7:133572280-133606587	Ob_PBS_Non	10hr_PBS_Non	OK	4.25369	5.39644	0.343292	1.24126	0.03465	0.331085	1.26864814642897	NO
Ccdc111	Ccdc111	Ccdc111	408022	primase and polymerase (DNA-directed)	chr8:47637422-47702554	Ob_PBS_Non	10hr_PBS_Non	OK	1.82816	2.31861	0.342868	0.981612	0.0654	0.443291	1.26827535262108	NO
Zc3h12a	Zc3h12a	Zc3h12a	230738	zinc finger CCCH type containing 12A	chr4:124795657-124805125	Ob_PBS_Non	10hr_PBS_Non	OK	0.896765	1.13724	0.342733	0.980393	0.09765	0.520246	1.26815667947312	NO
Tbc1d19	Tbc1d19	Tbc1d19	67249	TBC1 domain family, member 19	chr5:54200865-54295619	Ob_PBS_Non	10hr_PBS_Non	OK	10.1269	12.8419	0.342659	1.72379	0.00265	0.0797772	1.26809163371854	NO
Lrrc39	Lrrc39	Lrrc39	109245	leucine rich repeat containing 39	chr3:116265890-116333902	Ob_PBS_Non	10hr_PBS_Non	OK	0.649091	0.823039	0.342539	0.411859	0.45795	0.858395	1.26798616120821	NO
Ctcfl	Ctcfl	Ctcfl	664799	CCCTC-binding factor (zinc finger protein)-like	chr2:172919109-172945026	Ob_PBS_Non	10hr_PBS_Non	OK	0.447798	0.567769	0.342457	0.821786	0.15115	0.61622	1.26791409337165	NO
Myadml2	Myadml2	Myadml2	68515	myeloid-associated differentiation marker-like 2	chr11:120507344-120509651	Ob_PBS_Non	10hr_PBS_Non	OK	3.30472	4.18909	0.34211	1.33771	0.02635	0.286604	1.26760916871926	NO
Rfxank	Rfxank	Rfxank	19727	regulatory factor X-associated ankyrin-containing protein	chr8:72654704-72663096	Ob_PBS_Non	10hr_PBS_Non	OK	5.42452	6.87578	0.342028	0.780718	0.15295	0.618766	1.26753712230961	NO
Gpr6	Gpr6	Gpr6	140741	G protein-coupled receptor 6	chr10:40790298-40791390	Ob_PBS_Non	10hr_PBS_Non	OK	2.8785	3.64859	0.342022	1.16466	0.1161	0.558625	1.26753185078188	NO
A330040F15Rik	A330040F15Rik	A330040F15Rik	74333	RIKEN cDNA A330040F15 gene	chr19:12648014-12671056	Ob_PBS_Non	10hr_PBS_Non	OK	4.67223	5.92116	0.341767	0.96865	0.0834	0.488441	1.26730783111768	NO
Itga9	Itga9	Itga9	104099	integrin alpha 9	chr9:118515826-118810121	Ob_PBS_Non	10hr_PBS_Non	OK	0.748225	0.948032	0.341463	1.00921	0.0562	0.412816	1.26704081627251	NO
Cdca3	Cdca3	Cdca3	14793	cell division cycle associated 3	chr6:124780193-124783719	Ob_PBS_Non	10hr_PBS_Non	OK	0.704703	0.892884	0.341458	0.770955	0.2071	0.686833	1.26703642505127	NO
Stk36	Stk36	Stk36	269209	serine/threonine kinase 36	chr1:74648028-74683467	Ob_PBS_Non	10hr_PBS_Non	OK	0.902797	1.14376	0.341308	1.13384	0.0459	0.380449	1.26690469549063	NO
Socs3	Socs3	Socs3	12702	suppressor of cytokine signaling 3	chr11:117827400-117830680	Ob_PBS_Non	10hr_PBS_Non	OK	0.789863	1.00064	0.341249	0.952586	0.1109	0.550293	1.26685288561639	NO
Egf	Egf	Egf	13645	epidermal growth factor	chr3:129380492-129458240	Ob_PBS_Non	10hr_PBS_Non	OK	0.519336	0.657624	0.340593	0.937949	0.09455	0.512844	1.26627697278957	NO
Zfp738	Zfp738	Zfp738	408068	zinc finger protein 738	chr13:67768377-67784449	Ob_PBS_Non	10hr_PBS_Non	OK	2.13167	2.69849	0.340166	1.31928	0.0152	0.21402	1.2659022433815	NO
Sall1	Sall1	Sall1	58198	sal-like 1 (Drosophila)	chr8:91551142-91568061	Ob_PBS_Non	10hr_PBS_Non	OK	4.29751	5.43974	0.340036	1.6155	0.00365	0.0967284	1.26578817916647	NO
Gjb1	Gjb1	Gjb1	14618	gap junction protein, beta 1	chrX:98572675-98580963	Ob_PBS_Non	10hr_PBS_Non	OK	10.1047	12.7896	0.33995	1.68765	0.01075	0.175987	1.26571272694972	NO
Sirt7	Sirt7	Sirt7	209011	sirtuin 7	chr11:120479685-120486316	Ob_PBS_Non	10hr_PBS_Non	OK	8.17172	10.3423	0.33984	1.58309	0.0111	0.180078	1.26561622485584	NO
Npas4	Npas4	Npas4	225872	neuronal PAS domain protein 4	chr19:4984354-4989971	Ob_PBS_Non	10hr_PBS_Non	OK	2.31912	2.93456	0.339565	1.27437	0.02665	0.288124	1.26537500180956	NO
Aox4	Aox4	Aox4	71872	aldehyde oxidase 4	chr1:58267240-58325440	Ob_PBS_Non	10hr_PBS_Non	OK	0.360577	0.455942	0.338544	0.839297	0.12435	0.57279	1.26447980858424	NO
9930012K11Rik	9930012K11Rik	9930012K11Rik	268759	RIKEN cDNA 9930012K11 gene	chr14:70554211-70559309	Ob_PBS_Non	10hr_PBS_Non	OK	1.7541	2.21736	0.338113	0.959966	0.0719	0.45821	1.26410210617096	NO
Tymp	Tymp	Tymp	72962	thymidine phosphorylase	chr15:89186152-89207468	Ob_PBS_Non	10hr_PBS_Non	OK	1.19269	1.50749	0.337928	0.240505	0.66875	0.928233	1.26394001793365	NO
Rtkn2	Rtkn2	Rtkn2	170799	rhotekin 2	chr10:67442345-67506612	Ob_PBS_Non	10hr_PBS_Non	OK	1.26448	1.59775	0.3375	1.11232	0.0449	0.377622	1.26356510426384	NO
Hectd2	Hectd2	Hectd2	226098	HECT domain containing 2	chr19:36629128-36763969	Ob_PBS_Non	10hr_PBS_Non	OK	1.93189	2.44006	0.336904	0.678871	0.20525	0.684642	1.26304321346459	NO
Brca1	Brca1	Brca1	12189	breast cancer 1	chr11:101350077-101413269	Ob_PBS_Non	10hr_PBS_Non	OK	0.362906	0.458299	0.336694	0.895067	0.09015	0.50287	1.26285937712771	NO
Nkd1	Nkd1	Nkd1	93960	naked cuticle 1 homolog (Drosophila)	chr8:91045242-91118786	Ob_PBS_Non	10hr_PBS_Non	OK	7.54473	9.52752	0.336632	1.62223	0.00225	0.0713161	1.26280510675402	NO
2510049J12Rik	2510049J12Rik	2510049J12Rik	70291	RIKEN cDNA 2510049J12 gene	chr6:115533564-115542594	Ob_PBS_Non	10hr_PBS_Non	OK	0.551573	0.696495	0.33656	0.796795	0.1567	0.623355	1.26274208602106	NO
Expi	Expi	Expi	14038	WAP four-disulfide core domain 18	chr11:83522505-83524862	Ob_PBS_Non	10hr_PBS_Non	OK	2.20689	2.78637	0.336374	0.997218	0.25305	0.730616	1.26257929701739	NO
Mycn	Mycn	Mycn	18109	v-myc myelocytomatosis viral related oncogene, neuroblastoma derived (avian)	chr12:12942898-12948642	Ob_PBS_Non	10hr_PBS_Non	OK	2.39289	3.01993	0.335762	1.24468	0.03615	0.337353	1.26204381679507	NO
Dock10	Dock10	Dock10	210293	dedicator of cytokinesis 10	chr1:80497647-80755128	Ob_PBS_Non	10hr_PBS_Non	OK	6.14141	7.74805	0.335265	1.69754	0.0015	0.0547843	1.26160912496343	NO
Mzf1	Mzf1	Mzf1	109889	myeloid zinc finger 1	chr7:13627651-13640113	Ob_PBS_Non	10hr_PBS_Non	OK	1.82418	2.30138	0.335252	1.22806	0.03545	0.334509	1.26159775676414	NO
Cdc7	Cdc7	Cdc7	12545	cell division cycle 7 (S. cerevisiae)	chr5:107393340-107413450	Ob_PBS_Non	10hr_PBS_Non	OK	3.97674	5.01646	0.335082	1.39272	0.01375	0.203353	1.26144910512472	NO
Mb	Mb	Mb	17189	myoglobin	chr15:76845916-76887538	Ob_PBS_Non	10hr_PBS_Non	OK	0.987867	1.24613	0.335067	0.599946	0.33405	0.791556	1.26143598964455	NO
Zfp692-ps	Zfp692-ps	Zfp692-ps	103836	zinc finger protein 692	chr11:58120570-58128115	Ob_PBS_Non	10hr_PBS_Non	OK	6.74676	8.50872	0.334748	1.34856	0.0135	0.201939	1.26115709938385	NO
Msx1	Msx1	Msx1	17701	msh homeobox 1	chr5:38211729-38215824	Ob_PBS_Non	10hr_PBS_Non	OK	0.451203	0.569032	0.334733	0.343922	0.51785	0.882744	1.2611439869397	NO
Abhd5	Abhd5	Abhd5	67469	abhydrolase domain containing 5	chr9:122260733-122290641	Ob_PBS_Non	10hr_PBS_Non	OK	7.32023	9.22896	0.334278	1.60853	0.00455	0.109673	1.26074630758198	NO
Gjd3	Gjd3	Gjd3	353155	gap junction protein, delta 3	chr11:98843493-98844330	Ob_PBS_Non	10hr_PBS_Non	OK	1.31738	1.66048	0.333922	0.994306	0.27155	0.742891	1.26043524370421	NO
Mcam	Mcam	Mcam	84004	melanoma cell adhesion molecule	chr9:43942740-43950809	Ob_PBS_Non	10hr_PBS_Non	OK	3.79724	4.78427	0.333344	1.36998	0.01635	0.221959	1.25993036524369	NO
2610018G03Rik	2610018G03Rik	2610018G03Rik	70415	RIKEN cDNA 2610018G03 gene	chrX:48194612-48245027	Ob_PBS_Non	10hr_PBS_Non	OK	2.62984	3.31269	0.333027	1.14148	0.05225	0.402198	1.25965355411016	NO
Elovl7	Elovl7	Elovl7	74559	ELOVL family member 7, elongation of long chain fatty acids (yeast)	chr13:109004597-109077301	Ob_PBS_Non	10hr_PBS_Non	OK	3.10191	3.90704	0.332916	1.46792	0.0075	0.143517	1.25955664092907	NO
Glt25d1	Glt25d1	Glt25d1	234407	glycosyltransferase 25 domain containing 1	chr8:74134922-74148810	Ob_PBS_Non	10hr_PBS_Non	OK	9.73512	12.2525	0.331807	1.73737	0.0033	0.090624	1.2585887914987	NO
Tia1	Tia1	Tia1	21841	cytotoxic granule-associated RNA binding protein 1	chr6:86354212-86383399	Ob_PBS_Non	10hr_PBS_Non	OK	10.9684	13.8043	0.331764	1.65654	0.00155	0.055901	1.25855127940502	NO
Fam82b	Fam82b	Fam82b	66302	regulator of microtubule dynamics 1	chr4:19502213-19534079	Ob_PBS_Non	10hr_PBS_Non	OK	4.81031	6.05264	0.331435	1.33639	0.02315	0.271277	1.25826430526971	NO
Dot1l	Dot1l	Dot1l	208266	DOT1-like, histone H3 methyltransferase (S. cerevisiae)	chr10:80217950-80257092	Ob_PBS_Non	10hr_PBS_Non	OK	5.69115	7.15996	0.331231	1.68344	0.0029	0.0841351	1.25808639672777	NO
Mir432	Mir432	Mir432	100316735	microRNA 432	chr12:110828378-110833613	Ob_PBS_Non	10hr_PBS_Non	OK	31.2675	39.334	0.331113	0.0452628	0.8949	0.98152	1.25798350032927	NO
Klhl17	Klhl17	Klhl17	231003	kelch-like 17	chr4:155603152-155608966	Ob_PBS_Non	10hr_PBS_Non	OK	9.55176	12.0157	0.331081	1.71352	0.0032	0.0890677	1.2579555976718	NO
Itgb8	Itgb8	Itgb8	320910	integrin beta 8	chr12:120401275-120476749	Ob_PBS_Non	10hr_PBS_Non	OK	1.73066	2.17559	0.330084	1.11777	0.0488	0.39078	1.25708656545578	NO
D3Ertd751e	D3Ertd751e	D3Ertd751e	73852	DNA segment, Chr 3, ERATO Doi 751, expressed	chr3:41546539-41562861	Ob_PBS_Non	10hr_PBS_Non	OK	7.62978	9.59051	0.329966	1.47045	0.0041	0.102965	1.2569837508315	NO
Cyp2j12-ps	Cyp2j12-ps	Cyp2j12-ps	242546	cytochrome P450, family 2, subfamily j, polypeptide 12	chr4:95766333-95807733	Ob_PBS_Non	10hr_PBS_Non	OK	3.4656	4.35578	0.329826	1.15531	0.0498	0.394577	1.25686177828574	NO
Drd2	Drd2	Drd2	13489	dopamine receptor D2	chr9:49148766-49215319	Ob_PBS_Non	10hr_PBS_Non	OK	11.6907	14.6914	0.329608	1.65074	0.01015	0.171029	1.25667187317085	NO
Lamb1	Lamb1	Lamb1	16777	laminin B1	chr12:31950158-32014504	Ob_PBS_Non	10hr_PBS_Non	OK	1.9309	2.42634	0.329505	1.32609	0.01615	0.220283	1.2565821573412	NO
Pxdn	Pxdn	Pxdn	69675	peroxidasin homolog (Drosophila)	chr12:30622900-30702523	Ob_PBS_Non	10hr_PBS_Non	OK	3.43474	4.31528	0.329252	1.54676	0.0048	0.113792	1.25636181457809	NO
Six3os1	Six3os1	Six3os1	100043902	Six3 opposite strand transcript 1	chr17:86006697-86018751	Ob_PBS_Non	10hr_PBS_Non	OK	3.19156	4.00946	0.329145	0.894495	0.0938	0.511632	1.25626863776295	NO
AA881470	AA881470	AA881470	231841	BRCA1-associated ATM activator 1	chr5:141180976-141195288	Ob_PBS_Non	10hr_PBS_Non	OK	5.72196	7.18805	0.329091	1.45343	0.00725	0.141174	1.25622161657348	NO
Ttc7	Ttc7	Ttc7	225049	tetratricopeptide repeat domain 7	chr17:87682225-87781110	Ob_PBS_Non	10hr_PBS_Non	OK	1.94617	2.44452	0.328917	1.29326	0.02205	0.263101	1.25607011582366	NO
Trim36	Trim36	Trim36	28105	tripartite motif-containing 36	chr18:46324953-46372261	Ob_PBS_Non	10hr_PBS_Non	OK	3.42824	4.30605	0.328898	1.44356	0.0089	0.159292	1.25605357374486	NO
Pcdha11	Pcdha11	Pcdha11	12942	protocadherin alpha 11	chr18:37089938-38001526	Ob_PBS_Non	10hr_PBS_Non	OK	0.673566	0.845846	0.328576	0.170292	0.75695	0.948415	1.25577326217004	NO
Gpr52	Gpr52	Gpr52	620246	G protein-coupled receptor 52	chr1:162149304-162723069	Ob_PBS_Non	10hr_PBS_Non	OK	4.9543	6.22114	0.328499	0.29402	0.60985	0.913413	1.25570624041001	NO
Med12l	Med12l	Med12l	329650	mediator of RNA polymerase II transcription, subunit 12 homolog (yeast)-like	chr3:58810899-59148178	Ob_PBS_Non	10hr_PBS_Non	OK	4.0907	5.13649	0.328436	1.04385	0.05515	0.40971	1.25565140708513	NO
Neurl1b	Neurl1b	Neurl1b	240055	neuralized homolog 1b (Drosophila)	chr17:26551909-26583287	Ob_PBS_Non	10hr_PBS_Non	OK	2.81786	3.53803	0.328346	1.51525	0.0084	0.153202	1.25557307791743	NO
Tpx2	Tpx2	Tpx2	72119	TPX2, microtubule-associated protein homolog (Xenopus laevis)	chr2:152673699-152721057	Ob_PBS_Non	10hr_PBS_Non	OK	0.594199	0.745773	0.327789	0.839509	0.1037	0.532944	1.2550884160883	NO
Wdfy2	Wdfy2	Wdfy2	268752	WD repeat and FYVE domain containing 2	chr14:63456526-63575723	Ob_PBS_Non	10hr_PBS_Non	OK	3.60583	4.52526	0.327667	1.2596	0.03605	0.336857	1.25498228533415	NO
Agbl5	Agbl5	Agbl5	231093	ATP/GTP binding protein-like 5	chr5:31191224-31210161	Ob_PBS_Non	10hr_PBS_Non	OK	5.17905	6.49948	0.327637	0.946414	0.10335	0.53261	1.2549561889825	NO
Acss1	Acss1	Acss1	68738	acyl-CoA synthetase short-chain family member 1	chr2:150443846-150493976	Ob_PBS_Non	10hr_PBS_Non	OK	6.714	8.42439	0.327399	1.58589	0.0045	0.108832	1.25474917715434	NO
1110034A24Rik	1110034A24Rik	1110034A24Rik	109065	dynein, axonemal assembly factor 2	chr12:70290824-70300855	Ob_PBS_Non	10hr_PBS_Non	OK	3.00279	3.76735	0.327249	0.734381	0.23555	0.716761	1.25461872505798	NO
Slc17a8	Slc17a8	Slc17a8	216227	solute carrier family 17 (sodium-dependent inorganic phosphate cotransporter), member 8	chr10:89036764-89083994	Ob_PBS_Non	10hr_PBS_Non	OK	0.774683	0.971897	0.327198	0.962402	0.0841	0.490158	1.25457437443486	NO
Cd33	Cd33	Cd33	12489	CD33 antigen	chr7:50782825-50788541	Ob_PBS_Non	10hr_PBS_Non	OK	1.02644	1.28748	0.326905	0.859332	0.10535	0.536632	1.25431960613216	NO
Nol3	Nol3	Nol3	78688	nucleolar protein 3 (apoptosis repressor with CARD domain)	chr8:107800346-107813428	Ob_PBS_Non	10hr_PBS_Non	OK	10.9744	13.7596	0.326294	0.93162	0.10255	0.531748	1.25378849803748	NO
Dock2	Dock2	Dock2	94176	dedicator of cyto-kinesis 2	chr11:34126863-34597325	Ob_PBS_Non	10hr_PBS_Non	OK	0.326886	0.40984	0.326273	0.427167	0.43625	0.850806	1.25377024791109	NO
Micalcl	Micalcl	Micalcl	100504195	MICAL C-terminal like	chr7:119517858-119556618	Ob_PBS_Non	10hr_PBS_Non	OK	0.570124	0.714791	0.326246	0.775798	0.16665	0.635412	1.25374678385322	NO
Bcs1l	Bcs1l	Bcs1l	66821	BCS1-like (yeast)	chr1:74634934-74639017	Ob_PBS_Non	10hr_PBS_Non	OK	9.43162	11.8219	0.325889	1.5461	0.0091	0.161069	1.25343657815129	NO
Dpp4	Dpp4	Dpp4	13482	dipeptidylpeptidase 4	chr2:62168129-62250288	Ob_PBS_Non	10hr_PBS_Non	OK	0.53478	0.670144	0.325524	0.860872	0.10275	0.531748	1.2531195004121	NO
Adra2b	Adra2b	Adra2b	11552	adrenergic receptor, alpha 2b	chr2:127189021-127192957	Ob_PBS_Non	10hr_PBS_Non	OK	1.17166	1.46783	0.325133	1.08076	0.06435	0.440951	1.25277992529689	NO
Tnfaip8l1	Tnfaip8l1	Tnfaip8l1	66443	tumor necrosis factor, alpha-induced protein 8-like 1	chr17:56301913-56313378	Ob_PBS_Non	10hr_PBS_Non	OK	1.39869	1.75204	0.32496	0.99258	0.086	0.496098	1.25262970787265	NO
Pcdhb16	Pcdhb16	Pcdhb16	93887	protocadherin beta 16	chr18:37089938-38001526	Ob_PBS_Non	10hr_PBS_Non	OK	0.646304	0.809569	0.324942	0.165172	0.7621	0.949977	1.25261407934864	NO
Slc11a1	Slc11a1	Slc11a1	18173	solute carrier family 11 (proton-coupled divalent metal ion transporters), member 1	chr1:74421776-74432625	Ob_PBS_Non	10hr_PBS_Non	OK	0.661192	0.827659	0.323967	0.824519	0.18125	0.65769	1.25176782556833	NO
Atp11b	Atp11b	Atp11b	76295	ATPase, class VI, type 11B	chr3:35653059-35755198	Ob_PBS_Non	10hr_PBS_Non	OK	11.3359	14.1887	0.323847	1.71442	0.00185	0.063234	1.25166371077773	NO
Col4a1	Col4a1	Col4a1	12826	collagen, type IV, alpha 1	chr8:11198422-11312826	Ob_PBS_Non	10hr_PBS_Non	OK	1.68042	2.1033	0.323828	1.29539	0.01855	0.237275	1.25164722673	NO
Spdya	Spdya	Spdya	70891	speedy homolog A (Xenopus laevis)	chr17:71901400-71948101	Ob_PBS_Non	10hr_PBS_Non	OK	1.12458	1.40729	0.323529	0.504986	0.3837	0.825413	1.251387848461	NO
AU021034	AU021034	AU021034	219170	family with sequence similarity 216, member B	chr14:78480830-78488814	Ob_PBS_Non	10hr_PBS_Non	OK	1.02078	1.27735	0.323492	0.898282	0.12325	0.570646	1.25135575522206	NO
Jag1	Jag1	Jag1	16449	jagged 1	chr2:136907193-136942067	Ob_PBS_Non	10hr_PBS_Non	OK	0.481386	0.602321	0.323336	0.897513	0.10955	0.54756	1.25122045223809	NO
3110052M02Rik	3110052M02Rik	3110052M02Rik	73229	RIKEN cDNA 3110052M02 gene	chr17:21787577-21801933	Ob_PBS_Non	10hr_PBS_Non	OK	5.49251	6.87151	0.323161	1.51052	0.00505	0.115716	1.25106868745534	NO
Cdh23	Cdh23	Cdh23	22295	cadherin 23 (otocadherin)	chr10:59766021-60159238	Ob_PBS_Non	10hr_PBS_Non	OK	0.338374	0.423317	0.323119	0.617963	0.2747	0.743718	1.25103226664668	NO
Stard8	Stard8	Stard8	236920	START domain containing 8	chrX:96237919-96270067	Ob_PBS_Non	10hr_PBS_Non	OK	0.780628	0.976399	0.322837	1.00104	0.0729	0.460619	1.25078775438883	NO
Sepsecs	Sepsecs	Sepsecs	211006	Sep (O-phosphoserine) tRNA:Sec (selenocysteine) tRNA synthase	chr5:53034645-53060940	Ob_PBS_Non	10hr_PBS_Non	OK	3.11825	3.8992	0.32244	1.17989	0.05075	0.39733	1.25044361067948	NO
Ttpa	Ttpa	Ttpa	50500	tocopherol (alpha) transfer protein	chr4:19935574-19957932	Ob_PBS_Non	10hr_PBS_Non	OK	1.26337	1.57957	0.322258	0.997388	0.0745	0.465706	1.25028587368287	NO
Cacna2d4	Cacna2d4	Cacna2d4	319734	calcium channel, voltage-dependent, alpha 2/delta subunit 4	chr6:119186543-119302425	Ob_PBS_Non	10hr_PBS_Non	OK	1.62729	2.03428	0.322052	0.538624	0.3377	0.793129	1.25010736020957	NO
Cpsf4	Cpsf4	Cpsf4	54188	cleavage and polyadenylation specific factor 4	chr5:145928092-145942909	Ob_PBS_Non	10hr_PBS_Non	OK	9.57574	11.9707	0.322046	1.52293	0.01385	0.203993	1.25010216117003	NO
Ano5	Ano5	Ano5	233246	anoctamin 5	chr7:58766398-58854079	Ob_PBS_Non	10hr_PBS_Non	OK	0.883754	1.10465	0.321879	1.13326	0.03435	0.329531	1.24995746324532	NO
Ccdc78	Ccdc78	Ccdc78	381077	coiled-coil domain containing 78	chr17:25923524-25929229	Ob_PBS_Non	10hr_PBS_Non	OK	0.527424	0.659204	0.321761	0.241341	0.68	0.92976	1.24985523169622	NO
Zfp804b	Zfp804b	Zfp804b	207618	zinc finger protein 804B	chr5:6769029-7344378	Ob_PBS_Non	10hr_PBS_Non	OK	0.429652	0.537001	0.321756	0.737929	0.1497	0.614428	1.24985090003557	NO
Gnal	Gnal	Gnal	14680	guanine nucleotide binding protein, alpha stimulating, olfactory type	chr18:67247989-67405484	Ob_PBS_Non	10hr_PBS_Non	OK	58.1768	72.7089	0.321689	1.5961	0.00315	0.0887055	1.24979285723132	NO
E2f1	E2f1	E2f1	13555	E2F transcription factor 1	chr2:154385374-154395588	Ob_PBS_Non	10hr_PBS_Non	OK	4.02091	5.02498	0.321596	1.32004	0.0252	0.281543	1.24971229482122	NO
Abcd1	Abcd1	Abcd1	11666	ATP-binding cassette, sub-family D (ALD), member 1	chrX:70961935-70983626	Ob_PBS_Non	10hr_PBS_Non	OK	3.53216	4.41413	0.321577	1.362	0.0193	0.242761	1.24969583647308	NO
Hps1	Hps1	Hps1	192236	Hermansky-Pudlak syndrome 1 homolog (human)	chr19:42829685-42854466	Ob_PBS_Non	10hr_PBS_Non	OK	2.97653	3.71948	0.32147	1.25925	0.03065	0.311039	1.24960315403352	NO
Mfsd8	Mfsd8	Mfsd8	72175	major facilitator superfamily domain containing 8	chr3:40622093-40650776	Ob_PBS_Non	10hr_PBS_Non	OK	2.14983	2.68581	0.321137	1.14933	0.0413	0.363268	1.24931475640377	NO
Gucy1a3	Gucy1a3	Gucy1a3	60596	guanylate cyclase 1, soluble, alpha 3	chr3:81896348-81949799	Ob_PBS_Non	10hr_PBS_Non	OK	15.2801	19.0871	0.320938	1.71837	0.00165	0.0583378	1.24914244244701	NO
Epha3	Epha3	Epha3	13837	Eph receptor A3	chr16:63545043-63863983	Ob_PBS_Non	10hr_PBS_Non	OK	0.490909	0.612826	0.32002	0.824479	0.1365	0.59526	1.24834785455757	NO
Guf1	Guf1	Guf1	231279	GUF1 GTPase homolog (S. cerevisiae)	chr5:69948180-69964869	Ob_PBS_Non	10hr_PBS_Non	OK	5.56986	6.95187	0.319759	1.50136	0.00685	0.137286	1.2481220346092	NO
Otof	Otof	Otof	83762	otoferlin	chr5:30669350-30764305	Ob_PBS_Non	10hr_PBS_Non	OK	2.28248	2.84855	0.319624	1.36279	0.0125	0.19404	1.24800524721712	NO
Rab37	Rab37	Rab37	58222	RAB37, member of RAS oncogene family	chr11:114952744-115023554	Ob_PBS_Non	10hr_PBS_Non	OK	30.2973	37.8095	0.319559	1.62908	0.00195	0.0649549	1.24794902014807	NO
Nfkbid	Nfkbid	Nfkbid	243910	nuclear factor of kappa light polypeptide gene enhancer in B cells inhibitor, delta	chr7:31208322-31213765	Ob_PBS_Non	10hr_PBS_Non	OK	0.681459	0.850338	0.319409	0.774199	0.19735	0.675397	1.2478192750414	NO
Szt2	Szt2	Szt2	230676	seizure threshold 2	chr4:118035349-118081868	Ob_PBS_Non	10hr_PBS_Non	OK	3.31209	4.13275	0.319359	1.63945	0.00385	0.0991082	1.24777602967017	NO
Napepld	Napepld	Napepld	242864	N-acyl phosphatidylethanolamine phospholipase D	chr5:21168720-21207163	Ob_PBS_Non	10hr_PBS_Non	OK	10.0443	12.5306	0.319071	1.63767	0.00365	0.0967284	1.24752696550905	NO
Lrp1b	Lrp1b	Lrp1b	94217	low density lipoprotein-related protein 1B (deleted in tumors)	chr2:40452292-42509118	Ob_PBS_Non	10hr_PBS_Non	OK	1.99897	2.49325	0.318773	1.50085	0.0049	0.114095	1.24726930562076	NO
Gimap6	Gimap6	Gimap6	231931	GTPase, IMAP family member 6	chr6:48651581-48658243	Ob_PBS_Non	10hr_PBS_Non	OK	1.14991	1.43419	0.318719	0.846975	0.15515	0.621968	1.24722262126952	NO
B230319C09Rik	B230319C09Rik	B230319C09Rik	320775	RIKEN cDNA B230319C09 gene	chr6:83391748-83398316	Ob_PBS_Non	10hr_PBS_Non	OK	0.461965	0.576166	0.318701	0.636521	0.28085	0.748546	1.24720706020742	NO
4930447C04Rik	4930447C04Rik	4930447C04Rik	75801	RIKEN cDNA 4930447C04 gene	chr12:73982095-74018752	Ob_PBS_Non	10hr_PBS_Non	OK	5.26527	6.56614	0.318538	1.26164	0.02255	0.266854	1.24706615498416	NO
4921515J06Rik	4921515J06Rik	4921515J06Rik	66715	HEN1 methyltransferase homolog 1 (Arabidopsis)	chr3:108743001-108763694	Ob_PBS_Non	10hr_PBS_Non	OK	0.495148	0.617431	0.318419	0.613155	0.24325	0.721131	1.24696329558005	NO
Pdlim1	Pdlim1	Pdlim1	54132	PDZ and LIM domain 1 (elfin)	chr19:40296728-40346106	Ob_PBS_Non	10hr_PBS_Non	OK	3.49823	4.36208	0.31839	1.15401	0.065	0.442848	1.24693823028829	NO
Spag8	Spag8	Spag8	433700	sperm associated antigen 8	chr4:43664600-43666424	Ob_PBS_Non	10hr_PBS_Non	OK	1.13344	1.41329	0.318358	0.818763	0.20365	0.683358	1.24691057262002	NO
A230072C01Rik	A230072C01Rik	A230072C01Rik	320742	RIKEN cDNA A230072C01 gene	chrX:20528790-20564475	Ob_PBS_Non	10hr_PBS_Non	OK	8.46582	10.5513	0.317695	1.19715	0.0241	0.277884	1.24633767830958	NO
LOC100042049	LOC100042049	LOC100042049	100042049	ribosomal protein L22 like 1 pseudogene	chr5:21992306-22056149	Ob_PBS_Non	10hr_PBS_Non	OK	0.787089	0.980641	0.317198	0.159478	0.76825	0.951469	1.24590839621888	NO
Ly86	Ly86	Ly86	17084	lymphocyte antigen 86	chr13:37437213-37510905	Ob_PBS_Non	10hr_PBS_Non	OK	2.86922	3.57475	0.317186	1.0256	0.11745	0.560008	1.24589803308727	NO
Rgs9	Rgs9	Rgs9	19739	regulator of G-protein signaling 9	chr11:109086668-109159495	Ob_PBS_Non	10hr_PBS_Non	OK	20.4558	25.4834	0.317048	1.35929	0.01265	0.195106	1.24577886326909	NO
Prkch	Prkch	Prkch	18755	protein kinase C, eta	chr12:74686027-74879171	Ob_PBS_Non	10hr_PBS_Non	OK	8.96036	11.1605	0.316773	1.60325	0.0052	0.117285	1.24554142117054	NO
Tyr	Tyr	Tyr	22173	tyrosinase	chr7:94575914-94641921	Ob_PBS_Non	10hr_PBS_Non	OK	0.801565	0.998363	0.316745	0.894662	0.11545	0.558407	1.24551724778644	NO
Kctd11	Kctd11	Kctd11	216858	potassium channel tetramerisation domain containing 11	chr11:69691765-69694487	Ob_PBS_Non	10hr_PBS_Non	OK	0.951158	1.18467	0.316731	0.908166	0.1165	0.558625	1.24550516127032	NO
Mlh1	Mlh1	Mlh1	17350	mutL homolog 1 (E. coli)	chr9:111130731-111174112	Ob_PBS_Non	10hr_PBS_Non	OK	2.10559	2.62229	0.316599	1.09106	0.05735	0.417012	1.24539120845588	NO
Fancg	Fancg	Fancg	60534	Fanconi anemia, complementation group G	chr4:43015208-43023173	Ob_PBS_Non	10hr_PBS_Non	OK	3.1912	3.97412	0.316538	1.14774	0.03295	0.321894	1.2453385519654	NO
Catsper2	Catsper2	Catsper2	212670	cation channel, sperm associated 2	chr2:121220090-121239528	Ob_PBS_Non	10hr_PBS_Non	OK	1.17557	1.46382	0.316382	0.935784	0.11695	0.55985	1.24520389959222	NO
Pllp	Pllp	Pllp	67801	plasma membrane proteolipid	chr8:97198794-97220142	Ob_PBS_Non	10hr_PBS_Non	OK	34.1984	42.584	0.316382	1.90824	0.0023	0.0725811	1.24520389959222	NO
Aars2	Aars2	Aars2	224805	alanyl-tRNA synthetase 2, mitochondrial (putative)	chr17:45643789-45657792	Ob_PBS_Non	10hr_PBS_Non	OK	6.01071	7.48413	0.316301	1.5058	0.00895	0.159988	1.24513398967943	NO
Rgs22	Rgs22	Rgs22	626596	regulator of G-protein signalling 22	chr15:35939231-36070155	Ob_PBS_Non	10hr_PBS_Non	OK	0.358311	0.445677	0.314783	0.726612	0.18755	0.662131	1.24382455192215	NO
Heatr5a	Heatr5a	Heatr5a	320487	HEAT repeat containing 5A	chr12:52976859-53072308	Ob_PBS_Non	10hr_PBS_Non	OK	1.94943	2.42465	0.314728	1.35632	0.01495	0.213	1.24377713438454	NO
Birc5	Birc5	Birc5	11799	baculoviral IAP repeat-containing 5	chr11:117710550-117717057	Ob_PBS_Non	10hr_PBS_Non	OK	1.04833	1.30388	0.314718	0.436438	0.4112	0.838941	1.24376851320828	NO
Bmf	Bmf	Bmf	171543	BCL2 modifying factor	chr2:118354492-118375414	Ob_PBS_Non	10hr_PBS_Non	OK	0.94736	1.17821	0.314613	0.999882	0.0776	0.473668	1.2436779944653	NO
1700109H08Rik	1700109H08Rik	1700109H08Rik	77036	RIKEN cDNA 1700109H08 gene	chr5:3571715-3637101	Ob_PBS_Non	10hr_PBS_Non	OK	0.693081	0.861896	0.31449	0.21059	0.77975	0.955514	1.24357196660205	NO
Efhd1	Efhd1	Efhd1	98363	EF hand domain containing 1	chr1:89160938-89207366	Ob_PBS_Non	10hr_PBS_Non	OK	29.0671	36.1383	0.314142	1.84503	0.00235	0.0731959	1.24327203429356	NO
Frmd4b	Frmd4b	Frmd4b	232288	FERM domain containing 4B	chr6:97236860-97567651	Ob_PBS_Non	10hr_PBS_Non	OK	3.04241	3.78236	0.314072	1.35952	0.01415	0.206719	1.24321171182164	NO
Fras1	Fras1	Fras1	231470	Fraser syndrome 1 homolog (human)	chr5:96802973-97213747	Ob_PBS_Non	10hr_PBS_Non	OK	1.81877	2.26075	0.313837	1.51067	0.00575	0.125558	1.24300922207099	NO
Rsad1	Rsad1	Rsad1	237926	radical S-adenosyl methionine domain containing 1	chr11:94401111-94410521	Ob_PBS_Non	10hr_PBS_Non	OK	5.44311	6.76515	0.313689	1.50357	0.007	0.13913	1.24288171353741	NO
Dcdc2c	Dcdc2c	Dcdc2c	68511	doublecortin domain containing 2C	chr12:29122659-29233202	Ob_PBS_Non	10hr_PBS_Non	OK	2.82369	3.50822	0.313156	1.02821	0.08785	0.500435	1.24242261887202	NO
Lin7b	Lin7b	Lin7b	22342	lin-7 homolog B (C. elegans)	chr7:52622602-52625934	Ob_PBS_Non	10hr_PBS_Non	OK	57.4985	71.4338	0.313084	1.48003	0.00635	0.132815	1.24236061533428	NO
Plp1	Plp1	Plp1	18823	proteolipid protein (myelin) 1	chrX:133357374-133372281	Ob_PBS_Non	10hr_PBS_Non	OK	576.53	716.189	0.312943	1.8477	0.0014	0.0524635	1.24223920070269	NO
Lix1	Lix1	Lix1	66643	limb expression 1 homolog (chicken)	chr17:17539649-17596351	Ob_PBS_Non	10hr_PBS_Non	OK	8.5475	10.6157	0.312619	1.52228	0.00685	0.137286	1.2419602503369	NO
Ddr1	Ddr1	Ddr1	12305	discoidin domain receptor family, member 1	chr17:35818511-35841084	Ob_PBS_Non	10hr_PBS_Non	OK	16.563	20.5688	0.312489	1.6758	0.0028	0.0823967	1.24184834341693	NO
Jmjd5	Jmjd5	Jmjd5	77035	lysine (K)-specific demethylase 8	chr7:132588189-132605773	Ob_PBS_Non	10hr_PBS_Non	OK	1.8825	2.33678	0.311868	1.04207	0.0794	0.478963	1.24131391178274	NO
1190007I07Rik	1190007I07Rik	1190007I07Rik	544717	RIKEN cDNA 1190007I07 gene	chr10:82082595-82085973	Ob_PBS_Non	10hr_PBS_Non	OK	10.4904	13.0217	0.31185	0.997572	0.0676	0.444794	1.24129842444107	NO
Adamts3	Adamts3	Adamts3	330119	a disintegrin-like and metallopeptidase (reprolysin type) with thrombospondin type 1 motif, 3	chr5:90102865-90312359	Ob_PBS_Non	10hr_PBS_Non	OK	1.70534	2.11662	0.311701	1.23802	0.0207	0.253293	1.24117023108806	NO
C2cd4b	C2cd4b	C2cd4b	75697	C2 calcium-dependent domain containing 4B	chr9:67607243-67608740	Ob_PBS_Non	10hr_PBS_Non	OK	2.05487	2.55009	0.311497	1.14412	0.1499	0.614547	1.24099473951194	NO
Slc6a9	Slc6a9	Slc6a9	14664	solute carrier family 6 (neurotransmitter transporter, glycine), member 9	chr4:117507862-117545075	Ob_PBS_Non	10hr_PBS_Non	OK	13.5386	16.7998	0.31136	1.71398	0.0037	0.0969818	1.24087689880252	NO
Ppcdc	Ppcdc	Ppcdc	66812	phosphopantothenoylcysteine decarboxylase	chr9:57260470-57287921	Ob_PBS_Non	10hr_PBS_Non	OK	5.12858	6.36295	0.311137	1.36267	0.01615	0.220283	1.24068510902333	NO
Mdm4	Mdm4	Mdm4	17248	transformed mouse 3T3 cell double minute 4	chr1:134886421-134921925	Ob_PBS_Non	10hr_PBS_Non	OK	9.77024	12.1211	0.311057	1.57928	0.00435	0.106276	1.24061631273997	NO
Casq2	Casq2	Casq2	12373	calsequestrin 2	chr3:101890432-101950435	Ob_PBS_Non	10hr_PBS_Non	OK	0.909907	1.12862	0.310765	0.857816	0.13655	0.59526	1.24036523867719	NO
6530402F18Rik	6530402F18Rik	6530402F18Rik	76220	RIKEN cDNA 6530402F18 gene	chr2:29050340-29108513	Ob_PBS_Non	10hr_PBS_Non	OK	1.17064	1.45193	0.310669	0.804433	0.13185	0.587588	1.24028270487907	NO
Sntn	Sntn	Sntn	218739	sentan, cilia apical structure protein	chr14:14503389-14515662	Ob_PBS_Non	10hr_PBS_Non	OK	0.473214	0.586908	0.310642	0.569947	0.35105	0.803743	1.24025949323785	NO
Inpp5d	Inpp5d	Inpp5d	16331	inositol polyphosphate-5-phosphatase D	chr1:89516886-89617083	Ob_PBS_Non	10hr_PBS_Non	OK	1.33871	1.66003	0.310369	1.04614	0.05125	0.398642	1.24002482215461	NO
Mog	Mog	Mog	17441	myelin oligodendrocyte glycoprotein	chr17:37147684-37160343	Ob_PBS_Non	10hr_PBS_Non	OK	52.4945	65.092	0.310314	1.87248	0.00165	0.0583378	1.23997754947169	NO
Fam48a	Fam48a	Fam48a	56790	suppressor of Ty 20	chr3:54497026-54520759	Ob_PBS_Non	10hr_PBS_Non	OK	9.23252	11.4391	0.309177	1.45596	0.01225	0.192233	1.23900069780125	NO
4930519F09Rik	4930519F09Rik	4930519F09Rik	114676	pyruvate dehydrogenase E1 alpha 1 pseudogene	chr10:28641768-28643313	Ob_PBS_Non	10hr_PBS_Non	OK	3.57962	4.43498	0.309124	1.11962	0.06625	0.444046	1.23895518171577	NO
Hhex	Hhex	Hhex	15242	hematopoietically expressed homeobox	chr19:37509330-37515221	Ob_PBS_Non	10hr_PBS_Non	OK	0.788025	0.976315	0.309105	0.759679	0.2148	0.696024	1.23893886503569	NO
Gm16378	Gm16378	Gm16378	100043225	eukaryotic translation initiation factor 1 pseudogene	chr8:125365477-125366173	Ob_PBS_Non	10hr_PBS_Non	OK	1.9514	2.41766	0.309099	0.876753	0.25835	0.732456	1.23893371244451	NO
Reck	Reck	Reck	53614	reversion-inducing-cysteine-rich protein with kazal motifs	chr4:43888401-43957678	Ob_PBS_Non	10hr_PBS_Non	OK	1.7752	2.19934	0.309087	1.14515	0.0374	0.34345	1.23892340732646	NO
Lcat	Lcat	Lcat	16816	lecithin cholesterol acyltransferase	chr8:108463450-108467302	Ob_PBS_Non	10hr_PBS_Non	OK	3.91679	4.8524	0.309026	1.14847	0.07535	0.467768	1.23887102430162	NO
Nbeal2	Nbeal2	Nbeal2	235627	neurobeachin-like 2	chr9:110527292-110556665	Ob_PBS_Non	10hr_PBS_Non	OK	1.51078	1.87156	0.308945	1.33429	0.01935	0.242761	1.23880146993764	NO
Fbxo32	Fbxo32	Fbxo32	67731	F-box protein 32	chr15:58011633-58046433	Ob_PBS_Non	10hr_PBS_Non	OK	4.10681	5.08644	0.308637	1.26833	0.027	0.289732	1.23853702726867	NO
Twist1	Twist1	Twist1	22160	twist basic helix-loop-helix transcription factor 1	chr12:34642535-34644696	Ob_PBS_Non	10hr_PBS_Non	OK	0.791907	0.980781	0.3086	0.784211	0.23825	0.718144	1.23850526360339	NO
Ccdc88c	Ccdc88c	Ccdc88c	68339	coiled-coil domain containing 88C	chr12:102150909-102267193	Ob_PBS_Non	10hr_PBS_Non	OK	2.32919	2.88462	0.308551	1.27498	0.01805	0.234422	1.23846319946259	NO
Ppard	Ppard	Ppard	19015	peroxisome proliferator activator receptor delta	chr17:28369698-28438414	Ob_PBS_Non	10hr_PBS_Non	OK	10.5933	13.1175	0.308333	1.6467	0.0058	0.126076	1.23827607427488	NO
Bmp1	Bmp1	Bmp1	12153	bone morphogenetic protein 1	chr14:70874361-70920067	Ob_PBS_Non	10hr_PBS_Non	OK	3.20729	3.97139	0.308287	1.25132	0.0216	0.261197	1.23823659275611	NO
Coro6	Coro6	Coro6	216961	coronin 6	chr11:77277414-77283003	Ob_PBS_Non	10hr_PBS_Non	OK	10.4206	12.8969	0.307584	1.23304	0.02295	0.269372	1.23763336875549	NO
Btbd16	Btbd16	Btbd16	330660	BTB (POZ) domain containing 16	chr7:137917582-137969413	Ob_PBS_Non	10hr_PBS_Non	OK	0.813455	1.00664	0.307421	0.883964	0.12115	0.566943	1.23749354513542	NO
Zfp459	Zfp459	Zfp459	328274	zinc finger protein 459	chr13:67506657-67522354	Ob_PBS_Non	10hr_PBS_Non	OK	0.553604	0.685055	0.307365	0.77925	0.15985	0.626257	1.23744551121862	NO
Pln	Pln	Pln	18821	phospholamban	chr10:53057491-53065805	Ob_PBS_Non	10hr_PBS_Non	OK	0.752525	0.931059	0.307133	0.71565	0.17	0.639869	1.23724653342468	NO
Acot6	Acot6	Acot6	217700	acyl-CoA thioesterase 6	chr12:85441603-85450733	Ob_PBS_Non	10hr_PBS_Non	OK	2.28427	2.82588	0.306968	1.06102	0.09285	0.510161	1.23710503851503	NO
Ppp1r3a	Ppp1r3a	Ppp1r3a	140491	protein phosphatase 1, regulatory (inhibitor) subunit 3A	chr6:14663821-14705274	Ob_PBS_Non	10hr_PBS_Non	OK	0.352109	0.435555	0.306832	0.812007	0.13565	0.593856	1.23698842457334	NO
Tubgcp4	Tubgcp4	Tubgcp4	51885	tubulin, gamma complex associated protein 4	chr2:120996941-121097122	Ob_PBS_Non	10hr_PBS_Non	OK	8.14438	10.0735	0.306689	0.573277	0.31465	0.780149	1.23686582029916	NO
Cmtm7	Cmtm7	Cmtm7	102545	CKLF-like MARVEL transmembrane domain containing 7	chr9:114665953-114690947	Ob_PBS_Non	10hr_PBS_Non	OK	2.75785	3.41059	0.306477	1.03983	0.15285	0.618766	1.23668407968073	NO
Ier2	Ier2	Ier2	15936	immediate early response 2	chr8:87185229-87186751	Ob_PBS_Non	10hr_PBS_Non	OK	4.68567	5.79455	0.306441	1.24662	0.0563	0.412816	1.23665322071876	NO
Dnase1l1	Dnase1l1	Dnase1l1	69537	deoxyribonuclease 1-like 1	chrX:71518555-71527672	Ob_PBS_Non	10hr_PBS_Non	OK	0.639261	0.790332	0.306053	0.592431	0.2556	0.731057	1.23632067855291	NO
Lpcat3	Lpcat3	Lpcat3	14792	lysophosphatidylcholine acyltransferase 3	chr6:124613121-124662196	Ob_PBS_Non	10hr_PBS_Non	OK	3.02121	3.73492	0.305951	0.580863	0.32935	0.790084	1.23623327251914	NO
Exoc4	Exoc4	Exoc4	20336	exocyst complex component 4	chr6:33199149-33922930	Ob_PBS_Non	10hr_PBS_Non	OK	10.7809	13.3265	0.305826	1.57332	0.005	0.114936	1.23612616570834	NO
Gm10684	Gm10684	Gm10684	100038468	predicted gene 10684	chr9:44887265-44943689	Ob_PBS_Non	10hr_PBS_Non	OK	0.365929	0.452329	0.30581	0.102011	0.87375	0.979752	1.23611245670649	NO
BC024139	BC024139	BC024139	271278	cDNA sequence BC024139	chr15:75931917-75956986	Ob_PBS_Non	10hr_PBS_Non	OK	0.972462	1.20204	0.305774	0.774126	0.1491	0.613395	1.23608161200822	NO
Tmem194b	Tmem194b	Tmem194b	227094	transmembrane protein 194B	chr1:52687548-52708763	Ob_PBS_Non	10hr_PBS_Non	OK	1.79071	2.21336	0.3057	1.00897	0.05955	0.421654	1.2360182114344	NO
Gm16532	Gm16532	Gm16532	100042450	predicted gene, 16532	chr7:6367885-6383797	Ob_PBS_Non	10hr_PBS_Non	OK	21.1718	26.1603	0.305236	1.68977	0.00465	0.111709	1.23562074681636	NO
Jph1	Jph1	Jph1	57339	junctophilin 1	chr1:16987544-17087879	Ob_PBS_Non	10hr_PBS_Non	OK	2.09031	2.5827	0.305166	1.0349	0.08605	0.496098	1.23556079557821	NO
Scube3	Scube3	Scube3	268935	signal peptide, CUB domain, EGF-like 3	chr17:28279470-28308290	Ob_PBS_Non	10hr_PBS_Non	OK	0.941562	1.16333	0.305133	0.888968	0.12775	0.580864	1.23553253386054	NO
Thpo	Thpo	Thpo	21832	thrombopoietin	chr16:20724526-20742457	Ob_PBS_Non	10hr_PBS_Non	OK	1.46312	1.80766	0.305077	0.668864	0.23395	0.714613	1.23548457606135	NO
Ypel2	Ypel2	Ypel2	77864	yippee-like 2 (Drosophila)	chr11:86749926-86807264	Ob_PBS_Non	10hr_PBS_Non	OK	13.6709	16.8898	0.305042	1.66338	0.00225	0.0713161	1.23545460338215	NO
Endog	Endog	Endog	13804	endonuclease G	chr2:30027043-30033979	Ob_PBS_Non	10hr_PBS_Non	OK	16.1672	19.9736	0.305022	0.718397	0.3145	0.780149	1.23543747646336	NO
Lrrc23	Lrrc23	Lrrc23	16977	leucine rich repeat containing 23	chr6:124719880-124729736	Ob_PBS_Non	10hr_PBS_Non	OK	2.85702	3.52946	0.304935	1.04109	0.0938	0.511632	1.23536297712937	NO
Tceanc	Tceanc	Tceanc	245695	transcription elongation factor A (SII) N-terminal and central domain containing	chrX:162937746-162948410	Ob_PBS_Non	10hr_PBS_Non	OK	0.888104	1.0969	0.304635	0.920106	0.1003	0.527143	1.23510611732718	NO
Nudt1	Nudt1	Nudt1	17766	nudix (nucleoside diphosphate linked moiety X)-type motif 1	chr5:140807875-140814089	Ob_PBS_Non	10hr_PBS_Non	OK	6.01292	7.42473	0.304274	1.21458	0.078	0.474797	1.2347971001643	NO
Nsmaf	Nsmaf	Nsmaf	18201	neutral sphingomyelinase (N-SMase) activation associated factor	chr4:6323353-6381418	Ob_PBS_Non	10hr_PBS_Non	OK	8.57711	10.5905	0.304213	1.51668	0.00655	0.134457	1.23474489160421	NO
Enpp2	Enpp2	Enpp2	18606	ectonucleotide pyrophosphatase/phosphodiesterase 2	chr15:54670452-54751701	Ob_PBS_Non	10hr_PBS_Non	OK	26.8527	33.1529	0.30407	1.60173	0.00255	0.0775782	1.23462250969809	NO
Clcn1	Clcn1	Clcn1	12723	chloride channel 1	chr6:42236683-42264655	Ob_PBS_Non	10hr_PBS_Non	OK	0.627296	0.774446	0.304019	0.820437	0.1509	0.615869	1.23457886593882	NO
S100a16	S100a16	S100a16	67860	S100 calcium binding protein A16	chr3:90345144-90347073	Ob_PBS_Non	10hr_PBS_Non	OK	63.9066	78.8936	0.303943	1.97432	0.00365	0.0967284	1.23451383104246	NO
Myd88	Myd88	Myd88	17874	myeloid differentiation primary response gene 88	chr9:119245105-119249158	Ob_PBS_Non	10hr_PBS_Non	OK	3.06811	3.78727	0.303811	1.10868	0.06835	0.446507	1.23440088383847	NO
Zfp524	Zfp524	Zfp524	66056	zinc finger protein 524	chr7:4967109-4970090	Ob_PBS_Non	10hr_PBS_Non	OK	5.18108	6.39372	0.303401	1.20663	0.07645	0.471142	1.23405012886957	NO
Acap2	Acap2	Acap2	78618	ArfGAP with coiled-coil, ankyrin repeat and PH domains 2	chr16:31092498-31201324	Ob_PBS_Non	10hr_PBS_Non	OK	10.6157	13.0997	0.303331	1.62232	0.00295	0.084901	1.23399025383644	NO
Chuk	Chuk	Chuk	12675	conserved helix-loop-helix ubiquitous kinase	chr19:44147823-44181967	Ob_PBS_Non	10hr_PBS_Non	OK	9.2024	11.3551	0.303258	1.42727	0.0068	0.137286	1.23392781582496	NO
Epha8	Epha8	Epha8	13842	Eph receptor A8	chr4:136485333-136512731	Ob_PBS_Non	10hr_PBS_Non	OK	2.57389	3.17543	0.303002	1.29308	0.026	0.284848	1.23370888009197	NO
Gstm6	Gstm6	Gstm6	14867	glutathione S-transferase, mu 6	chr3:107741765-107746667	Ob_PBS_Non	10hr_PBS_Non	OK	18.3397	22.6187	0.302551	1.58918	0.01385	0.203993	1.23332327140139	NO
Gramd3	Gramd3	Gramd3	107022	GRAM domain containing 3	chr18:56591785-56663446	Ob_PBS_Non	10hr_PBS_Non	OK	6.51271	8.03111	0.302341	1.3761	0.0169	0.226646	1.23314376081143	NO
Tnfsf13	Tnfsf13	Tnfsf13	69583	tumor necrosis factor (ligand) superfamily, member 13	chr11:69496078-69509600	Ob_PBS_Non	10hr_PBS_Non	OK	0.651984	0.803954	0.302276	0.314448	0.6038	0.91106	1.23308820330513	NO
Reep4	Reep4	Reep4	72549	receptor accessory protein 4	chr14:70945429-70948739	Ob_PBS_Non	10hr_PBS_Non	OK	1.26318	1.55745	0.302126	0.83143	0.20785	0.688052	1.23296000322813	NO
Insm1	Insm1	Insm1	53626	insulinoma-associated 1	chr2:146047732-146050754	Ob_PBS_Non	10hr_PBS_Non	OK	3.38789	4.17704	0.302094	1.35389	0.03885	0.351615	1.23293265560343	NO
C530005A16Rik	C530005A16Rik	C530005A16Rik	654318	RIKEN cDNA C530005A16 gene	chr4:116230331-116272871	Ob_PBS_Non	10hr_PBS_Non	OK	3.74678	4.61924	0.302004	0.630897	0.2801	0.748333	1.232855743661	NO
Gm5918	Gm5918	Gm5918	546143	predicted gene 5918	chr9:72827532-72833183	Ob_PBS_Non	10hr_PBS_Non	OK	9.86754	12.1652	0.301993	1.3507	0.0723	0.458325	1.23284634364152	NO
AI414108	AI414108	AI414108	102623	expressed sequence AI414108	chr9:27160269-27165128	Ob_PBS_Non	10hr_PBS_Non	OK	6.98936	8.61679	0.30199	1.53934	0.0064	0.132895	1.23284378001229	NO
Ccdc73	Ccdc73	Ccdc73	211936	coiled-coil domain containing 73	chr2:104726480-104857184	Ob_PBS_Non	10hr_PBS_Non	OK	1.92237	2.36986	0.301913	0.433728	0.41685	0.841182	1.23277798201956	NO
Polg	Polg	Polg	18975	polymerase (DNA directed), gamma	chr7:86537223-86611159	Ob_PBS_Non	10hr_PBS_Non	OK	7.0831	8.73027	0.301646	1.38651	0.0109	0.177433	1.23254985254268	NO
Pycr1	Pycr1	Pycr1	209027	pyrroline-5-carboxylate reductase 1	chr11:120497025-120504984	Ob_PBS_Non	10hr_PBS_Non	OK	1.85123	2.28173	0.301642	1.03604	0.07075	0.455115	1.23254643519359	NO
Rtel1	Rtel1	Rtel1	269400	regulator of telomere elongation helicase 1	chr2:181054428-181091321	Ob_PBS_Non	10hr_PBS_Non	OK	2.74704	3.38574	0.301597	1.17075	0.0273	0.29143	1.23250799066928	NO
D4Wsu53e	D4Wsu53e	D4Wsu53e	27981	DNA segment, Chr 4, Wayne State University 53, expressed	chr4:134479539-134483285	Ob_PBS_Non	10hr_PBS_Non	OK	113.456	139.815	0.301389	2.00731	0.00165	0.0583378	1.23233030711506	NO
Nwd1	Nwd1	Nwd1	319555	NACHT and WD repeat domain containing 1	chr8:75170609-75238645	Ob_PBS_Non	10hr_PBS_Non	OK	4.07135	5.01649	0.301171	1.47804	0.0065	0.134197	1.23214410857469	NO
Hcn2	Hcn2	Hcn2	15166	hyperpolarization-activated, cyclic nucleotide-gated K+ 2	chr10:79179378-79198853	Ob_PBS_Non	10hr_PBS_Non	OK	53.2074	65.5478	0.30092	1.99535	0.0018	0.0624145	1.23192975886057	NO
Etohi1	Etohi1	Etohi1	626848	ethanol induced 1	chr2:177757988-177770564	Ob_PBS_Non	10hr_PBS_Non	OK	34.0896	41.9917	0.300773	1.34922	0.00925	0.162723	1.23180424068543	NO
4632428N05Rik	4632428N05Rik	4632428N05Rik	74048	RIKEN cDNA 4632428N05 gene	chr10:59766021-60159238	Ob_PBS_Non	10hr_PBS_Non	OK	1.60851	1.9812	0.300643	0.940338	0.0931	0.510639	1.23169324887346	NO
Grm3	Grm3	Grm3	108069	glutamate receptor, metabotropic 3	chr5:9485235-9725352	Ob_PBS_Non	10hr_PBS_Non	OK	2.63863	3.24995	0.300628	1.1642	0.0388	0.351594	1.23168044276949	NO
Nckap1l	Nckap1l	Nckap1l	105855	NCK associated protein 1 like	chr15:103284255-103329231	Ob_PBS_Non	10hr_PBS_Non	OK	1.13346	1.39604	0.30061	1.00463	0.07035	0.453963	1.23166507562049	NO
Zfp862	Zfp862	Zfp862	58894	zinc finger protein 862	chr6:48454337-48484831	Ob_PBS_Non	10hr_PBS_Non	OK	2.17904	2.68373	0.300548	1.26841	0.02145	0.259819	1.23161214579701	NO
Proca1	Proca1	Proca1	216974	protein interacting with cyclin A1	chr11:78006893-78019265	Ob_PBS_Non	10hr_PBS_Non	OK	1.93547	2.38375	0.300547	0.901403	0.1298	0.584974	1.23161129210881	NO
Tgm4	Tgm4	Tgm4	331046	transglutaminase 4 (prostate)	chr9:122943858-122976676	Ob_PBS_Non	10hr_PBS_Non	OK	0.568674	0.700275	0.30032	0.728165	0.195	0.673237	1.23141752020159	NO
Slc26a4	Slc26a4	Slc26a4	23985	solute carrier family 26, member 4	chr12:32204683-32244834	Ob_PBS_Non	10hr_PBS_Non	OK	0.500039	0.615647	0.300063	0.731675	0.20855	0.689259	1.23119817646835	NO
Tcfeb	Tcfeb	Tcfeb	21425	transcription factor EB	chr17:47873985-47929365	Ob_PBS_Non	10hr_PBS_Non	OK	6.93727	8.54114	0.300061	1.27857	0.0213	0.258438	1.23119646966645	NO
Sntb1	Sntb1	Sntb1	20649	syntrophin, basic 1	chr15:55470708-55738504	Ob_PBS_Non	10hr_PBS_Non	OK	3.20595	3.94679	0.29993	1.1383	0.0578	0.418381	1.23108467929456	NO
Arsj	Arsj	Arsj	271970	arylsulfatase J	chr3:126066769-126143292	Ob_PBS_Non	10hr_PBS_Non	OK	0.615432	0.757562	0.299765	0.804738	0.148	0.612433	1.23094388907146	NO
Phlpp1	Phlpp1	Phlpp1	98432	PH domain and leucine rich repeat protein phosphatase 1	chr1:108068445-108290822	Ob_PBS_Non	10hr_PBS_Non	OK	17.4002	21.4161	0.299591	1.72293	0.00245	0.0753323	1.23079543682409	NO
Pik3cd	Pik3cd	Pik3cd	18707	phosphatidylinositol 3-kinase catalytic delta polypeptide	chr4:149023276-149075738	Ob_PBS_Non	10hr_PBS_Non	OK	5.5246	6.79946	0.299549	1.40093	0.01225	0.192233	1.23075960620539	NO
Ddo	Ddo	Ddo	70503	D-aspartate oxidase	chr10:40349816-40369737	Ob_PBS_Non	10hr_PBS_Non	OK	3.50064	4.3082	0.299467	1.2115	0.0347	0.331123	1.2306896541942	NO
Chordc1	Chordc1	Chordc1	66917	cysteine and histidine-rich domain (CHORD)-containing, zinc-binding protein 1	chr9:18096710-18118444	Ob_PBS_Non	10hr_PBS_Non	OK	25.9747	31.965	0.299385	1.63091	0.0029	0.0841351	1.23061970615883	NO
1110008F13Rik	1110008F13Rik	1110008F13Rik	67388	RIKEN cDNA 1110008F13 gene	chr2:156688857-156712814	Ob_PBS_Non	10hr_PBS_Non	OK	21.8383	26.867	0.298971	0.730964	0.256	0.731057	1.23026661458337	NO
Naa40	Naa40	Naa40	70999	N(alpha)-acetyltransferase 40, NatD catalytic subunit, homolog (S. cerevisiae)	chr19:7300157-7315712	Ob_PBS_Non	10hr_PBS_Non	OK	7.53951	9.27486	0.298855	1.48329	0.01035	0.173788	1.2301676988832	NO
Nfkb2	Nfkb2	Nfkb2	18034	nuclear factor of kappa light polypeptide gene enhancer in B cells 2, p49/p100	chr19:46379226-46401646	Ob_PBS_Non	10hr_PBS_Non	OK	0.807367	0.993023	0.298604	0.205246	0.72655	0.941218	1.22995369299481	NO
Unc93b1	Unc93b1	Unc93b1	54445	unc-93 homolog B1 (C. elegans)	chr19:3935185-3949340	Ob_PBS_Non	10hr_PBS_Non	OK	2.12037	2.6079	0.298568	0.961103	0.08935	0.501827	1.22992300197609	NO
Mycbpap	Mycbpap	Mycbpap	104601	MYCBP associated protein	chr11:94362660-94382816	Ob_PBS_Non	10hr_PBS_Non	OK	1.02116	1.25591	0.298518	0.87786	0.1268	0.578703	1.22988037683167	NO
Lrrc51	Lrrc51	Lrrc51	69358	leucine rich repeat containing 51	chr7:109061502-109082371	Ob_PBS_Non	10hr_PBS_Non	OK	5.41695	6.66144	0.298353	0.881158	0.10275	0.531748	1.22973972433591	NO
Slc26a11	Slc26a11	Slc26a11	268512	solute carrier family 26, member 11	chr11:119216870-119242390	Ob_PBS_Non	10hr_PBS_Non	OK	2.67968	3.29502	0.298228	1.13307	0.0571	0.416246	1.22963318012381	NO
Actn2	Actn2	Actn2	11472	actinin alpha 2	chr13:12361693-12432999	Ob_PBS_Non	10hr_PBS_Non	OK	2.56648	3.15563	0.298139	1.11857	0.0532	0.404624	1.22955732627085	NO
Gli1	Gli1	Gli1	14632	GLI-Kruppel family member GLI1	chr10:126760782-126778635	Ob_PBS_Non	10hr_PBS_Non	OK	2.25845	2.7768	0.298089	1.06647	0.05235	0.402198	1.22951471379957	NO
Aldh1a1	Aldh1a1	Aldh1a1	11668	aldehyde dehydrogenase family 1, subfamily A1	chr19:20676471-20717952	Ob_PBS_Non	10hr_PBS_Non	OK	46.5126	57.1869	0.298063	1.70888	0.0027	0.0807755	1.22949255589814	NO
Apbb1ip	Apbb1ip	Apbb1ip	54519	amyloid beta (A4) precursor protein-binding, family B, member 1 interacting protein	chr2:22629846-22731173	Ob_PBS_Non	10hr_PBS_Non	OK	1.60986	1.97918	0.297961	0.954734	0.096	0.516813	1.2294056326025	NO
Ulk4	Ulk4	Ulk4	209012	unc-51-like kinase 4	chr9:120873571-121186290	Ob_PBS_Non	10hr_PBS_Non	OK	1.21476	1.49322	0.297754	0.99525	0.07935	0.478963	1.2292292483338	NO
Nek2	Nek2	Nek2	18005	NIMA (never in mitosis gene a)-related expressed kinase 2	chr1:193645351-193656928	Ob_PBS_Non	10hr_PBS_Non	OK	0.406258	0.499338	0.297622	0.682359	0.23555	0.716761	1.22911678462286	NO
Card6	Card6	Card6	239319	caspase recruitment domain family, member 6	chr15:5047438-5058533	Ob_PBS_Non	10hr_PBS_Non	OK	0.427527	0.525427	0.297474	0.753864	0.17485	0.646681	1.22899070118274	NO
Fadd	Fadd	Fadd	14082	Fas (TNFRSF6)-associated via death domain	chr7:151764227-151768341	Ob_PBS_Non	10hr_PBS_Non	OK	1.47124	1.8081	0.297444	0.966674	0.095	0.514276	1.22896514530527	NO
Atp2a1	Atp2a1	Atp2a1	11937	ATPase, Ca++ transporting, cardiac muscle, fast twitch 1	chr7:133572280-133606587	Ob_PBS_Non	10hr_PBS_Non	OK	1.12533	1.38291	0.297351	0.540648	0.319	0.783126	1.22888592546219	NO
Fancf	Fancf	Fancf	100040608	Fanconi anemia, complementation group F	chr7:59115948-59117637	Ob_PBS_Non	10hr_PBS_Non	OK	3.97703	4.88684	0.297211	1.21702	0.06855	0.446957	1.22876667941411	NO
Vgll4	Vgll4	Vgll4	232334	vestigial like 4 (Drosophila)	chr6:114812107-114871770	Ob_PBS_Non	10hr_PBS_Non	OK	4.95418	6.0873	0.297157	1.16819	0.07225	0.45821	1.22872068760225	NO
1700020L24Rik	1700020L24Rik	1700020L24Rik	66330	RIKEN cDNA 1700020L24 gene	chr11:83251195-83254734	Ob_PBS_Non	10hr_PBS_Non	OK	1.02617	1.26076	0.297029	0.718591	0.3229	0.785274	1.22861167685031	NO
Itga2b	Itga2b	Itga2b	16399	integrin alpha 2b	chr11:102314610-102331197	Ob_PBS_Non	10hr_PBS_Non	OK	0.868521	1.06703	0.296962	0.878013	0.12905	0.584339	1.22855462039097	NO
Trps1	Trps1	Trps1	83925	trichorhinophalangeal syndrome I (human)	chr15:50486304-50721587	Ob_PBS_Non	10hr_PBS_Non	OK	2.29419	2.81819	0.296785	1.33711	0.0124	0.193531	1.22840390189344	NO
Ido1	Ido1	Ido1	15930	indoleamine 2,3-dioxygenase 1	chr8:25694612-25707481	Ob_PBS_Non	10hr_PBS_Non	OK	1.13003	1.38792	0.296569	0.758233	0.2094	0.690089	1.22821999928526	NO
Carm1	Carm1	Carm1	59035	coactivator-associated arginine methyltransferase 1	chr9:21351337-21400391	Ob_PBS_Non	10hr_PBS_Non	OK	18.7628	23.0404	0.29629	0.795186	0.1765	0.64891	1.22798249916378	NO
A330021E22Rik	A330021E22Rik	A330021E22Rik	207686	RIKEN cDNA A330021E22 gene	chr5:5580981-5664232	Ob_PBS_Non	10hr_PBS_Non	OK	3.36879	4.13673	0.296262	1.19586	0.0325	0.320106	1.22795866656206	NO
Sh3d19	Sh3d19	Sh3d19	27059	SH3 domain protein D19	chr3:85888355-85934443	Ob_PBS_Non	10hr_PBS_Non	OK	7.53167	9.24708	0.296027	1.5326	0.0051	0.115938	1.22775866117132	NO
4930502E18Rik	4930502E18Rik	4930502E18Rik	75013	RIKEN cDNA 4930502E18 gene	chrX:51028007-51041399	Ob_PBS_Non	10hr_PBS_Non	OK	0.592857	0.727825	0.295907	0.589927	0.35195	0.804375	1.22765654332381	NO
1810049H13Rik	1810049H13Rik	1810049H13Rik	66431	oxidoreductase like domain containing 1	chr11:120317917-120319377	Ob_PBS_Non	10hr_PBS_Non	OK	11.4372	14.0402	0.295838	1.40816	0.05365	0.405283	1.22759782940754	NO
Aldh1l2	Aldh1l2	Aldh1l2	216188	aldehyde dehydrogenase 1 family, member L2	chr10:82950191-82996885	Ob_PBS_Non	10hr_PBS_Non	OK	0.971183	1.19207	0.295649	1.00184	0.0673	0.444572	1.22743701871211	NO
Wbp1	Wbp1	Wbp1	22377	WW domain binding protein 1	chr6:83069037-83071455	Ob_PBS_Non	10hr_PBS_Non	OK	21.5862	26.4941	0.295564	1.39352	0.01145	0.184508	1.2273647033092	NO
Igdcc4	Igdcc4	Igdcc4	56741	immunoglobulin superfamily, DCC subclass, member 4	chr9:64949301-64985750	Ob_PBS_Non	10hr_PBS_Non	OK	4.85145	5.95446	0.295556	1.47853	0.00855	0.15476	1.227357897373	NO
Prdm9	Prdm9	Prdm9	213389	PR domain containing 9	chr17:15680042-15700287	Ob_PBS_Non	10hr_PBS_Non	OK	0.714427	0.876789	0.295442	0.800599	0.14185	0.603912	1.22726091688276	NO
Tec	Tec	Tec	21682	tec protein tyrosine kinase	chr5:73146961-73259687	Ob_PBS_Non	10hr_PBS_Non	OK	0.666916	0.818418	0.295334	0.690237	0.19445	0.672467	1.22716904769747	NO
Spice1	Spice1	Spice1	212514	spindle and centriole associated protein 1	chr16:44347513-44388605	Ob_PBS_Non	10hr_PBS_Non	OK	2.20093	2.70076	0.295252	1.13321	0.0393	0.353675	1.22709929976089	NO
Qdpr	Qdpr	Qdpr	110391	quinoid dihydropteridine reductase	chr5:45825270-45841468	Ob_PBS_Non	10hr_PBS_Non	OK	223.302	273.995	0.29515	1.9304	0.00175	0.0609746	1.22701254566489	NO
Arg2	Arg2	Arg2	11847	arginase type II	chr12:80231774-80273445	Ob_PBS_Non	10hr_PBS_Non	OK	2.59105	3.17912	0.295095	0.244175	0.69795	0.932985	1.22696576904077	NO
Nubpl	Nubpl	Nubpl	76826	nucleotide binding protein-like	chr12:53198732-53411946	Ob_PBS_Non	10hr_PBS_Non	OK	5.41088	6.63782	0.294847	1.16384	0.07505	0.467519	1.22675487113788	NO
Kcne1l	Kcne1l	Kcne1l	66240	potassium voltage-gated channel, Isk-related family, member 1-like, pseudogene	chrX:138739295-138740741	Ob_PBS_Non	10hr_PBS_Non	OK	3.49549	4.28687	0.29443	1.09574	0.09375	0.511632	1.22640033823724	NO
Gm10941	Gm10941	Gm10941	100169878	predicted gene 10941	chr10:76720517-76721968	Ob_PBS_Non	10hr_PBS_Non	OK	1.78235	2.18583	0.294402	0.827313	0.29265	0.760266	1.22637653634199	NO
Pex6	Pex6	Pex6	224824	peroxisomal biogenesis factor 6	chr17:46848411-46862490	Ob_PBS_Non	10hr_PBS_Non	OK	20.0622	24.6011	0.294243	1.7085	0.0041	0.102965	1.22624138433899	NO
Neurl3	Neurl3	Neurl3	214854	neuralized homolog 3 homolog (Drosophila)	chr1:36321446-36330270	Ob_PBS_Non	10hr_PBS_Non	OK	0.602311	0.738498	0.294086	0.729463	0.21505	0.696035	1.22610794697567	NO
Arc	Arc	Arc	11838	activity regulated cytoskeletal-associated protein	chr15:74499512-74503000	Ob_PBS_Non	10hr_PBS_Non	OK	6.80668	8.34477	0.293921	1.40133	0.0154	0.21606	1.22596772590535	NO
Rdm1	Rdm1	Rdm1	66599	RAD52 motif 1	chr11:101489262-101497395	Ob_PBS_Non	10hr_PBS_Non	OK	4.16184	5.10208	0.293865	1.07603	0.11305	0.553443	1.22592013936885	NO
Ankzf1	Ankzf1	Ankzf1	52231	ankyrin repeat and zinc finger domain containing 1	chr1:75188708-75207353	Ob_PBS_Non	10hr_PBS_Non	OK	4.68589	5.74418	0.293777	1.09647	0.0577	0.417868	1.22584536425764	NO
Nphp4	Nphp4	Nphp4	260305	nephronophthisis 4 (juvenile) homolog (human)	chr4:151852250-151937293	Ob_PBS_Non	10hr_PBS_Non	OK	2.18161	2.67418	0.293702	1.21352	0.03505	0.332259	1.22578163906971	NO
Diap2	Diap2	Diap2	54004	diaphanous homolog 2 (Drosophila)	chrX:126284277-127000369	Ob_PBS_Non	10hr_PBS_Non	OK	1.9072	2.33764	0.293595	1.24767	0.02045	0.251303	1.22569073020264	NO
Lztr1	Lztr1	Lztr1	66863	leucine-zipper-like transcriptional regulator, 1	chr16:17509063-17526423	Ob_PBS_Non	10hr_PBS_Non	OK	41.6211	51.0135	0.293564	1.73468	0.00265	0.0797772	1.2256643933793	NO
Il1f9	Il1f9	Il1f9	215257	interleukin 1 family, member 9	chr2:24041995-24049087	Ob_PBS_Non	10hr_PBS_Non	OK	1.52187	1.86501	0.293338	0.855406	0.1566	0.623355	1.22547240654219	NO
Olig1	Olig1	Olig1	50914	oligodendrocyte transcription factor 1	chr16:91270013-91272184	Ob_PBS_Non	10hr_PBS_Non	OK	100.921	123.674	0.293315	1.99431	0.0022	0.0706652	1.22545286974482	NO
Fuz	Fuz	Fuz	70300	fuzzy homolog (Drosophila)	chr7:52151448-52184860	Ob_PBS_Non	10hr_PBS_Non	OK	9.66228	11.8393	0.293144	0.400198	0.5276	0.886191	1.22530762766916	NO
Epha6	Epha6	Epha6	13840	Eph receptor A6	chr16:59653308-60605357	Ob_PBS_Non	10hr_PBS_Non	OK	1.96171	2.40369	0.293141	1.1004	0.04695	0.384659	1.22530507971623	NO
Slc25a35	Slc25a35	Slc25a35	71998	solute carrier family 25, member 35	chr11:68781632-68787322	Ob_PBS_Non	10hr_PBS_Non	OK	2.18484	2.67655	0.292848	0.64438	0.30115	0.767807	1.22505625517316	NO
Gstt3	Gstt3	Gstt3	103140	glutathione S-transferase, theta 3	chr10:75236866-75244159	Ob_PBS_Non	10hr_PBS_Non	OK	3.61726	4.43117	0.292791	1.11158	0.0659	0.444046	1.22500785490481	NO
Itpripl2	Itpripl2	Itpripl2	319622	inositol 1,4,5-triphosphate receptor interacting protein-like 2	chr7:125628625-125635489	Ob_PBS_Non	10hr_PBS_Non	OK	0.510674	0.625435	0.292459	0.878365	0.1125	0.552706	1.22472598257303	NO
Fgl2	Fgl2	Fgl2	14190	fibrinogen-like protein 2	chr5:20798778-20930495	Ob_PBS_Non	10hr_PBS_Non	OK	0.611221	0.748528	0.292363	0.64634	0.2205	0.701835	1.22464448940969	NO
Fam53b	Fam53b	Fam53b	77938	family with sequence similarity 53, member B	chr7:139903766-140004879	Ob_PBS_Non	10hr_PBS_Non	OK	7.10881	8.70313	0.291927	1.43833	0.00725	0.141174	1.22427444285929	NO
Ntng2	Ntng2	Ntng2	171171	netrin G2	chr2:29050340-29108513	Ob_PBS_Non	10hr_PBS_Non	OK	4.28622	5.2459	0.291485	0.871122	0.12465	0.573255	1.22389941805938	NO
Ier5l	Ier5l	Ier5l	72500	immediate early response 5-like	chr2:30328160-30329719	Ob_PBS_Non	10hr_PBS_Non	OK	7.77664	9.51712	0.291377	1.46092	0.0404	0.35864	1.22380780050613	NO
Vwa5b2	Vwa5b2	Vwa5b2	328643	von Willebrand factor A domain containing 5B2	chr16:20589654-20605450	Ob_PBS_Non	10hr_PBS_Non	OK	6.08326	7.44298	0.291035	1.38453	0.0087	0.156491	1.22351772349693	NO
Itga6	Itga6	Itga6	16403	integrin alpha 6	chr2:71625139-71694815	Ob_PBS_Non	10hr_PBS_Non	OK	1.11523	1.36444	0.290965	0.938302	0.09255	0.509485	1.22345835948689	NO
Reep3	Reep3	Reep3	28193	receptor accessory protein 3	chr10:66474255-66559605	Ob_PBS_Non	10hr_PBS_Non	OK	3.74339	4.57942	0.290819	1.20719	0.0349	0.331967	1.22333455239159	NO
Tspan17	Tspan17	Tspan17	74257	tetraspanin 17	chr13:54890765-54898136	Ob_PBS_Non	10hr_PBS_Non	OK	21.4547	26.2426	0.290614	1.64559	0.011	0.178859	1.22316073480755	NO
Rnf122	Rnf122	Rnf122	68867	ring finger protein 122	chr8:32222317-32241945	Ob_PBS_Non	10hr_PBS_Non	OK	2.20324	2.69466	0.290475	1.09767	0.0532	0.404624	1.22304289205692	NO
5730522E02Rik	5730522E02Rik	5730522E02Rik	70626	RIKEN cDNA 5730522E02 gene	chr11:25516845-26110576	Ob_PBS_Non	10hr_PBS_Non	OK	0.753517	0.921531	0.290392	0.660572	0.2643	0.736916	1.22297253093614	NO
Hcn4	Hcn4	Hcn4	330953	hyperpolarization-activated, cyclic nucleotide-gated K+ 4	chr9:58671318-58708762	Ob_PBS_Non	10hr_PBS_Non	OK	3.44999	4.2192	0.290378	1.29768	0.03035	0.309303	1.22296066319426	NO
Pla2g6	Pla2g6	Pla2g6	53357	phospholipase A2, group VI	chr15:79116657-79158801	Ob_PBS_Non	10hr_PBS_Non	OK	6.97577	8.52889	0.290005	1.31894	0.0159	0.219368	1.22264451504772	NO
Gm13157	Gm13157	Gm13157	100041677	predicted gene 13157	chr4:147128082-147183895	Ob_PBS_Non	10hr_PBS_Non	OK	1.39512	1.7057	0.289971	0.884568	0.1094	0.54744	1.2226157013189	NO
Dusp19	Dusp19	Dusp19	68082	dual specificity phosphatase 19	chr2:80457370-80471818	Ob_PBS_Non	10hr_PBS_Non	OK	7.15346	8.74491	0.289803	1.25579	0.04095	0.361738	1.22247333756688	NO
Amigo3	Amigo3	Amigo3	320844	adhesion molecule with Ig like domain 3	chr9:107951620-107981706	Ob_PBS_Non	10hr_PBS_Non	OK	0.538592	0.658391	0.289751	0.219036	0.69325	0.931224	1.2224292759557	NO
Tnfaip8l2	Tnfaip8l2	Tnfaip8l2	69769	tumor necrosis factor, alpha-induced protein 8-like 2	chr3:94938009-94946282	Ob_PBS_Non	10hr_PBS_Non	OK	1.88764	2.30706	0.289473	0.292433	0.58845	0.906034	1.22219374274257	NO
Pls1	Pls1	Pls1	102502	plastin 1 (I-isoform)	chr9:95653060-95745698	Ob_PBS_Non	10hr_PBS_Non	OK	5.26724	6.43749	0.28945	1.34551	0.0176	0.230659	1.22217425821451	NO
Stat1	Stat1	Stat1	20846	signal transducer and activator of transcription 1	chr1:52176281-52218707	Ob_PBS_Non	10hr_PBS_Non	OK	3.75154	4.58424	0.289197	1.31033	0.0168	0.226148	1.22195994890614	NO
Abhd14a	Abhd14a	Abhd14a	68644	abhydrolase domain containing 14A	chr9:106342381-106350009	Ob_PBS_Non	10hr_PBS_Non	OK	9.53892	11.6562	0.289194	1.09373	0.04165	0.364343	1.2219574079145	NO
AW549877	AW549877	AW549877	106064	expressed sequence AW549877	chr15:3932034-3945752	Ob_PBS_Non	10hr_PBS_Non	OK	17.934	21.9142	0.28917	1.6219	0.0028	0.0823967	1.22193708017161	NO
LOC100302626	LOC100302626	LOC100302626			chr15:76156446-76161100	Ob_PBS_Non	10hr_PBS_Non	OK	0.89491	1.09332	0.288899	0.269736	0.6739	0.928822	1.22170756954069	NO
Pla2g16	Pla2g16	Pla2g16	225845	phospholipase A2, group XVI	chr19:7631948-7663035	Ob_PBS_Non	10hr_PBS_Non	OK	15.799	19.3014	0.288871	1.54184	0.00545	0.120655	1.22168385872238	NO
Cenpj	Cenpj	Cenpj	219103	centromere protein J	chr14:57145597-57190683	Ob_PBS_Non	10hr_PBS_Non	OK	0.452883	0.553251	0.288796	0.71992	0.1715	0.641843	1.22162034986901	NO
Ccdc36	Ccdc36	Ccdc36	434438	coiled-coil domain containing 36	chr9:108305963-108330813	Ob_PBS_Non	10hr_PBS_Non	OK	0.592947	0.724337	0.288758	0.707906	0.20205	0.681232	1.22158817331012	NO
Synj2	Synj2	Synj2	20975	synaptojanin 2	chr17:5941279-6079739	Ob_PBS_Non	10hr_PBS_Non	OK	11.3201	13.8282	0.288732	1.12555	0.04625	0.381616	1.22156615825815	NO
Matn4	Matn4	Matn4	17183	matrilin 4	chr2:164215133-164240948	Ob_PBS_Non	10hr_PBS_Non	OK	1.66271	2.03045	0.288258	0.961124	0.13505	0.593072	1.22116487646705	NO
Wnk1	Wnk1	Wnk1	232341	WNK lysine deficient protein kinase 1	chr6:119873986-119988673	Ob_PBS_Non	10hr_PBS_Non	OK	19.6955	24.0515	0.288258	1.59777	0.00275	0.0815928	1.22116487646705	NO
Inha	Inha	Inha	16322	inhibin alpha	chr1:75503651-75506929	Ob_PBS_Non	10hr_PBS_Non	OK	17.231	21.0417	0.288248	1.57065	0.01445	0.209824	1.22115641202647	NO
Qk	Qk	Qk	19317	quaking	chr17:10399335-10512226	Ob_PBS_Non	10hr_PBS_Non	OK	58.4982	71.4338	0.288215	1.59415	0.00275	0.0815928	1.22112847978884	NO
Nme6	Nme6	Nme6	54369	NME/NM23 nucleoside diphosphate kinase 6	chr9:109735307-109745475	Ob_PBS_Non	10hr_PBS_Non	OK	4.1093	5.01781	0.288163	1.02133	0.1227	0.569662	1.22108446665037	NO
Celsr3	Celsr3	Celsr3	107934	cadherin, EGF LAG seven-pass G-type receptor 3 (flamingo homolog, Drosophila)	chr9:108728650-108755300	Ob_PBS_Non	10hr_PBS_Non	OK	4.72871	5.77189	0.287595	1.55261	0.00635	0.132815	1.22060381104246	NO
F730043M19Rik	F730043M19Rik	F730043M19Rik	320046	RIKEN cDNA F730043M19 gene	chr12:33796575-33832451	Ob_PBS_Non	10hr_PBS_Non	OK	4.79561	5.85164	0.287126	1.126	0.0664	0.444046	1.22020707428844	NO
Prr18	Prr18	Prr18	320111	proline rich region 18	chr17:8533270-8536978	Ob_PBS_Non	10hr_PBS_Non	OK	12.216	14.9061	0.287126	1.46481	0.00865	0.155787	1.22020707428844	NO
Ttll7	Ttll7	Ttll7	70892	tubulin tyrosine ligase-like family, member 7	chr3:146515330-146645714	Ob_PBS_Non	10hr_PBS_Non	OK	45.3135	55.2679	0.286502	1.64072	0.00245	0.0753323	1.21967941975806	NO
Cwh43	Cwh43	Cwh43	231293	cell wall biogenesis 43 C-terminal homolog (S. cerevisiae)	chr5:73797316-73844664	Ob_PBS_Non	10hr_PBS_Non	OK	0.775104	0.945195	0.286223	0.764962	0.1833	0.65769	1.21944357112303	NO
Kcna3	Kcna3	Kcna3	16491	potassium voltage-gated channel, shaker-related subfamily, member 3	chr3:106839079-106841047	Ob_PBS_Non	10hr_PBS_Non	OK	2.4846	3.02956	0.286095	1.03775	0.1078	0.542772	1.21933538342669	NO
Usp40	Usp40	Usp40	227334	ubiquitin specific peptidase 40	chr1:89841695-89905126	Ob_PBS_Non	10hr_PBS_Non	OK	3.76832	4.59442	0.285963	1.24217	0.0166	0.223874	1.21922382491774	NO
Phkg1	Phkg1	Phkg1	18682	phosphorylase kinase gamma 1	chr5:130322865-130354954	Ob_PBS_Non	10hr_PBS_Non	OK	5.08464	6.19921	0.285937	0.85747	0.1057	0.537274	1.21920185247525	NO
Ccdc108	Ccdc108	Ccdc108	241116	coiled-coil domain containing 108	chr1:74948653-74982173	Ob_PBS_Non	10hr_PBS_Non	OK	0.523645	0.638404	0.285882	0.818702	0.13865	0.599151	1.21915537361326	NO
Eif2c3	Eif2c3	Eif2c3	214150	argonaute RISC catalytic subunit 3	chr4:126017921-126106786	Ob_PBS_Non	10hr_PBS_Non	OK	1.76636	2.15341	0.28584	1.17846	0.03005	0.307553	1.21911988185726	NO
Sox10	Sox10	Sox10	20665	SRY-box containing gene 10	chr15:78985342-78994920	Ob_PBS_Non	10hr_PBS_Non	OK	33.1858	40.4484	0.285517	1.69226	0.00435	0.106276	1.21884696787792	NO
C030046E11Rik	C030046E11Rik	C030046E11Rik	226089	RIKEN cDNA C030046E11 gene	chr19:29596771-29680411	Ob_PBS_Non	10hr_PBS_Non	OK	5.43695	6.62658	0.285468	1.42892	0.0093	0.162807	1.2188055714043	NO
Pcdhgb4	Pcdhgb4	Pcdhgb4	93701	protocadherin gamma subfamily B, 4	chr18:37089938-38001526	Ob_PBS_Non	10hr_PBS_Non	OK	0.597588	0.728069	0.284923	0.123391	0.8246	0.968729	1.21834523601234	NO
Tradd	Tradd	Tradd	71609	TNFRSF1A-associated via death domain	chr8:107782474-107788494	Ob_PBS_Non	10hr_PBS_Non	OK	4.51415	5.4994	0.284819	1.12875	0.0893	0.501827	1.21825741195109	NO
Pak4	Pak4	Pak4	70584	p21 protein (Cdc42/Rac)-activated kinase 4	chr7:29343837-29383203	Ob_PBS_Non	10hr_PBS_Non	OK	3.75102	4.56919	0.284656	1.19258	0.0425	0.366213	1.2181197773609	NO
Slco5a1	Slco5a1	Slco5a1	240726	solute carrier organic anion transporter family, member 5A1	chr1:12856630-12981216	Ob_PBS_Non	10hr_PBS_Non	OK	0.469795	0.572158	0.284381	0.85863	0.1205	0.565003	1.21788760700969	NO
Sh3pxd2b	Sh3pxd2b	Sh3pxd2b	268396	SH3 and PX domains 2B	chr11:32247810-32328183	Ob_PBS_Non	10hr_PBS_Non	OK	3.17821	3.87025	0.284212	1.34355	0.01365	0.202917	1.21774494972941	NO
Col6a1	Col6a1	Col6a1	12833	collagen, type VI, alpha 1	chr10:76171536-76188789	Ob_PBS_Non	10hr_PBS_Non	OK	1.54887	1.88589	0.284032	0.989982	0.07945	0.478963	1.217593025441	NO
Decr2	Decr2	Decr2	26378	2-4-dienoyl-Coenzyme A reductase 2, peroxisomal	chr17:26218155-26227109	Ob_PBS_Non	10hr_PBS_Non	OK	15.9276	19.3877	0.283613	1.51565	0.01105	0.179469	1.21723945286594	NO
Tmem132d	Tmem132d	Tmem132d	243274	transmembrane protein 132D	chr5:128263860-128938937	Ob_PBS_Non	10hr_PBS_Non	OK	1.736	2.11288	0.283449	1.0413	0.06545	0.443421	1.21710108965084	NO
Xlr	Xlr	Xlr	22441	X-linked lymphocyte-regulated complex	chrX:51086924-51100873	Ob_PBS_Non	10hr_PBS_Non	OK	0.459521	0.559255	0.283375	0.474099	0.43075	0.84851	1.21703866261792	NO
Mapk7	Mapk7	Mapk7	23939	mitogen-activated protein kinase 7	chr11:61302313-61307705	Ob_PBS_Non	10hr_PBS_Non	OK	5.78743	7.04286	0.28324	1.32692	0.02485	0.280149	1.21692478371222	NO
Ak7	Ak7	Ak7	78801	adenylate kinase 7	chr12:106944191-107020657	Ob_PBS_Non	10hr_PBS_Non	OK	1.23958	1.50846	0.283224	0.875288	0.1228	0.569662	1.21691128765934	NO
Lgi4	Lgi4	Lgi4	243914	leucine-rich repeat LGI family, member 4	chr7:31844953-31861716	Ob_PBS_Non	10hr_PBS_Non	OK	3.96093	4.81898	0.282886	1.21313	0.03695	0.341278	1.2166262185179	NO
Rell1	Rell1	Rell1	100532	RELT-like 1	chr5:64300136-64360136	Ob_PBS_Non	10hr_PBS_Non	OK	2.77393	3.37432	0.282664	1.08966	0.0494	0.392744	1.21643902009183	NO
Arhgef2	Arhgef2	Arhgef2	16800	rho/rac guanine nucleotide exchange factor (GEF) 2	chr3:88420128-88451974	Ob_PBS_Non	10hr_PBS_Non	OK	16.4481	20.0015	0.282187	1.49792	0.0056	0.123217	1.21603689387406	NO
Homer2	Homer2	Homer2	26557	homer homolog 2 (Drosophila)	chr7:88745366-88851811	Ob_PBS_Non	10hr_PBS_Non	OK	4.05746	4.9322	0.281653	1.41808	0.0077	0.14503	1.21558687254604	NO
Zdhhc9	Zdhhc9	Zdhhc9	208884	zinc finger, DHHC domain containing 9	chrX:45525147-45561879	Ob_PBS_Non	10hr_PBS_Non	OK	9.87837	12.0079	0.281641	1.44468	0.0117	0.187278	1.21557676162073	NO
Clec18a	Clec18a	Clec18a	353287	C-type lectin domain family 18, member A	chr8:113593396-113605608	Ob_PBS_Non	10hr_PBS_Non	OK	0.459217	0.558163	0.281511	0.576799	0.3338	0.791556	1.21546723198695	NO
Fbxo36	Fbxo36	Fbxo36	66153	F-box protein 36	chr1:84836415-84897061	Ob_PBS_Non	10hr_PBS_Non	OK	5.77384	7.01366	0.280637	1.07634	0.1145	0.55643	1.21473111200751	NO
Trim68	Trim68	Trim68	101700	tripartite motif-containing 68	chr7:109826093-109835840	Ob_PBS_Non	10hr_PBS_Non	OK	1.26694	1.53874	0.2804	0.832709	0.15125	0.61622	1.21453157737276	NO
Hps5	Hps5	Hps5	246694	Hermansky-Pudlak syndrome 5 homolog (human)	chr7:54015835-54051251	Ob_PBS_Non	10hr_PBS_Non	OK	3.06322	3.72002	0.280259	1.14671	0.0309	0.312694	1.21441288244456	NO
Zfp493	Zfp493	Zfp493	72958	zinc finger protein 493	chr13:67880629-67890017	Ob_PBS_Non	10hr_PBS_Non	OK	0.669487	0.812966	0.28014	0.742614	0.1823	0.65769	1.2143127163187	NO
Rel	Rel	Rel	19696	reticuloendotheliosis oncogene	chr11:23641728-23670970	Ob_PBS_Non	10hr_PBS_Non	OK	0.379777	0.461138	0.280048	0.5816	0.3171	0.782006	1.21423528262361	NO
Sulf1	Sulf1	Sulf1	240725	sulfatase 1	chr1:12682510-12850453	Ob_PBS_Non	10hr_PBS_Non	OK	2.08542	2.53153	0.279672	1.02049	0.0528	0.404124	1.21391886580343	NO
Fnbp1	Fnbp1	Fnbp1	14269	formin binding protein 1	chr2:30881725-30997528	Ob_PBS_Non	10hr_PBS_Non	OK	48.4081	58.7613	0.279618	1.5464	0.00455	0.109673	1.21387342973405	NO
Ece2	Ece2	Ece2	107522	endothelin converting enzyme 2	chr16:20611673-20645988	Ob_PBS_Non	10hr_PBS_Non	OK	16.6393	20.1953	0.279419	0.529338	0.3242	0.786188	1.21370600408522	NO
Prrt1	Prrt1	Prrt1	260297	proline-rich transmembrane protein 1	chr17:34766630-34769205	Ob_PBS_Non	10hr_PBS_Non	OK	49.9299	60.5991	0.279392	1.92941	0.01205	0.190549	1.21368328982161	NO
Slc25a23	Slc25a23	Slc25a23	66972	solute carrier family 25 (mitochondrial carrier; phosphate carrier), member 23	chr17:57183133-57199286	Ob_PBS_Non	10hr_PBS_Non	OK	122.621	148.795	0.279117	1.66738	0.0033	0.090624	1.21345196505299	NO
Dock6	Dock6	Dock6	319899	dedicator of cytokinesis 6	chr9:21604623-21657079	Ob_PBS_Non	10hr_PBS_Non	OK	1.49161	1.80977	0.278944	1.07148	0.052	0.402039	1.2133064633372	NO
Mak	Mak	Mak	17152	male germ cell-associated kinase	chr13:41120488-41175075	Ob_PBS_Non	10hr_PBS_Non	OK	0.814883	0.988702	0.278943	0.748017	0.15265	0.618596	1.21330562233754	NO
Klhl33	Klhl33	Klhl33	546611	kelch-like 33	chr14:51511063-51512930	Ob_PBS_Non	10hr_PBS_Non	OK	3.58989	4.35541	0.278868	1.02526	0.09585	0.516813	1.21324254902417	NO
Vmn1r65	Vmn1r65	Vmn1r65	81013	vomeronasal 1 receptor 65	chr7:5959351-5962612	Ob_PBS_Non	10hr_PBS_Non	OK	0.475872	0.577294	0.278731	0.642545	0.2679	0.740609	1.21312734356993	NO
Capn1	Capn1	Capn1	12333	calpain 1	chr19:5988544-6015825	Ob_PBS_Non	10hr_PBS_Non	OK	7.67002	9.30386	0.2786	1.28534	0.01855	0.237275	1.21301719384141	NO
Etv4	Etv4	Etv4	18612	ets variant gene 4 (E1A enhancer binding protein, E1AF)	chr11:101631055-101646624	Ob_PBS_Non	10hr_PBS_Non	OK	2.35092	2.85152	0.278504	0.986489	0.0998	0.525667	1.21293647977989	NO
Cep164	Cep164	Cep164	214552	centrosomal protein 164	chr9:45575028-45636721	Ob_PBS_Non	10hr_PBS_Non	OK	3.22992	3.91738	0.278392	1.24522	0.02515	0.281422	1.21284232016273	NO
Ramp3	Ramp3	Ramp3	56089	receptor (calcitonin) activity modifying protein 3	chr11:6550150-6577478	Ob_PBS_Non	10hr_PBS_Non	OK	48.6653	59.0185	0.278276	1.42629	0.01015	0.171029	1.2127448054079	NO
4930534B04Rik	4930534B04Rik	4930534B04Rik	75216	centrosomal protein 128	chr12:92236931-92622849	Ob_PBS_Non	10hr_PBS_Non	OK	0.617588	0.748666	0.277677	0.785305	0.15155	0.616743	1.21224138414924	NO
Lynx1	Lynx1	Lynx1	23936	Ly6/neurotoxin 1	chr15:74578285-74583409	Ob_PBS_Non	10hr_PBS_Non	OK	74.8476	90.7284	0.277597	1.64761	0.0036	0.09629	1.21217416507716	NO
Psrc1	Psrc1	Psrc1	56742	proline/serine-rich coiled-coil 1	chr3:108186721-108191149	Ob_PBS_Non	10hr_PBS_Non	OK	0.396808	0.480976	0.277523	0.471799	0.3853	0.826176	1.21211199075396	NO
Ttc30a1	Ttc30a1	Ttc30a1	78802	tetratricopeptide repeat domain 30A1	chr2:75817162-75820024	Ob_PBS_Non	10hr_PBS_Non	OK	1.75201	2.12358	0.277487	0.93997	0.10715	0.541201	1.21208174493901	NO
Neu4	Neu4	Neu4	241159	sialidase 4	chr1:95917069-95924907	Ob_PBS_Non	10hr_PBS_Non	OK	3.30593	4.00653	0.277298	1.20011	0.0291	0.30191	1.21192296679225	NO
Rnpepl1	Rnpepl1	Rnpepl1	108657	arginyl aminopeptidase (aminopeptidase B)-like 1	chr1:94807981-94817415	Ob_PBS_Non	10hr_PBS_Non	OK	9.9518	12.0594	0.277126	1.42656	0.0174	0.229291	1.21177848835503	NO
Tll1	Tll1	Tll1	21892	tolloid-like	chr8:66493566-66684790	Ob_PBS_Non	10hr_PBS_Non	OK	0.499611	0.605392	0.277065	0.754601	0.17195	0.642024	1.2117272530468	NO
Rassf4	Rassf4	Rassf4	213391	Ras association (RalGDS/AF-6) domain family member 4	chr6:116583025-116623854	Ob_PBS_Non	10hr_PBS_Non	OK	3.5209	4.26457	0.276457	1.2722	0.02	0.248747	1.21121669819674	NO
Myo6	Myo6	Myo6	17920	myosin VI	chr9:80012840-80159536	Ob_PBS_Non	10hr_PBS_Non	OK	9.74258	11.7994	0.276336	1.47496	0.0063	0.132539	1.2111151167325	NO
Prss36	Prss36	Prss36	77613	protease, serine, 36	chr7:135076151-135090239	Ob_PBS_Non	10hr_PBS_Non	OK	2.09703	2.53915	0.275997	1.01517	0.0876	0.500025	1.21083056609656	NO
Bzrap1	Bzrap1	Bzrap1	207777	benzodiazepine receptor associated protein 1	chr11:87574042-87599430	Ob_PBS_Non	10hr_PBS_Non	OK	17.9073	21.6814	0.275913	1.56159	0.00415	0.103678	1.21076006831031	NO
Serinc5	Serinc5	Serinc5	218442	serine incorporator 5	chr13:93381092-93481901	Ob_PBS_Non	10hr_PBS_Non	OK	8.16141	9.88022	0.275723	1.43565	0.00845	0.153336	1.21060062417351	NO
Dph1	Dph1	Dph1	116905	DPH1 homolog (S. cerevisiae)	chr11:74989444-75003985	Ob_PBS_Non	10hr_PBS_Non	OK	5.56738	6.73839	0.275404	0.723421	0.18545	0.659083	1.21033297307869	NO
2310008H04Rik	2310008H04Rik	2310008H04Rik	224008	scaffolding protein involved i DNA repair	chr16:15887378-16146926	Ob_PBS_Non	10hr_PBS_Non	OK	0.651571	0.788543	0.275267	0.481758	0.35425	0.805954	1.21021804390805	NO
Amy1	Amy1	Amy1	11722	amylase 1, salivary	chr3:113258869-113280668	Ob_PBS_Non	10hr_PBS_Non	OK	13.7387	16.6258	0.275183	1.19709	0.01975	0.24649	1.21014758178447	NO
Gpr137b	Gpr137b	Gpr137b	83924	G protein-coupled receptor 137B	chr13:13449887-13485891	Ob_PBS_Non	10hr_PBS_Non	OK	2.4255	2.93516	0.275157	1.02349	0.0748	0.466568	1.210125772911	NO
Tgm2	Tgm2	Tgm2	21817	transglutaminase 2, C polypeptide	chr2:157942140-157972128	Ob_PBS_Non	10hr_PBS_Non	OK	1.59723	1.93261	0.274979	0.954951	0.0942	0.512297	1.20997647656366	NO
Taz	Taz	Taz	66826	tafazzin	chrX:71528035-71535490	Ob_PBS_Non	10hr_PBS_Non	OK	13.8003	16.6975	0.274924	1.26695	0.01935	0.242761	1.20993034939484	NO
Agap2	Agap2	Agap2	216439	ArfGAP with GTPase domain, ankyrin repeat and PH domain 2	chr10:126515962-126530225	Ob_PBS_Non	10hr_PBS_Non	OK	61.5692	74.4888	0.274815	1.68663	0.00425	0.105444	1.20983893892872	NO
Trim16	Trim16	Trim16	94092	tripartite motif-containing 16	chr11:62633754-62656450	Ob_PBS_Non	10hr_PBS_Non	OK	0.608712	0.736318	0.274569	0.749486	0.18595	0.659896	1.20963266178925	NO
Kdelc1	Kdelc1	Kdelc1	72050	KDEL (Lys-Asp-Glu-Leu) containing 1	chr1:44163390-44175618	Ob_PBS_Non	10hr_PBS_Non	OK	2.25285	2.72472	0.274355	0.933589	0.10565	0.53721	1.20945324605389	NO
4930441O14Rik	4930441O14Rik	4930441O14Rik	68271	Zfp85 opposite strand transcript	chr13:67830198-67857775	Ob_PBS_Non	10hr_PBS_Non	OK	1.11093	1.34358	0.274321	0.647492	0.24625	0.724058	1.2094247432001	NO
Prpf39	Prpf39	Prpf39	328110	PRP39 pre-mRNA processing factor 39 homolog (yeast)	chr12:66137320-66174925	Ob_PBS_Non	10hr_PBS_Non	OK	7.56309	9.14625	0.274206	0.395177	0.453	0.857564	1.20932834146698	NO
Zfp760	Zfp760	Zfp760	240034	zinc finger protein 760	chr17:21844707-21862603	Ob_PBS_Non	10hr_PBS_Non	OK	2.54189	3.07341	0.273939	1.07409	0.0479	0.387237	1.20910455142049	NO
Abcc5	Abcc5	Abcc5	27416	ATP-binding cassette, sub-family C (CFTR/MRP), member 5	chr16:20331376-20426467	Ob_PBS_Non	10hr_PBS_Non	OK	27.4206	33.1543	0.273936	1.00495	0.059	0.421275	1.20910203716087	NO
Srcrb4d	Srcrb4d	Srcrb4d	109267	scavenger receptor cysteine rich domain containing, group B (4 domains)	chr5:136436092-136450346	Ob_PBS_Non	10hr_PBS_Non	OK	0.730428	0.883029	0.273719	0.744378	0.21495	0.696024	1.20892018624761	NO
Tnfrsf22	Tnfrsf22	Tnfrsf22	79202	tumor necrosis factor receptor superfamily, member 22	chr7:150822629-150835543	Ob_PBS_Non	10hr_PBS_Non	OK	0.523534	0.632891	0.273674	0.619025	0.2965	0.762935	1.20888247865285	NO
B3gat2	B3gat2	B3gat2	280645	beta-1,3-glucuronyltransferase 2 (glucuronosyltransferase S)	chr1:23768764-23929128	Ob_PBS_Non	10hr_PBS_Non	OK	6.18228	7.47278	0.273508	0.411103	0.42635	0.845765	1.208743389697	NO
Vmn2r-ps129	Vmn2r-ps129	Vmn2r-ps129	665976	vomeronasal 2, receptor, pseudogene 129	chr17:23141937-23143626	Ob_PBS_Non	10hr_PBS_Non	OK	0.823606	0.995441	0.273381	0.663494	0.27185	0.743005	1.20863698907206	NO
Trp53i13	Trp53i13	Trp53i13	216964	transformation related protein 53 inducible protein 13	chr11:77321600-77326775	Ob_PBS_Non	10hr_PBS_Non	OK	5.23934	6.3324	0.273367	1.1086	0.08945	0.501827	1.20862526044247	NO
Gfra4	Gfra4	Gfra4	14588	glial cell line derived neurotrophic factor family receptor alpha 4	chr2:130865911-130868824	Ob_PBS_Non	10hr_PBS_Non	OK	30.1405	36.427	0.273305	1.4225	0.02675	0.288339	1.20857332073665	NO
March3	March3	March3	320253	membrane-associated ring finger (C3HC4) 3	chr18:56921369-57085202	Ob_PBS_Non	10hr_PBS_Non	OK	1.91857	2.31866	0.273265	0.873135	0.1569	0.623355	1.20853981243359	NO
Fgd1	Fgd1	Fgd1	14163	FYVE, RhoGEF and PH domain containing 1	chrX:147481775-147531086	Ob_PBS_Non	10hr_PBS_Non	OK	4.60075	5.55923	0.273016	0.522742	0.3743	0.818568	1.20833124413795	NO
Mtcp1	Mtcp1	Mtcp1	17763	mature T cell proliferation 1	chrX:72650185-72661882	Ob_PBS_Non	10hr_PBS_Non	OK	10.6144	12.8252	0.272962	0.988293	0.0672	0.444572	1.20828601720905	NO
Dcaf17	Dcaf17	Dcaf17	75763	DDB1 and CUL4 associated factor 17	chr2:70893800-70937199	Ob_PBS_Non	10hr_PBS_Non	OK	2.48047	2.99702	0.272912	0.869805	0.0935	0.511632	1.20824414193239	NO
Insl5	Insl5	Insl5	23919	insulin-like 5	chr4:102690477-102699333	Ob_PBS_Non	10hr_PBS_Non	OK	1.07365	1.29707	0.272727	0.61932	0.4055	0.834649	1.20808921602707	NO
0610011F06Rik	0610011F06Rik	0610011F06Rik	68347	RIKEN cDNA 0610011F06 gene	chr17:26012444-26014108	Ob_PBS_Non	10hr_PBS_Non	OK	45.8818	55.4237	0.27258	1.74943	0.0169	0.226646	1.20796612690392	NO
Lpcat2	Lpcat2	Lpcat2	270084	lysophosphatidylcholine acyltransferase 2	chr8:95379248-95443178	Ob_PBS_Non	10hr_PBS_Non	OK	1.6622	2.00753	0.272325	0.908796	0.12025	0.565003	1.20775263470178	NO
6330406I15Rik	6330406I15Rik	6330406I15Rik	70717	mesenteric estrogen dependent adipogenesis	chr5:150214380-150234278	Ob_PBS_Non	10hr_PBS_Non	OK	14.3498	17.3287	0.272139	1.40548	0.0104	0.174424	1.20759693477679	NO
AW146020	AW146020	AW146020	330361	GC-rich sequence DNA binding factor 2	chr6:81873662-81915943	Ob_PBS_Non	10hr_PBS_Non	OK	1.59816	1.92977	0.272017	0.39598	0.479	0.866874	1.20749481992038	NO
Ccdc57	Ccdc57	Ccdc57	71276	coiled-coil domain containing 57	chr11:120687855-120794186	Ob_PBS_Non	10hr_PBS_Non	OK	2.0413	2.46469	0.271921	0.968269	0.07945	0.478963	1.20741447331715	NO
Rin1	Rin1	Rin1	225870	Ras and Rab interactor 1	chr19:5050807-5057071	Ob_PBS_Non	10hr_PBS_Non	OK	3.57946	4.32163	0.271834	1.17778	0.0397	0.354834	1.20734166382591	NO
Mdn1	Mdn1	Mdn1	100019	midasin homolog (yeast)	chr4:32744093-32862192	Ob_PBS_Non	10hr_PBS_Non	OK	5.16572	6.23592	0.271633	1.44604	0.00645	0.133547	1.20717346558357	NO
Prc1	Prc1	Prc1	233406	protein regulator of cytokinesis 1	chr7:87439350-87461145	Ob_PBS_Non	10hr_PBS_Non	OK	0.764716	0.923002	0.271409	0.726811	0.19565	0.673864	1.20698604838357	NO
Gjc3	Gjc3	Gjc3	118446	gap junction protein, gamma 3	chr5:138395036-138404187	Ob_PBS_Non	10hr_PBS_Non	OK	25.8527	31.1994	0.271199	1.55046	0.00565	0.123562	1.2068103711847	NO
Emx2os	Emx2os	Emx2os	329078	Emx2 opposite strand/antisense transcript (non-protein coding)	chr19:59499593-59533125	Ob_PBS_Non	10hr_PBS_Non	OK	0.36428	0.439594	0.271125	0.674583	0.22325	0.702665	1.20674847197894	NO
H2-Eb1	H2-Eb1	H2-Eb1	14969	histocompatibility 2, class II antigen E beta	chr17:34442811-34453619	Ob_PBS_Non	10hr_PBS_Non	OK	1.45668	1.75756	0.270884	0.784239	0.19225	0.668554	1.20654690332874	NO
Clasp2	Clasp2	Clasp2	76499	CLIP associating protein 2	chr9:113650590-113828815	Ob_PBS_Non	10hr_PBS_Non	OK	52.2709	63.0668	0.270872	1.50945	0.0046	0.110692	1.20653686759546	NO
Npl	Npl	Npl	74091	N-acetylneuraminate pyruvate lyase	chr1:155350145-155396844	Ob_PBS_Non	10hr_PBS_Non	OK	2.78667	3.36158	0.270597	0.90842	0.14815	0.612433	1.20630690491568	NO
Cntnap5b	Cntnap5b	Cntnap5b	241175	contactin associated protein-like 5B	chr1:101669341-102382519	Ob_PBS_Non	10hr_PBS_Non	OK	1.32072	1.59309	0.270496	0.941035	0.0825	0.486348	1.20622245690049	NO
Wwc1	Wwc1	Wwc1	211652	WW, C2 and coiled-coil domain containing 1	chr11:35652679-35793591	Ob_PBS_Non	10hr_PBS_Non	OK	19.3115	23.2924	0.270397	1.51681	0.0083	0.152733	1.20613968686061	NO
Nmnat1	Nmnat1	Nmnat1	66454	nicotinamide nucleotide adenylyltransferase 1	chr4:148842895-148859251	Ob_PBS_Non	10hr_PBS_Non	OK	3.56695	4.30203	0.270328	0.914542	0.1682	0.63745	1.20608200200977	NO
Stk11ip	Stk11ip	Stk11ip	71728	serine/threonine kinase 11 interacting protein	chr1:75518103-75533910	Ob_PBS_Non	10hr_PBS_Non	OK	4.56759	5.50857	0.270247	1.27003	0.0262	0.285836	1.20601428853119	NO
Pcdh15	Pcdh15	Pcdh15	11994	protocadherin 15	chr10:73284614-74112477	Ob_PBS_Non	10hr_PBS_Non	OK	2.81678	3.39654	0.270019	1.2259	0.02095	0.25462	1.20582370803896	NO
Syt7	Syt7	Syt7	54525	synaptotagmin VII	chr19:10463579-10527671	Ob_PBS_Non	10hr_PBS_Non	OK	39.0965	47.1302	0.269612	1.5006	0.0052	0.117285	1.20548358000361	NO
Rasa4	Rasa4	Rasa4	54153	RAS p21 protein activator 4	chr5:136559785-136587730	Ob_PBS_Non	10hr_PBS_Non	OK	3.92695	4.73351	0.269501	1.06722	0.05245	0.402751	1.20539083446408	NO
Mthfsd	Mthfsd	Mthfsd	234814	methenyltetrahydrofolate synthetase domain containing	chr8:123621456-123632279	Ob_PBS_Non	10hr_PBS_Non	OK	11.3894	13.7283	0.269464	1.12725	0.0357	0.33511	1.20535992086994	NO
Pnp	Pnp	Pnp	18950	purine-nucleoside phosphorylase	chr14:51563977-51573087	Ob_PBS_Non	10hr_PBS_Non	OK	4.9743	5.99412	0.269053	1.17488	0.0367	0.340279	1.20501658263554	NO
Llgl1	Llgl1	Llgl1	16897	lethal giant larvae homolog 1 (Drosophila)	chr11:60513191-60540723	Ob_PBS_Non	10hr_PBS_Non	OK	15.3102	18.4488	0.269036	1.05347	0.07045	0.453997	1.2050023834038	NO
Thrb	Thrb	Thrb	21834	thyroid hormone receptor beta	chr14:18493473-18870602	Ob_PBS_Non	10hr_PBS_Non	OK	6.30625	7.59818	0.26887	1.30981	0.0125	0.19404	1.20486374087546	NO
Zfp932	Zfp932	Zfp932	69504	zinc finger protein 932	chr5:110425545-110439430	Ob_PBS_Non	10hr_PBS_Non	OK	29.5979	35.6575	0.268713	1.49307	0.0073	0.141955	1.20473262978853	NO
LOC668917	LOC668917	LOC668917	668917	zinc finger protein 133, pseudogene	chr2:144285015-144293530	Ob_PBS_Non	10hr_PBS_Non	OK	3.22269	3.8815	0.268346	0.900514	0.174	0.645344	1.20442620283698	NO
Rapsn	Rapsn	Rapsn	19400	receptor-associated protein of the synapse	chr2:90875783-90885886	Ob_PBS_Non	10hr_PBS_Non	OK	0.43832	0.527921	0.268339	0.537466	0.3955	0.830716	1.20442035893877	NO
Grin2a	Grin2a	Grin2a	14811	glutamate receptor, ionotropic, NMDA2A (epsilon 1)	chr16:9577802-9992626	Ob_PBS_Non	10hr_PBS_Non	OK	1.05209	1.26696	0.268113	0.866296	0.1221	0.568983	1.20423169974583	NO
Mir1188	Mir1188	Mir1188	100316669	microRNA 1188	chr12:110842154-110899921	Ob_PBS_Non	10hr_PBS_Non	OK	16.1457	19.4402	0.267894	0.0175503	0.3754	0.819046	1.20404891217186	NO
Otud4	Otud4	Otud4	73945	OTU domain containing 4	chr8:82163574-82201654	Ob_PBS_Non	10hr_PBS_Non	OK	8.60542	10.3601	0.267718	1.42311	0.00885	0.158792	1.203902034504	NO
Zdhhc22	Zdhhc22	Zdhhc22	238331	zinc finger, DHHC-type containing 22	chr12:88324330-88329626	Ob_PBS_Non	10hr_PBS_Non	OK	32.1462	38.7006	0.267708	1.66143	0.0285	0.298483	1.20389368971991	NO
Odf3b	Odf3b	Odf3b	70113	outer dense fiber of sperm tails 3B	chr15:89207879-89209685	Ob_PBS_Non	10hr_PBS_Non	OK	2.37125	2.85438	0.267532	0.852336	0.21275	0.693897	1.20374683098708	NO
Btbd17	Btbd17	Btbd17	72014	BTB (POZ) domain containing 17	chr11:114651982-114657206	Ob_PBS_Non	10hr_PBS_Non	OK	3.48471	4.19467	0.267517	1.09302	0.089	0.501827	1.20373431544632	NO
Plec	Plec	Plec	18810	plectin	chr15:76001403-76061808	Ob_PBS_Non	10hr_PBS_Non	OK	5.15487	6.20498	0.267491	1.46803	0.0072	0.141155	1.20371262215057	NO
Pla2g5	Pla2g5	Pla2g5	18784	phospholipase A2, group V	chr4:138355161-138419384	Ob_PBS_Non	10hr_PBS_Non	OK	0.507769	0.611103	0.267243	0.511011	0.32205	0.784676	1.20350572113174	NO
Pabpc5	Pabpc5	Pabpc5	93728	poly(A) binding protein, cytoplasmic 5	chrX:117040804-117043774	Ob_PBS_Non	10hr_PBS_Non	OK	0.47183	0.567841	0.267219	0.595024	0.3175	0.782333	1.20348570033993	NO
Dmpk	Dmpk	Dmpk	13400	dystrophia myotonica-protein kinase	chr7:19669197-19679169	Ob_PBS_Non	10hr_PBS_Non	OK	4.05155	4.8757	0.267134	1.0615	0.0538	0.405283	1.2034147960475	NO
1810014B01Rik	1810014B01Rik	1810014B01Rik	66263	RIKEN cDNA 1810014B01 gene	chr10:86148271-86152699	Ob_PBS_Non	10hr_PBS_Non	OK	2.98011	3.58568	0.266883	0.926633	0.1317	0.587588	1.20320544422273	NO
Plag1	Plag1	Plag1	56711	pleiomorphic adenoma gene 1	chr4:3828304-3865552	Ob_PBS_Non	10hr_PBS_Non	OK	0.410856	0.494344	0.266883	0.67326	0.2242	0.702753	1.20320544422273	NO
Oas3	Oas3	Oas3	246727	2'-5' oligoadenylate synthetase 3	chr5:121203106-121227668	Ob_PBS_Non	10hr_PBS_Non	OK	0.429105	0.516249	0.266737	0.694021	0.2135	0.694768	1.20308368660839	NO
Zfp882	Zfp882	Zfp882	382019	zinc finger protein 882	chr8:74432504-74442750	Ob_PBS_Non	10hr_PBS_Non	OK	1.95177	2.34802	0.266659	1.04734	0.05205	0.402039	1.20301864306961	NO
Arap2	Arap2	Arap2	212285	ArfGAP with RhoGAP domain, ankyrin repeat and PH domain 2	chr5:62993684-63157416	Ob_PBS_Non	10hr_PBS_Non	OK	8.14867	9.80295	0.266653	1.39221	0.0091	0.161069	1.20301363986613	NO
Shisa7	Shisa7	Shisa7	232813	shisa homolog 7 (Xenopus laevis)	chr7:4777153-4796298	Ob_PBS_Non	10hr_PBS_Non	OK	12.0568	14.5034	0.266554	1.52557	0.00685	0.137286	1.20293109001276	NO
Cntnap5c	Cntnap5c	Cntnap5c	620292	contactin associated protein-like 5C	chr17:57908992-58549765	Ob_PBS_Non	10hr_PBS_Non	OK	0.674942	0.811791	0.266345	0.728353	0.1872	0.661898	1.20275683670158	NO
Iqcj-schip1	Iqcj-schip1	Iqcj-schip1	100505386	predicted gene, 21949	chr3:67696141-68430404	Ob_PBS_Non	10hr_PBS_Non	OK	3.70141	4.45182	0.266322	0.356391	0.50175	0.875049	1.20273766204169	NO
Atat1	Atat1	Atat1	73242	alpha tubulin acetyltransferase 1	chr17:36034540-36047013	Ob_PBS_Non	10hr_PBS_Non	OK	34.1894	41.119	0.266255	1.41655	0.009	0.160483	1.20268180716597	NO
Slc2a6	Slc2a6	Slc2a6	227659	solute carrier family 2 (facilitated glucose transporter), member 6	chr2:26876884-26883518	Ob_PBS_Non	10hr_PBS_Non	OK	6.08723	7.31948	0.265954	1.08259	0.0486	0.389612	1.20243090905361	NO
Abcb1b	Abcb1b	Abcb1b	18669	ATP-binding cassette, sub-family B (MDR/TAP), member 1B	chr5:8798146-8866314	Ob_PBS_Non	10hr_PBS_Non	OK	0.404447	0.486214	0.265642	0.658343	0.2399	0.71905	1.2021708971525	NO
Sprn	Sprn	Sprn	212518	shadow of prion protein	chr7:147323462-147340558	Ob_PBS_Non	10hr_PBS_Non	OK	28.3825	34.117	0.26549	1.27997	0.0166	0.223874	1.20204424505662	NO
Gsto2	Gsto2	Gsto2	68214	glutathione S-transferase omega 2	chr19:47940034-47960795	Ob_PBS_Non	10hr_PBS_Non	OK	0.93274	1.12116	0.265441	0.547016	0.3067	0.773585	1.20200341926454	NO
Pde7b	Pde7b	Pde7b	29863	phosphodiesterase 7B	chr10:20117809-20444874	Ob_PBS_Non	10hr_PBS_Non	OK	12.8681	15.4668	0.265367	1.42503	0.01135	0.183307	1.20194176661493	NO
Gm9962	Gm9962	Gm9962	791383	predicted gene 9962	chr7:64642641-64765379	Ob_PBS_Non	10hr_PBS_Non	OK	5.10572	6.13624	0.26524	0.531721	0.3906	0.829017	1.20183596470842	NO
Foxn3	Foxn3	Foxn3	71375	forkhead box N3	chr12:100433303-100688284	Ob_PBS_Non	10hr_PBS_Non	OK	5.11291	6.14474	0.265208	1.15374	0.047	0.384659	1.20180930742932	NO
Tgfa	Tgfa	Tgfa	21802	transforming growth factor alpha	chr6:86145244-86225443	Ob_PBS_Non	10hr_PBS_Non	OK	8.63055	10.3719	0.265159	1.35411	0.01485	0.212628	1.20176848961658	NO
Lekr1	Lekr1	Lekr1	624866	leucine, glutamate and lysine rich 1	chr3:65470149-65635084	Ob_PBS_Non	10hr_PBS_Non	OK	1.75138	2.10432	0.264861	0.77127	0.1386	0.599151	1.20152028052503	NO
Lrrc7	Lrrc7	Lrrc7	242274	leucine rich repeat containing 7	chr3:157747402-158225185	Ob_PBS_Non	10hr_PBS_Non	OK	4.20459	5.05177	0.264826	1.25251	0.0224	0.265954	1.20149113181479	NO
Wipi1	Wipi1	Wipi1	52639	WD repeat domain, phosphoinositide interacting 1	chr11:109434834-109472703	Ob_PBS_Non	10hr_PBS_Non	OK	10.4225	12.5211	0.264654	1.28149	0.0356	0.335045	1.20134789700052	NO
Lrch3	Lrch3	Lrch3	70144	leucine-rich repeats and calponin homology (CH) domain containing 3	chr16:32914185-33056272	Ob_PBS_Non	10hr_PBS_Non	OK	5.39731	6.48186	0.264167	0.928562	0.0853	0.493157	1.20094243522671	NO
Bai1	Bai1	Bai1	107831	brain-specific angiogenesis inhibitor 1	chr15:74346625-74419894	Ob_PBS_Non	10hr_PBS_Non	OK	33.6875	40.4554	0.26412	1.61793	0.0051	0.115938	1.20090331166044	NO
Nuf2	Nuf2	Nuf2	66977	NUF2, NDC80 kinetochore complex component, homolog (S. cerevisiae)	chr1:171428064-171461595	Ob_PBS_Non	10hr_PBS_Non	OK	1.28379	1.54155	0.263973	0.770412	0.17695	0.649569	1.20078095469072	NO
Osbpl7	Osbpl7	Osbpl7	71240	oxysterol binding protein-like 7	chr11:96912133-96930218	Ob_PBS_Non	10hr_PBS_Non	OK	6.42769	7.7168	0.263702	1.28917	0.0259	0.284722	1.20055541771424	NO
Gm765	Gm765	Gm765	330390	predicted gene 765	chr6:98188007-98292748	Ob_PBS_Non	10hr_PBS_Non	OK	0.699104	0.839238	0.263574	0.51579	0.4594	0.858839	1.20044890575417	NO
Ltbp4	Ltbp4	Ltbp4	108075	latent transforming growth factor beta binding protein 4	chr7:28090159-28122631	Ob_PBS_Non	10hr_PBS_Non	OK	4.14459	4.97499	0.263465	1.2361	0.0287	0.299054	1.2003582116129	NO
Fam82a1	Fam82a1	Fam82a1	381110	regulator of microtubule dynamics 2	chr17:80014239-80081492	Ob_PBS_Non	10hr_PBS_Non	OK	3.92975	4.71704	0.263444	0.983834	0.0942	0.512297	1.20034073921696	NO
Ssh3	Ssh3	Ssh3	245857	slingshot homolog 3 (Drosophila)	chr19:4261667-4269172	Ob_PBS_Non	10hr_PBS_Non	OK	4.81004	5.77332	0.263353	1.14693	0.05015	0.395429	1.20026502844005	NO
Mdk	Mdk	Mdk	17242	midkine	chr2:91762345-91772439	Ob_PBS_Non	10hr_PBS_Non	OK	8.51804	10.2235	0.263292	0.368174	0.4559	0.857569	1.20021427993339	NO
Rgl2	Rgl2	Rgl2	19732	ral guanine nucleotide dissociation stimulator-like 2	chr17:34066838-34074632	Ob_PBS_Non	10hr_PBS_Non	OK	6.36812	7.64262	0.263199	1.2462	0.03615	0.337353	1.20013691338863	NO
Kcnab1	Kcnab1	Kcnab1	16497	potassium voltage-gated channel, shaker-related subfamily, beta member 1	chr3:64913564-65182141	Ob_PBS_Non	10hr_PBS_Non	OK	36.52	43.8281	0.26317	1.51456	0.0067	0.136177	1.20011278935707	NO
Dyrk1b	Dyrk1b	Dyrk1b	13549	dual-specificity tyrosine-(Y)-phosphorylation regulated kinase 1b	chr7:28964501-28972313	Ob_PBS_Non	10hr_PBS_Non	OK	11.5693	13.8845	0.263169	1.26771	0.0238	0.274865	1.20011195750257	NO
Kif9	Kif9	Kif9	16578	kinesin family member 9	chr9:110379461-110427678	Ob_PBS_Non	10hr_PBS_Non	OK	1.69812	2.03783	0.263097	0.81417	0.1249	0.574037	1.20005206549326	NO
Gpr89	Gpr89	Gpr89	67549	G protein-coupled receptor 89	chr3:96674988-96709221	Ob_PBS_Non	10hr_PBS_Non	OK	5.98775	7.18505	0.262984	1.12255	0.0665	0.444046	1.19995807433852	NO
Evi2a	Evi2a	Evi2a	14017	ecotropic viral integration site 2a	chr11:79153393-79395111	Ob_PBS_Non	10hr_PBS_Non	OK	15.4101	18.4907	0.262922	0.455291	0.3723	0.817115	1.19990650709811	NO
Sdk2	Sdk2	Sdk2	237979	sidekick homolog 2 (chicken)	chr11:113642103-113927265	Ob_PBS_Non	10hr_PBS_Non	OK	1.10966	1.33146	0.262893	0.962559	0.08915	0.501827	1.19988238769797	NO
Fert2	Fert2	Fert2	14158	fer (fms/fps related) protein kinase, testis specific 2	chr17:64245366-64488845	Ob_PBS_Non	10hr_PBS_Non	OK	3.9705	4.76406	0.262873	0.982862	0.0586	0.420873	1.19986575391139	NO
Ppp1r3b	Ppp1r3b	Ppp1r3b	244416	protein phosphatase 1, regulatory (inhibitor) subunit 3B	chr8:36438794-36451191	Ob_PBS_Non	10hr_PBS_Non	OK	0.677014	0.811773	0.26189	0.741868	0.1814	0.65769	1.19904848742708	NO
Gpr124	Gpr124	Gpr124	78560	G protein-coupled receptor 124	chr8:28196312-28233908	Ob_PBS_Non	10hr_PBS_Non	OK	1.1905	1.42745	0.261864	0.946973	0.10125	0.529305	1.19902687857775	NO
Pde4c	Pde4c	Pde4c	110385	phosphodiesterase 4C, cAMP specific	chr8:73247962-73275075	Ob_PBS_Non	10hr_PBS_Non	OK	0.606289	0.726899	0.26175	0.68624	0.23785	0.718143	1.19893213668156	NO
Zmym6	Zmym6	Zmym6	100177	zinc finger, MYM-type 6	chr4:126754626-126801538	Ob_PBS_Non	10hr_PBS_Non	OK	10.5703	12.6719	0.261621	1.3549	0.01305	0.197465	1.19882493777478	NO
Rem2	Rem2	Rem2	140743	rad and gem related GTP binding protein 2	chr14:55094936-55099271	Ob_PBS_Non	10hr_PBS_Non	OK	6.39081	7.66115	0.261562	1.15302	0.0633	0.438137	1.19877591201185	NO
Gm5595	Gm5595	Gm5595	434179	predicted gene 5595	chr7:49915477-49948088	Ob_PBS_Non	10hr_PBS_Non	OK	1.62747	1.95092	0.261524	0.855386	0.1223	0.569226	1.19874433715823	NO
Myo5c	Myo5c	Myo5c	208943	myosin VC	chr9:75079820-75153257	Ob_PBS_Non	10hr_PBS_Non	OK	0.391589	0.469392	0.261453	0.712095	0.18885	0.663465	1.19868534426558	NO
Snord91a	Snord91a	Snord91a	100217469	small nucleolar RNA, C/D box 91A	chr11:74711581-74739300	Ob_PBS_Non	10hr_PBS_Non	OK	3098.05	3713.51	0.261422	55.629	0.9132	0.985442	1.19865958771594	NO
Zfp960	Zfp960	Zfp960	449000	zinc finger protein 960	chr17:17201066-17226595	Ob_PBS_Non	10hr_PBS_Non	OK	0.831223	0.996323	0.261377	0.57222	0.2775	0.746816	1.19862220016091	NO
Msx1as	Msx1as	Msx1as	93895	msh homeobox 1 opposite strand	chr5:38211729-38215824	Ob_PBS_Non	10hr_PBS_Non	OK	0.735319	0.881179	0.261064	0.385036	0.45935	0.858839	1.19836218120779	NO
Nme4	Nme4	Nme4	56520	NME/NM23 nucleoside diphosphate kinase 4	chr17:26228689-26232415	Ob_PBS_Non	10hr_PBS_Non	OK	1.92987	2.31235	0.26086	0.75217	0.2908	0.758494	1.19819274234866	NO
Ddx17	Ddx17	Ddx17	67040	DEAD (Asp-Glu-Ala-Asp) box polypeptide 17	chr15:79346837-79377171	Ob_PBS_Non	10hr_PBS_Non	OK	115.429	138.293	0.260721	1.49236	0.0072	0.141155	1.19807730508476	NO
Tmc6	Tmc6	Tmc6	217353	transmembrane channel-like gene family 6	chr11:117627298-117641997	Ob_PBS_Non	10hr_PBS_Non	OK	0.600612	0.719531	0.260623	0.610118	0.25915	0.732456	1.19799592434602	NO
Ints2	Ints2	Ints2	70422	integrator complex subunit 2	chr11:86024184-86071070	Ob_PBS_Non	10hr_PBS_Non	OK	3.0174	3.61479	0.260608	1.15329	0.0351	0.332514	1.19798346859832	NO
C1galt1	C1galt1	C1galt1	94192	core 1 synthase, glycoprotein-N-acetylgalactosamine 3-beta-galactosyltransferase, 1	chr6:7795223-7822042	Ob_PBS_Non	10hr_PBS_Non	OK	2.23793	2.68067	0.260427	0.860446	0.14	0.601732	1.19783317945181	NO
Slfn5	Slfn5	Slfn5	327978	schlafen 5	chr11:82765603-82778352	Ob_PBS_Non	10hr_PBS_Non	OK	0.650245	0.778815	0.260297	0.766736	0.1479	0.612433	1.19772524860481	NO
Cdk18	Cdk18	Cdk18	18557	cyclin-dependent kinase 18	chr1:134010123-134036262	Ob_PBS_Non	10hr_PBS_Non	OK	29.061	34.8061	0.260255	1.51514	0.00825	0.152007	1.19769038071743	NO
Vav3	Vav3	Vav3	57257	vav 3 oncogene	chr3:109143600-109488612	Ob_PBS_Non	10hr_PBS_Non	OK	9.83112	11.7726	0.260009	1.17172	0.0257	0.284042	1.19748617490312	NO
Myo9b	Myo9b	Myo9b	17925	myosin IXb	chr8:73796612-73884611	Ob_PBS_Non	10hr_PBS_Non	OK	7.29103	8.73062	0.259962	1.33261	0.01245	0.19404	1.19744716393278	NO
Ifrd2	Ifrd2	Ifrd2	15983	interferon-related developmental regulator 2	chr9:107490048-107495369	Ob_PBS_Non	10hr_PBS_Non	OK	2.81229	3.36752	0.259937	0.947398	0.1218	0.568739	1.19742641393442	NO
Cul9	Cul9	Cul9	78309	cullin 9	chr17:46637553-46683337	Ob_PBS_Non	10hr_PBS_Non	OK	5.46581	6.54477	0.259907	1.35909	0.016	0.219695	1.19740151441103	NO
Dlk2	Dlk2	Dlk2	106565	delta-like 2 homolog (Drosophila)	chr17:46434369-46464972	Ob_PBS_Non	10hr_PBS_Non	OK	11.8226	14.1563	0.2599	1.09621	0.08795	0.500435	1.19739570459673	NO
Bco2	Bco2	Bco2	170752	beta-carotene oxygenase 2	chr9:50341191-50363243	Ob_PBS_Non	10hr_PBS_Non	OK	0.676852	0.810456	0.259894	0.624508	0.29345	0.760888	1.19739072477835	NO
Rnf207	Rnf207	Rnf207	433809	ring finger protein 207	chr4:151671459-151692734	Ob_PBS_Non	10hr_PBS_Non	OK	2.20068	2.63498	0.25984	0.32955	0.55005	0.894681	1.19734590734485	NO
Map3k1	Map3k1	Map3k1	26401	mitogen-activated protein kinase kinase kinase 1	chr13:112536642-112599191	Ob_PBS_Non	10hr_PBS_Non	OK	1.48761	1.78103	0.259714	1.02941	0.06605	0.444046	1.19724133985678	NO
Anxa4	Anxa4	Anxa4	11746	annexin A4	chr6:86686833-86743578	Ob_PBS_Non	10hr_PBS_Non	OK	2.19729	2.63067	0.259708	0.866756	0.15225	0.618368	1.19723636068038	NO
Eme2	Eme2	Eme2	193838	essential meiotic endonuclease 1 homolog 2 (S. pombe)	chr17:25029096-25032032	Ob_PBS_Non	10hr_PBS_Non	OK	12.6548	15.1492	0.259561	1.29129	0.03745	0.34369	1.19711437732693	NO
Ankrd28	Ankrd28	Ankrd28	105522	ankyrin repeat domain 28	chr14:32513200-32643601	Ob_PBS_Non	10hr_PBS_Non	OK	8.94029	10.7025	0.259552	1.33577	0.01275	0.196437	1.19710690936212	NO
Prdm13	Prdm13	Prdm13	230025	PR domain containing 13	chr4:21604626-21613110	Ob_PBS_Non	10hr_PBS_Non	OK	0.514721	0.616115	0.259408	0.681255	0.28075	0.748546	1.19698742826093	NO
Mks1	Mks1	Mks1	380718	Meckel syndrome, type 1	chr11:87666726-87677181	Ob_PBS_Non	10hr_PBS_Non	OK	2.73724	3.2764	0.259392	0.950755	0.1073	0.541201	1.19697415331917	NO
Kptn	Kptn	Kptn	70394	kaptin	chr7:16705224-16712865	Ob_PBS_Non	10hr_PBS_Non	OK	10.6856	12.7904	0.259383	1.24248	0.03915	0.352767	1.19696668622912	NO
Mme	Mme	Mme	17380	membrane metallo endopeptidase	chr3:63099793-63186153	Ob_PBS_Non	10hr_PBS_Non	OK	1.81861	2.1766	0.259237	0.940763	0.0819	0.484296	1.19684555994195	NO
Man2a2	Man2a2	Man2a2	140481	mannosidase 2, alpha 2	chr7:87505335-87516012	Ob_PBS_Non	10hr_PBS_Non	OK	10.342	12.3773	0.259188	1.38091	0.01625	0.221228	1.19680491071612	NO
Inpp5j	Inpp5j	Inpp5j	170835	inositol polyphosphate 5-phosphatase J	chr11:3394274-3404824	Ob_PBS_Non	10hr_PBS_Non	OK	19.9854	23.9169	0.259081	1.4713	0.01205	0.190549	1.19671615087907	NO
Tubd1	Tubd1	Tubd1	56427	tubulin, delta 1	chr11:86358492-86380862	Ob_PBS_Non	10hr_PBS_Non	OK	2.13705	2.55742	0.259067	0.749766	0.15755	0.624094	1.19670453792946	NO
Laptm5	Laptm5	Laptm5	16792	lysosomal-associated protein transmembrane 5	chr4:130469248-130492063	Ob_PBS_Non	10hr_PBS_Non	OK	4.48191	5.36296	0.258914	1.11684	0.069	0.448671	1.19657763232525	NO
Stxbp4	Stxbp4	Stxbp4	20913	syntaxin binding protein 4	chr11:90337806-90499422	Ob_PBS_Non	10hr_PBS_Non	OK	4.50528	5.38975	0.258602	1.22876	0.02175	0.262349	1.19631888612814	NO
Hmmr	Hmmr	Hmmr	15366	hyaluronan mediated motility receptor (RHAMM)	chr11:40514889-40546939	Ob_PBS_Non	10hr_PBS_Non	OK	1.4318	1.71287	0.258582	0.851882	0.1112	0.550832	1.19630230174183	NO
Styx	Styx	Styx	56291	serine/threonine/tyrosine interaction protein	chr14:45970860-46008471	Ob_PBS_Non	10hr_PBS_Non	OK	3.73439	4.46742	0.258571	0.779911	0.15955	0.626155	1.19629318042736	NO
Erbb2ip	Erbb2ip	Erbb2ip	59079	Erbb2 interacting protein	chr13:104608865-104710594	Ob_PBS_Non	10hr_PBS_Non	OK	15.0691	18.0268	0.258551	1.35701	0.0085	0.154049	1.19627659639741	NO
Ing4	Ing4	Ing4	28019	inhibitor of growth family, member 4	chr6:124989865-124999282	Ob_PBS_Non	10hr_PBS_Non	OK	22.35	26.7352	0.258467	1.41894	0.0189	0.239622	1.19620694598211	NO
Gfm2	Gfm2	Gfm2	320806	G elongation factor, mitochondrial 2	chr13:97907891-97968312	Ob_PBS_Non	10hr_PBS_Non	OK	6.91416	8.27044	0.258411	0.837678	0.13175	0.587588	1.19616051462483	NO
5730419I09Rik	5730419I09Rik	5730419I09Rik	74741	C2 calcium-dependent domain containing 5	chr6:142959439-143048627	Ob_PBS_Non	10hr_PBS_Non	OK	13.235	15.8306	0.258356	1.32453	0.0112	0.181495	1.1961149141532	NO
Srd5a1	Srd5a1	Srd5a1	78925	steroid 5 alpha-reductase 1	chr13:69712326-69750341	Ob_PBS_Non	10hr_PBS_Non	OK	5.46144	6.5324	0.258333	1.1535	0.04745	0.385302	1.19609584538055	NO
Angptl2	Angptl2	Angptl2	26360	angiopoietin-like 2	chr2:32992492-33226998	Ob_PBS_Non	10hr_PBS_Non	OK	0.458103	0.547882	0.258193	0.266413	0.6102	0.913424	1.19597978114731	NO
Hpgds	Hpgds	Hpgds	54486	hematopoietic prostaglandin D synthase	chr6:65067286-65094724	Ob_PBS_Non	10hr_PBS_Non	OK	1.45373	1.73834	0.257955	0.814863	0.12645	0.577839	1.19578249779741	NO
Oxct1	Oxct1	Oxct1	67041	3-oxoacid CoA transferase 1	chr15:3970110-4105344	Ob_PBS_Non	10hr_PBS_Non	OK	85.8253	102.616	0.257779	1.44353	0.007	0.13913	1.19563662852019	NO
Olfr1344	Olfr1344	Olfr1344	257882	olfactory receptor 1344	chr7:6392612-6393578	Ob_PBS_Non	10hr_PBS_Non	OK	1.70934	2.04354	0.257631	0.728418	0.30185	0.768511	1.19551397949194	NO
Polr1b	Polr1b	Polr1b	20017	polymerase (RNA) I polypeptide B	chr2:128926731-128952331	Ob_PBS_Non	10hr_PBS_Non	OK	3.61113	4.31672	0.257484	1.12618	0.0473	0.385199	1.19539217162751	NO
Shroom1	Shroom1	Shroom1	71774	shroom family member 1	chr11:53270706-53281257	Ob_PBS_Non	10hr_PBS_Non	OK	1.51957	1.81644	0.257451	0.876905	0.1355	0.59356	1.19536482871068	NO
Akt2	Akt2	Akt2	11652	thymoma viral proto-oncogene 2	chr7:28376578-28424472	Ob_PBS_Non	10hr_PBS_Non	OK	16.9008	20.1967	0.257029	1.31658	0.0165	0.223153	1.19501522593696	NO
Rnf112	Rnf112	Rnf112	22671	ring finger protein 112	chr11:61261943-61267388	Ob_PBS_Non	10hr_PBS_Non	OK	70.859	84.6755	0.256993	1.55656	0.00685	0.137286	1.19498540673736	NO
Ngf	Ngf	Ngf	18049	nerve growth factor	chr3:102273850-102324936	Ob_PBS_Non	10hr_PBS_Non	OK	2.55706	3.05562	0.256981	0.649852	0.2192	0.699864	1.19497546716951	NO
Pld2	Pld2	Pld2	18806	phospholipase D2	chr11:70353665-70371612	Ob_PBS_Non	10hr_PBS_Non	OK	4.433	5.29682	0.256843	1.16747	0.0402	0.357527	1.19486116808132	NO
Smo	Smo	Smo	319757	smoothened homolog (Drosophila)	chr6:29685496-29711366	Ob_PBS_Non	10hr_PBS_Non	OK	3.10314	3.70768	0.256789	1.09485	0.0591	0.421275	1.19481644532722	NO
Prosapip1	Prosapip1	Prosapip1	241638	leucine zipper, putative tumor suppressor family member 3	chr2:130458574-130468539	Ob_PBS_Non	10hr_PBS_Non	OK	36.7463	43.9018	0.256681	1.53404	0.00815	0.150938	1.19472700484078	NO
Bcl11b	Bcl11b	Bcl11b	58208	B cell leukemia/lymphoma 11B	chr12:109148612-109241624	Ob_PBS_Non	10hr_PBS_Non	OK	5.14704	6.14916	0.256645	1.26253	0.0219	0.263101	1.19469719283315	NO
Cox6b2	Cox6b2	Cox6b2	333182	cytochrome c oxidase subunit VIb polypeptide 2	chr7:4703395-4704696	Ob_PBS_Non	10hr_PBS_Non	OK	6.83395	8.16366	0.256496	0.642226	0.2371	0.717534	1.19457381215694	NO
Bfsp1	Bfsp1	Bfsp1	12075	beaded filament structural protein 1, in lens-CP94	chr2:143652263-143688909	Ob_PBS_Non	10hr_PBS_Non	OK	0.863377	1.03134	0.256452	0.70058	0.2372	0.717534	1.19453738003183	NO
Cox6a2	Cox6a2	Cox6a2	12862	cytochrome c oxidase subunit VIa polypeptide 2	chr7:135317459-135349880	Ob_PBS_Non	10hr_PBS_Non	OK	25.0355	29.8995	0.256148	0.876336	0.11595	0.558407	1.19428569752364	NO
Fat3	Fat3	Fat3	270120	FAT tumor suppressor homolog 3 (Drosophila)	chr9:15714636-16182675	Ob_PBS_Non	10hr_PBS_Non	OK	2.6331	3.14433	0.255988	1.28993	0.01485	0.212628	1.19415325434574	NO
Akr1c14	Akr1c14	Akr1c14	105387	aldo-keto reductase family 1, member C14	chr13:4058836-4089668	Ob_PBS_Non	10hr_PBS_Non	OK	0.406984	0.485976	0.255912	0.531292	0.3468	0.800367	1.19409034898159	NO
Stox1	Stox1	Stox1	216021	storkhead box 1	chr10:62122169-62188847	Ob_PBS_Non	10hr_PBS_Non	OK	1.22281	1.45995	0.255715	0.796578	0.1632	0.630795	1.19392730708286	NO
Sept10	Sept10	Sept10	103080	septin 10	chr10:58604374-58684595	Ob_PBS_Non	10hr_PBS_Non	OK	1.84363	2.20113	0.255699	0.772079	0.1508	0.615781	1.19391406607874	NO
BC052040	BC052040	BC052040	399568	cDNA sequence BC052040	chr2:115407451-115604504	Ob_PBS_Non	10hr_PBS_Non	OK	4.95282	5.91302	0.255645	1.0321	0.05225	0.402198	1.19386937877395	NO
Mtus1	Mtus1	Mtus1	102103	mitochondrial tumor suppressor 1	chr8:42076265-42219080	Ob_PBS_Non	10hr_PBS_Non	OK	18.3576	21.9161	0.255616	1.36135	0.01445	0.209824	1.19384538072653	NO
Kcng4	Kcng4	Kcng4	66733	potassium voltage-gated channel, subfamily G, member 4	chr8:122147753-122159580	Ob_PBS_Non	10hr_PBS_Non	OK	4.29921	5.13252	0.255596	1.14022	0.0466	0.383185	1.19382883063005	NO
Snora2b	Snora2b	Snora2b	100217416	small nucleolar RNA, H/ACA box 2B	chr15:98349531-98364652	Ob_PBS_Non	10hr_PBS_Non	OK	7.51945	8.97617	0.255474	0.0343227	0.8189	0.966375	1.19372788000976	NO
Cog5	Cog5	Cog5	238123	component of oligomeric golgi complex 5	chr12:32339733-32635400	Ob_PBS_Non	10hr_PBS_Non	OK	5.99805	7.1592	0.255304	0.628962	0.2566	0.731323	1.1935872253475	NO
Slc16a6	Slc16a6	Slc16a6	104681	solute carrier family 16 (monocarboxylic acid transporters), member 6	chr11:109312169-109434643	Ob_PBS_Non	10hr_PBS_Non	OK	2.72749	3.25491	0.255042	0.659112	0.24995	0.728536	1.19337048414426	NO
Foxj1	Foxj1	Foxj1	15223	forkhead box J1	chr11:116192017-116196668	Ob_PBS_Non	10hr_PBS_Non	OK	6.73964	8.04221	0.254921	1.19258	0.0446	0.375959	1.19327039939365	NO
Zfp846	Zfp846	Zfp846	244721	zinc finger protein 846	chr9:20385771-20399637	Ob_PBS_Non	10hr_PBS_Non	OK	4.76707	5.68828	0.254891	1.07815	0.05375	0.405283	1.19324558629125	NO
Plekha2	Plekha2	Plekha2	83436	pleckstrin homology domain-containing, family A (phosphoinositide binding specific) member 2	chr8:26149616-26212283	Ob_PBS_Non	10hr_PBS_Non	OK	2.87348	3.42875	0.254881	1.08089	0.05	0.394896	1.19323731537177	NO
Itga4	Itga4	Itga4	16401	integrin alpha 4	chr2:79095582-79269145	Ob_PBS_Non	10hr_PBS_Non	OK	0.665217	0.79376	0.254877	0.849181	0.10945	0.54744	1.19323400702004	NO
Acaa1a	Acaa1a	Acaa1a	113868	acetyl-Coenzyme A acyltransferase 1A	chr9:119250411-119259413	Ob_PBS_Non	10hr_PBS_Non	OK	21.1448	25.2265	0.254634	1.45411	0.0218	0.262732	1.19303304185586	NO
Zfp442	Zfp442	Zfp442	668923	zinc finger protein 442	chr2:150232872-150277230	Ob_PBS_Non	10hr_PBS_Non	OK	1.09168	1.30221	0.254405	0.734084	0.1867	0.661239	1.19284368590951	NO
Chdh	Chdh	Chdh	218865	choline dehydrogenase	chr14:30822185-31340242	Ob_PBS_Non	10hr_PBS_Non	OK	1.56736	1.86939	0.254225	0.418107	0.43195	0.848722	1.19269486827064	NO
Reps2	Reps2	Reps2	194590	RALBP1 associated Eps domain containing protein 2	chrX:158849885-159081533	Ob_PBS_Non	10hr_PBS_Non	OK	40.2917	48.0537	0.254163	1.43384	0.0071	0.140342	1.19264361316071	NO
Kcnq1ot1	Kcnq1ot1	Kcnq1ot1	63830	KCNQ1 overlapping transcript 1	chr7:150293158-150612947	Ob_PBS_Non	10hr_PBS_Non	OK	0.446464	0.532415	0.254005	1.19389	0.01835	0.235975	1.19251300525861	NO
Rfx1	Rfx1	Rfx1	19724	regulatory factor X, 1 (influences HLA class II expression)	chr8:86590734-86620891	Ob_PBS_Non	10hr_PBS_Non	OK	5.51198	6.57196	0.253754	1.20991	0.0312	0.313525	1.19230554996179	NO
Mblac1	Mblac1	Mblac1	330216	metallo-beta-lactamase domain containing 1	chr5:138635541-138636628	Ob_PBS_Non	10hr_PBS_Non	OK	3.91066	4.66246	0.25368	0.932341	0.18295	0.65769	1.19224439473117	NO
Tmeff2	Tmeff2	Tmeff2	56363	transmembrane protein with EGF-like and two follistatin-like domains 2	chr1:50984366-51244114	Ob_PBS_Non	10hr_PBS_Non	OK	19.7286	23.5197	0.253579	1.40452	0.013	0.197465	1.19216093116784	NO
Lama5	Lama5	Lama5	16776	laminin, alpha 5	chr2:179911077-179960564	Ob_PBS_Non	10hr_PBS_Non	OK	0.572536	0.682443	0.253342	0.897308	0.1094	0.54744	1.19196510396492	NO
Camkk2	Camkk2	Camkk2	207565	calcium/calmodulin-dependent protein kinase kinase 2, beta	chr5:123181179-123229419	Ob_PBS_Non	10hr_PBS_Non	OK	21.6736	25.8341	0.253335	1.39894	0.0099	0.168593	1.19195932052819	NO
Scrib	Scrib	Scrib	105782	scribbled homolog (Drosophila)	chr15:75877615-75900160	Ob_PBS_Non	10hr_PBS_Non	OK	6.55641	7.81424	0.253199	1.32968	0.0194	0.242964	1.19184696218321	NO
Fxyd2	Fxyd2	Fxyd2	11936	FXYD domain-containing ion transport regulator 2	chr9:45207791-45218361	Ob_PBS_Non	10hr_PBS_Non	OK	10.862	12.9458	0.253192	0.764617	0.16055	0.626781	1.19184117931971	NO
Smug1	Smug1	Smug1	71726	single-strand selective monofunctional uracil DNA glycosylase	chr15:102983720-102993715	Ob_PBS_Non	10hr_PBS_Non	OK	4.3594	5.19557	0.253153	1.13297	0.0475	0.385302	1.19180896102242	NO
Tmbim1	Tmbim1	Tmbim1	69660	transmembrane BAX inhibitor motif containing 1	chr1:74331607-74400266	Ob_PBS_Non	10hr_PBS_Non	OK	12.6567	15.0839	0.253114	0.47748	0.4202	0.842273	1.19177674359606	NO
Zfp551	Zfp551	Zfp551	619331	zinc fingr protein 551	chr7:13000496-13007840	Ob_PBS_Non	10hr_PBS_Non	OK	1.91675	2.28399	0.252894	0.823905	0.15	0.614607	1.19159502058037	NO
1810062O18Rik	1810062O18Rik	1810062O18Rik	75602	RIKEN cDNA 1810062O18 gene	chr14:21318535-21437576	Ob_PBS_Non	10hr_PBS_Non	OK	1.16787	1.39162	0.252889	0.0732139	0.9328	0.988366	1.19159089083388	NO
Ptpn13	Ptpn13	Ptpn13	19249	protein tyrosine phosphatase, non-receptor type 13	chr5:103854210-104027380	Ob_PBS_Non	10hr_PBS_Non	OK	1.91524	2.28152	0.252471	1.08614	0.0462	0.381422	1.19124569463596	NO
Siglech	Siglech	Siglech	233274	sialic acid binding Ig-like lectin H	chr7:63023547-63034203	Ob_PBS_Non	10hr_PBS_Non	OK	1.84884	2.20221	0.252329	0.813784	0.15145	0.616511	1.19112844978564	NO
2610203C20Rik	2610203C20Rik	2610203C20Rik	100042464	RIKEN cDNA 2610203C20 gene	chr9:41389421-41400570	Ob_PBS_Non	10hr_PBS_Non	OK	19.6487	23.4038	0.252306	1.24315	0.01495	0.213	1.1911094605085	NO
Rbp7	Rbp7	Rbp7	63954	retinol binding protein 7, cellular	chr4:148823810-148829077	Ob_PBS_Non	10hr_PBS_Non	OK	0.889468	1.05942	0.252254	0.50798	0.51885	0.882744	1.19106652934566	NO
Ticam1	Ticam1	Ticam1	106759	toll-like receptor adaptor molecule 1	chr17:56408884-56416190	Ob_PBS_Non	10hr_PBS_Non	OK	2.11661	2.52076	0.252104	0.892728	0.1192	0.562759	1.19094269812226	NO
Cdc20	Cdc20	Cdc20	107995	cell division cycle 20	chr4:118100697-118109948	Ob_PBS_Non	10hr_PBS_Non	OK	0.683907	0.814337	0.251826	0.26702	0.6192	0.915962	1.19071323162808	NO
Ptpn5	Ptpn5	Ptpn5	19259	protein tyrosine phosphatase, non-receptor type 5	chr7:54333169-54389054	Ob_PBS_Non	10hr_PBS_Non	OK	54.441	64.8095	0.251512	1.40827	0.009	0.160483	1.19045410321944	NO
4930503L19Rik	4930503L19Rik	4930503L19Rik	269033	RIKEN cDNA 4930503L19 gene	chr18:70612793-70632134	Ob_PBS_Non	10hr_PBS_Non	OK	2.111	2.51274	0.251338	0.843892	0.14835	0.612556	1.19031053405387	NO
Grin2d	Grin2d	Grin2d	14814	glutamate receptor, ionotropic, NMDA2D (epsilon 4)	chr7:53087852-53122051	Ob_PBS_Non	10hr_PBS_Non	OK	6.16463	7.33772	0.251318	1.37215	0.02995	0.307185	1.19029403296043	NO
Lrrc8b	Lrrc8b	Lrrc8b	433926	leucine rich repeat containing 8 family, member B	chr5:105844793-105915208	Ob_PBS_Non	10hr_PBS_Non	OK	5.26222	6.2635	0.251295	1.12982	0.05385	0.405283	1.19027505698578	NO
Zbtb40	Zbtb40	Zbtb40	230848	zinc finger and BTB domain containing 40	chr4:136535646-136604610	Ob_PBS_Non	10hr_PBS_Non	OK	1.23793	1.47311	0.250945	0.948516	0.08195	0.484296	1.18998632948011	NO
Cnp	Cnp	Cnp	12799	2',3'-cyclic nucleotide 3' phosphodiesterase	chr11:100436252-100443053	Ob_PBS_Non	10hr_PBS_Non	OK	311.379	370.535	0.250937	1.40662	0.01	0.169693	1.18997973081306	NO
Atp6v0a2	Atp6v0a2	Atp6v0a2	21871	ATPase, H+ transporting, lysosomal V0 subunit A2	chr5:125079647-125202517	Ob_PBS_Non	10hr_PBS_Non	OK	8.10216	9.64019	0.250756	1.24948	0.03295	0.321894	1.18983044574962	NO
Rbmx	Rbmx	Rbmx	19655	RNA binding motif protein, X chromosome	chrX:54636524-54646213	Ob_PBS_Non	10hr_PBS_Non	OK	25.1347	29.9045	0.25068	1.28491	0.0148	0.212628	1.18976776810151	NO
Ssh2	Ssh2	Ssh2	237860	slingshot homolog 2 (Drosophila)	chr11:77029926-77269050	Ob_PBS_Non	10hr_PBS_Non	OK	2.78049	3.30775	0.250514	1.02	0.0642	0.440762	1.18963087840421	NO
Hist3h2a	Hist3h2a	Hist3h2a	319162	histone cluster 3, H2a	chr11:58768186-58770176	Ob_PBS_Non	10hr_PBS_Non	OK	18.114	21.5479	0.250439	1.37364	0.02465	0.279743	1.189569035815	NO
Dbndd1	Dbndd1	Dbndd1	72185	dysbindin (dystrobrevin binding protein 1) domain containing 1	chr8:126028617-126039355	Ob_PBS_Non	10hr_PBS_Non	OK	38.8151	46.1717	0.250393	1.30047	0.01485	0.212628	1.18953110728421	NO
Pitrm1	Pitrm1	Pitrm1	69617	pitrilysin metallepetidase 1	chr13:6547402-6647970	Ob_PBS_Non	10hr_PBS_Non	OK	9.3377	11.1074	0.250381	0.516033	0.35325	0.804951	1.18952121308376	NO
Notch1	Notch1	Notch1	18128	notch 1	chr2:26313421-26359342	Ob_PBS_Non	10hr_PBS_Non	OK	1.18544	1.41003	0.250303	1.01443	0.06695	0.444173	1.1894569027868	NO
Tdg	Tdg	Tdg	21665	thymine DNA glycosylase	chr10:82092582-82153395	Ob_PBS_Non	10hr_PBS_Non	OK	2.47977	2.9491	0.250064	0.407259	0.46885	0.861619	1.18925987108865	NO
Limd1	Limd1	Limd1	29806	LIM domains containing 1	chr9:123387818-123430670	Ob_PBS_Non	10hr_PBS_Non	OK	3.26171	3.87892	0.250029	1.09882	0.04895	0.391328	1.18923101981419	NO
Tgif2	Tgif2	Tgif2	228839	TGFB-induced factor homeobox 2	chr2:156665812-156688681	Ob_PBS_Non	10hr_PBS_Non	OK	1.21642	1.44639	0.249814	0.471037	0.4184	0.841827	1.1890538059117	NO
6720463M24Rik	6720463M24Rik	6720463M24Rik	77744	bora, aurora kinase A activator	chr14:99445595-99473326	Ob_PBS_Non	10hr_PBS_Non	OK	1.38441	1.64612	0.249803	0.757339	0.19515	0.67327	1.18904473986404	NO
Sema5b	Sema5b	Sema5b	20357	sema domain, seven thrombospondin repeats (type 1 and type 1-like), transmembrane domain (TM) and short cytoplasmic domain, (semaphorin) 5B	chr16:35541447-35664344	Ob_PBS_Non	10hr_PBS_Non	OK	1.71968	2.04458	0.249669	0.951488	0.10085	0.528105	1.18893430446963	NO
Rsu1	Rsu1	Rsu1	20163	Ras suppressor protein 1	chr2:12998635-13192905	Ob_PBS_Non	10hr_PBS_Non	OK	16.4553	19.563	0.249576	1.28506	0.03695	0.341278	1.18885766503897	NO
Zkscan2	Zkscan2	Zkscan2	210162	zinc finger with KRAB and SCAN domains 2	chr7:130622153-130643963	Ob_PBS_Non	10hr_PBS_Non	OK	4.49912	5.34826	0.249429	1.13457	0.0389	0.351615	1.18873653536941	NO
2810454H06Rik	2810454H06Rik	2810454H06Rik	72813	RIKEN cDNA 2810454H06 gene	chr6:134847978-134850803	Ob_PBS_Non	10hr_PBS_Non	OK	0.412429	0.490199	0.249219	0.546165	0.33605	0.792309	1.1885635143929	NO
Pdpn	Pdpn	Pdpn	14726	podoplanin	chr4:142857324-142889410	Ob_PBS_Non	10hr_PBS_Non	OK	1.58727	1.88647	0.249144	0.738697	0.21425	0.695479	1.18850172729028	NO
Kctd4	Kctd4	Kctd4	67516	potassium channel tetramerisation domain containing 4	chr14:76296743-76410672	Ob_PBS_Non	10hr_PBS_Non	OK	6.67355	7.93142	0.249125	0.840902	0.1096	0.547619	1.18848607506754	NO
A330076H08Rik	A330076H08Rik	A330076H08Rik	320026	RIKEN cDNA A330076H08 gene	chr7:69088786-69127245	Ob_PBS_Non	10hr_PBS_Non	OK	2.03214	2.41512	0.249093	0.738622	0.18275	0.65769	1.18845971389519	NO
Plod1	Plod1	Plod1	18822	procollagen-lysine, 2-oxoglutarate 5-dioxygenase 1	chr4:147283861-147310885	Ob_PBS_Non	10hr_PBS_Non	OK	2.78481	3.30931	0.248952	0.984655	0.0902	0.50287	1.18834356694354	NO
Esam	Esam	Esam	69524	endothelial cell-specific adhesion molecule	chr9:37335673-37345904	Ob_PBS_Non	10hr_PBS_Non	OK	1.45394	1.72741	0.24865	0.739227	0.22715	0.706896	1.188094836486	NO
Rhog	Rhog	Rhog	56212	ras homolog gene family, member G	chr7:109387636-109398632	Ob_PBS_Non	10hr_PBS_Non	OK	46.7659	55.5588	0.248559	1.5773	0.01605	0.219752	1.1880198981121	NO
Golga7	Golga7	Golga7	57437	golgi autoantigen, golgin subfamily a, 7	chr8:24351797-24367552	Ob_PBS_Non	10hr_PBS_Non	OK	76.1297	90.4289	0.248325	1.3695	0.0103	0.173151	1.18782722113987	NO
Tmem150a	Tmem150a	Tmem150a	232086	transmembrane protein 150A	chr6:72305476-72312375	Ob_PBS_Non	10hr_PBS_Non	OK	3.15187	3.74377	0.248285	0.315951	0.61195	0.913705	1.18779428803284	NO
Prdm5	Prdm5	Prdm5	70779	PR domain containing 5	chr6:65728955-65886371	Ob_PBS_Non	10hr_PBS_Non	OK	1.30915	1.55498	0.248273	0.72859	0.21045	0.690937	1.18778440827879	NO
Nmral1	Nmral1	Nmral1	67824	NmrA-like family domain containing 1	chr16:4711317-4719059	Ob_PBS_Non	10hr_PBS_Non	OK	18.3225	21.7601	0.248073	1.29495	0.04335	0.371535	1.18761975780901	NO
Zfp719	Zfp719	Zfp719	210105	zinc finger protein 719	chr7:50834955-50849080	Ob_PBS_Non	10hr_PBS_Non	OK	3.94973	4.69054	0.247998	1.12788	0.04065	0.35975	1.18755801976728	NO
B3galnt2	B3galnt2	B3galnt2	97884	UDP-GalNAc:betaGlcNAc beta 1,3-galactosaminyltransferase, polypeptide 2	chr13:14046940-14131867	Ob_PBS_Non	10hr_PBS_Non	OK	3.64669	4.33054	0.247961	0.622703	0.2589	0.732456	1.18752756351559	NO
Zfp97	Zfp97	Zfp97	22759	zinc finger protein 97	chr17:17258346-17283842	Ob_PBS_Non	10hr_PBS_Non	OK	0.716337	0.850606	0.247852	0.640674	0.25115	0.729785	1.18743784558417	NO
Dusp12	Dusp12	Dusp12	80915	dual specificity phosphatase 12	chr1:172804318-172815671	Ob_PBS_Non	10hr_PBS_Non	OK	10.6717	12.6707	0.247717	1.20515	0.0652	0.4429	1.18732673644147	NO
Slc30a10	Slc30a10	Slc30a10	226781	solute carrier family 30, member 10	chr1:187278726-187292640	Ob_PBS_Non	10hr_PBS_Non	OK	3.82192	4.53683	0.247386	1.16166	0.03875	0.351584	1.18705435727737	NO
Hint3	Hint3	Hint3	66847	histidine triad nucleotide binding protein 3	chr10:30328012-30338172	Ob_PBS_Non	10hr_PBS_Non	OK	17.1569	20.3658	0.247362	1.26723	0.08905	0.501827	1.18703461016048	NO
Sp110	Sp110	Sp110	109032	Sp110 nuclear body protein	chr1:87473474-87541611	Ob_PBS_Non	10hr_PBS_Non	OK	0.567424	0.673471	0.247188	0.154919	0.7064	0.934769	1.18689145338692	NO
Sardh	Sardh	Sardh	192166	sarcosine dehydrogenase	chr2:27044901-27102332	Ob_PBS_Non	10hr_PBS_Non	OK	2.52242	2.99372	0.247131	0.938248	0.1073	0.541201	1.1868445609568	NO
H2-T24	H2-T24	H2-T24	15042	histocompatibility 2, T region locus 24	chr17:36131448-36175119	Ob_PBS_Non	10hr_PBS_Non	OK	0.811422	0.96295	0.247009	0.320987	0.59465	0.908645	1.18674420092901	NO
Kcnd1	Kcnd1	Kcnd1	16506	potassium voltage-gated channel, Shal-related family, member 1	chrX:7400968-7413629	Ob_PBS_Non	10hr_PBS_Non	OK	2.41907	2.87076	0.246975	0.870796	0.1648	0.634083	1.18671623325308	NO
Sept4	Sept4	Sept4	18952	septin 4	chr11:87394632-87404041	Ob_PBS_Non	10hr_PBS_Non	OK	189.545	224.927	0.246915	1.56413	0.0098	0.167088	1.18666688013868	NO
Baiap2l2	Baiap2l2	Baiap2l2	207495	BAI1-associated protein 2-like 2	chr15:79088624-79115939	Ob_PBS_Non	10hr_PBS_Non	OK	0.671983	0.797353	0.246795	0.616944	0.33125	0.79114	1.18656818006729	NO
Plxdc2	Plxdc2	Plxdc2	67448	plexin domain containing 2	chr2:16277948-16673742	Ob_PBS_Non	10hr_PBS_Non	OK	4.33765	5.14691	0.246793	1.05819	0.05865	0.420873	1.18656653513565	NO
Pxmp4	Pxmp4	Pxmp4	59038	peroxisomal membrane protein 4	chr2:154412779-154429409	Ob_PBS_Non	10hr_PBS_Non	OK	9.25073	10.9766	0.246791	1.14911	0.0691	0.448916	1.1865648902063	NO
Nkx2-2	Nkx2-2	Nkx2-2	18088	NK2 homeobox 2	chr2:147003281-147157417	Ob_PBS_Non	10hr_PBS_Non	OK	6.43994	7.64125	0.246762	1.00839	0.11725	0.55985	1.18654103898688	NO
Emid1	Emid1	Emid1	140703	EMI domain containing 1	chr11:5006268-5052225	Ob_PBS_Non	10hr_PBS_Non	OK	0.874172	1.03717	0.246664	0.631939	0.292	0.759559	1.1864604418619	NO
Rras	Rras	Rras	20130	Harvey rat sarcoma oncogene, subgroup R	chr7:52273376-52277014	Ob_PBS_Non	10hr_PBS_Non	OK	9.21137	10.9276	0.246483	1.09994	0.1129	0.553405	1.18631159829949	NO
Gk5	Gk5	Gk5	235533	glycerol kinase 5 (putative)	chr9:96019847-96083372	Ob_PBS_Non	10hr_PBS_Non	OK	0.586705	0.695999	0.246451	0.609539	0.2913	0.758973	1.18628528535805	NO
Unc13b	Unc13b	Unc13b	22249	unc-13 homolog B (C. elegans)	chr4:43071855-43277759	Ob_PBS_Non	10hr_PBS_Non	OK	2.76363	3.27832	0.246394	1.05151	0.0491	0.391874	1.18623841687677	NO
Adamts20	Adamts20	Adamts20	223838	a disintegrin-like and metallopeptidase (reprolysin type) with thrombospondin type 1 motif, 20	chr15:94100593-94234781	Ob_PBS_Non	10hr_PBS_Non	OK	1.33031	1.57804	0.246374	0.806419	0.1328	0.589085	1.18622197223448	NO
Acy1	Acy1	Acy1	109652	aminoacylase 1	chr9:106335326-106340567	Ob_PBS_Non	10hr_PBS_Non	OK	10.3955	12.3298	0.246192	1.17364	0.0604	0.42433	1.18607233646553	NO
Fastkd2	Fastkd2	Fastkd2	75619	FAST kinase domains 2	chr1:63777198-63799959	Ob_PBS_Non	10hr_PBS_Non	OK	4.82515	5.72294	0.246184	1.08558	0.05475	0.408425	1.18606575950219	NO
Trim56	Trim56	Trim56	384309	tripartite motif-containing 56	chr5:137587155-137592077	Ob_PBS_Non	10hr_PBS_Non	OK	0.45763	0.542758	0.246128	0.607536	0.2914	0.759096	1.18601972178002	NO
Inppl1	Inppl1	Inppl1	16332	inositol polyphosphate phosphatase-like 1	chr7:108966826-108986740	Ob_PBS_Non	10hr_PBS_Non	OK	5.59028	6.63016	0.246123	1.15801	0.0317	0.315588	1.18601561135602	NO
Hck	Hck	Hck	15162	hemopoietic cell kinase	chr2:152934203-152977177	Ob_PBS_Non	10hr_PBS_Non	OK	0.969398	1.14963	0.246008	0.665213	0.26285	0.735008	1.18592107553551	NO
Yeats2	Yeats2	Yeats2	208146	YEATS domain containing 2	chr16:20141135-20232646	Ob_PBS_Non	10hr_PBS_Non	OK	6.09862	7.23196	0.245903	1.21123	0.02305	0.270326	1.18583476680211	NO
3830431G21Rik	3830431G21Rik	3830431G21Rik	217682	pleckstrin homology domain containing, family D (with coiled-coil domains) member 1	chr12:81793587-81825203	Ob_PBS_Non	10hr_PBS_Non	OK	6.77488	8.03293	0.245732	1.1917	0.0372	0.342707	1.18569422030932	NO
Chst3	Chst3	Chst3	53374	carbohydrate (chondroitin 6/keratan) sulfotransferase 3	chr10:59644275-59682008	Ob_PBS_Non	10hr_PBS_Non	OK	0.672396	0.797195	0.245621	0.768467	0.1754	0.646849	1.18560299729144	NO
0610030E20Rik	0610030E20Rik	0610030E20Rik	68364	RIKEN cDNA 0610030E20 gene	chr6:72297310-72303154	Ob_PBS_Non	10hr_PBS_Non	OK	4.89006	5.79759	0.245602	1.16418	0.0355	0.334542	1.18558738324414	NO
Cdc42ep5	Cdc42ep5	Cdc42ep5	58804	CDC42 effector protein (Rho GTPase binding) 5	chr7:4102861-4116301	Ob_PBS_Non	10hr_PBS_Non	OK	1.73945	2.06196	0.245386	0.69542	0.3379	0.79334	1.18540989063631	NO
Dalrd3	Dalrd3	Dalrd3	67789	DALR anticodon binding domain containing 3	chr9:108472222-108481001	Ob_PBS_Non	10hr_PBS_Non	OK	36.2251	42.9412	0.245371	0.439811	0.4804	0.867208	1.18539756574753	NO
Lrdd	Lrdd	Lrdd	57913	leucine-rich and death domain containing	chr7:148624413-148629254	Ob_PBS_Non	10hr_PBS_Non	OK	0.521554	0.618171	0.245189	0.602101	0.30375	0.770857	1.1852480339732	NO
Nbas	Nbas	Nbas	71169	neuroblastoma amplified sequence	chr12:13275932-13590617	Ob_PBS_Non	10hr_PBS_Non	OK	4.90835	5.81755	0.245172	1.23424	0.02325	0.271785	1.18523406768282	NO
Shc3	Shc3	Shc3	20418	src homology 2 domain-containing transforming protein C3	chr13:51526410-51662453	Ob_PBS_Non	10hr_PBS_Non	OK	11.6529	13.8092	0.24494	1.18235	0.05365	0.405283	1.18504348534368	NO
Cfh	Cfh	Cfh	12628	complement component factor h	chr1:141982431-142079988	Ob_PBS_Non	10hr_PBS_Non	OK	0.688522	0.81584	0.244783	0.68123	0.2091	0.690089	1.18491453106102	NO
Usp31	Usp31	Usp31	76179	ubiquitin specific peptidase 31	chr7:128785534-128850767	Ob_PBS_Non	10hr_PBS_Non	OK	10.1659	12.0449	0.244683	1.36072	0.0109	0.177433	1.18483240189079	NO
Gm14420	Gm14420	Gm14420	628308	predicted gene 14420	chr2:177249446-177263899	Ob_PBS_Non	10hr_PBS_Non	OK	15.4958	18.3564	0.244399	1.30286	0.01425	0.207758	1.18459918608643	NO
AW146154	AW146154	AW146154	101835	expressed sequence AW146154	chr7:48734243-48755260	Ob_PBS_Non	10hr_PBS_Non	OK	1.35817	1.60887	0.244382	0.779282	0.15975	0.626206	1.18458522744171	NO
Gpr17	Gpr17	Gpr17	574402	G protein-coupled receptor 17	chr18:32091160-32118273	Ob_PBS_Non	10hr_PBS_Non	OK	5.15005	6.10035	0.244307	0.836755	0.11945	0.563015	1.18452364714909	NO
Nphp3	Nphp3	Nphp3	74025	nephronophthisis 3 (adolescent)	chr9:103904873-103946141	Ob_PBS_Non	10hr_PBS_Non	OK	2.85189	3.37794	0.244223	1.00282	0.05895	0.421275	1.18445468102185	NO
Med12	Med12	Med12	59024	mediator of RNA polymerase II transcription, subunit 12 homolog (yeast)	chrX:98469429-98494273	Ob_PBS_Non	10hr_PBS_Non	OK	2.44203	2.89227	0.244122	1.12099	0.04345	0.371727	1.18437176278066	NO
Fam120a	Fam120a	Fam120a	218236	family with sequence similarity 120, member A	chr13:48974585-49063197	Ob_PBS_Non	10hr_PBS_Non	OK	27.1305	32.1298	0.243996	1.41067	0.0106	0.17573	1.18426832836007	NO
D030028A08Rik	D030028A08Rik	D030028A08Rik	319371	RIKEN cDNA D030028A08 gene	chr11:96805459-96839002	Ob_PBS_Non	10hr_PBS_Non	OK	2.02875	2.40214	0.243724	0.511685	0.3632	0.812756	1.18404507215388	NO
Wfdc1	Wfdc1	Wfdc1	67866	WAP four-disulfide core domain 1	chr8:122190264-122211920	Ob_PBS_Non	10hr_PBS_Non	OK	1.3939	1.65036	0.243654	0.661446	0.31245	0.778804	1.18398762332237	NO
Ttll5	Ttll5	Ttll5	320244	tubulin tyrosine ligase-like family, member 5	chr12:87165899-87394710	Ob_PBS_Non	10hr_PBS_Non	OK	9.97748	11.8132	0.243648	1.27218	0.0191	0.241307	1.18398269926651	NO
Mef2c	Mef2c	Mef2c	17260	myocyte enhancer factor 2C	chr13:83643032-83806684	Ob_PBS_Non	10hr_PBS_Non	OK	14.9383	17.6848	0.243486	1.29048	0.0139	0.204103	1.18384975749894	NO
Cyp4f17	Cyp4f17	Cyp4f17	208285	cytochrome P450, family 4, subfamily f, polypeptide 17	chr17:32643406-32665839	Ob_PBS_Non	10hr_PBS_Non	OK	2.07121	2.45184	0.243392	0.787789	0.2017	0.68069	1.18377262529235	NO
Wdr5b	Wdr5b	Wdr5b	69544	WD repeat domain 5B	chr16:36041275-36043060	Ob_PBS_Non	10hr_PBS_Non	OK	3.81953	4.52132	0.24335	0.910422	0.12255	0.56942	1.18373816359036	NO
Fam72a	Fam72a	Fam72a	108900	family with sequence similarity 72, member A	chr1:133424565-133436449	Ob_PBS_Non	10hr_PBS_Non	OK	0.817702	0.967814	0.243153	0.617807	0.29015	0.758035	1.18357653518597	NO
Tet1	Tet1	Tet1	52463	tet methylcytosine dioxygenase 1	chr10:62267317-62342762	Ob_PBS_Non	10hr_PBS_Non	OK	1.3474	1.59445	0.242884	1.07321	0.04705	0.384659	1.18335587011223	NO
Tmem107	Tmem107	Tmem107	66910	transmembrane protein 107	chr11:68884310-68886795	Ob_PBS_Non	10hr_PBS_Non	OK	7.0938	8.39447	0.24288	0.821894	0.13125	0.587584	1.18335258915764	NO
Fbxo18	Fbxo18	Fbxo18	50755	F-box protein 18	chr2:11664199-11699154	Ob_PBS_Non	10hr_PBS_Non	OK	19.5908	23.1823	0.242848	1.33615	0.01655	0.223619	1.18332634184839	NO
Tm7sf2	Tm7sf2	Tm7sf2	73166	transmembrane 7 superfamily member 2	chr19:6062820-6077187	Ob_PBS_Non	10hr_PBS_Non	OK	5.33946	6.31815	0.24281	0.494305	0.45115	0.85616	1.1832951739248	NO
Chi3l1	Chi3l1	Chi3l1	12654	chitinase 3-like 1	chr1:136078980-136086608	Ob_PBS_Non	10hr_PBS_Non	OK	3.99073	4.72212	0.242783	0.923986	0.134	0.591309	1.18327302879375	NO
Abcd4	Abcd4	Abcd4	19300	ATP-binding cassette, sub-family D (ALD), member 4	chr12:85943480-85958416	Ob_PBS_Non	10hr_PBS_Non	OK	2.67937	3.16982	0.242507	0.888389	0.13065	0.586052	1.18304668011328	NO
Nras	Nras	Nras	18176	neuroblastoma ras oncogene	chr3:102862207-102871837	Ob_PBS_Non	10hr_PBS_Non	OK	9.28724	10.9863	0.242383	1.25314	0.02375	0.274508	1.18294500132462	NO
4931414P19Rik	4931414P19Rik	4931414P19Rik	74359	RIKEN cDNA 4931414P19 gene	chr14:55202499-55224745	Ob_PBS_Non	10hr_PBS_Non	OK	1.75458	2.07551	0.242346	0.813296	0.16795	0.637006	1.18291466337893	NO
Zfp182	Zfp182	Zfp182	319535	zinc finger protein 182	chrX:20603309-20639164	Ob_PBS_Non	10hr_PBS_Non	OK	2.07173	2.45033	0.242142	0.917426	0.06655	0.444046	1.18274740867568	NO
1810055G02Rik	1810055G02Rik	1810055G02Rik	72056	RIKEN cDNA 1810055G02 gene	chr19:3708332-3717881	Ob_PBS_Non	10hr_PBS_Non	OK	6.24364	7.38447	0.242107	1.03694	0.0819	0.484296	1.18271871539263	NO
Cnksr3	Cnksr3	Cnksr3	215748	Cnksr family member 3	chr10:3134303-3227479	Ob_PBS_Non	10hr_PBS_Non	OK	4.68942	5.54619	0.242088	1.08169	0.0561	0.412508	1.18270313933048	NO
Bmp2k	Bmp2k	Bmp2k	140780	BMP2 inducible kinase	chr5:97426707-97540615	Ob_PBS_Non	10hr_PBS_Non	OK	3.18819	3.77032	0.241949	0.987819	0.06965	0.45147	1.18258919437856	NO
Hells	Hells	Hells	15201	helicase, lymphoid specific	chr19:39005479-39042767	Ob_PBS_Non	10hr_PBS_Non	OK	0.540534	0.639136	0.241738	0.577809	0.2928	0.760266	1.18241624856069	NO
Scamp2	Scamp2	Scamp2	24044	secretory carrier membrane protein 2	chr9:57408750-57436605	Ob_PBS_Non	10hr_PBS_Non	OK	5.88892	6.96184	0.241464	1.08992	0.07455	0.465816	1.18219170263854	NO
Scn4b	Scn4b	Scn4b	399548	sodium channel, type IV, beta	chr9:44947124-44962144	Ob_PBS_Non	10hr_PBS_Non	OK	25.2055	29.7965	0.241403	1.36305	0.0141	0.206408	1.18214171829168	NO
Zfp317	Zfp317	Zfp317	244713	zinc finger protein 317	chr9:19426534-19454175	Ob_PBS_Non	10hr_PBS_Non	OK	7.61315	8.99932	0.241324	1.1994	0.03005	0.307553	1.18207698760626	NO
Sass6	Sass6	Sass6	72776	spindle assembly 6 homolog (C. elegans)	chr3:116265890-116333902	Ob_PBS_Non	10hr_PBS_Non	OK	1.43493	1.69614	0.241272	0.548096	0.2958	0.762278	1.18203438200087	NO
A930004D18Rik	A930004D18Rik	A930004D18Rik	77940	RIKEN cDNA A930004D18 gene	chr2:17946815-17959368	Ob_PBS_Non	10hr_PBS_Non	OK	1.70134	2.01087	0.241145	0.523944	0.34645	0.800367	1.18193033245816	NO
Gins3	Gins3	Gins3	78833	GINS complex subunit 3 (Psf3 homolog)	chr8:98157458-98168959	Ob_PBS_Non	10hr_PBS_Non	OK	2.34433	2.77058	0.24101	0.833157	0.1462	0.610333	1.18181973865617	NO
Thap2	Thap2	Thap2	66816	THAP domain containing, apoptosis associated protein 2	chr10:114807021-114821491	Ob_PBS_Non	10hr_PBS_Non	OK	4.36344	5.15572	0.240709	1.04247	0.0641	0.440496	1.18157319269546	NO
A130022J15Rik	A130022J15Rik	A130022J15Rik	101351	EGF domain-specific O-linked N-acetylglucosamine (GlcNAc) transferase	chr6:97060937-97098877	Ob_PBS_Non	10hr_PBS_Non	OK	2.82571	3.33875	0.240694	0.92722	0.09715	0.518734	1.18156090769741	NO
C030030A07Rik	C030030A07Rik	C030030A07Rik	654818	single-pass membrane protein with coiled-coil domains 3	chr6:136777363-136789075	Ob_PBS_Non	10hr_PBS_Non	OK	6.71689	7.93588	0.240597	0.910646	0.0805	0.481861	1.18148146779368	NO
Tspan15	Tspan15	Tspan15	70423	tetraspanin 15	chr10:61648143-61693966	Ob_PBS_Non	10hr_PBS_Non	OK	4.00439	4.73111	0.240595	1.0531	0.0657	0.444046	1.18147982991372	NO
Rasgrp2	Rasgrp2	Rasgrp2	19395	RAS, guanyl releasing protein 2	chr19:6400582-6415216	Ob_PBS_Non	10hr_PBS_Non	OK	22.8215	26.9567	0.240247	1.35472	0.02175	0.262349	1.1811948733673	NO
Plxnd1	Plxnd1	Plxnd1	67784	plexin D1	chr6:115904828-115945023	Ob_PBS_Non	10hr_PBS_Non	OK	2.10097	2.48128	0.240027	1.05622	0.0666	0.444046	1.18101476388316	NO
9430038I01Rik	9430038I01Rik	9430038I01Rik	77252	RIKEN cDNA 9430038I01 gene	chr7:144567251-144602439	Ob_PBS_Non	10hr_PBS_Non	OK	2.19486	2.59193	0.239899	0.7239	0.25825	0.732456	1.18090998554846	NO
2900005J15Rik	2900005J15Rik	2900005J15Rik	67261	RIKEN cDNA 2900005J15 gene	chr5:24606792-24608825	Ob_PBS_Non	10hr_PBS_Non	OK	0.876784	1.03533	0.239793	0.62959	0.29255	0.760266	1.18082322302662	NO
Fbxo27	Fbxo27	Fbxo27	233040	F-box protein 27	chr7:29477867-29484356	Ob_PBS_Non	10hr_PBS_Non	OK	6.76664	7.98965	0.239692	0.975305	0.0773	0.473668	1.18074055900715	NO
Olfml3	Olfml3	Olfml3	99543	olfactomedin-like 3	chr3:103539316-103541924	Ob_PBS_Non	10hr_PBS_Non	OK	2.65183	3.1311	0.239681	0.805363	0.18255	0.65769	1.18073155634459	NO
G630016D24Rik	G630016D24Rik	G630016D24Rik	619301	transmembrane protein 253	chr14:52604507-52640408	Ob_PBS_Non	10hr_PBS_Non	OK	0.585986	0.691878	0.239651	0.107731	0.85075	0.974219	1.18070700397738	NO
Bckdk	Bckdk	Bckdk	12041	branched chain ketoacid dehydrogenase kinase	chr7:135047586-135053178	Ob_PBS_Non	10hr_PBS_Non	OK	15.6559	18.4849	0.239643	1.30039	0.0242	0.27859	1.18070045676569	NO
Wnt7b	Wnt7b	Wnt7b	22422	wingless-related MMTV integration site 7B	chr15:85365866-85412251	Ob_PBS_Non	10hr_PBS_Non	OK	3.98646	4.70657	0.239566	0.993524	0.07355	0.462491	1.1806374417095	NO
1700034H15Rik	1700034H15Rik	1700034H15Rik	98736	RIKEN cDNA 1700034H15 gene	chr1:193717950-193737126	Ob_PBS_Non	10hr_PBS_Non	OK	0.696496	0.822216	0.239401	0.363399	0.51875	0.882744	1.18050242077096	NO
Meis2	Meis2	Meis2	17536	Meis homeobox 2	chr2:115686999-115890794	Ob_PBS_Non	10hr_PBS_Non	OK	15.6841	18.5123	0.239184	1.20126	0.0235	0.273154	1.18032487128653	NO
Rsph3a	Rsph3a	Rsph3a	66832	radial spoke 3A homolog (Chlamydomonas)	chr17:8138478-8172421	Ob_PBS_Non	10hr_PBS_Non	OK	1.99938	2.35958	0.238977	0.781574	0.1989	0.677467	1.18015552869225	NO
Ano4	Ano4	Ano4	320091	anoctamin 4	chr10:88411738-88720535	Ob_PBS_Non	10hr_PBS_Non	OK	5.56469	6.56645	0.238812	1.13647	0.0418	0.364731	1.18002056286661	NO
Gpr153	Gpr153	Gpr153	100129	G protein-coupled receptor 153	chr4:151648470-151659446	Ob_PBS_Non	10hr_PBS_Non	OK	16.8724	19.9079	0.238677	1.39068	0.01945	0.243167	1.1799101477627	NO
Trpc3	Trpc3	Trpc3	22065	transient receptor potential cation channel, subfamily C, member 3	chr3:36519403-36589089	Ob_PBS_Non	10hr_PBS_Non	OK	6.33081	7.46583	0.237913	1.16569	0.04295	0.369206	1.17928547471595	NO
4732418C07Rik	4732418C07Rik	4732418C07Rik	230648	EF-hand calcium binding domain 14	chr4:115410677-115449932	Ob_PBS_Non	10hr_PBS_Non	OK	9.36192	11.0401	0.23788	1.22252	0.02575	0.284158	1.17925850021719	NO
Mpeg1	Mpeg1	Mpeg1	17476	macrophage expressed gene 1	chr19:12535268-12539775	Ob_PBS_Non	10hr_PBS_Non	OK	1.2532	1.47773	0.237763	0.786685	0.14915	0.613395	1.17916286832959	NO
Zfr2	Zfr2	Zfr2	103406	zinc finger RNA binding protein 2	chr10:80695907-80714868	Ob_PBS_Non	10hr_PBS_Non	OK	15.8325	18.6668	0.237592	1.32726	0.0234	0.272874	1.17902311259784	NO
Cspg4	Cspg4	Cspg4	121021	chondroitin sulfate proteoglycan 4	chr9:56712910-56747677	Ob_PBS_Non	10hr_PBS_Non	OK	0.815289	0.961141	0.237435	0.837013	0.133	0.58979	1.17889481344122	NO
C330027C09Rik	C330027C09Rik	C330027C09Rik	224171	RIKEN cDNA C330027C09 gene	chr16:48994300-49019818	Ob_PBS_Non	10hr_PBS_Non	OK	0.891526	1.05099	0.2374	0.703306	0.2047	0.684076	1.17886621362158	NO
Cyp4x1	Cyp4x1	Cyp4x1	81906	cytochrome P450, family 4, subfamily x, polypeptide 1	chr4:114781286-114806582	Ob_PBS_Non	10hr_PBS_Non	OK	3.6981	4.35954	0.237391	0.860395	0.16515	0.634243	1.17885885949438	NO
Zfp367	Zfp367	Zfp367	238673	zinc finger protein 367	chr13:64234364-64254507	Ob_PBS_Non	10hr_PBS_Non	OK	8.64533	10.1913	0.237347	1.19627	0.03585	0.335642	1.17882290664407	NO
Epha10	Epha10	Epha10	230735	Eph receptor A10	chr4:124559028-124563752	Ob_PBS_Non	10hr_PBS_Non	OK	2.37616	2.8008	0.237206	0.76896	0.2478	0.725353	1.17870770148773	NO
Sacs	Sacs	Sacs	50720	sacsin	chr14:61757293-61877327	Ob_PBS_Non	10hr_PBS_Non	OK	0.769087	0.906478	0.237125	0.639605	0.25555	0.731057	1.17864152489397	NO
Acad11	Acad11	Acad11	102632	acyl-Coenzyme A dehydrogenase family, member 11	chr9:103966032-104029976	Ob_PBS_Non	10hr_PBS_Non	OK	6.32194	7.45045	0.236962	1.10638	0.0508	0.397505	1.17850836597233	NO
4930524B15Rik	4930524B15Rik	4930524B15Rik	67592	RIKEN cDNA 4930524B15 gene	chr11:31865632-31879651	Ob_PBS_Non	10hr_PBS_Non	OK	0.396722	0.467525	0.236916	0.465646	0.42675	0.845999	1.17847079010283	NO
Zfp108	Zfp108	Zfp108	54678	zinc finger protein 108	chr7:25039812-25047463	Ob_PBS_Non	10hr_PBS_Non	OK	2.43589	2.87058	0.236896	0.838756	0.1359	0.594588	1.17845445314195	NO
Gal3st4	Gal3st4	Gal3st4	330217	galactose-3-O-sulfotransferase 4	chr5:138706152-138713982	Ob_PBS_Non	10hr_PBS_Non	OK	1.27351	1.50069	0.236812	0.74788	0.1907	0.666709	1.17838584037939	NO
Ccdc65	Ccdc65	Ccdc65	105833	coiled-coil domain containing 65	chr15:98538657-98553764	Ob_PBS_Non	10hr_PBS_Non	OK	6.46731	7.61996	0.236618	1.01802	0.08365	0.488722	1.17822739283725	NO
Adcy3	Adcy3	Adcy3	104111	adenylate cyclase 3	chr12:4133396-4234294	Ob_PBS_Non	10hr_PBS_Non	OK	6.10891	7.19738	0.236557	0.752919	0.19655	0.674703	1.17817757610571	NO
Wdr76	Wdr76	Wdr76	241627	WD repeat domain 76	chr2:121332458-121370595	Ob_PBS_Non	10hr_PBS_Non	OK	0.899207	1.05924	0.236299	0.718523	0.192	0.668331	1.17796689912418	NO
Zfp646	Zfp646	Zfp646	233905	zinc finger protein 646	chr7:135021214-135034484	Ob_PBS_Non	10hr_PBS_Non	OK	3.37271	3.9724	0.236103	1.01842	0.06645	0.444046	1.17780687512536	NO
Hsf1	Hsf1	Hsf1	15499	heat shock factor 1	chr15:76307874-76331402	Ob_PBS_Non	10hr_PBS_Non	OK	17.0782	20.1142	0.236056	1.27031	0.03295	0.321894	1.17776850525517	NO
D7Ertd443e	D7Ertd443e	D7Ertd443e	71007	DNA segment, Chr 7, ERATO Doi 443, expressed	chr7:141457944-141568511	Ob_PBS_Non	10hr_PBS_Non	OK	2.39546	2.82117	0.235989	0.74601	0.1506	0.615663	1.17771380994167	NO
1110020A21Rik	1110020A21Rik	1110020A21Rik	68531	RIKEN cDNA 1110020A21 gene	chr17:85316521-85423332	Ob_PBS_Non	10hr_PBS_Non	OK	1.88806	2.22357	0.235971	0.141892	0.8549	0.975498	1.17769911611121	NO
Igfbpl1	Igfbpl1	Igfbpl1	75426	insulin-like growth factor binding protein-like 1	chr4:45822378-45839699	Ob_PBS_Non	10hr_PBS_Non	OK	0.395808	0.466113	0.235878	0.519827	0.3732	0.818027	1.17762320090765	NO
Pan2	Pan2	Pan2	103135	PAN2 polyA specific ribonuclease subunit homolog (S. cerevisiae)	chr10:127740390-127758403	Ob_PBS_Non	10hr_PBS_Non	OK	2.75689	3.24656	0.235873	0.974026	0.0805	0.481861	1.17761911958372	NO
1200009I06Rik	1200009I06Rik	1200009I06Rik	74190	exocyst complex component 3-like 4	chr12:112655640-112669394	Ob_PBS_Non	10hr_PBS_Non	OK	1.10149	1.29691	0.235622	0.714778	0.2244	0.702753	1.17741425529887	NO
Cux2	Cux2	Cux2	13048	cut-like homeobox 2	chr5:122310224-122497834	Ob_PBS_Non	10hr_PBS_Non	OK	8.53167	10.0452	0.235611	1.24929	0.02645	0.287474	1.17740527799801	NO
Kctd14	Kctd14	Kctd14	233529	potassium channel tetramerisation domain containing 14	chr7:104599843-104608067	Ob_PBS_Non	10hr_PBS_Non	OK	0.597177	0.703071	0.235511	0.509423	0.34175	0.797909	1.17732366931151	NO
A330035P11Rik	A330035P11Rik	A330035P11Rik	319727	RIKEN cDNA A330035P11 gene	chr14:122497160-122506196	Ob_PBS_Non	10hr_PBS_Non	OK	0.420205	0.494697	0.235453	0.51579	0.36545	0.813527	1.17727633886516	NO
3000002C10Rik	3000002C10Rik	3000002C10Rik	378954	glyceraldehyde-3-phosphate dehydrogenase pseudogene	chr9:109732667-109733945	Ob_PBS_Non	10hr_PBS_Non	OK	2.15577	2.53786	0.23541	0.733853	0.25485	0.731057	1.17724125027975	NO
Ccdc142	Ccdc142	Ccdc142	243510	coiled-coil domain containing 142	chr6:83051509-83059926	Ob_PBS_Non	10hr_PBS_Non	OK	2.28527	2.68994	0.235205	0.511686	0.3765	0.819518	1.17707398186608	NO
Slco1a4	Slco1a4	Slco1a4	28250	solute carrier organic anion transporter family, member 1a4	chr6:141753960-141804692	Ob_PBS_Non	10hr_PBS_Non	OK	1.24752	1.46841	0.235189	0.748635	0.17795	0.651744	1.17706092777028	NO
Tmtc3	Tmtc3	Tmtc3	237500	transmembrane and tetratricopeptide repeat containing 3	chr10:99906535-99949981	Ob_PBS_Non	10hr_PBS_Non	OK	1.96807	2.31652	0.235176	0.899418	0.0801	0.480867	1.17705032142404	NO
Pex11c	Pex11c	Pex11c	69129	peroxisomal biogenesis factor 11 gamma	chr8:3458816-3467648	Ob_PBS_Non	10hr_PBS_Non	OK	0.834148	0.981716	0.235003	0.536729	0.4205	0.84264	1.17690918453007	NO
Oaz3	Oaz3	Oaz3	53814	ornithine decarboxylase antizyme 3	chr3:94237087-94240538	Ob_PBS_Non	10hr_PBS_Non	OK	3.22151	3.79129	0.23495	0.809193	0.2247	0.70292	1.17686594944624	NO
Tnfrsf8	Tnfrsf8	Tnfrsf8	21941	tumor necrosis factor receptor superfamily, member 8	chr4:144858878-144905050	Ob_PBS_Non	10hr_PBS_Non	OK	1.01881	1.19887	0.234791	0.599799	0.32695	0.788184	1.17673625372423	NO
Kcnn3	Kcnn3	Kcnn3	140493	potassium intermediate/small conductance calcium-activated channel, subfamily N, member 3	chr3:89324085-89476416	Ob_PBS_Non	10hr_PBS_Non	OK	2.94455	3.46482	0.234732	1.08899	0.04685	0.384362	1.17668813127466	NO
Obsl1	Obsl1	Obsl1	98733	obscurin-like 1	chr1:75482399-75503027	Ob_PBS_Non	10hr_PBS_Non	OK	2.93286	3.45104	0.234724	1.08168	0.06175	0.431141	1.17668160634827	NO
Cacna1h	Cacna1h	Cacna1h	58226	calcium channel, voltage-dependent, T type, alpha 1H subunit	chr17:25507497-25570728	Ob_PBS_Non	10hr_PBS_Non	OK	3.73162	4.39081	0.234687	1.15907	0.04055	0.359307	1.17665142903434	NO
Rgs6	Rgs6	Rgs6	50779	regulator of G-protein signaling 6	chr12:83718024-84259799	Ob_PBS_Non	10hr_PBS_Non	OK	8.24992	9.70535	0.234399	1.12135	0.0529	0.404124	1.17641656180325	NO
Hdac5	Hdac5	Hdac5	15184	histone deacetylase 5	chr11:102057060-102091486	Ob_PBS_Non	10hr_PBS_Non	OK	43.5169	51.1937	0.234391	1.34318	0.01565	0.217378	1.17641003838276	NO
Lrig3	Lrig3	Lrig3	320398	leucine-rich repeats and immunoglobulin-like domains 3	chr10:125403274-125452415	Ob_PBS_Non	10hr_PBS_Non	OK	0.548333	0.645058	0.234375	0.629042	0.27095	0.74252	1.17639699165028	NO
Tnfrsf10b	Tnfrsf10b	Tnfrsf10b	21933	tumor necrosis factor receptor superfamily, member 10b	chr14:70167278-70184218	Ob_PBS_Non	10hr_PBS_Non	OK	1.66436	1.95777	0.234244	0.791468	0.1673	0.636071	1.17629017697007	NO
Wipf1	Wipf1	Wipf1	215280	WAS/WASL interacting protein family, member 1	chr2:73267673-73367467	Ob_PBS_Non	10hr_PBS_Non	OK	4.27288	5.02597	0.234191	1.06496	0.0589	0.421275	1.17624696462617	NO
0610007P08Rik	0610007P08Rik	0610007P08Rik	76251	excision repair cross-complementing rodent repair deficiency, complementation group 6 like 2	chr13:63916627-64001609	Ob_PBS_Non	10hr_PBS_Non	OK	4.62533	5.44015	0.234088	1.02781	0.0471	0.384659	1.17616299046032	NO
Pou2f1	Pou2f1	Pou2f1	18986	POU domain, class 2, transcription factor 1	chr1:167805604-167932765	Ob_PBS_Non	10hr_PBS_Non	OK	1.25311	1.47386	0.234088	0.64926	0.23085	0.713168	1.17616299046032	NO
Pstpip1	Pstpip1	Pstpip1	19200	proline-serine-threonine phosphatase-interacting protein 1	chr9:55937782-55976697	Ob_PBS_Non	10hr_PBS_Non	OK	1.75839	2.06787	0.233888	0.722776	0.2357	0.716763	1.17599995094948	NO
Tpcn1	Tpcn1	Tpcn1	252972	two pore channel 1	chr5:120984165-121038622	Ob_PBS_Non	10hr_PBS_Non	OK	4.5462	5.34555	0.233677	1.10995	0.0528	0.404124	1.17582796876471	NO
Nvl	Nvl	Nvl	67459	nuclear VCP-like	chr1:183023553-183074288	Ob_PBS_Non	10hr_PBS_Non	OK	9.08224	10.6781	0.23354	1.1419	0.04025	0.357529	1.17571631607386	NO
Tnrc6c	Tnrc6c	Tnrc6c	217351	trinucleotide repeat containing 6C	chr11:117515602-117624753	Ob_PBS_Non	10hr_PBS_Non	OK	9.62549	11.3162	0.233454	1.2717	0.0176	0.230659	1.17564623294006	NO
Mars2	Mars2	Mars2	212679	methionine-tRNA synthetase 2 (mitochondrial)	chr1:55294020-55296902	Ob_PBS_Non	10hr_PBS_Non	OK	3.9029	4.58813	0.23336	0.981128	0.0937	0.511632	1.17556963522354	NO
Adam17	Adam17	Adam17	11491	a disintegrin and metallopeptidase domain 17	chr12:21322252-21379452	Ob_PBS_Non	10hr_PBS_Non	OK	2.03903	2.39684	0.233253	0.621803	0.23675	0.717534	1.17548245027943	NO
Ccdc37	Ccdc37	Ccdc37	243538	coiled-coil domain containing 37	chr6:90353729-90378474	Ob_PBS_Non	10hr_PBS_Non	OK	1.13064	1.32893	0.233119	0.651295	0.26055	0.733134	1.17537327451533	NO
Cited4	Cited4	Cited4	56222	Cbp/p300-interacting transactivator, with Glu/Asp-rich carboxy-terminal domain, 4	chr4:120339167-120340425	Ob_PBS_Non	10hr_PBS_Non	OK	5.85866	6.88574	0.233039	1.03087	0.1538	0.620113	1.17530809978867	NO
Pcp4	Pcp4	Pcp4	18546	Purkinje cell protein 4	chr16:96689212-96747400	Ob_PBS_Non	10hr_PBS_Non	OK	1237.09	1453.88	0.232958	1.86151	0.0174	0.229291	1.17524211405992	NO
Arhgap23	Arhgap23	Arhgap23	58996	Rho GTPase activating protein 23	chr11:97311473-97363714	Ob_PBS_Non	10hr_PBS_Non	OK	27.3455	32.1374	0.232949	1.38816	0.01535	0.215709	1.17523478254096	NO
Idua	Idua	Idua	15932	iduronidase, alpha-L-	chr5:109098124-109113577	Ob_PBS_Non	10hr_PBS_Non	OK	3.87224	4.54827	0.23215	0.976205	0.08975	0.502224	1.17458408881256	NO
Zfp809	Zfp809	Zfp809	235047	zinc finger protein 809	chr9:22030146-22047798	Ob_PBS_Non	10hr_PBS_Non	OK	4.4326	5.20595	0.232009	0.7516	0.15	0.614607	1.17446929791154	NO
Uhmk1	Uhmk1	Uhmk1	16589	U2AF homology motif (UHM) kinase 1	chr1:172129386-172145524	Ob_PBS_Non	10hr_PBS_Non	OK	27.3496	32.1188	0.231901	1.32743	0.02655	0.287692	1.17438138055342	NO
Dock1	Dock1	Dock1	330662	dedicator of cytokinesis 1	chr7:141862369-142365330	Ob_PBS_Non	10hr_PBS_Non	OK	2.98894	3.51011	0.231881	0.74334	0.1782	0.652327	1.17436510028341	NO
Gabpb2	Gabpb2	Gabpb2	213054	GA repeat binding protein, beta 2	chr3:94985689-95021864	Ob_PBS_Non	10hr_PBS_Non	OK	2.27546	2.67222	0.231878	1.00716	0.05335	0.405074	1.17436265826237	NO
2310011J03Rik	2310011J03Rik	2310011J03Rik	66374	RIKEN cDNA 2310011J03 gene	chr10:79764564-79783293	Ob_PBS_Non	10hr_PBS_Non	OK	22.0053	25.8415	0.231839	0.569372	0.28915	0.757072	1.174330912451	NO
Ptp4a3	Ptp4a3	Ptp4a3	19245	protein tyrosine phosphatase 4a3	chr15:73553574-73589196	Ob_PBS_Non	10hr_PBS_Non	OK	14.2388	16.7187	0.231638	1.22434	0.02705	0.289836	1.17416731303145	NO
Kcnc2	Kcnc2	Kcnc2	268345	potassium voltage gated channel, Shaw-related subfamily, member 2	chr10:111708178-111903360	Ob_PBS_Non	10hr_PBS_Non	OK	25.5552	30.0059	0.231633	1.34102	0.01565	0.217378	1.17416324368469	NO
Med18	Med18	Med18	67219	mediator of RNA polymerase II transcription, subunit 18 homolog (yeast)	chr4:132014643-132019836	Ob_PBS_Non	10hr_PBS_Non	OK	2.27633	2.6726	0.231534	0.770147	0.2173	0.698603	1.1740826735229	NO
2810459M11Rik	2810459M11Rik	2810459M11Rik	72792	RIKEN cDNA 2810459M11 gene	chr1:87942437-87952031	Ob_PBS_Non	10hr_PBS_Non	OK	3.14005	3.68646	0.231447	0.888869	0.10085	0.528105	1.17401187400541	NO
Npepl1	Npepl1	Npepl1	228961	aminopeptidase-like 1	chr2:173935851-173948203	Ob_PBS_Non	10hr_PBS_Non	OK	5.61271	6.58932	0.231432	1.01849	0.09805	0.520834	1.17399966762356	NO
Mrrf	Mrrf	Mrrf	67871	mitochondrial ribosome recycling factor	chr2:35971598-36045803	Ob_PBS_Non	10hr_PBS_Non	OK	12.6223	14.8182	0.231391	0.595671	0.2739	0.743718	1.1739663041607	NO
Rgl3	Rgl3	Rgl3	71746	ral guanine nucleotide dissociation stimulator-like 3	chr9:21775970-21793897	Ob_PBS_Non	10hr_PBS_Non	OK	1.12329	1.31865	0.23134	0.693075	0.25475	0.731057	1.17392480459109	NO
Hapln2	Hapln2	Hapln2	73940	hyaluronan and proteoglycan link protein 2	chr3:87825671-87831433	Ob_PBS_Non	10hr_PBS_Non	OK	12.0173	14.1073	0.23133	1.21889	0.05105	0.398378	1.17391666759261	NO
Adra2c	Adra2c	Adra2c	11553	adrenergic receptor, alpha 2c	chr5:35621214-35624412	Ob_PBS_Non	10hr_PBS_Non	OK	4.0714	4.7794	0.231305	1.09498	0.09975	0.525667	1.17389632534315	NO
Tm4sf1	Tm4sf1	Tm4sf1	17112	transmembrane 4 superfamily member 1	chr3:57090985-57105841	Ob_PBS_Non	10hr_PBS_Non	OK	1.79417	2.1061	0.231254	0.720134	0.2321	0.713528	1.17385482824729	NO
Kctd16	Kctd16	Kctd16	383348	potassium channel tetramerisation domain containing 16	chr18:40418014-40690838	Ob_PBS_Non	10hr_PBS_Non	OK	3.36266	3.94682	0.231091	0.801392	0.19905	0.677467	1.1737222101104	NO
Gm5617	Gm5617	Gm5617	434402	predicted gene 5617	chr9:48303449-48304077	Ob_PBS_Non	10hr_PBS_Non	OK	8.41199	9.87281	0.231013	1.04311	0.22375	0.702753	1.17365875397104	NO
Atp11a	Atp11a	Atp11a	50770	ATPase, class VI, type 11A	chr8:12757015-12868728	Ob_PBS_Non	10hr_PBS_Non	OK	8.79196	10.318	0.230913	1.25301	0.02005	0.249153	1.17357740496478	NO
Clpb	Clpb	Clpb	20480	ClpB caseinolytic peptidase B	chr7:108812281-108938682	Ob_PBS_Non	10hr_PBS_Non	OK	7.59318	8.91109	0.230898	1.16904	0.0368	0.340767	1.17356520310018	NO
Rundc2a	Rundc2a	Rundc2a	74478	sorting nexin 29	chr16:11322984-11403929	Ob_PBS_Non	10hr_PBS_Non	OK	2.74772	3.22447	0.230826	0.76663	0.24265	0.720242	1.17350663591599	NO
Vamp3	Vamp3	Vamp3	22319	vesicle-associated membrane protein 3	chr4:150421413-150432062	Ob_PBS_Non	10hr_PBS_Non	OK	20.5072	24.0622	0.230643	1.26238	0.03115	0.31346	1.17335779081105	NO
Clic4	Clic4	Clic4	29876	chloride intracellular channel 4 (mitochondrial)	chr4:134769884-134828675	Ob_PBS_Non	10hr_PBS_Non	OK	29.4898	34.6016	0.230622	1.32552	0.01525	0.214514	1.17334071143282	NO
Aplf	Aplf	Aplf	72103	aprataxin and PNKP like factor	chr6:87578422-87622162	Ob_PBS_Non	10hr_PBS_Non	OK	2.93001	3.43757	0.230486	0.831605	0.1124	0.552592	1.17323010814446	NO
Dnali1	Dnali1	Dnali1	75563	dynein, axonemal, light intermediate polypeptide 1	chr4:124707257-124742901	Ob_PBS_Non	10hr_PBS_Non	OK	1.52707	1.79126	0.230208	0.246861	0.63755	0.921408	1.1730040544475	NO
Sipa1	Sipa1	Sipa1	20469	signal-induced proliferation associated gene 1	chr19:5651184-5663707	Ob_PBS_Non	10hr_PBS_Non	OK	4.08677	4.7936	0.230149	0.973348	0.0813	0.484033	1.17295608462565	NO
Ccdc60	Ccdc60	Ccdc60	269693	coiled-coil domain containing 60	chr5:116575589-116738994	Ob_PBS_Non	10hr_PBS_Non	OK	0.592803	0.695328	0.230142	0.560611	0.3247	0.786802	1.17295039342103	NO
Rasgef1b	Rasgef1b	Rasgef1b	320292	RasGEF domain family, member 1B	chr5:99646438-99681946	Ob_PBS_Non	10hr_PBS_Non	OK	17.46	20.4795	0.230129	1.16578	0.0287	0.299054	1.1729398241143	NO
Hrsp12	Hrsp12	Hrsp12	15473	heat-responsive protein 12	chr15:34413776-34425001	Ob_PBS_Non	10hr_PBS_Non	OK	43.3066	50.7919	0.230011	1.38615	0.03765	0.345085	1.17284389168559	NO
Spag4	Spag4	Spag4	245865	sperm associated antigen 4	chr2:155890948-155895235	Ob_PBS_Non	10hr_PBS_Non	OK	2.51719	2.9522	0.229977	0.769592	0.2254	0.703733	1.17281625159444	NO
Nfe2l3	Nfe2l3	Nfe2l3	18025	nuclear factor, erythroid derived 2, like 3	chr6:51382668-51408767	Ob_PBS_Non	10hr_PBS_Non	OK	2.0442	2.39743	0.229953	0.791911	0.17905	0.654174	1.17279674133405	NO
Csf2ra	Csf2ra	Csf2ra	12982	colony stimulating factor 2 receptor, alpha, low-affinity (granulocyte-macrophage)	chr19:61300304-61304321	Ob_PBS_Non	10hr_PBS_Non	OK	7.32144	8.58556	0.229784	1.10055	0.0964	0.51761	1.17265936577289	NO
Pou3f1	Pou3f1	Pou3f1	18991	POU domain, class 3, transcription factor 1	chr4:124334888-124337899	Ob_PBS_Non	10hr_PBS_Non	OK	7.09025	8.31419	0.229738	1.20455	0.0637	0.439216	1.17262197639444	NO
Trim47	Trim47	Trim47	217333	tripartite motif-containing 47	chr11:115967139-115971330	Ob_PBS_Non	10hr_PBS_Non	OK	0.992888	1.16415	0.229573	0.646423	0.3145	0.780149	1.17248787212652	NO
Atxn7l2	Atxn7l2	Atxn7l2	72522	ataxin 7-like 2	chr3:108005172-108013852	Ob_PBS_Non	10hr_PBS_Non	OK	3.40136	3.98792	0.229526	0.939555	0.106	0.538229	1.17244967553556	NO
Elmod2	Elmod2	Elmod2	244548	ELMO/CED-12 domain containing 2	chr8:85836530-85856385	Ob_PBS_Non	10hr_PBS_Non	OK	3.89816	4.57034	0.229509	0.985615	0.06445	0.441216	1.17243586005378	NO
Slc25a30	Slc25a30	Slc25a30	67554	solute carrier family 25, member 30	chr14:76161805-76186844	Ob_PBS_Non	10hr_PBS_Non	OK	3.62728	4.25244	0.229406	0.861183	0.1657	0.634369	1.17235215796882	NO
Rarg	Rarg	Rarg	19411	retinoic acid receptor, gamma	chr15:102065370-102087914	Ob_PBS_Non	10hr_PBS_Non	OK	3.55132	4.16235	0.229044	0.849759	0.1197	0.563455	1.17205802911303	NO
Prcp	Prcp	Prcp	72461	prolylcarboxypeptidase (angiotensinase C)	chr7:100023762-100083091	Ob_PBS_Non	10hr_PBS_Non	OK	1.91158	2.24043	0.229006	0.796316	0.1659	0.634437	1.1720271579883	NO
Aldh7a1	Aldh7a1	Aldh7a1	110695	aldehyde dehydrogenase family 7, member A1	chr18:56685389-56747366	Ob_PBS_Non	10hr_PBS_Non	OK	20.5003	24.0215	0.228678	0.94748	0.09625	0.517384	1.1717607252355	NO
Rhoq	Rhoq	Rhoq	104215	ras homolog gene family, member Q	chr17:87362450-87424741	Ob_PBS_Non	10hr_PBS_Non	OK	16.705	19.5737	0.228641	1.1542	0.04145	0.363694	1.17173067412306	NO
Zap70	Zap70	Zap70	22637	zeta-chain (TCR) associated protein kinase	chr1:36818705-36839661	Ob_PBS_Non	10hr_PBS_Non	OK	3.10437	3.63683	0.228381	0.867245	0.1503	0.615486	1.1715195258786	NO
Tlcd1	Tlcd1	Tlcd1	68385	TLC domain containing 1	chr11:77992267-77994274	Ob_PBS_Non	10hr_PBS_Non	OK	6.22238	7.28945	0.228343	0.940103	0.14235	0.605135	1.17148866893764	NO
Iffo1	Iffo1	Iffo1	320678	intermediate filament family orphan 1	chr6:125095258-125111800	Ob_PBS_Non	10hr_PBS_Non	OK	22.0479	25.8277	0.228283	1.2294	0.02715	0.290259	1.17143994910667	NO
Ankrd53	Ankrd53	Ankrd53	75305	ankyrin repeat domain 53	chr6:83712639-83718320	Ob_PBS_Non	10hr_PBS_Non	OK	0.411997	0.482573	0.228111	0.444536	0.45695	0.858086	1.17130029682036	NO
Akap1	Akap1	Akap1	11640	A kinase (PRKA) anchor protein 1	chr11:88692105-88725900	Ob_PBS_Non	10hr_PBS_Non	OK	7.01035	8.21055	0.227992	1.06017	0.0498	0.394577	1.17120368666854	NO
Mag	Mag	Mag	17136	myelin-associated glycoprotein	chr7:31684201-31699851	Ob_PBS_Non	10hr_PBS_Non	OK	50.5321	59.1833	0.227989	1.377	0.0203	0.25096	1.17120125122147	NO
5730508B09Rik	5730508B09Rik	5730508B09Rik	70617	RIKEN cDNA 5730508B09 gene	chr3:127572605-127599241	Ob_PBS_Non	10hr_PBS_Non	OK	1.9111	2.23803	0.227824	0.716415	0.25045	0.729103	1.17106730943158	NO
Pdcl	Pdcl	Pdcl	67466	phosducin-like	chr2:37205593-37214852	Ob_PBS_Non	10hr_PBS_Non	OK	10.8124	12.662	0.227818	1.16909	0.0417	0.364552	1.17106243910968	NO
Mrpl24	Mrpl24	Mrpl24	67707	mitochondrial ribosomal protein L24	chr3:87723465-87734117	Ob_PBS_Non	10hr_PBS_Non	OK	28.9604	33.9121	0.227718	0.823468	0.2232	0.702665	1.17098127006003	NO
Mgll	Mgll	Mgll	23945	monoglyceride lipase	chr6:88674405-88778354	Ob_PBS_Non	10hr_PBS_Non	OK	26.1277	30.5926	0.227603	1.23524	0.0209	0.254442	1.17088793260806	NO
Fgf22	Fgf22	Fgf22	67112	fibroblast growth factor 22	chr10:79217863-79219706	Ob_PBS_Non	10hr_PBS_Non	OK	8.15917	9.55327	0.227572	1.0529	0.27695	0.746173	1.17086277335062	NO
H2afj	H2afj	H2afj	232440	H2A histone family, member J	chr6:136756768-136758595	Ob_PBS_Non	10hr_PBS_Non	OK	12.8779	15.0773	0.227481	1.19369	0.058	0.418717	1.17078892187884	NO
Akr1e1	Akr1e1	Akr1e1	56043	aldo-keto reductase family 1, member E1	chr13:4591735-4608410	Ob_PBS_Non	10hr_PBS_Non	OK	16.6895	19.5394	0.227447	1.17276	0.04385	0.372932	1.1707613302166	NO
Morn5	Morn5	Morn5	75495	MORN repeat containing 5	chr2:35904992-35935229	Ob_PBS_Non	10hr_PBS_Non	OK	1.23582	1.44677	0.227363	0.544847	0.47055	0.861916	1.17069316536818	NO
Tmem90a	Tmem90a	Tmem90a	627191	synapse differentiation inducing 1 like	chr12:86018227-86039757	Ob_PBS_Non	10hr_PBS_Non	OK	18.892	22.1147	0.227233	1.26798	0.0335	0.324623	1.17058767997415	NO
Flna	Flna	Flna	192176	filamin, alpha	chrX:71468799-71491873	Ob_PBS_Non	10hr_PBS_Non	OK	3.257	3.81259	0.227228	1.08127	0.04415	0.373937	1.17058362303343	NO
Sema3b	Sema3b	Sema3b	20347	sema domain, immunoglobulin domain (Ig), short basic domain, secreted, (semaphorin) 3B	chr9:107500445-107511572	Ob_PBS_Non	10hr_PBS_Non	OK	1.21759	1.42518	0.227117	0.66931	0.22185	0.702283	1.17049356257016	NO
Mcm5	Mcm5	Mcm5	17218	minichromosome maintenance deficient 5, cell division cycle 46 (S. cerevisiae)	chr8:77633426-77652338	Ob_PBS_Non	10hr_PBS_Non	OK	1.19744	1.4015	0.227014	0.7205	0.21475	0.696024	1.17040999914896	NO
Ptger1	Ptger1	Ptger1	19216	prostaglandin E receptor 1 (subtype EP1)	chr8:86190538-86223078	Ob_PBS_Non	10hr_PBS_Non	OK	5.01709	5.86973	0.226444	0.661626	0.30225	0.769094	1.16994766864407	NO
Pnpt1	Pnpt1	Pnpt1	71701	polyribonucleotide nucleotidyltransferase 1	chr11:29030750-29061828	Ob_PBS_Non	10hr_PBS_Non	OK	6.85248	8.0165	0.226347	1.03602	0.06605	0.444046	1.16986900953343	NO
Slc16a7	Slc16a7	Slc16a7	20503	solute carrier family 16 (monocarboxylic acid transporters), member 7	chr10:124664540-124765591	Ob_PBS_Non	10hr_PBS_Non	OK	1.24924	1.46137	0.226279	0.669516	0.25215	0.730064	1.16981387021733	NO
Mmp15	Mmp15	Mmp15	17388	matrix metallopeptidase 15	chr8:97876236-97898193	Ob_PBS_Non	10hr_PBS_Non	OK	5.46713	6.39527	0.22622	1.12024	0.0593	0.421275	1.16976603085758	NO
Siah3	Siah3	Siah3	380918	seven in absentia homolog 3 (Drosophila)	chr14:75855788-75925948	Ob_PBS_Non	10hr_PBS_Non	OK	5.18015	6.05948	0.2262	0.86846	0.223	0.702665	1.16974981456946	NO
Dus4l	Dus4l	Dus4l	71916	dihydrouridine synthase 4-like (S. cerevisiae)	chr12:32324919-32339691	Ob_PBS_Non	10hr_PBS_Non	OK	3.47452	4.06412	0.226131	0.812006	0.16565	0.634369	1.16969387010107	NO
Sfxn4	Sfxn4	Sfxn4	94281	sideroflexin 4	chr19:60913179-60937333	Ob_PBS_Non	10hr_PBS_Non	OK	5.22962	6.11671	0.226052	0.99403	0.0841	0.490158	1.16962982102406	NO
Bhlha9	Bhlha9	Bhlha9	320522	basic helix-loop-helix family, member a9	chr11:76485971-76487178	Ob_PBS_Non	10hr_PBS_Non	OK	1.21415	1.42004	0.225991	0.602113	0.37835	0.820891	1.16958036780718	NO
Nek3	Nek3	Nek3	23954	NIMA (never in mitosis gene a)-related expressed kinase 3	chr8:23238754-23276907	Ob_PBS_Non	10hr_PBS_Non	OK	1.45627	1.7031	0.225886	0.598213	0.24395	0.721569	1.16949524831462	NO
Aldh3b1	Aldh3b1	Aldh3b1	67689	aldehyde dehydrogenase 3 family, member B1	chr19:3913490-3929716	Ob_PBS_Non	10hr_PBS_Non	OK	3.42247	4.00245	0.225844	0.841229	0.1702	0.639869	1.16946120225217	NO
A530054K11Rik	A530054K11Rik	A530054K11Rik	212281	RIKEN cDNA A530054K11 gene	chr13:67717937-67738690	Ob_PBS_Non	10hr_PBS_Non	OK	2.39602	2.80202	0.22583	0.922168	0.09445	0.512688	1.16944985378495	NO
Ift52	Ift52	Ift52	245866	intraflagellar transport 52	chr2:162843207-162871871	Ob_PBS_Non	10hr_PBS_Non	OK	22.017	25.7444	0.225642	1.22736	0.03285	0.321791	1.16929747075044	NO
Nr3c1	Nr3c1	Nr3c1	14815	nuclear receptor subfamily 3, group C, member 1	chr18:39570198-39646899	Ob_PBS_Non	10hr_PBS_Non	OK	17.7259	20.7234	0.225398	1.2473	0.0204	0.251303	1.16909972663314	NO
Gp1bb	Gp1bb	Gp1bb	14724	glycoprotein Ib, beta polypeptide	chr16:18620411-18630031	Ob_PBS_Non	10hr_PBS_Non	OK	4.14118	4.84143	0.225388	0.151987	0.80605	0.962976	1.16909162307943	NO
Casq1	Casq1	Casq1	12372	calsequestrin 1	chr1:174140024-174150026	Ob_PBS_Non	10hr_PBS_Non	OK	1.0247	1.19772	0.225089	0.604505	0.31685	0.781802	1.16884935276953	NO
Arhgef1	Arhgef1	Arhgef1	16801	Rho guanine nucleotide exchange factor (GEF) 1	chr7:25688004-25711610	Ob_PBS_Non	10hr_PBS_Non	OK	8.21292	9.5991	0.225003	1.06199	0.04995	0.394896	1.16877967896774	NO
Olig2	Olig2	Olig2	50913	oligodendrocyte transcription factor 2	chr16:91225794-91228922	Ob_PBS_Non	10hr_PBS_Non	OK	21.974	25.6817	0.224943	1.32586	0.0318	0.315588	1.16873107179815	NO
Wdr89	Wdr89	Wdr89	72338	WD repeat domain 89	chr12:76731580-76770524	Ob_PBS_Non	10hr_PBS_Non	OK	1.53618	1.79537	0.224933	0.742285	0.2025	0.681951	1.16872297079975	NO
Urb1	Urb1	Urb1	207932	URB1 ribosome biogenesis 1 homolog (S. cerevisiae)	chr16:90751771-90810658	Ob_PBS_Non	10hr_PBS_Non	OK	1.23983	1.44896	0.224881	0.85135	0.12045	0.565003	1.16868084651325	NO
Bahcc1	Bahcc1	Bahcc1	268515	BAH domain and coiled-coil containing 1	chr11:120094260-120153611	Ob_PBS_Non	10hr_PBS_Non	OK	2.58123	3.01654	0.22484	1.09808	0.0504	0.396098	1.168647634204	NO
Cep110	Cep110	Cep110	26920	centrosomal protein 110	chr2:34965011-35034342	Ob_PBS_Non	10hr_PBS_Non	OK	1.56416	1.82789	0.224794	0.870225	0.09415	0.512297	1.16861037273665	NO
D130043K22Rik	D130043K22Rik	D130043K22Rik	210108	RIKEN cDNA D130043K22 gene	chr13:24936999-24993139	Ob_PBS_Non	10hr_PBS_Non	OK	3.88642	4.54153	0.224735	1.01659	0.0641	0.440496	1.16856258259375	NO
Pcp4l1	Pcp4l1	Pcp4l1	66425	Purkinje cell protein 4-like 1	chr1:173103394-173126399	Ob_PBS_Non	10hr_PBS_Non	OK	206.81	241.662	0.224686	1.42893	0.01855	0.237275	1.16852289396064	NO
Ttf2	Ttf2	Ttf2	74044	transcription termination factor, RNA polymerase II	chr3:100742782-100773586	Ob_PBS_Non	10hr_PBS_Non	OK	0.668927	0.781535	0.224462	0.637962	0.25095	0.729529	1.16834147737456	NO
Slc25a37	Slc25a37	Slc25a37	67712	solute carrier family 25, member 37	chr14:69859907-69903160	Ob_PBS_Non	10hr_PBS_Non	OK	10.3895	12.1378	0.224378	1.1851	0.0353	0.333531	1.16827345341642	NO
Jph4	Jph4	Jph4	319984	junctophilin 4	chr14:55725662-55735115	Ob_PBS_Non	10hr_PBS_Non	OK	67.7823	79.1846	0.224311	1.31482	0.01865	0.237709	1.16821919905107	NO
Ints9	Ints9	Ints9	210925	integrator complex subunit 9	chr14:65568881-65658663	Ob_PBS_Non	10hr_PBS_Non	OK	5.36553	6.26772	0.224222	0.984654	0.0873	0.498907	1.16814713371583	NO
Prr11	Prr11	Prr11	270906	proline rich 11	chr11:86902657-86922216	Ob_PBS_Non	10hr_PBS_Non	OK	0.588893	0.687904	0.224204	0.590031	0.2803	0.748333	1.16813255924469	NO
Tpcn2	Tpcn2	Tpcn2	233979	two pore segment channel 2	chr7:152439827-152469832	Ob_PBS_Non	10hr_PBS_Non	OK	0.557807	0.651397	0.223771	0.553536	0.34215	0.797909	1.16778201703886	NO
D130017N08Rik	D130017N08Rik	D130017N08Rik	320064	RIKEN cDNA D130017N08 gene	chr5:144519222-144525811	Ob_PBS_Non	10hr_PBS_Non	OK	4.71077	5.50105	0.223742	0.875613	0.1439	0.606716	1.16775854337522	NO
Leprel2	Leprel2	Leprel2	14789	leprecan-like 2	chr6:124791112-124807705	Ob_PBS_Non	10hr_PBS_Non	OK	3.51236	4.10125	0.223622	0.909324	0.1186	0.561954	1.16766141598966	NO
Gm5607	Gm5607	Gm5607	434280	predicted gene 5607	chr8:12385770-12436732	Ob_PBS_Non	10hr_PBS_Non	OK	3.73691	4.36343	0.223619	0.602953	0.279	0.747359	1.16765898790853	NO
Lmcd1	Lmcd1	Lmcd1	30937	LIM and cysteine-rich domains 1	chr6:112223751-112280417	Ob_PBS_Non	10hr_PBS_Non	OK	1.97426	2.30495	0.223424	0.714921	0.24995	0.728536	1.16750117346478	NO
4930404N11Rik	4930404N11Rik	4930404N11Rik	432479	RIKEN cDNA 4930404N11 gene	chr10:80820314-80828565	Ob_PBS_Non	10hr_PBS_Non	OK	9.58847	11.1945	0.223418	0.552173	0.3327	0.791556	1.16749631797399	NO
Rps6kb2	Rps6kb2	Rps6kb2	58988	ribosomal protein S6 kinase, polypeptide 2	chr19:4156976-4163245	Ob_PBS_Non	10hr_PBS_Non	OK	7.5369	8.79891	0.223354	0.972043	0.11295	0.553405	1.16744452732876	NO
Kbtbd8	Kbtbd8	Kbtbd8	243574	kelch repeat and BTB (POZ) domain containing 8	chr6:95067899-95079781	Ob_PBS_Non	10hr_PBS_Non	OK	1.57353	1.83678	0.223172	0.762126	0.14885	0.613213	1.1672972602374	NO
C630043F03Rik	C630043F03Rik	C630043F03Rik	68285	RIKEN cDNA C630043F03 gene	chr4:71862277-71864964	Ob_PBS_Non	10hr_PBS_Non	OK	3.68092	4.29669	0.223161	0.89889	0.11825	0.560665	1.16728836007448	NO
Lap3	Lap3	Lap3	66988	leucine aminopeptidase 3	chr5:45884612-45903930	Ob_PBS_Non	10hr_PBS_Non	OK	24.214	28.2619	0.223018	1.22804	0.02855	0.298572	1.16717266413157	NO
F630110N24Rik	F630110N24Rik	F630110N24Rik	73822	major facilitator superfamily domain containing 12	chr10:80820314-80828565	Ob_PBS_Non	10hr_PBS_Non	OK	6.60258	7.70618	0.222987	0.915494	0.1635	0.631492	1.16714758470533	NO
Lrrc18	Lrrc18	Lrrc18	67580	leucine rich repeat containing 18	chr14:33772732-33998252	Ob_PBS_Non	10hr_PBS_Non	OK	0.371932	0.434076	0.222907	0.284867	0.5616	0.899135	1.16708286609512	NO
Itpkb	Itpkb	Itpkb	320404	inositol 1,4,5-trisphosphate 3-kinase B	chr1:182257099-182353790	Ob_PBS_Non	10hr_PBS_Non	OK	8.3671	9.76479	0.222861	1.06128	0.04855	0.389428	1.16704565451925	NO
Tes	Tes	Tes	21753	testis derived transcript	chr6:17015148-17055825	Ob_PBS_Non	10hr_PBS_Non	OK	0.800127	0.933741	0.222793	0.585851	0.31575	0.780931	1.16699064827605	NO
Cpne7	Cpne7	Cpne7	102278	copine VII	chr8:125641273-125659085	Ob_PBS_Non	10hr_PBS_Non	OK	40.8763	47.693	0.222513	1.31991	0.0234	0.272874	1.16676417929573	NO
Actl6a	Actl6a	Actl6a	56456	actin-like 6A	chr3:32607467-32625893	Ob_PBS_Non	10hr_PBS_Non	OK	6.9549	8.11451	0.222474	0.993603	0.0969	0.518361	1.16673263888929	NO
Fam122b	Fam122b	Fam122b	78755	family with sequence similarity 122, member B	chrX:50596591-50622982	Ob_PBS_Non	10hr_PBS_Non	OK	4.08563	4.76657	0.222393	0.916891	0.09195	0.507736	1.16666713461561	NO
Snx29	Snx29	Snx29	74478	sorting nexin 29	chr16:11405740-11755565	Ob_PBS_Non	10hr_PBS_Non	OK	3.55136	4.14291	0.222273	0.804827	0.1894	0.664113	1.1665700980071	NO
Hspa12b	Hspa12b	Hspa12b	72630	heat shock protein 12B	chr2:130953147-130971719	Ob_PBS_Non	10hr_PBS_Non	OK	2.15101	2.50926	0.222252	0.807176	0.17405	0.645344	1.16655311743042	NO
Ydjc	Ydjc	Ydjc	69101	YdjC homolog (bacterial)	chr16:17147071-17148936	Ob_PBS_Non	10hr_PBS_Non	OK	17.6529	20.5929	0.222246	1.2293	0.072	0.45821	1.16654826588249	NO
1700001G17Rik	1700001G17Rik	1700001G17Rik	67503	RIKEN cDNA 1700001G17 gene	chr1:33726668-33727557	Ob_PBS_Non	10hr_PBS_Non	OK	0.70053	0.817119	0.222099	0.448076	0.515	0.881261	1.1664294092606	NO
Nav2	Nav2	Nav2	78286	neuron navigator 2	chr7:56214442-56865458	Ob_PBS_Non	10hr_PBS_Non	OK	4.82428	5.62659	0.221948	1.14606	0.0328	0.32152	1.16630733105367	NO
Cd34	Cd34	Cd34	12490	CD34 antigen	chr1:196765014-196803153	Ob_PBS_Non	10hr_PBS_Non	OK	1.07306	1.25149	0.221918	0.524644	0.35825	0.809353	1.16628307862668	NO
Abhd4	Abhd4	Abhd4	105501	abhydrolase domain containing 4	chr14:54878971-54888840	Ob_PBS_Non	10hr_PBS_Non	OK	32.4282	37.8196	0.221886	1.28143	0.026	0.284848	1.16625720992709	NO
Mospd3	Mospd3	Mospd3	68929	motile sperm domain containing 3	chr5:138037874-138042268	Ob_PBS_Non	10hr_PBS_Non	OK	16.1774	18.8664	0.221838	1.18531	0.06445	0.441216	1.16621840795354	NO
Fam70b	Fam70b	Fam70b	272465	transmembrane protein 255B	chr8:13435458-13461451	Ob_PBS_Non	10hr_PBS_Non	OK	0.476473	0.555596	0.22164	0.326606	0.52675	0.886191	1.16605836345802	NO
Nfic	Nfic	Nfic	18029	nuclear factor I/C	chr10:80858935-80889918	Ob_PBS_Non	10hr_PBS_Non	OK	21.2546	24.7828	0.221562	1.23772	0.0236	0.273433	1.165995321657	NO
Ascc2	Ascc2	Ascc2	75452	activating signal cointegrator 1 complex subunit 2	chr11:4537795-4583388	Ob_PBS_Non	10hr_PBS_Non	OK	4.70889	5.49038	0.221518	0.930677	0.10175	0.530309	1.16595976111901	NO
F630043A04Rik	F630043A04Rik	F630043A04Rik	219114	spindle and kinetochore associated complex subunit 3	chr14:58425397-58445000	Ob_PBS_Non	10hr_PBS_Non	OK	1.65225	1.92633	0.221423	0.687724	0.2327	0.713528	1.1658829863833	NO
Hcn3	Hcn3	Hcn3	15168	hyperpolarization-activated, cyclic nucleotide-gated K+ 3	chr3:88950696-88964079	Ob_PBS_Non	10hr_PBS_Non	OK	5.70014	6.64556	0.221393	1.07089	0.0766	0.47146	1.16585874278022	NO
Ramp1	Ramp1	Ramp1	51801	receptor (calcitonin) activity modifying protein 1	chr1:93076398-93121773	Ob_PBS_Non	10hr_PBS_Non	OK	9.78428	11.4068	0.22136	0.866674	0.1117	0.55128	1.1658320753991	NO
Ubn2	Ubn2	Ubn2	320538	ubinuclein 2	chr6:38383924-38462763	Ob_PBS_Non	10hr_PBS_Non	OK	4.42744	5.16165	0.22136	1.16327	0.02675	0.288339	1.1658320753991	NO
Ttc8	Ttc8	Ttc8	76260	tetratricopeptide repeat domain 8	chr12:100158783-100221448	Ob_PBS_Non	10hr_PBS_Non	OK	11.293	13.1652	0.221298	0.998787	0.0544	0.407292	1.16578197469625	NO
Sbno2	Sbno2	Sbno2	216161	strawberry notch homolog 2 (Drosophila)	chr10:79519758-79565447	Ob_PBS_Non	10hr_PBS_Non	OK	3.30325	3.85083	0.221282	0.985969	0.08465	0.491373	1.16576904583212	NO
Tmem39a	Tmem39a	Tmem39a	67846	transmembrane protein 39a	chr16:38562971-38591497	Ob_PBS_Non	10hr_PBS_Non	OK	3.72094	4.33735	0.221145	0.87606	0.1613	0.627496	1.16565834830295	NO
Hs1bp3	Hs1bp3	Hs1bp3	58240	HCLS1 binding protein 3	chr12:8320238-8350630	Ob_PBS_Non	10hr_PBS_Non	OK	5.74336	6.69461	0.221105	1.00054	0.0767	0.471672	1.16562602983908	NO
Dll1	Dll1	Dll1	13388	delta-like 1 (Drosophila)	chr17:15504317-15512787	Ob_PBS_Non	10hr_PBS_Non	OK	2.06764	2.41004	0.221073	0.814912	0.1569	0.623355	1.16560017571313	NO
D930014E17Rik	D930014E17Rik	D930014E17Rik	57373	A kinase (PRKA) interacting protein 1	chr7:116847250-116867285	Ob_PBS_Non	10hr_PBS_Non	OK	3.98387	4.64353	0.221051	0.729616	0.27475	0.743718	1.16558240133419	NO
Ubxn2b	Ubxn2b	Ubxn2b	68053	UBX domain protein 2B	chr4:6118251-6146935	Ob_PBS_Non	10hr_PBS_Non	OK	6.71285	7.82438	0.221051	1.08717	0.0458	0.380449	1.16558240133419	NO
Edem2	Edem2	Edem2	108687	ER degradation enhancer, mannosidase alpha-like 2	chr2:155527408-155555211	Ob_PBS_Non	10hr_PBS_Non	OK	7.01495	8.17648	0.221049	1.02552	0.0853	0.493157	1.165580785495	NO
Abcb8	Abcb8	Abcb8	74610	ATP-binding cassette, sub-family B (MDR/TAP), member 8	chr5:23899973-23915765	Ob_PBS_Non	10hr_PBS_Non	OK	13.5049	15.7378	0.220745	1.19676	0.0431	0.370053	1.16533520398328	NO
Col18a1	Col18a1	Col18a1	12822	collagen, type XVIII, alpha 1	chr10:76514923-76629275	Ob_PBS_Non	10hr_PBS_Non	OK	1.03303	1.20376	0.220669	0.70139	0.19115	0.667309	1.16527381669058	NO
Lcor	Lcor	Lcor	212391	ligand dependent nuclear receptor corepressor	chr19:41624128-41634271	Ob_PBS_Non	10hr_PBS_Non	OK	0.542348	0.631979	0.220658	0.59946	0.27455	0.743718	1.16526493195558	NO
Clk4	Clk4	Clk4	12750	CDC like kinase 4	chr11:51076672-51095266	Ob_PBS_Non	10hr_PBS_Non	OK	18.2821	21.3034	0.22065	1.15782	0.04575	0.380449	1.16525847037268	NO
Pde1b	Pde1b	Pde1b	18574	phosphodiesterase 1B, Ca2+-calmodulin dependent	chr15:103333728-103360483	Ob_PBS_Non	10hr_PBS_Non	OK	91.2117	106.275	0.220512	1.31249	0.0202	0.250584	1.16514701370739	NO
Riok2	Riok2	Riok2	67045	RIO kinase 2 (yeast)	chr17:17511295-17531863	Ob_PBS_Non	10hr_PBS_Non	OK	7.80978	9.09896	0.220419	1.06951	0.05485	0.408435	1.16507190762001	NO
Kiss1	Kiss1	Kiss1	280287	KiSS-1 metastasis-suppressor	chr1:135223788-135226299	Ob_PBS_Non	10hr_PBS_Non	OK	1.57325	1.83278	0.22029	0.582619	0.5354	0.889331	1.16496773622366	NO
Pus7	Pus7	Pus7	78697	pseudouridylate synthase 7 homolog (S. cerevisiae)	chr5:23246513-23289479	Ob_PBS_Non	10hr_PBS_Non	OK	5.65898	6.59173	0.220115	0.994868	0.0727	0.459847	1.16482643332609	NO
Nup205	Nup205	Nup205	70699	nucleoporin 205	chr6:35127615-35197598	Ob_PBS_Non	10hr_PBS_Non	OK	3.96068	4.61345	0.220098	1.04985	0.0573	0.417012	1.16481270767227	NO
Fam163a	Fam163a	Fam163a	329274	family with sequence similarity 163, member A	chr1:157923095-158135156	Ob_PBS_Non	10hr_PBS_Non	OK	5.11299	5.95555	0.220066	1.01831	0.07225	0.45821	1.16478687158619	NO
Ubap2	Ubap2	Ubap2	68926	ubiquitin-associated protein 2	chr4:41141347-41222168	Ob_PBS_Non	10hr_PBS_Non	OK	12.0878	14.0782	0.219906	1.18679	0.034	0.327483	1.16465769975137	NO
Ttyh2	Ttyh2	Ttyh2	117160	tweety homolog 2 (Drosophila)	chr11:114536781-114582298	Ob_PBS_Non	10hr_PBS_Non	OK	8.69147	10.1215	0.219752	1.11942	0.0517	0.400367	1.16453338538949	NO
Parvb	Parvb	Parvb	170736	parvin, beta	chr15:84062472-84146039	Ob_PBS_Non	10hr_PBS_Non	OK	13.5978	15.8349	0.219735	1.19773	0.0373	0.342969	1.16451966318879	NO
Fbxo5	Fbxo5	Fbxo5	67141	F-box protein 5	chr10:4541075-4547383	Ob_PBS_Non	10hr_PBS_Non	OK	1.61373	1.87915	0.219687	0.651261	0.2705	0.742254	1.1644809190243	NO
Brms1l	Brms1l	Brms1l	52592	breast cancer metastasis-suppressor 1-like	chr12:56937352-56970722	Ob_PBS_Non	10hr_PBS_Non	OK	33.4231	38.917	0.219554	1.25164	0.0257	0.284042	1.1643735721359	NO
1700019D03Rik	1700019D03Rik	1700019D03Rik	67080	RIKEN cDNA 1700019D03 gene	chr1:52981970-53009684	Ob_PBS_Non	10hr_PBS_Non	OK	9.59918	11.176	0.219427	0.973337	0.1703	0.639869	1.16427107720041	NO
Six5	Six5	Six5	20475	sine oculis-related homeobox 5	chr7:19679892-19683694	Ob_PBS_Non	10hr_PBS_Non	OK	0.533609	0.621246	0.21938	0.550842	0.36475	0.812931	1.16423314829115	NO
Wnk4	Wnk4	Wnk4	69847	WNK lysine deficient protein kinase 4	chr11:101121880-101138723	Ob_PBS_Non	10hr_PBS_Non	OK	1.37743	1.60364	0.219376	0.767247	0.18635	0.660324	1.16422992035593	NO
Tomm40l	Tomm40l	Tomm40l	641376	translocase of outer mitochondrial membrane 40 homolog-like (yeast)	chr1:173144100-173152645	Ob_PBS_Non	10hr_PBS_Non	OK	25.8092	30.0473	0.219348	1.14483	0.0318	0.315588	1.16420732505997	NO
Zfp457	Zfp457	Zfp457	431706	zinc finger protein 457	chr13:67393386-67407348	Ob_PBS_Non	10hr_PBS_Non	OK	0.374319	0.435678	0.218994	0.423826	0.45845	0.858661	1.16392169377783	NO
1700101E01Rik	1700101E01Rik	1700101E01Rik	329375	RIKEN cDNA 1700101E01 gene	chr2:28811000-28910586	Ob_PBS_Non	10hr_PBS_Non	OK	0.441781	0.514156	0.218875	0.254552	0.58875	0.906048	1.16382569222139	NO
Wdr60	Wdr60	Wdr60	217935	WD repeat domain 60	chr12:117445522-117501498	Ob_PBS_Non	10hr_PBS_Non	OK	4.40482	5.12586	0.21871	0.954856	0.08175	0.484108	1.16369259392067	NO
Nmt2	Nmt2	Nmt2	18108	N-myristoyltransferase 2	chr2:3201559-3243641	Ob_PBS_Non	10hr_PBS_Non	OK	20.0372	23.3139	0.218513	1.15693	0.04535	0.379168	1.16353370255185	NO
Shisa4	Shisa4	Shisa4	77552	shisa homolog 4 (Xenopus laevis)	chr1:137268032-137271640	Ob_PBS_Non	10hr_PBS_Non	OK	58.1589	67.6663	0.218438	1.41664	0.0341	0.327788	1.16347321661617	NO
Ogdh	Ogdh	Ogdh	18293	oxoglutarate (alpha-ketoglutarate) dehydrogenase (lipoamide)	chr11:6191599-6259096	Ob_PBS_Non	10hr_PBS_Non	OK	50.3152	58.5339	0.218277	1.26757	0.02035	0.251146	1.1633433840938	NO
Epsti1	Epsti1	Epsti1	108670	epithelial stromal interaction 1 (breast)	chr14:78304045-78402463	Ob_PBS_Non	10hr_PBS_Non	OK	0.734167	0.854032	0.218182	0.454496	0.38575	0.826291	1.16326678163819	NO
Dennd3	Dennd3	Dennd3	105841	DENN/MADD domain containing 3	chr15:73342989-73402672	Ob_PBS_Non	10hr_PBS_Non	OK	0.739174	0.859853	0.218175	0.673075	0.237	0.717534	1.16326113744625	NO
Usp42	Usp42	Usp42	76800	ubiquitin specific peptidase 42	chr5:144471194-144493149	Ob_PBS_Non	10hr_PBS_Non	OK	4.28679	4.9866	0.21816	1.02346	0.06675	0.444046	1.16324904284146	NO
E330009J07Rik	E330009J07Rik	E330009J07Rik	243780	RIKEN cDNA E330009J07 gene	chr6:40357496-40386132	Ob_PBS_Non	10hr_PBS_Non	OK	4.6709	5.4334	0.218155	0.8804	0.1367	0.595373	1.16324501133448	NO
Nr1i3	Nr1i3	Nr1i3	12355	nuclear receptor subfamily 1, group I, member 3	chr1:173144100-173152645	Ob_PBS_Non	10hr_PBS_Non	OK	0.620331	0.721553	0.218068	0.124171	0.84885	0.974219	1.16317486534954	NO
Lig3	Lig3	Lig3	16882	ligase III, DNA, ATP-dependent	chr11:82594636-82684712	Ob_PBS_Non	10hr_PBS_Non	OK	4.00351	4.65628	0.217914	0.758149	0.1636	0.631492	1.16305070926388	NO
Csf1r	Csf1r	Csf1r	12978	colony stimulating factor 1 receptor	chr18:61265225-61290793	Ob_PBS_Non	10hr_PBS_Non	OK	3.76328	4.3768	0.217884	0.93763	0.0939	0.511632	1.16302652455574	NO
Zfp276	Zfp276	Zfp276	57247	zinc finger protein (C2H2 type) 276	chr8:125778094-125842476	Ob_PBS_Non	10hr_PBS_Non	OK	4.02739	4.68393	0.217874	0.950829	0.08945	0.501827	1.16301846309811	NO
Mirg	Mirg	Mirg	100040724	miRNA containing gene	chr12:110973190-110987667	Ob_PBS_Non	10hr_PBS_Non	OK	4.86322	5.65581	0.217822	0.760803	0.1965	0.674692	1.1629765444192	NO
Plod2	Plod2	Plod2	26432	procollagen lysine, 2-oxoglutarate 5-dioxygenase 2	chr9:92433638-92503265	Ob_PBS_Non	10hr_PBS_Non	OK	0.968449	1.12625	0.21778	0.515493	0.33165	0.791164	1.16294268812768	NO
Ano6	Ano6	Ano6	105722	anoctamin 6	chr15:95621273-95805182	Ob_PBS_Non	10hr_PBS_Non	OK	3.74692	4.35736	0.217749	0.988454	0.07555	0.468605	1.16291769959234	NO
Foxd1	Foxd1	Foxd1	15229	forkhead box D1	chr13:99124199-99126660	Ob_PBS_Non	10hr_PBS_Non	OK	1.57298	1.82922	0.217729	0.796174	0.269	0.741119	1.16290157824159	NO
4831440E17Rik	4831440E17Rik	4831440E17Rik	320965	RIKEN cDNA 4831440E17 gene	chr5:25005614-25010291	Ob_PBS_Non	10hr_PBS_Non	OK	0.88613	1.03035	0.217541	0.669059	0.2266	0.705795	1.16275004846821	NO
Flt1	Flt1	Flt1	14254	FMS-like tyrosine kinase 1	chr5:148373771-148537564	Ob_PBS_Non	10hr_PBS_Non	OK	0.365438	0.424904	0.217512	0.576846	0.2981	0.764645	1.16272667595251	NO
Dnajb14	Dnajb14	Dnajb14	70604	DnaJ (Hsp40) homolog, subfamily B, member 14	chr3:137530638-137571895	Ob_PBS_Non	10hr_PBS_Non	OK	6.83647	7.94849	0.217429	0.96202	0.11335	0.554233	1.16265978479716	NO
Prickle1	Prickle1	Prickle1	106042	prickle homolog 1 (Drosophila)	chr15:93329544-93426322	Ob_PBS_Non	10hr_PBS_Non	OK	13.6576	15.8787	0.217387	1.18733	0.0346	0.331047	1.16262593772707	NO
Pak7	Pak7	Pak7	241656	p21 protein (Cdc42/Rac)-activated kinase 7	chr2:135906823-136213703	Ob_PBS_Non	10hr_PBS_Non	OK	5.48106	6.3723	0.21736	1.03922	0.06005	0.423173	1.16260417941662	NO
Ttc25	Ttc25	Ttc25	74407	tetratricopeptide repeat domain 25	chr11:100406945-100433880	Ob_PBS_Non	10hr_PBS_Non	OK	0.639728	0.743731	0.217323	0.547842	0.3331	0.791556	1.16257436313403	NO
Fzd8	Fzd8	Fzd8	14370	frizzled homolog 8 (Drosophila)	chr18:9212853-9216199	Ob_PBS_Non	10hr_PBS_Non	OK	1.2252	1.42424	0.217184	0.728629	0.2445	0.722158	1.16246235744511	NO
Atp8b2	Atp8b2	Atp8b2	54667	ATPase, class I, type 8B, member 2	chr3:89743402-89767430	Ob_PBS_Non	10hr_PBS_Non	OK	12.5327	14.5687	0.217175	1.21412	0.02935	0.303628	1.16245510565018	NO
C2cd2	C2cd2	C2cd2	207781	C2 calcium-dependent domain containing 2	chr16:98076815-98144243	Ob_PBS_Non	10hr_PBS_Non	OK	2.67437	3.10883	0.217175	0.950535	0.0798	0.480068	1.16245510565018	NO
Sfn	Sfn	Sfn	55948	stratifin	chr4:133156470-133158083	Ob_PBS_Non	10hr_PBS_Non	OK	0.899529	1.04565	0.217152	0.545238	0.3828	0.824872	1.16243657349089	NO
Sh3bgrl2	Sh3bgrl2	Sh3bgrl2	212531	SH3 domain binding glutamic acid-rich protein like 2	chr9:83441944-83493898	Ob_PBS_Non	10hr_PBS_Non	OK	19.5579	22.7336	0.217078	1.19274	0.0312	0.313525	1.16237695028715	NO
Tmem138	Tmem138	Tmem138	72982	transmembrane protein 138	chr19:10645374-10651587	Ob_PBS_Non	10hr_PBS_Non	OK	9.30215	10.8125	0.217058	0.968296	0.1638	0.631925	1.16236083643272	NO
Kcnq3	Kcnq3	Kcnq3	110862	potassium voltage-gated channel, subfamily Q, member 3	chr15:65826476-66117786	Ob_PBS_Non	10hr_PBS_Non	OK	6.73507	7.82815	0.216979	1.0163	0.0834	0.488441	1.16229718889157	NO
Krt20	Krt20	Krt20	66809	keratin 20	chr11:99289716-99299467	Ob_PBS_Non	10hr_PBS_Non	OK	0.401896	0.467083	0.216857	0.416017	0.46495	0.861619	1.16219890459891	NO
Cdhr1	Cdhr1	Cdhr1	170677	cadherin-related family member 1	chr14:37891034-37911497	Ob_PBS_Non	10hr_PBS_Non	OK	0.824209	0.957812	0.216732	0.635639	0.24995	0.728536	1.1620982120994	NO
D18Ertd653e	D18Ertd653e	D18Ertd653e	52662	low density lipoprotein receptor class A domain containing 4	chr18:68092910-68415203	Ob_PBS_Non	10hr_PBS_Non	OK	6.80552	7.90723	0.216467	1.0009	0.0873	0.498907	1.16188477285139	NO
Fgf11	Fgf11	Fgf11	14166	fibroblast growth factor 11	chr11:69611703-69615127	Ob_PBS_Non	10hr_PBS_Non	OK	14.6127	16.9781	0.216452	1.11228	0.16285	0.630119	1.16187269255687	NO
Atxn2l	Atxn2l	Atxn2l	233871	ataxin 2-like	chr7:133635221-133646816	Ob_PBS_Non	10hr_PBS_Non	OK	23.8807	27.7456	0.21641	1.23582	0.0303	0.309232	1.16183886840042	NO
Nrarp	Nrarp	Nrarp	67122	Notch-regulated ankyrin repeat protein	chr2:25036277-25038852	Ob_PBS_Non	10hr_PBS_Non	OK	13.2404	15.3821	0.216302	1.20207	0.05495	0.408435	1.16175189651954	NO
Sh3bp1	Sh3bp1	Sh3bp1	20401	SH3-domain binding protein 1	chr15:78730215-78742482	Ob_PBS_Non	10hr_PBS_Non	OK	3.43894	3.99516	0.21629	0.807172	0.1797	0.655318	1.1617422333791	NO
Fam135b	Fam135b	Fam135b	70363	family with sequence similarity 135, member B	chr15:71276107-71558268	Ob_PBS_Non	10hr_PBS_Non	OK	1.69736	1.97189	0.216288	0.779624	0.14875	0.613182	1.16174062286351	NO
Lrrc45	Lrrc45	Lrrc45	217366	leucine rich repeat containing 45	chr11:120575266-120582441	Ob_PBS_Non	10hr_PBS_Non	OK	8.70434	10.1116	0.21621	1.03719	0.06975	0.451915	1.1616778144969	NO
Ctbs	Ctbs	Ctbs	74245	chitobiase, di-N-acetyl-	chr3:146113456-146162717	Ob_PBS_Non	10hr_PBS_Non	OK	1.62201	1.88413	0.216118	0.621635	0.2763	0.745673	1.1616037371983	NO
Klhl28	Klhl28	Klhl28	66689	kelch-like 28	chr12:66043426-66066523	Ob_PBS_Non	10hr_PBS_Non	OK	4.083	4.74253	0.216029	0.896387	0.11645	0.558625	1.16153207995896	NO
Per3	Per3	Per3	18628	period circadian clock 3	chr4:150377763-150418731	Ob_PBS_Non	10hr_PBS_Non	OK	6.97761	8.10399	0.215899	1.12091	0.04265	0.367065	1.16142742002522	NO
Map3k8	Map3k8	Map3k8	26410	mitogen-activated protein kinase kinase kinase 8	chr18:4331324-4352951	Ob_PBS_Non	10hr_PBS_Non	OK	0.460544	0.534877	0.21587	0.471936	0.4116	0.839247	1.16140407409575	NO
Hsph1	Hsph1	Hsph1	15505	heat shock 105kDa/110kDa protein 1	chr5:150419419-150438890	Ob_PBS_Non	10hr_PBS_Non	OK	69.5523	80.7745	0.215801	1.25582	0.02465	0.279743	1.16134852877085	NO
Npff	Npff	Npff	54615	neuropeptide FF-amide peptide precursor	chr15:102354269-102355373	Ob_PBS_Non	10hr_PBS_Non	OK	1.59941	1.85745	0.215785	0.245063	0.62425	0.917892	1.16133564907493	NO
Wnt9a	Wnt9a	Wnt9a	216795	wingless-type MMTV integration site 9A	chr11:59120431-59147054	Ob_PBS_Non	10hr_PBS_Non	OK	2.42224	2.81283	0.215678	0.820948	0.15255	0.618596	1.16124951978014	NO
Plin2	Plin2	Plin2	11520	perilipin 2	chr4:86302468-86315963	Ob_PBS_Non	10hr_PBS_Non	OK	3.74578	4.34959	0.215616	0.810092	0.1655	0.634369	1.16119961600896	NO
Inpp5b	Inpp5b	Inpp5b	16330	inositol polyphosphate-5-phosphatase B	chr4:124419121-124478755	Ob_PBS_Non	10hr_PBS_Non	OK	10.5861	12.2923	0.215582	1.05538	0.04405	0.373937	1.16117225033527	NO
Mllt1	Mllt1	Mllt1	64144	myeloid/lymphoid or mixed-lineage leukemia (trithorax homolog, Drosophila); translocated to, 1	chr17:57032033-57074811	Ob_PBS_Non	10hr_PBS_Non	OK	14.4321	16.7576	0.215538	1.17892	0.03845	0.349744	1.16113683689136	NO
Nubp1	Nubp1	Nubp1	26425	nucleotide binding protein 1	chr16:10412030-10447443	Ob_PBS_Non	10hr_PBS_Non	OK	5.74272	6.66802	0.215525	0.482533	0.4128	0.839383	1.16112637403507	NO
Gm14326	Gm14326	Gm14326	665211	predicted gene 14326	chr2:177677315-177691994	Ob_PBS_Non	10hr_PBS_Non	OK	9.41936	10.9355	0.215323	1.07513	0.04095	0.361738	1.16096380945871	NO
2810006K23Rik	2810006K23Rik	2810006K23Rik	72650	RIKEN cDNA 2810006K23 gene	chr5:124700967-124791853	Ob_PBS_Non	10hr_PBS_Non	OK	7.79053	9.04426	0.21528	0.517627	0.3285	0.789024	1.16092920706635	NO
Epb4.1l2	Epb4.1l2	Epb4.1l2	13822	erythrocyte protein band 4.1-like 2	chr10:25079603-25243324	Ob_PBS_Non	10hr_PBS_Non	OK	13.7717	15.985	0.215016	1.08971	0.03685	0.341011	1.16071678707343	NO
Mrs2	Mrs2	Mrs2	380836	MRS2 magnesium homeostasis factor homolog (S. cerevisiae)	chr13:25084351-25112248	Ob_PBS_Non	10hr_PBS_Non	OK	12.5381	14.5509	0.214788	1.09775	0.06455	0.44148	1.16053336472203	NO
Srbd1	Srbd1	Srbd1	78586	S1 RNA binding domain 1	chr17:86384004-86544515	Ob_PBS_Non	10hr_PBS_Non	OK	2.36286	2.74178	0.214574	0.790784	0.1438	0.60665	1.16036123151695	NO
D14Abb1e	D14Abb1e	D14Abb1e	218850	DNA segment, Chr 14, Abbott 1 expressed	chr14:28242032-28321646	Ob_PBS_Non	10hr_PBS_Non	OK	5.73396	6.6534	0.214562	0.958394	0.0743	0.465264	1.1603515799437	NO
Zfp458	Zfp458	Zfp458	238690	zinc finger protein 458	chr13:67355853-67370004	Ob_PBS_Non	10hr_PBS_Non	OK	0.990679	1.1495	0.214514	0.634462	0.2561	0.731057	1.16031297445347	NO
Ttc37	Ttc37	Ttc37	218343	tetratricopeptide repeat domain 37	chr13:76236181-76325431	Ob_PBS_Non	10hr_PBS_Non	OK	3.49819	4.05891	0.214485	0.958211	0.0792	0.478861	1.16028965092555	NO
Clmn	Clmn	Clmn	94040	calmin	chr12:106001323-106103286	Ob_PBS_Non	10hr_PBS_Non	OK	13.3448	15.4837	0.214468	1.17935	0.02435	0.279329	1.1602759787306	NO
Efs	Efs	Efs	13644	embryonal Fyn-associated substrate	chr14:55535379-55545625	Ob_PBS_Non	10hr_PBS_Non	OK	4.80114	5.57043	0.214412	0.997771	0.0902	0.50287	1.16023094205138	NO
Fnbp4	Fnbp4	Fnbp4	55935	formin binding protein 4	chr2:90585526-90621177	Ob_PBS_Non	10hr_PBS_Non	OK	9.15425	10.6206	0.214347	1.10253	0.0454	0.379168	1.16017866952654	NO
Gtf3c1	Gtf3c1	Gtf3c1	233863	general transcription factor III C 1	chr7:132784467-132851202	Ob_PBS_Non	10hr_PBS_Non	OK	13.5351	15.7028	0.21431	1.19364	0.02785	0.295329	1.16014891544885	NO
Ammecr1l	Ammecr1l	Ammecr1l	225339	AMME chromosomal region gene 1-like	chr18:31919533-31942383	Ob_PBS_Non	10hr_PBS_Non	OK	9.57712	11.1105	0.214257	1.09434	0.0555	0.410826	1.16010629607237	NO
Pxn	Pxn	Pxn	19303	paxillin	chr5:115956710-116005995	Ob_PBS_Non	10hr_PBS_Non	OK	5.20171	6.03386	0.214096	0.946604	0.08175	0.484108	1.15997683926625	NO
4933407K13Rik	4933407K13Rik	4933407K13Rik	74396	RIKEN cDNA 4933407K13 gene	chrX:72970796-73010038	Ob_PBS_Non	10hr_PBS_Non	OK	0.820651	0.951838	0.213948	0.600666	0.28425	0.752012	1.15985784823775	NO
Kitl	Kitl	Kitl	17311	kit ligand	chr10:99478457-99563046	Ob_PBS_Non	10hr_PBS_Non	OK	11.9927	13.9087	0.21383	1.13859	0.03325	0.323726	1.15976298575798	NO
Tsga14	Tsga14	Tsga14	83922	centrosomal protein 41	chr6:30603456-30643682	Ob_PBS_Non	10hr_PBS_Non	OK	2.42185	2.80856	0.213722	0.794568	0.1462	0.610333	1.15967616927164	NO
Snx15	Snx15	Snx15	69024	sorting nexin 15	chr19:6119403-6128215	Ob_PBS_Non	10hr_PBS_Non	OK	29.9687	34.751	0.2136	1.2482	0.04795	0.387423	1.1595781066134	NO
Dclre1c	Dclre1c	Dclre1c	227525	DNA cross-link repair 1C, PSO2 homolog (S. cerevisiae)	chr2:3341402-3392258	Ob_PBS_Non	10hr_PBS_Non	OK	3.34403	3.87743	0.213514	0.764631	0.15445	0.621167	1.1595089854602	NO
Nos3	Nos3	Nos3	18127	nitric oxide synthase 3, endothelial cell	chr5:23870636-23897961	Ob_PBS_Non	10hr_PBS_Non	OK	0.718381	0.832959	0.213496	0.369181	0.51785	0.882744	1.15949451876354	NO
Filip1	Filip1	Filip1	70598	filamin A interacting protein 1	chr9:79663368-79825689	Ob_PBS_Non	10hr_PBS_Non	OK	2.92169	3.38741	0.213379	0.855565	0.11775	0.560325	1.15940048963467	NO
Itsn2	Itsn2	Itsn2	20403	intersectin 2	chr12:4599813-4745189	Ob_PBS_Non	10hr_PBS_Non	OK	5.78703	6.70927	0.213333	1.02191	0.058	0.418717	1.15936352300571	NO
Pik3cg	Pik3cg	Pik3cg	30955	phosphoinositide-3-kinase, catalytic, gamma polypeptide	chr12:32858261-32893514	Ob_PBS_Non	10hr_PBS_Non	OK	0.351295	0.407254	0.213245	0.54087	0.3026	0.769458	1.15929280752141	NO
Pag1	Pag1	Pag1	94212	phosphoprotein associated with glycosphingolipid microdomains 1	chr3:9687481-9833679	Ob_PBS_Non	10hr_PBS_Non	OK	3.63263	4.21109	0.213179	1.01181	0.056	0.412508	1.1592397737388	NO
Smc2	Smc2	Smc2	14211	structural maintenance of chromosomes 2	chr4:52452120-52501131	Ob_PBS_Non	10hr_PBS_Non	OK	1.52745	1.77052	0.213049	0.76294	0.1471	0.612433	1.15913532035347	NO
Zfp58	Zfp58	Zfp58	238693	zinc finger protein 58	chr13:67591102-67601458	Ob_PBS_Non	10hr_PBS_Non	OK	4.07191	4.71973	0.212998	0.837995	0.1378	0.597992	1.15909434505739	NO
Tmcc2	Tmcc2	Tmcc2	68875	transmembrane and coiled-coil domains 2	chr1:134252891-134287858	Ob_PBS_Non	10hr_PBS_Non	OK	59.0309	68.4159	0.21286	1.30152	0.02505	0.280958	1.15898347798906	NO
2010110P09Rik	2010110P09Rik	2010110P09Rik	70261	calcineurin-like EF hand protein 2	chr7:129363009-129366053	Ob_PBS_Non	10hr_PBS_Non	OK	0.440939	0.511009	0.212769	0.377872	0.56015	0.898713	1.15891037579676	NO
Crybg3	Crybg3	Crybg3	224273	beta-gamma crystallin domain containing 3	chr16:59471600-59555578	Ob_PBS_Non	10hr_PBS_Non	OK	1.27064	1.47247	0.212683	0.596708	0.25605	0.731057	1.15884129444626	NO
Cyb5r4	Cyb5r4	Cyb5r4	266690	cytochrome b5 reductase 4	chr9:86916863-86972609	Ob_PBS_Non	10hr_PBS_Non	OK	13.1761	15.2678	0.212574	1.09633	0.05305	0.404124	1.15875374376788	NO
Mir1896	Mir1896	Mir1896	100316752	microRNA 1896	chr13:21534043-21545596	Ob_PBS_Non	10hr_PBS_Non	OK	822.364	952.838	0.212455	0.0769082	0.8906	0.98152	1.15865816846971	NO
Efcab7	Efcab7	Efcab7	230500	EF-hand calcium binding domain 7	chr4:99496190-99585388	Ob_PBS_Non	10hr_PBS_Non	OK	0.89345	1.03519	0.212435	0.512223	0.3701	0.815331	1.15864210616819	NO
Blvrb	Blvrb	Blvrb	233016	biliverdin reductase B (flavin reductase (NADPH))	chr7:28232996-28251000	Ob_PBS_Non	10hr_PBS_Non	OK	11.8996	13.7868	0.212371	0.998937	0.1542	0.621029	1.15859070829965	NO
Hipk4	Hipk4	Hipk4	233020	homeodomain interacting protein kinase 4	chr7:28308279-28316193	Ob_PBS_Non	10hr_PBS_Non	OK	5.04969	5.84958	0.212138	0.922965	0.12125	0.567226	1.15840360719407	NO
Ift80	Ift80	Ift80	68259	intraflagellar transport 80	chr3:68696420-68808492	Ob_PBS_Non	10hr_PBS_Non	OK	7.32977	8.49053	0.212086	1.04437	0.05825	0.419109	1.15836185484843	NO
Tbc1d5	Tbc1d5	Tbc1d5	72238	TBC1 domain family, member 5	chr17:50872451-51318674	Ob_PBS_Non	10hr_PBS_Non	OK	7.01822	8.12937	0.212039	1.07395	0.0488	0.39078	1.15832411844619	NO
Prps2	Prps2	Prps2	110639	phosphoribosyl pyrophosphate synthetase 2	chrX:163784264-163820631	Ob_PBS_Non	10hr_PBS_Non	OK	11.9569	13.8484	0.211873	1.09965	0.04465	0.375959	1.15819084652355	NO
Hic2	Hic2	Hic2	58180	hypermethylated in cancer 2	chr16:17233679-17263523	Ob_PBS_Non	10hr_PBS_Non	OK	1.44878	1.67791	0.211829	0.8076	0.14655	0.610908	1.15815552400653	NO
Slitrk2	Slitrk2	Slitrk2	245450	SLIT and NTRK-like family, member 2	chrX:63902492-63914577	Ob_PBS_Non	10hr_PBS_Non	OK	1.49261	1.72859	0.211753	0.816663	0.1173	0.55985	1.15809451492355	NO
Kcnt2	Kcnt2	Kcnt2	240776	potassium channel, subfamily T, member 2	chr1:142142833-142506838	Ob_PBS_Non	10hr_PBS_Non	OK	1.45777	1.68815	0.211682	0.714474	0.20105	0.6798	1.15803752249966	NO
Zfp316	Zfp316	Zfp316	54201	zinc finger protein 316	chr5:144011373-144031701	Ob_PBS_Non	10hr_PBS_Non	OK	4.80247	5.56053	0.211445	1.09395	0.05805	0.418717	1.15784730048938	NO
2810046L04Rik	2810046L04Rik	2810046L04Rik	212127	proline and serine rich 1	chr3:53267738-53285677	Ob_PBS_Non	10hr_PBS_Non	OK	5.22578	6.04922	0.211102	1.01718	0.075	0.46741	1.15757205561333	NO
Btaf1	Btaf1	Btaf1	107182	BTAF1 RNA polymerase II, B-TFIID transcription factor-associated, (Mot1 homolog, S. cerevisiae)	chr19:37000568-37088547	Ob_PBS_Non	10hr_PBS_Non	OK	3.20164	3.70603	0.211061	0.984624	0.06525	0.4429	1.1575391590007	NO
Mylk	Mylk	Mylk	107589	myosin, light polypeptide kinase	chr16:34785035-35002520	Ob_PBS_Non	10hr_PBS_Non	OK	2.02943	2.34906	0.211009	0.903311	0.09615	0.517233	1.15749743781237	NO
Mbp	Mbp	Mbp	17196	myelin basic protein	chr18:82644514-82755029	Ob_PBS_Non	10hr_PBS_Non	OK	747.861	865.575	0.210887	1.15744	0.03575	0.33536	1.15739955938849	NO
Man2a1	Man2a1	Man2a1	17158	mannosidase 2, alpha 1	chr17:64950988-65104450	Ob_PBS_Non	10hr_PBS_Non	OK	1.84637	2.13693	0.210843	0.838428	0.12595	0.57702	1.15736426100414	NO
[truncated: 19,901 more rows]

## Sheet: isoforms
Select Differentially Expressed Transcripts Based on Three Criteria
Test Status OK
FDR (q-value) <= 0.05
Fold Change >= Threshold or <= 1/Threshold, where Threshold = 1.5
test_id	gene	Entrez GeneId	Description	locus	sample_1	sample_2	status	value_1	value_2	log2(fold_change)	test_stat	p_value	q_value	Fold Change	Diff Exp
NM_008117	Gh	14599	growth hormone	chr11:106161581-106163124	Ob_PBS_Non	10hr_PBS_Non	OK	1.34618	32.7774	4.60576	12.7186	5e-05	0.00518041	24.3484832566951	YES
NM_001195033	Abhd12b	100504285	abhydrolase domain containing 12B	chr12:71255157-71284193	Ob_PBS_Non	10hr_PBS_Non	OK	1.11209	6.5838	2.56565	7.37678	5e-05	0.00518041	5.92021676422202	YES
NM_173391	Tph2	216343	tryptophan hydroxylase 2	chr10:114515696-114622078	Ob_PBS_Non	10hr_PBS_Non	OK	0.636332	2.53454	1.99387	5.37185	5e-05	0.00518041	3.98304008791598	YES
NM_001007465	Rffl	67338	ring finger and FYVE like domain containing protein	chr11:82594636-82684712	Ob_PBS_Non	10hr_PBS_Non	OK	2.22622	6.66906	1.58289	1.94535	0.0008	0.046319	2.99569344992889	YES
NM_001039038	Nhlrc4	621239	NHL repeat containing 4	chr17:26079177-26081876	Ob_PBS_Non	10hr_PBS_Non	OK	0.185139	0.545015	1.55769	2.66968	0.00015	0.0127767	2.94382110096929	YES
NM_133663	Itgb4	192897	integrin beta 4	chr11:115836038-115874033	Ob_PBS_Non	10hr_PBS_Non	OK	1.09792	2.95207	1.42696	3.31241	5e-05	0.00518041	2.68879543803269	YES
NM_001164697	Klk6	19144	kallikrein related-peptidase 6	chr7:51079913-51087397	Ob_PBS_Non	10hr_PBS_Non	OK	1.10826	2.9473	1.4111	2.03384	0.0008	0.046319	2.65939854543537	YES
NM_008701	Nkx2-9	18094	NK2 homeobox 9	chr12:57712383-57714271	Ob_PBS_Non	10hr_PBS_Non	OK	0.626519	1.61874	1.36944	3.27421	5e-05	0.00518041	2.58370257036133	YES
NM_009448	Tuba1c	22146	tubulin, alpha 1C	chr15:98860321-98868536	Ob_PBS_Non	10hr_PBS_Non	OK	6.18595	15.4396	1.31957	5.97945	5e-05	0.00518041	2.49591707064028	YES
NM_181422	Pkd2l1	329064	polycystic kidney disease 2-like 1	chr19:44222126-44266932	Ob_PBS_Non	10hr_PBS_Non	OK	0.20986	0.506405	1.27086	2.56354	5e-05	0.00518041	2.41305366389133	YES
NM_009630	Adora2a	11540	adenosine A2a receptor	chr10:74779687-74797533	Ob_PBS_Non	10hr_PBS_Non	OK	4.79188	10.815	1.17437	4.89776	5e-05	0.00518041	2.25694302636256	YES
NM_001039676	Slc39a2	214922	solute carrier family 39 (zinc transporter), member 2	chr14:52513284-52516420	Ob_PBS_Non	10hr_PBS_Non	OK	1.99106	4.4532	1.16131	4.08444	5e-05	0.00518041	2.23660424203826	YES
NM_030707	Fcrls	80891	Fc receptor-like S, scavenger receptor	chr3:87054886-87067446	Ob_PBS_Non	10hr_PBS_Non	OK	0.639952	1.41044	1.14011	2.83325	5e-05	0.00518041	2.20397827029264	YES
NM_011419	Kdm5d	20592	lysine (K)-specific demethylase 5D	chrY:234230-280254	Ob_PBS_Non	10hr_PBS_Non	OK	0.830597	1.8234	1.13441	3.79954	5e-05	0.00518041	2.19528766607368	YES
NM_020002	Rec8	56739	REC8 homolog (yeast)	chr14:56237006-56244227	Ob_PBS_Non	10hr_PBS_Non	OK	2.69727	5.91805	1.13362	3.98003	5e-05	0.00518041	2.19408588575247	YES
NM_178079	Pm20d1	212933	peptidase M20 domain containing 1	chr1:133693971-133714692	Ob_PBS_Non	10hr_PBS_Non	OK	0.210322	0.459091	1.12618	2.32648	0.0002	0.0164046	2.1828000774306	YES
NM_001008426	Gm5531	433365	predicted gene 5531	chr1:155721474-155724001	Ob_PBS_Non	10hr_PBS_Non	OK	0.334048	0.688609	1.04363	2.2633	0.00055	0.0355633	2.06140789193498	YES
NM_025429	Serpinb1a	66222	serine (or cysteine) peptidase inhibitor, clade B, member 1a	chr13:32933960-32943054	Ob_PBS_Non	10hr_PBS_Non	OK	5.70041	11.5726	1.02157	4.42677	5e-05	0.00518041	2.03012702552167	YES
NM_016718	Ninj2	29862	ninjurin 2	chr6:120043397-120150356	Ob_PBS_Non	10hr_PBS_Non	OK	2.67423	5.39213	1.01173	3.44121	5e-05	0.00518041	2.01632751930755	YES
NM_172393	Aim1	11630	absent in melanoma 1	chr10:43670112-43724652	Ob_PBS_Non	10hr_PBS_Non	OK	0.360365	0.717043	0.9926	2.84752	5e-05	0.00518041	1.98976768640918	YES
NM_001081194	Kcnh4	380728	potassium voltage-gated channel, subfamily H (eag-related), member 4	chr11:100601691-100621092	Ob_PBS_Non	10hr_PBS_Non	OK	0.565821	1.11534	0.979071	2.7291	5e-05	0.00518041	1.97119568083142	YES
NM_001110849	Prr5l	72446	proline rich 5 like	chr2:101554441-101679137	Ob_PBS_Non	10hr_PBS_Non	OK	4.93152	9.66761	0.971127	3.78606	5e-05	0.00518041	1.96037139397817	YES
NM_153546	Mboat1	218121	membrane bound O-acyltransferase domain containing 1	chr13:30228358-30338563	Ob_PBS_Non	10hr_PBS_Non	OK	0.95344	1.86669	0.969269	2.96168	5e-05	0.00518041	1.9578483204883	YES
NM_001001488	Atp8b1	54670	ATPase, class I, type 8B, member 1	chr18:64688632-64820654	Ob_PBS_Non	10hr_PBS_Non	OK	0.27849	0.539972	0.955259	2.50549	5e-05	0.00518041	1.93892768885245	YES
NM_146177	Suv420h2	232811	suppressor of variegation 4-20 homolog 2 (Drosophila)	chr7:4691728-4699116	Ob_PBS_Non	10hr_PBS_Non	OK	2.42462	4.68489	0.950257	1.94552	0.00035	0.0257301	1.93221683003009	YES
NM_025685	Col27a1	373864	collagen, type XXVII, alpha 1	chr4:62876445-62996024	Ob_PBS_Non	10hr_PBS_Non	OK	0.287977	0.553426	0.942436	2.56558	5e-05	0.00518041	1.92177042256707	YES
NM_145509	5430435G22Rik	226421	RIKEN cDNA 5430435G22 gene	chr1:133585271-133610041	Ob_PBS_Non	10hr_PBS_Non	OK	0.886341	1.68462	0.926491	2.63797	5e-05	0.00518041	1.90064751306434	YES
NM_001081280	Nlrc3	268857	NLR family, CARD domain containing 3	chr16:3946932-3976632	Ob_PBS_Non	10hr_PBS_Non	OK	0.236244	0.447589	0.921897	2.01787	0.0008	0.046319	1.89460487264725	YES
NR_015351	Ipw	16353	imprinted gene in the Prader-Willi syndrome region	chr7:66874527-66934248	Ob_PBS_Non	10hr_PBS_Non	OK	27.9097	52.8057	0.919928	4.5401	5e-05	0.00518041	1.89202086677204	YES
NM_178061	Mobkl2b	214944	MOB kinase activator 3B	chr4:34899952-35104715	Ob_PBS_Non	10hr_PBS_Non	OK	0.825438	1.55077	0.909752	2.34162	0.0001	0.00917979	1.87872251732696	YES
NM_175506	Adamts19	240322	a disintegrin-like and metallopeptidase (reprolysin type) with thrombospondin type 1 motif, 19	chr18:58996417-59213332	Ob_PBS_Non	10hr_PBS_Non	OK	0.572937	1.07127	0.90287	2.62013	5e-05	0.00518041	1.86978190348458	YES
NM_144899	Adamtsl4	229595	ADAMTS-like 4	chr3:95480126-95491781	Ob_PBS_Non	10hr_PBS_Non	OK	1.36581	2.55021	0.900859	3.20925	5e-05	0.00518041	1.86717739465952	YES
NM_133775	Il33	77125	interleukin 33	chr19:29999603-30035205	Ob_PBS_Non	10hr_PBS_Non	OK	23.1704	42.9658	0.890908	4.56511	5e-05	0.00518041	1.8543428385095	YES
NM_010661	Krt12	268482	keratin 12	chr11:99276977-99283573	Ob_PBS_Non	10hr_PBS_Non	OK	2.52883	4.65041	0.87889	3.14626	5e-05	0.00518041	1.83895987327416	YES
NM_029692	Upp2	76654	uridine phosphorylase 2	chr2:58607595-58643079	Ob_PBS_Non	10hr_PBS_Non	OK	5.54517	10.1625	0.87395	3.69484	5e-05	0.00518041	1.83267377261713	YES
NM_013488	Cd4	12504	CD4 antigen	chr6:124814710-124838227	Ob_PBS_Non	10hr_PBS_Non	OK	1.12493	2.0273	0.849717	2.51276	5e-05	0.00518041	1.80214738014171	YES
NR_015517	5930412G12Rik	319616	RIKEN cDNA 5930412G12 gene	chr5:129085004-129106562	Ob_PBS_Non	10hr_PBS_Non	OK	1.73206	3.03053	0.807082	2.69259	5e-05	0.00518041	1.74966897479106	YES
NM_019467	Aif1	11629	allograft inflammatory factor 1	chr17:35307936-35312946	Ob_PBS_Non	10hr_PBS_Non	OK	2.39647	4.17999	0.80259	2.50659	0.0005	0.0342027	1.74422964787553	YES
NM_153145	Abca8a	217258	ATP-binding cassette, sub-family A (ABC1), member 8a	chr11:109886947-109957251	Ob_PBS_Non	10hr_PBS_Non	OK	0.656373	1.14455	0.802187	2.5198	5e-05	0.00518041	1.74374248575157	YES
NR_001463	Xist	213742	inactive X specific transcripts	chrX:100626855-100680296	Ob_PBS_Non	10hr_PBS_Non	OK	0.368384	0.640452	0.797882	2.68789	5e-05	0.00518041	1.73854691623519	YES
NM_145382	Fam193b	212483	family with sequence similarity 193, member B	chr13:55640676-55672481	Ob_PBS_Non	10hr_PBS_Non	OK	4.14257	7.16908	0.791261	2.30929	5e-05	0.00518041	1.7305864356909	YES
NM_016917	Slc40a1	53945	solute carrier family 40 (iron-regulated transporter), member 1	chr1:45964914-45982439	Ob_PBS_Non	10hr_PBS_Non	OK	0.847129	1.4313	0.756673	2.2463	5e-05	0.00518041	1.68958976447818	YES
NM_172736	Leng8	232798	leukocyte receptor cluster (LRC) member 8	chr7:4088657-4099775	Ob_PBS_Non	10hr_PBS_Non	OK	12.9339	21.6848	0.74553	4.19337	5e-05	0.00518041	1.67659008176879	YES
NM_010207	Fgfr2	14183	fibroblast growth factor receptor 2	chr7:137305964-137410322	Ob_PBS_Non	10hr_PBS_Non	OK	4.34352	7.20151	0.729435	2.61325	5e-05	0.00518041	1.65798964903658	YES
NM_008952	Pipox	19193	pipecolic acid oxidase	chr11:77694116-77707374	Ob_PBS_Non	10hr_PBS_Non	OK	1.66974	2.76186	0.726012	2.291	0.00035	0.0257301	1.65406049491774	YES
NM_007729	Col11a1	12814	collagen, type XI, alpha 1	chr3:113733457-113923244	Ob_PBS_Non	10hr_PBS_Non	OK	0.436511	0.719468	0.720913	2.1057	0.0001	0.00917979	1.64822477268469	YES
NM_008812	Padi2	18600	peptidyl arginine deiminase, type II	chr4:140462274-140508501	Ob_PBS_Non	10hr_PBS_Non	OK	6.832	11.2161	0.715187	3.66863	5e-05	0.00518041	1.64169599804065	YES
NM_153520	Opalin	226115	oligodendrocytic myelin paranodal and inner loop protein	chr19:41137909-41151603	Ob_PBS_Non	10hr_PBS_Non	OK	30.909	50.705	0.714101	4.15346	5e-05	0.00518041	1.64046066352257	YES
NM_009109	Ryr1	20190	ryanodine receptor 1, skeletal muscle	chr7:29788358-29910170	Ob_PBS_Non	10hr_PBS_Non	OK	0.457945	0.750217	0.712135	2.61004	5e-05	0.00518041	1.63822668539561	YES
NM_031172	Trim17	56631	tripartite motif-containing 17	chr11:58777282-58785231	Ob_PBS_Non	10hr_PBS_Non	OK	1.75222	2.85833	0.705992	2.25041	0.0008	0.046319	1.63126594099384	YES
NM_153537	Phldb1	102693	pleckstrin homology-like domain, family B, member 1	chr9:44494390-44543277	Ob_PBS_Non	10hr_PBS_Non	OK	21.3911	34.6561	0.696101	4.06471	5e-05	0.00518041	1.62012036446214	YES
NM_009783	Cacna1g	12291	calcium channel, voltage-dependent, T type, alpha 1G subunit	chr11:94269704-94335512	Ob_PBS_Non	10hr_PBS_Non	OK	7.70821	12.477	0.694803	2.46463	5e-05	0.00518041	1.61866338952636	YES
NM_001136181	Hsbp1l1	66255	heat shock factor binding protein 1-like 1	chr18:80426494-80443841	Ob_PBS_Non	10hr_PBS_Non	OK	3.02271	4.88248	0.691771	2.33941	0.00025	0.0198621	1.61526514269568	YES
NM_009484	Uty	22290	ubiquitously transcribed tetratricopeptide repeat gene, Y chromosome	chrY:433586-582181	Ob_PBS_Non	10hr_PBS_Non	OK	0.972837	1.56379	0.684774	2.28382	5e-05	0.00518041	1.60745015266585	YES
NR_033388	Gm3002	100040852	alpha-takusan pseudogene	chr14:3920623-3936392	Ob_PBS_Non	10hr_PBS_Non	OK	6.37288	10.2343	0.683394	3.24644	5e-05	0.00518041	1.60591329245269	YES
NM_001037713	Xaf1	327959	XIAP associated factor 1	chr11:72115130-72127235	Ob_PBS_Non	10hr_PBS_Non	OK	2.17258	3.48192	0.68047	2.41715	5e-05	0.00518041	1.60266178397514	YES
NR_026848	C030034I22Rik	77533	RIKEN cDNA C030034I22 gene	chr17:69765786-69768532	Ob_PBS_Non	10hr_PBS_Non	OK	1.41947	2.27396	0.679851	2.24504	0.00025	0.0198621	1.60197429644412	YES
NM_021423	Shank3	58234	SH3/ankyrin domain gene 3	chr15:89330287-89390691	Ob_PBS_Non	10hr_PBS_Non	OK	18.9809	30.3583	0.677539	4.00917	5e-05	0.00518041	1.59940909845869	YES
NM_010181	Fbn2	14119	fibrillin 2	chr18:58168276-58369580	Ob_PBS_Non	10hr_PBS_Non	OK	0.365531	0.580638	0.667644	2.09436	0.0002	0.0164046	1.58847677866712	YES
NR_033588	AY512931	434310	cDNA sequence AY512931	chr8:46146055-46150772	Ob_PBS_Non	10hr_PBS_Non	OK	1.20105	1.90337	0.664266	2.01845	0.00055	0.0355633	1.58476178877675	YES
NM_181073	Plekhh1	211945	pleckstrin homology domain containing, family H (with MyTH4 domain) member 1	chr12:80130149-80190657	Ob_PBS_Non	10hr_PBS_Non	OK	6.0432	9.55181	0.66046	2.31757	5e-05	0.00518041	1.58058650976916	YES
NM_178252	Arhgap33	233071	Rho GTPase activating protein 33	chr7:31307244-31320028	Ob_PBS_Non	10hr_PBS_Non	OK	12.4158	19.5578	0.655559	3.64854	5e-05	0.00518041	1.57522618665423	YES
NM_024291	Ky	16716	kyphoscoliosis peptidase	chr9:102408467-102448569	Ob_PBS_Non	10hr_PBS_Non	OK	0.689755	1.07425	0.639167	2.02404	0.0006	0.0372989	1.55742965286091	YES
NM_177390	Myo1d	338367	myosin ID	chr11:80295628-80593527	Ob_PBS_Non	10hr_PBS_Non	OK	3.93028	6.0952	0.633042	3.0073	5e-05	0.00518041	1.55083156012682	YES
NM_011081	Piga	18700	phosphatidylinositol glycan anchor biosynthesis, class A	chrX:160857718-160871847	Ob_PBS_Non	10hr_PBS_Non	OK	2.88724	4.46132	0.627783	2.60681	5e-05	0.00518041	1.54518866544867	YES
NM_013912	Apln	30878	apelin	chrX:45378322-45388029	Ob_PBS_Non	10hr_PBS_Non	OK	4.96769	7.67404	0.62741	2.91431	5e-05	0.00518041	1.544789217987	YES
NM_207298	Cercam	99151	cerebral endothelial cell adhesion molecule	chr2:29725013-29738360	Ob_PBS_Non	10hr_PBS_Non	OK	2.55517	3.94415	0.626295	2.41718	5e-05	0.00518041	1.54359577481364	YES
NR_028300	5330426P16Rik	68190	RIKEN cDNA 5330426P16 gene	chr16:50726863-50732886	Ob_PBS_Non	10hr_PBS_Non	OK	3.22152	4.96213	0.623215	2.28306	0.0001	0.00917979	1.54030387768609	YES
NM_001127725	Sec14l5	665119	SEC14-like 5 (S. cerevisiae)	chr16:5147201-5184027	Ob_PBS_Non	10hr_PBS_Non	OK	2.55914	3.94116	0.622959	2.31115	0.00035	0.0257301	1.54003058166816	YES
NM_016974	Dbp	13170	D site albumin promoter binding protein	chr7:52960616-52973372	Ob_PBS_Non	10hr_PBS_Non	OK	43.0814	66.0165	0.615763	2.38653	0.00045	0.0313884	1.53236820839131	YES
NM_010255	Gamt	14431	guanidinoacetate methyltransferase	chr10:79720895-79723713	Ob_PBS_Non	10hr_PBS_Non	OK	22.3565	34.1497	0.611179	3.51985	5e-05	0.00518041	1.52750700910844	YES
NM_009801	Car2	12349	carbonic anhydrase 2	chr3:14886425-14900770	Ob_PBS_Non	10hr_PBS_Non	OK	137.763	209.619	0.605582	3.80597	5e-05	0.00518041	1.52159245758271	YES
NR_015566	A330023F24Rik	320977	RIKEN cDNA A330023F24 gene	chr1:196843592-196864102	Ob_PBS_Non	10hr_PBS_Non	OK	8.72167	13.2534	0.603683	3.00078	5e-05	0.00518041	1.51959092356364	YES
NM_026169	Frmd8	67457	FERM domain containing 8	chr19:5850973-5875208	Ob_PBS_Non	10hr_PBS_Non	OK	11.5123	17.4557	0.600524	3.2142	5e-05	0.00518041	1.51626718858408	YES
NM_173767	Insc	233752	inscuteable homolog (Drosophila)	chr7:121889279-121993894	Ob_PBS_Non	10hr_PBS_Non	OK	2.91193	4.40721	0.597891	2.29926	5e-05	0.00518041	1.51350243893537	YES
NM_172524	Nipal4	214112	NIPA-like domain containing 4	chr11:45961656-45979861	Ob_PBS_Non	10hr_PBS_Non	OK	1.3865	2.09765	0.597325	2.00826	0.00085	0.0485789	1.51290877614552	YES
NM_025961	Gatm	67092	glycine amidinotransferase (L-arginine:glycine amidinotransferase)	chr2:122420208-122437013	Ob_PBS_Non	10hr_PBS_Non	OK	50.8629	76.8055	0.594597	3.57555	5e-05	0.00518041	1.51005071162331	YES
NM_025978	Ttc14	67120	tetratricopeptide repeat domain 14	chr3:33699116-33743232	Ob_PBS_Non	10hr_PBS_Non	OK	5.71252	8.62203	0.593899	2.72429	5e-05	0.00518041	1.50932030052961	YES
NR_002875	Gm1821	218963	ubiquitin pseudogene	chr14:46703701-46704632	Ob_PBS_Non	10hr_PBS_Non	OK	226.271	150.593	-0.587396	-4.06179	5e-05	0.00518041	0.665543099092198	YES
NM_001039385	Vgf	381677	VGF nerve growth factor inducible	chr5:137506164-137509221	Ob_PBS_Non	10hr_PBS_Non	OK	97.8098	64.9273	-0.591152	-3.91618	5e-05	0.00518041	0.663812637288392	YES
NM_010217	Ctgf	14219	connective tissue growth factor	chr10:24315247-24318488	Ob_PBS_Non	10hr_PBS_Non	OK	3.48017	2.304	-0.595013	-2.16605	0.0002	0.0164046	0.662038489599359	YES
NM_010234	Fos	14281	FBJ osteosarcoma oncogene	chr12:86814850-86818219	Ob_PBS_Non	10hr_PBS_Non	OK	13.7929	9.12686	-0.595739	-2.82909	5e-05	0.00518041	0.661705419189375	YES
NM_008963	Ptgds	19215	prostaglandin D2 synthase (brain)	chr2:25322231-25325269	Ob_PBS_Non	10hr_PBS_Non	OK	710.402	468.26	-0.601326	-4.45394	5e-05	0.00518041	0.65914784542724	YES
NM_183187	Fam107a	268709	family with sequence similarity 107, member A	chr14:9128791-9142290	Ob_PBS_Non	10hr_PBS_Non	OK	84.0066	55.0624	-0.609434	-3.55036	5e-05	0.00518041	0.655453799983012	YES
NM_001163689	Pnpla2	66853	patatin-like phospholipase domain containing 2	chr7:148641086-148646642	Ob_PBS_Non	10hr_PBS_Non	OK	17.4221	11.4112	-0.610466	-2.86878	5e-05	0.00518041	0.654985103254963	YES
NM_172267	Phyhd1	227696	phytanoyl-CoA dioxygenase domain containing 1	chr2:30122068-30137668	Ob_PBS_Non	10hr_PBS_Non	OK	13.3809	8.71764	-0.618167	-2.86505	5e-05	0.00518041	0.651498155770313	YES
NM_007743	Col1a2	12843	collagen, type I, alpha 2	chr6:4455696-4491543	Ob_PBS_Non	10hr_PBS_Non	OK	1.54558	1.00201	-0.625254	-2.16085	0.0003	0.0227141	0.648305626987939	YES
NM_008256	Hmgcs2	15360	3-hydroxy-3-methylglutaryl-Coenzyme A synthase 2	chr3:98084353-98114661	Ob_PBS_Non	10hr_PBS_Non	OK	3.52337	2.27032	-0.634058	-2.37574	5e-05	0.00518041	0.644361409758701	YES
NM_016956	Hbb-b2	15130	hemoglobin, beta adult minor chain	chr7:110961037-110962437	Ob_PBS_Non	10hr_PBS_Non	OK	255.967	164.912	-0.634266	-3.04944	5e-05	0.00518041	0.644268515898087	YES
NM_001081005	1500012F01Rik	68949	RIKEN cDNA 1500012F01 gene	chr2:166861296-166891362	Ob_PBS_Non	10hr_PBS_Non	OK	122.19	78.4006	-0.640189	-2.23033	5e-05	0.00518041	0.641628886800332	YES
NM_139051	Nr5a1	26423	nuclear receptor subfamily 5, group A, member 1	chr2:38548179-38570062	Ob_PBS_Non	10hr_PBS_Non	OK	3.49472	2.22086	-0.654061	-2.47369	5e-05	0.00518041	0.635488974353931	YES
NM_011153	Gsbs	19051	protein phosphatase 1, regulatory subunit 17	chr6:55967508-55982682	Ob_PBS_Non	10hr_PBS_Non	OK	9.08764	5.65456	-0.684492	-2.8761	5e-05	0.00518041	0.622224885139471	YES
NM_008630	Mt2	17750	metallothionein 2	chr8:96696517-96697467	Ob_PBS_Non	10hr_PBS_Non	OK	426.156	263.764	-0.692133	-6.38162	5e-05	0.00518041	0.618938083768582	YES
NM_023275	Rhoj	80837	ras homolog gene family, member J	chr12:76409299-76502442	Ob_PBS_Non	10hr_PBS_Non	OK	3.25808	2.01204	-0.695358	-2.44064	0.00015	0.0127767	0.617556055056988	YES
NM_001083318	Etv3	27049	ets variant gene 3	chr3:87329499-87344078	Ob_PBS_Non	10hr_PBS_Non	OK	7.77009	4.73342	-0.715049	-1.87288	0.0005	0.0342027	0.609184441016815	YES
NM_029662	Mfsd2a	76574	major facilitator superfamily domain containing 2A	chr4:122624093-122638431	Ob_PBS_Non	10hr_PBS_Non	OK	6.26948	3.7964	-0.723712	-3.03179	5e-05	0.00518041	0.605537411156725	YES
NM_001080390	Mark2	13728	MAP/microtubule affinity-regulating kinase 2	chr19:7349885-7416334	Ob_PBS_Non	10hr_PBS_Non	OK	8.74218	5.29165	-0.724275	-2.06631	0.0004	0.0285758	0.605301151211747	YES
NM_177330	Ghsr	208188	growth hormone secretagogue receptor	chr3:27270272-27276932	Ob_PBS_Non	10hr_PBS_Non	OK	1.1911	0.713866	-0.738573	-2.28149	0.0001	0.00917979	0.599331870980352	YES
NM_172621	Clic5	224796	chloride intracellular channel 5	chr17:44325520-44417117	Ob_PBS_Non	10hr_PBS_Non	OK	0.940085	0.56226	-0.741555	-2.23975	5e-05	0.00518041	0.598094352438403	YES
NM_009717	Neurod6	11922	neurogenic differentiation 6	chr6:55627812-55631257	Ob_PBS_Non	10hr_PBS_Non	OK	3.30774	1.9707	-0.747137	-2.33384	5e-05	0.00518041	0.595784708191431	YES
NM_009744	Bcl6	12053	B cell leukemia/lymphoma 6	chr16:23965137-23988698	Ob_PBS_Non	10hr_PBS_Non	OK	11.3005	6.70814	-0.752397	-3.69416	5e-05	0.00518041	0.593616459519846	YES
NM_007428	Agt	11606	angiotensinogen (serpin peptidase inhibitor, clade A, member 8)	chr8:127080486-127093607	Ob_PBS_Non	10hr_PBS_Non	OK	29.3228	17.2874	-0.762304	-4.15911	5e-05	0.00518041	0.589554054131089	YES
NM_010894	Neurod1	18012	neurogenic differentiation 1	chr2:79292797-79296793	Ob_PBS_Non	10hr_PBS_Non	OK	4.47627	2.62245	-0.771384	-2.81737	5e-05	0.00518041	0.58585518487683	YES
NM_021355	Fmod	14264	fibromodulin	chr1:135934091-135944854	Ob_PBS_Non	10hr_PBS_Non	OK	4.76124	2.74716	-0.793397	-3.13606	5e-05	0.00518041	0.576983912806093	YES
NM_175628	A2m	232345	alpha-2-macroglobulin	chr6:121586190-121629256	Ob_PBS_Non	10hr_PBS_Non	OK	0.631445	0.363233	-0.79776	-2.04389	0.0003	0.0227141	0.575241633223989	YES
NM_019564	Htra1	56213	HtrA serine peptidase 1	chr7:138079716-138129172	Ob_PBS_Non	10hr_PBS_Non	OK	19.9705	11.4515	-0.802333	-4.30055	5e-05	0.00518041	0.573421140909559	YES
NM_027560	Arrdc2	70807	arrestin domain containing 2	chr8:73359036-73363619	Ob_PBS_Non	10hr_PBS_Non	OK	14.8166	8.4654	-0.807561	-4.16736	5e-05	0.00518041	0.571346953060991	YES
NM_009204	Slc2a4	20528	solute carrier family 2 (facilitated glucose transporter), member 4	chr11:69755787-69761692	Ob_PBS_Non	10hr_PBS_Non	OK	1.03242	0.587198	-0.814112	-2.1909	0.00055	0.0355633	0.568758458090286	YES
NM_010582	Itih2	16425	inter-alpha trypsin inhibitor, heavy chain 2	chr2:10016217-10052310	Ob_PBS_Non	10hr_PBS_Non	OK	0.929344	0.525832	-0.82161	-2.07196	0.00045	0.0313884	0.565810164741951	YES
NM_008037	Fosl2	14284	fos-like antigen 2	chr5:32438844-32460212	Ob_PBS_Non	10hr_PBS_Non	OK	4.10365	2.31547	-0.825601	-3.65225	5e-05	0.00518041	0.564247098558926	YES
NM_015743	Nr4a3	18124	nuclear receptor subfamily 4, group A, member 3	chr4:48064119-48096224	Ob_PBS_Non	10hr_PBS_Non	OK	2.19892	1.23041	-0.837658	-2.50564	0.00015	0.0127767	0.559551179949295	YES
NM_015786	Hist1h1c	50708	histone cluster 1, H1c	chr13:23830675-23832236	Ob_PBS_Non	10hr_PBS_Non	OK	34.0351	18.726	-0.861982	-4.9106	5e-05	0.00518041	0.550196169244868	YES
NM_172791	Pla2g3	237625	phospholipase A2, group III	chr11:3388229-3394169	Ob_PBS_Non	10hr_PBS_Non	OK	1.42186	0.774993	-0.875523	-2.42604	0.00015	0.0127767	0.545056238919128	YES
NM_001110009	Apoc1	11812	apolipoprotein C-I	chr7:20274829-20278007	Ob_PBS_Non	10hr_PBS_Non	OK	8.92986	4.86569	-0.875993	-1.90108	0.0006	0.0372989	0.544878699868192	YES
NM_010285	Ghrh	14601	growth hormone releasing hormone	chr2:157155231-157172391	Ob_PBS_Non	10hr_PBS_Non	OK	10.9548	5.93428	-0.884416	-3.79222	5e-05	0.00518041	0.541706760174428	YES
NM_007398	Ada	11486	adenosine deaminase	chr2:163552319-163575913	Ob_PBS_Non	10hr_PBS_Non	OK	1.97868	1.06779	-0.889914	-2.48581	0.0002	0.0164046	0.539646285963374	YES
NM_008252	Hmgb2	97165	high mobility group box 2	chr8:59990639-59994796	Ob_PBS_Non	10hr_PBS_Non	OK	5.0373	2.70878	-0.895005	-3.40043	5e-05	0.00518041	0.537745331542157	YES
NM_010551	Il16	16170	interleukin 16	chr7:90791572-90884000	Ob_PBS_Non	10hr_PBS_Non	OK	1.21763	0.65398	-0.896752	-2.69067	5e-05	0.00518041	0.537094554697921	YES
NM_026931	1810011O10Rik	69068	RIKEN cDNA 1810011O10 gene	chr8:25548087-25549418	Ob_PBS_Non	10hr_PBS_Non	OK	2.25707	1.12518	-1.0043	-2.74729	5e-05	0.00518041	0.498511952251014	YES
NM_001033324	Zbtb16	235320	zinc finger and BTB domain containing 16	chr9:48462401-48644050	Ob_PBS_Non	10hr_PBS_Non	OK	4.91975	2.45105	-1.00519	-4.40933	5e-05	0.00518041	0.498204514572849	YES
NM_010895	Neurod2	18013	neurogenic differentiation 2	chr11:98186730-98190959	Ob_PBS_Non	10hr_PBS_Non	OK	4.4272	2.16898	-1.02938	-4.0876	5e-05	0.00518041	0.489920647570816	YES
NM_183424	Qrfp	227717	pyroglutamylated RFamide peptide	chr2:31661687-31666038	Ob_PBS_Non	10hr_PBS_Non	OK	0.650635	0.317426	-1.03543	-2.27791	0.0004	0.0285758	0.48787044732502	YES
NM_026518	Rnf146	68031	ring finger protein 146	chr10:29032971-29082248	Ob_PBS_Non	10hr_PBS_Non	OK	11.3253	5.30854	-1.09316	-2.67482	5e-05	0.00518041	0.468733561130418	YES
NM_009334	Tcfap2b	21419	transcription factor AP-2 beta	chr1:19198994-19228815	Ob_PBS_Non	10hr_PBS_Non	OK	0.412824	0.189858	-1.12061	-2.4615	5e-05	0.00518041	0.459899329663576	YES
NM_010220	Fkbp5	14229	FK506 binding protein 5	chr17:28536039-28623057	Ob_PBS_Non	10hr_PBS_Non	OK	29.5195	13.2411	-1.15665	-6.30297	5e-05	0.00518041	0.448552886241124	YES
NM_010755	Maff	17133	v-maf musculoaponeurotic fibrosarcoma oncogene family, protein F (avian)	chr15:79178107-79189506	Ob_PBS_Non	10hr_PBS_Non	OK	2.13617	0.953476	-1.16376	-3.31501	5e-05	0.00518041	0.446347731881953	YES
NM_001025388	Gm5506	433182	predicted gene 5506	chr18:48204988-48208037	Ob_PBS_Non	10hr_PBS_Non	OK	13.8765	6.17239	-1.16874	-4.49807	5e-05	0.00518041	0.444809652370651	YES
NM_011361	Sgk1	20393	serum/glucocorticoid regulated kinase 1	chr10:21601989-21719708	Ob_PBS_Non	10hr_PBS_Non	OK	80.9263	35.7333	-1.17934	-5.14294	5e-05	0.00518041	0.441553452557308	YES
NM_008353	Il12rb1	16161	interleukin 12 receptor, beta 1	chr8:73332347-73345322	Ob_PBS_Non	10hr_PBS_Non	OK	0.878916	0.387279	-1.18235	-2.83635	5e-05	0.00518041	0.440633167712444	YES
NM_011718	Wnt10b	22410	wingless related MMTV integration site 10b	chr15:98602182-98608581	Ob_PBS_Non	10hr_PBS_Non	OK	0.509469	0.223015	-1.19186	-2.24552	0.0008	0.046319	0.437738141160307	YES
NM_008036	Fosb	14282	FBJ osteosarcoma oncogene B	chr7:19888044-19895394	Ob_PBS_Non	10hr_PBS_Non	OK	2.19996	0.952931	-1.20703	-4.08766	5e-05	0.00518041	0.433159420809454	YES
NM_133670	Sult1a1	20887	sulfotransferase family 1A, phenol-preferring, member 1	chr7:133816383-133819871	Ob_PBS_Non	10hr_PBS_Non	OK	12.3016	5.12223	-1.26401	-5.30614	5e-05	0.00518041	0.416384999269389	YES
NM_009763	Bst1	12182	bone marrow stromal cell antigen 1	chr5:44210131-44234707	Ob_PBS_Non	10hr_PBS_Non	OK	0.459018	0.186289	-1.30101	-2.21109	0.00055	0.0355633	0.405841977396666	YES
NM_027944	1700007B14Rik	71831	RIKEN cDNA 1700007B14 gene	chr8:77972592-78508406	Ob_PBS_Non	10hr_PBS_Non	OK	0.634275	0.231306	-1.45531	-2.15465	0.0003	0.0227141	0.364676717502648	YES
NM_009732	Avp	11998	arginine vasopressin	chr2:130406412-130408277	Ob_PBS_Non	10hr_PBS_Non	OK	898.476	316.727	-1.50424	-14.6568	5e-05	0.00518041	0.352515842356113	YES
NM_023456	Npy	109648	neuropeptide Y	chr6:49772727-49779504	Ob_PBS_Non	10hr_PBS_Non	OK	151.729	49.5167	-1.61551	-11.8199	5e-05	0.00518041	0.32634956015703	YES
NM_007669	Cdkn1a	12575	cyclin-dependent kinase inhibitor 1A (P21)	chr17:29227930-29237667	Ob_PBS_Non	10hr_PBS_Non	OK	27.6101	7.50521	-1.87923	-8.20302	5e-05	0.00518041	0.271828758271542	YES
NM_011332	Ccl17	20295	chemokine (C-C motif) ligand 17	chr8:97334352-97335936	Ob_PBS_Non	10hr_PBS_Non	OK	6.70915	1.79567	-1.90161	-5.81133	5e-05	0.00518041	0.267644516474596	YES
NM_001162904	Mdm1	17245	transformed mouse 3T3 cell double minute 1	chr10:117578842-117606055	Ob_PBS_Non	10hr_PBS_Non	OK	1.7812	0.472556	-1.91429	-2.21584	0.00035	0.0257301	0.265302467716498	YES
NM_019820	Cbln3	56410	cerebellin 3 precursor protein	chr14:56497756-56503093	Ob_PBS_Non	10hr_PBS_Non	OK	2.48674	0.566843	-2.13324	-6.0653	5e-05	0.00518041	0.22794536830023	YES
NM_020568	Plin4	57435	perilipin 4	chr17:56219079-56249225	Ob_PBS_Non	10hr_PBS_Non	OK	3.85171	0.856593	-2.16882	-3.08685	5e-05	0.00518041	0.222392493784998	YES
NM_007427	Agrp	11604	agouti related protein	chr8:108090597-108092198	Ob_PBS_Non	10hr_PBS_Non	OK	30.7446	3.77568	-3.02552	-12.2117	5e-05	0.00518041	0.122808302241116	YES
NM_023684	Lime1	72699	Lck interacting transmembrane adaptor 1	chr2:181115939-181118333	Ob_PBS_Non	10hr_PBS_Non	OK	12.3999	18.5708	0.58271	2.95792	5e-05	0.00518041	1.49765985554003	NO
NM_177780	Dock5	68813	dedicator of cytokinesis 5	chr14:68369984-68551629	Ob_PBS_Non	10hr_PBS_Non	OK	1.27688	1.91181	0.582315	2.44827	5e-05	0.00518041	1.49724986268022	NO
NM_022427	Gpr88	64378	G-protein coupled receptor 88	chr3:115952571-115956402	Ob_PBS_Non	10hr_PBS_Non	OK	14.8133	22.1534	0.580635	3.05857	5e-05	0.00518041	1.49550734904946	NO
NM_019587	Plxnb3	140571	plexin B3	chrX:71002441-71017849	Ob_PBS_Non	10hr_PBS_Non	OK	2.69918	4.03142	0.578766	2.61565	5e-05	0.00518041	1.49357118553552	NO
NM_007717	Cmah	12763	cytidine monophospho-N-acetylneuraminic acid hydroxylase	chr13:24419288-24569154	Ob_PBS_Non	10hr_PBS_Non	OK	1.28059	1.90039	0.569485	2.18742	5e-05	0.00518041	1.4839937336392	NO
NM_198410	Paqr6	68957	progestin and adipoQ receptor family member VI	chr3:88168510-88172463	Ob_PBS_Non	10hr_PBS_Non	OK	4.16499	6.17375	0.567833	2.32188	0.00025	0.0198621	1.48229541590721	NO
NM_011719	Wnt9b	22412	wingless-type MMTV integration site 9B	chr11:103588676-103611135	Ob_PBS_Non	10hr_PBS_Non	OK	1.82595	2.7051	0.567034	2.19487	5e-05	0.00518041	1.48147471152957	NO
NM_028384	Ccdc13	100502861	coiled-coil domain containing 13	chr9:121706744-121748579	Ob_PBS_Non	10hr_PBS_Non	OK	2.19609	3.2437	0.562703	2.00268	0.00045	0.0313884	1.4770339631095	NO
NM_009700	Aqp4	11829	aquaporin 4	chr18:15547902-15562193	Ob_PBS_Non	10hr_PBS_Non	OK	5.51247	8.10224	0.555621	2.68959	5e-05	0.00518041	1.46980116481294	NO
NM_175089	Nek1	18004	NIMA (never in mitosis gene a)-related expressed kinase 1	chr8:63472016-63609031	Ob_PBS_Non	10hr_PBS_Non	OK	8.2336	12.0696	0.551782	2.77709	5e-05	0.00518041	1.46589523476246	NO
NM_026731	Ppp1r14a	68458	protein phosphatase 1, regulatory (inhibitor) subunit 14A	chr7:30074338-30078409	Ob_PBS_Non	10hr_PBS_Non	OK	71.1414	103.782	0.544803	4.13395	5e-05	0.00518041	1.45882112862185	NO
NM_001033157	5730507C01Rik	236366	RIKEN cDNA 5730507C01 gene	chr12:18521351-18542057	Ob_PBS_Non	10hr_PBS_Non	OK	2.93992	4.28763	0.544405	2.04971	0.0004	0.0285758	1.45841873538364	NO
NM_010076	Drd1a	13488	dopamine receptor D1A	chr13:54146552-54151027	Ob_PBS_Non	10hr_PBS_Non	OK	3.47863	5.06093	0.540884	2.09347	0.00015	0.0127767	1.45486370050984	NO
NM_001164727	Gm10406	100038847	predicted gene 10406	chr14:7838628-7859963	Ob_PBS_Non	10hr_PBS_Non	OK	7.10629	10.3012	0.535641	2.27622	5e-05	0.00518041	1.44958607323166	NO
NM_198599	Map6d1	208158	MAP6 domain containing 1	chr16:20233381-20241431	Ob_PBS_Non	10hr_PBS_Non	OK	19.2461	27.8352	0.532343	2.97771	5e-05	0.00518041	1.4462761050699	NO
NM_010302	Gna12	14673	guanine nucleotide binding protein, alpha 12	chr5:141235897-141306385	Ob_PBS_Non	10hr_PBS_Non	OK	30.2831	43.7888	0.532052	3.21234	5e-05	0.00518041	1.44598441216745	NO
NM_001081971	Gm1337	383787	ankyrin repeat domain 63	chr2:118524838-118529699	Ob_PBS_Non	10hr_PBS_Non	OK	3.21345	4.62743	0.52609	2.16884	0.0002	0.0164046	1.44002114890664	NO
NM_019980	Litaf	56722	LPS-induced TN factor	chr16:10959365-10993214	Ob_PBS_Non	10hr_PBS_Non	OK	17.8107	25.6003	0.523411	2.89895	5e-05	0.00518041	1.43734959539378	NO
NM_133798	Exd2	97827	exonuclease 3'-5' domain containing 2	chr12:81564081-81599122	Ob_PBS_Non	10hr_PBS_Non	OK	7.39163	10.5676	0.515682	2.56738	5e-05	0.00518041	1.42966982265772	NO
NM_025331	Gng11	66066	guanine nucleotide binding protein (G protein), gamma 11	chr6:3953986-3958445	Ob_PBS_Non	10hr_PBS_Non	OK	27.5331	39.3428	0.514931	2.91251	0.00015	0.0127767	1.42892579665056	NO
NM_026066	Cmtm5	67272	CKLF-like MARVEL transmembrane domain containing 5	chr14:55555306-55558114	Ob_PBS_Non	10hr_PBS_Non	OK	41.7755	59.6668	0.514271	3.37967	0.0001	0.00917979	1.42827224526883	NO
NM_001033394	Tmem88b	320587	transmembrane protein 88B	chr4:155155699-155159983	Ob_PBS_Non	10hr_PBS_Non	OK	33.9247	48.395	0.512523	3.00975	5e-05	0.00518041	1.42654276818199	NO
[truncated: 27,477 more rows]

## Sheet: enrichment
Functional enrichment of 153 differentially expressed genes using DAVID (http://david.abcc.ncifcrf.gov)
[truncated: 156 more rows]
