# Supplementary material for: Increased leptin signaling drives the response of hypothalamic LepRb neurons to diet-induced obesity
Source: Mol Metab. 2026 May 2;108:102378. doi: 10.1016/j.molmet.2026.102378 (PMC13206730; doi:10.1016/j.molmet.2026.102378)
Supplement: Multimedia component 8 [file mmc8.xlsx]

## Sheet: genes
Select Differentially Expressed Transcripts Based on Three Criteria
Test Status OK
FDR (q-value) <= 0.05
Fold Change >= Threshold or <= 1/Threshold, where Threshold = 1.5
test_id	gene		NCBI Gene	Description	locus	sample_1	sample_2	status	value_1	value_2	log2(fold_change)	test_stat	p_value	q_value	Fold Change	Diff Exp
Gh	Gh	Gh	14599	growth hormone	chr11:106161581-106163124	Ob_PBS_Non	Ob_Lep_Non	OK	1.33971	69.5564	5.69819	15.4783	5e-05	0.018141	51.9189751300335	YES
Gm5741	Gm5741	Gm5741	100503710	predicted gene 5741	chr8:87591466-87591881	Ob_PBS_Non	Ob_Lep_Non	OK	4.82377	14.563	1.59407	7.05203	5e-05	0.018141	3.01899841620431	YES
Cd4	Cd4	Cd4	12504	CD4 antigen	chr6:124814710-124838227	Ob_PBS_Non	Ob_Lep_Non	OK	1.11953	3.24635	1.53593	4.68153	5e-05	0.018141	2.89975296545286	YES
Ttr	Ttr	Ttr	22139	transthyretin	chr18:20823750-20832827	Ob_PBS_Non	Ob_Lep_Non	OK	38.6364	100.835	1.38396	7.53323	5e-05	0.018141	2.60983753431364	YES
Cga	Cga	Cga	12640	glycoprotein hormones, alpha subunit	chr4:34841027-34854623	Ob_PBS_Non	Ob_Lep_Non	OK	1.77452	4.22923	1.25296	3.36886	0.0001	0.0321591	2.38329906915083	YES
Chrnb4	Chrnb4	Chrnb4	108015	cholinergic receptor, nicotinic, beta polypeptide 4	chr9:54875962-54896351	Ob_PBS_Non	Ob_Lep_Non	OK	0.343127	0.749095	1.12641	2.50342	5e-05	0.018141	2.18314809556652	YES
Adora2a	Adora2a	Adora2a	11540	adenosine A2a receptor	chr10:74779687-74797533	Ob_PBS_Non	Ob_Lep_Non	OK	4.76885	10.239	1.10236	4.35021	5e-05	0.018141	2.14705626730675	YES
Slc39a2	Slc39a2	Slc39a2	214922	solute carrier family 39 (zinc transporter), member 2	chr14:52513284-52516420	Ob_PBS_Non	Ob_Lep_Non	OK	1.98148	4.16259	1.07091	3.7224	5e-05	0.018141	2.10075803182808	YES
Kdm5d	Kdm5d	Kdm5d	20592	lysine (K)-specific demethylase 5D	chrY:234230-280254	Ob_PBS_Non	Ob_Lep_Non	OK	0.826599	1.70845	1.04743	3.40911	5e-05	0.018141	2.0668447134344	YES
Tuba1c	Tuba1c	Tuba1c	22146	tubulin, alpha 1C	chr15:98860321-98868536	Ob_PBS_Non	Ob_Lep_Non	OK	6.15627	12.6583	1.03995	4.60547	5e-05	0.018141	2.056156391127	YES
Ccl28	Ccl28	Ccl28	56838	chemokine (C-C motif) ligand 28	chr13_random:362538-393978	Ob_PBS_Non	Ob_Lep_Non	OK	0.58686	1.20653	1.03977	2.76399	5e-05	0.018141	2.05589986770914	YES
Gpr151	Gpr151	Gpr151	240239	G protein-coupled receptor 151	chr18:42737673-42739306	Ob_PBS_Non	Ob_Lep_Non	OK	1.23692	2.38947	0.949946	2.63582	5e-05	0.018141	1.93180034931031	YES
Lrrc10b	Lrrc10b	Lrrc10b	278795	leucine rich repeat containing 10B	chr19:10530578-10531937	Ob_PBS_Non	Ob_Lep_Non	OK	7.42861	14.3435	0.949234	4.27639	5e-05	0.018141	1.93084720088948	YES
Ppp1r1b	Ppp1r1b	Ppp1r1b	19049	protein phosphatase 1, regulatory (inhibitor) subunit 1B	chr11:98210051-98219109	Ob_PBS_Non	Ob_Lep_Non	OK	107.756	201.881	0.905738	4.90535	5e-05	0.018141	1.87350262622618	YES
Sh3rf2	Sh3rf2	Sh3rf2	269016	SH3 domain containing ring finger 2	chr18:42213363-42318349	Ob_PBS_Non	Ob_Lep_Non	OK	0.661079	1.21496	0.878018	2.3405	5e-05	0.018141	1.83784869700862	YES
Scube1	Scube1	Scube1	64706	signal peptide, CUB domain, EGF-like 1	chr15:83433012-83555451	Ob_PBS_Non	Ob_Lep_Non	OK	0.940894	1.71696	0.867753	3.15021	5e-05	0.018141	1.8248185279899	YES
Kcnh4	Kcnh4	Kcnh4	380728	potassium voltage-gated channel, subfamily H (eag-related), member 4	chr11:100601691-100621092	Ob_PBS_Non	Ob_Lep_Non	OK	0.563102	1.0079	0.839882	2.21454	5e-05	0.018141	1.7899037371947	YES
Eif2s3y	Eif2s3y	Eif2s3y	26908	eukaryotic translation initiation factor 2, subunit 3, structural gene Y-linked	chrY:347054-365037	Ob_PBS_Non	Ob_Lep_Non	OK	5.6854	9.6724	0.76661	3.15454	5e-05	0.018141	1.70126749762575	YES
Gpr137b-ps	Gpr137b-ps	Gpr137b-ps	664862	G protein-coupled receptor 137B, pseudogene	chr13:12706332-12742662	Ob_PBS_Non	Ob_Lep_Non	OK	1.53114	2.58696	0.756647	2.51702	5e-05	0.018141	1.68955931525864	YES
Gpr88	Gpr88	Gpr88	64378	G-protein coupled receptor 88	chr3:115952571-115956402	Ob_PBS_Non	Ob_Lep_Non	OK	14.742	24.8846	0.75532	3.83174	5e-05	0.018141	1.68800596244308	YES
Gm1337	Gm1337	Gm1337	383787	ankyrin repeat domain 63	chr2:118524838-118529699	Ob_PBS_Non	Ob_Lep_Non	OK	3.198	5.37609	0.749386	2.96431	5e-05	0.018141	1.68107722460176	YES
Pomc	Pomc	Pomc	18976	pro-opiomelanocortin-alpha	chr12:3954950-3960618	Ob_PBS_Non	Ob_Lep_Non	OK	17.1944	28.415	0.724713	3.40007	5e-05	0.018141	1.65257185213222	YES
Xaf1	Xaf1	Xaf1	327959	XIAP associated factor 1	chr11:72115130-72127235	Ob_PBS_Non	Ob_Lep_Non	OK	2.16213	3.55947	0.71921	2.4927	5e-05	0.018141	1.64628030717379	YES
Kcnj4	Kcnj4	Kcnj4	16520	potassium inwardly-rectifying channel, subfamily J, member 4	chr15:79314143-79335671	Ob_PBS_Non	Ob_Lep_Non	OK	8.28748	13.4842	0.702261	3.21302	5e-05	0.018141	1.62705272204881	YES
Drd1a	Drd1a	Drd1a	13488	dopamine receptor D1A	chr13:54146552-54151027	Ob_PBS_Non	Ob_Lep_Non	OK	3.4619	5.62707	0.70082	2.7204	5e-05	0.018141	1.62542839231753	YES
Uty	Uty	Uty	22290	ubiquitously transcribed tetratricopeptide repeat gene, Y chromosome	chrY:433586-582181	Ob_PBS_Non	Ob_Lep_Non	OK	0.968151	1.50614	0.637551	2.08497	0.00015	0.0442187	1.55568611233156	YES
Fmod	Fmod	Fmod	14264	fibromodulin	chr1:135934091-135944854	Ob_PBS_Non	Ob_Lep_Non	OK	4.73837	3.12716	-0.599537	-2.35688	0.0001	0.0321591	0.659965722318548	YES
Neurod1	Neurod1	Neurod1	18012	neurogenic differentiation 1	chr2:79292797-79296793	Ob_PBS_Non	Ob_Lep_Non	OK	4.45472	2.88887	-0.624828	-2.27494	5e-05	0.018141	0.648497087392478	YES
Slc13a4	Slc13a4	Slc13a4	243755	solute carrier family 13 (sodium/sulfate symporters), member 4	chr6:35217952-35258126	Ob_PBS_Non	Ob_Lep_Non	OK	2.2643	1.41882	-0.674371	-2.30223	0.00015	0.0442187	0.626605353168586	YES
Car8	Car8	Car8	12319	carbonic anhydrase 8	chr4:8068639-8166188	Ob_PBS_Non	Ob_Lep_Non	OK	6.30393	3.74775	-0.750227	-3.24524	5e-05	0.018141	0.594510007315422	YES
Cd74	Cd74	Cd74	16149	CD74 antigen (invariant polypeptide of major histocompatibility complex, class II antigen-associated)	chr18:60963502-60972306	Ob_PBS_Non	Ob_Lep_Non	OK	3.89781	2.29544	-0.763892	-2.05701	0.00015	0.0442188	0.588905478550002	YES
Cbln3	Cbln3	Cbln3	56410	cerebellin 3 precursor protein	chr14:56497756-56503093	Ob_PBS_Non	Ob_Lep_Non	OK	2.47478	0.550193	-2.16929	-6.0186	5e-05	0.018141	0.222320054742084	YES
Pde10a	Pde10a	Pde10a	23984	phosphodiesterase 10A	chr17:8994609-9179513	Ob_PBS_Non	Ob_Lep_Non	OK	15.7498	23.2742	0.563398	3.01626	5e-05	0.018141	1.47774567686461	NO
Adamts3	Adamts3	Adamts3	330119	a disintegrin-like and metallopeptidase (reprolysin type) with thrombospondin type 1 motif, 3	chr5:90102865-90312359	Ob_PBS_Non	Ob_Lep_Non	OK	1.69714	2.50712	0.562927	2.24319	5e-05	0.018141	1.47726331254568	NO
Rgs9	Rgs9	Rgs9	19739	regulator of G-protein signaling 9	chr11:109086668-109159495	Ob_PBS_Non	Ob_Lep_Non	OK	20.3574	29.7325	0.546484	2.22972	0.0001	0.0321591	1.46052190908899	NO
Scn4b	Scn4b	Scn4b	399548	sodium channel, type IV, beta	chr9:44947124-44962144	Ob_PBS_Non	Ob_Lep_Non	OK	25.0843	36.3095	0.533563	2.92534	5e-05	0.018141	1.44749965062579	NO
3110047P20Rik	3110047P20Rik	3110047P20Rik	319807	RIKEN cDNA 3110047P20 gene	chr5:64040341-64201782	Ob_PBS_Non	Ob_Lep_Non	OK	2.22958	3.21806	0.529419	2.31104	5e-05	0.018141	1.44334781557967	NO
Ddx3y	Ddx3y	Ddx3y	26900	DEAD (Asp-Glu-Ala-Asp) box polypeptide 3, Y-linked	chrY:597157-623056	Ob_PBS_Non	Ob_Lep_Non	OK	7.32499	10.4166	0.507982	2.46512	5e-05	0.018141	1.4220596679369	NO
9430020K01Rik	9430020K01Rik	9430020K01Rik	240185	RIKEN cDNA 9430020K01 gene	chr18:4634926-4682867	Ob_PBS_Non	Ob_Lep_Non	OK	3.60789	5.066	0.489691	2.23222	5e-05	0.018141	1.40414410046473	NO
Inf2	Inf2	Inf2	70435	inverted formin, FH2 and WH2 domain containing	chr12:113826994-113853768	Ob_PBS_Non	Ob_Lep_Non	OK	12.998	18.1505	0.481719	2.52045	5e-05	0.018141	1.39640652179448	NO
2010300C02Rik	2010300C02Rik	2010300C02Rik	72097	RIKEN cDNA 2010300C02 gene	chr1:37668520-37776656	Ob_PBS_Non	Ob_Lep_Non	OK	20.221	28.201	0.479893	2.54376	5e-05	0.018141	1.39464022658388	NO
Arpp21	Arpp21	Arpp21	74100	cyclic AMP-regulated phosphoprotein, 21	chr9:111967594-112251429	Ob_PBS_Non	Ob_Lep_Non	OK	68.908	95.4336	0.469825	2.50347	5e-05	0.018141	1.38494146347422	NO
Penk	Penk	Penk	18619	preproenkephalin	chr4:4060682-4065592	Ob_PBS_Non	Ob_Lep_Non	OK	77.1085	103.574	0.425697	2.45387	0.00015	0.0442187	1.34322128792981	NO
Gng7	Gng7	Gng7	14708	guanine nucleotide binding protein (G protein), gamma 7	chr10:80411368-80477670	Ob_PBS_Non	Ob_Lep_Non	OK	36.5237	48.9047	0.421142	2.14001	5e-05	0.018141	1.33898704283598	NO
Shank3	Shank3	Shank3	58234	SH3/ankyrin domain gene 3	chr15:89330287-89390691	Ob_PBS_Non	Ob_Lep_Non	OK	18.8899	25.2109	0.41643	2.41127	5e-05	0.018141	1.33462089854919	NO
Tmem90a	Tmem90a	Tmem90a	627191	synapse differentiation inducing 1 like	chr12:86018227-86039757	Ob_PBS_Non	Ob_Lep_Non	OK	18.8012	25.0841	0.415948	2.27985	0.0001	0.0321591	1.33417508026696	NO
Avp	Avp	Avp	11998	arginine vasopressin	chr2:130406412-130408277	Ob_PBS_Non	Ob_Lep_Non	OK	894.164	689.203	-0.37561	-3.64442	0.0001	0.0321591	0.77077944300098	NO
Ptgds	Ptgds	Ptgds	19215	prostaglandin D2 synthase (brain)	chr2:25322231-25325269	Ob_PBS_Non	Ob_Lep_Non	OK	706.992	523.277	-0.43412	-3.16909	5e-05	0.018141	0.740145082902308	NO
Mir1247	Mir1247	Mir1247	100526515	microRNA 1247	chr12:111513594-111516339	Ob_PBS_Non	Ob_Lep_Non	OK	0	25.1581	inf	-nan	0.2917	0.9999	inf	NO
Mir1938	Mir1938	Mir1938	100316693	microRNA 1938	chr12:40929715-40949776	Ob_PBS_Non	Ob_Lep_Non	OK	0	9.27342	inf	-nan	0.2814	0.9999	inf	NO
Mir208b	Mir208b	Mir208b	100124433	microRNA 208b	chr14:55587623-55613386	Ob_PBS_Non	Ob_Lep_Non	OK	0	72.2853	inf	-nan	0.21685	0.9999	inf	NO
Mir24-2	Mir24-2	Mir24-2	723960	microRNA 24-2	chr8:86732713-86732820	Ob_PBS_Non	Ob_Lep_Non	OK	0	7.24798	inf	-nan	0.0374	0.9999	inf	NO
Mir301	Mir301	Mir301	723834	microRNA 301	chr11:86922762-86936476	Ob_PBS_Non	Ob_Lep_Non	OK	0	19.464	inf	-nan	0.2727	0.9999	inf	NO
Mir3096	Mir3096	Mir3096			chr5:23198084-23218484	Ob_PBS_Non	Ob_Lep_Non	OK	0	8.85663	inf	-nan	0.2829	0.9999	inf	NO
Mir32	Mir32	Mir32	723837	microRNA 32	chr4:56888884-56960301	Ob_PBS_Non	Ob_Lep_Non	OK	0	201.302	inf	-nan	0.21685	0.9999	inf	NO
Mir486	Mir486	Mir486	723876	microRNA 486	chr8:24085353-24260968	Ob_PBS_Non	Ob_Lep_Non	OK	0	6.49962	inf	-nan	0.27705	0.9999	inf	NO
Snord47	Snord47	Snord47	100217446	small nucleolar RNA, C/D box 47	chr1:162965296-162968668	Ob_PBS_Non	Ob_Lep_Non	OK	0	237.074	inf	-nan	0.26315	0.9999	inf	NO
Snord65	Snord65	Snord65	100217444	small nucleolar RNA, C/D box 65	chr11:62416378-62418308	Ob_PBS_Non	Ob_Lep_Non	OK	0	982.888	inf	-nan	0.20805	0.9999	inf	NO
Pisd-ps1	Pisd-ps1	Pisd-ps1	236604	phosphatidylserine decarboxylase, pseudogene 1	chr11:3024023-3093466	Ob_PBS_Non	Ob_Lep_Non	OK	0.0399506	8.08633	7.66112	2.04953	0.19635	0.9999	202.407648945391	NO
Prl	Prl	Prl	19109	prolactin	chr13:27149438-27157072	Ob_PBS_Non	Ob_Lep_Non	OK	0.131922	8.97767	6.08858	4.12688	0.079	0.9999	68.0526765623135	NO
Mir320	Mir320	Mir320	723838	microRNA 320	chr14:70843316-70843398	Ob_PBS_Non	Ob_Lep_Non	OK	18.6967	112.698	2.5916	57.4383	0.1487	0.9999	6.02766818204891	NO
Mir3060	Mir3060	Mir3060	100526466	microRNA 3060	chr11:4035162-4060296	Ob_PBS_Non	Ob_Lep_Non	OK	17.2477	94.1022	2.44783	25.2813	0.5207	0.9999	5.45594839984515	NO
Lhb	Lhb	Lhb	16866	luteinizing hormone beta	chr7:52676315-52677224	Ob_PBS_Non	Ob_Lep_Non	OK	0.218033	1.13792	2.38378	2.3093	0.04745	0.9999	5.21902386870178	NO
Mir129-1	Mir129-1	Mir129-1	387237	microRNA 129-1	chr6:28972618-28972691	Ob_PBS_Non	Ob_Lep_Non	OK	30.1753	152.941	2.34154	74.3696	0.11405	0.9999	5.06843377200575	NO
Snord55	Snord55	Snord55	100216533	small nucleolar RNA, C/D box 55	chr4:116826440-116828737	Ob_PBS_Non	Ob_Lep_Non	OK	44.8877	195.899	2.12572	0.245643	0.5261	0.9999	4.36420841516764	NO
Mir1900	Mir1900	Mir1900	100316681	microRNA 1900	chr9:20836481-20843480	Ob_PBS_Non	Ob_Lep_Non	OK	22.7278	99.0788	2.12412	0.442199	0.5614	0.9999	4.35937103606264	NO
Mir124a-3	Mir124a-3	Mir124a-3	723951	microRNA 124a-3	chr2:180628744-180628812	Ob_PBS_Non	Ob_Lep_Non	OK	61.5872	256.203	2.05658	122.061	0.14655	0.9999	4.15998982599529	NO
Mir106b	Mir106b	Mir106b	723925	microRNA 106b	chr5:138605816-138613090	Ob_PBS_Non	Ob_Lep_Non	OK	18.6967	75.5598	2.01484	0.652155	0.47075	0.9999	4.04135756019684	NO
Snord53	Snord53	Snord53	100217456	small nucleolar RNA, C/D box 53	chr17:71965554-72008371	Ob_PBS_Non	Ob_Lep_Non	OK	49.5506	175.3	1.82285	55.7323	0.5618	0.9999	3.5377938904243	NO
Mir1894	Mir1894	Mir1894	100316810	microRNA 1894	chr17:36053855-36069228	Ob_PBS_Non	Ob_Lep_Non	OK	20.0201	59.7568	1.57765	0.327951	0.6006	0.9999	2.9848325538557	NO
Mir432	Mir432	Mir432	100316735	microRNA 432	chr12:110828378-110833613	Ob_PBS_Non	Ob_Lep_Non	OK	31.1172	86.225	1.4704	0.163568	0.5565	0.9999	2.77098711048656	NO
Mir24-1	Mir24-1	Mir24-1	387142	microRNA 24-1	chr13:63402506-63402591	Ob_PBS_Non	Ob_Lep_Non	OK	60.7267	168.272	1.47039	0.231319	0.5038	0.9999	2.7709679035341	NO
Mir26a-1	Mir26a-1	Mir26a-1	387218	microRNA 26a-1	chr9:118835653-118953237	Ob_PBS_Non	Ob_Lep_Non	OK	11.2924	31.0143	1.45759	0.181562	0.60455	0.9999	2.7464918294818	NO
Snord35b	Snord35b	Snord35b	27212	small nucleolar RNA, C/D box 35B	chr7:52377757-52379759	Ob_PBS_Non	Ob_Lep_Non	OK	14.2629	38.3495	1.42694	0.0628709	0.59985	0.9999	2.68875816367152	NO
Amd1	Amd1,Amd2	Amd1,Amd2	11702	S-adenosylmethionine decarboxylase 1	chr10:40007264-40021992	Ob_PBS_Non	Ob_Lep_Non	OK	3.18162	8.18364	1.36298	0.387808	0.55895	0.9999	2.57215930891459	NO
Snord33	Snord33	Snord33	27208	small nucleolar RNA, C/D box 33	chr7:52381145-52384105	Ob_PBS_Non	Ob_Lep_Non	OK	18.6967	46.9898	1.32957	0.0676848	0.5482	0.9999	2.51327754676254	NO
Timp1	Timp1	Timp1	21857	tissue inhibitor of metalloproteinase 1	chrX:20425668-20498044	Ob_PBS_Non	Ob_Lep_Non	OK	0.251707	0.618973	1.29813	0.122397	0.67615	0.9999	2.45909931183405	NO
Wdr86	Wdr86	Wdr86	269633	WD repeat domain 86	chr5:24218086-24236498	Ob_PBS_Non	Ob_Lep_Non	OK	0.323031	0.788412	1.28728	2.56131	0.00045	0.0979615	2.44067466367364	NO
Gm1045	Gm1045	Gm1045	381651	predicted gene 1045	chr5:92416498-92424343	Ob_PBS_Non	Ob_Lep_Non	OK	0.312753	0.762104	1.28496	1.72797	0.05255	0.9999	2.43675296527587	NO
Snora23	Snora23	Snora23	100379145	small nucleolar RNA, H/ACA box 23	chr7:117161938-117198628	Ob_PBS_Non	Ob_Lep_Non	OK	1.78278	4.21905	1.24278	0.306606	0.7023	0.9999	2.36654113649844	NO
Mir25	Mir25	Mir25	723926	microRNA 25	chr5:138605816-138613090	Ob_PBS_Non	Ob_Lep_Non	OK	29.5817	68.0081	1.201	22.0368	0.6278	0.9999	2.29898969606935	NO
Mir425	Mir425	Mir425	723864	microRNA 425	chr9:108471107-108471192	Ob_PBS_Non	Ob_Lep_Non	OK	147.211	333.396	1.17935	97.2143	0.1014	0.9999	2.26474716867046	NO
Folr1	Folr1	Folr1	14275	folate receptor 1 (adult)	chr7:109006844-109019197	Ob_PBS_Non	Ob_Lep_Non	OK	0.38055	0.826217	1.11843	1.96642	0.00425	0.422535	2.17110575254464	NO
1700120K04Rik	1700120K04Rik	1700120K04Rik	68232	RIKEN cDNA 1700120K04 gene	chr7:134747416-134747959	Ob_PBS_Non	Ob_Lep_Non	OK	0.390089	0.823839	1.07856	1.51368	0.14535	0.9999	2.11192704691017	NO
BC096441	BC096441	BC096441	619441	cDNA sequence BC096441	chr11:69496078-69509600	Ob_PBS_Non	Ob_Lep_Non	OK	0.287665	0.594246	1.04667	0.536708	0.2768	0.9999	2.06575620320355	NO
Mir9-2	Mir9-2	Mir9-2	723967	microRNA 9-2	chr13:83878418-83878490	Ob_PBS_Non	Ob_Lep_Non	OK	161.997	330.239	1.02754	108.029	0.1771	0.9999	2.03854527688307	NO
Mir2861	Mir2861	Mir2861	100499514	microRNA 2861	chr2:32568326-32568408	Ob_PBS_Non	Ob_Lep_Non	OK	156.05	315.68	1.01646	104.97	0.2348	0.9999	2.022949071548	NO
Mir744	Mir744	Mir744	791070	microRNA 744	chr11:65501745-65601799	Ob_PBS_Non	Ob_Lep_Non	OK	13.6871	27.3347	0.997912	0.0479351	0.616	0.9999	1.99710751101597	NO
Snord104	Snord104	Snord104	100216537	small nucleolar RNA, C/D box 104	chr11:106362304-106362377	Ob_PBS_Non	Ob_Lep_Non	OK	301.544	602.09	0.99761	151.409	0.1311	0.9999	1.99668949935774	NO
Mir3101	Mir3101	Mir3101	100526505	microRNA 3101	chr7:27953451-27963902	Ob_PBS_Non	Ob_Lep_Non	OK	34.3071	68.1588	0.990392	0.21606	0.71285	0.9999	1.98672473786146	NO
Scarna13	Scarna13	Scarna13	100306943	small Cajal body-specific RNA 1	chr12:106268826-106270489	Ob_PBS_Non	Ob_Lep_Non	OK	0.859313	1.68107	0.968123	0.365958	0.50665	0.9999	1.9562937277212	NO
Sntn	Sntn	Sntn	218739	sentan, cilia apical structure protein	chr14:14503389-14515662	Ob_PBS_Non	Ob_Lep_Non	OK	0.470937	0.910368	0.950916	1.82453	0.00705	0.576633	1.93309963735788	NO
Snora16a	Snora16a	Snora16a	100310813	small nucleolar RNA, H/ACA box 16A	chr4:131864592-131866939	Ob_PBS_Non	Ob_Lep_Non	OK	14.5863	28.0745	0.944646	0.485219	0.6052	0.9999	1.92471655266111	NO
Cldn3	Cldn3	Cldn3	12739	claudin 3	chr5:135462083-135477220	Ob_PBS_Non	Ob_Lep_Non	OK	0.338303	0.65004	0.942213	1.51779	0.0472	0.9999	1.92147339396952	NO
Asb11	Asb11	Asb11	68854	ankyrin repeat and SOCS box-containing 11	chrX:160876032-160897032	Ob_PBS_Non	Ob_Lep_Non	OK	0.368928	0.707086	0.938546	1.63601	0.0145	0.880579	1.91659565085294	NO
E130304I02Rik	E130304I02Rik	E130304I02Rik	78547	RIKEN cDNA E130304I02 gene	chr7:36557368-36623093	Ob_PBS_Non	Ob_Lep_Non	OK	0.592777	1.13111	0.932176	0.465105	0.4534	0.9999	1.90815186979224	NO
Tmem210	Tmem210	Tmem210	78217	transmembrane protein 210	chr2:25143664-25144707	Ob_PBS_Non	Ob_Lep_Non	OK	0.448064	0.852712	0.928353	1.48905	0.1662	0.9999	1.90310214855072	NO
Wfdc2	Wfdc2	Wfdc2	67701	WAP four-disulfide core domain 2	chr2:164388215-164394006	Ob_PBS_Non	Ob_Lep_Non	OK	0.350819	0.665526	0.923768	1.31271	0.12465	0.9999	1.89706353868623	NO
Calml4	Calml4	Calml4	75600	calmodulin-like 4	chr9:62686593-62723724	Ob_PBS_Non	Ob_Lep_Non	OK	2.15046	4.04501	0.911501	1.13024	0.0416	0.9999	1.88100150086682	NO
Gm12794	Gm12794	Gm12794	332923	predicted gene 12794	chr4:101613011-101615788	Ob_PBS_Non	Ob_Lep_Non	OK	0.303563	0.553488	0.866553	1.42881	0.02085	0.9999	1.82330131768615	NO
Gm6525	Gm6525	Gm6525	624713	ribosomal protein L36a pseudogene	chr3:83965795-84024799	Ob_PBS_Non	Ob_Lep_Non	OK	0.297738	0.542018	0.864299	0.132163	0.7746	0.9999	1.82045490017875	NO
Snora43	Snora43	Snora43	100306955	small nucleolar RNA, H/ACA box 43	chr2:26492695-26495764	Ob_PBS_Non	Ob_Lep_Non	OK	25.9956	47.2829	0.86305	9.50958	0.39895	0.9999	1.81887954007037	NO
Mirlet7b	Mirlet7b	Mirlet7b	387245	microRNA let7b	chr15:85537748-85537833	Ob_PBS_Non	Ob_Lep_Non	OK	49.6284	89.5596	0.851684	39.9982	0.5136	0.9999	1.80460614061265	NO
Gm13139	Gm13139	Gm13139	666532	predicted gene 13139	chr4:146237770-146887529	Ob_PBS_Non	Ob_Lep_Non	OK	0.27717	0.498879	0.847922	0.817249	0.1406	0.9999	1.79990654414493	NO
Rpl26	Rpl26	Rpl26	19941	ribosomal protein L26	chr11:68715067-68718036	Ob_PBS_Non	Ob_Lep_Non	OK	18.7741	33.0263	0.814872	0.777143	0.15095	0.9999	1.75914206884216	NO
Kcne2	Kcne2	Kcne2	246133	potassium voltage-gated channel, Isk-related subfamily, gene 2	chr16:92292633-92298378	Ob_PBS_Non	Ob_Lep_Non	OK	0.302536	0.53154	0.813071	1.41446	0.02205	0.9999	1.75694739979182	NO
Tcfl5	Tcfl5	Tcfl5	277353	transcription factor-like 5 (basic helix-loop-helix)	chr2:180332926-180377396	Ob_PBS_Non	Ob_Lep_Non	OK	0.37985	0.666868	0.811971	0.760875	0.191	0.9999	1.7556083049109	NO
Odf4	Odf4	Odf4	252868	outer dense fiber of sperm tails 4	chr11:68735336-68740583	Ob_PBS_Non	Ob_Lep_Non	OK	0.468751	0.822603	0.811375	1.49722	0.0267	0.9999	1.75488318531212	NO
Gm14005	Gm14005	Gm14005	100043424	predicted gene 14005	chr2:128124398-128255087	Ob_PBS_Non	Ob_Lep_Non	OK	0.370263	0.636562	0.781751	0.748063	0.13835	0.9999	1.71921622107882	NO
Psca	Psca	Psca	72373	prostate stem cell antigen	chr15:74545268-74547495	Ob_PBS_Non	Ob_Lep_Non	OK	0.367444	0.629442	0.77655	1.19215	0.0925	0.9999	1.7130295044896	NO
AA465934	AA465934	AA465934	613254	expressed sequence AA465934	chr11:83105200-83112479	Ob_PBS_Non	Ob_Lep_Non	OK	54.0338	92.417	0.774298	3.09325	0.01445	0.880579	1.7103576071061	NO
Bfsp2	Bfsp2	Bfsp2	107993	beaded filament structural protein 2, phakinin	chr9:103327253-103382658	Ob_PBS_Non	Ob_Lep_Non	OK	1.12315	1.8951	0.75472	1.98497	0.00145	0.225467	1.68730408646003	NO
Pth2	Pth2	Pth2	114640	parathyroid hormone 2	chr7:52436364-52437208	Ob_PBS_Non	Ob_Lep_Non	OK	0.488942	0.823554	0.7522	1.12796	0.21175	0.9999	1.68435939282531	NO
Dlx6as	Dlx6as	Dlx6as	13397	Dlx6 antisense RNA 2	chr6:6770545-6819533	Ob_PBS_Non	Ob_Lep_Non	OK	0.290052	0.488109	0.750893	0.409088	0.42385	0.9999	1.68283414960542	NO
Snora75	Snora75	Snora75	100303740	small nucleolar RNA, H/ACA box 75	chr1:88241293-88256030	Ob_PBS_Non	Ob_Lep_Non	OK	2.86823	4.79698	0.741967	0.0389968	0.6669	0.9999	1.67245454390459	NO
Egr2	Egr2	Egr2	13654	early growth response 2	chr10:67000616-67004936	Ob_PBS_Non	Ob_Lep_Non	OK	0.354503	0.586579	0.726526	1.50678	0.0108	0.745463	1.65464990469569	NO
Egfl8	Egfl8	Egfl8	81701	EGF-like domain 8	chr17:34742805-34752916	Ob_PBS_Non	Ob_Lep_Non	OK	0.482419	0.788176	0.708231	0.296562	0.59885	0.9999	1.63379956036003	NO
Mir1249	Mir1249	Mir1249	100526461	microRNA 1249	chr15:84776149-84818401	Ob_PBS_Non	Ob_Lep_Non	OK	76.9873	124.658	0.695284	0.112516	0.8172	0.9999	1.61920314801516	NO
Ccl3	Ccl3	Ccl3	20302	chemokine (C-C motif) ligand 3	chr11:83461344-83462880	Ob_PBS_Non	Ob_Lep_Non	OK	0.504844	0.815345	0.691572	1.21234	0.1034	0.9999	1.6150423543819	NO
Vipr1	Vipr1	Vipr1	22354	vasoactive intestinal peptide receptor 1	chr9:121551833-121582072	Ob_PBS_Non	Ob_Lep_Non	OK	0.574512	0.927028	0.690275	1.93878	0.0007	0.130329	1.61359106455847	NO
Samsn1	Samsn1	Samsn1	67742	SAM domain, SH3 domain and nuclear localization signals, 1	chr16:75859038-75909511	Ob_PBS_Non	Ob_Lep_Non	OK	0.354702	0.569522	0.683145	1.2507	0.0335	0.9999	1.60563614593679	NO
Msx1	Msx1	Msx1	17701	msh homeobox 1	chr5:38211729-38215824	Ob_PBS_Non	Ob_Lep_Non	OK	0.449038	0.718813	0.67878	1.21367	0.0599	0.9999	1.60078549510981	NO
Mir1896	Mir1896	Mir1896	100316752	microRNA 1896	chr13:21534043-21545596	Ob_PBS_Non	Ob_Lep_Non	OK	818.412	1310.05	0.678727	0.273201	0.62265	0.9999	1.60072668845251	NO
Ido1	Ido1	Ido1	15930	indoleamine 2,3-dioxygenase 1	chr8:25694612-25707481	Ob_PBS_Non	Ob_Lep_Non	OK	1.12459	1.79197	0.672145	1.76566	0.0042	0.422535	1.59344033538135	NO
Tal2	Tal2	Tal2	21350	T cell acute lymphocytic leukemia 2	chr4:53792576-53799757	Ob_PBS_Non	Ob_Lep_Non	OK	0.364196	0.579689	0.670567	1.09742	0.08605	0.9999	1.59169840507421	NO
1700067K01Rik	1700067K01Rik	1700067K01Rik	73453	RIKEN cDNA 1700067K01 gene	chr8:86525604-86528669	Ob_PBS_Non	Ob_Lep_Non	OK	0.645641	1.02382	0.665155	1.38447	0.04075	0.9999	1.58573863235953	NO
Wnt10b	Wnt10b	Wnt10b	22410	wingless related MMTV integration site 10b	chr15:98602182-98608581	Ob_PBS_Non	Ob_Lep_Non	OK	0.507023	0.802218	0.661944	1.50924	0.0139	0.866454	1.58221318560884	NO
Mkrn3	Mkrn3	Mkrn3	22652	makorin, ring finger protein, 3	chr7:69562478-69565025	Ob_PBS_Non	Ob_Lep_Non	OK	0.750443	1.18692	0.661402	1.77924	0.004	0.422535	1.5816188822696	NO
Mir3074-1	Mir3074-1	Mir3074-1	100526474	microRNA 3074-1	chr13:63402506-63402591	Ob_PBS_Non	Ob_Lep_Non	OK	42.0212	65.6136	0.642878	25.4791	0.6498	0.9999	1.56144093800882	NO
Gm11517	Gm11517	Gm11517	629750	ubiquitin A-52 residue ribosomal protein fusion product 1 pseudogene	chr11:96650449-96669954	Ob_PBS_Non	Ob_Lep_Non	OK	1.16174	1.80476	0.635518	0.466161	0.39555	0.9999	1.55349543278527	NO
9030224M15Rik	9030224M15Rik	9030224M15Rik	327747	methyltransferase like 24	chr10:40403087-40530889	Ob_PBS_Non	Ob_Lep_Non	OK	0.463369	0.719623	0.63508	1.31613	0.0458	0.9999	1.55302386554353	NO
Snord89	Snord89	Snord89	100217461	small nucleolar RNA, C/D box 89	chr1:39605591-39605685	Ob_PBS_Non	Ob_Lep_Non	OK	38.7663	59.7781	0.624813	19.4044	0.5391	0.9999	1.54201093927371	NO
Plscr5	Plscr5	Plscr5	100504689	phospholipid scramblase family, member 5	chr9:92087773-92104536	Ob_PBS_Non	Ob_Lep_Non	OK	0.553902	0.849123	0.616342	1.19593	0.06615	0.9999	1.53298332054638	NO
1700012A16Rik	1700012A16Rik	1700012A16Rik	71836	Shc SH2-domain binding protein 1-like	chr1:155272338-155299704	Ob_PBS_Non	Ob_Lep_Non	OK	0.689491	1.05631	0.615427	1.49974	0.01335	0.850912	1.53201136529456	NO
Mir1905	Mir1905	Mir1905	100316808	microRNA 1905	chr3:88336316-88345316	Ob_PBS_Non	Ob_Lep_Non	OK	51.9135	79.0688	0.606999	0.174298	0.73005	0.9999	1.52308768397896	NO
Socs3	Socs3	Socs3	12702	suppressor of cytokine signaling 3	chr11:117827400-117830680	Ob_PBS_Non	Ob_Lep_Non	OK	0.786073	1.19443	0.603587	1.67751	0.006	0.524074	1.51948981011206	NO
Kcnh3	Kcnh3	Kcnh3	16512	potassium voltage-gated channel, subfamily H (eag-related), member 3	chr15:99055406-99082392	Ob_PBS_Non	Ob_Lep_Non	OK	3.4325	5.20747	0.601325	0.807658	0.18365	0.9999	1.51710927038666	NO
Clec18a	Clec18a	Clec18a	353287	C-type lectin domain family 18, member A	chr8:113593396-113605608	Ob_PBS_Non	Ob_Lep_Non	OK	0.45701	0.692852	0.600321	1.23387	0.04045	0.9999	1.51605385133932	NO
1700101E01Rik	1700101E01Rik	1700101E01Rik	329375	RIKEN cDNA 1700101E01 gene	chr2:28811000-28910586	Ob_PBS_Non	Ob_Lep_Non	OK	0.43966	0.666255	0.599686	0.722885	0.1376	0.9999	1.51538670940342	NO
Gpat2	Gpat2	Gpat2	215456	glycerol-3-phosphate acyltransferase 2, mitochondrial	chr2:127250934-127261828	Ob_PBS_Non	Ob_Lep_Non	OK	0.4488	0.676986	0.593052	1.35645	0.02405	0.9999	1.50843444519506	NO
Sdcbp2	Sdcbp2	Sdcbp2	228765	syndecan binding protein (syntenin) 2	chr2:151398367-151415735	Ob_PBS_Non	Ob_Lep_Non	OK	1.25059	1.88292	0.590366	1.58489	0.0124	0.811832	1.50562866471296	NO
Egr3	Egr3	Egr3	13655	early growth response 3	chr14:70477251-70479964	Ob_PBS_Non	Ob_Lep_Non	OK	4.0197	5.98182	0.573496	2.07311	0.0013	0.209034	1.48812529346336	NO
Hist2h2bb	Hist2h2bb	Hist2h2bb	319189	histone cluster 2, H2bb	chr3:96073622-96074115	Ob_PBS_Non	Ob_Lep_Non	OK	0.833752	1.23765	0.569913	1.10436	0.23055	0.9999	1.48443405090878	NO
1700024G13Rik	1700024G13Rik	1700024G13Rik	67085	RIKEN cDNA 1700024G13 gene	chr14:33189687-33201559	Ob_PBS_Non	Ob_Lep_Non	OK	1.40428	2.0824	0.568413	1.39958	0.1886	0.9999	1.48289145606602	NO
Mir219-2	Mir219-2	Mir219-2	723904	microRNA 219-2	chr2:29701150-29701247	Ob_PBS_Non	Ob_Lep_Non	OK	22.293	33.0284	0.567117	13.2717	0.59225	0.9999	1.48155994502295	NO
Gng8	Gng8	Gng8	14709	guanine nucleotide binding protein (G protein), gamma 8	chr7:17477134-17480784	Ob_PBS_Non	Ob_Lep_Non	OK	3.16577	4.68902	0.566727	1.98008	0.0065	0.54747	1.48115949290348	NO
Inmt	Inmt	Inmt	21743	indolethylamine N-methyltransferase	chr6:55120620-55124984	Ob_PBS_Non	Ob_Lep_Non	OK	0.809533	1.19548	0.562432	1.23739	0.0679	0.9999	1.47675653884416	NO
Trim72	Trim72	Trim72	434246	tripartite motif-containing 72	chr7:135147891-135154907	Ob_PBS_Non	Ob_Lep_Non	OK	0.416607	0.613863	0.559229	1.22268	0.0446	0.9999	1.47348155401987	NO
St6gal2	St6gal2	St6gal2	240119	beta galactoside alpha 2,6 sialyltransferase 2	chr17:55585014-55638524	Ob_PBS_Non	Ob_Lep_Non	OK	1.1391	1.67206	0.553724	1.60722	0.008	0.635955	1.46786979302398	NO
Actn2	Actn2	Actn2	11472	actinin alpha 2	chr13:12361693-12432999	Ob_PBS_Non	Ob_Lep_Non	OK	2.55415	3.74512	0.55217	2.04288	0.0002	0.0544231	1.46628952726662	NO
Crb2	Crb2	Crb2	241324	crumbs homolog 2 (Drosophila)	chr2:37631768-38142904	Ob_PBS_Non	Ob_Lep_Non	OK	0.396729	0.579899	0.547647	0.626377	0.27505	0.9999	1.4616997545499	NO
Dmkn	Dmkn	Dmkn	73712	dermokine	chr7:31548774-31566085	Ob_PBS_Non	Ob_Lep_Non	OK	1.91389	2.79334	0.545485	0.752118	0.17785	0.9999	1.45951091487611	NO
Ggnbp1	Ggnbp1	Ggnbp1	70772	gametogenetin binding protein 1	chr17:27166203-27173323	Ob_PBS_Non	Ob_Lep_Non	OK	0.779206	1.13679	0.544882	1.30103	0.04355	0.9999	1.45890101385146	NO
Cdhr1	Cdhr1	Cdhr1	170677	cadherin-related family member 1	chr14:37891034-37911497	Ob_PBS_Non	Ob_Lep_Non	OK	0.820245	1.19557	0.54357	1.62325	0.0043	0.422535	1.45757487908307	NO
Sp7	Sp7	Sp7	170574	Sp7 transcription factor 7	chr15:102187607-102196702	Ob_PBS_Non	Ob_Lep_Non	OK	0.804751	1.17269	0.543206	1.47131	0.01625	0.915258	1.45720717120628	NO
Slc22a3	Slc22a3	Slc22a3	20519	solute carrier family 22 (organic cation transporter), member 3	chr17:12612839-12700570	Ob_PBS_Non	Ob_Lep_Non	OK	1.00064	1.45788	0.54295	1.68414	0.00455	0.437976	1.45694861903163	NO
Tlr9	Tlr9	Tlr9	81897	toll-like receptor 9	chr9:106124928-106129207	Ob_PBS_Non	Ob_Lep_Non	OK	0.356548	0.518572	0.540449	1.24461	0.03675	0.9999	1.45442509755436	NO
BC049635	BC049635	BC049635	277773	cDNA sequence BC049635	chr4:42880874-42887075	Ob_PBS_Non	Ob_Lep_Non	OK	1.19445	1.73669	0.539998	1.44567	0.01415	0.870533	1.45397050168781	NO
5033411D12Rik	5033411D12Rik	5033411D12Rik	192136	RIKEN cDNA 5033411D12 gene	chr13:16949309-17786599	Ob_PBS_Non	Ob_Lep_Non	OK	0.9593	1.39227	0.537382	1.34804	0.02395	0.9999	1.45133644505255	NO
Igsf9b	Igsf9b	Igsf9b	235086	immunoglobulin superfamily, member 9B	chr9:27106812-27142348	Ob_PBS_Non	Ob_Lep_Non	OK	0.922679	1.33545	0.533427	1.58035	0.0039	0.422535	1.44736320413613	NO
Ltb	Ltb	Ltb	16994	lymphotoxin B	chr17:35331451-35333250	Ob_PBS_Non	Ob_Lep_Non	OK	0.727847	1.05308	0.532902	1.20285	0.09045	0.9999	1.44683660120274	NO
B3gnt4	B3gnt4	B3gnt4	231727	UDP-GlcNAc:betaGal beta-1,3-N-acetylglucosaminyltransferase 4	chr5:123960468-123974173	Ob_PBS_Non	Ob_Lep_Non	OK	0.581177	0.840502	0.532272	0.47103	0.46005	0.9999	1.44620493058476	NO
Lzts1	Lzts1	Lzts1	211134	leucine zipper, putative tumor suppressor 1	chr8:71659401-71664852	Ob_PBS_Non	Ob_Lep_Non	OK	3.83512	5.5375	0.529964	1.96442	0.00145	0.225467	1.44389316517581	NO
Kmo	Kmo	Kmo	98256	kynurenine 3-monooxygenase (kynurenine 3-hydroxylase)	chr1:177562323-177590984	Ob_PBS_Non	Ob_Lep_Non	OK	0.480113	0.689335	0.521831	1.15661	0.04735	0.9999	1.43577631124499	NO
Snord69	Snord69	Snord69	100217431	small nucleolar RNA, C/D box 69	chr14:31813011-31832275	Ob_PBS_Non	Ob_Lep_Non	OK	1731.2	2482.98	0.520302	0.082043	0.83695	0.9999	1.43425544993067	NO
Glod5	Glod5	Glod5	69824	glyoxalase domain containing 5	chrX:7581326-7595618	Ob_PBS_Non	Ob_Lep_Non	OK	0.991249	1.41829	0.516831	1.10416	0.1327	0.9999	1.4308089025701	NO
Fpr1	Fpr1	Fpr1	14293	formyl peptide receptor 1	chr17:18013434-18020903	Ob_PBS_Non	Ob_Lep_Non	OK	0.801782	1.1457	0.514943	1.15304	0.07655	0.9999	1.42893768217064	NO
Rbp7	Rbp7	Rbp7	63954	retinol binding protein 7, cellular	chr4:148823810-148829077	Ob_PBS_Non	Ob_Lep_Non	OK	0.885192	1.26432	0.514298	1.01647	0.1799	0.9999	1.42829897559672	NO
Mir1966	Mir1966	Mir1966	100316712	microRNA 1966	chr8:108129128-108146118	Ob_PBS_Non	Ob_Lep_Non	OK	8.70935	12.4244	0.512534	0.0621177	0.76825	0.9999	1.42655364506853	NO
Fscn2	Fscn2	Fscn2	238021	fascin homolog 2, actin-bundling protein, retinal (Strongylocentrotus purpuratus)	chr11:120222847-120229487	Ob_PBS_Non	Ob_Lep_Non	OK	0.441092	0.628867	0.511675	1.03785	0.0972	0.9999	1.42570450869104	NO
Rin1	Rin1	Rin1	225870	Ras and Rab interactor 1	chr19:5050807-5057071	Ob_PBS_Non	Ob_Lep_Non	OK	3.56226	5.06192	0.50689	2.13549	0.0003	0.0758036	1.42098369445827	NO
Mthfs	Mthfs	Mthfs	107885	5, 10-methenyltetrahydrofolate synthetase	chr9:89106027-89135063	Ob_PBS_Non	Ob_Lep_Non	OK	1.62928	2.31454	0.506498	1.34798	0.07135	0.9999	1.4205976461781	NO
Nmnat3	Nmnat3	Nmnat3	74080	nicotinamide nucleotide adenylyltransferase 3	chr9:98197001-98311847	Ob_PBS_Non	Ob_Lep_Non	OK	0.893855	1.26844	0.50494	1.34281	0.02355	0.9999	1.41906433774645	NO
4930534B04Rik	4930534B04Rik	4930534B04Rik	75216	centrosomal protein 128	chr12:92236931-92622849	Ob_PBS_Non	Ob_Lep_Non	OK	0.614617	0.87171	0.504159	1.42151	0.0099	0.711091	1.41829633807539	NO
Ano3	Ano3	Ano3	228432	anoctamin 3	chr2:110498296-110790401	Ob_PBS_Non	Ob_Lep_Non	OK	1.73988	2.46694	0.503732	1.6259	0.00475	0.451091	1.41787662156892	NO
Pou4f1	Pou4f1	Pou4f1	18996	POU domain, class 4, transcription factor 1	chr14:104861540-104867216	Ob_PBS_Non	Ob_Lep_Non	OK	0.667784	0.946695	0.503519	1.39728	0.02295	0.9999	1.41766730122146	NO
Gm10416	Gm10416	Gm10416	667213	zinc finger protein pseudogene	chr5:110262519-110263161	Ob_PBS_Non	Ob_Lep_Non	OK	0.937333	1.32882	0.503508	1.07031	0.17295	0.9999	1.41765649208965	NO
Arl5c	Arl5c	Arl5c	217151	ADP-ribosylation factor-like 5C	chr11:97850893-97857487	Ob_PBS_Non	Ob_Lep_Non	OK	0.754859	1.06813	0.500804	1.15808	0.0594	0.9999	1.41500190956918	NO
Htr5b	Htr5b	Htr5b	15564	5-hydroxytryptamine (serotonin) receptor 5B	chr1:123406349-123425042	Ob_PBS_Non	Ob_Lep_Non	OK	0.447549	0.631811	0.497447	1.06178	0.10595	0.9999	1.41171317633283	NO
Gm4013	Gm4013	Gm4013	100042757	predicted gene 4013	chr18:42434033-42434851	Ob_PBS_Non	Ob_Lep_Non	OK	1.15564	1.631	0.497072	1.13038	0.28405	0.9999	1.41134627714101	NO
Lrrc29	Lrrc29	Lrrc29	234684	leucine rich repeat containing 29	chr8:107836239-107850176	Ob_PBS_Non	Ob_Lep_Non	OK	1.34937	1.90168	0.494992	1.45465	0.01815	0.983994	1.40931294023002	NO
Kcng1	Kcng1	Kcng1	241794	potassium voltage-gated channel, subfamily G, member 1	chr2:168087197-168094831	Ob_PBS_Non	Ob_Lep_Non	OK	1.66211	2.33909	0.492932	1.5967	0.0085	0.650135	1.40730204197604	NO
Snord100	Snord100	Snord100	100529075	small nucleolar RNA, C/D box 100	chr10:23504988-23507015	Ob_PBS_Non	Ob_Lep_Non	OK	60.7267	85.4009	0.491921	0.0236683	0.7341	0.9999	1.4063161898606	NO
5730522E02Rik	5730522E02Rik	5730522E02Rik	70626	RIKEN cDNA 5730522E02 gene	chr11:25516845-26110576	Ob_PBS_Non	Ob_Lep_Non	OK	0.749891	1.0541	0.491252	1.11938	0.06695	0.9999	1.40566421047452	NO
Col6a1	Col6a1	Col6a1	12833	collagen, type VI, alpha 1	chr10:76171536-76188789	Ob_PBS_Non	Ob_Lep_Non	OK	1.54143	2.16606	0.490807	1.67196	0.0034	0.381825	1.40523069951428	NO
Il23a	Il23a	Il23a	83430	interleukin 23, alpha subunit p19	chr10:127733195-127735140	Ob_PBS_Non	Ob_Lep_Non	OK	0.385589	0.541807	0.490716	0.858299	0.16185	0.9999	1.4051420654252	NO
Gmfg	Gmfg	Gmfg	63986	glia maturation factor, gamma	chr7:29222465-29231914	Ob_PBS_Non	Ob_Lep_Non	OK	0.552801	0.773746	0.4851	0.692994	0.1711	0.9999	1.39968288085712	NO
5330437I02Rik	5330437I02Rik	5330437I02Rik	319888	O-acyltransferase like	chr18:65857921-65911191	Ob_PBS_Non	Ob_Lep_Non	OK	0.478909	0.669134	0.482543	1.18654	0.03665	0.9999	1.39720431176361	NO
Wisp3	Wisp3	Wisp3	327743	WNT1 inducible signaling pathway protein 3	chr10:38853828-38883600	Ob_PBS_Non	Ob_Lep_Non	OK	0.349302	0.487379	0.480569	0.41452	0.4093	0.9999	1.39529386278434	NO
Gpr63	Gpr63	Gpr63	81006	G protein-coupled receptor 63	chr4:24900565-24936380	Ob_PBS_Non	Ob_Lep_Non	OK	1.05989	1.47862	0.480337	1.3873	0.0224	0.9999	1.39506950341482	NO
Serpina9	Serpina9	Serpina9	71907	serine (or cysteine) peptidase inhibitor, clade A (alpha-1 antiproteinase, antitrypsin), member 9	chr12:105234829-105251862	Ob_PBS_Non	Ob_Lep_Non	OK	0.836996	1.16657	0.478985	1.09036	0.0749	0.9999	1.39376274737135	NO
Cntnap5c	Cntnap5c	Cntnap5c	620292	contactin associated protein-like 5C	chr17:57908992-58549765	Ob_PBS_Non	Ob_Lep_Non	OK	0.671696	0.935006	0.477168	1.30538	0.0183	0.98834	1.39200848000798	NO
Plxnd1	Plxnd1	Plxnd1	67784	plexin D1	chr6:115904828-115945023	Ob_PBS_Non	Ob_Lep_Non	OK	2.09089	2.90952	0.476661	2.05287	0.00035	0.0811885	1.39151937851052	NO
Lrrc18	Lrrc18	Lrrc18	67580	leucine rich repeat containing 18	chr14:33772732-33998252	Ob_PBS_Non	Ob_Lep_Non	OK	0.370143	0.514702	0.475654	0.623831	0.19695	0.9999	1.39054843797976	NO
Cryga	Cryga	Cryga	12964	crystallin, gamma A	chr1:65146962-65149937	Ob_PBS_Non	Ob_Lep_Non	OK	1.00267	1.39104	0.47232	1.0491	0.20535	0.9999	1.38733865656755	NO
Nfam1	Nfam1	Nfam1	74039	Nfat activating molecule with ITAM motif 1	chr15:82828225-82853568	Ob_PBS_Non	Ob_Lep_Non	OK	1.1804	1.63631	0.471172	1.37088	0.01845	0.992652	1.38623514457594	NO
Scube3	Scube3	Scube3	268935	signal peptide, CUB domain, EGF-like 3	chr17:28279470-28308290	Ob_PBS_Non	Ob_Lep_Non	OK	0.93704	1.29846	0.470621	1.36249	0.01935	0.9999	1.38570580906025	NO
Mir1839	Mir1839	Mir1839	100316717	microRNA 1839	chr7:88674801-88674874	Ob_PBS_Non	Ob_Lep_Non	OK	104.349	144.557	0.470222	37.4986	0.5774	0.9999	1.38532262331894	NO
Kif15	Kif15	Kif15	209737	kinesin family member 15	chr9:122860198-122927851	Ob_PBS_Non	Ob_Lep_Non	OK	0.324854	0.449793	0.469468	1.08507	0.0433	0.9999	1.38459879720034	NO
Dazl	Dazl	Dazl	13164	deleted in azoospermia-like	chr17:50418718-50432924	Ob_PBS_Non	Ob_Lep_Non	OK	0.569498	0.788014	0.468532	1.14095	0.0467	0.9999	1.38370078055772	NO
Mamstr	Mamstr	Mamstr	74490	MEF2 activating motif and SAP domain containing transcriptional regulator	chr7:52895346-52901138	Ob_PBS_Non	Ob_Lep_Non	OK	0.864157	1.19522	0.467908	1.253	0.0425	0.9999	1.38310242639232	NO
1700084E18Rik	1700084E18Rik	1700084E18Rik	67350	RIKEN cDNA 1700084E18 gene	chr2:30092717-30093151	Ob_PBS_Non	Ob_Lep_Non	OK	1.61261	2.23024	0.467802	1.23322	0.21935	0.9999	1.38300080860947	NO
Xrra1	Xrra1	Xrra1	446101	X-ray radiation resistance associated 1	chr7:107007727-107066334	Ob_PBS_Non	Ob_Lep_Non	OK	0.537957	0.743738	0.467303	1.10776	0.0597	0.9999	1.38252253839391	NO
Grasp	Grasp	Grasp	56149	GRP1 (general receptor for phosphoinositides 1)-associated scaffold protein	chr15:101054637-101063187	Ob_PBS_Non	Ob_Lep_Non	OK	6.59446	9.11236	0.466569	2.07067	0.00085	0.154199	1.38181933126037	NO
Rdh9	Rdh9	Rdh9	103142	retinol dehydrogenase 9	chr10:127213460-127229753	Ob_PBS_Non	Ob_Lep_Non	OK	0.435318	0.601228	0.465845	1.04205	0.07935	0.9999	1.38112605500967	NO
Msx1as	Msx1as	Msx1as	93895	msh homeobox 1 opposite strand	chr5:38211729-38215824	Ob_PBS_Non	Ob_Lep_Non	OK	0.731783	1.01038	0.465414	0.971893	0.0713	0.9999	1.38071351015092	NO
Clec2d	Clec2d	Clec2d	93694	C-type lectin domain family 2, member d	chr6:129130639-129136552	Ob_PBS_Non	Ob_Lep_Non	OK	1.01567	1.39949	0.462465	1.12697	0.0784	0.9999	1.37789408860113	NO
Brwd3	Brwd3	Brwd3	382236	bromodomain and WD repeat domain containing 3	chrX:105937546-106029694	Ob_PBS_Non	Ob_Lep_Non	OK	0.794768	1.09468	0.461899	1.48208	0.00685	0.563532	1.37735361742135	NO
Nek2	Nek2	Nek2	18005	NIMA (never in mitosis gene a)-related expressed kinase 2	chr1:193645351-193656928	Ob_PBS_Non	Ob_Lep_Non	OK	0.404304	0.55677	0.461642	1.04396	0.0718	0.9999	1.37710827911857	NO
Mir344	Mir344	Mir344	723931	microRNA 344	chr7:68850735-69072460	Ob_PBS_Non	Ob_Lep_Non	OK	8.5892	11.8139	0.459885	0.0905769	0.77155	0.9999	1.37543217542242	NO
4930451C15Rik	4930451C15Rik	4930451C15Rik	74685	RIKEN cDNA 4930451C15 gene	chr16:17544557-17561340	Ob_PBS_Non	Ob_Lep_Non	OK	0.729402	1.00323	0.45987	1.01772	0.05405	0.9999	1.37541787484275	NO
Filip1	Filip1	Filip1	70598	filamin A interacting protein 1	chr9:79663368-79825689	Ob_PBS_Non	Ob_Lep_Non	OK	2.90765	3.98994	0.456516	1.83582	0.00095	0.168031	1.37222399587924	NO
Snhg9	Snhg9	Snhg9	73474	small nucleolar RNA host gene (non-protein coding) 9	chr17:24856475-24856910	Ob_PBS_Non	Ob_Lep_Non	OK	8.46162	11.61	0.456361	0.520863	0.44125	0.9999	1.37207657505362	NO
Poc1a	Poc1a	Poc1a	70235	POC1 centriolar protein homolog A (Chlamydomonas)	chr9:106183391-106252222	Ob_PBS_Non	Ob_Lep_Non	OK	1.86991	2.56446	0.455686	1.43672	0.02335	0.9999	1.37143476577695	NO
Myo5b	Myo5b	Myo5b	17919	myosin VB	chr18:74602272-74931131	Ob_PBS_Non	Ob_Lep_Non	OK	2.90339	3.979	0.454667	1.97415	0.00035	0.0811885	1.37046644013173	NO
Il17rb	Il17rb	Il17rb	50905	interleukin 17 receptor B	chr14:30809353-30822082	Ob_PBS_Non	Ob_Lep_Non	OK	0.709513	0.971318	0.453114	1.09533	0.06785	0.9999	1.36899198489252	NO
Neu2	Neu2	Neu2	23956	neuraminidase 2	chr1:89470601-89494415	Ob_PBS_Non	Ob_Lep_Non	OK	0.855305	1.16966	0.451579	0.920673	0.07495	0.9999	1.36753617815064	NO
Rtn4rl2	Rtn4rl2	Rtn4rl2	269295	reticulon 4 receptor-like 2	chr2:84712102-84726849	Ob_PBS_Non	Ob_Lep_Non	OK	1.95269	2.66789	0.450235	1.461	0.05085	0.9999	1.3662627886118	NO
Pcdhga1	Pcdhga1	Pcdhga1	93709	protocadherin gamma subfamily A, 1	chr18:37089938-38001526	Ob_PBS_Non	Ob_Lep_Non	OK	0.977489	1.33523	0.449938	0.24704	0.6624	0.9999	1.36598155226477	NO
Ankrd33b	Ankrd33b	Ankrd33b	67434	ankyrin repeat domain 33B	chr15:31221234-31297514	Ob_PBS_Non	Ob_Lep_Non	OK	1.70279	2.32405	0.448736	1.3039	0.0137	0.860896	1.3648439410718	NO
6530418L21Rik	6530418L21Rik	6530418L21Rik	109050	family with sequence similarity 212, member B	chr3:105507516-105523760	Ob_PBS_Non	Ob_Lep_Non	OK	4.20074	5.72435	0.446467	1.90711	0.00045	0.0979615	1.36269906858045	NO
4930579G22Rik	4930579G22Rik	4930579G22Rik	69034	nuclear protein transcriptional regulator 1 like	chr5:130384409-130387151	Ob_PBS_Non	Ob_Lep_Non	OK	1.91569	2.61026	0.44633	1.31872	0.1302	0.9999	1.36256967123503	NO
Gbx1	Gbx1	Gbx1	231044	gastrulation brain homeobox 1	chr5:24010243-24032666	Ob_PBS_Non	Ob_Lep_Non	OK	1.06021	1.44428	0.446008	1.12195	0.085	0.9999	1.36226558862396	NO
L1td1	L1td1	L1td1	381591	LINE-1 type transposase domain containing 1	chr4:98393444-98405177	Ob_PBS_Non	Ob_Lep_Non	OK	0.335684	0.457039	0.445213	0.892676	0.10365	0.9999	1.36151511622883	NO
Cenpm	Cenpm	Cenpm	66570	centromere protein M	chr15:82064205-82075177	Ob_PBS_Non	Ob_Lep_Non	OK	0.779102	1.06032	0.444621	0.785446	0.1216	0.9999	1.36095654246457	NO
Wfikkn2	Wfikkn2	Wfikkn2	278507	WAP, follistatin/kazal, immunoglobulin, kunitz and netrin domain containing 2	chr11:94097265-94103893	Ob_PBS_Non	Ob_Lep_Non	OK	0.41821	0.568801	0.443698	1.03406	0.0737	0.9999	1.36008611516838	NO
Gpr26	Gpr26	Gpr26	233919	G protein-coupled receptor 26	chr7:139158142-139177316	Ob_PBS_Non	Ob_Lep_Non	OK	3.35367	4.55859	0.442845	1.78192	0.0033	0.379634	1.3592821957551	NO
Zfp459	Zfp459	Zfp459	328274	zinc finger protein 459	chr13:67506657-67522354	Ob_PBS_Non	Ob_Lep_Non	OK	0.550937	0.748093	0.441331	1.10455	0.05065	0.9999	1.35785647948791	NO
2010005H15Rik	2010005H15Rik	2010005H15Rik	76770	RIKEN cDNA 2010005H15 gene	chr16:36221647-36257513	Ob_PBS_Non	Ob_Lep_Non	OK	0.702063	0.953072	0.440985	0.761017	0.37235	0.9999	1.35753086527625	NO
Atp6ap1l	Atp6ap1l	Atp6ap1l	435376	ATPase, H+ transporting, lysosomal accessory protein 1-like	chr13:91023053-91044960	Ob_PBS_Non	Ob_Lep_Non	OK	1.77883	2.41066	0.4385	1.25785	0.0538	0.9999	1.35519457075427	NO
2610318N02Rik	2610318N02Rik	2610318N02Rik	70458	RIKEN cDNA 2610318N02 gene	chr16:17113490-17125199	Ob_PBS_Non	Ob_Lep_Non	OK	1.08165	1.46515	0.43782	0.922651	0.0873	0.9999	1.35455596374547	NO
Mir434	Mir434	Mir434	723867	microRNA 434	chr12:110828378-110833613	Ob_PBS_Non	Ob_Lep_Non	OK	25.7162	34.8323	0.437748	5.72842	0.8098	0.9999	1.35448836415372	NO
Ghrl	Ghrl	Ghrl	58991	ghrelin	chr6:113666112-113669874	Ob_PBS_Non	Ob_Lep_Non	OK	1.13631	1.53892	0.437556	0.977996	0.24985	0.9999	1.35430811506833	NO
Fzd6	Fzd6	Fzd6	14368	frizzled homolog 6 (Drosophila)	chr15:38837825-38869736	Ob_PBS_Non	Ob_Lep_Non	OK	0.639709	0.86634	0.437518	1.15552	0.0292	0.9999	1.35427244361375	NO
Snord42b	Snord42b	Snord42b	100529077	small nucleolar RNA, C/D box 42B	chr11:77994436-77997086	Ob_PBS_Non	Ob_Lep_Non	OK	4942.92	6674.89	0.43338	0.0472264	0.7764	0.9999	1.35039362646668	NO
4932418E24Rik	4932418E24Rik	4932418E24Rik	329366	RIKEN cDNA 4932418E24 gene	chr2:26127166-26150077	Ob_PBS_Non	Ob_Lep_Non	OK	0.74085	0.99736	0.428933	1.13925	0.049	0.9999	1.34623754739407	NO
Atf3	Atf3	Atf3	11910	activating transcription factor 3	chr1:192994175-193007212	Ob_PBS_Non	Ob_Lep_Non	OK	0.419572	0.564474	0.427989	0.854135	0.1512	0.9999	1.34535695064857	NO
Tbc1d2	Tbc1d2	Tbc1d2	381605	TBC1 domain family, member 2	chr4:46617261-46663071	Ob_PBS_Non	Ob_Lep_Non	OK	0.585946	0.786654	0.424961	1.18488	0.0396	0.9999	1.34253620985736	NO
Chrna3	Chrna3	Chrna3	110834	cholinergic receptor, nicotinic, alpha polypeptide 3	chr9:54859149-54874366	Ob_PBS_Non	Ob_Lep_Non	OK	0.931243	1.24855	0.423027	1.21232	0.0348	0.9999	1.34073768321625	NO
G630016D24Rik	G630016D24Rik	G630016D24Rik	619301	transmembrane protein 253	chr14:52604507-52640408	Ob_PBS_Non	Ob_Lep_Non	OK	0.583171	0.781092	0.421574	0.192656	0.72835	0.9999	1.3393880485919	NO
4930544O15Rik	4930544O15Rik	4930544O15Rik	75173	testis expressed 38	chr4:115452438-115453639	Ob_PBS_Non	Ob_Lep_Non	OK	0.595855	0.796397	0.418526	0.754875	0.2854	0.9999	1.33656129368865	NO
Twist1	Twist1	Twist1	22160	twist basic helix-loop-helix transcription factor 1	chr12:34642535-34644696	Ob_PBS_Non	Ob_Lep_Non	OK	0.78811	1.05218	0.416916	1.04228	0.111	0.9999	1.3350705673993	NO
4930473A06Rik	4930473A06Rik	4930473A06Rik	320226	coiled-coil domain containing 171	chr4:83171448-83510574	Ob_PBS_Non	Ob_Lep_Non	OK	0.419536	0.560065	0.416801	1.0304	0.0609	0.9999	1.33496415059474	NO
Amigo3	Amigo3	Amigo3	320844	adhesion molecule with Ig like domain 3	chr9:107951620-107981706	Ob_PBS_Non	Ob_Lep_Non	OK	0.536005	0.715411	0.416526	0.302894	0.57715	0.9999	1.33470971002045	NO
Pabpc5	Pabpc5	Pabpc5	93728	poly(A) binding protein, cytoplasmic 5	chrX:117040804-117043774	Ob_PBS_Non	Ob_Lep_Non	OK	0.469559	0.626496	0.415999	0.919132	0.11255	0.9999	1.33422224486506	NO
Spc25	Spc25	Spc25	66442	SPC25, NDC80 kinetochore complex component, homolog (S. cerevisiae)	chr2:69031951-69044247	Ob_PBS_Non	Ob_Lep_Non	OK	0.389219	0.518973	0.415079	0.578731	0.2286	0.9999	1.33337168869548	NO
Prdm11	Prdm11	Prdm11	100042784	PR domain containing 11	chr2:92815062-92886301	Ob_PBS_Non	Ob_Lep_Non	OK	1.25363	1.67091	0.414529	1.1667	0.05355	0.9999	1.33286346302265	NO
Itpka	Itpka	Itpka	228550	inositol 1,4,5-trisphosphate 3-kinase A	chr2:119568072-119576989	Ob_PBS_Non	Ob_Lep_Non	OK	17.7072	23.5873	0.413678	2.13104	0.0005	0.102536	1.33207748101906	NO
Col9a3	Col9a3	Col9a3	12841	collagen, type IX, alpha 3	chr2:180332926-180377396	Ob_PBS_Non	Ob_Lep_Non	OK	1.5165	2.02007	0.413664	1.13743	0.04655	0.9999	1.33206455452127	NO
Rem2	Rem2	Rem2	140743	rad and gem related GTP binding protein 2	chr14:55094936-55099271	Ob_PBS_Non	Ob_Lep_Non	OK	6.36011	8.45955	0.411531	1.7733	0.004	0.422535	1.33009657497816	NO
Gstp2	Gstp2	Gstp2	14869	glutathione S-transferase, pi 2	chr19:4040287-4042221	Ob_PBS_Non	Ob_Lep_Non	OK	0.860336	1.14339	0.410342	0.887405	0.25155	0.9999	1.32900082482314	NO
Spag4	Spag4	Spag4	245865	sperm associated antigen 4	chr2:155890948-155895235	Ob_PBS_Non	Ob_Lep_Non	OK	2.5051	3.32805	0.40981	1.36398	0.0312	0.9999	1.32851084040168	NO
Sec14l4	Sec14l4	Sec14l4	103655	SEC14-like 4 (S. cerevisiae)	chr11:3931784-3948012	Ob_PBS_Non	Ob_Lep_Non	OK	0.714931	0.949744	0.409734	1.06777	0.06125	0.9999	1.32844085737573	NO
Gm5577	Gm5577	Gm5577	434064	predicted gene 5577	chr6:87931676-87934174	Ob_PBS_Non	Ob_Lep_Non	OK	1.17098	1.55549	0.409655	1.05934	0.09	0.9999	1.32836811576961	NO
Mlh1	Mlh1	Mlh1	17350	mutL homolog 1 (E. coli)	chr9:111130731-111174112	Ob_PBS_Non	Ob_Lep_Non	OK	2.09546	2.78328	0.409516	1.40184	0.0156	0.897317	1.32824013704355	NO
8430429K09Rik	8430429K09Rik	8430429K09Rik	71523	RIKEN cDNA 8430429K09 gene	chr11:3352439-3379834	Ob_PBS_Non	Ob_Lep_Non	OK	1.1837	1.57209	0.409373	1.00514	0.14125	0.9999	1.3281084883436	NO
Btn2a2	Btn2a2	Btn2a2	238555	butyrophilin, subfamily 2, member A2	chr13:23568931-23580726	Ob_PBS_Non	Ob_Lep_Non	OK	0.372912	0.495193	0.409154	0.865158	0.1332	0.9999	1.32790689779537	NO
Gab3	Gab3	Gab3	210710	growth factor receptor bound protein 2-associated protein 3	chrX:72233886-72330244	Ob_PBS_Non	Ob_Lep_Non	OK	1.06233	1.41062	0.409096	1.10335	0.05365	0.9999	1.32785351364297	NO
E130317F20Rik	E130317F20Rik	E130317F20Rik	414101	RIKEN cDNA E130317F20 gene	chr10:79314121-79337379	Ob_PBS_Non	Ob_Lep_Non	OK	2.32699	3.08778	0.408102	0.643971	0.26195	0.9999	1.32693895320821	NO
4930488L21Rik	4930488L21Rik	4930488L21Rik	75809	RIKEN cDNA 4930488L21 gene	chr8:96334737-96493288	Ob_PBS_Non	Ob_Lep_Non	OK	0.359947	0.476723	0.40537	0.0669179	0.9132	0.9999	1.32442853568761	NO
Galnt12	Galnt12	Galnt12	230145	UDP-N-acetyl-alpha-D-galactosamine:polypeptide N-acetylgalactosaminyltransferase 12	chr4:47104824-47135914	Ob_PBS_Non	Ob_Lep_Non	OK	0.520266	0.688391	0.403977	0.912631	0.1276	0.9999	1.32315034556755	NO
Itgb4	Itgb4	Itgb4	192897	integrin beta 4	chr11:115836038-115874033	Ob_PBS_Non	Ob_Lep_Non	OK	1.57861	2.08856	0.403855	1.09921	0.0605	0.9999	1.32303845947074	NO
Ccl17	Ccl17	Ccl17	20295	chemokine (C-C motif) ligand 17	chr8:97334352-97335936	Ob_PBS_Non	Ob_Lep_Non	OK	6.67687	8.83012	0.403261	1.63483	0.05845	0.9999	1.32249383773233	NO
1700013F07Rik	1700013F07Rik	1700013F07Rik	75504	RIKEN cDNA 1700013F07 gene	chr3:108340501-108347615	Ob_PBS_Non	Ob_Lep_Non	OK	2.52973	3.34371	0.402469	1.1765	0.1366	0.9999	1.32176802413948	NO
Akap5	Akap5	Akap5	238276	A kinase (PRKA) anchor protein 5	chr12:77425877-77435138	Ob_PBS_Non	Ob_Lep_Non	OK	6.37797	8.42337	0.4013	1.88537	0.00035	0.0811885	1.32069744377585	NO
1700012D14Rik	1700012D14Rik	1700012D14Rik	75479	RIKEN cDNA 1700012D14 gene	chr7:118261186-118266189	Ob_PBS_Non	Ob_Lep_Non	OK	1.19148	1.57295	0.400716	0.963928	0.2486	0.9999	1.32016293634454	NO
3110049J23Rik	3110049J23Rik	3110049J23Rik	67307	phenazine biosynthesis-like protein domain containing 2	chr10:62487259-62521560	Ob_PBS_Non	Ob_Lep_Non	OK	0.639336	0.843975	0.400626	0.947385	0.10515	0.9999	1.32008058286376	NO
Wfdc1	Wfdc1	Wfdc1	67866	WAP four-disulfide core domain 1	chr8:122190264-122211920	Ob_PBS_Non	Ob_Lep_Non	OK	1.3872	1.83094	0.400407	1.07018	0.0993	0.9999	1.31988021085293	NO
Cthrc1	Cthrc1	Cthrc1	68588	collagen triple helix repeat containing 1	chr15:38908477-38918665	Ob_PBS_Non	Ob_Lep_Non	OK	5.8575	7.73048	0.400273	1.56012	0.01685	0.927733	1.31975762379899	NO
Ddn	Ddn	Ddn	13199	dendrin	chr15:98634212-98638356	Ob_PBS_Non	Ob_Lep_Non	OK	51.5318	67.9547	0.399111	2.2543	0.00035	0.0811885	1.31869507011381	NO
Cenph	Cenph	Cenph	26886	centromere protein H	chr13:101529640-101545854	Ob_PBS_Non	Ob_Lep_Non	OK	0.522604	0.688397	0.397523	0.732441	0.22995	0.9999	1.31724435763819	NO
1700054N08Rik	1700054N08Rik	1700054N08Rik	73420	centriole, cilia and spindle associated protein	chr8:126364743-126384109	Ob_PBS_Non	Ob_Lep_Non	OK	12.3652	16.2795	0.396778	2.07619	0.0006	0.121286	1.31656431530003	NO
Chrm4	Chrm4	Chrm4	12672	cholinergic receptor, muscarinic 4	chr2:91762345-91772439	Ob_PBS_Non	Ob_Lep_Non	OK	3.15674	4.1533	0.395824	0.779068	0.22125	0.9999	1.31569400858991	NO
Prm1	Prm1	Prm1	19118	protamine 1	chr16:10796424-10796916	Ob_PBS_Non	Ob_Lep_Non	OK	0.868393	1.14208	0.395248	0.718104	0.5745	0.9999	1.31516881895329	NO
Colec11	Colec11	Colec11	71693	collectin sub-family member 11	chr12:29279037-29308155	Ob_PBS_Non	Ob_Lep_Non	OK	0.555317	0.730004	0.394593	0.796223	0.2032	0.9999	1.31457185283724	NO
Bcl11b	Bcl11b	Bcl11b	58208	B cell leukemia/lymphoma 11B	chr12:109148612-109241624	Ob_PBS_Non	Ob_Lep_Non	OK	5.12227	6.73215	0.394286	1.86285	0.0007	0.130329	1.31429214672404	NO
Ano1	Ano1	Ano1	101772	anoctamin 1, calcium activated chloride channel	chr7:151774555-151924383	Ob_PBS_Non	Ob_Lep_Non	OK	0.429746	0.564123	0.392527	0.990601	0.0808	0.9999	1.31269067791562	NO
1700003M02Rik	1700003M02Rik	1700003M02Rik	69329	RIKEN cDNA 1700003M02 gene	chr4:34658580-34677455	Ob_PBS_Non	Ob_Lep_Non	OK	0.587256	0.770677	0.392136	0.836789	0.16885	0.9999	1.31233495997487	NO
Grin2a	Grin2a	Grin2a	14811	glutamate receptor, ionotropic, NMDA2A (epsilon 1)	chr16:9577802-9992626	Ob_PBS_Non	Ob_Lep_Non	OK	1.04703	1.37245	0.390458	1.24623	0.03005	0.9999	1.31080946923315	NO
Spata2L	Spata2L	Spata2L	78779	spermatogenesis associated 2-like	chr8:125756157-125760109	Ob_PBS_Non	Ob_Lep_Non	OK	9.87546	12.9364	0.389518	1.91278	0.00125	0.205669	1.309955678556	NO
Gm3604	Gm3604	Gm3604	100041979	predicted gene 3604	chr13:62469075-62484534	Ob_PBS_Non	Ob_Lep_Non	OK	0.793938	1.03814	0.386899	1.02562	0.06585	0.9999	1.30757980446166	NO
Gpr6	Gpr6	Gpr6	140741	G protein-coupled receptor 6	chr10:40790298-40791390	Ob_PBS_Non	Ob_Lep_Non	OK	2.86467	3.74372	0.386102	1.24596	0.0728	0.9999	1.30685764678571	NO
Myh6	Myh6	Myh6	17888	myosin, heavy polypeptide 6, cardiac muscle, alpha	chr14:55560757-55585444	Ob_PBS_Non	Ob_Lep_Non	OK	0.359655	0.469889	0.385707	0.957601	0.0717	0.9999	1.30649988711018	NO
Mir1188	Mir1188	Mir1188	100316669	microRNA 1188	chr12:110842154-110899921	Ob_PBS_Non	Ob_Lep_Non	OK	16.0681	20.9926	0.385688	0.0192627	0.411	0.9999	1.30648268088593	NO
Gm5	Gm5	Gm5	194292	predicted gene 5	chr5:151302321-151304794	Ob_PBS_Non	Ob_Lep_Non	OK	0.642961	0.839586	0.384948	0.600537	0.55665	0.9999	1.30581271997962	NO
Enpp6	Enpp6	Enpp6	320981	ectonucleotide pyrophosphatase/phosphodiesterase 6	chr8:48072278-48180249	Ob_PBS_Non	Ob_Lep_Non	OK	1.11691	1.45802	0.384493	1.15393	0.04205	0.9999	1.30540095513027	NO
BC030867	BC030867	BC030867	217216	cDNA sequence BC030867	chr11:102110195-102126497	Ob_PBS_Non	Ob_Lep_Non	OK	0.443888	0.579061	0.383518	0.842704	0.1461	0.9999	1.30451903905468	NO
Tiam2	Tiam2	Tiam2	24001	T cell lymphoma invasion and metastasis 2	chr17:3326572-3557713	Ob_PBS_Non	Ob_Lep_Non	OK	2.12442	2.77112	0.383402	0.977233	0.08725	0.9999	1.30441415332291	NO
Ccdc33	Ccdc33	Ccdc33	382077	coiled-coil domain containing 33	chr9:57876488-57966630	Ob_PBS_Non	Ob_Lep_Non	OK	0.395868	0.51635	0.383329	0.744751	0.1597	0.9999	1.30434815197029	NO
Col16a1	Col16a1	Col16a1	107581	collagen, type XVI, alpha 1	chr4:129725083-129776521	Ob_PBS_Non	Ob_Lep_Non	OK	0.930286	1.21133	0.380846	1.21265	0.03095	0.9999	1.30210518936711	NO
Nkx6-1	Nkx6-1	Nkx6-1	18096	NK6 homeobox 1	chr5:102088215-102093730	Ob_PBS_Non	Ob_Lep_Non	OK	0.534301	0.695603	0.380612	0.856602	0.19495	0.9999	1.30189400966732	NO
Zfp536	Zfp536	Zfp536	243937	zinc finger protein 536	chr7:38264127-38554771	Ob_PBS_Non	Ob_Lep_Non	OK	1.9601	2.55032	0.37975	1.43901	0.0113	0.761405	1.30111636961984	NO
Cd46	Cd46	Cd46	17221	CD46 antigen, complement regulatory protein	chr1:196868093-196918442	Ob_PBS_Non	Ob_Lep_Non	OK	0.760073	0.987953	0.378304	0.827444	0.20085	0.9999	1.29981292594674	NO
Emx1	Emx1	Emx1	13796	empty spiracles homeobox 1	chr6:85137924-85154457	Ob_PBS_Non	Ob_Lep_Non	OK	0.870517	1.13078	0.377376	0.84953	0.21275	0.9999	1.29897710236838	NO
Mir3061	Mir3061	Mir3061	100526467	microRNA 3061	chr11:51940247-51940338	Ob_PBS_Non	Ob_Lep_Non	OK	216.098	280.649	0.37708	33.869	0.4257	0.9999	1.2987106165414	NO
Rhbdl2	Rhbdl2	Rhbdl2	230726	rhomboid, veinlet-like 2 (Drosophila)	chr4:123465117-123507147	Ob_PBS_Non	Ob_Lep_Non	OK	0.633764	0.82168	0.374632	0.773476	0.2336	0.9999	1.29650880138618	NO
Rtbdn	Rtbdn	Rtbdn	234542	retbindin	chr8:87470889-87480502	Ob_PBS_Non	Ob_Lep_Non	OK	1.14967	1.49056	0.374632	1.04479	0.08955	0.9999	1.29650880138618	NO
Shmt1	Shmt1	Shmt1	20425	serine hydroxymethyltransferase 1 (soluble)	chr11:60602398-60624767	Ob_PBS_Non	Ob_Lep_Non	OK	1.33357	1.72824	0.374011	1.089	0.06855	0.9999	1.29595084652709	NO
3110007F17Rik	3110007F17Rik	3110007F17Rik	73061	RIKEN cDNA 3110007F17 gene	chrX:120217167-120256902	Ob_PBS_Non	Ob_Lep_Non	OK	2.34488	3.03847	0.37383	1.12581	0.1007	0.9999	1.29578826719963	NO
Samd12	Samd12	Samd12	320679	sterile alpha motif domain containing 12	chr15:53293355-53733991	Ob_PBS_Non	Ob_Lep_Non	OK	2.70307	3.49983	0.372684	1.14556	0.0855	0.9999	1.29475937081026	NO
Lmo7	Lmo7	Lmo7	380928	LIM domain only 7	chr14:102129144-102333910	Ob_PBS_Non	Ob_Lep_Non	OK	4.62566	5.9846	0.371597	1.75148	0.00175	0.252679	1.29378420050429	NO
Col11a1	Col11a1	Col11a1	12814	collagen, type XI, alpha 1	chr3:113733457-113923244	Ob_PBS_Non	Ob_Lep_Non	OK	0.43441	0.561517	0.37027	1.0311	0.0572	0.9999	1.29259471676588	NO
Kcnma1	Kcnma1	Kcnma1	16531	potassium large conductance calcium-activated channel, subfamily M, alpha member 1	chr14:24117982-24823427	Ob_PBS_Non	Ob_Lep_Non	OK	4.94657	6.39158	0.369743	1.75347	0.0013	0.209034	1.29212263292642	NO
Lrrc26	Lrrc26	Lrrc26	227618	leucine rich repeat containing 26	chr2:25145430-25174683	Ob_PBS_Non	Ob_Lep_Non	OK	0.466364	0.602217	0.368827	0.125406	0.8735	0.9999	1.29130249517354	NO
Prlhr	Prlhr	Prlhr	226278	prolactin releasing hormone receptor	chr19:60542635-60544207	Ob_PBS_Non	Ob_Lep_Non	OK	0.541856	0.699526	0.368469	0.787503	0.2313	0.9999	1.29098210248659	NO
Kcnip2	Kcnip2	Kcnip2	80906	Kv channel-interacting protein 2	chr19:45868159-45890293	Ob_PBS_Non	Ob_Lep_Non	OK	31.8202	41.0517	0.367498	1.50102	0.0046	0.439797	1.29011350459554	NO
Chrm1	Chrm1	Chrm1	12669	cholinergic receptor, muscarinic 1, CNS	chr19:8738494-8758092	Ob_PBS_Non	Ob_Lep_Non	OK	3.7065	4.77952	0.366807	1.57352	0.00415	0.422535	1.2894957337226	NO
C130080G10Rik	C130080G10Rik	C130080G10Rik	100303644	RIKEN cDNA C130080G10 gene	chr2:113880131-113887238	Ob_PBS_Non	Ob_Lep_Non	OK	0.539655	0.695706	0.366439	0.777504	0.1838	0.9999	1.28916685346723	NO
Lrrc8b	Lrrc8b	Lrrc8b	433926	leucine rich repeat containing 8 family, member B	chr5:105844793-105915208	Ob_PBS_Non	Ob_Lep_Non	OK	5.23694	6.74935	0.366024	1.61828	0.0068	0.56269	1.28879607011538	NO
E130012A19Rik	E130012A19Rik	E130012A19Rik	103551	RIKEN cDNA E130012A19 gene	chr11:97488700-97491030	Ob_PBS_Non	Ob_Lep_Non	OK	6.12677	7.89508	0.365827	1.73938	0.0084	0.649508	1.28862009703384	NO
2810429I04Rik	2810429I04Rik	2810429I04Rik	76937	RIKEN cDNA 2810429I04 gene	chr13:3477548-3491644	Ob_PBS_Non	Ob_Lep_Non	OK	1.84273	2.37249	0.364553	0.968625	0.22405	0.9999	1.2874826582114	NO
Sntb2	Sntb2	Sntb2	20650	syntrophin, basic 2	chr8:109459649-109538092	Ob_PBS_Non	Ob_Lep_Non	OK	0.992964	1.27827	0.364382	1.16226	0.04465	0.9999	1.28733006429426	NO
Ng23	Ng23	Ng23	78376	suppressor APC domain containing 1	chr17:35153523-35164961	Ob_PBS_Non	Ob_Lep_Non	OK	0.854474	1.09985	0.364201	0.455098	0.39655	0.9999	1.28716856645919	NO
Arhgap33	Arhgap33	Arhgap33	233071	Rho GTPase activating protein 33	chr7:31307244-31320028	Ob_PBS_Non	Ob_Lep_Non	OK	12.3562	15.8972	0.363534	1.92259	0.00065	0.125993	1.28657360842876	NO
Tbc1d10c	Tbc1d10c	Tbc1d10c	108995	TBC1 domain family, member 10c	chr19:4184356-4191047	Ob_PBS_Non	Ob_Lep_Non	OK	0.520352	0.668906	0.362315	0.768269	0.21795	0.9999	1.28548698180841	NO
Sertad1	Sertad1	Sertad1	55942	SERTA domain containing 1	chr7:28271971-28275333	Ob_PBS_Non	Ob_Lep_Non	OK	5.06879	6.51366	0.361828	1.3789	0.0366	0.9999	1.28505312261312	NO
Gabrr2	Gabrr2	Gabrr2	14409	gamma-aminobutyric acid (GABA) C receptor, subunit rho 2	chr4:33150086-33182840	Ob_PBS_Non	Ob_Lep_Non	OK	1.53633	1.97337	0.361176	1.05886	0.07925	0.9999	1.28447249724596	NO
Mzf1	Mzf1	Mzf1	109889	myeloid zinc finger 1	chr7:13627651-13640113	Ob_PBS_Non	Ob_Lep_Non	OK	1.81542	2.32897	0.359387	1.28712	0.02785	0.9999	1.28288068673597	NO
Ccl9	Ccl9	Ccl9	20308	chemokine (C-C motif) ligand 9	chr11:83386418-83392138	Ob_PBS_Non	Ob_Lep_Non	OK	0.494669	0.634474	0.359096	0.851448	0.14105	0.9999	1.28262194831825	NO
Snord96a	Snord96a	Snord96a	100216534	small nucleolar RNA, C/D box 96A	chr11:48613861-48619743	Ob_PBS_Non	Ob_Lep_Non	OK	223.338	286.284	0.358217	0.0661134	0.8284	0.9999	1.28184071508894	NO
Vsig2	Vsig2	Vsig2	57276	V-set and immunoglobulin domain containing 2	chr9:37346839-37351790	Ob_PBS_Non	Ob_Lep_Non	OK	1.16434	1.49159	0.357332	0.906752	0.17465	0.9999	1.2810546299341	NO
Pcdhb16	Pcdhb16	Pcdhb16	93887	protocadherin beta 16	chr18:37089938-38001526	Ob_PBS_Non	Ob_Lep_Non	OK	0.643192	0.823814	0.357069	0.17879	0.7437	0.9999	1.28082111789562	NO
Caln1	Caln1	Caln1	140904	calneuron 1	chr5:130845327-131316515	Ob_PBS_Non	Ob_Lep_Non	OK	14.9603	19.1594	0.356914	1.68205	0.0024	0.305946	1.2806835166678	NO
P2rx6	P2rx6	P2rx6	18440	purinergic receptor P2X, ligand-gated ion channel, 6	chr16:17561977-17572105	Ob_PBS_Non	Ob_Lep_Non	OK	1.31516	1.68426	0.35688	0.961922	0.07235	0.9999	1.28065333514971	NO
Fam57a	Fam57a	Fam57a	116972	family with sequence similarity 57, member A	chr11:76015557-76021759	Ob_PBS_Non	Ob_Lep_Non	OK	4.9228	6.30177	0.356277	1.3664	0.05735	0.9999	1.28011817520443	NO
Ahnak	Ahnak	Ahnak	66395	AHNAK nucleoprotein (desmoyokin)	chr19:9063773-9151409	Ob_PBS_Non	Ob_Lep_Non	OK	0.98658	1.26289	0.356227	0.441263	0.3819	0.9999	1.28007381045802	NO
Ngef	Ngef	Ngef	53972	neuronal guanine nucleotide exchange factor	chr1:89373403-89470445	Ob_PBS_Non	Ob_Lep_Non	OK	39.7604	50.8463	0.35481	1.83422	0.00065	0.125993	1.2788171525711	NO
Ddit4l	Ddit4l	Ddit4l	73284	DNA-damage-inducible transcript 4-like	chr3:137286635-137291296	Ob_PBS_Non	Ob_Lep_Non	OK	1.37443	1.75557	0.353104	1.09984	0.0623	0.9999	1.27730583341412	NO
Cdh6	Cdh6	Cdh6	12563	cadherin 6	chr15:12963954-13103394	Ob_PBS_Non	Ob_Lep_Non	OK	1.43356	1.83106	0.353078	1.07807	0.05865	0.9999	1.27728281423718	NO
Clcn1	Clcn1	Clcn1	12723	chloride channel 1	chr6:42236683-42264655	Ob_PBS_Non	Ob_Lep_Non	OK	0.62428	0.797362	0.353042	0.934337	0.10495	0.9999	1.27725094221551	NO
Gm10941	Gm10941	Gm10941	100169878	predicted gene 10941	chr10:76720517-76721968	Ob_PBS_Non	Ob_Lep_Non	OK	1.77379	2.26406	0.352075	0.96467	0.20905	0.9999	1.27639512183022	NO
Mef2c	Mef2c	Mef2c	17260	myocyte enhancer factor 2C	chr13:83643032-83806684	Ob_PBS_Non	Ob_Lep_Non	OK	14.8664	18.9705	0.351703	1.83329	0.0005	0.102536	1.27606604481747	NO
Tesc	Tesc	Tesc	57816	tescalcin	chr5:118477832-118511879	Ob_PBS_Non	Ob_Lep_Non	OK	32.4065	41.326	0.350766	2.0305	0.00355	0.392441	1.27523753591456	NO
Ccr10	Ccr10	Ccr10	12777	chemokine (C-C motif) receptor 10	chr11:101034311-101036757	Ob_PBS_Non	Ob_Lep_Non	OK	0.702563	0.895787	0.350529	0.839272	0.2033	0.9999	1.27502806235005	NO
Ankrd61	Ankrd61	Ankrd61	66729	ankyrin repeat domain 61	chr5:144578660-144670708	Ob_PBS_Non	Ob_Lep_Non	OK	0.459162	0.585104	0.349689	0.16098	0.80015	0.9999	1.27428590146074	NO
Kirrel2	Kirrel2	Kirrel2	243911	kin of IRRE like 2 (Drosophila)	chr7:31232784-31242534	Ob_PBS_Non	Ob_Lep_Non	OK	0.670421	0.854192	0.349493	0.931228	0.1117	0.9999	1.27411279275476	NO
Adcy5	Adcy5	Adcy5	224129	adenylate cyclase 5	chr16:35155721-35304635	Ob_PBS_Non	Ob_Lep_Non	OK	27.11	34.5226	0.348719	2.01786	0.0002	0.0544231	1.27342941977249	NO
Gm7120	Gm7120	Gm7120	633640	predicted gene 7120	chr13:120276063-120284312	Ob_PBS_Non	Ob_Lep_Non	OK	9.47079	12.0522	0.347737	1.13505	0.03895	0.9999	1.27256292882363	NO
Prssl1	Prssl1	Prssl1	73106	protease, serine 57	chr10:79240018-79251730	Ob_PBS_Non	Ob_Lep_Non	OK	0.464487	0.590937	0.347365	0.595769	0.27555	0.9999	1.27223483981734	NO
Pdzd2	Pdzd2	Pdzd2	68070	PDZ domain containing 2	chr15:12286808-12522311	Ob_PBS_Non	Ob_Lep_Non	OK	2.90819	3.69961	0.347253	1.63674	0.0022	0.290935	1.27213607689987	NO
Gapdhs	Gapdhs	Gapdhs	14447	glyceraldehyde-3-phosphate dehydrogenase, spermatogenic	chr7:31514905-31524375	Ob_PBS_Non	Ob_Lep_Non	OK	1.29185	1.64322	0.347089	0.939586	0.1565	0.9999	1.27199147360326	NO
Grb7	Grb7	Grb7	14786	growth factor receptor bound protein 7	chr11:98308147-98316687	Ob_PBS_Non	Ob_Lep_Non	OK	0.678668	0.863034	0.346711	0.860076	0.15285	0.9999	1.27165824323918	NO
Rab40b	Rab40b	Rab40b	217371	Rab40b, member RAS oncogene family	chr11:121217434-121249565	Ob_PBS_Non	Ob_Lep_Non	OK	12.9238	16.4306	0.346356	1.71407	0.00495	0.463858	1.27134536828919	NO
Dennd1c	Dennd1c	Dennd1c	70785	DENN/MADD domain containing 1C	chr17:57205477-57217933	Ob_PBS_Non	Ob_Lep_Non	OK	0.422753	0.537425	0.34625	0.73184	0.2114	0.9999	1.2712519613982	NO
D130040H23Rik	D130040H23Rik	D130040H23Rik	211135	RIKEN cDNA D130040H23 gene	chr8:71794978-71827274	Ob_PBS_Non	Ob_Lep_Non	OK	1.03226	1.31166	0.345578	0.910022	0.11565	0.9999	1.27065995659829	NO
Notum	Notum	Notum	77583	notum pectinacetylesterase homolog (Drosophila)	chr11:120515102-120522151	Ob_PBS_Non	Ob_Lep_Non	OK	0.567133	0.72038	0.345071	0.791501	0.2111	0.9999	1.27021349258859	NO
Fam160a1	Fam160a1	Fam160a1	229488	family with sequence similarity 160, member A1	chr3:85463984-85550131	Ob_PBS_Non	Ob_Lep_Non	OK	0.395781	0.502038	0.343095	0.832446	0.1383	0.9999	1.26847492435847	NO
Gramd2	Gramd2	Gramd2	546134	GRAM domain containing 2	chr9:59555570-59564231	Ob_PBS_Non	Ob_Lep_Non	OK	1.12153	1.422	0.342451	0.865162	0.16915	0.9999	1.26790882027614	NO
6330527O06Rik	6330527O06Rik	6330527O06Rik	76161	lysosomal-associated membrane protein family, member 5	chr2:135883662-135895653	Ob_PBS_Non	Ob_Lep_Non	OK	7.74114	9.81066	0.341804	1.51338	0.01115	0.754892	1.26734033347592	NO
Gm14378	Gm14378	Gm14378	100044509	predicted gene 14378	chr8:4248213-4251423	Ob_PBS_Non	Ob_Lep_Non	OK	1.38376	1.75326	0.341444	0.95752	0.1909	0.9999	1.26702412971277	NO
Egr4	Egr4	Egr4	13656	early growth response 4	chr6:85461115-85463536	Ob_PBS_Non	Ob_Lep_Non	OK	3.5881	4.54503	0.341069	1.33657	0.04095	0.9999	1.26669483468528	NO
Alkbh4	Alkbh4	Alkbh4	72041	alkB, alkylation repair homolog 4 (E. coli)	chr5:136614650-136617484	Ob_PBS_Non	Ob_Lep_Non	OK	4.00881	5.07504	0.340246	1.2878	0.03835	0.9999	1.26597244185346	NO
4930403N07Rik	4930403N07Rik	4930403N07Rik	73936	coiled-coil domain containing 175	chr12:73202278-73286016	Ob_PBS_Non	Ob_Lep_Non	OK	0.621626	0.786747	0.339853	0.802006	0.14455	0.9999	1.26562762926535	NO
Wnt10a	Wnt10a	Wnt10a	22409	wingless related MMTV integration site 10a	chr1:74838592-74850749	Ob_PBS_Non	Ob_Lep_Non	OK	0.979732	1.23975	0.339592	0.940047	0.14585	0.9999	1.26539868349126	NO
Pglyrp1	Pglyrp1	Pglyrp1	21946	peptidoglycan recognition protein 1	chr7:19470038-19475787	Ob_PBS_Non	Ob_Lep_Non	OK	1.02785	1.29973	0.338583	0.739708	0.3333	0.9999	1.26451399140022	NO
Mir374	Mir374	Mir374	751546	microRNA 374	chrX:100756248-100819093	Ob_PBS_Non	Ob_Lep_Non	OK	47.2851	59.7906	0.338533	0.0764683	0.89875	0.9999	1.26447016744424	NO
Pcdhga3	Pcdhga3	Pcdhga3	93711	protocadherin gamma subfamily A, 3	chr18:37089938-38001526	Ob_PBS_Non	Ob_Lep_Non	OK	2.41808	3.05749	0.338483	0.300105	0.56975	0.9999	1.26442634500706	NO
1810032O08Rik	1810032O08Rik	1810032O08Rik	66293	RIKEN cDNA 1810032O08 gene	chr11:116532973-116537112	Ob_PBS_Non	Ob_Lep_Non	OK	6.37869	8.0614	0.33777	0.973482	0.0774	0.9999	1.26380160227258	NO
4833420G17Rik	4833420G17Rik	4833420G17Rik	67392	RIKEN cDNA 4833420G17 gene	chr13:120251565-120274924	Ob_PBS_Non	Ob_Lep_Non	OK	10.3948	13.1368	0.337749	1.51827	0.00425	0.422535	1.2637832063956	NO
1700020L24Rik	1700020L24Rik	1700020L24Rik	66330	RIKEN cDNA 1700020L24 gene	chr11:83251195-83254734	Ob_PBS_Non	Ob_Lep_Non	OK	1.02125	1.29021	0.337265	0.803869	0.27945	0.9999	1.26335929942751	NO
Otof	Otof	Otof	83762	otoferlin	chr5:30669350-30764305	Ob_PBS_Non	Ob_Lep_Non	OK	2.27152	2.86733	0.336051	1.38864	0.01055	0.731777	1.26229665414911	NO
Ctbs	Ctbs	Ctbs	74245	chitobiase, di-N-acetyl-	chr3:146113456-146162717	Ob_PBS_Non	Ob_Lep_Non	OK	1.61419	2.03701	0.335636	0.966472	0.0901	0.9999	1.26193359906188	NO
Npas2	Npas2	Npas2	18143	neuronal PAS domain protein 2	chr1:39251116-39420085	Ob_PBS_Non	Ob_Lep_Non	OK	5.75721	7.25704	0.334011	1.55783	0.0057	0.510475	1.26051300247772	NO
Zfp808	Zfp808	Zfp808	630579	zinc finger protein 80	chr13:62184506-62397849	Ob_PBS_Non	Ob_Lep_Non	OK	0.475786	0.599629	0.333756	0.231175	0.63145	0.9999	1.26029022330309	NO
Plekhg2	Plekhg2	Plekhg2	101497	pleckstrin homology domain containing, family G (with RhoGef domain) member 2	chr7:29144622-29157681	Ob_PBS_Non	Ob_Lep_Non	OK	0.598121	0.753761	0.333669	0.908669	0.0908	0.9999	1.26021422529909	NO
Ptk2b	Ptk2b	Ptk2b	19229	PTK2 protein tyrosine kinase 2 beta	chr14:66772093-66899889	Ob_PBS_Non	Ob_Lep_Non	OK	39.231	49.4333	0.333487	1.76463	0.00095	0.168031	1.26005525578996	NO
Adra2c	Adra2c	Adra2c	11553	adrenergic receptor, alpha 2c	chr5:35621214-35624412	Ob_PBS_Non	Ob_Lep_Non	OK	4.05189	5.10362	0.332924	1.47492	0.018	0.979615	1.25956362541351	NO
Tmem194	Tmem194	Tmem194	210035	transmembrane protein 194	chr10:127114120-127138103	Ob_PBS_Non	Ob_Lep_Non	OK	0.741503	0.933284	0.331863	0.699411	0.1931	0.9999	1.25863764613412	NO
5031434O11Rik	5031434O11Rik	5031434O11Rik	100039684	RIKEN cDNA 5031434O11 gene	chr3:51319239-51371038	Ob_PBS_Non	Ob_Lep_Non	OK	1.81686	2.28517	0.330855	0.121859	0.82975	0.9999	1.25775855277294	NO
Rxfp1	Rxfp1	Rxfp1	381489	relaxin/insulin-like family peptide receptor 1	chr3:79448637-79541716	Ob_PBS_Non	Ob_Lep_Non	OK	0.679343	0.854449	0.330854	0.80066	0.1746	0.9999	1.25775768096144	NO
AA474331	AA474331	AA474331	213332	expressed sequence AA474331	chr10:39612565-39619044	Ob_PBS_Non	Ob_Lep_Non	OK	2.2387	2.81516	0.330555	1.00882	0.19505	0.9999	1.25749703642587	NO
Fam84b	Fam84b	Fam84b	399603	family with sequence similarity 84, member B	chr15:60650550-60662955	Ob_PBS_Non	Ob_Lep_Non	OK	1.40185	1.7618	0.329712	1.06783	0.05465	0.9999	1.25676246652696	NO
Mia1	Mia1	Mia1	12587	melanoma inhibitory activity	chr7:27964759-27966168	Ob_PBS_Non	Ob_Lep_Non	OK	1.60105	2.01197	0.329591	0.851614	0.31615	0.9999	1.25665706526247	NO
Xkr4	Xkr4	Xkr4	497097	X Kell blood group precursor related family member 4	chr1:3204562-3661579	Ob_PBS_Non	Ob_Lep_Non	OK	3.47044	4.36089	0.329507	1.37106	0.0172	0.939691	1.25658389933517	NO
Clic6	Clic6	Clic6	209195	chloride intracellular channel 6	chr16:92498391-92541486	Ob_PBS_Non	Ob_Lep_Non	OK	3.71894	4.67156	0.329012	1.37462	0.01375	0.860896	1.25615282948558	NO
Mfsd3	Mfsd3	Mfsd3	69572	major facilitator superfamily domain containing 3	chr15:76531971-76540906	Ob_PBS_Non	Ob_Lep_Non	OK	2.26704	2.84622	0.328243	1.01069	0.0961	0.9999	1.25548344053255	NO
Slc17a7	Slc17a7	Slc17a7	72961	solute carrier family 17 (sodium-dependent inorganic phosphate cotransporter), member 7	chr7:52419290-52431509	Ob_PBS_Non	Ob_Lep_Non	OK	40.0646	50.2997	0.328224	1.92188	0.00145	0.225467	1.2554669061801	NO
Pot1b	Pot1b	Pot1b	72836	protection of telomeres 1B	chr17:55791322-55851926	Ob_PBS_Non	Ob_Lep_Non	OK	1.45681	1.82875	0.328049	1.06394	0.0552	0.9999	1.25531462633051	NO
Gm14164	Gm14164	Gm14164	791417	predicted gene 14164	chr2:152171404-152202302	Ob_PBS_Non	Ob_Lep_Non	OK	2.0472	2.56941	0.327783	0.226174	0.71005	0.9999	1.25508319633317	NO
Krt10	Krt10	Krt10	16661	keratin 10	chr11:99246568-99250678	Ob_PBS_Non	Ob_Lep_Non	OK	4.34009	5.4452	0.327258	1.29157	0.02865	0.9999	1.25462655180128	NO
Nrap	Nrap	Nrap	18175	nebulin-related anchoring protein	chr19:56362427-56464525	Ob_PBS_Non	Ob_Lep_Non	OK	0.44861	0.562811	0.327188	0.826057	0.11745	0.9999	1.2545656784181	NO
Foxm1	Foxm1	Foxm1	14235	forkhead box M1	chr6:128313011-128335162	Ob_PBS_Non	Ob_Lep_Non	OK	0.783119	0.982061	0.326581	0.874218	0.11045	0.9999	1.25403794305732	NO
Noxo1	Noxo1	Noxo1	71893	NADPH oxidase organizer 1	chr17:24833178-24837474	Ob_PBS_Non	Ob_Lep_Non	OK	1.11721	1.40097	0.326531	0.928191	0.12515	0.9999	1.25399448216722	NO
Tdg	Tdg	Tdg	21665	thymine DNA glycosylase	chr10:82092582-82153395	Ob_PBS_Non	Ob_Lep_Non	OK	2.46785	3.09307	0.325785	0.638466	0.2559	0.9999	1.25334622454086	NO
Palb2	Palb2	Palb2	233826	partner and localizer of BRCA2	chr7:129250778-129276460	Ob_PBS_Non	Ob_Lep_Non	OK	0.461627	0.578504	0.325599	0.791456	0.15665	0.9999	1.25318464682409	NO
Ninl	Ninl	Ninl	78177	ninein-like	chr2:150760254-150835134	Ob_PBS_Non	Ob_Lep_Non	OK	0.887383	1.11189	0.32539	1.00851	0.0652	0.9999	1.25300311391996	NO
Trank1	Trank1	Trank1	320429	tetratricopeptide repeat and ankyrin repeat containing 1	chr9:111214242-111298279	Ob_PBS_Non	Ob_Lep_Non	OK	18.1721	22.7635	0.324998	1.78622	0.001	0.174691	1.25266270206368	NO
Purb	Purb	Purb	19291	purine rich element binding protein B	chr11:6374784-6375920	Ob_PBS_Non	Ob_Lep_Non	OK	23.1014	28.9347	0.32482	1.99031	0.00875	0.652227	1.25250815782535	NO
Cdca3	Cdca3	Cdca3	14793	cell division cycle associated 3	chr6:124780193-124783719	Ob_PBS_Non	Ob_Lep_Non	OK	0.701315	0.878293	0.324639	0.713054	0.2439	0.9999	1.25235102846007	NO
Gm14137	Gm14137	Gm14137	623781	predicted gene 14137	chr2:118998235-119042786	Ob_PBS_Non	Ob_Lep_Non	OK	0.487569	0.610214	0.323708	0.299722	0.58455	0.9999	1.2515431219701	NO
Map3k6	Map3k6	Map3k6	53608	mitogen-activated protein kinase kinase kinase 6	chr4:132796732-132808843	Ob_PBS_Non	Ob_Lep_Non	OK	0.923405	1.15556	0.32356	1.01838	0.0824	0.9999	1.25141473802462	NO
Myl2	Myl2	Myl2	17906	myosin, light polypeptide 2, regulatory, cardiac, slow	chr5:122550988-122556863	Ob_PBS_Non	Ob_Lep_Non	OK	2.2043	2.75777	0.323183	0.899258	0.23915	0.9999	1.25108776544494	NO
Ccno	Ccno	Ccno	218630	cyclin O	chr13:113778009-113780986	Ob_PBS_Non	Ob_Lep_Non	OK	1.02577	1.28089	0.320439	0.85392	0.1704	0.9999	1.24871046321642	NO
Kcnv1	Kcnv1	Kcnv1	67498	potassium channel, subfamily V, member 1	chr15:44937829-44946480	Ob_PBS_Non	Ob_Lep_Non	OK	1.66035	2.07293	0.32018	1.12865	0.0389	0.9999	1.24848630844226	NO
Pde2a	Pde2a	Pde2a	207728	phosphodiesterase 2A, cGMP-stimulated	chr7:108570211-108661341	Ob_PBS_Non	Ob_Lep_Non	OK	30.729	38.3632	0.320125	1.70417	0.0017	0.252679	1.24843871318745	NO
Tnfaip3	Tnfaip3	Tnfaip3	21929	tumor necrosis factor, alpha-induced protein 3	chr10:18720716-18735216	Ob_PBS_Non	Ob_Lep_Non	OK	0.680093	0.848863	0.3198	0.860959	0.10035	0.9999	1.24815750553627	NO
Cpsf4	Cpsf4	Cpsf4	54188	cleavage and polyadenylation specific factor 4	chr5:145928092-145942909	Ob_PBS_Non	Ob_Lep_Non	OK	9.52973	11.8897	0.3192	1.48277	0.0161	0.91492	1.24763851935038	NO
Gnrh1	Gnrh1	Gnrh1	14714	gonadotropin releasing hormone 1	chr14:68363285-68367493	Ob_PBS_Non	Ob_Lep_Non	OK	2.35732	2.9408	0.319063	0.914863	0.28185	0.9999	1.24752004776984	NO
Baiap2	Baiap2	Baiap2	108100	brain-specific angiogenesis inhibitor 1-associated protein 2	chr11:119804405-119868096	Ob_PBS_Non	Ob_Lep_Non	OK	29.2299	36.4462	0.318322	1.58777	0.00335	0.381825	1.2468794584765	NO
Irx1	Irx1	Irx1	16371	Iroquois related homeobox 1 (Drosophila)	chr13:72095679-72101171	Ob_PBS_Non	Ob_Lep_Non	OK	3.31116	4.12846	0.318268	1.27397	0.05685	0.9999	1.24683278871695	NO
Htr6	Htr6	Htr6	15565	5-hydroxytryptamine (serotonin) receptor 6	chr4:138617323-138630704	Ob_PBS_Non	Ob_Lep_Non	OK	1.21823	1.5189	0.318246	0.866601	0.202	0.9999	1.24681377561201	NO
Gm10818	Gm10818	Gm10818	675921	Tnk2 opposite strand transcript	chr16:32644728-32683579	Ob_PBS_Non	Ob_Lep_Non	OK	1.19928	1.49496	0.317946	0.124462	0.8181	0.9999	1.24655453493076	NO
Dlgap3	Dlgap3	Dlgap3	242667	discs, large (Drosophila) homolog-associated protein 3	chr4:126846514-126914266	Ob_PBS_Non	Ob_Lep_Non	OK	59.9062	74.675	0.317921	1.96668	0.0012	0.199765	1.24653293397389	NO
Otud3	Otud3	Otud3	73162	OTU domain containing 3	chr4:138451293-138469862	Ob_PBS_Non	Ob_Lep_Non	OK	4.1198	5.13484	0.317745	1.1993	0.04985	0.9999	1.24638087383048	NO
Foxg1	Foxg1	Foxg1	15228	forkhead box G1	chr12:50483869-50487854	Ob_PBS_Non	Ob_Lep_Non	OK	12.3431	15.3828	0.317622	1.49899	0.00825	0.644959	1.24627461553738	NO
Adamts20	Adamts20	Adamts20	223838	a disintegrin-like and metallopeptidase (reprolysin type) with thrombospondin type 1 motif, 20	chr15:94100593-94234781	Ob_PBS_Non	Ob_Lep_Non	OK	1.32391	1.64958	0.317299	0.971054	0.06865	0.9999	1.24599562265921	NO
Acp5	Acp5	Acp5	11433	acid phosphatase 5, tartrate resistant	chr9:21931170-21940190	Ob_PBS_Non	Ob_Lep_Non	OK	0.528666	0.658484	0.316793	0.501405	0.31555	0.9999	1.24555868816071	NO
Sox5	Sox5	Sox5	20678	SRY-box containing gene 5	chr6:143781348-144158078	Ob_PBS_Non	Ob_Lep_Non	OK	2.34684	2.92263	0.316552	1.03902	0.04895	0.9999	1.24535063686473	NO
Zfp960	Zfp960	Zfp960	449000	zinc finger protein 960	chr17:17201066-17226595	Ob_PBS_Non	Ob_Lep_Non	OK	0.827244	1.02956	0.31565	0.657236	0.21235	0.9999	1.24457226363981	NO
Mpzl3	Mpzl3	Mpzl3	319742	myelin protein zero-like 3	chr9:44863270-44882971	Ob_PBS_Non	Ob_Lep_Non	OK	0.72004	0.895446	0.314529	0.445076	0.4074	0.9999	1.24360558421413	NO
Gm11127	Gm11127	Gm11127	100529082	predicted gene 11127	chr17:36179905-36195590	Ob_PBS_Non	Ob_Lep_Non	OK	1.4979	1.86234	0.314181	0.71307	0.17625	0.9999	1.24330564379754	NO
Dennd2d	Dennd2d	Dennd2d	72121	DENN/MADD domain containing 2D	chr3:106284903-106303972	Ob_PBS_Non	Ob_Lep_Non	OK	0.368858	0.458432	0.313641	0.464111	0.374	0.9999	1.24284036222745	NO
Med18	Med18	Med18	67219	mediator of RNA polymerase II transcription, subunit 18 homolog (yeast)	chr4:132014643-132019836	Ob_PBS_Non	Ob_Lep_Non	OK	2.26538	2.81545	0.313612	1.02656	0.106	0.9999	1.24281537981104	NO
Slc25a30	Slc25a30	Slc25a30	67554	solute carrier family 25, member 30	chr14:76161805-76186844	Ob_PBS_Non	Ob_Lep_Non	OK	3.60984	4.48057	0.311746	1.15307	0.063	0.9999	1.24120894580592	NO
Dyrk2	Dyrk2	Dyrk2	69181	dual-specificity tyrosine-(Y)-phosphorylation regulated kinase 2	chr10:118296404-118305959	Ob_PBS_Non	Ob_Lep_Non	OK	5.35458	6.64436	0.311356	1.32429	0.02925	0.9999	1.24087345836599	NO
A330035P11Rik	A330035P11Rik	A330035P11Rik	319727	RIKEN cDNA A330035P11 gene	chr14:122497160-122506196	Ob_PBS_Non	Ob_Lep_Non	OK	0.418183	0.518749	0.310903	0.668829	0.23685	0.9999	1.24048389063407	NO
Nmbr	Nmbr	Nmbr	18101	neuromedin B receptor	chr10:14480094-14490362	Ob_PBS_Non	Ob_Lep_Non	OK	1.8629	2.30818	0.309202	0.915105	0.17505	0.9999	1.23902216823329	NO
Tceanc	Tceanc	Tceanc	245695	transcription elongation factor A (SII) N-terminal and central domain containing	chrX:162937746-162948410	Ob_PBS_Non	Ob_Lep_Non	OK	0.883825	1.09473	0.308738	0.91289	0.10295	0.9999	1.23862373763714	NO
Spdya	Spdya	Spdya	70891	speedy homolog A (Xenopus laevis)	chr17:71901400-71948101	Ob_PBS_Non	Ob_Lep_Non	OK	1.11917	1.38519	0.307666	0.49524	0.39525	0.9999	1.23770371544522	NO
Lcor	Lcor	Lcor	212391	ligand dependent nuclear receptor corepressor	chr19:41624128-41634271	Ob_PBS_Non	Ob_Lep_Non	OK	0.539736	0.667945	0.307477	0.821914	0.1334	0.9999	1.23754158091676	NO
Cyp4f14	Cyp4f14	Cyp4f14	64385	cytochrome P450, family 4, subfamily f, polypeptide 14	chr17:33042014-33054023	Ob_PBS_Non	Ob_Lep_Non	OK	0.86339	1.06838	0.307344	0.80518	0.18405	0.9999	1.2374274989805	NO
Lpl	Lpl	Lpl	16956	lipoprotein lipase	chr8:71404453-71430831	Ob_PBS_Non	Ob_Lep_Non	OK	1.94855	2.40936	0.306251	1.08865	0.04785	0.9999	1.23649036673104	NO
2810454H06Rik	2810454H06Rik	2810454H06Rik	72813	RIKEN cDNA 2810454H06 gene	chr6:134847978-134850803	Ob_PBS_Non	Ob_Lep_Non	OK	0.410443	0.507456	0.306102	0.666234	0.23975	0.9999	1.23636266992344	NO
Zfp738	Zfp738	Zfp738	408068	zinc finger protein 738	chr13:67768377-67784449	Ob_PBS_Non	Ob_Lep_Non	OK	2.1214	2.62243	0.305884	1.15681	0.0348	0.9999	1.23617586211455	NO
Kcnq5	Kcnq5	Kcnq5	226922	potassium voltage-gated channel, subfamily Q, member 5	chr1:21388483-21952023	Ob_PBS_Non	Ob_Lep_Non	OK	3.64213	4.50013	0.305185	1.36606	0.01055	0.731777	1.23557706776952	NO
Hs6st3	Hs6st3	Hs6st3	50787	heparan sulfate 6-O-sulfotransferase 3	chr14:119537486-120269037	Ob_PBS_Non	Ob_Lep_Non	OK	3.66862	4.5291	0.303989	1.13472	0.0678	0.9999	1.23455319385993	NO
Gcnt2	Gcnt2	Gcnt2	14538	glucosaminyl (N-acetyl) transferase 2, I-branching enzyme	chr13:40955500-41056261	Ob_PBS_Non	Ob_Lep_Non	OK	1.68006	2.07389	0.303829	1.0023	0.0634	0.9999	1.23441628512141	NO
Greb1	Greb1	Greb1	268527	gene regulated by estrogen in breast cancer protein	chr12:16677420-16807692	Ob_PBS_Non	Ob_Lep_Non	OK	0.492726	0.608101	0.303525	0.920514	0.0987	0.9999	1.23415620034551	NO
Mobkl1a	Mobkl1a	Mobkl1a	68473	MOB kinase activator 1B	chr5:89149895-89187480	Ob_PBS_Non	Ob_Lep_Non	OK	4.5451	5.60772	0.303103	1.29561	0.0237	0.9999	1.23379525244033	NO
Epor	Epor	Epor	13857	erythropoietin receptor	chr9:21763342-21768020	Ob_PBS_Non	Ob_Lep_Non	OK	2.05505	2.53533	0.302999	0.989804	0.1146	0.9999	1.23370631466915	NO
P2ry14	P2ry14	P2ry14	140795	purinergic receptor P2Y, G-protein coupled, 14	chr3:58810899-59148178	Ob_PBS_Non	Ob_Lep_Non	OK	0.42416	0.523284	0.302987	0.158308	0.7965	0.9999	1.23369605303118	NO
Cdkl5	Cdkl5	Cdkl5	382253	cyclin-dependent kinase-like 5	chrX:157205944-157432613	Ob_PBS_Non	Ob_Lep_Non	OK	4.57878	5.6478	0.302725	1.24735	0.0235	0.9999	1.23347202854323	NO
Kcnh6	Kcnh6	Kcnh6	192775	potassium voltage-gated channel, subfamily H (eag-related), member 6	chr11:105869516-105895378	Ob_PBS_Non	Ob_Lep_Non	OK	2.26801	2.79695	0.302428	1.09991	0.0683	0.9999	1.2332181263142	NO
Cyp2t4	Cyp2t4	Cyp2t4	384724	cytochrome P450, family 2, subfamily t, polypeptide 4	chr7:27938732-27943583	Ob_PBS_Non	Ob_Lep_Non	OK	1.00029	1.2333	0.302096	0.759627	0.2385	0.9999	1.2329343648122	NO
Rasd2	Rasd2	Rasd2	75141	RASD family, member 2	chr8:77737842-77748012	Ob_PBS_Non	Ob_Lep_Non	OK	59.1853	72.9312	0.301297	1.78446	0.0019	0.266188	1.23225172448311	NO
4732471J01Rik	4732471J01Rik	4732471J01Rik	654804	RIKEN cDNA 4732471J01 gene	chr7:26164545-26351436	Ob_PBS_Non	Ob_Lep_Non	OK	1.79499	2.21107	0.300763	0.61547	0.30285	0.9999	1.23179570249866	NO
Chst14	Chst14	Chst14	72136	carbohydrate (N-acetylgalactosamine 4-0) sulfotransferase 14	chr2:118752232-118754319	Ob_PBS_Non	Ob_Lep_Non	OK	0.693199	0.853833	0.300683	0.727557	0.23705	0.9999	1.23172739913499	NO
4930412F15Rik	4930412F15Rik	4930412F15Rik	242408	family with sequence similarity 221, member B	chr4:43672493-43681731	Ob_PBS_Non	Ob_Lep_Non	OK	0.588179	0.724054	0.299842	0.649151	0.2826	0.9999	1.23100958917176	NO
Rora	Rora	Rora	19883	RAR-related orphan receptor alpha	chr9:68501608-69226835	Ob_PBS_Non	Ob_Lep_Non	OK	6.94239	8.54389	0.29946	1.16515	0.05495	0.9999	1.23068368286524	NO
Agap2	Agap2	Agap2	216439	ArfGAP with GTPase domain, ankyrin repeat and PH domain 2	chr10:126515962-126530225	Ob_PBS_Non	Ob_Lep_Non	OK	61.2739	75.3691	0.298701	1.77364	0.0022	0.290935	1.23003639205157	NO
Gipr	Gipr	Gipr	381853	gastric inhibitory polypeptide receptor	chr7:19742473-19751476	Ob_PBS_Non	Ob_Lep_Non	OK	0.474749	0.5838	0.29831	0.622983	0.3307	0.9999	1.22970307208535	NO
Vmn2r-ps129	Vmn2r-ps129	Vmn2r-ps129	665976	vomeronasal 2, receptor, pseudogene 129	chr17:23141937-23143626	Ob_PBS_Non	Ob_Lep_Non	OK	0.819631	1.00789	0.298294	0.704866	0.24405	0.9999	1.2296894343175	NO
Snx31	Snx31	Snx31	66696	sorting nexin 31	chr15:36433816-36485327	Ob_PBS_Non	Ob_Lep_Non	OK	1.1962	1.47083	0.298181	0.860554	0.129	0.9999	1.22959312188804	NO
Neurl1b	Neurl1b	Neurl1b	240055	neuralized homolog 1b (Drosophila)	chr17:26551909-26583287	Ob_PBS_Non	Ob_Lep_Non	OK	2.80432	3.44637	0.297428	1.33751	0.02115	0.9999	1.22895151572124	NO
Dnase1l1	Dnase1l1	Dnase1l1	69537	deoxyribonuclease 1-like 1	chrX:71518555-71527672	Ob_PBS_Non	Ob_Lep_Non	OK	0.636191	0.781665	0.297091	0.557945	0.2894	0.9999	1.22866447772549	NO
Rarb	Rarb	Rarb	218772	retinoic acid receptor, beta	chr14:17263353-17407724	Ob_PBS_Non	Ob_Lep_Non	OK	6.07479	7.46077	0.296489	1.29656	0.024	0.9999	1.22815189419518	NO
Anxa9	Anxa9	Anxa9	71790	annexin A9	chr3:95086856-95111098	Ob_PBS_Non	Ob_Lep_Non	OK	0.462174	0.567542	0.296289	0.242339	0.6435	0.9999	1.22798164799147	NO
Krt9	Krt9	Krt9	107656	keratin 9	chr11:100048094-100054560	Ob_PBS_Non	Ob_Lep_Non	OK	1.46095	1.79372	0.296054	0.877384	0.12965	0.9999	1.2277816388576	NO
Fgf22	Fgf22	Fgf22	67112	fibroblast growth factor 22	chr10:79217863-79219706	Ob_PBS_Non	Ob_Lep_Non	OK	8.12005	9.96672	0.29563	1.35051	0.16195	0.9999	1.22742085372289	NO
1700001C02Rik	1700001C02Rik	1700001C02Rik	75434	RIKEN cDNA 1700001C02 gene	chr5:30768449-30786460	Ob_PBS_Non	Ob_Lep_Non	OK	1.42613	1.74935	0.294715	0.747188	0.3431	0.9999	1.22664263381078	NO
Prkcb	Prkcb	Prkcb	18751	protein kinase C, beta	chr7:129432638-129777915	Ob_PBS_Non	Ob_Lep_Non	OK	39.6324	48.607	0.294482	1.6573	0.0018	0.257273	1.22644454298259	NO
Camk4	Camk4	Camk4	12326	calcium/calmodulin-dependent protein kinase IV	chr18:33098694-33355421	Ob_PBS_Non	Ob_Lep_Non	OK	9.91515	12.158	0.294204	1.5682	0.003	0.356723	1.22620823612246	NO
A830093I24Rik	A830093I24Rik	A830093I24Rik	207921	family with sequence similarity 228, member B	chr12:4753021-4776073	Ob_PBS_Non	Ob_Lep_Non	OK	1.26612	1.55182	0.29355	0.901285	0.11765	0.9999	1.22565249951555	NO
Nnmt	Nnmt	Nnmt	18113	nicotinamide N-methyltransferase	chr9:48399994-48413182	Ob_PBS_Non	Ob_Lep_Non	OK	1.23681	1.51528	0.292964	0.712821	0.29075	0.9999	1.22515475987081	NO
Slc5a7	Slc5a7	Slc5a7	63993	solute carrier family 5 (choline transporter), member 7	chr17:54412914-54438359	Ob_PBS_Non	Ob_Lep_Non	OK	1.62686	1.99221	0.292283	1.05825	0.05235	0.9999	1.22457658258249	NO
Cldn14	Cldn14	Cldn14	56173	claudin 14	chr16:93919275-94009082	Ob_PBS_Non	Ob_Lep_Non	OK	2.58262	3.16244	0.292203	0.842159	0.12765	0.9999	1.22450867952073	NO
Kcnq3	Kcnq3	Kcnq3	110862	potassium voltage-gated channel, subfamily Q, member 3	chr15:65826476-66117786	Ob_PBS_Non	Ob_Lep_Non	OK	6.7027	8.20749	0.292199	1.34909	0.02145	0.9999	1.22450528446648	NO
1700112E06Rik	1700112E06Rik	1700112E06Rik	76633	RIKEN cDNA 1700112E06 gene	chr14:22838933-23913793	Ob_PBS_Non	Ob_Lep_Non	OK	1.16018	1.42037	0.291922	0.653799	0.3292	0.9999	1.22427019985475	NO
Dkkl1	Dkkl1	Dkkl1	50722	dickkopf-like 1	chr7:52462894-52467253	Ob_PBS_Non	Ob_Lep_Non	OK	0.884046	1.08196	0.291459	0.625407	0.3648	0.9999	1.22387736135493	NO
Aanat	Aanat	Aanat	11298	arylalkylamine N-acetyltransferase	chr11:116455000-116458994	Ob_PBS_Non	Ob_Lep_Non	OK	0.473056	0.578959	0.29145	0.446588	0.3877	0.9999	1.22386972643446	NO
Hcn4	Hcn4	Hcn4	330953	hyperpolarization-activated, cyclic nucleotide-gated K+ 4	chr9:58671318-58708762	Ob_PBS_Non	Ob_Lep_Non	OK	3.43344	4.19928	0.290486	1.28218	0.03495	0.9999	1.22305221732853	NO
Pcsk4	Pcsk4	Pcsk4	18551	proprotein convertase subtilisin/kexin type 4	chr10:79784027-79792218	Ob_PBS_Non	Ob_Lep_Non	OK	2.7178	3.32283	0.289973	1.08483	0.0761	0.9999	1.22261739622533	NO
Rac2	Rac2	Rac2	19354	RAS-related C3 botulinum substrate 2	chr15:78389598-78403213	Ob_PBS_Non	Ob_Lep_Non	OK	1.00459	1.22819	0.289935	0.844485	0.1436	0.9999	1.22258519340499	NO
Wnt9b	Wnt9b	Wnt9b	22412	wingless-type MMTV integration site 9B	chr11:103588676-103611135	Ob_PBS_Non	Ob_Lep_Non	OK	1.81718	2.22159	0.289889	1.07854	0.0582	0.9999	1.22254621217838	NO
Lama5	Lama5	Lama5	16776	laminin, alpha 5	chr2:179911077-179960564	Ob_PBS_Non	Ob_Lep_Non	OK	0.569788	0.696409	0.28951	1.00579	0.0764	0.9999	1.22222508806995	NO
Dlx6os1	Dlx6os1	Dlx6os1	320038	Dlx6 opposite strand transcript 1	chr6:6770545-6819533	Ob_PBS_Non	Ob_Lep_Non	OK	2.21752	2.71027	0.28949	0.801443	0.159	0.9999	1.22220814454992	NO
Slc45a3	Slc45a3	Slc45a3	212980	solute carrier family 45, member 3	chr1:133859543-133879541	Ob_PBS_Non	Ob_Lep_Non	OK	0.549794	0.671784	0.289106	0.645409	0.23745	0.9999	1.22188287451045	NO
Cbr3	Cbr3	Cbr3	109857	carbonyl reductase 3	chr16:93683463-93691236	Ob_PBS_Non	Ob_Lep_Non	OK	6.21198	7.58937	0.288927	1.13639	0.07915	0.9999	1.22173128081919	NO
Ppm1j	Ppm1j	Ppm1j	71887	protein phosphatase 1J	chr3:104583973-104588935	Ob_PBS_Non	Ob_Lep_Non	OK	1.0178	1.24271	0.288043	0.747626	0.22645	0.9999	1.22098290392367	NO
Phactr1	Phactr1	Phactr1	218194	phosphatase and actin regulator 1	chr13:42775991-43233881	Ob_PBS_Non	Ob_Lep_Non	OK	47.7716	58.3143	0.287696	1.50358	0.006	0.524074	1.22068926590079	NO
Nrip1	Nrip1	Nrip1	268903	nuclear receptor interacting protein 1	chr16:76291106-76373294	Ob_PBS_Non	Ob_Lep_Non	OK	2.42615	2.96084	0.287339	1.12722	0.04275	0.9999	1.22038723938679	NO
St14	St14	St14	19143	suppression of tumorigenicity 14 (colon carcinoma)	chr9:30896174-30939384	Ob_PBS_Non	Ob_Lep_Non	OK	0.691998	0.844464	0.287269	0.809545	0.1563	0.9999	1.2203280272651	NO
Necab2	Necab2	Necab2	117148	N-terminal EF-hand calcium binding protein 2	chr8:121970618-121996535	Ob_PBS_Non	Ob_Lep_Non	OK	80.492	98.1693	0.286426	1.82407	0.0034	0.381825	1.21961516973172	NO
Arhgap32	Arhgap32	Arhgap32	330914	Rho GTPase activating protein 32	chr9:31923720-32073096	Ob_PBS_Non	Ob_Lep_Non	OK	18.3918	22.4207	0.285766	1.55705	0.00315	0.371438	1.21905735127731	NO
E330033B04Rik	E330033B04Rik	E330033B04Rik	319722	RIKEN cDNA E330033B04 gene	chr15:96098994-96105706	Ob_PBS_Non	Ob_Lep_Non	OK	0.55969	0.682046	0.285241	0.835203	0.12655	0.9999	1.21861381424713	NO
Tmem158	Tmem158	Tmem158	72309	transmembrane protein 158	chr9:123168174-123169907	Ob_PBS_Non	Ob_Lep_Non	OK	31.5495	38.4257	0.284453	1.74545	0.00885	0.652227	1.21794838915238	NO
Cited4	Cited4	Cited4	56222	Cbp/p300-interacting transactivator, with Glu/Asp-rich carboxy-terminal domain, 4	chr4:120339167-120340425	Ob_PBS_Non	Ob_Lep_Non	OK	5.83062	7.09984	0.284137	1.21741	0.09195	0.9999	1.21768164563899	NO
B230319C09Rik	B230319C09Rik	B230319C09Rik	320775	RIKEN cDNA B230319C09 gene	chr6:83391748-83398316	Ob_PBS_Non	Ob_Lep_Non	OK	0.459743	0.559717	0.283869	0.550997	0.35645	0.9999	1.21745546591094	NO
Ribc1	Ribc1	Ribc1	66611	RIB43A domain with coiled-coils 1	chrX:148439126-148450838	Ob_PBS_Non	Ob_Lep_Non	OK	0.457637	0.556805	0.28297	0.525558	0.37005	0.9999	1.21669705786695	NO
Bahcc1	Bahcc1	Bahcc1	268515	BAH domain and coiled-coil containing 1	chr11:120094260-120153611	Ob_PBS_Non	Ob_Lep_Non	OK	2.56883	3.12537	0.282914	1.35466	0.01545	0.895973	1.21664983117597	NO
Mvp	Mvp	Mvp	78388	major vault protein	chr7:134130373-134158108	Ob_PBS_Non	Ob_Lep_Non	OK	3.34176	4.06561	0.282865	1.10066	0.0546	0.9999	1.21660850932509	NO
Meox1	Meox1	Meox1	17285	mesenchyme homeobox 1	chr11:101738823-101755668	Ob_PBS_Non	Ob_Lep_Non	OK	0.951203	1.15704	0.282611	0.740659	0.20195	0.9999	1.21639433283498	NO
Klhl34	Klhl34	Klhl34	245683	kelch-like 34	chrX:154256366-154258301	Ob_PBS_Non	Ob_Lep_Non	OK	5.97842	7.27044	0.282278	1.20921	0.0483	0.9999	1.21611359951473	NO
Itgb8	Itgb8	Itgb8	320910	integrin beta 8	chr12:120401275-120476749	Ob_PBS_Non	Ob_Lep_Non	OK	1.72233	2.09424	0.282065	0.937191	0.09945	0.9999	1.21593406533149	NO
Slc35d3	Slc35d3	Slc35d3	76157	solute carrier family 35, member D3	chr10:19567722-19571265	Ob_PBS_Non	Ob_Lep_Non	OK	1.83423	2.23023	0.282021	0.956988	0.1158	0.9999	1.21589698176115	NO
Kcnb1	Kcnb1	Kcnb1	16500	potassium voltage gated channel, Shab-related subfamily, member 1	chr2:166928882-167014299	Ob_PBS_Non	Ob_Lep_Non	OK	8.03615	9.77044	0.281919	1.42037	0.014	0.86886	1.21581101965238	NO
Cyr61	Cyr61	Cyr61	16007	cysteine rich protein 61	chr3:145309934-145312949	Ob_PBS_Non	Ob_Lep_Non	OK	0.712007	0.865415	0.281501	0.677764	0.27055	0.9999	1.2154588070393	NO
Gm1027	Gm1027	Gm1027	381538	maestro heat-like repeat family member 7	chr4:106353021-106400535	Ob_PBS_Non	Ob_Lep_Non	OK	1.4555	1.76894	0.28137	0.965175	0.08965	0.9999	1.21534844561819	NO
Cacna1h	Cacna1h	Cacna1h	58226	calcium channel, voltage-dependent, T type, alpha 1H subunit	chr17:25507497-25570728	Ob_PBS_Non	Ob_Lep_Non	OK	3.71371	4.51333	0.281331	1.34733	0.0141	0.870533	1.21531559186367	NO
Pgap3	Pgap3	Pgap3	320655	post-GPI attachment to proteins 3	chr11:98249985-98261804	Ob_PBS_Non	Ob_Lep_Non	OK	1.68515	2.04787	0.281248	0.911707	0.13665	0.9999	1.21524567529107	NO
Mycn	Mycn	Mycn	18109	v-myc myelocytomatosis viral related oncogene, neuroblastoma derived (avian)	chr12:12942898-12948642	Ob_PBS_Non	Ob_Lep_Non	OK	2.38139	2.89392	0.281218	1.0202	0.0913	0.9999	1.21522040523041	NO
Prox2	Prox2	Prox2	73422	prospero homeobox 2	chr12:86427763-86447381	Ob_PBS_Non	Ob_Lep_Non	OK	0.847412	1.02955	0.280882	0.750328	0.1894	0.9999	1.21493741644856	NO
Zfp804b	Zfp804b	Zfp804b	207618	zinc finger protein 804B	chr5:6769029-7344378	Ob_PBS_Non	Ob_Lep_Non	OK	0.427583	0.519469	0.280832	0.625581	0.22165	0.9999	1.21489531065597	NO
Lect1	Lect1	Lect1	16840	leukocyte cell derived chemotaxin 1	chr14:80037496-80061977	Ob_PBS_Non	Ob_Lep_Non	OK	0.570248	0.692348	0.27991	0.559325	0.35995	0.9999	1.21411914133915	NO
Ralgps1	Ralgps1	Ralgps1	241308	Ral GEF with PH domain and SH3 binding motif 1	chr2:32992492-33226998	Ob_PBS_Non	Ob_Lep_Non	OK	6.95895	8.44827	0.279785	1.25077	0.0293	0.9999	1.2140139504888	NO
Mir431	Mir431	Mir431	723866	microRNA 431	chr12:110828378-110833613	Ob_PBS_Non	Ob_Lep_Non	OK	131.455	159.584	0.279745	8.85671	0.86105	0.9999	1.21398029134154	NO
Sec14l5	Sec14l5	Sec14l5	665119	SEC14-like 5 (S. cerevisiae)	chr16:5147201-5184027	Ob_PBS_Non	Ob_Lep_Non	OK	2.54685	3.08851	0.278198	0.983246	0.10015	0.9999	1.21267923955021	NO
Rgs11	Rgs11	Rgs11	50782	regulator of G-protein signaling 11	chr17:26339906-26348269	Ob_PBS_Non	Ob_Lep_Non	OK	3.61937	4.38801	0.277829	1.05125	0.08	0.9999	1.21236911065568	NO
Rasl10a	Rasl10a	Rasl10a	75668	RAS-like, family 10, member A	chr11:4954133-4965330	Ob_PBS_Non	Ob_Lep_Non	OK	5.47261	6.6335	0.277542	0.420516	0.5556	0.9999	1.21212795412725	NO
Tnfaip8l1	Tnfaip8l1	Tnfaip8l1	66443	tumor necrosis factor, alpha-induced protein 8-like 1	chr17:56301913-56313378	Ob_PBS_Non	Ob_Lep_Non	OK	1.39197	1.6866	0.276996	0.826255	0.16345	0.9999	1.21166930096495	NO
Reck	Reck	Reck	53614	reversion-inducing-cysteine-rich protein with kazal motifs	chr4:43888401-43957678	Ob_PBS_Non	Ob_Lep_Non	OK	1.76666	2.14016	0.276697	1.00448	0.06905	0.9999	1.21141820730279	NO
Nfe2l3	Nfe2l3	Nfe2l3	18025	nuclear factor, erythroid derived 2, like 3	chr6:51382668-51408767	Ob_PBS_Non	Ob_Lep_Non	OK	2.03436	2.46393	0.276385	0.93296	0.1152	0.9999	1.21115625200145	NO
2010001M06Rik	2010001M06Rik	2010001M06Rik	69812	Abhd11 opposite strand transcript	chr5:135485021-135489027	Ob_PBS_Non	Ob_Lep_Non	OK	12.1563	14.7187	0.275942	0.428116	0.4124	0.9999	1.21078440636782	NO
Tas1r1	Tas1r1	Tas1r1	110326	taste receptor, type 1, member 1	chr4:151402022-151412599	Ob_PBS_Non	Ob_Lep_Non	OK	1.51109	1.82954	0.275891	0.896049	0.1376	0.9999	1.21074160528267	NO
Chtf18	Chtf18	Chtf18	214901	CTF18, chromosome transmission fidelity factor 18	chr17:25854116-25864360	Ob_PBS_Non	Ob_Lep_Non	OK	0.577925	0.699703	0.27586	0.379388	0.47165	0.9999	1.21071558967615	NO
Klf2	Klf2	Klf2	16598	Kruppel-like factor 2 (lung)	chr8:74842960-74845553	Ob_PBS_Non	Ob_Lep_Non	OK	1.75971	2.13012	0.275594	0.908685	0.1778	0.9999	1.21049238196406	NO
4933407K13Rik	4933407K13Rik	4933407K13Rik	74396	RIKEN cDNA 4933407K13 gene	chrX:72970796-73010038	Ob_PBS_Non	Ob_Lep_Non	OK	0.816702	0.988603	0.275581	0.763825	0.17265	0.9999	1.21048147437124	NO
Prrg4	Prrg4	Prrg4	228413	proline rich Gla (G-carboxyglutamic acid) 4 (transmembrane)	chr2:104670897-104690007	Ob_PBS_Non	Ob_Lep_Non	OK	0.503256	0.609131	0.275461	0.629791	0.2656	0.9999	1.21038079353997	NO
BC031361	BC031361	BC031361	414072	cDNA sequence BC031361	chr16:38085149-38246165	Ob_PBS_Non	Ob_Lep_Non	OK	1.70276	2.06079	0.275325	0.247258	0.66105	0.9999	1.21026669872111	NO
Dio3	Dio3	Dio3	107585	deiodinase, iodothyronine type III	chr12:111517439-111519307	Ob_PBS_Non	Ob_Lep_Non	OK	0.497193	0.601452	0.274644	0.561607	0.36085	0.9999	1.209695547434	NO
Abcb1b	Abcb1b	Abcb1b	18669	ATP-binding cassette, sub-family B (MDR/TAP), member 1B	chr5:8798146-8866314	Ob_PBS_Non	Ob_Lep_Non	OK	0.4025	0.486793	0.274319	0.661735	0.2335	0.9999	1.20942306658256	NO
Nt5c1a	Nt5c1a	Nt5c1a	230718	5'-nucleotidase, cytosolic IA	chr4:122878795-122893450	Ob_PBS_Non	Ob_Lep_Non	OK	2.35587	2.84842	0.273904	0.857213	0.2023	0.9999	1.20907521871692	NO
Gm16379	Gm16379	Gm16379	100040259	predicted pseudogene 16379	chr9:14649687-14650215	Ob_PBS_Non	Ob_Lep_Non	OK	0.706144	0.85377	0.273884	0.472904	0.61875	0.9999	1.20905845749152	NO
Atp2a1	Atp2a1	Atp2a1	11937	ATPase, Ca++ transporting, cardiac muscle, fast twitch 1	chr7:133572280-133606587	Ob_PBS_Non	Ob_Lep_Non	OK	1.11993	1.35387	0.273682	0.484187	0.3772	0.9999	1.20888918213929	NO
Fgl2	Fgl2	Fgl2	14190	fibrinogen-like protein 2	chr5:20798778-20930495	Ob_PBS_Non	Ob_Lep_Non	OK	0.608273	0.735167	0.273353	0.574642	0.28145	0.9999	1.20861353192669	NO
Nudt8	Nudt8	Nudt8	66387	nudix (nucleoside diphosphate linked moiety X)-type motif 8	chr19:4000579-4002102	Ob_PBS_Non	Ob_Lep_Non	OK	14.0962	17.0302	0.272795	1.33355	0.069	0.9999	1.20814615945616	NO
Snord16a	Snord16a	Snord16a	100217453	small nucleolar RNA, C/D box 16A	chr9:64021193-64026369	Ob_PBS_Non	Ob_Lep_Non	OK	82.0616	99.1338	0.27267	0.0226923	0.52125	0.9999	1.20804148610283	NO
C1galt1	C1galt1	C1galt1	94192	core 1 synthase, glycoprotein-N-acetylgalactosamine 3-beta-galactosyltransferase, 1	chr6:7795223-7822042	Ob_PBS_Non	Ob_Lep_Non	OK	2.22715	2.68945	0.272111	0.877673	0.131	0.9999	1.20757349781673	NO
Rgs14	Rgs14	Rgs14	51791	regulator of G-protein signaling 14	chr13:55471092-55486048	Ob_PBS_Non	Ob_Lep_Non	OK	10.8684	13.1203	0.271661	1.32177	0.02395	0.9999	1.20719689477968	NO
Sacs	Sacs	Sacs	50720	sacsin	chr14:61757293-61877327	Ob_PBS_Non	Ob_Lep_Non	OK	0.765388	0.923927	0.271587	0.71209	0.2159	0.9999	1.20713497574852	NO
Chia	Chia	Chia	81600	chitinase, acidic	chr3:105916299-105935034	Ob_PBS_Non	Ob_Lep_Non	OK	1.33082	1.60595	0.27111	0.741115	0.23175	0.9999	1.20673592522965	NO
Ccdc111	Ccdc111	Ccdc111	408022	primase and polymerase (DNA-directed)	chr8:47637422-47702554	Ob_PBS_Non	Ob_Lep_Non	OK	1.81936	2.19503	0.270808	0.877492	0.0963	0.9999	1.20648334509445	NO
4930507D05Rik	4930507D05Rik	4930507D05Rik	74706	RIKEN cDNA 4930507D05 gene	chr10:61892125-61914101	Ob_PBS_Non	Ob_Lep_Non	OK	1.19547	1.44219	0.270686	0.353559	0.52005	0.9999	1.2063813244036	NO
Atp2c2	Atp2c2	Atp2c2	69047	ATPase, Ca++ transporting, type 2C, member 2	chr8:122223908-122281618	Ob_PBS_Non	Ob_Lep_Non	OK	0.532551	0.642153	0.269998	0.678618	0.249	0.9999	1.20580615608733	NO
Ccdc116	Ccdc116	Ccdc116	76872	coiled-coil domain containing 116	chr16:17139156-17144516	Ob_PBS_Non	Ob_Lep_Non	OK	0.961268	1.15884	0.269674	0.777144	0.14805	0.9999	1.20553538692458	NO
Ddx4	Ddx4	Ddx4	13206	DEAD (Asp-Glu-Ala-Asp) box polypeptide 4	chr13:113388540-113442518	Ob_PBS_Non	Ob_Lep_Non	OK	0.505697	0.609634	0.26967	0.570006	0.267	0.9999	1.20553204447539	NO
Erf	Erf	Erf	13875	Ets2 repressor factor	chr7:26027578-26035777	Ob_PBS_Non	Ob_Lep_Non	OK	8.31745	10.0249	0.269373	1.34154	0.02215	0.9999	1.20528389351113	NO
Cnksr2	Cnksr2	Cnksr2	245684	connector enhancer of kinase suppressor of Ras 2	chrX:154259504-154481042	Ob_PBS_Non	Ob_Lep_Non	OK	7.37799	8.8922	0.269311	1.32081	0.0149	0.888834	1.2052320973979	NO
Fam89a	Fam89a	Fam89a	69627	family with sequence similarity 89, member A	chr8:127264156-127275709	Ob_PBS_Non	Ob_Lep_Non	OK	1.3032	1.57038	0.269058	0.724529	0.2698	0.9999	1.20502075891201	NO
Asb16	Asb16	Asb16	217217	ankyrin repeat and SOCS box-containing 16	chr11:102130136-102139375	Ob_PBS_Non	Ob_Lep_Non	OK	3.9984	4.81783	0.268961	0.998642	0.1331	0.9999	1.20493974173171	NO
Wbp7	Wbp7	Wbp7	75410	lysine (K)-specific methyltransferase 2B	chr7:31353873-31373745	Ob_PBS_Non	Ob_Lep_Non	OK	7.46359	8.99152	0.268694	1.43156	0.0087	0.652227	1.20471676380952	NO
Slc18a3	Slc18a3	Slc18a3	20508	solute carrier family 18 (vesicular monoamine), member 3	chr14:33221388-33279095	Ob_PBS_Non	Ob_Lep_Non	OK	1.48046	1.78321	0.268434	0.505733	0.37205	0.9999	1.20449967140478	NO
Lamc2	Lamc2	Lamc2	16782	laminin, gamma 2	chr1:154969885-155033577	Ob_PBS_Non	Ob_Lep_Non	OK	0.421605	0.507786	0.268328	0.681069	0.21415	0.9999	1.20441117572744	NO
9430041J12Rik	9430041J12Rik	9430041J12Rik	77323	RIKEN cDNA 9430041J12 gene	chr7:4025726-4088528	Ob_PBS_Non	Ob_Lep_Non	OK	1.7554	2.11394	0.268136	0.218455	0.71115	0.9999	1.20425089822443	NO
6530411M01Rik	6530411M01Rik	6530411M01Rik	67791	RIKEN cDNA 6530411M01 gene	chr17:9340583-9360887	Ob_PBS_Non	Ob_Lep_Non	OK	0.64019	0.770921	0.268084	0.552195	0.38855	0.9999	1.2042074934047	NO
Ubtd2	Ubtd2	Ubtd2	327900	ubiquitin domain containing 2	chr11:32355371-32418709	Ob_PBS_Non	Ob_Lep_Non	OK	12.361	14.884	0.267968	1.37028	0.01625	0.915258	1.20411067290584	NO
Arv1	Arv1	Arv1	68865	ARV1 homolog (yeast)	chr8:127246038-127258023	Ob_PBS_Non	Ob_Lep_Non	OK	3.43192	4.12891	0.266744	0.903813	0.1645	0.9999	1.20308952402101	NO
Aldh3a1	Aldh3a1	Aldh3a1	11670	aldehyde dehydrogenase family 3, subfamily A1	chr11:61022243-61031918	Ob_PBS_Non	Ob_Lep_Non	OK	0.53985	0.649433	0.266621	0.468985	0.37295	0.9999	1.20298695646566	NO
Samd5	Samd5	Samd5	320825	sterile alpha motif domain containing 5	chr10:9347056-9395006	Ob_PBS_Non	Ob_Lep_Non	OK	6.09126	7.32539	0.266164	1.1926	0.0449	0.9999	1.2026059487276	NO
C2cd4b	C2cd4b	C2cd4b	75697	C2 calcium-dependent domain containing 4B	chr9:67607243-67608740	Ob_PBS_Non	Ob_Lep_Non	OK	2.04508	2.45913	0.26599	0.931088	0.2347	0.9999	1.20246091404537	NO
4930429B21Rik	4930429B21Rik	4930429B21Rik	67576	RIKEN cDNA 4930429B21 gene	chr3:32233715-32266360	Ob_PBS_Non	Ob_Lep_Non	OK	3.41406	4.10512	0.265935	0.295985	0.58075	0.9999	1.20241507338759	NO
1700029I15Rik	1700029I15Rik	1700029I15Rik	75641	RIKEN cDNA 1700029I15 gene	chr2:92223074-92223760	Ob_PBS_Non	Ob_Lep_Non	OK	1.44382	1.7355	0.265458	0.634224	0.585	0.9999	1.20201758315777	NO
Ms4a6c	Ms4a6c	Ms4a6c	73656	membrane-spanning 4-domains, subfamily A, member 6C	chr19:11543857-11556686	Ob_PBS_Non	Ob_Lep_Non	OK	0.914652	1.09927	0.265251	0.5354	0.2722	0.9999	1.20184512828467	NO
Usp43	Usp43	Usp43	216835	ubiquitin specific peptidase 43	chr11:67668024-67735655	Ob_PBS_Non	Ob_Lep_Non	OK	0.673533	0.809033	0.264449	0.761609	0.17975	0.9999	1.2011772033921	NO
Ipw	Ipw	Ipw	16353	imprinted gene in the Prader-Willi syndrome region	chr7:66874527-66934248	Ob_PBS_Non	Ob_Lep_Non	OK	27.7753	33.3609	0.264353	1.25048	0.04065	0.9999	1.20109727716254	NO
Gm6682	Gm6682	Gm6682	626534	tubulin, alpha 1C pseudogene	chr12:4788975-4790318	Ob_PBS_Non	Ob_Lep_Non	OK	1.25287	1.50468	0.264227	0.692118	0.2813	0.9999	1.2009923820571	NO
Calhm2	Calhm2	Calhm2	72691	calcium homeostasis modulator 2	chr19:47206721-47212784	Ob_PBS_Non	Ob_Lep_Non	OK	0.538392	0.64644	0.263858	0.589384	0.33725	0.9999	1.20068524194318	NO
Ripk4	Ripk4	Ripk4	72388	receptor-interacting serine-threonine kinase 4	chr16:97963548-97985362	Ob_PBS_Non	Ob_Lep_Non	OK	0.904922	1.08642	0.263718	0.77136	0.17835	0.9999	1.20056873237372	NO
Zfp873	Zfp873	Zfp873	408062	zinc finger protein 873	chr10:81510871-81524331	Ob_PBS_Non	Ob_Lep_Non	OK	2.50288	3.00482	0.263689	0.902635	0.11705	0.9999	1.20054459966215	NO
Nos3	Nos3	Nos3	18127	nitric oxide synthase 3, endothelial cell	chr5:23870636-23897961	Ob_PBS_Non	Ob_Lep_Non	OK	0.714932	0.85823	0.263557	0.423793	0.47115	0.9999	1.20043476034534	NO
Mctp1	Mctp1	Mctp1	78771	multiple C2 domains, transmembrane 1	chr13:76522408-77171071	Ob_PBS_Non	Ob_Lep_Non	OK	8.48053	10.1779	0.263212	1.26863	0.0234	0.9999	1.20014772776708	NO
Xkrx	Xkrx	Xkrx	331524	X Kell blood group precursor related X linked	chrX:130683583-130696467	Ob_PBS_Non	Ob_Lep_Non	OK	0.653017	0.783686	0.263156	0.667682	0.2494	0.9999	1.20010114344643	NO
Gm10190	Gm10190	Gm10190	791338	predicted gene 10190	chr17:80706746-80788029	Ob_PBS_Non	Ob_Lep_Non	OK	0.789962	0.948029	0.263148	0.360562	0.5124	0.9999	1.20009448869109	NO
Rnf43	Rnf43	Rnf43	207742	ring finger protein 43	chr11:87476588-87549041	Ob_PBS_Non	Ob_Lep_Non	OK	0.77151	0.925805	0.263024	0.766266	0.17375	0.9999	1.19999134470199	NO
A630066F11Rik	A630066F11Rik	A630066F11Rik	320642	RIKEN cDNA A630066F11 gene	chr10:7350033-7384421	Ob_PBS_Non	Ob_Lep_Non	OK	4.01099	4.81135	0.262484	0.234977	0.6664	0.9999	1.19954227261762	NO
Fbxl16	Fbxl16	Fbxl16	214931	F-box and leucine-rich repeat protein 16	chr17:25946029-25958210	Ob_PBS_Non	Ob_Lep_Non	OK	185.611	222.618	0.262289	1.60272	0.00645	0.546512	1.19938014900236	NO
Matn4	Matn4	Matn4	17183	matrilin 4	chr2:164215133-164240948	Ob_PBS_Non	Ob_Lep_Non	OK	1.65474	1.98447	0.262146	0.846042	0.1818	0.9999	1.19926127227747	NO
Leng8	Leng8	Leng8	232798	leukocyte receptor cluster (LRC) member 8	chr7:4088657-4099775	Ob_PBS_Non	Ob_Lep_Non	OK	12.8718	15.4352	0.262011	1.42693	0.01235	0.811832	1.19914905681092	NO
Car12	Car12	Car12	76459	carbonic anyhydrase 12	chr9:66561492-66614652	Ob_PBS_Non	Ob_Lep_Non	OK	1.59503	1.91176	0.26132	0.87013	0.11775	0.9999	1.1985748442653	NO
Nphp4	Nphp4	Nphp4	260305	nephronophthisis 4 (juvenile) homolog (human)	chr4:151852250-151937293	Ob_PBS_Non	Ob_Lep_Non	OK	2.17114	2.60031	0.260228	1.0467	0.066	0.9999	1.19766796618299	NO
Fzd8	Fzd8	Fzd8	14370	frizzled homolog 8 (Drosophila)	chr18:9212853-9216199	Ob_PBS_Non	Ob_Lep_Non	OK	1.21931	1.46029	0.26019	0.863718	0.17055	0.9999	1.19763642051183	NO
Tnfrsf18	Tnfrsf18	Tnfrsf18	21936	tumor necrosis factor receptor superfamily, member 18	chr4:155400450-155403000	Ob_PBS_Non	Ob_Lep_Non	OK	3.21936	3.85433	0.259707	0.633943	0.23505	0.9999	1.19723553081966	NO
Oas1c	Oas1c	Oas1c	114643	2'-5' oligoadenylate synthetase 1C	chr5:121250207-121262523	Ob_PBS_Non	Ob_Lep_Non	OK	1.32115	1.58085	0.258902	0.746751	0.1901	0.9999	1.19656767951369	NO
Icam4	Icam4	Icam4	78369	intercellular adhesion molecule 4, Landsteiner-Wiener blood group	chr9:20833816-20834975	Ob_PBS_Non	Ob_Lep_Non	OK	1.36396	1.63157	0.258459	0.654676	0.35575	0.9999	1.19620031282072	NO
Ptpn14	Ptpn14	Ptpn14	19250	protein tyrosine phosphatase, non-receptor type 14	chr1:191552146-191700572	Ob_PBS_Non	Ob_Lep_Non	OK	0.486126	0.581398	0.258196	0.836759	0.13475	0.9999	1.19598226811993	NO
Nradd	Nradd	Nradd	67169	neurotrophin receptor associated death domain	chr9:110523638-110526897	Ob_PBS_Non	Ob_Lep_Non	OK	0.819978	0.98008	0.257315	0.563328	0.39335	0.9999	1.19525214935033	NO
Baiap2l2	Baiap2l2	Baiap2l2	207495	BAI1-associated protein 2-like 2	chr15:79088624-79115939	Ob_PBS_Non	Ob_Lep_Non	OK	0.66876	0.799225	0.257113	0.618645	0.3185	0.9999	1.1950848069631	NO
Gsg1l	Gsg1l	Gsg1l	269994	GSG1-like	chr7:133021932-133225925	Ob_PBS_Non	Ob_Lep_Non	OK	10.1272	12.1024	0.257049	1.33782	0.0193	0.9999	1.19503179248048	NO
Foxp1	Foxp1	Foxp1	108655	forkhead box P1	chr6:98875335-99385339	Ob_PBS_Non	Ob_Lep_Non	OK	9.33021	11.147	0.256668	1.31177	0.01545	0.895973	1.19471623930777	NO
Bbc3	Bbc3	Bbc3	170770	BCL2 binding component 3	chr7:16894931-16903683	Ob_PBS_Non	Ob_Lep_Non	OK	3.73742	4.4649	0.256583	1.00918	0.1138	0.9999	1.19464585167493	NO
Slc2a4	Slc2a4	Slc2a4	20528	solute carrier family 2 (facilitated glucose transporter), member 4	chr11:69755787-69761692	Ob_PBS_Non	Ob_Lep_Non	OK	1.02746	1.22726	0.256356	0.750513	0.21155	0.9999	1.19445789561556	NO
Slc26a6	Slc26a6	Slc26a6	171429	solute carrier family 26, member 6	chr9:108756373-108815380	Ob_PBS_Non	Ob_Lep_Non	OK	1.31239	1.56738	0.256158	0.816258	0.16895	0.9999	1.19429397570997	NO
Ccdc88c	Ccdc88c	Ccdc88c	68339	coiled-coil domain containing 88C	chr12:102150909-102267193	Ob_PBS_Non	Ob_Lep_Non	OK	2.31801	2.76781	0.255858	1.02522	0.0537	0.9999	1.19404565507867	NO
2010111I01Rik	2010111I01Rik	2010111I01Rik	72061	RIKEN cDNA 2010111I01 gene	chr13:63116293-63400964	Ob_PBS_Non	Ob_Lep_Non	OK	2.5452	3.0387	0.255675	0.970077	0.0865	0.9999	1.19389420484789	NO
Trim30d	Trim30d	Trim30d	209387	tripartite motif-containing 30D	chr7:111618528-111656363	Ob_PBS_Non	Ob_Lep_Non	OK	0.413192	0.493305	0.25567	0.537378	0.2995	0.9999	1.19389006713305	NO
6330403A02Rik	6330403A02Rik	6330403A02Rik	381310	RIKEN cDNA 6330403A02 gene	chr1:182364365-182413635	Ob_PBS_Non	Ob_Lep_Non	OK	36.1623	43.1696	0.255528	1.46521	0.0091	0.667176	1.19377256201816	NO
Fibcd1	Fibcd1	Fibcd1	98970	fibrinogen C domain containing 1	chr2:31668809-31701525	Ob_PBS_Non	Ob_Lep_Non	OK	3.02051	3.60528	0.25532	1.09209	0.05735	0.9999	1.19360046272683	NO
Slc16a12	Slc16a12	Slc16a12	240638	solute carrier family 16 (monocarboxylic acid transporters), member 12	chr19:34742895-34821601	Ob_PBS_Non	Ob_Lep_Non	OK	0.458649	0.547389	0.255176	0.620106	0.2727	0.9999	1.19348133159781	NO
Nkx3-1	Nkx3-1	Nkx3-1	18095	NK-3 transcription factor, locus 1 (Drosophila)	chr14:69808748-69812715	Ob_PBS_Non	Ob_Lep_Non	OK	0.844379	1.00767	0.255057	0.701463	0.21575	0.9999	1.19338289192956	NO
Zfp46	Zfp46	Zfp46	22704	zinc finger protein 46	chr4:135841983-135849857	Ob_PBS_Non	Ob_Lep_Non	OK	9.53869	11.381	0.254767	1.3381	0.0165	0.922826	1.19314303094172	NO
Mpa2l	Mpa2l	Mpa2l	100702	guanylate binding protein 6	chr5:105699720-105722718	Ob_PBS_Non	Ob_Lep_Non	OK	0.42259	0.504181	0.254682	0.610079	0.2592	0.9999	1.19307273599567	NO
Zbtb37	Zbtb37	Zbtb37	240869	zinc finger and BTB domain containing 37	chr1:162947886-162964390	Ob_PBS_Non	Ob_Lep_Non	OK	0.488922	0.583061	0.254043	0.62377	0.259	0.9999	1.19254441597932	NO
Plcb1	Plcb1	Plcb1	18795	phospholipase C, beta 1	chr2:134611899-135300994	Ob_PBS_Non	Ob_Lep_Non	OK	14.1468	16.8678	0.25379	1.30913	0.01355	0.855949	1.19233530228929	NO
March11	March11	March11	211147	membrane-associated ring finger (C3HC4) 11	chr15:26238826-26339328	Ob_PBS_Non	Ob_Lep_Non	OK	3.71729	4.43063	0.253261	0.961436	0.15535	0.9999	1.19189818305623	NO
Pde4c	Pde4c	Pde4c	110385	phosphodiesterase 4C, cAMP specific	chr8:73247962-73275075	Ob_PBS_Non	Ob_Lep_Non	OK	0.603378	0.719157	0.253246	0.646775	0.26705	0.9999	1.19188579070768	NO
Gpr161	Gpr161	Gpr161	240888	G protein-coupled receptor 161	chr1:167225896-167251982	Ob_PBS_Non	Ob_Lep_Non	OK	1.74061	2.07448	0.253161	0.793281	0.1986	0.9999	1.19181556983291	NO
Nrgn	Nrgn	Nrgn	64011	neurogranin	chr9:37352077-37360330	Ob_PBS_Non	Ob_Lep_Non	OK	265.975	316.982	0.253113	1.67044	0.0114	0.764502	1.19177591751966	NO
Snord22	Snord22	Snord22	100127111	small nucleolar RNA, C/D box 22	chr19:8797976-8800816	Ob_PBS_Non	Ob_Lep_Non	OK	20.0463	23.8854	0.252789	0.083968	0.89315	0.9999	1.1915082989097	NO
Rpusd3	Rpusd3	Rpusd3	101122	RNA pseudouridylate synthase domain containing 3	chr6:113365312-113369334	Ob_PBS_Non	Ob_Lep_Non	OK	6.06466	7.22517	0.252605	1.0204	0.11445	0.9999	1.19135634472624	NO
Slco5a1	Slco5a1	Slco5a1	240726	solute carrier organic anion transporter family, member 5A1	chr1:12856630-12981216	Ob_PBS_Non	Ob_Lep_Non	OK	0.467534	0.556983	0.252562	0.749488	0.17395	0.9999	1.19132083648788	NO
AA881470	AA881470	AA881470	231841	BRCA1-associated ATM activator 1	chr5:141180976-141195288	Ob_PBS_Non	Ob_Lep_Non	OK	5.69448	6.7809	0.251913	1.08644	0.04485	0.9999	1.19078503833135	NO
Pxdn	Pxdn	Pxdn	69675	peroxidasin homolog (Drosophila)	chr12:30622900-30702523	Ob_PBS_Non	Ob_Lep_Non	OK	3.41823	4.06927	0.25152	1.15592	0.0385	0.9999	1.19046070451698	NO
Pram1	Pram1	Pram1	378460	PML-RAR alpha-regulated adaptor molecule 1	chr17:33775000-33782651	Ob_PBS_Non	Ob_Lep_Non	OK	0.46887	0.558021	0.251131	0.475237	0.3551	0.9999	1.19013975880484	NO
Zfp618	Zfp618	Zfp618	72701	zinc finger protein 618	chr4:62626607-62795064	Ob_PBS_Non	Ob_Lep_Non	OK	1.3466	1.60231	0.25083	0.77462	0.1841	0.9999	1.18989147715864	NO
Ankrd43	Ankrd43	Ankrd43	237761	sosondowah ankyrin repeat domain family member A	chr11:53290079-53293697	Ob_PBS_Non	Ob_Lep_Non	OK	16.713	19.8862	0.250797	1.33681	0.0203	0.9999	1.18986426006248	NO
Tmem53	Tmem53	Tmem53	68777	transmembrane protein 53	chr4:116924593-116941185	Ob_PBS_Non	Ob_Lep_Non	OK	3.97363	4.7255	0.250008	0.895731	0.206	0.9999	1.18921370938548	NO
Dnajb14	Dnajb14	Dnajb14	70604	DnaJ (Hsp40) homolog, subfamily B, member 14	chr3:137530638-137571895	Ob_PBS_Non	Ob_Lep_Non	OK	6.80359	8.09016	0.249871	1.08238	0.07635	0.9999	1.18910078562947	NO
Mef2a	Mef2a	Mef2a	17258	myocyte enhancer factor 2A	chr7:74378716-74517744	Ob_PBS_Non	Ob_Lep_Non	OK	25.8977	30.7901	0.249642	1.36587	0.01355	0.855949	1.18891205380339	NO
Cdkl4	Cdkl4	Cdkl4	381113	cyclin-dependent kinase-like 4	chr17:80922889-80963174	Ob_PBS_Non	Ob_Lep_Non	OK	5.56117	6.61009	0.249282	1.08495	0.05525	0.9999	1.18861541804144	NO
Ybx2	Ybx2	Ybx2	53422	Y box protein 2	chr11:69749400-69755101	Ob_PBS_Non	Ob_Lep_Non	OK	0.535475	0.636203	0.248667	0.519604	0.4218	0.9999	1.18810883648645	NO
Dgat2	Dgat2	Dgat2	67800	diacylglycerol O-acyltransferase 2	chr7:106302172-106331223	Ob_PBS_Non	Ob_Lep_Non	OK	21.1902	25.1668	0.248126	1.37399	0.0232	0.9999	1.18766338796062	NO
Lrrc55	Lrrc55	Lrrc55	241528	leucine rich repeat containing 55	chr2:85028227-85036856	Ob_PBS_Non	Ob_Lep_Non	OK	7.78569	9.24514	0.24787	1.17434	0.04305	0.9999	1.1874526609221	NO
Hrk	Hrk	Hrk	12123	harakiri, BCL2 interacting protein (contains only BH3 domain)	chr5:118619772-118639487	Ob_PBS_Non	Ob_Lep_Non	OK	6.43451	7.63934	0.247619	1.23641	0.02845	0.9999	1.18724608594711	NO
Pde1b	Pde1b	Pde1b	18574	phosphodiesterase 1B, Ca2+-calmodulin dependent	chr15:103333728-103360483	Ob_PBS_Non	Ob_Lep_Non	OK	90.7733	107.755	0.247413	1.45397	0.0117	0.78092	1.18707657317654	NO
2700046G09Rik	2700046G09Rik	2700046G09Rik	67188	RIKEN cDNA 2700046G09 gene	chr19:32463705-32465674	Ob_PBS_Non	Ob_Lep_Non	OK	2.55963	3.03813	0.247247	0.805763	0.1888	0.9999	1.18693999311686	NO
Fam117a	Fam117a	Fam117a	215512	family with sequence similarity 117, member A	chr11:95198331-95243186	Ob_PBS_Non	Ob_Lep_Non	OK	3.58777	4.25818	0.247148	0.954816	0.1083	0.9999	1.18685854622453	NO
Fcrlb	Fcrlb	Fcrlb	435653	Fc receptor-like B	chr1:172837403-172843072	Ob_PBS_Non	Ob_Lep_Non	OK	1.37882	1.63644	0.247127	0.689199	0.31685	0.9999	1.18684127032951	NO
Slc9a9	Slc9a9	Slc9a9	331004	solute carrier family 9 (sodium/hydrogen exchanger), member 9	chr9:94570310-95130871	Ob_PBS_Non	Ob_Lep_Non	OK	1.37001	1.62575	0.246922	0.793664	0.17065	0.9999	1.18667263789626	NO
Spink8	Spink8	Spink8	78709	serine peptidase inhibitor, Kazal type 8	chr9:109719140-109729141	Ob_PBS_Non	Ob_Lep_Non	OK	1.22898	1.45832	0.246848	0.561118	0.4498	0.9999	1.18661177158658	NO
Nrn1l	Nrn1l	Nrn1l	234700	neuritin 1-like	chr8:108417469-108418915	Ob_PBS_Non	Ob_Lep_Non	OK	2.93233	3.47878	0.246536	0.791373	0.3486	0.9999	1.18635518039262	NO
Upb1	Upb1	Upb1	103149	ureidopropionase, beta	chr10:74869778-74902940	Ob_PBS_Non	Ob_Lep_Non	OK	1.10852	1.31497	0.246384	0.616121	0.3144	0.9999	1.18623019452713	NO
Oscar	Oscar	Oscar	232790	osteoclast associated receptor	chr7:3561416-3567735	Ob_PBS_Non	Ob_Lep_Non	OK	0.81888	0.971185	0.246094	0.59641	0.3353	0.9999	1.18599177117769	NO
Hivep3	Hivep3	Hivep3	16656	human immunodeficiency virus type I enhancer binding protein 3	chr4:119487282-119808016	Ob_PBS_Non	Ob_Lep_Non	OK	2.70381	3.20656	0.246032	1.13531	0.03975	0.9999	1.18594080412801	NO
4930526I15Rik	4930526I15Rik	4930526I15Rik	75135	RIKEN cDNA 4930526I15 gene	chr9_random:46928-56293	Ob_PBS_Non	Ob_Lep_Non	OK	11.1214	13.1862	0.245683	0.675287	0.26095	0.9999	1.18565394982352	NO
Gm9897	Gm9897	Gm9897	208595	mitochondrial transcription termination factor 1b	chr5:4192366-4197651	Ob_PBS_Non	Ob_Lep_Non	OK	0.592274	0.701889	0.244979	0.48793	0.42455	0.9999	1.18507552074916	NO
Slc16a10	Slc16a10	Slc16a10	72472	solute carrier family 16 (monocarboxylic acid transporters), member 10	chr10:39753340-39862060	Ob_PBS_Non	Ob_Lep_Non	OK	0.594597	0.704459	0.244604	0.533322	0.3226	0.9999	1.18476752387125	NO
Ier5l	Ier5l	Ier5l	72500	immediate early response 5-like	chr2:30328160-30329719	Ob_PBS_Non	Ob_Lep_Non	OK	7.73947	9.16914	0.244551	1.18658	0.0945	0.9999	1.18472400010247	NO
Lingo3	Lingo3	Lingo3	237403	leucine rich repeat and Ig domain containing 3	chr10:80295547-80306784	Ob_PBS_Non	Ob_Lep_Non	OK	5.66636	6.71117	0.244142	1.12507	0.05665	0.9999	1.18438818177343	NO
Cntnap5a	Cntnap5a	Cntnap5a	636808	contactin associated protein-like 5A	chr1:117581713-118477251	Ob_PBS_Non	Ob_Lep_Non	OK	1.76157	2.08633	0.244111	0.845622	0.121	0.9999	1.18436273243166	NO
Catsper2	Catsper2	Catsper2	212670	cation channel, sperm associated 2	chr2:121220090-121239528	Ob_PBS_Non	Ob_Lep_Non	OK	1.16991	1.38528	0.24378	0.698102	0.239	0.9999	1.18409103322608	NO
4930555I21Rik	4930555I21Rik	4930555I21Rik	78806	sperm tail PG rich repeat containing 1	chr4:135051901-135093718	Ob_PBS_Non	Ob_Lep_Non	OK	0.597035	0.706895	0.243682	0.569985	0.33325	0.9999	1.18401060252048	NO
Ryr1	Ryr1	Ryr1	20190	ryanodine receptor 1, skeletal muscle	chr7:29788358-29910170	Ob_PBS_Non	Ob_Lep_Non	OK	0.455745	0.539596	0.243653	0.808801	0.14085	0.9999	1.18398680264497	NO
S100a3	S100a3	S100a3	20197	S100 calcium binding protein A3	chr3:90404136-90406624	Ob_PBS_Non	Ob_Lep_Non	OK	0.764607	0.905271	0.243632	0.483761	0.52905	0.9999	1.18396956855101	NO
Cdk2	Cdk2	Cdk2	12566	cyclin-dependent kinase 2	chr10:128134994-128142107	Ob_PBS_Non	Ob_Lep_Non	OK	1.03579	1.22613	0.243376	0.608175	0.25475	0.9999	1.18375949690662	NO
Glis1	Glis1	Glis1	230587	GLIS family zinc finger 1	chr4:107107323-107307664	Ob_PBS_Non	Ob_Lep_Non	OK	0.658994	0.780052	0.243304	0.636409	0.2925	0.9999	1.18370042097262	NO
Agpat2	Agpat2	Agpat2	67512	1-acylglycerol-3-phosphate O-acyltransferase 2 (lysophosphatidic acid acyltransferase, beta)	chr2:26449106-26459730	Ob_PBS_Non	Ob_Lep_Non	OK	1.26541	1.49771	0.243155	0.600129	0.41945	0.9999	1.18357817597259	NO
Tmem203	Tmem203	Tmem203	227615	transmembrane protein 203	chr2:25110958-25111872	Ob_PBS_Non	Ob_Lep_Non	OK	11.5694	13.6832	0.242087	1.16631	0.1136	0.9999	1.18270231954341	NO
Klhl35	Klhl35	Klhl35	72184	kelch-like 35	chr7:106614513-106622530	Ob_PBS_Non	Ob_Lep_Non	OK	1.14472	1.35353	0.241731	0.723404	0.29395	0.9999	1.18241051145518	NO
Ccbe1	Ccbe1	Ccbe1	320924	collagen and calcium binding EGF domains 1	chr18:66216509-66451492	Ob_PBS_Non	Ob_Lep_Non	OK	0.52147	0.61653	0.241588	0.654537	0.2234	0.9999	1.1822933166782	NO
4930579G24Rik	4930579G24Rik	4930579G24Rik	75939	RIKEN cDNA 4930579G24 gene	chr3:79433000-79436741	Ob_PBS_Non	Ob_Lep_Non	OK	1.51316	1.78875	0.241382	0.720671	0.23365	0.9999	1.18212451105474	NO
Fbxo32	Fbxo32	Fbxo32	67731	F-box protein 32	chr15:58011633-58046433	Ob_PBS_Non	Ob_Lep_Non	OK	4.08706	4.83091	0.241232	0.965551	0.08865	0.9999	1.18200160950323	NO
Mgat5b	Mgat5b	Mgat5b	268510	mannoside acetylglucosaminyltransferase 5, isoenzyme B	chr11:116780176-116848258	Ob_PBS_Non	Ob_Lep_Non	OK	15.2322	17.9969	0.240626	1.34211	0.01905	0.9999	1.18150521730827	NO
Ccdc62	Ccdc62	Ccdc62	208908	coiled-coil domain containing 62	chr5:124380697-124419904	Ob_PBS_Non	Ob_Lep_Non	OK	0.84916	1.00321	0.240518	0.691805	0.20925	0.9999	1.18141677326167	NO
Cage1	Cage1	Cage1	71213	cancer antigen 1	chr13:38097920-38128806	Ob_PBS_Non	Ob_Lep_Non	OK	1.13089	1.33598	0.240447	0.687685	0.21235	0.9999	1.18135863309723	NO
Arrdc4	Arrdc4	Arrdc4	66412	arrestin domain containing 4	chr7:75881879-75894124	Ob_PBS_Non	Ob_Lep_Non	OK	7.10828	8.39524	0.24007	0.708082	0.18935	0.9999	1.18104996494106	NO
Strn	Strn	Strn	268980	striatin, calmodulin binding protein	chr17:79053303-79135900	Ob_PBS_Non	Ob_Lep_Non	OK	10.2964	12.16	0.240007	1.21412	0.0288	0.9999	1.18099839165557	NO
1700020I14Rik	1700020I14Rik	1700020I14Rik	66602	RIKEN cDNA 1700020I14 gene	chr2:119420031-119426480	Ob_PBS_Non	Ob_Lep_Non	OK	30.4115	35.9131	0.239896	1.12678	0.03005	0.9999	1.18090752991773	NO
Phf16	Phf16	Phf16	382207	jade family PHD finger 3	chrX:20037652-20095022	Ob_PBS_Non	Ob_Lep_Non	OK	2.18246	2.57704	0.239756	0.794261	0.16205	0.9999	1.1807929394963	NO
Khsrp	Khsrp	Khsrp	16549	KH-type splicing regulatory protein	chr17:57160471-57170930	Ob_PBS_Non	Ob_Lep_Non	OK	20.6775	24.4151	0.239715	1.37012	0.0171	0.937849	1.18075938297796	NO
Frat2	Frat2	Frat2	212398	frequently rearranged in advanced T cell lymphomas 2	chr19:41920464-41922622	Ob_PBS_Non	Ob_Lep_Non	OK	4.22487	4.98797	0.239548	0.990293	0.11555	0.9999	1.18062271140214	NO
Gm9159	Gm9159	Gm9159	668415	predicted gene 9159	chrX:100740838-100743038	Ob_PBS_Non	Ob_Lep_Non	OK	2.33131	2.75213	0.239409	0.807263	0.1748	0.9999	1.18050896688451	NO
Slc12a8	Slc12a8	Slc12a8	171286	solute carrier family 12 (potassium/chloride transporters), member 8	chr16:33518414-33664221	Ob_PBS_Non	Ob_Lep_Non	OK	0.839897	0.991451	0.239329	0.628448	0.2476	0.9999	1.18044350738249	NO
Gp1bb	Gp1bb	Gp1bb	14724	glycoprotein Ib, beta polypeptide	chr16:18620411-18630031	Ob_PBS_Non	Ob_Lep_Non	OK	4.12141	4.86351	0.238859	0.168407	0.7777	0.9999	1.18005900610533	NO
Cpne5	Cpne5	Cpne5	240058	copine V	chr17:29293465-29374735	Ob_PBS_Non	Ob_Lep_Non	OK	16.568	19.5508	0.238825	1.26587	0.0247	0.9999	1.18003119597755	NO
3110001I22Rik	3110001I22Rik	3110001I22Rik	66598	RIKEN cDNA 3110001I22 gene	chr16:13671950-13703705	Ob_PBS_Non	Ob_Lep_Non	OK	1.08912	1.2851	0.23871	0.225111	0.6722	0.9999	1.17993713716732	NO
Pou3f1	Pou3f1	Pou3f1	18991	POU domain, class 3, transcription factor 1	chr4:124334888-124337899	Ob_PBS_Non	Ob_Lep_Non	OK	7.05627	8.32362	0.238305	1.17131	0.05905	0.9999	1.17960594626576	NO
Fam105a	Fam105a	Fam105a	223433	family with sequence similarity 105, member A	chr15:27586024-27611253	Ob_PBS_Non	Ob_Lep_Non	OK	5.18383	6.1146	0.23824	0.92444	0.12175	0.9999	1.17955280082817	NO
Prosapip1	Prosapip1	Prosapip1	241638	leucine zipper, putative tumor suppressor family member 3	chr2:130458574-130468539	Ob_PBS_Non	Ob_Lep_Non	OK	36.5699	43.1265	0.237921	1.38487	0.01475	0.884375	1.17929201408129	NO
Chat	Chat	Chat	12647	choline acetyltransferase	chr14:33221388-33279095	Ob_PBS_Non	Ob_Lep_Non	OK	3.8158	4.49821	0.237365	0.854119	0.1406	0.9999	1.17883761449576	NO
Cnnm2	Cnnm2	Cnnm2	94219	cyclin M2	chr19:46836098-46953070	Ob_PBS_Non	Ob_Lep_Non	OK	6.23132	7.34494	0.237213	1.06841	0.05635	0.9999	1.17871342062704	NO
Zbed6	Zbed6	Zbed6	667118	zinc finger, BED domain containing 6	chr1:135516447-135557957	Ob_PBS_Non	Ob_Lep_Non	OK	4.3966	5.18185	0.237081	0.448955	0.39485	0.9999	1.17860557867193	NO
Gpr139	Gpr139	Gpr139	209776	G protein-coupled receptor 139	chr7:126287836-126327888	Ob_PBS_Non	Ob_Lep_Non	OK	1.22239	1.44003	0.236399	0.595092	0.39565	0.9999	1.17804855239752	NO
Csrnp2	Csrnp2	Csrnp2	207785	cysteine-serine-rich nuclear protein 2	chr15:100310000-100325670	Ob_PBS_Non	Ob_Lep_Non	OK	7.19121	8.47124	0.236339	1.15946	0.0412	0.9999	1.17799955975434	NO
Egf	Egf	Egf	13645	epidermal growth factor	chr3:129380492-129458240	Ob_PBS_Non	Ob_Lep_Non	OK	0.516839	0.608827	0.236317	0.631358	0.25565	0.9999	1.17798159629569	NO
Slc16a2	Slc16a2	Slc16a2	20502	solute carrier family 16 (monocarboxylic acid transporters), member 2	chrX:100892752-101017327	Ob_PBS_Non	Ob_Lep_Non	OK	2.89721	3.41244	0.236137	0.963515	0.09465	0.9999	1.17783463283194	NO
Crlf2	Crlf2	Crlf2	57914	cytokine receptor-like factor 2	chr5:109983727-109988012	Ob_PBS_Non	Ob_Lep_Non	OK	9.05923	10.6676	0.235776	0.951474	0.10445	0.9999	1.17753994469829	NO
2310046A06Rik	2310046A06Rik	2310046A06Rik	69642	muscular LMNA-interacting protein	chr9:76949890-77195677	Ob_PBS_Non	Ob_Lep_Non	OK	3.11922	3.67276	0.23568	0.771643	0.2304	0.9999	1.17746159128992	NO
Gpr156	Gpr156	Gpr156	239845	G protein-coupled receptor 156	chr16:37916581-38007615	Ob_PBS_Non	Ob_Lep_Non	OK	0.589558	0.6941	0.235509	0.646855	0.24425	0.9999	1.17732203719547	NO
1810049H13Rik	1810049H13Rik	1810049H13Rik	66431	oxidoreductase like domain containing 1	chr11:120317917-120319377	Ob_PBS_Non	Ob_Lep_Non	OK	11.3823	13.3986	0.235297	1.09248	0.1366	0.9999	1.17714904572654	NO
Fgf23	Fgf23	Fgf23	64654	fibroblast growth factor 23	chr6:127022919-127031426	Ob_PBS_Non	Ob_Lep_Non	OK	0.577808	0.680153	0.23527	0.51788	0.40525	0.9999	1.17712701561905	NO
Bmp2	Bmp2	Bmp2	12156	bone morphogenetic protein 2	chr2:133378934-133388621	Ob_PBS_Non	Ob_Lep_Non	OK	1.7512	2.06126	0.235186	0.738813	0.19685	0.9999	1.17705848014344	NO
Gp5	Gp5	Gp5	14729	glycoprotein 5 (platelet)	chr16:30307778-30310865	Ob_PBS_Non	Ob_Lep_Non	OK	1.2027	1.41565	0.235186	0.69673	0.2643	0.9999	1.17705848014344	NO
Plk1	Plk1	Plk1	18817	polo-like kinase 1	chr7:129302950-129313389	Ob_PBS_Non	Ob_Lep_Non	OK	1.06438	1.25279	0.235127	0.657072	0.2768	0.9999	1.17701034451647	NO
Adcy9	Adcy9	Adcy9	11515	adenylate cyclase 9	chr16:4287544-4419587	Ob_PBS_Non	Ob_Lep_Non	OK	3.51286	4.13388	0.234852	1.0169	0.07705	0.9999	1.17678600951252	NO
4930528A17Rik	4930528A17Rik	4930528A17Rik	67735	RIKEN cDNA 4930528A17 gene	chr4:21773473-21803622	Ob_PBS_Non	Ob_Lep_Non	OK	0.722399	0.849938	0.234562	0.155047	0.79995	0.9999	1.17654948437325	NO
Polh	Polh	Polh	80905	polymerase (DNA directed), eta (RAD 30 related)	chr17:46308941-46339574	Ob_PBS_Non	Ob_Lep_Non	OK	1.81009	2.1296	0.234518	0.758046	0.1922	0.9999	1.17651360195429	NO
Pcdh11x	Pcdh11x	Pcdh11x	245578	protocadherin 11 X-linked	chrX:117403935-118020059	Ob_PBS_Non	Ob_Lep_Non	OK	1.58919	1.86969	0.234509	0.818095	0.13875	0.9999	1.1765062625034	NO
Nav2	Nav2	Nav2	78286	neuron navigator 2	chr7:56214442-56865458	Ob_PBS_Non	Ob_Lep_Non	OK	4.80109	5.64805	0.23439	1.19106	0.0272	0.9999	1.17640922295774	NO
Rft1	Rft1	Rft1	328370	RFT1 homolog (S. cerevisiae)	chr14:31467560-31504499	Ob_PBS_Non	Ob_Lep_Non	OK	5.84903	6.87813	0.233818	1.0179	0.08505	0.9999	1.17594289246021	NO
Ccdc163	Ccdc163	Ccdc163	68394	coiled-coil domain containing 163	chr4:116381534-116387709	Ob_PBS_Non	Ob_Lep_Non	OK	1.43591	1.68825	0.23357	0.607287	0.33455	0.9999	1.17574076466154	NO
Pcdhb20	Pcdhb20	Pcdhb20	93891	protocadherin beta 20	chr18:37089938-38001526	Ob_PBS_Non	Ob_Lep_Non	OK	1.54471	1.81573	0.233222	0.141849	0.79645	0.9999	1.17545719229806	NO
Rps6ka3	Rps6ka3	Rps6ka3	110651	ribosomal protein S6 kinase polypeptide 3	chrX:155694051-155801417	Ob_PBS_Non	Ob_Lep_Non	OK	5.26468	6.18809	0.233149	0.958202	0.0971	0.9999	1.17539771596959	NO
4833427G06Rik	4833427G06Rik	4833427G06Rik	235345	RIKEN cDNA 4833427G06 gene	chr9:50889417-50910183	Ob_PBS_Non	Ob_Lep_Non	OK	0.646353	0.759686	0.23308	0.41562	0.55545	0.9999	1.17534150138461	NO
Cacna1c	Cacna1c	Cacna1c	12288	calcium channel, voltage-dependent, L type, alpha 1C subunit	chr6:118542313-119171632	Ob_PBS_Non	Ob_Lep_Non	OK	4.69501	5.51783	0.232974	0.966149	0.08695	0.9999	1.17525514798432	NO
Prkch	Prkch	Prkch	18755	protein kinase C, eta	chr12:74686027-74879171	Ob_PBS_Non	Ob_Lep_Non	OK	8.91727	10.4798	0.232938	1.14861	0.04155	0.9999	1.17522582185769	NO
Tmod1	Tmod1	Tmod1	21916	tropomodulin 1	chr4:46052093-46151347	Ob_PBS_Non	Ob_Lep_Non	OK	6.6073	7.76499	0.232923	0.668344	0.2324	0.9999	1.17521360285424	NO
Flt3l	Flt3l	Flt3l	14256	FMS-like tyrosine kinase 3 ligand	chr7:52386558-52391802	Ob_PBS_Non	Ob_Lep_Non	OK	1.10155	1.2945	0.232871	0.565234	0.4002	0.9999	1.17517124462585	NO
Nckap5	Nckap5	Nckap5	210356	NCK-associated protein 5	chr1:127810212-128727209	Ob_PBS_Non	Ob_Lep_Non	OK	0.629165	0.739336	0.232792	0.52864	0.30745	0.9999	1.17510689562355	NO
Rassf10	Rassf10	Rassf10	78748	Ras association (RalGDS/AF-6) domain family (N-terminal) member 10	chr7:120097475-120100972	Ob_PBS_Non	Ob_Lep_Non	OK	0.841786	0.989073	0.232623	0.672904	0.2507	0.9999	1.17496924946243	NO
Fam76b	Fam76b	Fam76b	72826	family with sequence similarity 76, member B	chr9:13632170-13650966	Ob_PBS_Non	Ob_Lep_Non	OK	6.84558	8.04133	0.232261	1.08845	0.04805	0.9999	1.17467446401031	NO
Tet2	Tet2	Tet2	214133	tet methylcytosine dioxygenase 2	chr3:133126640-133207354	Ob_PBS_Non	Ob_Lep_Non	OK	3.72996	4.38088	0.232059	1.11304	0.03865	0.9999	1.17451000262102	NO
Haus5	Haus5	Haus5	71909	HAUS augmin-like complex, subunit 5	chr7:31438726-31450013	Ob_PBS_Non	Ob_Lep_Non	OK	1.89029	2.21996	0.231927	0.725279	0.215	0.9999	1.17440254524184	NO
Pydc3	Pydc3	Pydc3	100033459	pyrin domain containing 3	chr1:175603810-175628523	Ob_PBS_Non	Ob_Lep_Non	OK	0.447303	0.525218	0.231664	0.508636	0.36055	0.9999	1.17418847386196	NO
Irf9	Irf9	Irf9	16391	interferon regulatory factor 9	chr14:56222821-56228867	Ob_PBS_Non	Ob_Lep_Non	OK	3.51328	4.12482	0.231514	0.789472	0.1321	0.9999	1.17406639739382	NO
Pdlim2	Pdlim2	Pdlim2	213019	PDZ and LIM domain 2	chr14:70564024-70577479	Ob_PBS_Non	Ob_Lep_Non	OK	18.1347	21.2901	0.23143	1.21948	0.05275	0.9999	1.17399804011557	NO
Slc24a4	Slc24a4	Slc24a4	238384	solute carrier family 24 (sodium/potassium/calcium exchanger), member 4	chr12:103367628-103504959	Ob_PBS_Non	Ob_Lep_Non	OK	2.24724	2.63811	0.231352	0.753947	0.2104	0.9999	1.17393456906372	NO
Tshb	Tshb	Tshb	22094	thyroid stimulating hormone, beta subunit	chr3:102581320-102586637	Ob_PBS_Non	Ob_Lep_Non	OK	0.977129	1.14705	0.231307	0.272945	0.57995	0.9999	1.17389795271014	NO
Atxn1	Atxn1	Atxn1	20238	ataxin 1	chr13:45650261-46060345	Ob_PBS_Non	Ob_Lep_Non	OK	3.29805	3.87114	0.231146	1.02152	0.0678	0.9999	1.17376695688658	NO
2310061J03Rik	2310061J03Rik	2310061J03Rik	66391	RIKEN cDNA 2310061J03 gene	chr16:55973380-56009025	Ob_PBS_Non	Ob_Lep_Non	OK	7.34841	8.62503	0.231098	0.486598	0.513	0.9999	1.1737279050599	NO
Sntb1	Sntb1	Sntb1	20649	syntrophin, basic 1	chr15:55470708-55738504	Ob_PBS_Non	Ob_Lep_Non	OK	3.19055	3.74443	0.230944	0.852757	0.16145	0.9999	1.17360262255367	NO
Oxct2b	Oxct2b	Oxct2b	353371	3-oxoacid CoA transferase 2B	chr4:122782407-122803334	Ob_PBS_Non	Ob_Lep_Non	OK	0.651267	0.764184	0.23067	0.362232	0.53585	0.9999	1.17337975037693	NO
Cdkn2c	Cdkn2c	Cdkn2c	12580	cyclin-dependent kinase inhibitor 2C (p18, inhibits CDK4)	chr4:109333480-109337977	Ob_PBS_Non	Ob_Lep_Non	OK	1.236	1.45021	0.230574	0.572537	0.38785	0.9999	1.17330167378755	NO
Plk2	Plk2	Plk2	20620	polo-like kinase 2	chr13:111185251-111191051	Ob_PBS_Non	Ob_Lep_Non	OK	25.7627	30.2148	0.229969	1.24353	0.02605	0.9999	1.17280974813825	NO
Il25	Il25	Il25	140806	interleukin 25	chr14:55551531-55554673	Ob_PBS_Non	Ob_Lep_Non	OK	0.644066	0.755331	0.229899	0.458951	0.488	0.9999	1.17275284443483	NO
Ccdc85c	Ccdc85c	Ccdc85c	668158	coiled-coil domain containing 85C	chr12:109444554-109513627	Ob_PBS_Non	Ob_Lep_Non	OK	13.6362	15.9895	0.229684	1.27406	0.07155	0.9999	1.17257808603655	NO
Sgcz	Sgcz	Sgcz	244431	sarcoglycan zeta	chr8:38585607-39724562	Ob_PBS_Non	Ob_Lep_Non	OK	1.28695	1.50897	0.229602	0.608238	0.24765	0.9999	1.17251144085662	NO
Dapl1	Dapl1	Dapl1	76747	death associated protein-like 1	chr2:59322709-59343078	Ob_PBS_Non	Ob_Lep_Non	OK	1.58164	1.85447	0.22959	0.557972	0.4735	0.9999	1.17250168822119	NO
Sfxn2	Sfxn2	Sfxn2	94279	sideroflexin 2	chr19:46647854-46671390	Ob_PBS_Non	Ob_Lep_Non	OK	2.43097	2.84983	0.229346	0.837061	0.136	0.9999	1.1723034022271	NO
Cpeb4	Cpeb4	Cpeb4	67579	cytoplasmic polyadenylation element binding protein 4	chr11:31772210-31831577	Ob_PBS_Non	Ob_Lep_Non	OK	16.0122	18.7698	0.229243	1.19204	0.04255	0.9999	1.17221970959852	NO
Glyctk	Glyctk	Glyctk	235582	glycerate kinase	chr9:106055190-106060469	Ob_PBS_Non	Ob_Lep_Non	OK	1.04332	1.22282	0.229019	0.711222	0.21045	0.9999	1.17203771907104	NO
Gipc2	Gipc2	Gipc2	54120	GIPC PDZ domain containing family, member 2	chr3:151756804-151828864	Ob_PBS_Non	Ob_Lep_Non	OK	2.09589	2.45609	0.228797	0.677	0.27865	0.9999	1.17185738133628	NO
Tmem86b	Tmem86b	Tmem86b	68255	transmembrane protein 86B	chr7:4579641-4582084	Ob_PBS_Non	Ob_Lep_Non	OK	1.89656	2.22224	0.228631	0.677488	0.31125	0.9999	1.17172255233308	NO
Gpr52	Gpr52	Gpr52	620246	G protein-coupled receptor 52	chr1:162149304-162723069	Ob_PBS_Non	Ob_Lep_Non	OK	4.93045	5.77676	0.228542	0.211478	0.71005	0.9999	1.17165027088229	NO
Cmtm4	Cmtm4	Cmtm4	97487	CKLF-like MARVEL transmembrane domain containing 4	chr8:106878415-106919596	Ob_PBS_Non	Ob_Lep_Non	OK	10.5245	12.3278	0.228165	1.05695	0.09955	0.9999	1.17134413934978	NO
Chek2	Chek2	Chek2	50883	checkpoint kinase 2	chr5:111269035-111303152	Ob_PBS_Non	Ob_Lep_Non	OK	1.34126	1.57079	0.227899	0.6523	0.2568	0.9999	1.17112819016432	NO
Ccdc78	Ccdc78	Ccdc78	381077	coiled-coil domain containing 78	chr17:25923524-25929229	Ob_PBS_Non	Ob_Lep_Non	OK	0.52489	0.614695	0.227857	0.170319	0.7799	0.9999	1.17109409656406	NO
4930404N11Rik	4930404N11Rik	4930404N11Rik	432479	RIKEN cDNA 4930404N11 gene	chr10:80820314-80828565	Ob_PBS_Non	Ob_Lep_Non	OK	9.54253	11.174	0.227699	0.54679	0.34595	0.9999	1.17096584857663	NO
5730508B09Rik	5730508B09Rik	5730508B09Rik	70617	RIKEN cDNA 5730508B09 gene	chr3:127572605-127599241	Ob_PBS_Non	Ob_Lep_Non	OK	1.9019	2.22705	0.227692	0.700287	0.26755	0.9999	1.17096016702867	NO
Cmah	Cmah	Cmah	12763	cytidine monophospho-N-acetylneuraminic acid hydroxylase	chr13:24419288-24569154	Ob_PBS_Non	Ob_Lep_Non	OK	1.30415	1.52705	0.227644	0.864709	0.0955	0.9999	1.17092120858533	NO
Kcnab1	Kcnab1	Kcnab1	16497	potassium voltage-gated channel, shaker-related subfamily, beta member 1	chr3:64913564-65182141	Ob_PBS_Non	Ob_Lep_Non	OK	36.3441	42.5541	0.227578	1.28514	0.02255	0.9999	1.17086764284213	NO
Mogat1	Mogat1	Mogat1	68393	monoacylglycerol O-acyltransferase 1	chr1:78507634-78534748	Ob_PBS_Non	Ob_Lep_Non	OK	0.819875	0.959874	0.22744	0.501002	0.4395	0.9999	1.17075564966098	NO
Syt14	Syt14	Syt14	329324	synaptotagmin XIV	chr1:194723500-194861892	Ob_PBS_Non	Ob_Lep_Non	OK	1.56143	1.828	0.227402	0.648956	0.2652	0.9999	1.17072481283994	NO
Ctcfl	Ctcfl	Ctcfl	664799	CCCTC-binding factor (zinc finger protein)-like	chr2:172919109-172945026	Ob_PBS_Non	Ob_Lep_Non	OK	0.445645	0.521727	0.227398	0.52449	0.36405	0.9999	1.17072156690603	NO
4933407H18Rik	4933407H18Rik	4933407H18Rik	71101	UV stimulated scaffold protein A	chr5:33721344-33762403	Ob_PBS_Non	Ob_Lep_Non	OK	2.18143	2.55377	0.227351	0.933311	0.07795	0.9999	1.17068342785667	NO
Cdon	Cdon	Cdon	57810	cell adhesion molecule-related/down-regulated by oncogenes	chr9:35259660-35315237	Ob_PBS_Non	Ob_Lep_Non	OK	1.53943	1.80195	0.227169	0.88791	0.10395	0.9999	1.17053575219476	NO
Gm10754	Gm10754	Gm10754	100038699	predicted gene 10754	chr10:97106701-97429724	Ob_PBS_Non	Ob_Lep_Non	OK	0.493022	0.577009	0.22694	0.342571	0.5306	0.9999	1.17034996697565	NO
Cacna1e	Cacna1e	Cacna1e	12290	calcium channel, voltage-dependent, R type, alpha 1E subunit	chr1:156239648-156573050	Ob_PBS_Non	Ob_Lep_Non	OK	4.80849	5.62648	0.226651	1.16819	0.0302	0.9999	1.17011554649455	NO
Pln	Pln	Pln	18821	phospholamban	chr10:53057491-53065805	Ob_PBS_Non	Ob_Lep_Non	OK	0.748896	0.876289	0.226642	0.510166	0.3332	0.9999	1.17010824695669	NO
Fam101a	Fam101a	Fam101a	73121	family with sequence similarity 101, member A	chr5:125483844-125492917	Ob_PBS_Non	Ob_Lep_Non	OK	1.67636	1.9613	0.226484	0.671521	0.27935	0.9999	1.16998010693088	NO
Fzd10	Fzd10	Fzd10	93897	frizzled homolog 10 (Drosophila)	chr5:129106980-129109968	Ob_PBS_Non	Ob_Lep_Non	OK	0.987322	1.15458	0.225776	0.66044	0.26435	0.9999	1.16940608215721	NO
Prkd2	Prkd2	Prkd2	101540	protein kinase D2	chr7:17428413-17455810	Ob_PBS_Non	Ob_Lep_Non	OK	0.889311	1.03991	0.225693	0.674742	0.2505	0.9999	1.16933880673856	NO
Hmha1	Hmha1	Hmha1	70719	histocompatibility (minor) HA-1	chr10:79479416-79494216	Ob_PBS_Non	Ob_Lep_Non	OK	1.00393	1.17345	0.225101	0.636404	0.24395	0.9999	1.16885907502557	NO
Zc3h12a	Zc3h12a	Zc3h12a	230738	zinc finger CCCH type containing 12A	chr4:124795657-124805125	Ob_PBS_Non	Ob_Lep_Non	OK	0.892457	1.04308	0.224991	0.622657	0.2821	0.9999	1.1687699573721	NO
Gm514	Gm514	Gm514	208080	predicted gene 514	chr9:65208866-65228184	Ob_PBS_Non	Ob_Lep_Non	OK	8.99664	10.5138	0.224825	1.01638	0.11065	0.9999	1.16863548359497	NO
Nudt15	Nudt15	Nudt15	214254	nudix (nucleoside diphosphate linked moiety X)-type motif 15	chr14:73919670-73948049	Ob_PBS_Non	Ob_Lep_Non	OK	3.67229	4.29156	0.224822	0.877253	0.12425	0.9999	1.16863305348833	NO
A630075F10Rik	A630075F10Rik	A630075F10Rik	100043910	RIKEN cDNA A630075F10 gene	chr2:169886739-169896278	Ob_PBS_Non	Ob_Lep_Non	OK	1.18848	1.38887	0.22479	0.545809	0.2976	0.9999	1.1686071326652	NO
Sac3d1	Sac3d1	Sac3d1	66406	SAC3 domain containing 1	chr19:6116003-6118586	Ob_PBS_Non	Ob_Lep_Non	OK	16.6425	19.4469	0.224662	1.2545	0.07385	0.9999	1.16850345512194	NO
Fhl4	Fhl4	Fhl4	14202	four and a half LIM domains 4	chr10:84559763-84565240	Ob_PBS_Non	Ob_Lep_Non	OK	0.586286	0.685049	0.224603	0.528949	0.3513	0.9999	1.16845566935141	NO
Sp9	Sp9	Sp9	381373	trans-acting transcription factor 9	chr2:73109982-73113828	Ob_PBS_Non	Ob_Lep_Non	OK	4.30948	5.03504	0.224488	0.953082	0.11385	0.9999	1.16836253321192	NO
Ksr2	Ksr2	Ksr2	333050	kinase suppressor of ras 2	chr5:117864008-118213330	Ob_PBS_Non	Ob_Lep_Non	OK	2.746	3.20766	0.224189	0.760306	0.15175	0.9999	1.16812041399098	NO
Mdga2	Mdga2	Mdga2	320772	MAM domain containing glycosylphosphatidylinositol anchor 2	chr12:67567045-68323536	Ob_PBS_Non	Ob_Lep_Non	OK	4.56094	5.32762	0.224159	1.10234	0.03775	0.9999	1.16809612386238	NO
A330040F15Rik	A330040F15Rik	A330040F15Rik	74333	RIKEN cDNA A330040F15 gene	chr19:12648014-12671056	Ob_PBS_Non	Ob_Lep_Non	OK	4.64979	5.42752	0.223127	0.604162	0.28765	0.9999	1.16726085090902	NO
Cecr6	Cecr6	Cecr6	94047	cat eye syndrome chromosome region, candidate 6	chr6:120438956-120443825	Ob_PBS_Non	Ob_Lep_Non	OK	2.4928	2.90965	0.223082	0.915879	0.1132	0.9999	1.16722444271629	NO
Smpd3	Smpd3	Smpd3	58994	sphingomyelin phosphodiesterase 3, neutral	chr8:108776447-108861888	Ob_PBS_Non	Ob_Lep_Non	OK	8.10903	9.46362	0.222862	1.13389	0.04435	0.9999	1.16704646345394	NO
Lrrc7	Lrrc7	Lrrc7	242274	leucine rich repeat containing 7	chr3:157747402-158225185	Ob_PBS_Non	Ob_Lep_Non	OK	4.18437	4.88307	0.222777	1.03136	0.05955	0.9999	1.16697770600738	NO
Mgat5	Mgat5	Mgat5	107895	mannoside acetylglucosaminyltransferase 5	chr1:129101562-129379549	Ob_PBS_Non	Ob_Lep_Non	OK	5.35872	6.25229	0.222496	0.982057	0.08525	0.9999	1.16675043080861	NO
Shank2	Shank2	Shank2	210274	SH3/ankyrin domain gene 2	chr7:151361424-151608580	Ob_PBS_Non	Ob_Lep_Non	OK	11.099	12.9495	0.222455	1.14778	0.03445	0.9999	1.16671727335913	NO
Adamts18	Adamts18	Adamts18	208936	a disintegrin-like and metallopeptidase (reprolysin type) with thrombospondin type 1 motif, 18	chr8:116222036-116372739	Ob_PBS_Non	Ob_Lep_Non	OK	0.47539	0.554562	0.222237	0.581629	0.29855	0.9999	1.16654098859841	NO
March10	March10	March10	632687	membrane-associated ring finger (C3HC4) 10	chr11:105222111-105318049	Ob_PBS_Non	Ob_Lep_Non	OK	0.513649	0.599191	0.222234	0.371485	0.47165	0.9999	1.16653856284714	NO
Ano5	Ano5	Ano5	233246	anoctamin 5	chr7:58766398-58854079	Ob_PBS_Non	Ob_Lep_Non	OK	0.879496	1.02593	0.222186	0.758312	0.1609	0.9999	1.16649975151283	NO
Lrrc3	Lrrc3	Lrrc3	237387	leucine rich repeat containing 3	chr10:77360319-77365281	Ob_PBS_Non	Ob_Lep_Non	OK	4.45647	5.19749	0.221913	1.00207	0.0769	0.9999	1.16627903660455	NO
Znf512b	Znf512b	Znf512b	269401	zinc finger protein 512B	chr2:181303858-181327166	Ob_PBS_Non	Ob_Lep_Non	OK	9.16725	10.6913	0.22188	0.898594	0.09	0.9999	1.1662523596098	NO
Gucy1a3	Gucy1a3	Gucy1a3	60596	guanylate cyclase 1, soluble, alpha 3	chr3:81896348-81949799	Ob_PBS_Non	Ob_Lep_Non	OK	15.2066	17.7345	0.221866	1.17889	0.03135	0.9999	1.16624104228122	NO
Gm16386	Gm16386	Gm16386	100042679	zinc finger protein 946 pseudogene	chr17:22916824-22954714	Ob_PBS_Non	Ob_Lep_Non	OK	1.21197	1.41269	0.22109	0.495579	0.5269	0.9999	1.16561391064614	NO
Gm5607	Gm5607	Gm5607	434280	predicted gene 5607	chr8:12385770-12436732	Ob_PBS_Non	Ob_Lep_Non	OK	3.71894	4.33451	0.220978	0.598128	0.28215	0.9999	1.16552342465498	NO
Cd33	Cd33	Cd33	12489	CD33 antigen	chr7:50782825-50788541	Ob_PBS_Non	Ob_Lep_Non	OK	1.02151	1.19034	0.220667	0.56516	0.28285	0.9999	1.16527220127917	NO
2310039H08Rik	2310039H08Rik	2310039H08Rik	67101	RIKEN cDNA 2310039H08 gene	chr17:46909583-46910356	Ob_PBS_Non	Ob_Lep_Non	OK	7.80698	9.09283	0.219966	0.939132	0.22435	0.9999	1.16470613751065	NO
Synpo	Synpo	Synpo	104027	synaptopodin	chr18:60753643-60783959	Ob_PBS_Non	Ob_Lep_Non	OK	12.828	14.9402	0.219901	1.1066	0.0377	0.9999	1.16465366336236	NO
Drd2	Drd2	Drd2	13489	dopamine receptor D2	chr9:49148766-49215319	Ob_PBS_Non	Ob_Lep_Non	OK	11.6345	13.5497	0.219847	1.05298	0.09285	0.9999	1.16461007125242	NO
Mir3070a	Mir3070a	Mir3070a	100526472	microRNA 3070a	chr12:110826152-110826241	Ob_PBS_Non	Ob_Lep_Non	OK	75.2068	87.5782	0.219708	9.81854	0.80475	0.9999	1.16449786943765	NO
Fam81a	Fam81a	Fam81a	76886	family with sequence similarity 81, member A	chr9:69937116-69989364	Ob_PBS_Non	Ob_Lep_Non	OK	29.8174	34.7218	0.219689	1.23345	0.0263	0.9999	1.16448253333875	NO
A930003A15Rik	A930003A15Rik	A930003A15Rik	68162	RIKEN cDNA A930003A15 gene	chr16:19876660-19884367	Ob_PBS_Non	Ob_Lep_Non	OK	0.710438	0.827231	0.219582	0.338479	0.50275	0.9999	1.16439617065844	NO
Cntnap3	Cntnap3	Cntnap3	238680	contactin associated protein-like 3	chr13:64838898-65005196	Ob_PBS_Non	Ob_Lep_Non	OK	0.685287	0.797915	0.219527	0.62497	0.2645	0.9999	1.16435178111882	NO
Map3k1	Map3k1	Map3k1	26401	mitogen-activated protein kinase kinase kinase 1	chr13:112536642-112599191	Ob_PBS_Non	Ob_Lep_Non	OK	1.48045	1.72368	0.219454	0.849023	0.1221	0.9999	1.1642928667071	NO
Pus7l	Pus7l	Pus7l	78895	pseudouridylate synthase 7 homolog (S. cerevisiae)-like	chr15:94353070-94373938	Ob_PBS_Non	Ob_Lep_Non	OK	1.021	1.18872	0.21942	0.626924	0.2751	0.9999	1.16426542813562	NO
Nmnat1	Nmnat1	Nmnat1	66454	nicotinamide nucleotide adenylyltransferase 1	chr4:148842895-148859251	Ob_PBS_Non	Ob_Lep_Non	OK	3.5498	4.1313	0.218856	0.719355	0.2728	0.9999	1.16381036497487	NO
Fbxl8	Fbxl8	Fbxl8	50788	F-box and leucine-rich repeat protein 8	chr8:107788547-107793226	Ob_PBS_Non	Ob_Lep_Non	OK	0.882029	1.02644	0.218756	0.580073	0.3826	0.9999	1.16372969858327	NO
Pde11a	Pde11a	Pde11a	241489	phosphodiesterase 11A	chr2:75829188-76176710	Ob_PBS_Non	Ob_Lep_Non	OK	0.698413	0.812734	0.218703	0.556966	0.331	0.9999	1.16368694766269	NO
Pcdhgc5	Pcdhgc5	Pcdhgc5	93708	protocadherin gamma subfamily C, 5	chr18:37089938-38001526	Ob_PBS_Non	Ob_Lep_Non	OK	6.4105	7.45939	0.218621	0.263346	0.62655	0.9999	1.16362080782354	NO
Gfra4	Gfra4	Gfra4	14588	glial cell line derived neurotrophic factor family receptor alpha 4	chr2:130865911-130868824	Ob_PBS_Non	Ob_Lep_Non	OK	29.9962	34.9026	0.218552	1.11351	0.0886	0.9999	1.1635651564811	NO
9930012K11Rik	9930012K11Rik	9930012K11Rik	268759	RIKEN cDNA 9930012K11 gene	chr14:70554211-70559309	Ob_PBS_Non	Ob_Lep_Non	OK	1.74566	2.03113	0.218506	0.600172	0.2544	0.9999	1.1635280570648	NO
Fam47e	Fam47e	Fam47e	384198	family with sequence similarity 47, member E	chr5:92984113-93020310	Ob_PBS_Non	Ob_Lep_Non	OK	0.409637	0.476612	0.21847	0.295924	0.5335	0.9999	1.16349902356413	NO
Diap2	Diap2	Diap2	54004	diaphanous homolog 2 (Drosophila)	chrX:126284277-127000369	Ob_PBS_Non	Ob_Lep_Non	OK	1.89802	2.20833	0.218457	0.908649	0.08985	0.9999	1.16348853942248	NO
4833418N02Rik	4833418N02Rik	4833418N02Rik	74597	RIKEN cDNA 4833418N02 gene	chr17:87674225-87682154	Ob_PBS_Non	Ob_Lep_Non	OK	0.828291	0.963587	0.218277	0.508753	0.4119	0.9999	1.1633433840938	NO
Zkscan2	Zkscan2	Zkscan2	210162	zinc finger with KRAB and SCAN domains 2	chr7:130622153-130643963	Ob_PBS_Non	Ob_Lep_Non	OK	4.47746	5.20798	0.218042	0.973485	0.0796	0.9999	1.16315390300259	NO
Urb1	Urb1	Urb1	207932	URB1 ribosome biogenesis 1 homolog (S. cerevisiae)	chr16:90751771-90810658	Ob_PBS_Non	Ob_Lep_Non	OK	1.23387	1.43454	0.217399	0.805331	0.13715	0.9999	1.16263560821798	NO
Atxn1l	Atxn1l	Atxn1l	52335	ataxin 1-like	chr8:112250350-112261639	Ob_PBS_Non	Ob_Lep_Non	OK	7.19907	8.36979	0.217379	1.13032	0.0357	0.9999	1.16261949077782	NO
Vps37b	Vps37b	Vps37b	330192	vacuolar protein sorting 37B (yeast)	chr5:124454649-124482269	Ob_PBS_Non	Ob_Lep_Non	OK	8.20863	9.54304	0.217306	1.0395	0.0809	0.9999	1.16256066401733	NO
Pms2	Pms2	Pms2	18861	postmeiotic segregation increased 2 (S. cerevisiae)	chr5:144670869-144692625	Ob_PBS_Non	Ob_Lep_Non	OK	5.51893	6.41592	0.217267	0.956176	0.0864	0.9999	1.16252923724189	NO
Sec14l1	Sec14l1	Sec14l1	74136	SEC14-like 1 (S. cerevisiae)	chr11:116976485-117020582	Ob_PBS_Non	Ob_Lep_Non	OK	24.1786	28.1078	0.217244	1.0039	0.06355	0.9999	1.16251070390077	NO
H2-T24	H2-T24	H2-T24	15042	histocompatibility 2, T region locus 24	chr17:36131448-36175119	Ob_PBS_Non	Ob_Lep_Non	OK	0.80752	0.938674	0.217127	0.30759	0.60105	0.9999	1.16241643017458	NO
Acr	Acr	Acr	11434	acrosin prepropeptide	chr15:89398756-89405015	Ob_PBS_Non	Ob_Lep_Non	OK	1.41329	1.64249	0.216824	0.600026	0.3388	0.9999	1.16217232093145	NO
Jak3	Jak3	Jak3	16453	Janus kinase 3	chr8:74200281-74214476	Ob_PBS_Non	Ob_Lep_Non	OK	0.962647	1.11864	0.216661	0.665445	0.2607	0.9999	1.16204102264461	NO
Kbtbd5	Kbtbd5	Kbtbd5	72330	kelch-like 40	chr9:121686724-121692937	Ob_PBS_Non	Ob_Lep_Non	OK	1.27708	1.48365	0.2163	0.658788	0.28615	0.9999	1.16175028599055	NO
Piga	Piga	Piga	18700	phosphatidylinositol glycan anchor biosynthesis, class A	chrX:160857718-160871847	Ob_PBS_Non	Ob_Lep_Non	OK	2.87333	3.33783	0.216187	0.853349	0.13165	0.9999	1.16165929472939	NO
Gm129	Gm129	Gm129	229599	predicted gene 129	chr3:95682427-95686151	Ob_PBS_Non	Ob_Lep_Non	OK	18.869	21.9148	0.215892	1.11864	0.07065	0.9999	1.1614217847579	NO
Il6ra	Il6ra	Il6ra	16194	interleukin 6 receptor, alpha	chr3:89673245-89717084	Ob_PBS_Non	Ob_Lep_Non	OK	0.502119	0.583032	0.215546	0.521244	0.36665	0.9999	1.16114327561901	NO
Lin28b	Lin28b	Lin28b	380669	lin-28 homolog B (C. elegans)	chr10:45096424-45190007	Ob_PBS_Non	Ob_Lep_Non	OK	1.75032	2.03199	0.215275	0.801032	0.13905	0.9999	1.16092518359929	NO
Rnf165	Rnf165	Rnf165	225743	ring finger protein 165	chr18:77694848-77803875	Ob_PBS_Non	Ob_Lep_Non	OK	6.69842	7.77596	0.215199	1.12621	0.045	0.9999	1.16086402861675	NO
Fancc	Fancc	Fancc	14088	Fanconi anemia, complementation group C	chr13:63406016-63533053	Ob_PBS_Non	Ob_Lep_Non	OK	2.23036	2.58838	0.214769	0.721811	0.1822	0.9999	1.16051808083451	NO
Epsti1	Epsti1	Epsti1	108670	epithelial stromal interaction 1 (breast)	chr14:78304045-78402463	Ob_PBS_Non	Ob_Lep_Non	OK	0.730647	0.847817	0.214577	0.430581	0.39685	0.9999	1.16036364442281	NO
Vsig10	Vsig10	Vsig10	231668	V-set and immunoglobulin domain containing 10	chr5:117769274-117805015	Ob_PBS_Non	Ob_Lep_Non	OK	0.672923	0.780577	0.214101	0.595915	0.2965	0.9999	1.15998085944659	NO
Epb4.1l4b	Epb4.1l4b	Epb4.1l4b	54357	erythrocyte protein band 4.1-like 4b	chr4:57074597-57156028	Ob_PBS_Non	Ob_Lep_Non	OK	4.61242	5.34953	0.213889	0.905854	0.11985	0.9999	1.159810416028	NO
Zfpm1	Zfpm1	Zfpm1	22761	zinc finger protein, multitype 1	chr8:124806040-124861147	Ob_PBS_Non	Ob_Lep_Non	OK	6.09229	7.06533	0.213771	1.04477	0.0836	0.9999	1.15971555742762	NO
LOC100302688	LOC100302688	LOC100302688	100302688	predicted gene, 17455	chr10:59766021-60159238	Ob_PBS_Non	Ob_Lep_Non	OK	0.482719	0.559762	0.213631	0.127019	0.82335	0.9999	1.15960302338825	NO
Lrdd	Lrdd	Lrdd	57913	leucine-rich and death domain containing	chr7:148624413-148629254	Ob_PBS_Non	Ob_Lep_Non	OK	0.51905	0.601869	0.213575	0.506933	0.38625	0.9999	1.15955801283012	NO
Kcna2	Kcna2	Kcna2	16490	potassium voltage-gated channel, shaker-related subfamily, member 2	chr3:106904484-106909797	Ob_PBS_Non	Ob_Lep_Non	OK	7.78411	9.02433	0.213288	1.03053	0.07125	0.9999	1.15932736113961	NO
Blnk	Blnk	Blnk	17060	B cell linker	chr19:41003416-41069025	Ob_PBS_Non	Ob_Lep_Non	OK	0.918164	1.06411	0.212818	0.543684	0.3571	0.9999	1.15894973794273	NO
Fcgr1	Fcgr1	Fcgr1	14129	Fc receptor, IgG, high affinity I	chr3:96086831-96097892	Ob_PBS_Non	Ob_Lep_Non	OK	0.699897	0.810832	0.21226	0.518676	0.36465	0.9999	1.1585015705278	NO
Pla2g4b	Pla2g4b	Pla2g4b	211429	phospholipase A2, group IVB (cytosolic)	chr2:119859168-119868768	Ob_PBS_Non	Ob_Lep_Non	OK	0.497443	0.576268	0.212207	0.533518	0.34545	0.9999	1.15845901166839	NO
Fbxo36	Fbxo36	Fbxo36	66153	F-box protein 36	chr1:84836415-84897061	Ob_PBS_Non	Ob_Lep_Non	OK	5.74608	6.65653	0.212192	0.794875	0.24545	0.9999	1.15844696699204	NO
Atoh8	Atoh8	Atoh8	71093	atonal homolog 8 (Drosophila)	chr6:72156171-72185571	Ob_PBS_Non	Ob_Lep_Non	OK	0.684954	0.793221	0.211715	0.532088	0.3933	0.9999	1.15806401158726	NO
Birc5	Birc5	Birc5	11799	baculoviral IAP repeat-containing 5	chr11:117710550-117717057	Ob_PBS_Non	Ob_Lep_Non	OK	1.04334	1.20817	0.211616	0.302657	0.56215	0.9999	1.15798454614216	NO
Tle6	Tle6	Tle6	114606	transducin-like enhancer of split 6, homolog of Drosophila E(spl)	chr10:81053649-81063645	Ob_PBS_Non	Ob_Lep_Non	OK	1.15303	1.33503	0.211446	0.578583	0.3277	0.9999	1.15784810304825	NO
Pcdhga6	Pcdhga6	Pcdhga6	93714	protocadherin gamma subfamily A, 6	chr18:37089938-38001526	Ob_PBS_Non	Ob_Lep_Non	OK	2.35557	2.72731	0.211402	0.178646	0.7411	0.9999	1.15781279098421	NO
Sln	Sln	Sln	66402	sarcolipin	chr9:53698057-53701656	Ob_PBS_Non	Ob_Lep_Non	OK	2.37427	2.74885	0.211348	0.61461	0.48775	0.9999	1.15776945492298	NO
Wipf3	Wipf3	Wipf3	330319	WAS/WASL interacting protein family, member 3	chr6:54402876-54453762	Ob_PBS_Non	Ob_Lep_Non	OK	21.0303	24.3459	0.211214	1.07251	0.04375	0.9999	1.15766192429599	NO
Chpf2	Chpf2	Chpf2	100910	chondroitin polymerizing factor 2	chr5:24092567-24098304	Ob_PBS_Non	Ob_Lep_Non	OK	13.3249	15.4248	0.211129	1.09564	0.0471	0.9999	1.15759371974683	NO
Postn	Postn	Postn	50706	periostin, osteoblast specific factor	chr3:54165028-54194963	Ob_PBS_Non	Ob_Lep_Non	OK	0.558699	0.646742	0.211121	0.468807	0.35755	0.9999	1.15758730070204	NO
Foxo3	Foxo3	Foxo3	56484	forkhead box O3	chr10:41905591-41996548	Ob_PBS_Non	Ob_Lep_Non	OK	6.44227	7.45657	0.210944	0.986016	0.1012	0.9999	1.1574452884416	NO
Rai1	Rai1	Rai1	19377	retinoic acid induced 1	chr11:59918514-60034106	Ob_PBS_Non	Ob_Lep_Non	OK	12.0099	13.8978	0.210634	0.953954	0.0884	0.9999	1.15719660837932	NO
Wfs1	Wfs1	Wfs1	22393	Wolfram syndrome 1 homolog (human)	chr5:37357342-37380221	Ob_PBS_Non	Ob_Lep_Non	OK	18.4857	21.3905	0.210564	1.11632	0.0519	0.9999	1.15714046221179	NO
Rab38	Rab38	Rab38	72433	RAB38, member of RAS oncogene family	chr7:95578782-95640082	Ob_PBS_Non	Ob_Lep_Non	OK	0.685759	0.793397	0.210341	0.461708	0.4493	0.9999	1.15696161472584	NO
Myo1b	Myo1b	Myo1b	17912	myosin IB	chr1:51806609-51972818	Ob_PBS_Non	Ob_Lep_Non	OK	5.18717	6.00088	0.210224	0.946811	0.0721	0.9999	1.15686779100265	NO
Ifrd2	Ifrd2	Ifrd2	15983	interferon-related developmental regulator 2	chr9:107490048-107495369	Ob_PBS_Non	Ob_Lep_Non	OK	2.79878	3.23701	0.20986	0.747091	0.2337	0.9999	1.15657594362982	NO
Lca5	Lca5	Lca5	75782	Leber congenital amaurosis 5 (human)	chr9:83284961-83334734	Ob_PBS_Non	Ob_Lep_Non	OK	2.81716	3.25815	0.209815	0.776165	0.13425	0.9999	1.15653986871149	NO
Qser1	Qser1	Qser1	99003	glutamine and serine rich 1	chr2:104594953-104656853	Ob_PBS_Non	Ob_Lep_Non	OK	2.53659	2.93353	0.209748	0.939973	0.07825	0.9999	1.15648615925126	NO
1700052K11Rik	1700052K11Rik	1700052K11Rik	73431	RIKEN cDNA 1700052K11 gene	chr11:105040334-105042747	Ob_PBS_Non	Ob_Lep_Non	OK	5.44729	6.29852	0.209473	0.888779	0.12205	0.9999	1.15626573610179	NO
Hpca	Hpca	Hpca	15444	hippocalcin	chr4:128782859-128798984	Ob_PBS_Non	Ob_Lep_Non	OK	308.524	356.706	0.209353	1.15751	0.03075	0.9999	1.15616956462131	NO
Lrguk	Lrguk	Lrguk	74354	leucine-rich repeats and guanylate kinase domain containing	chr6:33979447-34084034	Ob_PBS_Non	Ob_Lep_Non	OK	0.550781	0.636767	0.209285	0.504231	0.37805	0.9999	1.15611507099974	NO
Gucy1a2	Gucy1a2	Gucy1a2	234889	guanylate cyclase 1, soluble, alpha 2	chr9:3532353-3897342	Ob_PBS_Non	Ob_Lep_Non	OK	2.1638	2.50111	0.209001	0.816307	0.13435	0.9999	1.15588750775469	NO
Ttc7	Ttc7	Ttc7	225049	tetratricopeptide repeat domain 7	chr17:87682225-87781110	Ob_PBS_Non	Ob_Lep_Non	OK	1.93682	2.23853	0.20886	0.796853	0.16165	0.9999	1.15577454405141	NO
Cep110	Cep110	Cep110	26920	centrosomal protein 110	chr2:34965011-35034342	Ob_PBS_Non	Ob_Lep_Non	OK	1.55663	1.79901	0.208773	0.788342	0.13245	0.9999	1.15570484855049	NO
Trpc5	Trpc5	Trpc5	22067	transient receptor potential cation channel, subfamily C, member 5	chrX:140816213-141122723	Ob_PBS_Non	Ob_Lep_Non	OK	1.93373	2.23475	0.208726	0.748855	0.185	0.9999	1.15566719870657	NO
Heg1	Heg1	Heg1	77446	HEG homolog 1 (zebrafish)	chr16:33684551-33768281	Ob_PBS_Non	Ob_Lep_Non	OK	1.59859	1.84713	0.208488	0.744734	0.1788	0.9999	1.15547656513574	NO
Kif17	Kif17	Kif17	16559	kinesin family member 17	chr4:137818165-137857888	Ob_PBS_Non	Ob_Lep_Non	OK	9.06874	10.4786	0.208473	0.9739	0.07175	0.9999	1.15546455146834	NO
Bmpr2	Bmpr2	Bmpr2	12168	bone morphogenetic protein receptor, type II (serine/threonine kinase)	chr1:59821480-59927703	Ob_PBS_Non	Ob_Lep_Non	OK	4.36065	5.03832	0.2084	0.876517	0.1146	0.9999	1.15540608673679	NO
Dear1	Dear1	Dear1	654362	dual endothelin 1/angiotensin II receptor 1	chr3:84619498-84783120	Ob_PBS_Non	Ob_Lep_Non	OK	6.52509	7.53666	0.207927	0.165476	0.7608	0.9999	1.15502733898706	NO
Notch1	Notch1	Notch1	18128	notch 1	chr2:26313421-26359342	Ob_PBS_Non	Ob_Lep_Non	OK	1.17975	1.36261	0.207889	0.824109	0.13975	0.9999	1.15499691643786	NO
Inpp5d	Inpp5d	Inpp5d	16331	inositol polyphosphate-5-phosphatase D	chr1:89516886-89617083	Ob_PBS_Non	Ob_Lep_Non	OK	1.33227	1.53867	0.207802	0.682241	0.19935	0.9999	1.15492726782944	NO
Epha6	Epha6	Epha6	13840	Eph receptor A6	chr16:59653308-60605357	Ob_PBS_Non	Ob_Lep_Non	OK	1.95227	2.25459	0.207707	0.757449	0.1766	0.9999	1.15485121954827	NO
Dach1	Dach1	Dach1	13134	dachshund 1 (Drosophila)	chr14:98186065-98568762	Ob_PBS_Non	Ob_Lep_Non	OK	3.27993	3.78748	0.207574	0.855914	0.11085	0.9999	1.15474476036722	NO
Homer1	Homer1	Homer1	26556	homer homolog 1 (Drosophila)	chr13:94074449-94174917	Ob_PBS_Non	Ob_Lep_Non	OK	11.5251	13.3085	0.207572	0.972741	0.0629	0.9999	1.15474315955218	NO
Cacng4	Cacng4	Cacng4	54377	calcium channel, voltage-dependent, gamma subunit 4	chr11:107596093-107655778	Ob_PBS_Non	Ob_Lep_Non	OK	23.5708	27.2163	0.20747	1.18218	0.10005	0.9999	1.15466152092772	NO
Gm13157	Gm13157	Gm13157	100041677	predicted gene 13157	chr4:147128082-147183895	Ob_PBS_Non	Ob_Lep_Non	OK	1.3884	1.60261	0.207	0.611194	0.2675	0.9999	1.15428541751684	NO
Ltc4s	Ltc4s	Ltc4s	17001	leukotriene C4 synthase	chr11:50049973-50051973	Ob_PBS_Non	Ob_Lep_Non	OK	2.40563	2.7767	0.206958	0.64782	0.4797	0.9999	1.1542518142393	NO
Ccdc57	Ccdc57	Ccdc57	71276	coiled-coil domain containing 57	chr11:120687855-120794186	Ob_PBS_Non	Ob_Lep_Non	OK	2.03149	2.34473	0.206887	0.717553	0.19415	0.9999	1.15419501092331	NO
Slc2a6	Slc2a6	Slc2a6	227659	solute carrier family 2 (facilitated glucose transporter), member 6	chr2:26876884-26883518	Ob_PBS_Non	Ob_Lep_Non	OK	6.05801	6.99191	0.206842	0.822311	0.13685	0.9999	1.15415901026898	NO
Adra2b	Adra2b	Adra2b	11552	adrenergic receptor, alpha 2b	chr2:127189021-127192957	Ob_PBS_Non	Ob_Lep_Non	OK	1.16602	1.34571	0.206766	0.666726	0.25825	0.9999	1.15409821171355	NO
Efcab7	Efcab7	Efcab7	230500	EF-hand calcium binding domain 7	chr4:99496190-99585388	Ob_PBS_Non	Ob_Lep_Non	OK	0.889147	1.02611	0.206692	0.500326	0.3871	0.9999	1.15403901619752	NO
1700001L05Rik	1700001L05Rik	1700001L05Rik	69291	RIKEN cDNA 1700001L05 gene	chr15:83184276-83197727	Ob_PBS_Non	Ob_Lep_Non	OK	0.991468	1.14411	0.206585	0.690108	0.2157	0.9999	1.1539534280502	NO
Shox2	Shox2	Shox2	20429	short stature homeobox 2	chr3:66777190-66785693	Ob_PBS_Non	Ob_Lep_Non	OK	24.1593	27.8723	0.206253	1.23574	0.0725	0.9999	1.15368790522744	NO
BC051142	BC051142	BC051142	407788	cDNA sequence BC051142	chr17:34535764-34597679	Ob_PBS_Non	Ob_Lep_Non	OK	0.715614	0.825576	0.20622	0.398472	0.43725	0.9999	1.15366151623713	NO
Cux2	Cux2	Cux2	13048	cut-like homeobox 2	chr5:122310224-122497834	Ob_PBS_Non	Ob_Lep_Non	OK	8.49073	9.79517	0.206182	1.06908	0.05725	0.9999	1.15363112966268	NO
Dlx6	Dlx6	Dlx6	13396	distal-less homeobox 6	chr6:6770545-6819533	Ob_PBS_Non	Ob_Lep_Non	OK	13.2047	15.2283	0.205702	0.766334	0.25955	0.9999	1.15324736814782	NO
Chrnb1	Chrnb1	Chrnb1	11443	cholinergic receptor, nicotinic, beta polypeptide 1 (muscle)	chr11:69597537-69609439	Ob_PBS_Non	Ob_Lep_Non	OK	0.610227	0.703619	0.205448	0.473377	0.431	0.9999	1.15304434599925	NO
Nrg2	Nrg2	Nrg2	100042150	neuregulin 2	chr18:36177311-36356814	Ob_PBS_Non	Ob_Lep_Non	OK	2.2351	2.57706	0.205386	0.710582	0.21815	0.9999	1.15299479483887	NO
Ptch2	Ptch2	Ptch2	19207	patched homolog 2	chr4:116768960-116787436	Ob_PBS_Non	Ob_Lep_Non	OK	0.545947	0.629376	0.205161	0.52923	0.37735	0.9999	1.15281498996471	NO
Bcl9l	Bcl9l	Bcl9l	80288	B cell CLL/lymphoma 9-like	chr9:44307218-44318495	Ob_PBS_Non	Ob_Lep_Non	OK	6.19964	7.14606	0.204966	1.0297	0.06865	0.9999	1.15265918175506	NO
Pcp4l1	Pcp4l1	Pcp4l1	66425	Purkinje cell protein 4-like 1	chr1:173103394-173126399	Ob_PBS_Non	Ob_Lep_Non	OK	205.815	237.213	0.204831	1.28744	0.03135	0.9999	1.15255132686902	NO
Mre11a	Mre11a	Mre11a	17535	meiotic recombination 11 homolog A (S. cerevisiae)	chr9:14589150-14638861	Ob_PBS_Non	Ob_Lep_Non	OK	2.42138	2.78994	0.204401	0.728322	0.19105	0.9999	1.15220785634568	NO
Zfp668	Zfp668	Zfp668	244219	zinc finger protein 668	chr7:135008872-135020337	Ob_PBS_Non	Ob_Lep_Non	OK	4.3301	4.9886	0.204237	0.90751	0.1228	0.9999	1.15207688525113	NO
A930013F10Rik	A930013F10Rik	A930013F10Rik	68074	RIKEN cDNA A930013F10 gene	chr8:23738590-23763909	Ob_PBS_Non	Ob_Lep_Non	OK	2.4867	2.86409	0.203843	0.306901	0.55425	0.9999	1.15176229602539	NO
Chst15	Chst15	Chst15	77590	carbohydrate (N-acetylgalactosamine 4-sulfate 6-O) sulfotransferase 15	chr7:139427937-139509974	Ob_PBS_Non	Ob_Lep_Non	OK	3.30624	3.80781	0.203774	0.839259	0.13515	0.9999	1.15170721182828	NO
Prdm10	Prdm10	Prdm10	382066	PR domain containing 10	chr9:31122691-31186128	Ob_PBS_Non	Ob_Lep_Non	OK	1.90904	2.19864	0.203765	0.71064	0.20975	0.9999	1.15170002712723	NO
Sema3a	Sema3a	Sema3a	20346	sema domain, immunoglobulin domain (Ig), short basic domain, secreted, (semaphorin) 3A	chr5:13399308-13602571	Ob_PBS_Non	Ob_Lep_Non	OK	1.13434	1.30634	0.203674	0.694278	0.20215	0.9999	1.15162738433425	NO
Igsf21	Igsf21	Igsf21	230868	immunoglobulin superfamily, member 21	chr4:139582766-139802726	Ob_PBS_Non	Ob_Lep_Non	OK	16.5369	19.044	0.203646	1.11047	0.0791	0.9999	1.15160503362745	NO
Asphd2	Asphd2	Asphd2	72898	aspartate beta-hydroxylase domain containing 2	chr5:112814465-112821233	Ob_PBS_Non	Ob_Lep_Non	OK	41.0554	47.2714	0.203395	1.23511	0.0523	0.9999	1.15140469487809	NO
Slc25a47	Slc25a47	Slc25a47	104910	solute carrier family 25, member 47	chr12:110089338-110095025	Ob_PBS_Non	Ob_Lep_Non	OK	1.99732	2.29959	0.203316	0.634212	0.31085	0.9999	1.15134164726379	NO
Pde7b	Pde7b	Pde7b	29863	phosphodiesterase 7B	chr10:20117809-20444874	Ob_PBS_Non	Ob_Lep_Non	OK	12.8062	14.7355	0.202449	1.06817	0.05545	0.9999	1.15064994645554	NO
Syt10	Syt10	Syt10	54526	synaptotagmin X	chr15:89612823-89672291	Ob_PBS_Non	Ob_Lep_Non	OK	2.1616	2.48721	0.20243	0.629285	0.28935	0.9999	1.15063479272977	NO
Ccl6	Ccl6	Ccl6	20305	chemokine (C-C motif) ligand 6	chr11:83395562-83437195	Ob_PBS_Non	Ob_Lep_Non	OK	0.587458	0.675928	0.202384	0.277338	0.6003	0.9999	1.15059810558858	NO
Rasgef1b	Rasgef1b	Rasgef1b	320292	RasGEF domain family, member 1B	chr5:99646438-99681946	Ob_PBS_Non	Ob_Lep_Non	OK	17.376	19.9874	0.201998	1.00573	0.06025	0.9999	1.15029029870855	NO
Plch2	Plch2	Plch2	269615	phospholipase C, eta 2	chr4:154357223-154385093	Ob_PBS_Non	Ob_Lep_Non	OK	8.4455	9.71341	0.201795	1.01413	0.0606	0.9999	1.1501284540384	NO
Nptxr	Nptxr	Nptxr	73340	neuronal pentraxin receptor	chr15:79616780-79664763	Ob_PBS_Non	Ob_Lep_Non	OK	20.478	23.5503	0.201675	0.357823	0.53245	0.9999	1.15003279302146	NO
Tmem44	Tmem44	Tmem44	224090	transmembrane protein 44	chr16:30511940-30550664	Ob_PBS_Non	Ob_Lep_Non	OK	3.83966	4.41479	0.201365	0.854439	0.12405	0.9999	1.14978570555265	NO
Gm5567	Gm5567	Gm5567	434008	transmembrane protein 178B	chr6:40060251-40198352	Ob_PBS_Non	Ob_Lep_Non	OK	5.96561	6.85915	0.201361	0.894205	0.11295	0.9999	1.14978251767419	NO
B3galtl	B3galtl	B3galtl	381694	beta 1,3-galactosyltransferase-like	chr5:150480831-150565174	Ob_PBS_Non	Ob_Lep_Non	OK	2.85877	3.28692	0.201343	0.822111	0.1422	0.9999	1.1497681723305	NO
Samd1	Samd1	Samd1	666704	sterile alpha motif domain containing 1	chr8:86521570-86524285	Ob_PBS_Non	Ob_Lep_Non	OK	9.78862	11.2546	0.201341	1.03257	0.1129	0.9999	1.14976657841447	NO
Psmc3ip	Psmc3ip	Psmc3ip	19183	proteasome (prosome, macropain) 26S subunit, ATPase 3, interacting protein	chr11:100948603-100956715	Ob_PBS_Non	Ob_Lep_Non	OK	2.62978	3.02333	0.201198	0.223824	0.66675	0.9999	1.1496526191453	NO
Vav2	Vav2	Vav2	22325	vav 2 oncogene	chr2:27119154-27282345	Ob_PBS_Non	Ob_Lep_Non	OK	3.09479	3.5579	0.201186	0.807305	0.1611	0.9999	1.14964305664341	NO
Pqlc2	Pqlc2	Pqlc2	212555	PQ loop repeat containing 2	chr4:138853919-138866615	Ob_PBS_Non	Ob_Lep_Non	OK	3.16754	3.64126	0.201073	0.734956	0.22465	0.9999	1.1495530136515	NO
C330024D21Rik	C330024D21Rik	C330024D21Rik	320479	RIKEN cDNA C330024D21 gene	chr5:67855136-67862070	Ob_PBS_Non	Ob_Lep_Non	OK	0.914573	1.05132	0.201032	0.560985	0.33795	0.9999	1.14952034492906	NO
Palld	Palld	Palld	72333	palladin, cytoskeletal associated protein	chr8:63993819-64381487	Ob_PBS_Non	Ob_Lep_Non	OK	0.682201	0.784112	0.200864	0.52474	0.3421	0.9999	1.14938649254262	NO
Il3ra	Il3ra	Il3ra	16188	interleukin 3 receptor, alpha chain	chr14:15179008-15188004	Ob_PBS_Non	Ob_Lep_Non	OK	1.3443	1.54508	0.200829	0.556642	0.39455	0.9999	1.14935860859062	NO
Ccdc108	Ccdc108	Ccdc108	241116	coiled-coil domain containing 108	chr1:74948653-74982173	Ob_PBS_Non	Ob_Lep_Non	OK	0.521128	0.598891	0.200658	0.559	0.3164	0.9999	1.14922238529382	NO
9230115E21Rik	9230115E21Rik	9230115E21Rik	408028	Arhgap20 opposite strand transcript	chr9:51573456-51683990	Ob_PBS_Non	Ob_Lep_Non	OK	0.920155	1.05737	0.20053	0.1283	0.81	0.9999	1.14912042754409	NO
Lrfn3	Lrfn3	Lrfn3	233067	leucine rich repeat and fibronectin type III domain containing 3	chr7:31140532-31147791	Ob_PBS_Non	Ob_Lep_Non	OK	7.11215	8.17264	0.200516	0.956743	0.1076	0.9999	1.14910927646401	NO
Rnf207	Rnf207	Rnf207	433809	ring finger protein 207	chr4:151671459-151692734	Ob_PBS_Non	Ob_Lep_Non	OK	2.19012	2.51639	0.200343	0.246865	0.65245	0.9999	1.14897148990454	NO
Mme	Mme	Mme	17380	membrane metallo endopeptidase	chr3:63099793-63186153	Ob_PBS_Non	Ob_Lep_Non	OK	1.80985	2.07897	0.199993	0.710732	0.19315	0.9999	1.14869278149137	NO
Mapkapk3	Mapkapk3	Mapkapk3	102626	mitogen-activated protein kinase-activated protein kinase 3	chr9:107157257-107192208	Ob_PBS_Non	Ob_Lep_Non	OK	0.605879	0.69594	0.199933	0.487933	0.40625	0.9999	1.148645009695	NO
Ddx58	Ddx58	Ddx58	230073	DEAD (Asp-Glu-Ala-Asp) box polypeptide 58	chr4:40150809-40186858	Ob_PBS_Non	Ob_Lep_Non	OK	0.965357	1.10863	0.199641	0.624208	0.2587	0.9999	1.14841254864615	NO
Sstr4	Sstr4	Sstr4	20608	somatostatin receptor 4	chr2:148221112-148222500	Ob_PBS_Non	Ob_Lep_Non	OK	1.1961	1.3736	0.199627	0.545464	0.42865	0.9999	1.14840140443534	NO
Megf9	Megf9	Megf9	230316	multiple EGF-like-domains 9	chr4:70092960-70195962	Ob_PBS_Non	Ob_Lep_Non	OK	16.1401	18.5341	0.199536	1.07018	0.06365	0.9999	1.14832896970102	NO
Adat2	Adat2	Adat2	66757	adenosine deaminase, tRNA-specific 2	chr10:13243647-13283182	Ob_PBS_Non	Ob_Lep_Non	OK	5.80568	6.66546	0.199241	0.430773	0.4362	0.9999	1.14809418521465	NO
Pcsk7	Pcsk7	Pcsk7	18554	proprotein convertase subtilisin/kexin type 7	chr9:45671773-45744141	Ob_PBS_Non	Ob_Lep_Non	OK	5.41237	6.21379	0.199212	0.447517	0.4269	0.9999	1.14807110729742	NO
E330016A19Rik	E330016A19Rik	E330016A19Rik	214763	Mab-21 domain containing 1	chr9:78278324-78290954	Ob_PBS_Non	Ob_Lep_Non	OK	0.523935	0.601414	0.19897	0.504066	0.3597	0.9999	1.14787854414353	NO
Cwh43	Cwh43	Cwh43	231293	cell wall biogenesis 43 C-terminal homolog (S. cerevisiae)	chr5:73797316-73844664	Ob_PBS_Non	Ob_Lep_Non	OK	0.771376	0.885332	0.198784	0.510006	0.37705	0.9999	1.14773056301057	NO
Zfp865	Zfp865	Zfp865	319748	zinc finger protein 865	chr7:4971977-4984825	Ob_PBS_Non	Ob_Lep_Non	OK	7.48843	8.59366	0.198609	1.05294	0.08575	0.9999	1.14759135086834	NO
Ccdc3	Ccdc3	Ccdc3	74186	coiled-coil domain containing 3	chr2:5058821-5151912	Ob_PBS_Non	Ob_Lep_Non	OK	1.08215	1.24185	0.198595	0.576155	0.333	0.9999	1.14758021462645	NO
Fadd	Fadd	Fadd	14082	Fas (TNFRSF6)-associated via death domain	chr7:151764227-151768341	Ob_PBS_Non	Ob_Lep_Non	OK	1.46416	1.68004	0.198421	0.626378	0.2842	0.9999	1.14744181606627	NO
Nav3	Nav3	Nav3	260315	neuron navigator 3	chr10:109120494-109437275	Ob_PBS_Non	Ob_Lep_Non	OK	3.54923	4.07202	0.198239	0.91784	0.0888	0.9999	1.14729707221353	NO
Gabrd	Gabrd	Gabrd	14403	gamma-aminobutyric acid (GABA) A receptor, subunit delta	chr4:154759087-154772178	Ob_PBS_Non	Ob_Lep_Non	OK	15.939	18.2857	0.198151	1.04132	0.0906	0.9999	1.1472270927235	NO
Crym	Crym	Crym	12971	crystallin, mu	chr7:127329897-127345502	Ob_PBS_Non	Ob_Lep_Non	OK	45.6867	52.4109	0.198092	1.10409	0.08545	0.9999	1.14718017704657	NO
Nod2	Nod2	Nod2	257632	nucleotide-binding oligomerization domain containing 2	chr8:91171245-91212373	Ob_PBS_Non	Ob_Lep_Non	OK	0.450409	0.516662	0.197985	0.502565	0.3721	0.9999	1.14709509757817	NO
Ecm2	Ecm2	Ecm2	407800	extracellular matrix protein 2, female organ and adipocyte specific	chr13:49559427-49748100	Ob_PBS_Non	Ob_Lep_Non	OK	0.429246	0.492375	0.197952	0.268559	0.63955	0.9999	1.14706885938908	NO
Upp2	Upp2	Upp2	76654	uridine phosphorylase 2	chr2:58607595-58643079	Ob_PBS_Non	Ob_Lep_Non	OK	5.51847	6.32742	0.197348	0.77595	0.18965	0.9999	1.14658872702476	NO
Adrb1	Adrb1	Adrb1	11554	adrenergic receptor, beta 1	chr19:56796861-56799352	Ob_PBS_Non	Ob_Lep_Non	OK	4.70459	5.39297	0.197011	0.876086	0.1694	0.9999	1.14632092595535	NO
Socs1	Socs1	Socs1	12703	suppressor of cytokine signaling 1	chr16:10783901-10785629	Ob_PBS_Non	Ob_Lep_Non	OK	2.08943	2.39507	0.196961	0.659704	0.38175	0.9999	1.1462811981879	NO
Tnrc18	Tnrc18	Tnrc18	231861	trinucleotide repeat containing 18	chr5:143200557-143579066	Ob_PBS_Non	Ob_Lep_Non	OK	7.70758	8.83468	0.1969	1.02067	0.06335	0.9999	1.1462327321761	NO
Foxn3	Foxn3	Foxn3	71375	forkhead box N3	chr12:100433303-100688284	Ob_PBS_Non	Ob_Lep_Non	OK	5.08832	5.83193	0.196782	0.833683	0.14705	0.9999	1.14613898406763	NO
Zbtb34	Zbtb34	Zbtb34	241311	zinc finger and BTB domain containing 34	chr2:33261627-33286844	Ob_PBS_Non	Ob_Lep_Non	OK	2.51837	2.88612	0.196643	0.853406	0.12865	0.9999	1.14602856180943	NO
Accn4	Accn4	Accn4	241118	acid-sensing (proton-gated) ion channel family member 4	chr1:75447084-75470915	Ob_PBS_Non	Ob_Lep_Non	OK	5.95722	6.82639	0.196483	0.865097	0.14625	0.9999	1.14590147022238	NO
Cdc20	Cdc20	Cdc20	107995	cell division cycle 20	chr4:118100697-118109948	Ob_PBS_Non	Ob_Lep_Non	OK	0.68061	0.779697	0.196086	0.20073	0.7099	0.9999	1.14558618509017	NO
Rpusd2	Rpusd2	Rpusd2	271842	RNA pseudouridylate synthase domain containing 2	chr2:118860525-118867933	Ob_PBS_Non	Ob_Lep_Non	OK	1.7926	2.0534	0.195958	0.736091	0.18235	0.9999	1.14548454994012	NO
Thpo	Thpo	Thpo	21832	thrombopoietin	chr16:20724526-20742457	Ob_PBS_Non	Ob_Lep_Non	OK	1.45608	1.66781	0.195865	0.412584	0.46185	0.9999	1.14541071130715	NO
Spopl	Spopl	Spopl	76857	speckle-type POZ protein-like	chr2:23365573-23427624	Ob_PBS_Non	Ob_Lep_Non	OK	4.65666	5.33358	0.195808	0.752414	0.1539	0.9999	1.14536545772344	NO
Ppp3ca	Ppp3ca	Ppp3ca	19055	protein phosphatase 3, catalytic subunit, alpha isoform	chr3:136333733-136598743	Ob_PBS_Non	Ob_Lep_Non	OK	199.058	227.993	0.195799	1.18784	0.0403	0.9999	1.14535831258419	NO
Hipk2	Hipk2	Hipk2	15258	homeodomain interacting protein kinase 2	chr6:38647838-38826189	Ob_PBS_Non	Ob_Lep_Non	OK	3.47052	3.97409	0.195474	0.784172	0.1486	0.9999	1.14510032353158	NO
Shank1	Shank1	Shank1	243961	SH3/ankyrin domain gene 1	chr7:51565633-51613723	Ob_PBS_Non	Ob_Lep_Non	OK	20.8246	23.8437	0.195322	1.14062	0.042	0.9999	1.14497968398166	NO
Ypel2	Ypel2	Ypel2	77864	yippee-like 2 (Drosophila)	chr11:86749926-86807264	Ob_PBS_Non	Ob_Lep_Non	OK	13.6051	15.577	0.195267	1.0449	0.0558	0.9999	1.1449360346445	NO
Dcbld1	Dcbld1	Dcbld1	66686	discoidin, CUB and LCCL domain containing 1	chr10:51953424-52041183	Ob_PBS_Non	Ob_Lep_Non	OK	3.49269	3.99871	0.195196	0.774765	0.17395	0.9999	1.14487968977889	NO
Camkv	Camkv	Camkv	235604	CaM kinase-like vesicle-associated	chr9:107838250-107852022	Ob_PBS_Non	Ob_Lep_Non	OK	115.528	132.264	0.195182	1.1784	0.0433	0.9999	1.14486857985099	NO
Tmem202	Tmem202	Tmem202	73893	transmembrane protein 202	chr9:59366491-59373308	Ob_PBS_Non	Ob_Lep_Non	OK	2.40231	2.75025	0.195136	0.598508	0.34025	0.9999	1.14483207656124	NO
Nt5e	Nt5e	Nt5e	23959	5' nucleotidase, ecto	chr9:88222446-88266927	Ob_PBS_Non	Ob_Lep_Non	OK	1.77789	2.03533	0.195095	0.662443	0.23995	0.9999	1.14479954200137	NO
Epha8	Epha8	Epha8	13842	Eph receptor A8	chr4:136485333-136512731	Ob_PBS_Non	Ob_Lep_Non	OK	2.56154	2.93178	0.194766	0.807837	0.1604	0.9999	1.14453850547147	NO
Pip5k1a	Pip5k1a	Pip5k1a	18720	phosphatidylinositol-4-phosphate 5-kinase, type 1 alpha	chr3:94863519-94910780	Ob_PBS_Non	Ob_Lep_Non	OK	17.1092	19.5813	0.194708	1.03526	0.0726	0.9999	1.14449249304538	NO
Tmem125	Tmem125	Tmem125	230678	transmembrane protein 125	chr4:118213545-118216331	Ob_PBS_Non	Ob_Lep_Non	OK	8.13892	9.3148	0.194688	0.909453	0.14895	0.9999	1.14447662712046	NO
Capn6	Capn6	Capn6	12338	calpain 6	chrX:140236779-140261955	Ob_PBS_Non	Ob_Lep_Non	OK	0.630431	0.721439	0.19454	0.502599	0.37215	0.9999	1.1443592261118	NO
Gpr25	Gpr25	Gpr25	383563	G protein-coupled receptor 25	chr1:138155490-138157450	Ob_PBS_Non	Ob_Lep_Non	OK	6.93323	7.93374	0.194474	0.952482	0.17285	0.9999	1.14430687549077	NO
Map6d1	Map6d1	Map6d1	208158	MAP6 domain containing 1	chr16:20233381-20241431	Ob_PBS_Non	Ob_Lep_Non	OK	19.1536	21.9162	0.194387	1.05979	0.0595	0.9999	1.14423787151305	NO
Rragd	Rragd	Rragd	52187	Ras-related GTP binding D	chr4:33069972-33109155	Ob_PBS_Non	Ob_Lep_Non	OK	24.6393	28.1912	0.194286	1.08306	0.04745	0.9999	1.14415776866629	NO
Cyp4f17	Cyp4f17	Cyp4f17	208285	cytochrome P450, family 4, subfamily f, polypeptide 17	chr17:32643406-32665839	Ob_PBS_Non	Ob_Lep_Non	OK	2.06126	2.35837	0.194261	0.612577	0.32425	0.9999	1.14413794209479	NO
Lag3	Lag3	Lag3	16768	lymphocyte-activation gene 3	chr6:124854376-124861723	Ob_PBS_Non	Ob_Lep_Non	OK	0.745041	0.852418	0.194241	0.474642	0.44495	0.9999	1.14412208108495	NO
Ube2c	Ube2c	Ube2c	68612	ubiquitin-conjugating enzyme E2C	chr2:164595428-164598402	Ob_PBS_Non	Ob_Lep_Non	OK	1.63844	1.87447	0.194159	0.517295	0.45225	0.9999	1.14405705324343	NO
Gdpd5	Gdpd5	Gdpd5	233552	glycerophosphodiester phosphodiesterase domain containing 5	chr7:106530058-106609494	Ob_PBS_Non	Ob_Lep_Non	OK	7.34767	8.40613	0.194155	0.963885	0.09975	0.9999	1.14405388124814	NO
Klf9	Klf9	Klf9	16601	Kruppel-like factor 9	chr19:23215715-23241401	Ob_PBS_Non	Ob_Lep_Non	OK	45.2394	51.7524	0.194046	1.06436	0.04825	0.9999	1.14396744776162	NO
Pitpnm2	Pitpnm2	Pitpnm2	19679	phosphatidylinositol transfer protein, membrane-associated 2	chr5:124568698-124666427	Ob_PBS_Non	Ob_Lep_Non	OK	12.9964	14.8644	0.193743	1.06874	0.05325	0.9999	1.14372721283325	NO
Pycr1	Pycr1	Pycr1	209027	pyrroline-5-carboxylate reductase 1	chr11:120497025-120504984	Ob_PBS_Non	Ob_Lep_Non	OK	1.84233	2.107	0.193655	0.646926	0.2628	0.9999	1.14365745108713	NO
Ush1c	Ush1c	Ush1c	72088	Usher syndrome 1C	chr7:53450720-53493860	Ob_PBS_Non	Ob_Lep_Non	OK	0.506429	0.579173	0.193635	0.359444	0.51225	0.9999	1.14364159673827	NO
Mir421	Mir421	Mir421	100124494	microRNA 421	chrX:100756248-100819093	Ob_PBS_Non	Ob_Lep_Non	OK	104.126	119.073	0.193516	6.32998	0.88745	0.9999	1.1435472679068	NO
1110018G07Rik	1110018G07Rik	1110018G07Rik	68497	apoptosis resistant E3 ubiquitin protein ligase 1	chr12:86259098-86311836	Ob_PBS_Non	Ob_Lep_Non	OK	19.3823	22.1582	0.193102	1.07212	0.05285	0.9999	1.14321915930881	NO
Ano2	Ano2	Ano2	243634	anoctamin 2	chr6:125640436-125990146	Ob_PBS_Non	Ob_Lep_Non	OK	0.566375	0.647461	0.193036	0.489429	0.3903	0.9999	1.14316686084205	NO
Dusp8	Dusp8	Dusp8	18218	dual specificity phosphatase 8	chr7:149267400-149276175	Ob_PBS_Non	Ob_Lep_Non	OK	27.8195	31.8022	0.19303	1.13297	0.0616	0.9999	1.14316210655461	NO
Rbm33	Rbm33	Rbm33	381626	RNA binding motif protein 33	chr5:28643728-28745782	Ob_PBS_Non	Ob_Lep_Non	OK	11.9134	13.618	0.192928	1.04903	0.0516	0.9999	1.14308128669338	NO
Grik5	Grik5	Grik5	14809	glutamate receptor, ionotropic, kainate 5 (gamma 2)	chr7:25794869-25857388	Ob_PBS_Non	Ob_Lep_Non	OK	36.0125	41.1605	0.192765	1.17018	0.0488	0.9999	1.14295214524683	NO
Meis2	Meis2	Meis2	17536	Meis homeobox 2	chr2:115686999-115890794	Ob_PBS_Non	Ob_Lep_Non	OK	15.6086	17.8396	0.192747	0.944175	0.0782	0.9999	1.14293788512277	NO
2010007H12Rik	2010007H12Rik	2010007H12Rik	69871	protein phosphatase 1, regulatory subunit 35	chr5:138220145-138221335	Ob_PBS_Non	Ob_Lep_Non	OK	23.0023	26.2861	0.192522	1.11299	0.13635	0.9999	1.14275964858301	NO
Dclk3	Dclk3	Dclk3	245038	doublecortin-like kinase 3	chr9:111341584-111392115	Ob_PBS_Non	Ob_Lep_Non	OK	10.6004	12.1128	0.19241	0.954213	0.09055	0.9999	1.14267093675612	NO
Dera	Dera	Dera	232449	2-deoxyribose-5-phosphate aldolase homolog (C. elegans)	chr6:137703097-137786393	Ob_PBS_Non	Ob_Lep_Non	OK	3.24809	3.71079	0.192134	0.670413	0.26915	0.9999	1.14245235486297	NO
Fam184b	Fam184b	Fam184b	58227	family with sequence similarity 184, member B	chr5:45920943-46030740	Ob_PBS_Non	Ob_Lep_Non	OK	1.85857	2.12325	0.192077	0.680464	0.22645	0.9999	1.1424072181598	NO
Bai2	Bai2	Bai2	230775	brain-specific angiogenesis inhibitor 2	chr4:129662321-129699877	Ob_PBS_Non	Ob_Lep_Non	OK	26.7518	30.5553	0.191786	1.07432	0.05395	0.9999	1.14217681120218	NO
Gpr34	Gpr34	Gpr34	23890	G protein-coupled receptor 34	chrX:13094207-13423667	Ob_PBS_Non	Ob_Lep_Non	OK	1.4193	1.62109	0.191779	0.176265	0.74935	0.9999	1.14217126933917	NO
BC089491	BC089491	BC089491	280621	cDNA sequence BC089491	chr7:29069670-29076153	Ob_PBS_Non	Ob_Lep_Non	OK	4.09865	4.67817	0.190796	0.688989	0.29955	0.9999	1.14139330039162	NO
Fam171a2	Fam171a2	Fam171a2	217219	family with sequence similarity 171, member A2	chr11:102298295-102308977	Ob_PBS_Non	Ob_Lep_Non	OK	13.6075	15.5304	0.190694	1.08141	0.08625	0.9999	1.14131260558235	NO
Rffl	Rffl	Rffl	67338	ring finger and FYVE like domain containing protein	chr11:82594636-82684712	Ob_PBS_Non	Ob_Lep_Non	OK	6.92135	7.899	0.190617	0.663104	0.2107	0.9999	1.14125169269156	NO
Abhd12b	Abhd12b	Abhd12b	100504285	abhydrolase domain containing 12B	chr12:71255157-71284193	Ob_PBS_Non	Ob_Lep_Non	OK	1.10673	1.26287	0.190395	0.445755	0.4866	0.9999	1.14107609190525	NO
Iqck	Iqck	Iqck	434232	IQ motif containing K	chr7:125985731-126138725	Ob_PBS_Non	Ob_Lep_Non	OK	2.37257	2.70724	0.190377	0.195489	0.743	0.9999	1.1410618551879	NO
Cacnb3	Cacnb3	Cacnb3	12297	calcium channel, voltage-dependent, beta 3 subunit	chr15:98462650-98474961	Ob_PBS_Non	Ob_Lep_Non	OK	56.544	64.5102	0.190154	1.0558	0.05145	0.9999	1.14088549280944	NO
Zfp697	Zfp697	Zfp697	242109	zinc finger protein 697	chr3:98186403-98235872	Ob_PBS_Non	Ob_Lep_Non	OK	2.13568	2.4363	0.189997	0.75872	0.1825	0.9999	1.14076134371943	NO
2810410L24Rik	2810410L24Rik	2810410L24Rik	100042332	RIKEN cDNA 2810410L24 gene	chr11:120047963-120051170	Ob_PBS_Non	Ob_Lep_Non	OK	4.60904	5.25683	0.189729	0.745718	0.23335	0.9999	1.1405494516445	NO
Coro7	Coro7	Coro7	78885	coronin 7	chr16:4626883-4679720	Ob_PBS_Non	Ob_Lep_Non	OK	15.3978	17.5589	0.189482	0.979335	0.081	0.9999	1.14035419790615	NO
Ntrk1	Ntrk1	Ntrk1	18211	neurotrophic tyrosine kinase, receptor, type 1	chr3:87582165-87599084	Ob_PBS_Non	Ob_Lep_Non	OK	1.48208	1.68988	0.189297	0.580831	0.33405	0.9999	1.1402079771215	NO
Fzd9	Fzd9	Fzd9	14371	frizzled homolog 9 (Drosophila)	chr5:135724807-135726917	Ob_PBS_Non	Ob_Lep_Non	OK	1.678	1.91311	0.189179	0.615939	0.34525	0.9999	1.14011472176583	NO
Dusp2	Dusp2	Dusp2	13537	dual specificity phosphatase 2	chr2:127161894-127164113	Ob_PBS_Non	Ob_Lep_Non	OK	1.07197	1.22217	0.189177	0.49749	0.44475	0.9999	1.14011314123231	NO
Ddi2	Ddi2	Ddi2	68817	DNA-damage inducible protein 2	chr4:141239477-141279334	Ob_PBS_Non	Ob_Lep_Non	OK	7.91399	9.02187	0.189021	0.686938	0.1958	0.9999	1.13998986636869	NO
Tec	Tec	Tec	21682	tec protein tyrosine kinase	chr5:73146961-73259687	Ob_PBS_Non	Ob_Lep_Non	OK	0.663741	0.756645	0.188996	0.425307	0.4221	0.9999	1.1399701120208	NO
Gm4980	Gm4980	Gm4980	100503386	predicted gene 4980	chr7:106772576-106775613	Ob_PBS_Non	Ob_Lep_Non	OK	1.36964	1.56134	0.188986	0.621771	0.31835	0.9999	1.1399622103775	NO
Lef1	Lef1	Lef1	16842	lymphoid enhancer binding factor 1	chr3:130813388-130926249	Ob_PBS_Non	Ob_Lep_Non	OK	7.11489	8.10949	0.188771	0.866294	0.15045	0.9999	1.13979233829325	NO
Klc3	Klc3	Klc3	232943	kinesin light chain 3	chr7:19967387-19985205	Ob_PBS_Non	Ob_Lep_Non	OK	4.55554	5.19201	0.188673	0.413558	0.4428	0.9999	1.13971491662597	NO
Mex3d	Mex3d	Mex3d	237400	mex3 homolog D (C. elegans)	chr10:79843099-79850396	Ob_PBS_Non	Ob_Lep_Non	OK	6.49607	7.40296	0.188534	0.932778	0.1325	0.9999	1.13960511328051	NO
Arsj	Arsj	Arsj	271970	arylsulfatase J	chr3:126066769-126143292	Ob_PBS_Non	Ob_Lep_Non	OK	0.61247	0.697909	0.188399	0.487974	0.3765	0.9999	1.13949847987008	NO
Jph4	Jph4	Jph4	319984	junctophilin 4	chr14:55725662-55735115	Ob_PBS_Non	Ob_Lep_Non	OK	67.4571	76.8656	0.188369	1.08097	0.04865	0.9999	1.13947478491169	NO
Slc1a5	Slc1a5	Slc1a5	20514	solute carrier family 1 (neutral amino acid transporter), member 5	chr7:17366694-17383623	Ob_PBS_Non	Ob_Lep_Non	OK	0.80853	0.921002	0.187903	0.509732	0.4076	0.9999	1.13910678648758	NO
Lmln	Lmln	Lmln	239833	leishmanolysin-like (metallopeptidase M8 family)	chr16:33062606-33125745	Ob_PBS_Non	Ob_Lep_Non	OK	2.46034	2.80237	0.187788	0.689578	0.19515	0.9999	1.13901598971081	NO
AU022252	AU022252	AU022252	230696	expressed sequence AU022252	chr4:118897742-118905329	Ob_PBS_Non	Ob_Lep_Non	OK	7.58725	8.64033	0.187509	0.828936	0.16825	0.9999	1.13879573891203	NO
Atr	Atr	Atr	245000	ataxia telangiectasia and Rad3 related	chr9:95755968-95852063	Ob_PBS_Non	Ob_Lep_Non	OK	1.97535	2.24935	0.187397	0.759692	0.1467	0.9999	1.13870733480136	NO
Ltk	Ltk	Ltk	17005	leukocyte tyrosine kinase	chr2:119577061-119586167	Ob_PBS_Non	Ob_Lep_Non	OK	2.67357	3.04429	0.187339	0.596732	0.26515	0.9999	1.1386615567984	NO
Strn4	Strn4	Strn4	97387	striatin, calmodulin binding protein 4	chr7:17394615-17426280	Ob_PBS_Non	Ob_Lep_Non	OK	48.1353	54.8042	0.187192	0.914688	0.0973	0.9999	1.13854554148204	NO
3110070M22Rik	3110070M22Rik	3110070M22Rik	67304	RIKEN cDNA 3110070M22 gene	chr13:120276063-120284312	Ob_PBS_Non	Ob_Lep_Non	OK	1.3464	1.53272	0.186985	0.31848	0.64425	0.9999	1.13838219301723	NO
Pigz	Pigz	Pigz	239827	phosphatidylinositol glycan anchor biosynthesis, class Z	chr16:31933936-31946132	Ob_PBS_Non	Ob_Lep_Non	OK	4.70828	5.35972	0.186957	0.772759	0.2028	0.9999	1.13836009937222	NO
C130074G19Rik	C130074G19Rik	C130074G19Rik	226777	RIKEN cDNA C130074G19 gene	chr1:186695804-186706915	Ob_PBS_Non	Ob_Lep_Non	OK	4.43476	5.04829	0.186939	0.76096	0.18215	0.9999	1.13834589654115	NO
Mn1	Mn1	Mn1	433938	meningioma 1	chr5:111847185-111886045	Ob_PBS_Non	Ob_Lep_Non	OK	4.28601	4.87874	0.186873	0.883001	0.1192	0.9999	1.13829382100991	NO
Ccdc73	Ccdc73	Ccdc73	211936	coiled-coil domain containing 73	chr2:104726480-104857184	Ob_PBS_Non	Ob_Lep_Non	OK	1.91312	2.17746	0.186724	0.263584	0.61195	0.9999	1.13817626531278	NO
Vipr2	Vipr2	Vipr2	22355	vasoactive intestinal peptide receptor 2	chr12:117316195-117384734	Ob_PBS_Non	Ob_Lep_Non	OK	2.0191	2.29792	0.186617	0.650808	0.24475	0.9999	1.13809185361047	NO
Trip6	Trip6	Trip6	22051	thyroid hormone receptor interactor 6	chr5:137751126-137755469	Ob_PBS_Non	Ob_Lep_Non	OK	2.02499	2.30452	0.18655	0.58874	0.3444	0.9999	1.13803900087206	NO
Dbil5	Dbil5	Dbil5	13168	diazepam binding inhibitor-like 5	chr11:76031114-76032167	Ob_PBS_Non	Ob_Lep_Non	OK	2.23737	2.54574	0.186283	0.526698	0.5287	0.9999	1.13782840314422	NO
Gpr137c	Gpr137c	Gpr137c	70713	G protein-coupled receptor 137C	chr14:45839391-45900651	Ob_PBS_Non	Ob_Lep_Non	OK	8.57357	9.75255	0.185883	0.890091	0.1349	0.9999	1.13751297385419	NO
Ptpn18	Ptpn18	Ptpn18	19253	protein tyrosine phosphatase, non-receptor type 18	chr1:34516590-34530624	Ob_PBS_Non	Ob_Lep_Non	OK	0.636877	0.724429	0.185829	0.397388	0.51975	0.9999	1.13747039759983	NO
Tubb6	Tubb6	Tubb6	67951	tubulin, beta 6 class V	chr18:67550384-67562403	Ob_PBS_Non	Ob_Lep_Non	OK	3.62877	4.12741	0.185757	0.692039	0.27255	0.9999	1.1374136317396	NO
Klf10	Klf10	Klf10	21847	Kruppel-like factor 10	chr15:38224167-38230462	Ob_PBS_Non	Ob_Lep_Non	OK	2.94212	3.34601	0.185585	0.700623	0.21275	0.9999	1.13727803587378	NO
Csrnp1	Csrnp1	Csrnp1	215418	cysteine-serine-rich nuclear protein 1	chr9:119880283-119893776	Ob_PBS_Non	Ob_Lep_Non	OK	3.5216	4.00492	0.185541	0.748461	0.19975	0.9999	1.13724335115588	NO
Spink10	Spink10	Spink10	328971	serine peptidase inhibitor, Kazal type 10	chr18:62708564-62901041	Ob_PBS_Non	Ob_Lep_Non	OK	1.4555	1.65464	0.185006	0.468939	0.4657	0.9999	1.13682170113472	NO
Kcnh5	Kcnh5	Kcnh5	238271	potassium voltage-gated channel, subfamily H (eag-related), member 5	chr12:75998203-76278319	Ob_PBS_Non	Ob_Lep_Non	OK	1.18338	1.34488	0.184562	0.588703	0.30495	0.9999	1.13647188973392	NO
Shc3	Shc3	Shc3	20418	src homology 2 domain-containing transforming protein C3	chr13:51526410-51662453	Ob_PBS_Non	Ob_Lep_Non	OK	11.5969	13.1793	0.184527	0.866967	0.1578	0.9999	1.13644431908834	NO
Zfp26	Zfp26	Zfp26	22688	zinc finger protein 26	chr9:20232761-20264604	Ob_PBS_Non	Ob_Lep_Non	OK	2.20725	2.50834	0.184488	0.851652	0.1163	0.9999	1.13641359829972	NO
Trhr2	Trhr2	Trhr2	170732	thyrotropin releasing hormone receptor 2	chr8:124880866-124884646	Ob_PBS_Non	Ob_Lep_Non	OK	3.93221	4.46784	0.184235	0.678175	0.3062	0.9999	1.1362143271969	NO
Ndst2	Ndst2	Ndst2	17423	N-deacetylase/N-sulfotransferase (heparan glucosaminyl) 2	chr14:21542951-21553784	Ob_PBS_Non	Ob_Lep_Non	OK	2.99539	3.40335	0.184212	0.761333	0.19125	0.9999	1.13619621337487	NO
9630013A20Rik	9630013A20Rik	9630013A20Rik	319903	RIKEN cDNA 9630013A20 gene	chr14:84843369-84936867	Ob_PBS_Non	Ob_Lep_Non	OK	2.90287	3.29755	0.183913	0.213211	0.68495	0.9999	1.13596075996533	NO
Hdx	Hdx	Hdx	245596	highly divergent homeobox	chrX:108688812-108810688	Ob_PBS_Non	Ob_Lep_Non	OK	0.653807	0.742673	0.183862	0.494956	0.3636	0.9999	1.13592060388721	NO
Hps1	Hps1	Hps1	192236	Hermansky-Pudlak syndrome 1 homolog (human)	chr19:42829685-42854466	Ob_PBS_Non	Ob_Lep_Non	OK	2.96223	3.36484	0.183853	0.693731	0.23515	0.9999	1.13591351766783	NO
Myo16	Myo16	Myo16	244281	myosin XVI	chr8:10153922-10633950	Ob_PBS_Non	Ob_Lep_Non	OK	3.2751	3.72011	0.183807	0.81978	0.13165	0.9999	1.13587729990364	NO
Rasl11b	Rasl11b	Rasl11b	68939	RAS-like, family 11, member B	chr5:74591350-74595502	Ob_PBS_Non	Ob_Lep_Non	OK	12.1193	13.764	0.183594	0.887962	0.14075	0.9999	1.13570961096127	NO
Scyl3	Scyl3	Scyl3	240880	SCY1-like 3 (S. cerevisiae)	chr1:165860194-165924912	Ob_PBS_Non	Ob_Lep_Non	OK	7.64005	8.67621	0.183482	0.854085	0.11645	0.9999	1.13562144642507	NO
Tpst2	Tpst2	Tpst2	22022	protein-tyrosine sulfotransferase 2	chr5:112705726-112744376	Ob_PBS_Non	Ob_Lep_Non	OK	10.7267	12.1804	0.183352	0.916479	0.14715	0.9999	1.13551912117087	NO
Tmem181b-ps	Tmem181b-ps	Tmem181b-ps	547127	transmembrane protein 181B, pseudogene	chr17:6438149-6450142	Ob_PBS_Non	Ob_Lep_Non	OK	49.6428	56.3697	0.183335	1.05265	0.05835	0.9999	1.13550574085779	NO
Tmem181a	Tmem181a	Tmem181a	77106	transmembrane protein 181A	chr17:6270474-6305783	Ob_PBS_Non	Ob_Lep_Non	OK	15.016	17.0491	0.183194	0.940796	0.11845	0.9999	1.13539476904373	NO
Kcnq4	Kcnq4	Kcnq4	60613	potassium voltage-gated channel, subfamily Q, member 4	chr4:120370077-120419781	Ob_PBS_Non	Ob_Lep_Non	OK	0.847684	0.962451	0.183185	0.503324	0.4206	0.9999	1.13538768610468	NO
Lat2	Lat2	Lat2	56743	linker for activation of T cells family, member 2	chr5:135076134-135090893	Ob_PBS_Non	Ob_Lep_Non	OK	0.937793	1.06466	0.183051	0.375385	0.47325	0.9999	1.13528223423839	NO
Sh3d20	Sh3d20	Sh3d20	544817	Rho GTPase activating protein 27	chr11:103221050-103224698	Ob_PBS_Non	Ob_Lep_Non	OK	2.22327	2.5238	0.182914	0.61558	0.3759	0.9999	1.13517443163486	NO
Fam40b	Fam40b	Fam40b	320609	striatin interacting protein 2	chr6:29867012-29909680	Ob_PBS_Non	Ob_Lep_Non	OK	7.78587	8.83791	0.182848	0.873074	0.0959	0.9999	1.13512250118758	NO
Zscan30	Zscan30	Zscan30	328918	zinc finger and SCAN domain containing 30	chr18:24129475-24140056	Ob_PBS_Non	Ob_Lep_Non	OK	0.712986	0.809136	0.18251	0.330204	0.6581	0.9999	1.13485659158503	NO
Arpp19	Arpp19	Arpp19	59046	cAMP-regulated phosphoprotein 19	chr9:74885420-74908120	Ob_PBS_Non	Ob_Lep_Non	OK	35.667	40.4766	0.182497	0.975796	0.0627	0.9999	1.13484636553669	NO
Meg3	Meg3	Meg3	17263	maternally expressed 3	chr12:110779205-110809939	Ob_PBS_Non	Ob_Lep_Non	OK	311.936	353.923	0.182185	0.779297	0.14955	0.9999	1.13460096801842	NO
Usp2	Usp2	Usp2	53376	ubiquitin specific peptidase 2	chr9:43875103-43903710	Ob_PBS_Non	Ob_Lep_Non	OK	14.4334	16.3747	0.182056	0.904162	0.0939	0.9999	1.13449952108938	NO
Grid2ip	Grid2ip	Grid2ip	170935	glutamate receptor, ionotropic, delta 2 (Grid2) interacting protein 1	chr5:144119016-144153477	Ob_PBS_Non	Ob_Lep_Non	OK	4.13307	4.68873	0.181981	0.751634	0.1766	0.9999	1.13444054448654	NO
Zbed4	Zbed4	Zbed4	223773	zinc finger, BED domain containing 4	chr15:88582140-88614946	Ob_PBS_Non	Ob_Lep_Non	OK	2.18966	2.48324	0.181516	0.712938	0.1909	0.9999	1.13407495797324	NO
Cish	Cish	Cish	12700	cytokine inducible SH2-containing protein	chr9:107199019-107204292	Ob_PBS_Non	Ob_Lep_Non	OK	3.64546	4.13398	0.181429	0.69498	0.2512	0.9999	1.13400657100047	NO
Shc1	Shc1	Shc1	20416	src homology 2 domain-containing transforming protein C1	chr3:89222472-89233951	Ob_PBS_Non	Ob_Lep_Non	OK	4.5315	5.13812	0.181251	0.738127	0.17775	0.9999	1.13386666567599	NO
Zfp398	Zfp398	Zfp398	272347	zinc finger protein 398	chr6:47785659-47818256	Ob_PBS_Non	Ob_Lep_Non	OK	3.95138	4.48008	0.181169	0.701608	0.1917	0.9999	1.13380222071591	NO
Pcdh1	Pcdh1	Pcdh1	75599	protocadherin 1	chr18:38356347-38369416	Ob_PBS_Non	Ob_Lep_Non	OK	5.05421	5.73024	0.18111	0.827163	0.1498	0.9999	1.13375585404708	NO
Npat	Npat	Npat	244879	nuclear protein in the AT region	chr9:53345151-53383732	Ob_PBS_Non	Ob_Lep_Non	OK	4.20873	4.77157	0.18108	0.855831	0.10955	0.9999	1.13373227850199	NO
C1qtnf6	C1qtnf6	C1qtnf6	72709	C1q and tumor necrosis factor related protein 6	chr15:78354515-78360047	Ob_PBS_Non	Ob_Lep_Non	OK	0.578188	0.655437	0.180919	0.37957	0.53365	0.9999	1.13360576478487	NO
Sez6	Sez6	Sez6	20370	seizure related gene 6	chr11:77744444-77792544	Ob_PBS_Non	Ob_Lep_Non	OK	21.2471	24.0848	0.180859	1.00074	0.0757	0.9999	1.13355862042683	NO
Mybl1	Mybl1	Mybl1	17864	myeloblastosis oncogene-like 1	chr1:9658915-9690290	Ob_PBS_Non	Ob_Lep_Non	OK	1.64062	1.8597	0.180829	0.589283	0.27565	0.9999	1.13353504898305	NO
Dhx58	Dhx58	Dhx58	80861	DEXH (Asp-Glu-X-His) box polypeptide 58	chr11:100556197-100565585	Ob_PBS_Non	Ob_Lep_Non	OK	0.805432	0.91298	0.180821	0.462503	0.42855	0.9999	1.13352876334749	NO
March9	March9	March9	216438	membrane-associated ring finger (C3HC4) 9	chr10:126493105-126497240	Ob_PBS_Non	Ob_Lep_Non	OK	15.9616	18.0927	0.180802	1.02174	0.12135	0.9999	1.13351383510273	NO
Jph1	Jph1	Jph1	57339	junctophilin 1	chr1:16987544-17087879	Ob_PBS_Non	Ob_Lep_Non	OK	2.08027	2.358	0.18079	0.591745	0.32655	0.9999	1.13350440683892	NO
Snora34	Snora34	Snora34	100217417	small nucleolar RNA, H/ACA box 34	chr15:98349531-98364652	Ob_PBS_Non	Ob_Lep_Non	OK	36.2565	41.0957	0.180748	0.0382264	0.92485	0.9999	1.13347140853313	NO
Ccdc153	Ccdc153	Ccdc153	270150	coiled-coil domain containing 153	chr9:44048759-44055389	Ob_PBS_Non	Ob_Lep_Non	OK	6.78463	7.68978	0.180672	0.70083	0.2683	0.9999	1.13341169975501	NO
Smad3	Smad3	Smad3	17127	SMAD family member 3	chr9:63494573-63605801	Ob_PBS_Non	Ob_Lep_Non	OK	6.47715	7.33986	0.180392	0.880123	0.11495	0.9999	1.13319174718528	NO
Miip	Miip	Miip	28010	migration and invasion inhibitory protein	chr4:147234886-147242828	Ob_PBS_Non	Ob_Lep_Non	OK	3.05371	3.46016	0.180277	0.625483	0.30455	0.9999	1.1331014218889	NO
Cyp2u1	Cyp2u1	Cyp2u1	71519	cytochrome P450, family 2, subfamily u, polypeptide 1	chr3:130993408-131006145	Ob_PBS_Non	Ob_Lep_Non	OK	1.78698	2.0248	0.180254	0.584676	0.3327	0.9999	1.13308335769361	NO
Klhl21	Klhl21	Klhl21	242785	kelch-like 21	chr4:151382999-151391786	Ob_PBS_Non	Ob_Lep_Non	OK	6.61935	7.50016	0.180232	0.894275	0.1259	0.9999	1.13306607916759	NO
Ntn3	Ntn3	Ntn3	18209	netrin 3	chr17:24312375-24346332	Ob_PBS_Non	Ob_Lep_Non	OK	2.06161	2.33553	0.179977	0.289737	0.6171	0.9999	1.13286582456853	NO
Cmtm7	Cmtm7	Cmtm7	102545	CKLF-like MARVEL transmembrane domain containing 7	chr9:114665953-114690947	Ob_PBS_Non	Ob_Lep_Non	OK	2.74461	3.10917	0.179929	0.592595	0.41845	0.9999	1.13282813354344	NO
Aste1	Aste1	Aste1	66595	asteroid homolog 1 (Drosophila)	chr9:105297721-105308086	Ob_PBS_Non	Ob_Lep_Non	OK	1.85553	2.10191	0.179871	0.422145	0.4235	0.9999	1.13278259189453	NO
Cenpb	Cenpb	Cenpb	12616	centromere protein B	chr2:131003024-131005748	Ob_PBS_Non	Ob_Lep_Non	OK	44.6481	50.5729	0.179768	1.08681	0.06765	0.9999	1.13270172072028	NO
Atrip	Atrip	Atrip	235610	ATR interacting protein	chr9:108962260-108976638	Ob_PBS_Non	Ob_Lep_Non	OK	7.79085	8.82422	0.179688	0.836351	0.1477	0.9999	1.13263891214139	NO
Prox1	Prox1	Prox1	19130	prospero-related homeobox 1	chr1:191945657-191994559	Ob_PBS_Non	Ob_Lep_Non	OK	7.51491	8.51051	0.179491	0.877374	0.11835	0.9999	1.13248426086314	NO
Mxd1	Mxd1	Mxd1	17119	MAX dimerization protein 1	chr6:86597038-86619153	Ob_PBS_Non	Ob_Lep_Non	OK	6.37611	7.21975	0.179273	0.867026	0.11865	0.9999	1.13231314852813	NO
Synpo2	Synpo2	Synpo2	118449	synaptopodin 2	chr3:122779436-122939067	Ob_PBS_Non	Ob_Lep_Non	OK	7.96109	9.0138	0.179169	0.91678	0.08885	0.9999	1.13223152606483	NO
Camk1d	Camk1d	Camk1d	227541	calcium/calmodulin-dependent protein kinase ID	chr2:5214502-5635710	Ob_PBS_Non	Ob_Lep_Non	OK	21.3568	24.1807	0.179159	0.99194	0.06175	0.9999	1.13222367806113	NO
Galnt14	Galnt14	Galnt14	71685	UDP-N-acetyl-alpha-D-galactosamine:polypeptide N-acetylgalactosaminyltransferase 14	chr17:73843090-74059791	Ob_PBS_Non	Ob_Lep_Non	OK	5.21253	5.90125	0.179037	0.75428	0.19825	0.9999	1.13212793679599	NO
Ccdc76	Ccdc76	Ccdc76	229780	tRNA methyltransferase 13	chr3:116265890-116333902	Ob_PBS_Non	Ob_Lep_Non	OK	1.78554	2.0206	0.178429	0.455162	0.4243	0.9999	1.13165092069557	NO
Mbd6	Mbd6	Mbd6	110962	methyl-CpG binding domain protein 6	chr10:126703317-126725827	Ob_PBS_Non	Ob_Lep_Non	OK	7.17482	8.11902	0.178362	0.264976	0.6316	0.9999	1.13159836707268	NO
Gm13375	Gm13375	Gm13375	433408	predicted gene 13375	chr2:20890500-20891975	Ob_PBS_Non	Ob_Lep_Non	OK	17.6408	19.9614	0.1783	0.987909	0.15215	0.9999	1.13154973753613	NO
Rtn4r	Rtn4r	Rtn4r	65079	reticulon 4 receptor	chr16:18127798-18152501	Ob_PBS_Non	Ob_Lep_Non	OK	10.5174	11.9009	0.178297	0.877593	0.1605	0.9999	1.13154738454704	NO
Sbno2	Sbno2	Sbno2	216161	strawberry notch homolog 2 (Drosophila)	chr10:79519758-79565447	Ob_PBS_Non	Ob_Lep_Non	OK	3.2874	3.71982	0.178286	0.773376	0.178	0.9999	1.13153875696226	NO
Spata13	Spata13	Spata13	219140	spermatogenesis associated 13	chr14:61253565-61383393	Ob_PBS_Non	Ob_Lep_Non	OK	2.76093	3.1236	0.178058	0.780524	0.16035	0.9999	1.13135994547111	NO
Wasf1	Wasf1	Wasf1	83767	WAS protein family, member 1	chr10:40603339-40658375	Ob_PBS_Non	Ob_Lep_Non	OK	57.9569	65.5662	0.177972	1.05328	0.06855	0.9999	1.13129250637092	NO
Tbr1	Tbr1	Tbr1	21375	T-box brain gene 1	chr2:61642509-61652170	Ob_PBS_Non	Ob_Lep_Non	OK	2.72338	3.08089	0.177948	0.714051	0.21755	0.9999	1.13127368687439	NO
Phf21b	Phf21b	Phf21b	271305	PHD finger protein 21B	chr15:84615805-84686559	Ob_PBS_Non	Ob_Lep_Non	OK	2.37717	2.68917	0.177917	0.638387	0.24	0.9999	1.13124937882139	NO
Zfp874a	Zfp874a	Zfp874a	238692	zinc finger protein 874a	chr13:67541366-67552560	Ob_PBS_Non	Ob_Lep_Non	OK	3.16907	3.58485	0.177853	0.678418	0.21475	0.9999	1.13119919610617	NO
1700022P22Rik	1700022P22Rik	1700022P22Rik	75558	RIKEN cDNA 1700022P22 gene	chr1:192860700-192866820	Ob_PBS_Non	Ob_Lep_Non	OK	0.863484	0.976758	0.177833	0.30762	0.75495	0.9999	1.1311835144642	NO
Cntn5	Cntn5	Cntn5	244682	contactin 5	chr9:9660890-10904775	Ob_PBS_Non	Ob_Lep_Non	OK	1.20891	1.36748	0.17781	0.526977	0.31575	0.9999	1.13116548084468	NO
Kif7	Kif7	Kif7	16576	kinesin family member 7	chr7:86805081-86859072	Ob_PBS_Non	Ob_Lep_Non	OK	1.04822	1.18569	0.177791	0.540647	0.3236	0.9999	1.13115058372367	NO
Adam12	Adam12	Adam12	11489	a disintegrin and metallopeptidase domain 12 (meltrin alpha)	chr7:141074882-141416780	Ob_PBS_Non	Ob_Lep_Non	OK	0.550499	0.622659	0.177702	0.534803	0.33145	0.9999	1.13108080508444	NO
Sfmbt2	Sfmbt2	Sfmbt2	353282	Scm-like with four mbt domains 2	chr2:10292077-10516880	Ob_PBS_Non	Ob_Lep_Non	OK	1.79266	2.02763	0.177692	0.474512	0.37255	0.9999	1.1310729650569	NO
Slc16a13	Slc16a13	Slc16a13	69309	solute carrier family 16 (monocarboxylic acid transporters), member 13	chr11:70030293-70034496	Ob_PBS_Non	Ob_Lep_Non	OK	1.49854	1.69496	0.177691	0.559577	0.35285	0.9999	1.13107218105714	NO
D10Bwg1379e	D10Bwg1379e	D10Bwg1379e	215821	DNA segment, Chr 10, Brigham & Women's Genetics 1379 expressed	chr10:18307816-18463564	Ob_PBS_Non	Ob_Lep_Non	OK	5.37186	6.07573	0.177636	0.887619	0.105	0.9999	1.13102906190693	NO
2310010M20Rik	2310010M20Rik	2310010M20Rik	69576	single-pass membrane protein with coiled-coil domains 1	chr16:32271694-32274865	Ob_PBS_Non	Ob_Lep_Non	OK	1.24167	1.40428	0.177548	0.442052	0.4751	0.9999	1.13096007468568	NO
Slc6a6	Slc6a6	Slc6a6	21366	solute carrier family 6 (neurotransmitter transporter, taurine), member 6	chr6:91634060-91709057	Ob_PBS_Non	Ob_Lep_Non	OK	14.866	16.8123	0.177505	0.978245	0.0802	0.9999	1.13092636655118	NO
Dact3	Dact3	Dact3	629378	dapper homolog 3, antagonist of beta-catenin (xenopus)	chr7:17460665-17472650	Ob_PBS_Non	Ob_Lep_Non	OK	44.2296	50.0158	0.177372	1.16103	0.07	0.9999	1.13082211286657	NO
Zdhhc16	Zdhhc16	Zdhhc16	74168	zinc finger, DHHC domain containing 16	chr19:42007961-42055626	Ob_PBS_Non	Ob_Lep_Non	OK	8.95407	10.1238	0.177129	0.557653	0.3733	0.9999	1.13063165914984	NO
Spata24	Spata24	Spata24	71242	spermatogenesis associated 24	chr18:35816342-35821840	Ob_PBS_Non	Ob_Lep_Non	OK	11.2931	12.7679	0.177084	0.559448	0.285	0.9999	1.13059639346323	NO
Slc8a2	Slc8a2	Slc8a2	110891	solute carrier family 8 (sodium/calcium exchanger), member 2	chr7:16715648-16745860	Ob_PBS_Non	Ob_Lep_Non	OK	14.4372	16.3207	0.176914	0.975564	0.09575	0.9999	1.13046317746272	NO
Krt77	Krt77	Krt77	406220	keratin 77	chr15:101690286-101700049	Ob_PBS_Non	Ob_Lep_Non	OK	4.08886	4.62223	0.17689	0.648426	0.27575	0.9999	1.1304443717624	NO
Nanos3	Nanos3	Nanos3	244551	nanos homolog 3 (Drosophila)	chr8:86697631-86700451	Ob_PBS_Non	Ob_Lep_Non	OK	1.83933	2.0792	0.176846	0.476707	0.5309	0.9999	1.13040989545766	NO
Dusp7	Dusp7	Dusp7	235584	dual specificity phosphatase 7	chr9:106270962-106278054	Ob_PBS_Non	Ob_Lep_Non	OK	16.1642	18.2715	0.176791	0.9844	0.0988	0.9999	1.13036680155535	NO
Grm4	Grm4	Grm4	268934	glutamate receptor, metabotropic 4	chr17:27559332-27640249	Ob_PBS_Non	Ob_Lep_Non	OK	11.9679	13.5271	0.176678	0.961398	0.123	0.9999	1.13027826832916	NO
Fhl3	Fhl3	Fhl3	14201	four and a half LIM domains 3	chr4:124377942-124385855	Ob_PBS_Non	Ob_Lep_Non	OK	0.770234	0.870468	0.176493	0.417149	0.51085	0.9999	1.13013333952056	NO
Ephx4	Ephx4	Ephx4	384214	epoxide hydrolase 4	chr5:107832531-107859050	Ob_PBS_Non	Ob_Lep_Non	OK	10.5803	11.9563	0.176399	0.818127	0.20695	0.9999	1.13005970713801	NO
Dll4	Dll4	Dll4	54485	delta-like 4 (Drosophila)	chr2:119146934-119161402	Ob_PBS_Non	Ob_Lep_Non	OK	0.467215	0.527941	0.176291	0.392112	0.4666	0.9999	1.12997511415278	NO
Mak	Mak	Mak	17152	male germ cell-associated kinase	chr13:41120488-41175075	Ob_PBS_Non	Ob_Lep_Non	OK	0.810967	0.916324	0.176213	0.455468	0.38505	0.9999	1.12991402315722	NO
Gpr62	Gpr62	Gpr62	436090	G protein-coupled receptor 62	chr9:106356187-106368271	Ob_PBS_Non	Ob_Lep_Non	OK	11.3607	12.8366	0.176205	0.343229	0.57835	0.9999	1.12990775760084	NO
Stard8	Stard8	Stard8	236920	START domain containing 8	chrX:96237919-96270067	Ob_PBS_Non	Ob_Lep_Non	OK	0.776875	0.877645	0.175955	0.527522	0.3506	0.9999	1.12971197647035	NO
Map3k10	Map3k10	Map3k10	269881	mitogen-activated protein kinase kinase kinase 10	chr7:28441395-28459617	Ob_PBS_Non	Ob_Lep_Non	OK	43.753	49.4193	0.175693	1.0832	0.0693	0.9999	1.12950683425041	NO
Slc25a16	Slc25a16	Slc25a16	73132	solute carrier family 25 (mitochondrial carrier, Graves disease autoantigen), member 16	chr10:62383380-62409242	Ob_PBS_Non	Ob_Lep_Non	OK	21.1087	23.8403	0.175563	0.980951	0.08725	0.9999	1.12940505995378	NO
Odz1	Odz1	Odz1	23963	teneurin transmembrane protein 1	chrX:39885569-40627963	Ob_PBS_Non	Ob_Lep_Non	OK	2.37998	2.68795	0.175561	0.762163	0.1576	0.9999	1.129403494267	NO
Plekha5	Plekha5	Plekha5	109135	pleckstrin homology domain containing, family A member 5	chr6:140372619-140543427	Ob_PBS_Non	Ob_Lep_Non	OK	9.20611	10.394	0.175087	0.890213	0.10245	0.9999	1.12903248770793	NO
Ung	Ung	Ung	22256	uracil DNA glycosylase	chr5:114580443-114589330	Ob_PBS_Non	Ob_Lep_Non	OK	1.94859	2.19993	0.175029	0.499276	0.3579	0.9999	1.12898709865055	NO
Cxcr2	Cxcr2	Cxcr2	12765	chemokine (C-X-C motif) receptor 2	chr1:74200567-74207820	Ob_PBS_Non	Ob_Lep_Non	OK	1.48241	1.67333	0.174774	0.551443	0.33025	0.9999	1.12878756495791	NO
Cplx2	Cplx2	Cplx2	12890	complexin 2	chr13:54472712-54485278	Ob_PBS_Non	Ob_Lep_Non	OK	165.445	186.741	0.174686	0.999745	0.0723	0.9999	1.12871871445697	NO
Rasl12	Rasl12	Rasl12	70784	RAS-like, family 12	chr9:65246294-65270580	Ob_PBS_Non	Ob_Lep_Non	OK	1.26454	1.42729	0.17466	0.454877	0.39175	0.9999	1.12869837306721	NO
Ptpn4	Ptpn4	Ptpn4	19258	protein tyrosine phosphatase, non-receptor type 4	chr1:121554669-121733648	Ob_PBS_Non	Ob_Lep_Non	OK	11.9436	13.4805	0.174636	0.89786	0.09645	0.9999	1.12867959672511	NO
Iqub	Iqub	Iqub	214704	IQ motif and ubiquitin domain containing	chr6:24394864-24465067	Ob_PBS_Non	Ob_Lep_Non	OK	0.421666	0.475919	0.174614	0.396952	0.4662	0.9999	1.12866238535257	NO
Hrh2	Hrh2	Hrh2	15466	histamine receptor H2	chr13:54287497-54317801	Ob_PBS_Non	Ob_Lep_Non	OK	2.63756	2.97624	0.174284	0.496419	0.37145	0.9999	1.12840424625731	NO
Eng	Eng	Eng	13805	endoglin	chr2:32502114-32549695	Ob_PBS_Non	Ob_Lep_Non	OK	0.964072	1.08776	0.174142	0.37173	0.5133	0.9999	1.12829318639154	NO
Itga9	Itga9	Itga9	104099	integrin alpha 9	chr9:118515826-118810121	Ob_PBS_Non	Ob_Lep_Non	OK	0.74464	0.840093	0.174006	0.500552	0.3439	0.9999	1.12818682944387	NO
Tmem56	Tmem56	Tmem56	99887	transmembrane protein 56	chr3:120904927-120966234	Ob_PBS_Non	Ob_Lep_Non	OK	9.12657	10.2954	0.17386	0.90915	0.0982	0.9999	1.12807266329083	NO
Miat	Miat	Miat	330166	myocardial infarction associated transcript (non-protein coding)	chr5:112642247-112657968	Ob_PBS_Non	Ob_Lep_Non	OK	32.1952	36.3169	0.173796	0.973273	0.07015	0.9999	1.1280226214961	NO
9030612E09Rik	9030612E09Rik	9030612E09Rik	74530	RIKEN cDNA 9030612E09 gene	chr10:42894509-42896368	Ob_PBS_Non	Ob_Lep_Non	OK	1.33869	1.50998	0.173715	0.499072	0.4229	0.9999	1.1279592905323	NO
Gm608	Gm608	Gm608	207806	predicted gene 608	chr16:44173509-44227578	Ob_PBS_Non	Ob_Lep_Non	OK	3.94583	4.45037	0.173596	0.871006	0.10005	0.9999	1.1278662551949	NO
Srcin1	Srcin1	Srcin1	56013	SRC kinase signaling inhibitor 1	chr11:97370653-97436440	Ob_PBS_Non	Ob_Lep_Non	OK	32.3913	36.5316	0.173539	1.02523	0.06935	0.9999	1.12782169476823	NO
Dnmbp	Dnmbp	Dnmbp	71972	dynamin binding protein	chr19:43922456-43986882	Ob_PBS_Non	Ob_Lep_Non	OK	1.612	1.81795	0.173462	0.623578	0.25935	0.9999	1.12776150189962	NO
Mgat4b	Mgat4b	Mgat4b	103534	mannoside acetylglucosaminyltransferase 4, isoenzyme B	chr11:50038836-50048605	Ob_PBS_Non	Ob_Lep_Non	OK	16.2411	18.3126	0.17319	0.941632	0.12185	0.9999	1.1275488982621	NO
Ccnj	Ccnj	Ccnj	240665	cyclin J	chr19:40905768-40923060	Ob_PBS_Non	Ob_Lep_Non	OK	2.91457	3.28632	0.173189	0.696868	0.21835	0.9999	1.12754811670504	NO
Palm3	Palm3	Palm3	74337	paralemmin 3	chr8:86545372-86566474	Ob_PBS_Non	Ob_Lep_Non	OK	0.888478	1.00179	0.173179	0.438891	0.4357	0.9999	1.12754030116414	NO
Tet3	Tet3	Tet3	194388	tet methylcytosine dioxygenase 3	chr6:83312367-83391672	Ob_PBS_Non	Ob_Lep_Non	OK	5.01163	5.65058	0.173119	0.904301	0.10385	0.9999	1.1274934090564	NO
Lrrc39	Lrrc39	Lrrc39	109245	leucine rich repeat containing 39	chr3:116265890-116333902	Ob_PBS_Non	Ob_Lep_Non	OK	0.645965	0.728307	0.173092	0.242214	0.65475	0.9999	1.12747230824416	NO
Dcst1	Dcst1	Dcst1	77772	DC-STAMP domain containing 1	chr3:89154156-89169161	Ob_PBS_Non	Ob_Lep_Non	OK	0.851226	0.959602	0.172894	0.453799	0.44895	0.9999	1.1273175810202	NO
Cbl	Cbl	Cbl	12402	Casitas B-lineage lymphoma	chr9:43957344-44042129	Ob_PBS_Non	Ob_Lep_Non	OK	3.59654	4.05424	0.17282	0.765577	0.17235	0.9999	1.12725975912493	NO
Prr7	Prr7	Prr7	432763	proline rich 7 (synaptic)	chr13:55565627-55574516	Ob_PBS_Non	Ob_Lep_Non	OK	18.5991	20.9641	0.172687	0.995004	0.1646	0.9999	1.12715584344406	NO
Ptk7	Ptk7	Ptk7	71461	PTK7 protein tyrosine kinase 7	chr17:46701399-46766453	Ob_PBS_Non	Ob_Lep_Non	OK	1.42041	1.60093	0.172597	0.588051	0.3045	0.9999	1.12708552999673	NO
Rab33a	Rab33a	Rab33a	19337	RAB33A, member of RAS oncogene family	chrX:45872646-45883409	Ob_PBS_Non	Ob_Lep_Non	OK	32.5818	36.7214	0.172555	0.992679	0.1393	0.9999	1.12705271855573	NO
A130022J15Rik	A130022J15Rik	A130022J15Rik	101351	EGF domain-specific O-linked N-acetylglucosamine (GlcNAc) transferase	chr6:97060937-97098877	Ob_PBS_Non	Ob_Lep_Non	OK	2.81212	3.16924	0.172481	0.648536	0.24585	0.9999	1.12699491024566	NO
Tbata	Tbata	Tbata	65971	thymus, brain and testes associated	chr10:60634711-60651589	Ob_PBS_Non	Ob_Lep_Non	OK	0.617769	0.696219	0.172472	0.249151	0.5752	0.9999	1.12698787970749	NO
Atp7b	Atp7b	Atp7b	11979	ATPase, Cu++ transporting, beta polypeptide	chr8:23104819-23170546	Ob_PBS_Non	Ob_Lep_Non	OK	0.447417	0.504197	0.172367	0.443438	0.4262	0.9999	1.12690586000275	NO
Klk6	Klk6	Klk6	19144	kallikrein related-peptidase 6	chr7:51079913-51087397	Ob_PBS_Non	Ob_Lep_Non	OK	2.02975	2.28706	0.172196	0.406378	0.43325	0.9999	1.12677229783139	NO
Msrb3	Msrb3	Msrb3	320183	methionine sulfoxide reductase B3	chr10:120218156-120336027	Ob_PBS_Non	Ob_Lep_Non	OK	1.87077	2.10782	0.17212	0.596802	0.27905	0.9999	1.12671294194767	NO
Ky	Ky	Ky	16716	kyphoscoliosis peptidase	chr9:102408467-102448569	Ob_PBS_Non	Ob_Lep_Non	OK	0.68644	0.773389	0.172062	0.512893	0.3581	0.9999	1.12666764614004	NO
Gpr27	Gpr27	Gpr27	14761	G protein-coupled receptor 27	chr6:99642672-99643812	Ob_PBS_Non	Ob_Lep_Non	OK	8.71669	9.82032	0.171991	0.848357	0.28035	0.9999	1.12661220030273	NO
Onecut2	Onecut2	Onecut2	225631	one cut domain, family member 2	chr18:64500017-64558142	Ob_PBS_Non	Ob_Lep_Non	OK	0.795838	0.8966	0.171991	0.649429	0.2226	0.9999	1.12661220030273	NO
Zfp81	Zfp81	Zfp81	224694	zinc finger protein 81	chr17:33470672-33495823	Ob_PBS_Non	Ob_Lep_Non	OK	3.62602	4.08484	0.171894	0.640661	0.2606	0.9999	1.12653645476633	NO
Slc26a2	Slc26a2	Slc26a2	13521	solute carrier family 26 (sulfate transporter), member 2	chr18:61356507-61371250	Ob_PBS_Non	Ob_Lep_Non	OK	0.961547	1.08321	0.171879	0.518852	0.3686	0.9999	1.12652474199371	NO
Insm1	Insm1	Insm1	53626	insulinoma-associated 1	chr2:146047732-146050754	Ob_PBS_Non	Ob_Lep_Non	OK	3.37164	3.79817	0.171852	0.748341	0.2555	0.9999	1.12650365930987	NO
Lmo3	Lmo3	Lmo3	109593	LIM domain only 3	chr6:138313001-138530489	Ob_PBS_Non	Ob_Lep_Non	OK	29.3549	33.0651	0.171706	0.96203	0.0989	0.9999	1.12638966348417	NO
Auts2	Auts2	Auts2	319974	autism susceptibility candidate 2	chr5:131913551-133018213	Ob_PBS_Non	Ob_Lep_Non	OK	15.8722	17.8776	0.171648	0.959794	0.0862	0.9999	1.12634438067289	NO
Sema5b	Sema5b	Sema5b	20357	sema domain, seven thrombospondin repeats (type 1 and type 1-like), transmembrane domain (TM) and short cytoplasmic domain, (semaphorin) 5B	chr16:35541447-35664344	Ob_PBS_Non	Ob_Lep_Non	OK	1.71142	1.9276	0.17161	0.63497	0.2709	0.9999	1.12631471361119	NO
Gpr133	Gpr133	Gpr133	243277	G protein-coupled receptor 133	chr5:129602624-129710474	Ob_PBS_Non	Ob_Lep_Non	OK	0.495564	0.558117	0.171496	0.464528	0.4154	0.9999	1.12622571711446	NO
Flrt2	Flrt2	Flrt2	399558	fibronectin leucine rich transmembrane protein 2	chr12:96930435-97023423	Ob_PBS_Non	Ob_Lep_Non	OK	3.80251	4.28227	0.171424	0.802246	0.14075	0.9999	1.12616951242397	NO
Lmcd1	Lmcd1	Lmcd1	30937	LIM and cysteine-rich domains 1	chr6:112223751-112280417	Ob_PBS_Non	Ob_Lep_Non	OK	1.96478	2.21266	0.171419	0.534482	0.38745	0.9999	1.12616560942462	NO
Tmsb15b2	Tmsb15b2	Tmsb15b2	100034363	thymosin beta 15b2	chrX:133489528-133511413	Ob_PBS_Non	Ob_Lep_Non	OK	16.4116	18.4816	0.171367	0.66376	0.53085	0.9999	1.12612501903326	NO
Eif2ak4	Eif2ak4	Eif2ak4	27103	eukaryotic translation initiation factor 2 alpha kinase 4	chr2:118214352-118300970	Ob_PBS_Non	Ob_Lep_Non	OK	6.482	7.29832	0.171124	0.794271	0.1324	0.9999	1.12593535640379	NO
4930426L09Rik	4930426L09Rik	4930426L09Rik	74629	RIKEN cDNA 4930426L09 gene	chr2:18919945-18921431	Ob_PBS_Non	Ob_Lep_Non	OK	0.663597	0.747149	0.171089	0.362057	0.55535	0.9999	1.12590804137301	NO
Acvrl1	Acvrl1	Acvrl1	11482	activin A receptor, type II-like 1	chr15:100958967-100975767	Ob_PBS_Non	Ob_Lep_Non	OK	0.43868	0.493888	0.171013	0.405164	0.46995	0.9999	1.12584873101641	NO
Mapkbp1	Mapkbp1	Mapkbp1	26390	mitogen-activated protein kinase binding protein 1	chr2:119798434-119853139	Ob_PBS_Non	Ob_Lep_Non	OK	7.86504	8.85473	0.170994	0.879197	0.10405	0.9999	1.12583390391545	NO
2810046L04Rik	2810046L04Rik	2810046L04Rik	212127	proline and serine rich 1	chr3:53267738-53285677	Ob_PBS_Non	Ob_Lep_Non	OK	5.20066	5.85492	0.170954	0.807554	0.16385	0.9999	1.12580268960432	NO
Olfr1344	Olfr1344	Olfr1344	257882	olfactory receptor 1344	chr7:6392612-6393578	Ob_PBS_Non	Ob_Lep_Non	OK	1.70113	1.91513	0.170947	0.458852	0.5099	0.9999	1.12579722718885	NO
Hivep2	Hivep2	Hivep2	15273	human immunodeficiency virus type I enhancer binding protein 2	chr10:13686184-13871184	Ob_PBS_Non	Ob_Lep_Non	OK	10.6158	11.9509	0.170901	0.92338	0.0831	0.9999	1.12576133197511	NO
D430019H16Rik	D430019H16Rik	D430019H16Rik	268595	RIKEN cDNA D430019H16 gene	chr12:106692185-106726651	Ob_PBS_Non	Ob_Lep_Non	OK	21.7257	24.4574	0.170874	0.917916	0.1781	0.9999	1.12574026357834	NO
Cdc14a	Cdc14a	Cdc14a	229776	CDC14 cell division cycle 14A	chr3:115975470-116126950	Ob_PBS_Non	Ob_Lep_Non	OK	1.29823	1.46144	0.170841	0.541363	0.3132	0.9999	1.12571451385108	NO
Zfp296	Zfp296	Zfp296	63872	zinc finger protein 296	chr7:20162635-20166005	Ob_PBS_Non	Ob_Lep_Non	OK	0.581215	0.654219	0.170702	0.350899	0.5731	0.9999	1.12560605934387	NO
Actr5	Actr5	Actr5	109275	ARP5 actin-related protein 5	chr2:158450648-158464947	Ob_PBS_Non	Ob_Lep_Non	OK	4.38644	4.93717	0.170635	0.640248	0.2431	0.9999	1.12555378644302	NO
Pura	Pura	Pura	19290	purine rich element binding protein A	chr18:36440815-36447898	Ob_PBS_Non	Ob_Lep_Non	OK	22.0828	24.8541	0.170561	1.02366	0.14075	0.9999	1.12549605501555	NO
Tnrc6c	Tnrc6c	Tnrc6c	217351	trinucleotide repeat containing 6C	chr11:117515602-117624753	Ob_PBS_Non	Ob_Lep_Non	OK	9.57922	10.7805	0.170445	0.913558	0.08985	0.9999	1.1254055630612	NO
Zic4	Zic4	Zic4	22774	zinc finger protein of the cerebellum 4	chr9:91263809-91284186	Ob_PBS_Non	Ob_Lep_Non	OK	4.71576	5.30712	0.170439	0.764847	0.17155	0.9999	1.12540088264078	NO
Mospd2	Mospd2	Mospd2	76763	motile sperm domain containing 2	chrX:161376140-161418267	Ob_PBS_Non	Ob_Lep_Non	OK	3.22968	3.63442	0.170337	0.594771	0.30315	0.9999	1.12532131847167	NO
Zdhhc22	Zdhhc22	Zdhhc22	238331	zinc finger, DHHC-type containing 22	chr12:88324330-88329626	Ob_PBS_Non	Ob_Lep_Non	OK	31.9919	35.9975	0.17019	1.03372	0.17595	0.9999	1.1252066623581	NO
Plk4	Plk4	Plk4	20873	polo-like kinase 4	chr3:40603872-40620805	Ob_PBS_Non	Ob_Lep_Non	OK	1.73694	1.95427	0.170075	0.574646	0.30265	0.9999	1.12511697354285	NO
Iqsec2	Iqsec2	Iqsec2	245666	IQ motif and Sec7 domain 2	chrX:148578810-148659779	Ob_PBS_Non	Ob_Lep_Non	OK	15.6297	17.5844	0.170005	0.914267	0.09485	0.9999	1.12506238385115	NO
Aurka	Aurka	Aurka	20878	aurora kinase A	chr2:172181695-172196006	Ob_PBS_Non	Ob_Lep_Non	OK	1.46073	1.64328	0.169882	0.48547	0.40705	0.9999	1.12496646838017	NO
Gtf2ird1	Gtf2ird1	Gtf2ird1	57080	general transcription factor II I repeat domain-containing 1	chr5:134833530-134932581	Ob_PBS_Non	Ob_Lep_Non	OK	10.1356	11.4022	0.169881	0.817023	0.13255	0.9999	1.1249656886131	NO
Chsy3	Chsy3	Chsy3	78923	chondroitin sulfate synthase 3	chr18:59334993-59570990	Ob_PBS_Non	Ob_Lep_Non	OK	1.13975	1.28215	0.169848	0.539011	0.35895	0.9999	1.12493995660315	NO
Setmar	Setmar	Setmar	74729	SET domain without mariner transposase fusion	chr6:108015039-108027114	Ob_PBS_Non	Ob_Lep_Non	OK	3.96205	4.45701	0.169828	0.6098	0.3082	0.9999	1.12492436173207	NO
Trip11	Trip11	Trip11	109181	thyroid hormone receptor interactor 11	chr12:103075581-103151381	Ob_PBS_Non	Ob_Lep_Non	OK	3.24775	3.65307	0.169672	0.735026	0.1636	0.9999	1.12480272915696	NO
2900006K08Rik	2900006K08Rik	2900006K08Rik	72873	coiled-coil domain containing 176	chr12:85750017-85791900	Ob_PBS_Non	Ob_Lep_Non	OK	1.28799	1.44854	0.169474	0.158747	0.7667	0.9999	1.12464836828929	NO
Pcdhb11	Pcdhb11	Pcdhb11	93882	protocadherin beta 11	chr18:37089938-38001526	Ob_PBS_Non	Ob_Lep_Non	OK	0.618108	0.695127	0.169417	0.0658533	0.90905	0.9999	1.12460393499686	NO
Endou	Endou	Endou	19011	endonuclease, polyU-specific	chr15:97541449-97561836	Ob_PBS_Non	Ob_Lep_Non	OK	3.02328	3.39983	0.169349	0.559038	0.2913	0.9999	1.12455092915488	NO
Tmem151a	Tmem151a	Tmem151a	381199	transmembrane protein 151A	chr19:5079336-5085477	Ob_PBS_Non	Ob_Lep_Non	OK	37.7645	42.4633	0.169187	0.988396	0.07865	0.9999	1.12442466059678	NO
Chadl	Chadl	Chadl	214685	chondroadherin-like	chr15:81494365-81527717	Ob_PBS_Non	Ob_Lep_Non	OK	8.89575	10.0026	0.169183	0.488786	0.4157	0.9999	1.12442154303397	NO
Pgbd5	Pgbd5	Pgbd5	209966	piggyBac transposable element derived 5	chr8:126892948-126957836	Ob_PBS_Non	Ob_Lep_Non	OK	39.0604	43.9198	0.169165	0.999195	0.0876	0.9999	1.12440751410829	NO
Gm6300	Gm6300	Gm6300	622229	solute carrier family 7 (cationic amino acid transporter, y+ system), member pseudogene	chr3:14363209-14377566	Ob_PBS_Non	Ob_Lep_Non	OK	2.35426	2.64711	0.169147	0.819387	0.13125	0.9999	1.12439348535764	NO
Myadml2	Myadml2	Myadml2	68515	myeloid-associated differentiation marker-like 2	chr11:120507344-120509651	Ob_PBS_Non	Ob_Lep_Non	OK	3.28884	3.69765	0.169028	0.638531	0.2847	0.9999	1.12430074413182	NO
Rasgrp1	Rasgrp1	Rasgrp1	19419	RAS guanyl releasing protein 1	chr2:117105728-117168613	Ob_PBS_Non	Ob_Lep_Non	OK	53.8611	60.5545	0.16899	0.955939	0.08265	0.9999	1.12427113089796	NO
Fndc1	Fndc1	Fndc1	68655	fibronectin type III domain containing 1	chr17:7931432-7997839	Ob_PBS_Non	Ob_Lep_Non	OK	1.68296	1.8919	0.168836	0.634268	0.2477	0.9999	1.1241511273568	NO
Bsn	Bsn	Bsn	12217	bassoon	chr9:107998352-108092714	Ob_PBS_Non	Ob_Lep_Non	OK	8.73864	9.82324	0.16879	0.941019	0.0816	0.9999	1.12411528462774	NO
Klf7	Klf7	Klf7	93691	Kruppel-like factor 7 (ubiquitous)	chr1:64082246-64167963	Ob_PBS_Non	Ob_Lep_Non	OK	4.18058	4.69914	0.168692	0.616982	0.33935	0.9999	1.12403892784183	NO
Zfp454	Zfp454	Zfp454	237758	zinc finger protein 454	chr11:50686224-50700945	Ob_PBS_Non	Ob_Lep_Non	OK	3.5333	3.97149	0.168661	0.610801	0.2844	0.9999	1.1240147752445	NO
Pcdha6	Pcdha6	Pcdha6	12937	protocadherin alpha 6	chr18:37089938-38001526	Ob_PBS_Non	Ob_Lep_Non	OK	0.965567	1.08529	0.168626	0.0954745	0.8615	0.9999	1.12398750680674	NO
Rhbdl1	Rhbdl1	Rhbdl1	214951	rhomboid, veinlet-like 1 (Drosophila)	chr17:25971409-25974072	Ob_PBS_Non	Ob_Lep_Non	OK	49.237	55.3411	0.16861	1.0792	0.10115	0.9999	1.12397504145552	NO
Celf1	Celf1	Celf1	13046	CUGBP, Elav-like family member 1	chr2:90780614-90857210	Ob_PBS_Non	Ob_Lep_Non	OK	21.4734	24.1326	0.16843	0.821746	0.12205	0.9999	1.12383481577985	NO
4931414P19Rik	4931414P19Rik	4931414P19Rik	74359	RIKEN cDNA 4931414P19 gene	chr14:55202499-55224745	Ob_PBS_Non	Ob_Lep_Non	OK	1.74615	1.96227	0.168352	0.547784	0.3587	0.9999	1.1237740567535	NO
Fam160a2	Fam160a2	Fam160a2	74349	family with sequence similarity 160, member A2	chr7:112527123-112548525	Ob_PBS_Non	Ob_Lep_Non	OK	10.9119	12.2619	0.168288	0.8835	0.13575	0.9999	1.12372420564682	NO
Bcor	Bcor	Bcor	71458	BCL6 interacting corepressor	chrX:11613863-11737481	Ob_PBS_Non	Ob_Lep_Non	OK	2.75287	3.09335	0.168234	0.694428	0.1923	0.9999	1.12368214549568	NO
Fam53b	Fam53b	Fam53b	77938	family with sequence similarity 53, member B	chr7:139903766-140004879	Ob_PBS_Non	Ob_Lep_Non	OK	7.07461	7.94955	0.168224	0.812169	0.13175	0.9999	1.12367435675156	NO
Cnot6l	Cnot6l	Cnot6l	231464	CCR4-NOT transcription complex, subunit 6-like	chr5:96504756-96591009	Ob_PBS_Non	Ob_Lep_Non	OK	5.73689	6.44639	0.168223	0.690047	0.19135	0.9999	1.12367357788012	NO
Ndst1	Ndst1	Ndst1	15531	N-deacetylase/N-sulfotransferase (heparan glucosaminyl) 1	chr18:60845629-60873043	Ob_PBS_Non	Ob_Lep_Non	OK	14.6328	16.4415	0.16814	0.931669	0.09125	0.9999	1.12360893343237	NO
Zfp934	Zfp934	Zfp934	77117	zinc finger protein 934	chr13:62618156-62659959	Ob_PBS_Non	Ob_Lep_Non	OK	1.00556	1.12983	0.168105	0.398807	0.44145	0.9999	1.12358167484027	NO
Arsg	Arsg	Arsg	74008	arylsulfatase G	chr11:109312169-109434643	Ob_PBS_Non	Ob_Lep_Non	OK	10.1221	11.3721	0.168	0.583109	0.26815	0.9999	1.12349990303165	NO
Sorcs2	Sorcs2	Sorcs2	81840	sortilin-related VPS10 domain containing receptor 2	chr5:36359829-36740788	Ob_PBS_Non	Ob_Lep_Non	OK	5.27407	5.92394	0.16764	0.787721	0.1418	0.9999	1.1232195877226	NO
Tnr	Tnr	Tnr	21960	tenascin R	chr1:161453899-161855053	Ob_PBS_Non	Ob_Lep_Non	OK	3.75357	4.21569	0.167506	0.749017	0.1785	0.9999	1.12311526599776	NO
Rgs7bp	Rgs7bp	Rgs7bp	52882	regulator of G-protein signalling 7 binding protein	chr13:105737232-105845010	Ob_PBS_Non	Ob_Lep_Non	OK	40.7369	45.7507	0.167456	0.953819	0.08125	0.9999	1.12307634246325	NO
Cdca7	Cdca7	Cdca7	66953	cell division cycle associated 7	chr2:72314275-72324947	Ob_PBS_Non	Ob_Lep_Non	OK	0.934598	1.04961	0.167438	0.442393	0.44405	0.9999	1.12306233032106	NO
3110048L19Rik	3110048L19Rik	3110048L19Rik	73233	zinc finger protein 942	chr17:22063929-22099431	Ob_PBS_Non	Ob_Lep_Non	OK	0.808883	0.908281	0.167208	0.575387	0.27085	0.9999	1.12288330166995	NO
Slc25a45	Slc25a45	Slc25a45	107375	solute carrier family 25, member 45	chr19:5878465-5885768	Ob_PBS_Non	Ob_Lep_Non	OK	1.25391	1.40794	0.167148	0.457646	0.4508	0.9999	1.12283660323735	NO
Socs6	Socs6	Socs6	54607	suppressor of cytokine signaling 6	chr18:89037271-89063599	Ob_PBS_Non	Ob_Lep_Non	OK	8.2904	9.30829	0.167074	0.80283	0.1529	0.9999	1.12277901117848	NO
Sirt7	Sirt7	Sirt7	209011	sirtuin 7	chr11:120479685-120486316	Ob_PBS_Non	Ob_Lep_Non	OK	8.13249	9.13056	0.167006	0.748553	0.2218	0.9999	1.12272609135045	NO
Abhd14a	Abhd14a	Abhd14a	68644	abhydrolase domain containing 14A	chr9:106342381-106350009	Ob_PBS_Non	Ob_Lep_Non	OK	9.49313	10.6546	0.16652	0.615665	0.25555	0.9999	1.12234794283695	NO
Rbak	Rbak	Rbak	57782	RB-associated KRAB repressor	chr5:143933867-143942422	Ob_PBS_Non	Ob_Lep_Non	OK	3.46836	3.8917	0.166146	0.627717	0.2376	0.9999	1.12205702638198	NO
Pkmyt1	Pkmyt1	Pkmyt1	268930	protein kinase, membrane associated tyrosine/threonine 1	chr17:23863302-23877297	Ob_PBS_Non	Ob_Lep_Non	OK	2.14346	2.40487	0.166012	0.23612	0.70205	0.9999	1.12195281263282	NO
Prkcq	Prkcq	Prkcq	18761	protein kinase C, theta	chr2:11094008-11222853	Ob_PBS_Non	Ob_Lep_Non	OK	5.08119	5.69962	0.165699	0.713288	0.1988	0.9999	1.12170942568758	NO
Exoc3l	Exoc3l	Exoc3l	277978	exocyst complex component 3-like	chr8:107813823-107819998	Ob_PBS_Non	Ob_Lep_Non	OK	1.83106	2.05365	0.165508	0.544988	0.37055	0.9999	1.12156093115984	NO
Tesk1	Tesk1	Tesk1	21754	testis specific protein kinase 1	chr4:43455148-43467498	Ob_PBS_Non	Ob_Lep_Non	OK	31.215	35.0062	0.165371	0.968202	0.1058	0.9999	1.12145443148536	NO
Yod1	Yod1	Yod1	226418	YOD1 OTU deubiquitinating enzyme 1 homologue (S. cerevisiae)	chr1:132585619-132625830	Ob_PBS_Non	Ob_Lep_Non	OK	2.46215	2.76084	0.16519	0.303284	0.57415	0.9999	1.12131374304201	NO
Rsl1	Rsl1	Rsl1	380855	regulator of sex limited protein 1	chr13:67274117-67284434	Ob_PBS_Non	Ob_Lep_Non	OK	0.774601	0.868383	0.164879	0.394947	0.49835	0.9999	1.1210720488659	NO
Cul9	Cul9	Cul9	78309	cullin 9	chr17:46637553-46683337	Ob_PBS_Non	Ob_Lep_Non	OK	5.43957	6.09792	0.164826	0.8435	0.1316	0.9999	1.1210308650221	NO
Itga2b	Itga2b	Itga2b	16399	integrin alpha 2b	chr11:102314610-102331197	Ob_PBS_Non	Ob_Lep_Non	OK	0.864349	0.968922	0.164766	0.472829	0.41555	0.9999	1.12098424362857	NO
Rprml	Rprml	Rprml	104582	reprimo-like	chr11:103510822-103511894	Ob_PBS_Non	Ob_Lep_Non	OK	21.4872	24.0864	0.164739	0.909646	0.20145	0.9999	1.12096326463404	NO
Mapk7	Mapk7	Mapk7	23939	mitogen-activated protein kinase 7	chr11:61302313-61307705	Ob_PBS_Non	Ob_Lep_Non	OK	5.75964	6.45622	0.164711	0.750099	0.1993	0.9999	1.12094150905442	NO
Pcnxl2	Pcnxl2	Pcnxl2	270109	pecanex-like 2 (Drosophila)	chr8:128275407-128422193	Ob_PBS_Non	Ob_Lep_Non	OK	5.71323	6.40378	0.164617	0.833205	0.13275	0.9999	1.12086847555375	NO
Sars2	Sars2	Sars2	71984	seryl-aminoacyl-tRNA synthetase 2	chr7:29527009-29538874	Ob_PBS_Non	Ob_Lep_Non	OK	8.80572	9.86895	0.164455	0.76942	0.2163	0.9999	1.12074262047458	NO
1300018I17Rik	1300018I17Rik	1300018I17Rik	72325	VPS9 domain containing 1	chr8:125766255-125778075	Ob_PBS_Non	Ob_Lep_Non	OK	17.4913	19.6015	0.164327	0.887127	0.13145	0.9999	1.12064318941835	NO
Neto1	Neto1	Neto1	246317	neuropilin (NRP) and tolloid (TLL)-like 1	chr18:86564343-86671289	Ob_PBS_Non	Ob_Lep_Non	OK	9.34009	10.4669	0.164323	0.815196	0.1504	0.9999	1.12064008233999	NO
Drd5	Drd5	Drd5	13492	dopamine receptor D5	chr5:38710747-38713549	Ob_PBS_Non	Ob_Lep_Non	OK	1.66351	1.86402	0.164184	0.540511	0.36355	0.9999	1.1205321167178	NO
Gas7	Gas7	Gas7	14457	growth arrest specific 7	chr11:67346499-67502494	Ob_PBS_Non	Ob_Lep_Non	OK	31.1541	34.9087	0.164164	0.893614	0.088	0.9999	1.12051658295192	NO
Myt1l	Myt1l	Myt1l	17933	myelin transcription factor 1-like	chr12:30213248-30608074	Ob_PBS_Non	Ob_Lep_Non	OK	28.9745	32.4637	0.164045	0.889925	0.09295	0.9999	1.12042416149733	NO
Pdzrn3	Pdzrn3	Pdzrn3	55983	PDZ domain containing RING finger 3	chr6:101099600-101327891	Ob_PBS_Non	Ob_Lep_Non	OK	1.58116	1.77155	0.16403	0.572096	0.31965	0.9999	1.12041251227516	NO
Agxt2l2	Agxt2l2	Agxt2l2	72947	5-phosphohydroxy-L-lysine phospholyase	chr11:51398258-51420383	Ob_PBS_Non	Ob_Lep_Non	OK	2.93404	3.28725	0.163993	0.165434	0.78065	0.9999	1.12038377804499	NO
Fam163b	Fam163b	Fam163b	109349	family with sequence similarity 163, member B	chr2:26965898-26997997	Ob_PBS_Non	Ob_Lep_Non	OK	24.0368	26.9284	0.16388	0.941784	0.1113	0.9999	1.12029602671479	NO
Rasgrp2	Rasgrp2	Rasgrp2	19395	RAS, guanyl releasing protein 2	chr19:6400582-6415216	Ob_PBS_Non	Ob_Lep_Non	OK	22.7119	25.4412	0.163716	0.899495	0.12945	0.9999	1.1201686830276	NO
Dyrk1b	Dyrk1b	Dyrk1b	13549	dual-specificity tyrosine-(Y)-phosphorylation regulated kinase 1b	chr7:28964501-28972313	Ob_PBS_Non	Ob_Lep_Non	OK	11.514	12.8976	0.16371	0.774147	0.168	0.9999	1.1201640243867	NO
Tap1	Tap1	Tap1	21354	transporter 1, ATP-binding cassette, sub-family B (MDR/TAP)	chr17:34324500-34334170	Ob_PBS_Non	Ob_Lep_Non	OK	0.491504	0.550561	0.163699	0.35524	0.5126	0.9999	1.12015548359538	NO
Gm216	Gm216	Gm216	241112	predicted gene 216	chr1:74408681-74415895	Ob_PBS_Non	Ob_Lep_Non	OK	0.65966	0.738891	0.163639	0.377043	0.53315	0.9999	1.12010889860717	NO
Spata2	Spata2	Spata2	263876	spermatogenesis associated 2	chr2:167306635-167341666	Ob_PBS_Non	Ob_Lep_Non	OK	20.8872	23.3956	0.163613	0.614948	0.2855	0.9999	1.12008871238062	NO
Dvl3	Dvl3	Dvl3	13544	dishevelled 3, dsh homolog (Drosophila)	chr16:20517136-20532260	Ob_PBS_Non	Ob_Lep_Non	OK	13.204	14.7893	0.163573	0.888286	0.14445	0.9999	1.12005765735782	NO
Acap3	Acap3	Acap3	140500	ArfGAP with coiled-coil, ankyrin repeat and PH domains 3	chr4:155265983-155281360	Ob_PBS_Non	Ob_Lep_Non	OK	22.2403	24.9066	0.163356	0.927544	0.09625	0.9999	1.11988919886413	NO
Nexn	Nexn	Nexn	68810	nexilin	chr3:151899947-151929284	Ob_PBS_Non	Ob_Lep_Non	OK	9.43439	10.5648	0.163262	0.739588	0.16525	0.9999	1.11981623392537	NO
Tcf7l2	Tcf7l2	Tcf7l2	21416	transcription factor 7 like 2, T cell specific, HMG box	chr19:55816299-56008145	Ob_PBS_Non	Ob_Lep_Non	OK	66.2141	74.1418	0.163148	0.912117	0.0942	0.9999	1.11972775091029	NO
Tyro3	Tyro3	Tyro3	22174	TYRO3 protein tyrosine kinase 3	chr2:119625249-119643839	Ob_PBS_Non	Ob_Lep_Non	OK	12.5289	14.0286	0.163121	0.869328	0.12945	0.9999	1.11970679543077	NO
Rasgef1a	Rasgef1a	Rasgef1a	70727	RasGEF domain family, member 1A	chr6:118016402-118041564	Ob_PBS_Non	Ob_Lep_Non	OK	64.5368	72.2622	0.16312	0.948646	0.0914	0.9999	1.11970601930943	NO
Ybey	Ybey	Ybey	216119	ybeY metallopeptidase	chr10:75911825-75978602	Ob_PBS_Non	Ob_Lep_Non	OK	1.83204	2.05119	0.163012	0.332325	0.55375	0.9999	1.11962220137117	NO
6030419C18Rik	6030419C18Rik	6030419C18Rik	319477	RIKEN cDNA 6030419C18 gene	chr9:58336409-58347549	Ob_PBS_Non	Ob_Lep_Non	OK	79.7168	89.2231	0.162534	1.01583	0.09165	0.9999	1.11925130471742	NO
Rasl10b	Rasl10b	Rasl10b	276952	RAS-like, family 10, member B	chr11:83223573-83234540	Ob_PBS_Non	Ob_Lep_Non	OK	42.2914	47.3341	0.162516	0.954503	0.09335	0.9999	1.11923734029858	NO
Zfhx2as	Zfhx2as	Zfhx2as	432855	zinc finger homeobox 2, opposite strand	chr14:55680495-55710885	Ob_PBS_Non	Ob_Lep_Non	OK	2.70675	3.02914	0.162348	0.252922	0.63995	0.9999	1.11910701412414	NO
Igsf11	Igsf11	Igsf11	207683	immunoglobulin superfamily, member 11	chr16:38902457-39027270	Ob_PBS_Non	Ob_Lep_Non	OK	3.4553	3.86658	0.162244	0.66047	0.24835	0.9999	1.11902634362119	NO
Nog	Nog	Nog	18121	noggin	chr11:89161951-89163873	Ob_PBS_Non	Ob_Lep_Non	OK	3.86621	4.32617	0.162173	0.63517	0.3186	0.9999	1.11897127382948	NO
Tubd1	Tubd1	Tubd1	56427	tubulin, delta 1	chr11:86358492-86380862	Ob_PBS_Non	Ob_Lep_Non	OK	2.12681	2.37975	0.162125	0.456332	0.3824	0.9999	1.11893404508319	NO
Plekhn1	Plekhn1	Plekhn1	231002	pleckstrin homology domain containing, family N member 1	chr4:155595564-155602651	Ob_PBS_Non	Ob_Lep_Non	OK	2.23074	2.49597	0.162082	0.533704	0.3711	0.9999	1.11890069538312	NO
Hps5	Hps5	Hps5	246694	Hermansky-Pudlak syndrome 5 homolog (human)	chr7:54015835-54051251	Ob_PBS_Non	Ob_Lep_Non	OK	3.04851	3.41097	0.162081	0.646232	0.22755	0.9999	1.11889991982052	NO
Wnk2	Wnk2	Wnk2	75607	WNK lysine deficient protein kinase 2	chr13:49131670-49243383	Ob_PBS_Non	Ob_Lep_Non	OK	21.5503	24.1126	0.16208	0.93628	0.0952	0.9999	1.11889914425847	NO
Sox4	Sox4	Sox4	20677	SRY-box containing gene 4	chr13:29042598-29045551	Ob_PBS_Non	Ob_Lep_Non	OK	5.27909	5.90641	0.161994	0.734387	0.2218	0.9999	1.11883244793269	NO
Cops7b	Cops7b	Cops7b	26895	COP9 (constitutive photomorphogenic) homolog, subunit 7b (Arabidopsis thaliana)	chr1:88483674-88503075	Ob_PBS_Non	Ob_Lep_Non	OK	11.0357	12.347	0.161977	0.798024	0.18125	0.9999	1.1188192642459	NO
Zfp319	Zfp319	Zfp319	79233	zinc finger protein 319	chr8:97850035-97855850	Ob_PBS_Non	Ob_Lep_Non	OK	7.11793	7.96354	0.161953	0.810484	0.1639	0.9999	1.11880065224667	NO
Dock3	Dock3	Dock3	208869	dedicator of cyto-kinesis 3	chr9:106795155-107134240	Ob_PBS_Non	Ob_Lep_Non	OK	22.8586	25.5717	0.161815	0.917627	0.09755	0.9999	1.11869363925943	NO
Cox7b2	Cox7b2	Cox7b2	78174	cytochrome c oxidase subunit VIIb2	chr5:71834061-71939444	Ob_PBS_Non	Ob_Lep_Non	OK	1.63335	1.82691	0.161571	0.401226	0.6272	0.9999	1.11850445293879	NO
Foxo6	Foxo6	Foxo6	329934	forkhead box O6	chr4:119939682-119959866	Ob_PBS_Non	Ob_Lep_Non	OK	6.32466	7.07354	0.161444	0.757231	0.2358	0.9999	1.11840599567002	NO
Brpf3	Brpf3	Brpf3	268936	bromodomain and PHD finger containing, 3	chr17:28938070-28975734	Ob_PBS_Non	Ob_Lep_Non	OK	6.44623	7.20933	0.161411	0.817702	0.149	0.9999	1.11838041370383	NO
1500015O10Rik	1500015O10Rik	1500015O10Rik	78896	RIKEN cDNA 1500015O10 gene	chr1:43787446-43799409	Ob_PBS_Non	Ob_Lep_Non	OK	1.39229	1.55708	0.161382	0.401369	0.57495	0.9999	1.11835793306509	NO
Klhl38	Klhl38	Klhl38	268807	kelch-like 38	chr15:58146127-58155724	Ob_PBS_Non	Ob_Lep_Non	OK	0.464643	0.519631	0.161367	0.334234	0.5732	0.9999	1.11834630532582	NO
Mast3	Mast3	Mast3	546071	microtubule associated serine/threonine kinase 3	chr8:73302015-73316332	Ob_PBS_Non	Ob_Lep_Non	OK	23.8262	26.645	0.161316	0.931744	0.09925	0.9999	1.11830677191657	NO
Ncam2	Ncam2	Ncam2	17968	neural cell adhesion molecule 2	chr16:81200941-81624532	Ob_PBS_Non	Ob_Lep_Non	OK	6.48494	7.25176	0.161237	0.698156	0.17605	0.9999	1.11824553664948	NO
Trim56	Trim56	Trim56	384309	tripartite motif-containing 56	chr5:137587155-137592077	Ob_PBS_Non	Ob_Lep_Non	OK	0.45543	0.509236	0.161106	0.383441	0.5013	0.9999	1.11814400201428	NO
9930014A18Rik	9930014A18Rik	9930014A18Rik	320469	RIKEN cDNA 9930014A18 gene	chr15:60650550-60662955	Ob_PBS_Non	Ob_Lep_Non	OK	0.688594	0.769937	0.161087	0.312827	0.5684	0.9999	1.11812927638236	NO
Ccdc15	Ccdc15	Ccdc15	245902	coiled-coil domain containing 15	chr9:37083419-37155977	Ob_PBS_Non	Ob_Lep_Non	OK	0.605129	0.676474	0.160791	0.402401	0.4608	0.9999	1.11789989158078	NO
Dlgap2	Dlgap2	Dlgap2	244310	discs, large (Drosophila) homolog-associated protein 2	chr8:14095874-14847686	Ob_PBS_Non	Ob_Lep_Non	OK	3.42173	3.82486	0.16068	0.64012	0.2346	0.9999	1.11781388441295	NO
Ankrd13b	Ankrd13b	Ankrd13b	268445	ankyrin repeat domain 13b	chr11:77283988-77303180	Ob_PBS_Non	Ob_Lep_Non	OK	19.8374	22.174	0.160647	0.912832	0.11975	0.9999	1.11778831599048	NO
Dlx5	Dlx5	Dlx5	13395	distal-less homeobox 5	chr6:6827804-6832068	Ob_PBS_Non	Ob_Lep_Non	OK	6.60524	7.38235	0.16047	0.564039	0.3097	0.9999	1.11765118625058	NO
Ssh2	Ssh2	Ssh2	237860	slingshot homolog 2 (Drosophila)	chr11:77029926-77269050	Ob_PBS_Non	Ob_Lep_Non	OK	2.76711	3.09254	0.160412	0.635007	0.2517	0.9999	1.11760625474119	NO
Atad5	Atad5	Atad5	237877	ATPase family, AAA domain containing 5	chr11:79902901-79949293	Ob_PBS_Non	Ob_Lep_Non	OK	0.84438	0.943591	0.160269	0.520203	0.33025	0.9999	1.11749548304683	NO
Prss45	Prss45	Prss45	260408	protease, serine, 45	chr9:110737091-110743814	Ob_PBS_Non	Ob_Lep_Non	OK	0.573364	0.640726	0.160256	0.31682	0.6118	0.9999	1.11748541343724	NO
Kdm4d	Kdm4d	Kdm4d	244694	lysine (K)-specific demethylase 4D	chr9:14267024-14304926	Ob_PBS_Non	Ob_Lep_Non	OK	1.08909	1.21697	0.160178	0.458285	0.43115	0.9999	1.11742499768509	NO
Kl	Kl	Kl	16591	klotho	chr5:151755181-151796392	Ob_PBS_Non	Ob_Lep_Non	OK	1.39594	1.55982	0.16015	0.572536	0.3116	0.9999	1.11740331077592	NO
Ino80	Ino80	Ino80	68142	INO80 homolog (S. cerevisiae)	chr2:119198778-119303365	Ob_PBS_Non	Ob_Lep_Non	OK	5.73958	6.41318	0.160095	0.787388	0.1549	0.9999	1.11736071271542	NO
Lhx9	Lhx9	Lhx9	16876	LIM homeobox protein 9	chr1:140721762-140744156	Ob_PBS_Non	Ob_Lep_Non	OK	7.20638	8.05184	0.160044	0.656886	0.2101	0.9999	1.11732121414676	NO
Aatk	Aatk	Aatk	11302	apoptosis-associated tyrosine kinase	chr11:119868631-119908459	Ob_PBS_Non	Ob_Lep_Non	OK	62.3135	69.6225	0.160009	0.925874	0.0973	0.9999	1.11729410809383	NO
Rfc5	Rfc5	Rfc5	72151	replication factor C (activator 1) 5	chr5:117829153-117839032	Ob_PBS_Non	Ob_Lep_Non	OK	4.46846	4.99245	0.15997	0.606482	0.3141	0.9999	1.11726390498089	NO
Dhx34	Dhx34	Dhx34	71723	DEAH (Asp-Glu-Ala-His) box polypeptide 34	chr7:16782569-16807381	Ob_PBS_Non	Ob_Lep_Non	OK	3.16377	3.53464	0.159919	0.667576	0.2511	0.9999	1.11722440983437	NO
Flrt1	Flrt1	Flrt1	396184	fibronectin leucine rich transmembrane protein 1	chr19:7131257-7272552	Ob_PBS_Non	Ob_Lep_Non	OK	2.09713	2.34295	0.159915	0.428888	0.42175	0.9999	1.11722131223487	NO
Omp	Omp	Omp	18378	olfactory marker protein	chr7:105270074-105326703	Ob_PBS_Non	Ob_Lep_Non	OK	0.724966	0.809937	0.159897	0.110454	0.84235	0.9999	1.11720737314338	NO
Prr5l	Prr5l	Prr5l	72446	proline rich 5 like	chr2:101554441-101679137	Ob_PBS_Non	Ob_Lep_Non	OK	5.52576	6.17325	0.159859	0.709807	0.1861	0.9999	1.11717794674357	NO
Sh3tc2	Sh3tc2	Sh3tc2	225608	SH3 domain and tetratricopeptide repeats 2	chr18:62112728-62175373	Ob_PBS_Non	Ob_Lep_Non	OK	0.89445	0.999202	0.159775	0.494214	0.3881	0.9999	1.1171129016627	NO
Tstd2	Tstd2	Tstd2	272027	thiosulfate sulfurtransferase (rhodanese)-like domain containing 2	chr4:46052093-46151347	Ob_PBS_Non	Ob_Lep_Non	OK	8.9549	10.0033	0.159728	0.595602	0.26	0.9999	1.11707650904357	NO
C230004F18Rik	C230004F18Rik	C230004F18Rik	331424	RIKEN cDNA C230004F18 gene	chrX:58369552-58392635	Ob_PBS_Non	Ob_Lep_Non	OK	9.94838	11.113	0.15971	0.70276	0.32005	0.9999	1.11706257175872	NO
Zc3h6	Zc3h6	Zc3h6	78751	zinc finger CCCH type containing 6	chr2:128793137-128844299	Ob_PBS_Non	Ob_Lep_Non	OK	6.09127	6.80384	0.159605	0.756221	0.16635	0.9999	1.11698127439611	NO
9330133O14Rik	9330133O14Rik	9330133O14Rik	319574	predicted gene, 20735	chr8:124969167-124975222	Ob_PBS_Non	Ob_Lep_Non	OK	2.86766	3.20298	0.159539	0.551999	0.3643	0.9999	1.11693017622514	NO
Lrrc46	Lrrc46	Lrrc46	69297	leucine rich repeat containing 46	chr11:96895915-96902683	Ob_PBS_Non	Ob_Lep_Non	OK	1.0961	1.22423	0.159503	0.391215	0.54115	0.9999	1.11690230548079	NO
Fbxl6	Fbxl6	Fbxl6	30840	F-box and leucine-rich repeat protein 6	chr15:76366157-76369176	Ob_PBS_Non	Ob_Lep_Non	OK	9.26377	10.3459	0.159383	0.744223	0.2331	0.9999	1.11680940802226	NO
Usp42	Usp42	Usp42	76800	ubiquitin specific peptidase 42	chr5:144471194-144493149	Ob_PBS_Non	Ob_Lep_Non	OK	4.26617	4.76396	0.159218	0.728913	0.1842	0.9999	1.11668168663285	NO
Yy2	Yy2	Yy2	100073351	Yy2 transcription factor	chrX:153985753-154036647	Ob_PBS_Non	Ob_Lep_Non	OK	0.99722	1.1135	0.159124	0.238462	0.65965	0.9999	1.11660893067543	NO
Mcm9	Mcm9	Mcm9	71567	minichromosome maintenance complex component 9	chr10:53257129-53350245	Ob_PBS_Non	Ob_Lep_Non	OK	1.43152	1.59833	0.159019	0.339919	0.5346	0.9999	1.11652766632782	NO
Acvr1c	Acvr1c	Acvr1c	269275	activin A receptor, type IC	chr2:58119863-58210169	Ob_PBS_Non	Ob_Lep_Non	OK	1.59464	1.78031	0.158898	0.626925	0.23255	0.9999	1.11643402617624	NO
Lrfn4	Lrfn4	Lrfn4	225875	leucine rich repeat and fibronectin type III domain containing 4	chr19:4510471-4621752	Ob_PBS_Non	Ob_Lep_Non	OK	9.12483	10.1869	0.158845	0.42231	0.46295	0.9999	1.11639301271542	NO
Ap4m1	Ap4m1	Ap4m1	11781	adaptor-related protein complex AP-4, mu 1	chr5:138613248-138628414	Ob_PBS_Non	Ob_Lep_Non	OK	6.44265	7.19251	0.15884	0.391575	0.52785	0.9999	1.11638914359878	NO
Dmrtb1	Dmrtb1	Dmrtb1	56296	DMRT-like family B with proline-rich C-terminal, 1	chr4:107348894-107356767	Ob_PBS_Non	Ob_Lep_Non	OK	2.869	3.20258	0.158686	0.553176	0.38325	0.9999	1.11626998137282	NO
Dgki	Dgki	Dgki	320127	diacylglycerol kinase, iota	chr6:36796021-37249976	Ob_PBS_Non	Ob_Lep_Non	OK	4.30351	4.80361	0.158603	0.708607	0.20445	0.9999	1.11620576285072	NO
Pcdha5	Pcdha5	Pcdha5	12941	protocadherin alpha 5	chr18:37089938-38001526	Ob_PBS_Non	Ob_Lep_Non	OK	0.74315	0.829504	0.158595	0.0807975	0.8851	0.9999	1.11619957330887	NO
Arl5b	Arl5b	Arl5b	75869	ADP-ribosylation factor-like 5B	chr2:14976988-15000818	Ob_PBS_Non	Ob_Lep_Non	OK	2.82579	3.15412	0.158586	0.613569	0.2718	0.9999	1.1161926101153	NO
Plcd3	Plcd3	Plcd3	72469	phospholipase C, delta 3	chr11:102931609-102962972	Ob_PBS_Non	Ob_Lep_Non	OK	4.50297	5.02606	0.158552	0.686526	0.24225	0.9999	1.1161663051094	NO
2900079G21Rik	2900079G21Rik	2900079G21Rik	620760	RIKEN cDNA 2900079G21 gene	chr9:111967594-112251429	Ob_PBS_Non	Ob_Lep_Non	OK	10.2792	11.4725	0.158445	0.130539	0.8166	0.9999	1.11608352575375	NO
H2-T22	H2-T22,H2-T9	H2-T22,H2-T9	15039	histocompatibility 2, T region locus 22	chr17:36175353-36179647	Ob_PBS_Non	Ob_Lep_Non	OK	4.0911	4.56533	0.15823	0.387605	0.45185	0.9999	1.11591721196458	NO
Plekhg5	Plekhg5	Plekhg5	269608	pleckstrin homology domain containing, family G (with RhoGef domain) member 5	chr4:151470827-151489509	Ob_PBS_Non	Ob_Lep_Non	OK	8.48797	9.47134	0.158149	0.802441	0.1616	0.9999	1.11585456063897	NO
Fam163a	Fam163a	Fam163a	329274	family with sequence similarity 163, member A	chr1:157923095-158135156	Ob_PBS_Non	Ob_Lep_Non	OK	5.08841	5.67726	0.157982	0.713216	0.20635	0.9999	1.11572540172363	NO
Gpr155	Gpr155	Gpr155	68526	G protein-coupled receptor 155	chr2:73179563-73224455	Ob_PBS_Non	Ob_Lep_Non	OK	5.8436	6.51985	0.157981	0.723958	0.17235	0.9999	1.11572462836198	NO
Gnal	Gnal	Gnal	14680	guanine nucleotide binding protein, alpha stimulating, olfactory type	chr18:67247989-67405484	Ob_PBS_Non	Ob_Lep_Non	OK	57.8968	64.5964	0.157971	0.805975	0.13775	0.9999	1.11571689477498	NO
Fancm	Fancm	Fancm	104806	Fanconi anemia, complementation group M	chr12:66176592-66233045	Ob_PBS_Non	Ob_Lep_Non	OK	2.1688	2.41966	0.157909	0.66679	0.21615	0.9999	1.11566894773201	NO
Trfr2	Trfr2	Trfr2	50765	transferrin receptor 2	chr5:138011078-138028709	Ob_PBS_Non	Ob_Lep_Non	OK	2.73472	3.05095	0.157866	0.600844	0.3128	0.9999	1.11563569534779	NO
Tmem150b	Tmem150b	Tmem150b	330460	transmembrane protein 150B	chr7:4642529-4676853	Ob_PBS_Non	Ob_Lep_Non	OK	24.9791	27.8663	0.1578	0.45341	0.42985	0.9999	1.11558465873257	NO
AI593442	AI593442	AI593442	330941	expressed sequence AI593442	chr9:52481146-52487534	Ob_PBS_Non	Ob_Lep_Non	OK	26.5333	29.5992	0.157758	0.899032	0.10345	0.9999	1.11555218210215	NO
Fbxo27	Fbxo27	Fbxo27	233040	F-box protein 27	chr7:29477867-29484356	Ob_PBS_Non	Ob_Lep_Non	OK	6.73415	7.51197	0.157695	0.627558	0.2607	0.9999	1.11550346892923	NO
B930003M22Rik	B930003M22Rik	B930003M22Rik	100526796	RIKEN cDNA B930003M22 gene	chr17:10512783-10514006	Ob_PBS_Non	Ob_Lep_Non	OK	1.89829	2.11749	0.157658	0.466096	0.48515	0.9999	1.11547486059696	NO
Car11	Car11	Car11	12348	carbonic anhydrase 11	chr7:52955336-52960031	Ob_PBS_Non	Ob_Lep_Non	OK	38.6946	43.1619	0.157625	0.948687	0.14745	0.9999	1.11544934567637	NO
Plekhg1	Plekhg1	Plekhg1	213783	pleckstrin homology domain containing, family G (with RhoGef domain) member 1	chr10:6379238-6606164	Ob_PBS_Non	Ob_Lep_Non	OK	18.8749	21.0525	0.157523	0.834489	0.112	0.9999	1.11537048506613	NO
Cercam	Cercam	Cercam	99151	cerebral endothelial cell adhesion molecule	chr2:29725013-29738360	Ob_PBS_Non	Ob_Lep_Non	OK	2.5429	2.83615	0.157459	0.573997	0.33195	0.9999	1.11532100674555	NO
Tbc1d8	Tbc1d8	Tbc1d8	54610	TBC1 domain family, member 8	chr1:39424695-39535592	Ob_PBS_Non	Ob_Lep_Non	OK	6.86006	7.65053	0.157338	0.240015	0.65505	0.9999	1.11522746779324	NO
Slc45a4	Slc45a4	Slc45a4	106068	solute carrier family 45, member 4	chr15:73410720-73455174	Ob_PBS_Non	Ob_Lep_Non	OK	11.2975	12.5993	0.157331	0.787793	0.1543	0.9999	1.11522205668894	NO
Sgk2	Sgk2	Sgk2	27219	serum/glucocorticoid regulated kinase 2	chr2:162813216-162839863	Ob_PBS_Non	Ob_Lep_Non	OK	1.83179	2.04266	0.157195	0.505896	0.38255	0.9999	1.11511693187267	NO
Mical3	Mical3	Mical3	194401	microtubule associated monooxygenase, calponin and LIM domain containing 3	chr6:120957257-121031627	Ob_PBS_Non	Ob_Lep_Non	OK	5.68107	6.33426	0.157012	0.686307	0.23585	0.9999	1.11497549279456	NO
Ibtk	Ibtk	Ibtk	108837	inhibitor of Bruton agammaglobulinemia tyrosine kinase	chr9:85580966-85642941	Ob_PBS_Non	Ob_Lep_Non	OK	4.61474	5.14529	0.157004	0.730192	0.17955	0.9999	1.11496931007475	NO
E2f1	E2f1	E2f1	13555	E2F transcription factor 1	chr2:154385374-154395588	Ob_PBS_Non	Ob_Lep_Non	OK	4.0016	4.4615	0.156953	0.624903	0.27835	0.9999	1.11492989604189	NO
Socs2	Socs2	Socs2	216233	suppressor of cytokine signaling 2	chr10:94874123-94879491	Ob_PBS_Non	Ob_Lep_Non	OK	4.94325	5.5108	0.156802	0.570926	0.27905	0.9999	1.11481320776099	NO
Cacnb1	Cacnb1	Cacnb1	12295	calcium channel, voltage-dependent, beta 1 subunit	chr11:97864214-97883941	Ob_PBS_Non	Ob_Lep_Non	OK	34.8624	38.8628	0.156719	0.812249	0.1299	0.9999	1.11474907304644	NO
Maml1	Maml1	Maml1	103806	mastermind like 1 (Drosophila)	chr11:50069136-50105838	Ob_PBS_Non	Ob_Lep_Non	OK	2.2382	2.4946	0.156467	0.630225	0.2567	0.9999	1.11455437338672	NO
4932443I19Rik	4932443I19Rik	4932443I19Rik	403185	RIKEN cDNA 4932443I19 gene	chr8:13705888-13743066	Ob_PBS_Non	Ob_Lep_Non	OK	1.80966	2.01662	0.156218	0.417766	0.565	0.9999	1.1143620249811	NO
Sipa1l1	Sipa1l1	Sipa1l1	217692	signal-induced proliferation-associated 1 like 1	chr12:83271002-83552771	Ob_PBS_Non	Ob_Lep_Non	OK	18.3148	20.4065	0.156021	0.835375	0.1173	0.9999	1.11420986924131	NO
Slc37a1	Slc37a1	Slc37a1	224674	solute carrier family 37 (glycerol-3-phosphate transporter), member 1	chr17:31432427-31487643	Ob_PBS_Non	Ob_Lep_Non	OK	1.82343	2.03166	0.156009	0.522616	0.37225	0.9999	1.1142006015427	NO
Ctxn1	Ctxn1	Ctxn1	330695	cortexin 1	chr8:4257645-4259274	Ob_PBS_Non	Ob_Lep_Non	OK	172.27	191.937	0.155959	1.07408	0.10825	0.9999	1.11416198696157	NO
Fam189a1	Fam189a1	Fam189a1	70638	family with sequence similarity 189, member A1	chr7:71900981-72301414	Ob_PBS_Non	Ob_Lep_Non	OK	9.19295	10.2418	0.155868	0.676441	0.23455	0.9999	1.11409171185811	NO
Pisd-ps2	Pisd-ps2	Pisd-ps2	328734	phosphatidylserine decarboxylase, pseudogene 2	chr17:3064317-3084183	Ob_PBS_Non	Ob_Lep_Non	OK	7.15353	7.96956	0.155843	0.657551	0.282	0.9999	1.11407240628715	NO
Fbxo41	Fbxo41	Fbxo41	330369	F-box protein 41	chr6:85419571-85452880	Ob_PBS_Non	Ob_Lep_Non	OK	15.1056	16.8287	0.155841	0.875424	0.11425	0.9999	1.11407086185593	NO
Gm5901	Gm5901	Gm5901	100503879	predicted gene 5901	chr7:112523611-112526801	Ob_PBS_Non	Ob_Lep_Non	OK	4.40854	4.91095	0.155702	0.560562	0.4122	0.9999	1.11396352913095	NO
Clcn2	Clcn2	Clcn2	12724	chloride channel 2	chr16:20695129-20716709	Ob_PBS_Non	Ob_Lep_Non	OK	4.9183	5.47844	0.155608	0.274846	0.6274	0.9999	1.11389095027157	NO
Znrf3	Znrf3	Znrf3	407821	zinc and ring finger 3	chr11:5176331-5344850	Ob_PBS_Non	Ob_Lep_Non	OK	1.3587	1.51328	0.15545	0.568874	0.3022	0.9999	1.11376896667263	NO
Ttc34	Ttc34	Ttc34	242800	tetratricopeptide repeat domain 34	chr4:154230308-154241236	Ob_PBS_Non	Ob_Lep_Non	OK	1.62821	1.81344	0.155438	0.514598	0.37965	0.9999	1.11375970264133	NO
Skap1	Skap1	Skap1	78473	src family associated phosphoprotein 1	chr11:96325904-96620936	Ob_PBS_Non	Ob_Lep_Non	OK	1.33918	1.49141	0.155328	0.39862	0.44495	0.9999	1.11367478594491	NO
Kif27	Kif27	Kif27	75050	kinesin family member 27	chr13:58388876-58456223	Ob_PBS_Non	Ob_Lep_Non	OK	0.901839	1.00434	0.155306	0.456385	0.40095	0.9999	1.11365780338256	NO
Gfpt2	Gfpt2	Gfpt2	14584	glutamine fructose-6-phosphate transaminase 2	chr11:49607656-49652122	Ob_PBS_Non	Ob_Lep_Non	OK	2.14169	2.38485	0.155149	0.54125	0.3493	0.9999	1.11353661716033	NO
Gm7187	Gm7187	Gm7187	636741	zinc finger protein 964	chr8:72178454-72188352	Ob_PBS_Non	Ob_Lep_Non	OK	0.983336	1.09488	0.155018	0.380592	0.52035	0.9999	1.11343551008635	NO
Hlcs	Hlcs	Hlcs	110948	holocarboxylase synthetase (biotin- [propriony-Coenzyme A-carboxylase (ATP-hydrolysing)] ligase)	chr16:94350911-94509463	Ob_PBS_Non	Ob_Lep_Non	OK	4.57388	5.09246	0.154947	0.712362	0.2016	0.9999	1.11338071543207	NO
Dusp27	Dusp27	Dusp27	240892	dual specificity phosphatase 27 (putative)	chr1:168028278-168058029	Ob_PBS_Non	Ob_Lep_Non	OK	0.480071	0.534464	0.154844	0.356238	0.4995	0.9999	1.11330122938903	NO
Lrp4	Lrp4	Lrp4	228357	low density lipoprotein receptor-related protein 4	chr2:91297687-91354058	Ob_PBS_Non	Ob_Lep_Non	OK	0.851866	0.948358	0.154806	0.48892	0.3614	0.9999	1.11327190587411	NO
Pgam2	Pgam2	Pgam2	56012	phosphoglycerate mutase 2	chr11:5701639-5703799	Ob_PBS_Non	Ob_Lep_Non	OK	6.09965	6.79049	0.154789	0.598176	0.39565	0.9999	1.11325878770959	NO
E130112N10Rik	E130112N10Rik	E130112N10Rik	78668	RIKEN cDNA E130112N10 gene	chr6:125174229-125189952	Ob_PBS_Non	Ob_Lep_Non	OK	0.89498	0.996232	0.154627	0.174699	0.7674	0.9999	1.1131337870731	NO
Grm8	Grm8	Grm8	14823	glutamate receptor, metabotropic 8	chr6:27225120-28084369	Ob_PBS_Non	Ob_Lep_Non	OK	2.2952	2.55478	0.15458	0.535057	0.30605	0.9999	1.11309752408312	NO
Cbr4	Cbr4	Cbr4	234309	carbonyl reductase 4	chr8:63966530-63982297	Ob_PBS_Non	Ob_Lep_Non	OK	10.7261	11.9369	0.154298	0.699238	0.27805	0.9999	1.11287997095034	NO
Ajap1	Ajap1	Ajap1	230959	adherens junction associated protein 1	chr4:152747329-152856939	Ob_PBS_Non	Ob_Lep_Non	OK	16.2261	18.057	0.154244	0.852915	0.1485	0.9999	1.11283831669074	NO
Ctdspl	Ctdspl	Ctdspl	69274	CTD (carboxy-terminal domain, RNA polymerase II, polypeptide A) small phosphatase-like	chr9:118835653-118953237	Ob_PBS_Non	Ob_Lep_Non	OK	5.80817	6.46283	0.154081	0.72643	0.18955	0.9999	1.11271259199236	NO
Fras1	Fras1	Fras1	231470	Fraser syndrome 1 homolog (human)	chr5:96802973-97213747	Ob_PBS_Non	Ob_Lep_Non	OK	1.81003	2.01398	0.154042	0.72315	0.18115	0.9999	1.11268251272868	NO
Ppargc1b	Ppargc1b	Ppargc1b	170826	peroxisome proliferative activated receptor, gamma, coactivator 1 beta	chr18:61457789-61560085	Ob_PBS_Non	Ob_Lep_Non	OK	2.15801	2.40101	0.153944	0.563527	0.32175	0.9999	1.11260693252657	NO
Bin3	Bin3	Bin3	57784	bridging integrator 3	chr14:70499951-70553598	Ob_PBS_Non	Ob_Lep_Non	OK	6.14322	6.83486	0.153915	0.260023	0.6639	0.9999	1.11258456794096	NO
Mpp3	Mpp3	Mpp3	13384	membrane protein, palmitoylated 3 (MAGUK p55 subfamily member 3)	chr11:101860966-101888269	Ob_PBS_Non	Ob_Lep_Non	OK	14.7118	16.3649	0.153628	0.805647	0.166	0.9999	1.11236325990066	NO
Rnf180	Rnf180	Rnf180	71816	ring finger protein 180	chr13:105937573-106083094	Ob_PBS_Non	Ob_Lep_Non	OK	2.70335	3.00688	0.153521	0.593305	0.2859	0.9999	1.11228076259404	NO
Ptpn5	Ptpn5	Ptpn5	19259	protein tyrosine phosphatase, non-receptor type 5	chr7:54333169-54389054	Ob_PBS_Non	Ob_Lep_Non	OK	54.1795	60.2621	0.153504	0.839554	0.12105	0.9999	1.1122676561086	NO
D3Bwg0562e	D3Bwg0562e	D3Bwg0562e	229791	DNA segment, Chr 3, Brigham & Women's Genetics 0562 expressed	chr3:117022062-117063794	Ob_PBS_Non	Ob_Lep_Non	OK	15.2835	16.9988	0.153452	0.830524	0.12575	0.9999	1.11222756664121	NO
Mast4	Mast4	Mast4	328329	microtubule associated serine/threonine kinase family member 4	chr13:103522568-104124572	Ob_PBS_Non	Ob_Lep_Non	OK	8.32923	9.26383	0.153425	0.8252	0.12535	0.9999	1.11220675152614	NO
Fam108a	Fam108a	Fam108a	216169	abhydrolase domain containing 17A	chr10:80046393-80053086	Ob_PBS_Non	Ob_Lep_Non	OK	97.9812	108.975	0.153416	1.06338	0.1162	0.9999	1.11219981324101	NO
Rgs12	Rgs12	Rgs12	71729	regulator of G-protein signaling 12	chr5:35292096-35376242	Ob_PBS_Non	Ob_Lep_Non	OK	5.43517	6.04432	0.153255	0.614428	0.2527	0.9999	1.1120757023418	NO
Cep97	Cep97	Cep97	74201	centrosomal protein 97	chr16:55900000-55934961	Ob_PBS_Non	Ob_Lep_Non	OK	2.80438	3.11817	0.153017	0.46293	0.3578	0.9999	1.11189225942465	NO
Nanos2	Nanos2	Nanos2	378430	nanos homolog 2 (Drosophila)	chr7:19572872-19574311	Ob_PBS_Non	Ob_Lep_Non	OK	1.40716	1.56457	0.152982	0.413842	0.5141	0.9999	1.11186528507739	NO
Nek10	Nek10	Nek10	674895	NIMA (never in mitosis gene a)- related kinase 10	chr14:15653328-15839207	Ob_PBS_Non	Ob_Lep_Non	OK	0.488995	0.543688	0.152959	0.357069	0.519	0.9999	1.11184755943407	NO
Deptor	Deptor	Deptor	97998	DEP domain containing MTOR-interacting protein	chr15:54944037-55085757	Ob_PBS_Non	Ob_Lep_Non	OK	3.28537	3.65279	0.152945	0.50452	0.33395	0.9999	1.11183677005041	NO
Zfp353	Zfp353	Zfp353	234203	zinc finger protein 353, pseudogene	chr8:43164626-43169733	Ob_PBS_Non	Ob_Lep_Non	OK	5.32112	5.91622	0.152945	0.701097	0.1863	0.9999	1.11183677005041	NO
Armc5	Armc5	Armc5	233912	armadillo repeat containing 5	chr7:135377964-135388614	Ob_PBS_Non	Ob_Lep_Non	OK	4.37276	4.86104	0.15272	0.597854	0.2918	0.9999	1.11166338360373	NO
Ceacam16	Ceacam16	Ceacam16	330483	carcinoembryonic antigen-related cell adhesion molecule 16	chr7:20437445-20446648	Ob_PBS_Non	Ob_Lep_Non	OK	1.0007	1.11243	0.152697	0.387069	0.53865	0.9999	1.11164566117918	NO
Pdpr	Pdpr	Pdpr	319518	pyruvate dehydrogenase phosphatase regulatory subunit	chr8:113618644-113659044	Ob_PBS_Non	Ob_Lep_Non	OK	4.33201	4.81544	0.152632	0.628348	0.27955	0.9999	1.11159557759381	NO
Slc16a8	Slc16a8	Slc16a8	57274	solute carrier family 16 (monocarboxylic acid transporters), member 8	chr15:79081445-79085178	Ob_PBS_Non	Ob_Lep_Non	OK	1.19799	1.33135	0.152275	0.443324	0.51835	0.9999	1.11132054335974	NO
Psd	Psd	Psd	73728	pleckstrin and Sec7 domain containing	chr19:46379226-46401646	Ob_PBS_Non	Ob_Lep_Non	OK	49.5403	55.0517	0.152185	0.851777	0.11915	0.9999	1.11125121773902	NO
Lrrc9	Lrrc9	Lrrc9	78257	leucine rich repeat containing 9	chr12:73542852-73611552	Ob_PBS_Non	Ob_Lep_Non	OK	0.685365	0.761573	0.152109	0.350457	0.49485	0.9999	1.11119267947162	NO
St6galnac5	St6galnac5	St6galnac5	26938	ST6 (alpha-N-acetyl-neuraminyl-2,3-beta-galactosyl-1,3)-N-acetylgalactosaminide alpha-2,6-sialyltransferase 5	chr3:152483673-152645171	Ob_PBS_Non	Ob_Lep_Non	OK	11.1853	12.429	0.152104	0.749518	0.2211	0.9999	1.11118882837793	NO
Nr2c2	Nr2c2	Nr2c2	22026	nuclear receptor subfamily 2, group C, member 2	chr6:92041411-92134017	Ob_PBS_Non	Ob_Lep_Non	OK	7.29518	8.10586	0.152022	0.400565	0.4512	0.9999	1.1111256723457	NO
Tenc1	Tenc1	Tenc1	209039	tensin like C1 domain-containing phosphatase	chr15:101933418-101946832	Ob_PBS_Non	Ob_Lep_Non	OK	4.30339	4.78135	0.151944	0.690574	0.22525	0.9999	1.11106560042671	NO
Efhc2	Efhc2	Efhc2	74405	EF-hand domain (C-terminal) containing 2	chrX:16709174-16896494	Ob_PBS_Non	Ob_Lep_Non	OK	1.17478	1.30522	0.151897	0.432637	0.4499	0.9999	1.11102940481285	NO
E330020D12Rik	E330020D12Rik	E330020D12Rik	626058	Riken cDNA E330020D12 gene	chr1:155251315-155261363	Ob_PBS_Non	Ob_Lep_Non	OK	1.0565	1.17366	0.151722	0.433166	0.45485	0.9999	1.11089464427889	NO
Immp2l	Immp2l	Immp2l	93757	IMP2 inner mitochondrial membrane peptidase-like (S. cerevisiae)	chr12:41750676-43056573	Ob_PBS_Non	Ob_Lep_Non	OK	3.11697	3.4626	0.15171	0.228267	0.7253	0.9999	1.11088540415543	NO
Klf12	Klf12	Klf12	16597	Kruppel-like factor 12	chr14:100269861-100549015	Ob_PBS_Non	Ob_Lep_Non	OK	5.3647	5.95947	0.151687	0.728607	0.1856	0.9999	1.11086769413363	NO
Camk2n1	Camk2n1	Camk2n1	66259	calcium/calmodulin-dependent protein kinase II inhibitor 1	chr4:138011062-138016041	Ob_PBS_Non	Ob_Lep_Non	OK	220.188	244.597	0.15167	0.892591	0.109	0.9999	1.11085460429898	NO
Ccdc114	Ccdc114	Ccdc114	211535	coiled-coil domain containing 114	chr7:53183767-53204326	Ob_PBS_Non	Ob_Lep_Non	OK	1.03015	1.14434	0.151657	0.418907	0.46685	0.9999	1.11084459452949	NO
Casp2	Casp2	Casp2	12366	caspase 2	chr6:42215037-42232495	Ob_PBS_Non	Ob_Lep_Non	OK	4.17473	4.63742	0.151639	0.654358	0.26165	0.9999	1.11083073499758	NO
D030047H15Rik	D030047H15Rik	D030047H15Rik	100037396	RIKEN cDNA D030047H15 gene	chr7:4025726-4088528	Ob_PBS_Non	Ob_Lep_Non	OK	1.76468	1.96019	0.151586	0.114448	0.82795	0.9999	1.11078992737997	NO
Icam5	Icam5	Icam5	15898	intercellular adhesion molecule 5, telencephalin	chr9:20836481-20843480	Ob_PBS_Non	Ob_Lep_Non	OK	13.7102	15.2279	0.151468	0.772873	0.18075	0.9999	1.11069907806842	NO
Gbx2	Gbx2	Gbx2	14472	gastrulation brain homeobox 2	chr1:91824536-91827751	Ob_PBS_Non	Ob_Lep_Non	OK	14.5415	16.1481	0.151186	0.812593	0.2048	0.9999	1.11048199370808	NO
Zfp408	Zfp408	Zfp408	381410	zinc finger protein 408	chr2:91483844-91489948	Ob_PBS_Non	Ob_Lep_Non	OK	5.57055	6.18574	0.151126	0.697557	0.22015	0.9999	1.11043581102064	NO
Zbed3	Zbed3	Zbed3	72114	zinc finger, BED domain containing 3	chr13:96095191-96107796	Ob_PBS_Non	Ob_Lep_Non	OK	7.86688	8.73493	0.151006	0.617778	0.27335	0.9999	1.11034345140763	NO
Zswim6	Zswim6	Zswim6	67263	zinc finger SWIM-type containing 6	chr13:108514696-108680258	Ob_PBS_Non	Ob_Lep_Non	OK	4.32486	4.80194	0.150965	0.706839	0.2136	0.9999	1.11031189696726	NO
Lmo2	Lmo2	Lmo2	16909	LIM domain only 2	chr2:103798151-103822035	Ob_PBS_Non	Ob_Lep_Non	OK	16.3271	18.1273	0.1509	0.686599	0.2115	0.9999	1.11026187347271	NO
Zfp786	Zfp786	Zfp786	330301	zinc finger protein 786	chr6:47769264-47780504	Ob_PBS_Non	Ob_Lep_Non	OK	1.97455	2.19201	0.15073	0.506986	0.38415	0.9999	1.11013105344961	NO
Xpo4	Xpo4	Xpo4	57258	exportin 4	chr14:58201107-58283793	Ob_PBS_Non	Ob_Lep_Non	OK	1.81627	2.01627	0.150711	0.514872	0.3566	0.9999	1.1101164333459	NO
Helq	Helq	Helq	191578	helicase, POLQ-like	chr5:101191166-101227619	Ob_PBS_Non	Ob_Lep_Non	OK	3.49733	3.88232	0.150669	0.615829	0.27025	0.9999	1.11008411590513	NO
Myo1h	Myo1h	Myo1h	231646	myosin 1H	chr5:114764949-114830514	Ob_PBS_Non	Ob_Lep_Non	OK	0.461722	0.512504	0.150541	0.133017	0.8069	0.9999	1.10998563045973	NO
Foxn2	Foxn2	Foxn2	14236	forkhead box N2	chr17:88840051-88889873	Ob_PBS_Non	Ob_Lep_Non	OK	3.34356	3.71129	0.150535	0.649556	0.24395	0.9999	1.10998101416887	NO
Utp18	Utp18	Utp18	217109	UTP18, small subunit (SSU) processome component, homolog (yeast)	chr11:93720556-93747080	Ob_PBS_Non	Ob_Lep_Non	OK	10.9549	12.1595	0.150513	0.746465	0.1994	0.9999	1.1099640879333	NO
Synj2	Synj2	Synj2	20975	synaptojanin 2	chr17:5941279-6079739	Ob_PBS_Non	Ob_Lep_Non	OK	11.2657	12.5038	0.150434	0.579508	0.2938	0.9999	1.10990330948762	NO
Rras	Rras	Rras	20130	Harvey rat sarcoma oncogene, subgroup R	chr7:52273376-52277014	Ob_PBS_Non	Ob_Lep_Non	OK	9.16715	10.1743	0.150388	0.651996	0.3517	0.9999	1.10986792103971	NO
Fgd1	Fgd1	Fgd1	14163	FYVE, RhoGEF and PH domain containing 1	chrX:147481775-147531086	Ob_PBS_Non	Ob_Lep_Non	OK	4.57867	5.08091	0.150158	0.270486	0.64265	0.9999	1.10969099572448	NO
Adamts4	Adamts4	Adamts4	240913	a disintegrin-like and metallopeptidase (reprolysin type) with thrombospondin type 1 motif, 4	chr1:173180552-173190053	Ob_PBS_Non	Ob_Lep_Non	OK	3.34371	3.7104	0.150128	0.621714	0.27885	0.9999	1.10966792058885	NO
Dcx	Dcx	Dcx	13193	doublecortin	chrX:140290384-140367762	Ob_PBS_Non	Ob_Lep_Non	OK	3.77177	4.18537	0.150113	0.707848	0.18315	0.9999	1.10965638320097	NO
Zfp382	Zfp382	Zfp382	233060	zinc finger protein 382	chr7:30906966-30920051	Ob_PBS_Non	Ob_Lep_Non	OK	2.84343	3.15476	0.149902	0.520261	0.3694	0.9999	1.1094941033225	NO
Pld6	Pld6	Pld6	194908	phospholipase D family, member 6	chr11:59597394-59601159	Ob_PBS_Non	Ob_Lep_Non	OK	1.39601	1.54882	0.149864	0.431591	0.48465	0.9999	1.1094648800844	NO
Hic2	Hic2	Hic2	58180	hypermethylated in cancer 2	chr16:17233679-17263523	Ob_PBS_Non	Ob_Lep_Non	OK	1.44181	1.59964	0.149859	0.557195	0.3127	0.9999	1.10946103497879	NO
Gnmt	Gnmt	Gnmt	14711	glycine N-methyltransferase	chr17:46862612-46866114	Ob_PBS_Non	Ob_Lep_Non	OK	1.64558	1.82543	0.149641	0.404715	0.5605	0.9999	1.10929340133049	NO
F630110N24Rik	F630110N24Rik	F630110N24Rik	73822	major facilitator superfamily domain containing 12	chr10:80820314-80828565	Ob_PBS_Non	Ob_Lep_Non	OK	6.57091	7.28853	0.149535	0.595155	0.36835	0.9999	1.10921190054369	NO
Traip	Traip	Traip	22036	TRAF-interacting protein	chr9:107853293-107874599	Ob_PBS_Non	Ob_Lep_Non	OK	3.81209	4.22833	0.149502	0.582583	0.30375	0.9999	1.10918652887951	NO
Ndor1	Ndor1	Ndor1	78797	NADPH dependent diflavin oxidoreductase 1	chr2:25100338-25110934	Ob_PBS_Non	Ob_Lep_Non	OK	4.77549	5.2965	0.149389	0.691524	0.21495	0.9999	1.10909965454658	NO
Actn1	Actn1	Actn1	109711	actinin, alpha 1	chr12:81268528-81361358	Ob_PBS_Non	Ob_Lep_Non	OK	9.9879	11.0771	0.149332	0.752011	0.1828	0.9999	1.1090558355622	NO
Thbs3	Thbs3	Thbs3	21827	thrombospondin 3	chr3:89019108-89030759	Ob_PBS_Non	Ob_Lep_Non	OK	2.63673	2.92415	0.149267	0.556668	0.3293	0.9999	1.10900586865767	NO
Zdhhc23	Zdhhc23	Zdhhc23	332175	zinc finger, DHHC domain containing 23	chr16:43969258-43979163	Ob_PBS_Non	Ob_Lep_Non	OK	1.37287	1.52239	0.149142	0.391152	0.5466	0.9999	1.10890978478386	NO
Cog2	Cog2	Cog2	76332	component of oligomeric golgi complex 2	chr8:127044666-127075907	Ob_PBS_Non	Ob_Lep_Non	OK	10.1035	11.2037	0.149131	0.733142	0.20335	0.9999	1.1089013298015	NO
Rorc	Rorc	Rorc	19885	RAR-related orphan receptor gamma	chr3:94176747-94202161	Ob_PBS_Non	Ob_Lep_Non	OK	1.77854	1.9721	0.149037	0.469756	0.41075	0.9999	1.1088290807632	NO
Lats1	Lats1	Lats1	16798	large tumor suppressor	chr10:7401006-7436259	Ob_PBS_Non	Ob_Lep_Non	OK	7.40108	8.20578	0.148903	0.766684	0.15125	0.9999	1.10872609559135	NO
Elovl1	Elovl1	Elovl1	54325	elongation of very long chain fatty acids (FEN1/Elo2, SUR4/Elo3, yeast)-like 1	chr4:118100697-118109948	Ob_PBS_Non	Ob_Lep_Non	OK	6.29959	6.98448	0.148895	0.600416	0.33105	0.9999	1.10871994752546	NO
1110007C09Rik	1110007C09Rik	1110007C09Rik	68480	RIKEN cDNA 1110007C09 gene	chr13:49298319-49311395	Ob_PBS_Non	Ob_Lep_Non	OK	16.927	18.7651	0.148724	0.769055	0.3025	0.9999	1.10858854076925	NO
Plec	Plec	Plec	18810	plectin	chr15:76001403-76061808	Ob_PBS_Non	Ob_Lep_Non	OK	5.1301	5.68696	0.148669	0.800816	0.1482	0.9999	1.10854627874866	NO
Ints6	Ints6	Ints6	18130	integrator complex subunit 6	chr14:63282503-63379949	Ob_PBS_Non	Ob_Lep_Non	OK	3.32509	3.68587	0.148608	0.60636	0.24545	0.9999	1.10849940821017	NO
Pnpla7	Pnpla7	Pnpla7	241274	patatin-like phospholipase domain containing 7	chr2:24831552-24909592	Ob_PBS_Non	Ob_Lep_Non	OK	1.85867	2.05966	0.148137	0.545978	0.33115	0.9999	1.1081375729022	NO
C230081A13Rik	C230081A13Rik	C230081A13Rik	244895	NKF3 kinase family member	chr9:56048935-56265857	Ob_PBS_Non	Ob_Lep_Non	OK	4.26701	4.72829	0.148092	0.740988	0.16615	0.9999	1.10810300883172	NO
Otud4	Otud4	Otud4	73945	OTU domain containing 4	chr8:82163574-82201654	Ob_PBS_Non	Ob_Lep_Non	OK	8.56397	9.48974	0.14809	0.772687	0.1553	0.9999	1.10810147267583	NO
Cacna1b	Cacna1b	Cacna1b	12287	calcium channel, voltage-dependent, N type, alpha 1B subunit	chr2:24461894-24618672	Ob_PBS_Non	Ob_Lep_Non	OK	8.25291	9.14469	0.148031	0.761787	0.16225	0.9999	1.10805615703516	NO
Snhg11	Snhg11	Snhg11	319317	small nucleolar RNA host gene 11	chr2:158201373-158211881	Ob_PBS_Non	Ob_Lep_Non	OK	185.626	205.67	0.147936	0.837679	0.128	0.9999	1.10798319506731	NO
Aim2	Aim2	Aim2	383619	absent in melanoma 2	chr1:175350734-175396167	Ob_PBS_Non	Ob_Lep_Non	OK	1.55283	1.72047	0.147904	0.445151	0.4225	0.9999	1.10795861948618	NO
Nt5dc1	Nt5dc1	Nt5dc1	319638	5'-nucleotidase domain containing 1	chr10:34023417-34138334	Ob_PBS_Non	Ob_Lep_Non	OK	1.11859	1.23934	0.147897	0.401012	0.475	0.9999	1.10795324365047	NO
Ccdc80	Ccdc80	Ccdc80	67896	coiled-coil domain containing 80	chr16:45094165-45128037	Ob_PBS_Non	Ob_Lep_Non	OK	0.526005	0.582677	0.147621	0.366073	0.51685	0.9999	1.10774130291606	NO
Dpf1	Dpf1	Dpf1	29861	D4, zinc and double PHD fingers family 1	chr7:30089023-30102605	Ob_PBS_Non	Ob_Lep_Non	OK	18.9366	20.9764	0.14759	0.799016	0.1827	0.9999	1.1077175005112	NO
Wdr5b	Wdr5b	Wdr5b	69544	WD repeat domain 5B	chr16:36041275-36043060	Ob_PBS_Non	Ob_Lep_Non	OK	3.80115	4.21053	0.147567	0.535527	0.3707	0.9999	1.10769984099293	NO
Mib1	Mib1	Mib1	225164	mindbomb homolog 1 (Drosophila)	chr18:10725622-10812215	Ob_PBS_Non	Ob_Lep_Non	OK	8.54027	9.45914	0.147428	0.69483	0.19535	0.9999	1.10759312207005	NO
Zic1	Zic1	Zic1	22771	zinc finger protein of the cerebellum 1	chr9:91255182-91260637	Ob_PBS_Non	Ob_Lep_Non	OK	40.4737	44.8252	0.147325	0.896822	0.1295	0.9999	1.10751404921263	NO
1700018L02Rik	1700018L02Rik	1700018L02Rik	67329	RIKEN cDNA 1700018L02 gene	chr19:29095321-29123219	Ob_PBS_Non	Ob_Lep_Non	OK	6.17673	6.84044	0.147247	0.192764	0.7437	0.9999	1.1074541725525	NO
Cacng3	Cacng3	Cacng3	54376	calcium channel, voltage-dependent, gamma subunit 3	chr7:129815257-129912907	Ob_PBS_Non	Ob_Lep_Non	OK	21.1842	23.4596	0.147191	0.801262	0.19985	0.9999	1.1074111861775	NO
Celf5	Celf5	Celf5	319586	CUGBP, Elav-like family member 5	chr10:80921972-80945454	Ob_PBS_Non	Ob_Lep_Non	OK	38.6344	42.7834	0.147165	0.859358	0.1288	0.9999	1.10739122878486	NO
Tbcc	Tbcc	Tbcc	72726	tubulin-specific chaperone C	chr17:47027569-47029412	Ob_PBS_Non	Ob_Lep_Non	OK	16.2829	18.0315	0.147161	0.782811	0.2071	0.9999	1.10738815844868	NO
1700047M11Rik	1700047M11Rik	1700047M11Rik	67330	RIKEN cDNA 1700047M11 gene	chr1:184230964-184233420	Ob_PBS_Non	Ob_Lep_Non	OK	8.06449	8.93008	0.147089	0.611838	0.432	0.9999	1.10733289385318	NO
Morn1	Morn1	Morn1	76866	MORN repeat containing 1	chr4:154460685-154519616	Ob_PBS_Non	Ob_Lep_Non	OK	2.79503	3.09501	0.147079	0.487487	0.427	0.9999	1.10732521843305	NO
Acap2	Acap2	Acap2	78618	ArfGAP with coiled-coil, ankyrin repeat and PH domains 2	chr16:31092498-31201324	Ob_PBS_Non	Ob_Lep_Non	OK	10.5646	11.698	0.147028	0.771801	0.153	0.9999	1.10728607461792	NO
Fgd2	Fgd2	Fgd2	26382	FYVE, RhoGEF and PH domain containing 2	chr17:29497858-29516480	Ob_PBS_Non	Ob_Lep_Non	OK	1.2088	1.33848	0.147023	0.401901	0.46005	0.9999	1.10728223706347	NO
Bai1	Bai1	Bai1	107831	brain-specific angiogenesis inhibitor 1	chr15:74346625-74419894	Ob_PBS_Non	Ob_Lep_Non	OK	33.526	37.1224	0.147009	0.885282	0.13125	0.9999	1.10727149198175	NO
Tiam1	Tiam1	Tiam1	21844	T cell lymphoma invasion and metastasis 1	chr16:89787355-89974944	Ob_PBS_Non	Ob_Lep_Non	OK	28.3475	31.3858	0.146893	0.731476	0.1749	0.9999	1.10718246531582	NO
Nup188	Nup188	Nup188	227699	nucleoporin 188	chr2:30141952-30199782	Ob_PBS_Non	Ob_Lep_Non	OK	3.32014	3.67596	0.146878	0.655617	0.2384	0.9999	1.1071709537696	NO
2210403K04Rik	2210403K04Rik	2210403K04Rik	100042498	Mir22 host gene (non-protein coding)	chr11:75275040-75280192	Ob_PBS_Non	Ob_Lep_Non	OK	17.8987	19.8165	0.146852	0.664029	0.1966	0.9999	1.10715100070634	NO
B3gat1	B3gat1	B3gat1	76898	beta-1,3-glucuronyltransferase 1 (glucuronosyltransferase P)	chr9:26559146-26568923	Ob_PBS_Non	Ob_Lep_Non	OK	45.0257	49.8421	0.146617	0.850327	0.12495	0.9999	1.10697067202385	NO
Gprin3	Gprin3	Gprin3	243385	GPRIN family member 3	chr6:59302454-59376284	Ob_PBS_Non	Ob_Lep_Non	OK	1.62626	1.80018	0.146577	0.458449	0.41885	0.9999	1.10693998070531	NO
Mars2	Mars2	Mars2	212679	methionine-tRNA synthetase 2 (mitochondrial)	chr1:55294020-55296902	Ob_PBS_Non	Ob_Lep_Non	OK	3.88412	4.29947	0.14657	0.600412	0.30025	0.9999	1.10693460981205	NO
Gxylt1	Gxylt1	Gxylt1	223827	glucoside xylosyltransferase 1	chr15:93070172-93105515	Ob_PBS_Non	Ob_Lep_Non	OK	2.80841	3.10868	0.146549	0.638269	0.2433	0.9999	1.10691849728864	NO
Bche	Bche	Bche	12038	butyrylcholinesterase	chr3:73439730-73512337	Ob_PBS_Non	Ob_Lep_Non	OK	0.689378	0.763077	0.146534	0.437356	0.41905	0.9999	1.10690698848694	NO
Xpc	Xpc	Xpc	22591	xeroderma pigmentosum, complementation group C	chr6:91439301-91465882	Ob_PBS_Non	Ob_Lep_Non	OK	5.76421	6.38029	0.146499	0.669087	0.2335	0.9999	1.10688013508163	NO
Zfp839	Zfp839	Zfp839	72805	zinc finger protein 839	chr12:112088488-112108208	Ob_PBS_Non	Ob_Lep_Non	OK	4.62665	5.1211	0.146486	0.597434	0.2624	0.9999	1.10687016112559	NO
F730043M19Rik	F730043M19Rik	F730043M19Rik	320046	RIKEN cDNA F730043M19 gene	chr12:33796575-33832451	Ob_PBS_Non	Ob_Lep_Non	OK	4.77256	5.28215	0.146362	0.555109	0.36075	0.9999	1.10677502944645	NO
Myst4	Myst4	Myst4	54169	K(lysine) acetyltransferase 6B	chr14:22319075-22491355	Ob_PBS_Non	Ob_Lep_Non	OK	7.61414	8.42698	0.146333	0.745075	0.17105	0.9999	1.1067527820883	NO
Ctu2	Ctu2	Ctu2	66965	cytosolic thiouridylase subunit 2 homolog (S. pombe)	chr8:125000042-125075229	Ob_PBS_Non	Ob_Lep_Non	OK	6.19702	6.85845	0.146307	0.66636	0.25845	0.9999	1.1067328365612	NO
Plekhg3	Plekhg3	Plekhg3	263406	pleckstrin homology domain containing, family G (with RhoGef domain) member 3	chr12:77634546-77680026	Ob_PBS_Non	Ob_Lep_Non	OK	4.55251	5.03831	0.146278	0.677212	0.2341	0.9999	1.10671059005118	NO
Nhsl2	Nhsl2	Nhsl2	100042480	NHS-like 2	chrX:99044723-99287394	Ob_PBS_Non	Ob_Lep_Non	OK	6.09085	6.74025	0.146159	0.552908	0.30355	0.9999	1.10661930733024	NO
2310003H01Rik	2310003H01Rik	2310003H01Rik	71885	RIKEN cDNA 2310003H01 gene	chr11:120230875-120240060	Ob_PBS_Non	Ob_Lep_Non	OK	7.00011	7.74569	0.146016	0.698955	0.23855	0.9999	1.10650962460865	NO
Samd8	Samd8	Samd8	67630	sterile alpha motif domain containing 8	chr14:22569752-22617947	Ob_PBS_Non	Ob_Lep_Non	OK	9.11809	10.089	0.145984	0.768029	0.15875	0.9999	1.10648508171199	NO
Gm7854	Gm7854	Gm7854	665934	predicted gene 7854	chr5:43542924-43680963	Ob_PBS_Non	Ob_Lep_Non	OK	0.985054	1.08987	0.145888	0.0883865	0.89485	0.9999	1.1064114562882	NO
Nup155	Nup155	Nup155	170762	nucleoporin 155	chr15:8059312-8109859	Ob_PBS_Non	Ob_Lep_Non	OK	2.99606	3.31471	0.145818	0.643251	0.24415	0.9999	1.10635777417184	NO
Arhgap10	Arhgap10	Arhgap10	78514	Rho GTPase activating protein 10	chr8:79774264-80042477	Ob_PBS_Non	Ob_Lep_Non	OK	2.12854	2.35464	0.145642	0.483386	0.3939	0.9999	1.10622281350035	NO
Siah2	Siah2	Siah2	20439	seven in absentia 2	chr3:58478870-58496310	Ob_PBS_Non	Ob_Lep_Non	OK	10.5518	11.6717	0.145523	0.755467	0.22515	0.9999	1.10613157101177	NO
AI428936	AI428936	AI428936	233066	spectrin repeat containing, nuclear envelope family member 4	chr7:31099834-31104064	Ob_PBS_Non	Ob_Lep_Non	OK	1.09425	1.21036	0.145501	0.353618	0.5785	0.9999	1.10611470347682	NO
Chrdl1	Chrdl1	Chrdl1	83453	chordin-like 1	chrX:139720216-139828805	Ob_PBS_Non	Ob_Lep_Non	OK	0.416554	0.460751	0.145482	0.329967	0.5297	0.9999	1.10610013626727	NO
Atp13a5	Atp13a5	Atp13a5	268878	ATPase type 13A5	chr16:29231999-29378818	Ob_PBS_Non	Ob_Lep_Non	OK	0.620564	0.686399	0.145467	0.395854	0.46945	0.9999	1.10608863597419	NO
Kremen1	Kremen1	Kremen1	84035	kringle containing transmembrane protein 1	chr11:5091555-5161613	Ob_PBS_Non	Ob_Lep_Non	OK	2.26926	2.50998	0.145455	0.572037	0.30275	0.9999	1.10607943582582	NO
Cacna1d	Cacna1d	Cacna1d	12289	calcium channel, voltage-dependent, L type, alpha 1D subunit	chr14:30822185-31340242	Ob_PBS_Non	Ob_Lep_Non	OK	3.88616	4.29829	0.145419	0.517012	0.34105	0.9999	1.10605183583985	NO
LOC100042049	LOC100042049	LOC100042049	100042049	ribosomal protein L22 like 1 pseudogene	chr5:21992306-22056149	Ob_PBS_Non	Ob_Lep_Non	OK	0.783294	0.866329	0.145361	0.0765896	0.8882	0.9999	1.10600737064439	NO
Ralgapa2	Ralgapa2	Ralgapa2	241694	Ral GTPase activating protein, alpha subunit 2 (catalytic)	chr2:146067034-146337740	Ob_PBS_Non	Ob_Lep_Non	OK	2.98107	3.29702	0.14533	0.679091	0.2058	0.9999	1.10598360549711	NO
Ido2	Ido2	Ido2	209176	indoleamine 2,3-dioxygenase 2	chr8:25642363-25686805	Ob_PBS_Non	Ob_Lep_Non	OK	1.76012	1.94655	0.145246	0.486952	0.4041	0.9999	1.10591921218066	NO
Syt7	Syt7	Syt7	54525	synaptotagmin VII	chr19:10463579-10527671	Ob_PBS_Non	Ob_Lep_Non	OK	38.9087	43.0293	0.145226	0.801431	0.1373	0.9999	1.10590388099125	NO
Cdt1	Cdt1	Cdt1	67177	chromatin licensing and DNA replication factor 1	chr8:125091914-125097030	Ob_PBS_Non	Ob_Lep_Non	OK	1.88526	2.08484	0.145175	0.469909	0.4413	0.9999	1.10586478742023	NO
Cacnb2	Cacnb2	Cacnb2	12296	calcium channel, voltage-dependent, beta 2 subunit	chr2:14525932-14908560	Ob_PBS_Non	Ob_Lep_Non	OK	23.5896	26.0835	0.144985	0.796048	0.15645	0.9999	1.10571915686876	NO
Slc11a1	Slc11a1	Slc11a1	18173	solute carrier family 11 (proton-coupled divalent metal ion transporters), member 1	chr1:74421776-74432625	Ob_PBS_Non	Ob_Lep_Non	OK	0.658016	0.727569	0.144962	0.35094	0.5684	0.9999	1.10570152920861	NO
Rp2h	Rp2h	Rp2h	19889	retinitis pigmentosa 2 homolog (human)	chrX:19941733-19977475	Ob_PBS_Non	Ob_Lep_Non	OK	3.53837	3.91204	0.144836	0.593748	0.28685	0.9999	1.10560496527436	NO
Gm10421	Gm10421	Gm10421	100038689	predicted gene 10421	chr12:117724192-118516640	Ob_PBS_Non	Ob_Lep_Non	OK	1.99842	2.20937	0.144777	0.0515805	0.92425	0.9999	1.10555975172798	NO
Map3k11	Map3k11	Map3k11	26403	mitogen-activated protein kinase kinase kinase 11	chr19:5689130-5702864	Ob_PBS_Non	Ob_Lep_Non	OK	9.81425	10.8502	0.144767	0.752701	0.2025	0.9999	1.10555208859829	NO
Pde8a	Pde8a	Pde8a	18584	phosphodiesterase 8A	chr7:88358689-88478508	Ob_PBS_Non	Ob_Lep_Non	OK	5.86406	6.483	0.144761	0.626875	0.2732	0.9999	1.10554749074597	NO
Sh3bp4	Sh3bp4	Sh3bp4	98402	SH3-domain binding protein 4	chr1:90967036-91050368	Ob_PBS_Non	Ob_Lep_Non	OK	6.86669	7.591	0.144675	0.697446	0.2228	0.9999	1.10548159029733	NO
Reep3	Reep3	Reep3	28193	receptor accessory protein 3	chr10:66474255-66559605	Ob_PBS_Non	Ob_Lep_Non	OK	3.72535	4.11826	0.144659	0.580656	0.30845	0.9999	1.10546933018215	NO
Agrn	Agrn	Agrn	11603	agrin	chr4:155539398-155559244	Ob_PBS_Non	Ob_Lep_Non	OK	12.0511	13.3219	0.144633	0.79709	0.1461	0.9999	1.10544940778499	NO
Zbtb22	Zbtb22	Zbtb22	81630	zinc finger and BTB domain containing 22	chr17:34053120-34056270	Ob_PBS_Non	Ob_Lep_Non	OK	17.5847	19.4382	0.144574	0.796188	0.1844	0.9999	1.10540420060011	NO
Clasrp	Clasrp	Clasrp	53609	CLK4-associating serine/arginine rich protein	chr7:20166391-20189817	Ob_PBS_Non	Ob_Lep_Non	OK	16.9844	18.7737	0.144501	0.785648	0.2047	0.9999	1.10534826884542	NO
Btbd19	Btbd19	Btbd19	78611	BTB (POZ) domain containing 19	chr4:116791822-116798330	Ob_PBS_Non	Ob_Lep_Non	OK	3.25707	3.59998	0.144416	0.558677	0.34625	0.9999	1.1052831463958	NO
Skor1	Skor1	Skor1	207667	SKI family transcriptional corepressor 1	chr9:62985970-62996768	Ob_PBS_Non	Ob_Lep_Non	OK	0.485659	0.536753	0.144315	0.338184	0.53835	0.9999	1.10520577059072	NO
Zfp112	Zfp112	Zfp112	57745	zinc finger protein 112	chr7:24897338-24912971	Ob_PBS_Non	Ob_Lep_Non	OK	3.57549	3.95164	0.144313	0.581112	0.29565	0.9999	1.10520423845126	NO
Efna2	Efna2	Efna2	13637	ephrin A2	chr10:79642226-79652755	Ob_PBS_Non	Ob_Lep_Non	OK	3.1144	3.44163	0.144137	0.539287	0.38975	0.9999	1.10506941849551	NO
Nkd1	Nkd1	Nkd1	93960	naked cuticle 1 homolog (Drosophila)	chr8:91045242-91118786	Ob_PBS_Non	Ob_Lep_Non	OK	7.50846	8.29708	0.144086	0.673382	0.20165	0.9999	1.10503035442264	NO
Zkscan17	Zkscan17	Zkscan17	268417	zinc finger with KRAB and SCAN domains 17	chr11:59299022-59324569	Ob_PBS_Non	Ob_Lep_Non	OK	4.81344	5.31862	0.143984	0.555783	0.3233	0.9999	1.10495223041959	NO
Smc5	Smc5	Smc5	226026	structural maintenance of chromosomes 5	chr19:23283221-23348367	Ob_PBS_Non	Ob_Lep_Non	OK	5.86767	6.48348	0.143982	0.634783	0.24175	0.9999	1.1049506986316	NO
Tcp11	Tcp11	Tcp11	21463	t-complex protein 11	chr17:28203691-28217584	Ob_PBS_Non	Ob_Lep_Non	OK	0.496469	0.548526	0.143856	0.252587	0.6265	0.9999	1.10485420026944	NO
Gatad2b	Gatad2b	Gatad2b	229542	GATA zinc finger domain containing 2B	chr3:90145575-90162042	Ob_PBS_Non	Ob_Lep_Non	OK	8.05385	8.89827	0.143848	0.636729	0.28155	0.9999	1.10484807367384	NO
Amn	Amn	Amn	93835	amnionless	chr12:112509321-112514637	Ob_PBS_Non	Ob_Lep_Non	OK	6.07988	6.71729	0.143836	0.636741	0.3463	0.9999	1.10483888384413	NO
Gm996	Gm996	Gm996	381353	predicted gene 996	chr2:25430935-25435619	Ob_PBS_Non	Ob_Lep_Non	OK	23.7927	26.2854	0.143743	0.850044	0.1472	0.9999	1.1047676652556	NO
Nme6	Nme6	Nme6	54369	NME/NM23 nucleoside diphosphate kinase 6	chr9:109735307-109745475	Ob_PBS_Non	Ob_Lep_Non	OK	4.08955	4.51783	0.143689	0.489614	0.4503	0.9999	1.10472631463349	NO
Abtb1	Abtb1	Abtb1	80283	ankyrin repeat and BTB (POZ) domain containing 1	chr6:88785907-88791929	Ob_PBS_Non	Ob_Lep_Non	OK	18.5839	20.5286	0.143582	0.795368	0.20775	0.9999	1.10464438371326	NO
Tbc1d16	Tbc1d16	Tbc1d16	207592	TBC1 domain family, member 16	chr11:119004356-119089813	Ob_PBS_Non	Ob_Lep_Non	OK	10.8405	11.9737	0.143436	0.774232	0.1593	0.9999	1.10453259992314	NO
Pnpla3	Pnpla3	Pnpla3	116939	patatin-like phospholipase domain containing 3	chr15:83998245-84019951	Ob_PBS_Non	Ob_Lep_Non	OK	2.75929	3.04757	0.143362	0.57974	0.298	0.9999	1.10447594670545	NO
1700009P17Rik	1700009P17Rik	1700009P17Rik	75472	RIKEN cDNA 1700009P17 gene	chr1:173051791-173057098	Ob_PBS_Non	Ob_Lep_Non	OK	4.16465	4.59974	0.14336	0.496208	0.44715	0.9999	1.10447441557774	NO
Cldn11	Cldn11	Cldn11	18417	claudin 11	chr3:31048841-31063248	Ob_PBS_Non	Ob_Lep_Non	OK	85.7011	94.6504	0.143295	0.897721	0.13785	0.9999	1.10442465508245	NO
Pkd1	Pkd1	Pkd1	18763	polycystic kidney disease 1 homolog	chr17:24686894-24769574	Ob_PBS_Non	Ob_Lep_Non	OK	7.48903	8.27099	0.14328	0.58139	0.2918	0.9999	1.10441317220961	NO
Mitf	Mitf	Mitf	17342	microphthalmia-associated transcription factor	chr6:97757051-97971352	Ob_PBS_Non	Ob_Lep_Non	OK	1.9052	2.10405	0.143229	0.506006	0.3392	0.9999	1.10437413133497	NO
Runx1t1	Runx1t1	Runx1t1	12395	runt-related transcription factor 1; translocated to, 1 (cyclin D-related)	chr4:13670448-13820790	Ob_PBS_Non	Ob_Lep_Non	OK	4.40687	4.86666	0.143179	0.642946	0.2239	0.9999	1.10433585730744	NO
Nup214	Nup214	Nup214	227720	nucleoporin 214	chr2:31829969-31909495	Ob_PBS_Non	Ob_Lep_Non	OK	4.56353	5.03941	0.143103	0.70986	0.19895	0.9999	1.104277683326	NO
Slc5a5	Slc5a5	Slc5a5	114479	solute carrier family 5 (sodium iodide symporter), member 5	chr8:73406787-73416656	Ob_PBS_Non	Ob_Lep_Non	OK	13.5669	14.9813	0.143073	0.770538	0.20045	0.9999	1.10425472075587	NO
Wdr76	Wdr76	Wdr76	241627	WD repeat domain 76	chr2:121332458-121370595	Ob_PBS_Non	Ob_Lep_Non	OK	0.894877	0.988033	0.142869	0.420743	0.44965	0.9999	1.10409858794143	NO
Ppm1l	Ppm1l	Ppm1l	242083	protein phosphatase 1 (formerly 2C)-like	chr3:69120839-69359318	Ob_PBS_Non	Ob_Lep_Non	OK	7.96395	8.79229	0.142755	0.707595	0.21095	0.9999	1.10401134686646	NO
Limd2	Limd2	Limd2	67803	LIM domain containing 2	chr11:106017569-106021456	Ob_PBS_Non	Ob_Lep_Non	OK	17.2256	19.015	0.142585	0.762271	0.1787	0.9999	1.1038812633309	NO
Ncapd3	Ncapd3	Ncapd3	78658	non-SMC condensin II complex, subunit D3	chr9:26837759-26902900	Ob_PBS_Non	Ob_Lep_Non	OK	5.44597	6.01128	0.142484	0.682175	0.21145	0.9999	1.10380398566524	NO
Slc7a8	Slc7a8	Slc7a8	50934	solute carrier family 7 (cationic amino acid transporter, y+ system), member 8	chr14:55341051-55400723	Ob_PBS_Non	Ob_Lep_Non	OK	12.126	13.3844	0.142449	0.751784	0.18115	0.9999	1.10377720753834	NO
Htr3a	Htr3a	Htr3a	15561	5-hydroxytryptamine (serotonin) receptor 3A	chr9:48707317-48719204	Ob_PBS_Non	Ob_Lep_Non	OK	1.66224	1.83474	0.142448	0.398172	0.46985	0.9999	1.10377644245854	NO
Wdr90	Wdr90	Wdr90	106618	WD repeat domain 90	chr17:25975782-25998460	Ob_PBS_Non	Ob_Lep_Non	OK	1.25874	1.38924	0.142318	0.208157	0.7025	0.9999	1.10367698660077	NO
Zkscan16	Zkscan16	Zkscan16	100041581	zinc finger with KRAB and SCAN domains 16	chr4:58956499-58971227	Ob_PBS_Non	Ob_Lep_Non	OK	15.7788	17.414	0.142263	0.725286	0.19405	0.9999	1.10363491182026	NO
Hsd17b7	Hsd17b7	Hsd17b7	15490	hydroxysteroid (17-beta) dehydrogenase 7	chr1:171879667-171899336	Ob_PBS_Non	Ob_Lep_Non	OK	5.58334	6.16165	0.142188	0.683779	0.22475	0.9999	1.10357753970448	NO
Rbfox3	Rbfox3	Rbfox3	52897	RNA binding protein, fox-1 homolog (C. elegans) 3	chr11:118351073-118770886	Ob_PBS_Non	Ob_Lep_Non	OK	71.8262	79.2629	0.142135	0.785586	0.1415	0.9999	1.10353699854117	NO
Syt6	Syt6	Syt6	54524	synaptotagmin VI	chr3:103379203-103439102	Ob_PBS_Non	Ob_Lep_Non	OK	9.91614	10.9419	0.142016	0.723281	0.19485	0.9999	1.10344597758159	NO
Cnih3	Cnih3	Cnih3	72978	cornichon homolog 3 (Drosophila)	chr1:183282758-183390772	Ob_PBS_Non	Ob_Lep_Non	OK	17.653	19.4779	0.141924	0.702869	0.1872	0.9999	1.10337561358208	NO
Dbp	Dbp	Dbp	13170	D site albumin promoter binding protein	chr7:52960616-52973372	Ob_PBS_Non	Ob_Lep_Non	OK	42.8748	47.3069	0.141921	0.603606	0.34715	0.9999	1.10337331917937	NO
Nin	Nin	Nin	18080	ninein	chr12:71112421-71212912	Ob_PBS_Non	Ob_Lep_Non	OK	5.4427	6.0052	0.141888	0.671954	0.19455	0.9999	1.10334808106455	NO
Kcnb2	Kcnb2	Kcnb2	98741	potassium voltage gated channel, Shab-related subfamily, member 2	chr1:15302532-15704295	Ob_PBS_Non	Ob_Lep_Non	OK	0.82349	0.908515	0.141759	0.429819	0.43475	0.9999	1.10324942851828	NO
Tmem132d	Tmem132d	Tmem132d	243274	transmembrane protein 132D	chr5:128263860-128938937	Ob_PBS_Non	Ob_Lep_Non	OK	1.72765	1.90602	0.141749	0.503033	0.3727	0.9999	1.10324178140247	NO
Hrh3	Hrh3	Hrh3	99296	histamine receptor H3	chr2:179834177-179838927	Ob_PBS_Non	Ob_Lep_Non	OK	59.3161	65.4398	0.141746	0.898238	0.1461	0.9999	1.10323948727807	NO
Syt15	Syt15	Syt15	319508	synaptotagmin XV	chr14:35033231-35043607	Ob_PBS_Non	Ob_Lep_Non	OK	0.509137	0.561699	0.141745	0.314251	0.54505	0.9999	1.10323872257099	NO
Sox8	Sox8	Sox8	20681	SRY-box containing gene 8	chr17:25702837-25707631	Ob_PBS_Non	Ob_Lep_Non	OK	18.0176	19.8771	0.141705	0.785054	0.1824	0.9999	1.10320813472263	NO
Slc16a3	Slc16a3	Slc16a3	80879	solute carrier family 16 (monocarboxylic acid transporters), member 3	chr11:120809797-120820314	Ob_PBS_Non	Ob_Lep_Non	OK	0.985817	1.08755	0.141691	0.363806	0.5094	0.9999	1.10319742917606	NO
Espn	Espn	Espn	56226	espin	chr4:151494984-151526316	Ob_PBS_Non	Ob_Lep_Non	OK	1.55661	1.71707	0.141539	0.304149	0.5734	0.9999	1.10308120421428	NO
Fam101b	Fam101b	Fam101b	76566	family with sequence similarity 101, member B	chr11:75832696-75841284	Ob_PBS_Non	Ob_Lep_Non	OK	10.2598	11.3174	0.141538	0.69924	0.2048	0.9999	1.10308043961692	NO
Pygo1	Pygo1	Pygo1	72135	pygopus 1	chr9:72773456-72793822	Ob_PBS_Non	Ob_Lep_Non	OK	7.70917	8.50318	0.141427	0.620466	0.31225	0.9999	1.10299557260404	NO
Rps6kb2	Rps6kb2	Rps6kb2	58988	ribosomal protein S6 kinase, polypeptide 2	chr19:4156976-4163245	Ob_PBS_Non	Ob_Lep_Non	OK	7.50069	8.27321	0.141423	0.5999	0.32085	0.9999	1.1029925144552	NO
Kalrn	Kalrn	Kalrn	545156	kalirin, RhoGEF kinase	chr16:33969158-34514113	Ob_PBS_Non	Ob_Lep_Non	OK	11.744	12.9529	0.141351	0.632386	0.2373	0.9999	1.10293746922585	NO
Rnf150	Rnf150	Rnf150	330812	ring finger protein 150	chr8:85387254-85615170	Ob_PBS_Non	Ob_Lep_Non	OK	5.9438	6.55539	0.141297	0.729367	0.176	0.9999	1.10289618710661	NO
Clmn	Clmn	Clmn	94040	calmin	chr12:106001323-106103286	Ob_PBS_Non	Ob_Lep_Non	OK	13.2806	14.6458	0.141165	0.764394	0.1518	0.9999	1.10279528176437	NO
9030418K01Rik	9030418K01Rik	9030418K01Rik	71532	family with sequence similarity 217, member B	chr2:178149238-178156866	Ob_PBS_Non	Ob_Lep_Non	OK	15.9779	17.6199	0.141124	0.727449	0.21065	0.9999	1.10276394183265	NO
Mblac1	Mblac1	Mblac1	330216	metallo-beta-lactamase domain containing 1	chr5:138635541-138636628	Ob_PBS_Non	Ob_Lep_Non	OK	3.89189	4.29181	0.141116	0.505936	0.47035	0.9999	1.10275782682786	NO
Celf2	Celf2	Celf2	14007	CUGBP, Elav-like family member 2	chr2:6460743-7317825	Ob_PBS_Non	Ob_Lep_Non	OK	36.666	40.4311	0.141022	0.79716	0.1438	0.9999	1.10268597806159	NO
Zfp516	Zfp516	Zfp516	329003	zinc finger protein 516	chr18:83080270-83174706	Ob_PBS_Non	Ob_Lep_Non	OK	2.97141	3.27572	0.140663	0.644131	0.2427	0.9999	1.10241161999867	NO
Insl5	Insl5	Insl5	23919	insulin-like 5	chr4:102690477-102699333	Ob_PBS_Non	Ob_Lep_Non	OK	1.06849	1.17786	0.140599	0.306021	0.6784	0.9999	1.10236271653899	NO
C2cd2l	C2cd2l	C2cd2l	71764	C2 calcium-dependent domain containing 2-like	chr9:44117319-44128365	Ob_PBS_Non	Ob_Lep_Non	OK	24.8854	27.4322	0.140571	0.794167	0.15815	0.9999	1.10234132195756	NO
Zfp451	Zfp451	Zfp451	98403	zinc finger protein 451	chr1:33818597-33871272	Ob_PBS_Non	Ob_Lep_Non	OK	7.70568	8.49191	0.140167	0.670749	0.2242	0.9999	1.10203267492416	NO
Cacnb4	Cacnb4	Cacnb4	12298	calcium channel, voltage-dependent, beta 4 subunit	chr2:52283839-52532101	Ob_PBS_Non	Ob_Lep_Non	OK	29.406	32.4049	0.140101	0.76938	0.1448	0.9999	1.1019822606018	NO
Snhg1	Snhg1	Snhg1	83673	small nucleolar RNA host gene (non-protein coding) 1	chr19:8797976-8800816	Ob_PBS_Non	Ob_Lep_Non	OK	44.7262	49.2847	0.140018	0.952809	0.30345	0.9999	1.10191886404601	NO
Ptar1	Ptar1	Ptar1	72351	protein prenyltransferase alpha subunit repeat containing 1	chr19:23761889-23795619	Ob_PBS_Non	Ob_Lep_Non	OK	1.63465	1.80116	0.139938	0.418154	0.47765	0.9999	1.10185776238382	NO
Abi2	Abi2	Abi2	329165	abl-interactor 2	chr1:60466462-60538007	Ob_PBS_Non	Ob_Lep_Non	OK	32.2789	35.5666	0.139933	0.758418	0.1531	0.9999	1.10185394364243	NO
Usp3	Usp3	Usp3	235441	ubiquitin specific peptidase 3	chr9:66365687-66440787	Ob_PBS_Non	Ob_Lep_Non	OK	6.60575	7.27814	0.139847	0.602689	0.3014	0.9999	1.10178826336199	NO
9330151L19Rik	9330151L19Rik	9330151L19Rik	414085	RIKEN cDNA 9330151L19 gene	chr12:70290824-70300855	Ob_PBS_Non	Ob_Lep_Non	OK	11.5061	12.6765	0.139754	0.611181	0.2721	0.9999	1.10171724141832	NO
Llgl1	Llgl1	Llgl1	16897	lethal giant larvae homolog 1 (Drosophila)	chr11:60513191-60540723	Ob_PBS_Non	Ob_Lep_Non	OK	15.2367	16.786	0.139705	0.537952	0.35445	0.9999	1.10167982309598	NO
Sema6b	Sema6b	Sema6b	20359	sema domain, transmembrane domain (TM), and cytoplasmic domain, (semaphorin) 6B	chr17:56262507-56279766	Ob_PBS_Non	Ob_Lep_Non	OK	25.394	27.9754	0.139671	0.783327	0.17095	0.9999	1.10165386010896	NO
Gpr83	Gpr83	Gpr83	14608	G protein-coupled receptor 83	chr9:14664697-14673943	Ob_PBS_Non	Ob_Lep_Non	OK	5.3485	5.89143	0.139483	0.573997	0.3339	0.9999	1.10151031110801	NO
Slc2a8	Slc2a8	Slc2a8	56017	solute carrier family 2, (facilitated glucose transporter), member 8	chr2:32828508-32837576	Ob_PBS_Non	Ob_Lep_Non	OK	7.45038	8.20643	0.139442	0.645402	0.3028	0.9999	1.10147900769339	NO
Avpi1	Avpi1	Avpi1	69534	arginine vasopressin-induced 1	chr19:42197764-42203483	Ob_PBS_Non	Ob_Lep_Non	OK	41.7639	46.0005	0.139393	0.817469	0.21315	0.9999	1.10144159746234	NO
Rapgefl1	Rapgefl1	Rapgefl1	268480	Rap guanine nucleotide exchange factor (GEF)-like 1	chr11:98698098-98714319	Ob_PBS_Non	Ob_Lep_Non	OK	22.796	25.1084	0.13939	0.806873	0.1615	0.9999	1.1014393070813	NO
A930003O13Rik	A930003O13Rik	A930003O13Rik	330052	RIKEN cDNA A930003O13 gene	chr5:22244728-22781415	Ob_PBS_Non	Ob_Lep_Non	OK	1.03099	1.13549	0.13928	0.119984	0.85005	0.9999	1.10135532973229	NO
Spnb3	Spnb3	Spnb3	20743	spectrin beta, non-erythrocytic 2	chr19:4711222-4752352	Ob_PBS_Non	Ob_Lep_Non	OK	17.4064	19.1697	0.139208	0.769397	0.15595	0.9999	1.10130036620723	NO
Mir3064	Mir3064	Mir3064	100526469	microRNA 3064	chr11:106641669-106649808	Ob_PBS_Non	Ob_Lep_Non	OK	3303.3	3637.87	0.139187	0.0207865	0.9373	0.9999	1.10128433569578	NO
Sesn2	Sesn2	Sesn2	230784	sestrin 2	chr4:132048721-132066371	Ob_PBS_Non	Ob_Lep_Non	OK	7.05629	7.77083	0.139159	0.655948	0.2735	0.9999	1.10126296204349	NO
Elf1	Elf1	Elf1	13709	E74-like factor 1	chr14:79859743-79982283	Ob_PBS_Non	Ob_Lep_Non	OK	2.22543	2.45072	0.139122	0.217076	0.68045	0.9999	1.10123471892492	NO
Pllp	Pllp	Pllp	67801	plasma membrane proteolipid	chr8:97198794-97220142	Ob_PBS_Non	Ob_Lep_Non	OK	34.0341	37.4787	0.139091	0.821618	0.1852	0.9999	1.10121105632919	NO
Eno3	Eno3	Eno3	13808	enolase 3, beta muscle	chr11:70470714-70476015	Ob_PBS_Non	Ob_Lep_Non	OK	6.59492	7.26135	0.138884	0.487222	0.35465	0.9999	1.10105306428678	NO
Fam161a	Fam161a	Fam161a	73873	family with sequence similarity 161, member A	chr11:22913386-22923741	Ob_PBS_Non	Ob_Lep_Non	OK	2.21071	2.43405	0.138851	0.437872	0.45345	0.9999	1.10102787924452	NO
Zfp365	Zfp365	Zfp365	216049	zinc finger protein 365	chr10:67348852-67375410	Ob_PBS_Non	Ob_Lep_Non	OK	64.2508	70.7382	0.138777	0.806029	0.1427	0.9999	1.10097140578948	NO
Spint1	Spint1	Spint1	20732	serine protease inhibitor, Kunitz type 1	chr2:119063095-119075249	Ob_PBS_Non	Ob_Lep_Non	OK	0.867253	0.954774	0.138706	0.354393	0.5514	0.9999	1.10091722452168	NO
Zfp28	Zfp28	Zfp28	22690	zinc finger protein 28	chr7:6336027-6349347	Ob_PBS_Non	Ob_Lep_Non	OK	4.65397	5.12348	0.138662	0.611316	0.26225	0.9999	1.1008836487362	NO
Armcx5	Armcx5	Armcx5	494468	armadillo repeat containing, X-linked 5	chrX:132277230-132338007	Ob_PBS_Non	Ob_Lep_Non	OK	21.2335	23.3753	0.138642	0.198391	0.69435	0.9999	1.10086838735404	NO
Jmjd5	Jmjd5	Jmjd5	77035	lysine (K)-specific demethylase 8	chr7:132588189-132605773	Ob_PBS_Non	Ob_Lep_Non	OK	1.87346	2.06241	0.138625	0.446189	0.4544	0.9999	1.10085541534555	NO
Pla2g5	Pla2g5	Pla2g5	18784	phospholipase A2, group V	chr4:138355161-138419384	Ob_PBS_Non	Ob_Lep_Non	OK	0.505336	0.556291	0.138597	0.253453	0.62135	0.9999	1.10083405001771	NO
Rassf3	Rassf3	Rassf3	192678	Ras association (RalGDS/AF-6) domain family member 3	chr10:120847406-120913306	Ob_PBS_Non	Ob_Lep_Non	OK	13.4569	14.8135	0.138564	0.728204	0.2047	0.9999	1.1008088699851	NO
Cxadr	Cxadr	Cxadr	13052	coxsackie virus and adenovirus receptor	chr16:78301935-78360030	Ob_PBS_Non	Ob_Lep_Non	OK	6.11941	6.73588	0.138474	0.625508	0.23115	0.9999	1.10074020009624	NO
Mtag2	Mtag2	Mtag2	50994	metastasis associated gene 2	chr7:52622602-52625934	Ob_PBS_Non	Ob_Lep_Non	OK	3.62499	3.99012	0.138452	0.197858	0.80605	0.9999	1.10072341477496	NO
Foxj1	Foxj1	Foxj1	15223	forkhead box J1	chr11:116192017-116196668	Ob_PBS_Non	Ob_Lep_Non	OK	6.7073	7.38279	0.138433	0.628577	0.28855	0.9999	1.10070891856712	NO
Gpr45	Gpr45	Gpr45	93690	G protein-coupled receptor 45	chr1:43009716-43092294	Ob_PBS_Non	Ob_Lep_Non	OK	3.20146	3.52382	0.138408	0.569948	0.3201	0.9999	1.10068984490029	NO
Prrt1	Prrt1	Prrt1	260297	proline-rich transmembrane protein 1	chr17:34766630-34769205	Ob_PBS_Non	Ob_Lep_Non	OK	49.6911	54.6939	0.138393	0.933159	0.2204	0.9999	1.10067840085885	NO
Obsl1	Obsl1	Obsl1	98733	obscurin-like 1	chr1:75482399-75503027	Ob_PBS_Non	Ob_Lep_Non	OK	2.91879	3.21252	0.138336	0.618064	0.2885	0.9999	1.10063491458649	NO
Gmeb1	Gmeb1	Gmeb1	56809	glucocorticoid modulatory element binding protein 1	chr4:131776939-131817464	Ob_PBS_Non	Ob_Lep_Non	OK	4.01081	4.41439	0.138323	0.62119	0.2389	0.9999	1.10062499690533	NO
6230409E13Rik	6230409E13Rik	6230409E13Rik	76132	failed axon connections homolog (Drosophila)	chr4:21858472-21928608	Ob_PBS_Non	Ob_Lep_Non	OK	15.3982	16.9473	0.138294	0.772876	0.15275	0.9999	1.1006028731694	NO
Ints1	Ints1	Ints1	68510	integrator complex subunit 1	chr5:140227235-140251632	Ob_PBS_Non	Ob_Lep_Non	OK	9.41049	10.3557	0.138085	0.757064	0.18435	0.9999	1.10044344284414	NO
Wnt9a	Wnt9a	Wnt9a	216795	wingless-type MMTV integration site 9A	chr11:59120431-59147054	Ob_PBS_Non	Ob_Lep_Non	OK	2.4106	2.65262	0.138025	0.512547	0.3733	0.9999	1.10039767763962	NO
Neurl2	Neurl2	Neurl2	415115	neuralized-like 2 (Drosophila)	chr2:164656229-164683208	Ob_PBS_Non	Ob_Lep_Non	OK	2.74911	3.02508	0.138006	0.184137	0.7932	0.9999	1.10038318572164	NO
Tcf7	Tcf7	Tcf7	21414	transcription factor 7, T cell specific	chr11:52066105-52095752	Ob_PBS_Non	Ob_Lep_Non	OK	1.14368	1.25834	0.137834	0.382087	0.5147	0.9999	1.10025200441113	NO
Il12rb1	Il12rb1	Il12rb1	16161	interleukin 12 receptor, beta 1	chr8:73332347-73345322	Ob_PBS_Non	Ob_Lep_Non	OK	0.874696	0.962346	0.137774	0.38175	0.5091	0.9999	1.10020624716815	NO
Syne1	Syne1	Syne1	64009	spectrin repeat containing, nuclear envelope 1	chr10:5151833-5326342	Ob_PBS_Non	Ob_Lep_Non	OK	8.50623	9.35814	0.137702	0.704592	0.1816	0.9999	1.10015134098845	NO
AV249152	AV249152	AV249152	216560	WD repeat containing planar cell polarity effector	chr11:21472283-21798689	Ob_PBS_Non	Ob_Lep_Non	OK	2.4554	2.70112	0.137599	0.470226	0.41445	0.9999	1.10007279941177	NO
Pou6f2	Pou6f2	Pou6f2	218030	POU domain, class 6, transcription factor 2	chr13:18216793-18473873	Ob_PBS_Non	Ob_Lep_Non	OK	0.784472	0.862976	0.137598	0.332755	0.57325	0.9999	1.10007203689968	NO
Tmem121	Tmem121	Tmem121	69195	transmembrane protein 121	chr12:114424113-114427733	Ob_PBS_Non	Ob_Lep_Non	OK	10.4082	11.4492	0.137537	0.691015	0.30385	0.9999	1.10002552466132	NO
Aif1	Aif1	Aif1	11629	allograft inflammatory factor 1	chr17:35307936-35312946	Ob_PBS_Non	Ob_Lep_Non	OK	2.38494	2.62349	0.137533	0.395506	0.5519	0.9999	1.10002247474718	NO
Rapgef1	Rapgef1	Rapgef1	107746	Rap guanine nucleotide exchange factor (GEF) 1	chr2:29475239-29595883	Ob_PBS_Non	Ob_Lep_Non	OK	20.2925	22.3221	0.137526	0.744149	0.17355	0.9999	1.10001713741779	NO
Pwwp2b	Pwwp2b	Pwwp2b	101631	PWWP domain containing 2B	chr7:146434380-146453152	Ob_PBS_Non	Ob_Lep_Non	OK	5.91695	6.50848	0.137468	0.548934	0.31205	0.9999	1.09997291482764	NO
Limd1	Limd1	Limd1	29806	LIM domains containing 1	chr9:123387818-123430670	Ob_PBS_Non	Ob_Lep_Non	OK	3.24602	3.57047	0.137439	0.587889	0.2914	0.9999	1.09995080419925	NO
Skil	Skil	Skil	20482	SKI-like	chr3:30993982-31021499	Ob_PBS_Non	Ob_Lep_Non	OK	8.73118	9.60377	0.137424	0.68649	0.1877	0.9999	1.09993936784173	NO
Fbxl12	Fbxl12	Fbxl12	30843	F-box and leucine-rich repeat protein 12	chr9:20442230-20451233	Ob_PBS_Non	Ob_Lep_Non	OK	5.80105	6.38058	0.137374	0.240114	0.69885	0.9999	1.09990124750873	NO
Sytl2	Sytl2	Sytl2	83671	synaptotagmin-like 2	chr7:97497208-97558949	Ob_PBS_Non	Ob_Lep_Non	OK	18.3759	20.2095	0.137222	0.656214	0.20405	0.9999	1.09978536980899	NO
Msmp	Msmp	Msmp	100039672	microseminoprotein, prostate associated	chr4:43575505-43600359	Ob_PBS_Non	Ob_Lep_Non	OK	11.8387	13.0198	0.137202	0.142658	0.7907	0.9999	1.0997701236521	NO
P2ry13	P2ry13	P2ry13	74191	purinergic receptor P2Y, G-protein coupled 13	chr3:58810899-59148178	Ob_PBS_Non	Ob_Lep_Non	OK	1.07442	1.18161	0.137201	0.123265	0.8367	0.9999	1.0997693613498	NO
Emid2	Emid2	Emid2	140709	collagen, type XXVI, alpha 1	chr5:137217633-137358977	Ob_PBS_Non	Ob_Lep_Non	OK	1.86278	2.04862	0.137193	0.453317	0.4414	0.9999	1.09976326295046	NO
Gal3st3	Gal3st3	Gal3st3	545276	galactose-3-O-sulfotransferase 3	chr19:5298330-5308739	Ob_PBS_Non	Ob_Lep_Non	OK	9.01466	9.91301	0.137051	0.690526	0.2704	0.9999	1.09965502198914	NO
Insc	Insc	Insc	233752	inscuteable homolog (Drosophila)	chr7:121889279-121993894	Ob_PBS_Non	Ob_Lep_Non	OK	2.89794	3.18664	0.137005	0.500301	0.40805	0.9999	1.09961996030032	NO
Stat3	Stat3	Stat3	20848	signal transducer and activator of transcription 3	chr11:100748123-100800825	Ob_PBS_Non	Ob_Lep_Non	OK	15.353	16.8814	0.136909	0.695985	0.1871	0.9999	1.09954679168113	NO
Kcnh7	Kcnh7	Kcnh7	170738	potassium voltage-gated channel, subfamily H (eag-related), member 7	chr2:62541002-63022344	Ob_PBS_Non	Ob_Lep_Non	OK	0.861463	0.9472	0.136881	0.386411	0.48925	0.9999	1.09952545175098	NO
Ptgs1	Ptgs1	Ptgs1	19224	prostaglandin-endoperoxide synthase 1	chr2:36085945-36107789	Ob_PBS_Non	Ob_Lep_Non	OK	1.87705	2.06384	0.136862	0.455727	0.4373	0.9999	1.09951097131996	NO
Ppp1r3g	Ppp1r3g	Ppp1r3g	76487	protein phosphatase 1, regulatory (inhibitor) subunit 3G	chr13:36059774-36062257	Ob_PBS_Non	Ob_Lep_Non	OK	1.50644	1.65633	0.136847	0.430043	0.48835	0.9999	1.09949953953544	NO
Cdca8	Cdca8	Cdca8	52276	cell division cycle associated 8	chr4:124595708-124614161	Ob_PBS_Non	Ob_Lep_Non	OK	0.49133	0.540214	0.136839	0.268338	0.6531	0.9999	1.0994934426323	NO
Mal	Mal	Mal	17153	myelin and lymphocyte protein, T cell differentiation protein	chr2:127458961-127482431	Ob_PBS_Non	Ob_Lep_Non	OK	117.872	129.597	0.136818	0.757134	0.15	0.9999	1.0994774384224	NO
Uhmk1	Uhmk1	Uhmk1	16589	U2AF homology motif (UHM) kinase 1	chr1:172129386-172145524	Ob_PBS_Non	Ob_Lep_Non	OK	27.218	29.9233	0.136707	0.766326	0.20215	0.9999	1.09939284861138	NO
Hmgxb4	Hmgxb4	Hmgxb4	70823	HMG box domain containing 4	chr8:77517601-77555871	Ob_PBS_Non	Ob_Lep_Non	OK	5.34313	5.87343	0.13652	0.611358	0.2666	0.9999	1.09925035616944	NO
5730408K05Rik	5730408K05Rik	5730408K05Rik	67531	RIKEN cDNA 5730408K05 gene	chr19:8962876-8963260	Ob_PBS_Non	Ob_Lep_Non	OK	2.24452	2.46691	0.136296	0.402341	0.7204	0.9999	1.09907969434682	NO
Plekhh1	Plekhh1	Plekhh1	211945	pleckstrin homology domain containing, family H (with MyTH4 domain) member 1	chr12:80130149-80190657	Ob_PBS_Non	Ob_Lep_Non	OK	6.01415	6.60981	0.136249	0.507685	0.3514	0.9999	1.09904388920245	NO
Prrt4	Prrt4	Prrt4	101359	proline-rich transmembrane protein 4	chr6:29119229-29129584	Ob_PBS_Non	Ob_Lep_Non	OK	1.92251	2.11285	0.136201	0.489644	0.41735	0.9999	1.09900732345044	NO
Vash2	Vash2	Vash2	226841	vasohibin 2	chr1:192771524-192803175	Ob_PBS_Non	Ob_Lep_Non	OK	5.74538	6.31343	0.136021	0.600928	0.26665	0.9999	1.09887021271505	NO
Bahd1	Bahd1	Bahd1	228536	bromo adjacent homology domain containing 1	chr2:118727350-118750260	Ob_PBS_Non	Ob_Lep_Non	OK	8.74936	9.61359	0.135898	0.697639	0.2203	0.9999	1.09877653021752	NO
Apbb2	Apbb2	Apbb2	11787	amyloid beta (A4) precursor protein-binding, family B, member 2	chr5:66693126-67009910	Ob_PBS_Non	Ob_Lep_Non	OK	8.06614	8.86283	0.135888	0.648043	0.23935	0.9999	1.09876891410537	NO
Ncln	Ncln	Ncln	103425	nicalin homolog (zebrafish)	chr10:80949203-80959108	Ob_PBS_Non	Ob_Lep_Non	OK	9.83179	10.8028	0.135886	0.690345	0.2447	0.9999	1.09876739088928	NO
Gm10125	Gm10125	Gm10125	791318	predicted gene 10125	chr18:5491498-5774909	Ob_PBS_Non	Ob_Lep_Non	OK	1.83454	2.01571	0.135872	0.124776	0.84165	0.9999	1.09875672843575	NO
Ptbp1	Ptbp1	Ptbp1	19205	polypyrimidine tract binding protein 1	chr10:79314121-79337379	Ob_PBS_Non	Ob_Lep_Non	OK	10.422	11.4507	0.135803	0.406569	0.4856	0.9999	1.09870417928353	NO
Mcm2	Mcm2	Mcm2	17216	minichromosome maintenance deficient 2 mitotin (S. cerevisiae)	chr6:88833467-88848774	Ob_PBS_Non	Ob_Lep_Non	OK	1.50564	1.65405	0.13563	0.445925	0.4428	0.9999	1.0985724366618	NO
Asxl2	Asxl2	Asxl2	75302	additional sex combs like 2 (Drosophila)	chr12:3426883-3506849	Ob_PBS_Non	Ob_Lep_Non	OK	4.63123	5.08745	0.135549	0.662997	0.21855	0.9999	1.0985107591299	NO
L3mbtl	L3mbtl	L3mbtl	241764	l(3)mbt-like (Drosophila)	chr2:162769200-162800258	Ob_PBS_Non	Ob_Lep_Non	OK	2.1249	2.33419	0.135526	0.459649	0.4316	0.9999	1.09849324638788	NO
Rab37	Rab37	Rab37	58222	RAB37, member of RAS oncogene family	chr11:114952744-115023554	Ob_PBS_Non	Ob_Lep_Non	OK	30.1516	33.1189	0.135416	0.674767	0.2012	0.9999	1.09840949365621	NO
Mdm4	Mdm4	Mdm4	17248	transformed mouse 3T3 cell double minute 4	chr1:134886421-134921925	Ob_PBS_Non	Ob_Lep_Non	OK	9.72319	10.6795	0.135346	0.668581	0.2295	0.9999	1.09835619978808	NO
Ncrna00085	Ncrna00085	Ncrna00085	75202	sperm acrosome associated 6	chr17:17967938-17976035	Ob_PBS_Non	Ob_Lep_Non	OK	5.98197	6.5701	0.135295	0.529436	0.42565	0.9999	1.0983173730267	NO
Tbl2	Tbl2	Tbl2	27368	transducin (beta)-like 2	chr5:135625580-135638532	Ob_PBS_Non	Ob_Lep_Non	OK	3.58433	3.93668	0.135273	0.582379	0.30515	0.9999	1.09830062465141	NO
Mphosph9	Mphosph9	Mphosph9	269702	M-phase phosphoprotein 9	chr5:124700967-124791853	Ob_PBS_Non	Ob_Lep_Non	OK	3.30329	3.62789	0.135227	0.541111	0.31285	0.9999	1.09826560614655	NO
Thsd7a	Thsd7a	Thsd7a	330267	thrombospondin, type I, domain containing 7A	chr6:12261607-12699253	Ob_PBS_Non	Ob_Lep_Non	OK	2.83446	3.11271	0.135098	0.635682	0.23015	0.9999	1.09816740803447	NO
Pdlim7	Pdlim7	Pdlim7	67399	PDZ and LIM domain 7	chr13:55598847-55614800	Ob_PBS_Non	Ob_Lep_Non	OK	38.7319	42.5326	0.135046	0.625264	0.2567	0.9999	1.09812782678238	NO
Vstm2b	Vstm2b	Vstm2b	58188	V-set and transmembrane domain containing 2B	chr7:48154647-48185338	Ob_PBS_Non	Ob_Lep_Non	OK	22.0362	24.1963	0.134909	0.756143	0.2465	0.9999	1.09802355223711	NO
A130010J15Rik	A130010J15Rik	A130010J15Rik	319266	RIKEN cDNA A130010J15 gene	chr1:194999662-195027740	Ob_PBS_Non	Ob_Lep_Non	OK	2.83628	3.11424	0.134877	0.497715	0.37395	0.9999	1.09799919756547	NO
Hmgb2	Hmgb2	Hmgb2	97165	high mobility group box 2	chr8:59990639-59994796	Ob_PBS_Non	Ob_Lep_Non	OK	5.01301	5.50403	0.134811	0.551625	0.33065	0.9999	1.09794896776126	NO
Dennd1b	Dennd1b	Dennd1b	329260	DENN/MADD domain containing 1B	chr1:140860285-141072619	Ob_PBS_Non	Ob_Lep_Non	OK	2.43318	2.67141	0.134758	0.574093	0.2743	0.9999	1.09790863336988	NO
A930012L18Rik	A930012L18Rik	A930012L18Rik	626275	RIKEN cDNA A930012L18 gene	chr18:44584713-44971836	Ob_PBS_Non	Ob_Lep_Non	OK	0.830712	0.911999	0.134683	0.177247	0.74145	0.9999	1.0978515589329	NO
Zfp804a	Zfp804a	Zfp804a	241514	zinc finger protein 804A	chr2:81893814-82100035	Ob_PBS_Non	Ob_Lep_Non	OK	8.76394	9.62138	0.134664	0.647877	0.2218	0.9999	1.09783710054656	NO
Gm6813	Gm6813	Gm6813	627939	ribosomal protein L21 pseudogene	chr19:45892633-46072978	Ob_PBS_Non	Ob_Lep_Non	OK	1.05017	1.15286	0.134591	0.0767474	0.8871	0.9999	1.09778155167551	NO
Dennd1a	Dennd1a	Dennd1a	227801	DENN/MADD domain containing 1A	chr2:37631768-38142904	Ob_PBS_Non	Ob_Lep_Non	OK	13.2628	14.5597	0.134587	0.661608	0.21185	0.9999	1.09777850798298	NO
Fbrsl1	Fbrsl1	Fbrsl1	381668	fibrosin-like 1	chr5:110790770-110877522	Ob_PBS_Non	Ob_Lep_Non	OK	12.2365	13.4329	0.134578	0.697356	0.2144	0.9999	1.09777165970565	NO
Ephb3	Ephb3	Ephb3	13845	Eph receptor B3	chr16:21204867-21223377	Ob_PBS_Non	Ob_Lep_Non	OK	1.39463	1.53093	0.13452	0.463346	0.42785	0.9999	1.09772752738758	NO
Dagla	Dagla	Dagla	269060	diacylglycerol lipase, alpha	chr19:10319754-10379367	Ob_PBS_Non	Ob_Lep_Non	OK	11.89	13.0515	0.134471	0.734056	0.1902	0.9999	1.09769024457043	NO
Ccnyl1	Ccnyl1	Ccnyl1	227210	cyclin Y-like 1	chr1:64737918-64772216	Ob_PBS_Non	Ob_Lep_Non	OK	6.56253	7.20361	0.134466	0.604073	0.28335	0.9999	1.09768644027253	NO
Trub1	Trub1	Trub1	72133	TruB pseudouridine (psi) synthase homolog 1 (E. coli)	chr19:57527395-57565495	Ob_PBS_Non	Ob_Lep_Non	OK	8.73308	9.58542	0.134352	0.62554	0.238	0.9999	1.09759970585762	NO
Zfp462	Zfp462	Zfp462	242466	zinc finger protein 462	chr4:54960816-55096435	Ob_PBS_Non	Ob_Lep_Non	OK	6.10976	6.70602	0.134342	0.70249	0.20045	0.9999	1.09759209790258	NO
Ccdc120	Ccdc120	Ccdc120	54648	coiled-coil domain containing 120	chrX:7308839-7318450	Ob_PBS_Non	Ob_Lep_Non	OK	3.58998	3.9401	0.134255	0.568253	0.3378	0.9999	1.09752591091874	NO
Ikzf4	Ikzf4	Ikzf4	22781	IKAROS family zinc finger 4	chr10:128069470-128083049	Ob_PBS_Non	Ob_Lep_Non	OK	3.53311	3.87764	0.134243	0.559653	0.3365	0.9999	1.09751678199282	NO
Zdhhc7	Zdhhc7	Zdhhc7	102193	zinc finger, DHHC domain containing 7	chr8:122604994-122625372	Ob_PBS_Non	Ob_Lep_Non	OK	14.8775	16.3272	0.134149	0.728173	0.2286	0.9999	1.09744527470007	NO
Prkce	Prkce	Prkce	18754	protein kinase C, epsilon	chr17:86567124-87057259	Ob_PBS_Non	Ob_Lep_Non	OK	51.7879	56.8291	0.134014	0.776615	0.15935	0.9999	1.09734258620645	NO
Kcna1	Kcna1	Kcna1	16485	potassium voltage-gated channel, shaker-related subfamily, member 1	chr6:126586480-126595819	Ob_PBS_Non	Ob_Lep_Non	OK	18.9653	20.8108	0.133968	0.751846	0.1664	0.9999	1.09730759824794	NO
Arhgap4	Arhgap4	Arhgap4	171207	Rho GTPase activating protein 4	chrX:71137440-71156637	Ob_PBS_Non	Ob_Lep_Non	OK	0.467405	0.512883	0.133958	0.284389	0.58	0.9999	1.09729999231762	NO
Dot1l	Dot1l	Dot1l	208266	DOT1-like, histone H3 methyltransferase (S. cerevisiae)	chr10:80217950-80257092	Ob_PBS_Non	Ob_Lep_Non	OK	5.66382	6.21474	0.133919	0.65947	0.23635	0.9999	1.09727032969311	NO
Asphd1	Asphd1	Asphd1	233879	aspartate beta-hydroxylase domain containing 1	chr7:134089521-134093095	Ob_PBS_Non	Ob_Lep_Non	OK	27.2169	29.8635	0.13388	0.799328	0.3691	0.9999	1.09724066787046	NO
Ttll13	Ttll13	Ttll13	269954	tubulin tyrosine ligase-like family, member 13	chr7:87391261-87405707	Ob_PBS_Non	Ob_Lep_Non	OK	0.495682	0.543814	0.133698	0.305951	0.58925	0.9999	1.09710225663301	NO
Ttc9b	Ttc9b	Ttc9b	73032	tetratricopeptide repeat domain 9B	chr7:28438942-28441226	Ob_PBS_Non	Ob_Lep_Non	OK	64.2579	70.4957	0.133661	0.900728	0.22145	0.9999	1.09707412022038	NO
Arhgap11a	Arhgap11a	Arhgap11a	228482	Rho GTPase activating protein 11A	chr2:113671649-113688818	Ob_PBS_Non	Ob_Lep_Non	OK	0.507422	0.55666	0.13361	0.350455	0.5181	0.9999	1.09703533878036	NO
Vgll4	Vgll4	Vgll4	232334	vestigial like 4 (Drosophila)	chr6:114812107-114871770	Ob_PBS_Non	Ob_Lep_Non	OK	4.93037	5.40873	0.133592	0.505677	0.44105	0.9999	1.09702165154061	NO
Gabpb2	Gabpb2	Gabpb2	213054	GA repeat binding protein, beta 2	chr3:94985689-95021864	Ob_PBS_Non	Ob_Lep_Non	OK	2.26453	2.48395	0.133425	0.560887	0.2837	0.9999	1.0968946725134	NO
Rnf31	Rnf31	Rnf31	268749	ring finger protein 31	chr14:56210626-56222508	Ob_PBS_Non	Ob_Lep_Non	OK	9.34513	10.2505	0.133409	0.677574	0.24145	0.9999	1.09688250762966	NO
Zfp316	Zfp316	Zfp316	54201	zinc finger protein 316	chr5:144011373-144031701	Ob_PBS_Non	Ob_Lep_Non	OK	4.7794	5.24217	0.133334	0.67378	0.2438	0.9999	1.0968254865355	NO
Gm505	Gm505	Gm505	244666	SprT-like N-terminal domain	chr8:127421785-127427713	Ob_PBS_Non	Ob_Lep_Non	OK	4.47008	4.90287	0.133326	0.527882	0.37125	0.9999	1.09681940446042	NO
H2-K1	H2-K1	H2-K1	14972	histocompatibility 2, K1, K region	chr17:34132956-34137278	Ob_PBS_Non	Ob_Lep_Non	OK	3.97876	4.36364	0.133212	0.492602	0.4263	0.9999	1.09673273855491	NO
Elfn2	Elfn2	Elfn2	207393	leucine rich repeat and fibronectin type III, extracellular 2	chr15:78500436-78548543	Ob_PBS_Non	Ob_Lep_Non	OK	11.6041	12.7259	0.133135	0.720751	0.2038	0.9999	1.09667420493214	NO
Srcrb4d	Srcrb4d	Srcrb4d	109267	scavenger receptor cysteine rich domain containing, group B (4 domains)	chr5:136436092-136450346	Ob_PBS_Non	Ob_Lep_Non	OK	0.726922	0.797136	0.133026	0.349183	0.56895	0.9999	1.0965913509891	NO
Slc35c1	Slc35c1	Slc35c1	228368	solute carrier family 35, member C1	chr2:92292921-92300675	Ob_PBS_Non	Ob_Lep_Non	OK	4.32224	4.73947	0.132945	0.520191	0.3454	0.9999	1.09652978468198	NO
Srpk3	Srpk3	Srpk3	56504	serine/arginine-rich protein specific kinase 3	chrX:71019760-71024263	Ob_PBS_Non	Ob_Lep_Non	OK	0.983593	1.07853	0.132933	0.343835	0.5673	0.9999	1.09652066404156	NO
Coro6	Coro6	Coro6	216961	coronin 6	chr11:77277414-77283003	Ob_PBS_Non	Ob_Lep_Non	OK	10.3706	11.3712	0.132874	0.515849	0.33595	0.9999	1.0964758219963	NO
Ttc9	Ttc9	Ttc9	69480	tetratricopeptide repeat domain 9	chr12:82732355-82765928	Ob_PBS_Non	Ob_Lep_Non	OK	28.7578	31.529	0.132725	0.753194	0.2056	0.9999	1.09636258499434	NO
Cntd1	Cntd1	Cntd1	68107	cyclin N-terminal domain containing 1	chr11:101140516-101163581	Ob_PBS_Non	Ob_Lep_Non	OK	0.644331	0.706364	0.132611	0.0772252	0.89645	0.9999	1.09627595518472	NO
Dgkh	Dgkh	Dgkh	380921	diacylglycerol kinase, eta	chr14:78969415-79124896	Ob_PBS_Non	Ob_Lep_Non	OK	1.75818	1.92738	0.132558	0.459709	0.4051	0.9999	1.09623568225334	NO
Shb	Shb	Shb	230126	src homology 2 domain-containing transforming protein B	chr4:45436147-45543700	Ob_PBS_Non	Ob_Lep_Non	OK	10.3832	11.3819	0.132493	0.699317	0.2609	0.9999	1.09618629294225	NO
Zfp276	Zfp276	Zfp276	57247	zinc finger protein (C2H2 type) 276	chr8:125778094-125842476	Ob_PBS_Non	Ob_Lep_Non	OK	4.00805	4.39325	0.132388	0.566818	0.3094	0.9999	1.0961065149094	NO
Fam78a	Fam78a	Fam78a	241303	family with sequence similarity 78, member A	chr2:31922404-31939225	Ob_PBS_Non	Ob_Lep_Non	OK	0.845995	0.927271	0.132342	0.388463	0.5038	0.9999	1.09607156636211	NO
Cideb	Cideb	Cideb	12684	cell death-inducing DNA fragmentation factor, alpha subunit-like effector B	chr14:56364529-56377261	Ob_PBS_Non	Ob_Lep_Non	OK	1.84574	2.02302	0.132311	0.17953	0.73815	0.9999	1.09604801470875	NO
Lnpep	Lnpep	Lnpep	240028	leucyl/cystinyl aminopeptidase	chr17:17664686-17761453	Ob_PBS_Non	Ob_Lep_Non	OK	3.51177	3.84905	0.132304	0.569021	0.299	0.9999	1.09604269666351	NO
Lmtk3	Lmtk3	Lmtk3	381983	lemur tyrosine kinase 3	chr7:53039316-53059500	Ob_PBS_Non	Ob_Lep_Non	OK	21.8961	23.9985	0.132268	0.768626	0.1863	0.9999	1.09601534712417	NO
Cic	Cic	Cic	71722	capicua homolog (Drosophila)	chr7:26067197-26079167	Ob_PBS_Non	Ob_Lep_Non	OK	21.8758	23.976	0.132252	0.73328	0.17805	0.9999	1.09600319199241	NO
Lingo1	Lingo1	Lingo1	235402	leucine rich repeat and Ig domain containing 1	chr9:56466281-56533060	Ob_PBS_Non	Ob_Lep_Non	OK	34.5169	37.829	0.132191	0.782257	0.18555	0.9999	1.09595685178922	NO
Acbd4	Acbd4	Acbd4	67131	acyl-Coenzyme A binding domain containing 4	chr11:102963001-102973513	Ob_PBS_Non	Ob_Lep_Non	OK	19.3542	21.2111	0.132166	0.716796	0.2367	0.9999	1.09593786046873	NO
Krba1	Krba1	Krba1	77827	KRAB-A domain containing 1	chr6:48345584-48369854	Ob_PBS_Non	Ob_Lep_Non	OK	6.57185	7.20213	0.132124	0.665393	0.2171	0.9999	1.09590595579114	NO
Nhp2	Nhp2	Nhp2	52530	NHP2 ribonucleoprotein	chr11:51433274-51449398	Ob_PBS_Non	Ob_Lep_Non	OK	34.78	38.1122	0.131997	0.531482	0.42935	0.9999	1.09580948777355	NO
Dtwd2	Dtwd2	Dtwd2	68857	DTW domain containing 2	chr18:49855798-49915255	Ob_PBS_Non	Ob_Lep_Non	OK	1.71362	1.87763	0.131867	0.403495	0.44835	0.9999	1.09571074977882	NO
Hecw2	Hecw2	Hecw2	329152	HECT, C2 and WW domain containing E3 ubiquitin protein ligase 2	chr1:53863717-54251878	Ob_PBS_Non	Ob_Lep_Non	OK	4.56483	5.00085	0.131615	0.643878	0.2208	0.9999	1.09551937531143	NO
Atp11b	Atp11b	Atp11b	76295	ATPase, class VI, type 11B	chr3:35653059-35755198	Ob_PBS_Non	Ob_Lep_Non	OK	11.2812	12.3568	0.131375	0.68077	0.20645	0.9999	1.09533714498944	NO
Gm52	Gm52	Gm52	214292	syncytin a	chr5:135034109-135035963	Ob_PBS_Non	Ob_Lep_Non	OK	3.9233	4.29723	0.131338	0.510591	0.4224	0.9999	1.09530905384507	NO
Med13l	Med13l	Med13l	76199	mediator complex subunit 13-like	chr5:119010727-119215446	Ob_PBS_Non	Ob_Lep_Non	OK	6.35506	6.96048	0.131282	0.683858	0.20855	0.9999	1.09526653888879	NO
BC048943	BC048943	BC048943	217874	cDNA sequence BC048943	chr12:113209769-113307065	Ob_PBS_Non	Ob_Lep_Non	OK	1.93638	2.12083	0.131264	0.219162	0.67515	0.9999	1.0952528737176	NO
Lonrf1	Lonrf1	Lonrf1	244421	LON peptidase N-terminal domain and ring finger 1	chr8:37279117-37312570	Ob_PBS_Non	Ob_Lep_Non	OK	9.58176	10.4945	0.131264	0.682375	0.24025	0.9999	1.0952528737176	NO
Mysm1	Mysm1	Mysm1	320713	myb-like, SWIRM and MPN domains 1	chr4:94608731-94645791	Ob_PBS_Non	Ob_Lep_Non	OK	4.51745	4.94707	0.131066	0.622199	0.2416	0.9999	1.09510256808664	NO
Pcnt	Pcnt	Pcnt	18541	pericentrin (kendrin)	chr10:75813998-75905657	Ob_PBS_Non	Ob_Lep_Non	OK	3.35314	3.67149	0.130853	0.622862	0.2454	0.9999	1.09494089869555	NO
Zfyve28	Zfyve28	Zfyve28	231125	zinc finger, FYVE domain containing 28	chr5:34537542-34630973	Ob_PBS_Non	Ob_Lep_Non	OK	7.84397	8.58863	0.130845	0.642774	0.25595	0.9999	1.09493482707081	NO
Cd276	Cd276	Cd276	102657	CD276 antigen	chr9:58372106-58388747	Ob_PBS_Non	Ob_Lep_Non	OK	2.75024	3.01132	0.130835	0.495309	0.38625	0.9999	1.09492723758723	NO
Homer2	Homer2	Homer2	26557	homer homolog 2 (Drosophila)	chr7:88745366-88851811	Ob_PBS_Non	Ob_Lep_Non	OK	4.03792	4.42089	0.130722	0.638858	0.23135	0.9999	1.09484148007856	NO
D7Ertd443e	D7Ertd443e	D7Ertd443e	71007	DNA segment, Chr 7, ERATO Doi 443, expressed	chr7:141457944-141568511	Ob_PBS_Non	Ob_Lep_Non	OK	2.38392	2.60974	0.130568	0.399457	0.4358	0.9999	1.09472461782798	NO
Dph1	Dph1	Dph1	116905	DPH1 homolog (S. cerevisiae)	chr11:74989444-75003985	Ob_PBS_Non	Ob_Lep_Non	OK	5.54064	6.06511	0.130481	0.337603	0.53205	0.9999	1.09465860375888	NO
Cit	Cit	Cit	12704	citron	chr5:116295664-116456350	Ob_PBS_Non	Ob_Lep_Non	OK	17.3562	18.9982	0.130412	0.721286	0.1815	0.9999	1.09460625060363	NO
Dapk1	Dapk1	Dapk1	69635	death associated protein kinase 1	chr13:60703307-60864547	Ob_PBS_Non	Ob_Lep_Non	OK	22.1862	24.2834	0.13031	0.710742	0.18895	0.9999	1.09452886356922	NO
Rsad1	Rsad1	Rsad1	237926	radical S-adenosyl methionine domain containing 1	chr11:94401111-94410521	Ob_PBS_Non	Ob_Lep_Non	OK	5.41693	5.92849	0.130189	0.606316	0.28435	0.9999	1.09443706839764	NO
Tbc1d24	Tbc1d24	Tbc1d24	224617	TBC1 domain family, member 24	chr17:24312375-24346332	Ob_PBS_Non	Ob_Lep_Non	OK	14.4062	15.7664	0.130166	0.673725	0.2104	0.9999	1.09441962059945	NO
B930059L03Rik	B930059L03Rik	B930059L03Rik	319786	RIKEN cDNA B930059L03 gene	chr12:111829583-111830889	Ob_PBS_Non	Ob_Lep_Non	OK	0.948629	1.03814	0.13008	0.306257	0.63445	0.9999	1.09435438347069	NO
Rps6ka4	Rps6ka4	Rps6ka4	56613	ribosomal protein S6 kinase, polypeptide 4	chr19:6903573-6915091	Ob_PBS_Non	Ob_Lep_Non	OK	16.0222	17.5332	0.130019	0.718261	0.23275	0.9999	1.09430811298092	NO
Slc16a11	Slc16a11	Slc16a11	216867	solute carrier family 16 (monocarboxylic acid transporters), member 11	chr11:70027411-70029916	Ob_PBS_Non	Ob_Lep_Non	OK	5.33427	5.83704	0.129946	0.559756	0.3968	0.9999	1.09425274267122	NO
Tmem232	Tmem232	Tmem232	381107	transmembrane protein 232	chr17:65605344-65890122	Ob_PBS_Non	Ob_Lep_Non	OK	1.21708	1.33177	0.129923	0.371268	0.51435	0.9999	1.0942352978116	NO
Cbx4	Cbx4	Cbx4	12418	chromobox 4	chr11:118938884-118947551	Ob_PBS_Non	Ob_Lep_Non	OK	20.4109	22.3319	0.129769	0.733641	0.1968	0.9999	1.09411850026429	NO
2610028E06Rik	2610028E06Rik	2610028E06Rik	72395	RIKEN cDNA 2610028E06 gene	chr4:125565094-125599554	Ob_PBS_Non	Ob_Lep_Non	OK	0.720379	0.788103	0.129627	0.345286	0.5452	0.9999	1.09401081487213	NO
Add2	Add2	Add2	11519	adducin 2 (beta)	chr6:86028077-86069549	Ob_PBS_Non	Ob_Lep_Non	OK	21.2129	23.2044	0.129463	0.699675	0.2097	0.9999	1.09388645901647	NO
Wdr81	Wdr81	Wdr81	192652	WD repeat domain 81	chr11:75254444-75268219	Ob_PBS_Non	Ob_Lep_Non	OK	3.85297	4.21458	0.12942	0.619014	0.2753	0.9999	1.0938538558568	NO
Dock10	Dock10	Dock10	210293	dedicator of cytokinesis 10	chr1:80497647-80755128	Ob_PBS_Non	Ob_Lep_Non	OK	6.11185	6.68524	0.129369	0.637369	0.22945	0.9999	1.09381518825274	NO
Hells	Hells	Hells	15201	helicase, lymphoid specific	chr19:39005479-39042767	Ob_PBS_Non	Ob_Lep_Non	OK	0.537927	0.588324	0.129201	0.294839	0.59045	0.9999	1.09368782228317	NO
Fam198a	Fam198a	Fam198a	245050	family with sequence similarity 198, member A	chr9:121860105-121889326	Ob_PBS_Non	Ob_Lep_Non	OK	1.3753	1.50367	0.128746	0.378966	0.4764	0.9999	1.09334294725287	NO
Adamts6	Adamts6	Adamts6	108154	a disintegrin-like and metallopeptidase (reprolysin type) with thrombospondin type 1 motif, 6	chr13:105077952-105284843	Ob_PBS_Non	Ob_Lep_Non	OK	0.721949	0.789279	0.12864	0.367285	0.49565	0.9999	1.09326261836032	NO
Rims2	Rims2	Rims2	116838	regulating synaptic membrane exocytosis 2	chr15:39029877-39513486	Ob_PBS_Non	Ob_Lep_Non	OK	15.2167	16.6358	0.128629	0.679218	0.2065	0.9999	1.09325428268118	NO
Slitrk4	Slitrk4	Slitrk4	245446	SLIT and NTRK-like family, member 4	chrX:61522618-61530171	Ob_PBS_Non	Ob_Lep_Non	OK	2.52386	2.7591	0.128562	0.481079	0.36275	0.9999	1.09320351218981	NO
1700030K09Rik	1700030K09Rik	1700030K09Rik	72254	RIKEN cDNA 1700030K09 gene	chr8:74967778-74999132	Ob_PBS_Non	Ob_Lep_Non	OK	4.31919	4.72162	0.128519	0.26503	0.64445	0.9999	1.0931709293853	NO
Lass6	Lass6	Lass6	241447	ceramide synthase 6	chr2:68699613-68949347	Ob_PBS_Non	Ob_Lep_Non	OK	3.13748	3.42977	0.128505	0.516988	0.3524	0.9999	1.09316032123991	NO
Cfp	Cfp	Cfp	18636	complement factor properdin	chrX:20502660-20508650	Ob_PBS_Non	Ob_Lep_Non	OK	2.23572	2.44389	0.128444	0.396291	0.5268	0.9999	1.09311410123638	NO
1810041L15Rik	1810041L15Rik	1810041L15Rik	72301	RIKEN cDNA 1810041L15 gene	chr15:84209632-84277527	Ob_PBS_Non	Ob_Lep_Non	OK	24.4547	26.7306	0.128379	0.722905	0.18545	0.9999	1.0930648525636	NO
Gan	Gan	Gan	209239	giant axonal neuropathy	chr8:119682034-119729086	Ob_PBS_Non	Ob_Lep_Non	OK	1.0545	1.15256	0.128281	0.360334	0.5284	0.9999	1.09299060491296	NO
Anks1b	Anks1b	Anks1b	77531	ankyrin repeat and sterile alpha motif domain containing 1B	chr10:89336253-90435729	Ob_PBS_Non	Ob_Lep_Non	OK	53.5243	58.5014	0.128277	0.695059	0.1849	0.9999	1.09298757450374	NO
Iffo1	Iffo1	Iffo1	320678	intermediate filament family orphan 1	chr6:125095258-125111800	Ob_PBS_Non	Ob_Lep_Non	OK	21.942	23.9811	0.128201	0.675883	0.22295	0.9999	1.09292999832486	NO
Slc9a2	Slc9a2	Slc9a2	226999	solute carrier family 9 (sodium/hydrogen exchanger), member 2	chr1:40738556-40825730	Ob_PBS_Non	Ob_Lep_Non	OK	1.0184	1.11302	0.128176	0.3796	0.5075	0.9999	1.09291105945528	NO
Sfxn3	Sfxn3	Sfxn3	94280	sideroflexin 3	chr19:45122065-45130873	Ob_PBS_Non	Ob_Lep_Non	OK	48.9469	53.4916	0.128097	0.715053	0.18785	0.9999	1.09285121478446	NO
Zfp362	Zfp362	Zfp362	230761	zinc finger protein 362	chr4:128450328-128483356	Ob_PBS_Non	Ob_Lep_Non	OK	11.2887	12.3368	0.128095	0.650956	0.266	0.9999	1.09284969977203	NO
Megf6	Megf6	Megf6	230971	multiple EGF-like-domains 6	chr4:153544821-153649830	Ob_PBS_Non	Ob_Lep_Non	OK	1.48331	1.62092	0.127997	0.493027	0.3746	0.9999	1.09277546673589	NO
BC025920	BC025920	BC025920	268319	zinc finger protein pseudogene	chr10:81069052-81072581	Ob_PBS_Non	Ob_Lep_Non	OK	1.63154	1.7829	0.127996	0.372266	0.5215	0.9999	1.09277470928192	NO
Paox	Paox	Paox	212503	polyamine oxidase (exo-N4-amino)	chr7:147311583-147320233	Ob_PBS_Non	Ob_Lep_Non	OK	6.23182	6.80944	0.127883	0.53003	0.3724	0.9999	1.09268912036478	NO
Ddx26b	Ddx26b	Ddx26b	236790	DEAD/H (Asp-Glu-Ala-Asp/His) box polypeptide 26B	chrX:53708015-53761020	Ob_PBS_Non	Ob_Lep_Non	OK	7.00249	7.65144	0.127864	0.601801	0.27505	0.9999	1.09267472996626	NO
Rims3	Rims3	Rims3	242662	regulating synaptic membrane exocytosis 3	chr4:120550473-120564165	Ob_PBS_Non	Ob_Lep_Non	OK	86.0873	94.0569	0.127733	0.811643	0.2123	0.9999	1.09257551711321	NO
6430704M03Rik	6430704M03Rik	6430704M03Rik	230235	ferric-chelate reductase 1 like	chr4:56973007-57003263	Ob_PBS_Non	Ob_Lep_Non	OK	22.6026	24.6947	0.127713	0.722385	0.1998	0.9999	1.09256037090541	NO
Amz1	Amz1	Amz1	231842	archaelysin family metallopeptidase 1	chr5:141200080-141229266	Ob_PBS_Non	Ob_Lep_Non	OK	8.35217	9.12509	0.127687	0.615608	0.2998	0.9999	1.09254068114918	NO
Pcdha2	Pcdha2	Pcdha2	353234	protocadherin alpha 2	chr18:37089938-38001526	Ob_PBS_Non	Ob_Lep_Non	OK	1.04747	1.14435	0.127614	0.079214	0.88555	0.9999	1.09248540026882	NO
Atp9b	Atp9b	Atp9b	50771	ATPase, class II, type 9B	chr18:80931815-81130797	Ob_PBS_Non	Ob_Lep_Non	OK	9.52039	10.4004	0.127553	0.655104	0.2435	0.9999	1.09243920880168	NO
Zfp280c	Zfp280c	Zfp280c	208968	zinc finger protein 280C	chrX:45894802-45947629	Ob_PBS_Non	Ob_Lep_Non	OK	6.1315	6.69818	0.127528	0.563438	0.28535	0.9999	1.09242027843676	NO
Sdk2	Sdk2	Sdk2	237979	sidekick homolog 2 (chicken)	chr11:113642103-113927265	Ob_PBS_Non	Ob_Lep_Non	OK	1.10433	1.20638	0.12751	0.452029	0.42255	0.9999	1.09240664877714	NO
Taf4a	Taf4a	Taf4a	228980	TAF4A RNA polymerase II, TATA box binding protein (TBP)-associated factor	chr2:179646850-179711351	Ob_PBS_Non	Ob_Lep_Non	OK	4.96133	5.41956	0.127448	0.608426	0.2998	0.9999	1.09235970347339	NO
Srebf1	Srebf1	Srebf1	20787	sterol regulatory element binding transcription factor 1	chr11:59918514-60034106	Ob_PBS_Non	Ob_Lep_Non	OK	8.24407	9.00544	0.127439	0.330191	0.54415	0.9999	1.09235288900021	NO
Klhl11	Klhl11	Klhl11	217194	kelch-like 11	chr11:100323925-100334096	Ob_PBS_Non	Ob_Lep_Non	OK	8.29499	9.06101	0.127432	0.595809	0.31075	0.9999	1.09234758888379	NO
Vrk1	Vrk1	Vrk1	22367	vaccinia related kinase 1	chr12:107248472-107315620	Ob_PBS_Non	Ob_Lep_Non	OK	5.83359	6.37209	0.127384	0.550545	0.29995	0.9999	1.09231124592111	NO
Ttc38	Ttc38	Ttc38	239570	tetratricopeptide repeat domain 38	chr15:85662733-85689252	Ob_PBS_Non	Ob_Lep_Non	OK	3.35763	3.66739	0.127311	0.518378	0.35275	0.9999	1.09225597664982	NO
Ski	Ski	Ski	20481	ski sarcoma viral oncogene homolog (avian)	chr4:154528183-154596644	Ob_PBS_Non	Ob_Lep_Non	OK	23.8835	26.0856	0.127238	0.728881	0.19075	0.9999	1.09220071017507	NO
Atf7ip	Atf7ip	Atf7ip	54343	activating transcription factor 7 interacting protein	chr6:136467371-136555900	Ob_PBS_Non	Ob_Lep_Non	OK	9.04036	9.87363	0.127201	0.636837	0.2523	0.9999	1.09217269946807	NO
Cnnm1	Cnnm1	Cnnm1	83674	cyclin M1	chr19:43514925-43571703	Ob_PBS_Non	Ob_Lep_Non	OK	20.6574	22.5613	0.127189	0.725276	0.20275	0.9999	1.09216361506873	NO
Zfyve26	Zfyve26	Zfyve26	211978	zinc finger, FYVE domain containing 26	chr12:80333333-80397269	Ob_PBS_Non	Ob_Lep_Non	OK	2.15501	2.3536	0.127176	0.563872	0.30055	0.9999	1.09215377372137	NO
Prima1	Prima1	Prima1	170952	proline rich membrane anchor 1	chr12:104435117-104480356	Ob_PBS_Non	Ob_Lep_Non	OK	6.47349	7.06948	0.12706	0.500794	0.48155	0.9999	1.09206596254781	NO
Lass1	Lass1	Lass1	93898	ceramide synthase 1	chr8:72839673-72877172	Ob_PBS_Non	Ob_Lep_Non	OK	19.5041	21.2989	0.126998	0.484515	0.4349	0.9999	1.09201903188478	NO
Klf16	Klf16	Klf16	118445	Kruppel-like factor 16	chr10:80029865-80040041	Ob_PBS_Non	Ob_Lep_Non	OK	15.2886	16.6951	0.126971	0.680773	0.26435	0.9999	1.09199859496836	NO
Zfp551	Zfp551	Zfp551	619331	zinc fingr protein 551	chr7:13000496-13007840	Ob_PBS_Non	Ob_Lep_Non	OK	1.90753	2.08296	0.126929	0.400506	0.4891	0.9999	1.09196680496972	NO
Ubxn11	Ubxn11	Ubxn11	67586	UBX domain protein 11	chr4:133658513-133682693	Ob_PBS_Non	Ob_Lep_Non	OK	5.38724	5.88212	0.126792	0.500371	0.41815	0.9999	1.09186311545447	NO
Slc26a4	Slc26a4	Slc26a4	23985	solute carrier family 26, member 4	chr12:32204683-32244834	Ob_PBS_Non	Ob_Lep_Non	OK	0.497633	0.543345	0.126786	0.297813	0.6117	0.9999	1.09185857453287	NO
Snora17	Snora17	Snora17	100306954	small nucleolar RNA, H/ACA box 17	chr2:26492695-26495764	Ob_PBS_Non	Ob_Lep_Non	OK	24.2934	26.5242	0.126746	0.0571554	0.91405	0.9999	1.09182830220484	NO
Ildr2	Ildr2	Ildr2	100039795	immunoglobulin-like domain containing receptor 2	chr1:168184269-168246963	Ob_PBS_Non	Ob_Lep_Non	OK	24.324	26.5558	0.126647	0.714037	0.1906	0.9999	1.09175338180222	NO
Zfp787	Zfp787	Zfp787	67109	zinc finger protein 787	chr7:6083090-6107573	Ob_PBS_Non	Ob_Lep_Non	OK	15.2676	16.6677	0.126575	0.686035	0.28375	0.9999	1.09169889746575	NO
Ptpn1	Ptpn1	Ptpn1	19246	protein tyrosine phosphatase, non-receptor type 1	chr2:167757826-167804885	Ob_PBS_Non	Ob_Lep_Non	OK	11.3954	12.4397	0.126493	0.668128	0.2391	0.9999	1.09163684917207	NO
Cuedc1	Cuedc1	Cuedc1	103841	CUE domain containing 1	chr11:87912647-88007642	Ob_PBS_Non	Ob_Lep_Non	OK	21.2615	23.2094	0.126465	0.65223	0.22395	0.9999	1.09161566275755	NO
Bfsp1	Bfsp1	Bfsp1	12075	beaded filament structural protein 1, in lens-CP94	chr2:143652263-143688909	Ob_PBS_Non	Ob_Lep_Non	OK	0.859232	0.93777	0.126187	0.332009	0.58035	0.9999	1.09140533423416	NO
Cdk17	Cdk17	Cdk17	237459	cyclin-dependent kinase 17	chr10:92623620-92704087	Ob_PBS_Non	Ob_Lep_Non	OK	39.0838	42.6524	0.126057	0.676436	0.20345	0.9999	1.09130699307601	NO
Zfp235	Zfp235	Zfp235	56525	zinc finger protein 235	chr7:24919181-24928260	Ob_PBS_Non	Ob_Lep_Non	OK	4.02464	4.39192	0.125992	0.521529	0.3456	0.9999	1.09125782581988	NO
Aldh1l2	Aldh1l2	Aldh1l2	216188	aldehyde dehydrogenase 1 family, member L2	chr10:82950191-82996885	Ob_PBS_Non	Ob_Lep_Non	OK	0.966511	1.0547	0.125973	0.412087	0.4525	0.9999	1.09124345427109	NO
Etv6	Etv6	Etv6	14011	ets variant gene 6 (TEL oncogene)	chr6:133985724-134220165	Ob_PBS_Non	Ob_Lep_Non	OK	3.37707	3.685	0.125894	0.55561	0.31595	0.9999	1.09118370091355	NO
Trerf1	Trerf1	Trerf1	224829	transcriptional regulating factor 1	chr17:47277890-47496407	Ob_PBS_Non	Ob_Lep_Non	OK	5.44618	5.94258	0.125844	0.564469	0.3033	0.9999	1.09114588402358	NO
Chaf1a	Chaf1a	Chaf1a	27221	chromatin assembly factor 1, subunit A (p150)	chr17:56179838-56207449	Ob_PBS_Non	Ob_Lep_Non	OK	1.57119	1.71422	0.125696	0.406395	0.4709	0.9999	1.09103395371033	NO
2210015D19Rik	2210015D19Rik	2210015D19Rik	76508	RIKEN cDNA 2210015D19 gene	chr11:5613419-5684713	Ob_PBS_Non	Ob_Lep_Non	OK	7.52422	8.20889	0.125645	0.216706	0.68995	0.9999	1.09099538578948	NO
Heatr1	Heatr1	Heatr1	217995	HEAT repeat containing 1	chr13:12487641-12531160	Ob_PBS_Non	Ob_Lep_Non	OK	1.75545	1.91508	0.125565	0.49287	0.36555	0.9999	1.09093488983674	NO
Arg2	Arg2	Arg2	11847	arginase type II	chr12:80231774-80273445	Ob_PBS_Non	Ob_Lep_Non	OK	2.57858	2.81276	0.125412	0.105745	0.86885	0.9999	1.09081920066957	NO
Fzd4	Fzd4	Fzd4	14366	frizzled homolog 4 (Drosophila)	chr7:96552875-96558620	Ob_PBS_Non	Ob_Lep_Non	OK	0.553029	0.603247	0.125393	0.318143	0.57275	0.9999	1.09080483489735	NO
Nck2	Nck2	Nck2	17974	non-catalytic region of tyrosine kinase adaptor protein 2	chr1:43502595-43627363	Ob_PBS_Non	Ob_Lep_Non	OK	11.6267	12.682	0.125341	0.653996	0.27055	0.9999	1.09076551901451	NO
1110059M19Rik	1110059M19Rik	1110059M19Rik	68800	RIKEN cDNA 1110059M19 gene	chrX:42444080-42445967	Ob_PBS_Non	Ob_Lep_Non	OK	0.596462	0.650548	0.125226	0.232492	0.71655	0.9999	1.0906785754597	NO
Mesdc1	Mesdc1	Mesdc1	80889	mesoderm development candidate 1	chr7:91029004-91032851	Ob_PBS_Non	Ob_Lep_Non	OK	15.543	16.9513	0.125132	0.718544	0.23005	0.9999	1.0906075137015	NO
6720401G13Rik	6720401G13Rik	6720401G13Rik	103012	RIKEN cDNA 6720401G13 gene	chrX:47908920-47988435	Ob_PBS_Non	Ob_Lep_Non	OK	8.98093	9.79449	0.125105	0.605548	0.24175	0.9999	1.09058710320136	NO
Ramp3	Ramp3	Ramp3	56089	receptor (calcitonin) activity modifying protein 3	chr11:6550150-6577478	Ob_PBS_Non	Ob_Lep_Non	OK	48.4316	52.8174	0.125064	0.626977	0.24315	0.9999	1.09055611020936	NO
Pik3c2b	Pik3c2b	Pik3c2b	240752	phosphoinositide-3-kinase, class 2, beta polypeptide	chr1:134942588-135005265	Ob_PBS_Non	Ob_Lep_Non	OK	3.21793	3.5091	0.124969	0.591486	0.2928	0.9999	1.09048430056384	NO
Man2a2	Man2a2	Man2a2	140481	mannosidase 2, alpha 2	chr7:87505335-87516012	Ob_PBS_Non	Ob_Lep_Non	OK	10.2923	11.2233	0.124938	0.649267	0.26015	0.9999	1.09046086896591	NO
Stxbp2	Stxbp2	Stxbp2	20911	syntaxin binding protein 2	chr8:3631159-3643644	Ob_PBS_Non	Ob_Lep_Non	OK	4.72752	5.15503	0.124898	0.523481	0.36775	0.9999	1.09043063538997	NO
Pcdha3	Pcdha3	Pcdha3	192163	protocadherin alpha 3	chr18:37089938-38001526	Ob_PBS_Non	Ob_Lep_Non	OK	1.18259	1.28952	0.124879	0.0804619	0.88505	0.9999	1.09041627473504	NO
Prkg1	Prkg1	Prkg1	19091	protein kinase, cGMP-dependent, type I	chr19:30642040-31839523	Ob_PBS_Non	Ob_Lep_Non	OK	1.99511	2.17547	0.12486	0.147808	0.79075	0.9999	1.09040191426924	NO
Atp13a1	Atp13a1	Atp13a1	170759	ATPase type 13A1	chr8:72315061-72331647	Ob_PBS_Non	Ob_Lep_Non	OK	6.49743	7.08472	0.124843	0.606466	0.2947	0.9999	1.09038906559173	NO
Ier2	Ier2	Ier2	15936	immediate early response 2	chr8:87185229-87186751	Ob_PBS_Non	Ob_Lep_Non	OK	4.66322	5.0847	0.124836	0.495058	0.46765	0.9999	1.09038377500382	NO
Atxn7	Atxn7	Atxn7	246103	ataxin 7	chr14:14845004-14939815	Ob_PBS_Non	Ob_Lep_Non	OK	3.79141	4.13404	0.124815	0.583672	0.2902	0.9999	1.09036790339411	NO
Npcd	Npcd	Npcd	504193	neuronal pentraxin chromo domain	chr15:79616780-79664763	Ob_PBS_Non	Ob_Lep_Non	OK	60.4633	65.9254	0.124776	0.384185	0.47125	0.9999	1.09033842816043	NO
Osbpl8	Osbpl8	Osbpl8	237542	oxysterol binding protein-like 8	chr10:110601857-110734303	Ob_PBS_Non	Ob_Lep_Non	OK	13.0727	14.2531	0.124722	0.650635	0.21535	0.9999	1.0902976176138	NO
Arap3	Arap3	Arap3	106952	ArfGAP with RhoGAP domain, ankyrin repeat and PH domain 3	chr18:38132276-38157228	Ob_PBS_Non	Ob_Lep_Non	OK	0.499199	0.544254	0.124665	0.334746	0.5468	0.9999	1.09025454147175	NO
Tgfa	Tgfa	Tgfa	21802	transforming growth factor alpha	chr6:86145244-86225443	Ob_PBS_Non	Ob_Lep_Non	OK	8.58906	9.36385	0.124602	0.621583	0.26855	0.9999	1.09020693297897	NO
Kif26a	Kif26a	Kif26a	668303	kinesin family member 26A	chr12:113384418-113419958	Ob_PBS_Non	Ob_Lep_Non	OK	1.33485	1.45523	0.124569	0.468927	0.39935	0.9999	1.09018199602673	NO
Secisbp2l	Secisbp2l	Secisbp2l	70354	SECIS binding protein 2-like	chr2:125562721-125608606	Ob_PBS_Non	Ob_Lep_Non	OK	24.0224	26.188	0.124528	0.69279	0.1975	0.9999	1.09015101454731	NO
Kctd15	Kctd15	Kctd15	233107	potassium channel tetramerisation domain containing 15	chr7:35424035-35437860	Ob_PBS_Non	Ob_Lep_Non	OK	7.3529	8.01543	0.124467	0.573951	0.3389	0.9999	1.09010492178054	NO
Shq1	Shq1	Shq1	72171	SHQ1 homolog (S. cerevisiae)	chr6:100523075-100621151	Ob_PBS_Non	Ob_Lep_Non	OK	2.15269	2.34653	0.124385	0.396397	0.5065	0.9999	1.09004296408278	NO
Igdcc3	Igdcc3	Igdcc3	19289	immunoglobulin superfamily, DCC subclass, member 3	chr9:64988995-65033677	Ob_PBS_Non	Ob_Lep_Non	OK	0.521885	0.568877	0.124384	0.30156	0.605	0.9999	1.09004220852284	NO
Cdc42ep3	Cdc42ep3	Cdc42ep3	260409	CDC42 effector protein (Rho GTPase binding) 3	chr17:79733364-79754431	Ob_PBS_Non	Ob_Lep_Non	OK	9.24096	10.0729	0.124358	0.575005	0.33375	0.9999	1.09002256414808	NO
Cnnm4	Cnnm4	Cnnm4	94220	cyclin M4	chr1:36528441-36565621	Ob_PBS_Non	Ob_Lep_Non	OK	1.83286	1.9978	0.12431	0.463504	0.4168	0.9999	1.08998629854016	NO
1110002N22Rik	1110002N22Rik	1110002N22Rik	68550	transcription elongation factor, mitochondrial	chr11:79950179-79955655	Ob_PBS_Non	Ob_Lep_Non	OK	5.10761	5.56711	0.12428	0.464466	0.46205	0.9999	1.08996363314793	NO
Nlk	Nlk	Nlk	18099	nemo like kinase	chr11:78380669-78510927	Ob_PBS_Non	Ob_Lep_Non	OK	13.9709	15.2275	0.124259	0.669988	0.22975	0.9999	1.0899477676538	NO
Impad1	Impad1	Impad1	242291	inositol monophosphatase domain containing 1	chr4:4691500-4720453	Ob_PBS_Non	Ob_Lep_Non	OK	22.0881	24.0737	0.124185	0.697304	0.2065	0.9999	1.08989186251514	NO
Ptprg	Ptprg	Ptprg	19270	protein tyrosine phosphatase, receptor type, G	chr14:12386066-13074553	Ob_PBS_Non	Ob_Lep_Non	OK	4.45524	4.85572	0.124184	0.615919	0.2584	0.9999	1.08989110705993	NO
Tmem116	Tmem116	Tmem116	77462	transmembrane protein 116	chr5:121902717-121945430	Ob_PBS_Non	Ob_Lep_Non	OK	0.762077	0.830528	0.124091	0.217329	0.67055	0.9999	1.08982085201421	NO
Atf1	Atf1	Atf1	11908	activating transcription factor 1	chr15:100058289-100091679	Ob_PBS_Non	Ob_Lep_Non	OK	7.29044	7.94466	0.12398	0.55651	0.3361	0.9999	1.08973700514596	NO
Fam59a	Fam59a	Fam59a	381126	GRB2 associated, regulator of MAPK1	chr18:21285842-21458640	Ob_PBS_Non	Ob_Lep_Non	OK	5.58722	6.0884	0.123931	0.59135	0.28685	0.9999	1.089699993716	NO
1110020A21Rik	1110020A21Rik	1110020A21Rik	68531	RIKEN cDNA 1110020A21 gene	chr17:85316521-85423332	Ob_PBS_Non	Ob_Lep_Non	OK	1.879	2.04748	0.123885	0.0715636	0.9279	0.9999	1.0896652494359	NO
Enc1	Enc1	Enc1	13803	ectodermal-neural cortex 1	chr13:98011059-98022995	Ob_PBS_Non	Ob_Lep_Non	OK	55.6969	60.6863	0.123772	0.717284	0.1958	0.9999	1.08957990405963	NO
Exosc6	Exosc6	Exosc6	72544	exosome component 6	chr8:113557866-113581499	Ob_PBS_Non	Ob_Lep_Non	OK	10.42	11.3534	0.12377	0.153988	0.8057	0.9999	1.0895783935822	NO
Fuk	Fuk	Fuk	234730	fucokinase	chr8:113406362-113426359	Ob_PBS_Non	Ob_Lep_Non	OK	3.20425	3.49121	0.123738	0.487922	0.37255	0.9999	1.0895542262281	NO
Ntf3	Ntf3	Ntf3	18205	neurotrophin 3	chr6:126051429-126116762	Ob_PBS_Non	Ob_Lep_Non	OK	0.893498	0.973499	0.123715	0.234977	0.64665	0.9999	1.08953685627344	NO
Sh2d4b	Sh2d4b	Sh2d4b	328381	SH2 domain containing 4B	chr14:41629156-41706254	Ob_PBS_Non	Ob_Lep_Non	OK	0.872065	0.949995	0.123484	0.273183	0.6586	0.9999	1.08936241686776	NO
Adcy1	Adcy1	Adcy1	432530	adenylate cyclase 1	chr11:6963491-7078508	Ob_PBS_Non	Ob_Lep_Non	OK	19.6062	21.3564	0.123364	0.696828	0.19935	0.9999	1.0892718100175	NO
Trim46	Trim46	Trim46	360213	tripartite motif-containing 46	chr3:89038098-89049819	Ob_PBS_Non	Ob_Lep_Non	OK	26.5122	28.878	0.123313	0.652662	0.2383	0.9999	1.08923330438822	NO
Bmp1	Bmp1	Bmp1	12153	bone morphogenetic protein 1	chr14:70874361-70920067	Ob_PBS_Non	Ob_Lep_Non	OK	3.19191	3.47665	0.123279	0.48652	0.38175	0.9999	1.08920763472491	NO
Zcchc14	Zcchc14	Zcchc14	142682	zinc finger, CCHC domain containing 14	chr8:124122602-124175833	Ob_PBS_Non	Ob_Lep_Non	OK	12.0914	13.1696	0.123231	0.666091	0.2238	0.9999	1.08917139623011	NO
Zdhhc9	Zdhhc9	Zdhhc9	208884	zinc finger, DHHC domain containing 9	chrX:45525147-45561879	Ob_PBS_Non	Ob_Lep_Non	OK	9.83087	10.7065	0.123091	0.615253	0.2876	0.9999	1.0890657075067	NO
Slc39a14	Slc39a14	Slc39a14	213053	solute carrier family 39 (zinc transporter), member 14	chr14:70703273-70751231	Ob_PBS_Non	Ob_Lep_Non	OK	5.14405	5.60169	0.122958	0.558844	0.2906	0.9999	1.08896531271872	NO
Trp53rk	Trp53rk	Trp53rk	76367	transformation related protein 53 regulating kinase	chr2:166619266-166624992	Ob_PBS_Non	Ob_Lep_Non	OK	0.897452	0.977289	0.12295	0.366405	0.5188	0.9999	1.08895927422957	NO
Ppp1r3e	Ppp1r3e	Ppp1r3e	105651	protein phosphatase 1, regulatory (inhibitor) subunit 3E	chr14:55494433-55496375	Ob_PBS_Non	Ob_Lep_Non	OK	6.81221	7.41788	0.122885	0.572956	0.3915	0.9999	1.08891021274651	NO
Ficd	Ficd	Ficd	231630	FIC domain containing	chr5:114185790-114190616	Ob_PBS_Non	Ob_Lep_Non	OK	3.7436	4.0764	0.12287	0.505535	0.3821	0.9999	1.08889889117971	NO
Isg15	Isg15	Isg15	100038882	ISG15 ubiquitin-like modifier	chr4:155573532-155574927	Ob_PBS_Non	Ob_Lep_Non	OK	1.86371	2.02922	0.122745	0.327847	0.6547	0.9999	1.08880454936727	NO
H2-DMa	H2-DMa	H2-DMa	14998	histocompatibility 2, class II, locus DMa	chr17:34272615-34275480	Ob_PBS_Non	Ob_Lep_Non	OK	8.49009	9.24335	0.122635	0.508148	0.4833	0.9999	1.08872153533367	NO
Erc2	Erc2	Erc2	238988	ELKS/RAB6-interacting/CAST family member 2	chr14:28435627-29291723	Ob_PBS_Non	Ob_Lep_Non	OK	18.1832	19.7952	0.122541	0.663625	0.2117	0.9999	1.0886506010839	NO
Vkorc1l1	Vkorc1l1	Vkorc1l1	69568	vitamin K epoxide reductase complex, subunit 1-like 1	chr5:130417982-130458760	Ob_PBS_Non	Ob_Lep_Non	OK	19.3689	21.0843	0.122432	0.507986	0.3393	0.9999	1.08856835332564	NO
Rbm7	Rbm7	Rbm7	67010	RNA binding motif protein 7	chr9:48296801-48303435	Ob_PBS_Non	Ob_Lep_Non	OK	22.287	24.2607	0.12242	0.655115	0.2718	0.9999	1.08855929890628	NO
Ccnt1	Ccnt1	Ccnt1	12455	cyclin T1	chr15:98373641-98401295	Ob_PBS_Non	Ob_Lep_Non	OK	5.74453	6.25271	0.122292	0.468367	0.4251	0.9999	1.08846272311904	NO
Cd36	Cd36	Cd36	12491	CD36 antigen	chr5:17287507-17394777	Ob_PBS_Non	Ob_Lep_Non	OK	0.48819	0.531356	0.122235	0.263452	0.5991	0.9999	1.08841971947111	NO
Vash1	Vash1	Vash1	238328	vasohibin 1	chr12:88019649-88036631	Ob_PBS_Non	Ob_Lep_Non	OK	6.66128	7.25002	0.122186	0.626058	0.2658	0.9999	1.08838275278096	NO
Zfp809	Zfp809	Zfp809	235047	zinc finger protein 809	chr9:22030146-22047798	Ob_PBS_Non	Ob_Lep_Non	OK	4.41125	4.80095	0.12213	0.385496	0.46135	0.9999	1.08834050667244	NO
Otud7a	Otud7a	Otud7a	170711	OTU domain containing 7A	chr7:70589657-70903913	Ob_PBS_Non	Ob_Lep_Non	OK	12.1663	13.2404	0.122057	0.670662	0.27065	0.9999	1.08828543831446	NO
C030046I01Rik	C030046I01Rik	C030046I01Rik	109284	R3H domain containing 4	chr10:79372797-79379675	Ob_PBS_Non	Ob_Lep_Non	OK	81.5188	88.7143	0.122034	0.768495	0.2094	0.9999	1.08826808858714	NO
Gjd3	Gjd3	Gjd3	353155	gap junction protein, delta 3	chr11:98843493-98844330	Ob_PBS_Non	Ob_Lep_Non	OK	1.31108	1.42673	0.121955	0.326837	0.6987	0.9999	1.08820849815207	NO
Irs2	Irs2	Irs2	384783	insulin receptor substrate 2	chr8:10986963-11008430	Ob_PBS_Non	Ob_Lep_Non	OK	12.3201	13.4052	0.121776	0.672302	0.26255	0.9999	1.088073488859	NO
Dact2	Dact2	Dact2	240025	dapper homolog 2, antagonist of beta-catenin (xenopus)	chr17:14332236-14340838	Ob_PBS_Non	Ob_Lep_Non	OK	10.9949	11.963	0.121745	0.617747	0.29365	0.9999	1.08805010906299	NO
9430016H08Rik	9430016H08Rik	9430016H08Rik	68115	RIKEN cDNA 9430016H08 gene	chr1:57445087-57472802	Ob_PBS_Non	Ob_Lep_Non	OK	16.5775	18.0365	0.12169	0.424503	0.43305	0.9999	1.08800863001605	NO
Gm6981	Gm6981	Gm6981	629557	glyceraldehyde-3-phosphate dehydrogenase pseudogene	chr9:51810165-51896843	Ob_PBS_Non	Ob_Lep_Non	OK	1.98454	2.1591	0.121624	0.118134	0.8502	0.9999	1.08795885724701	NO
Zfp810	Zfp810	Zfp810	235050	zinc finger protein 810	chr9:22081191-22112082	Ob_PBS_Non	Ob_Lep_Non	OK	9.32768	10.1473	0.12151	0.584346	0.2864	0.9999	1.08787289146346	NO
Gm7609	Gm7609	Gm7609	665378	predicted pseudogene 7609	chr1:85196185-85210337	Ob_PBS_Non	Ob_Lep_Non	OK	2.93004	3.18748	0.121497	0.413667	0.5068	0.9999	1.08786308877927	NO
Kctd1	Kctd1	Kctd1	106931	potassium channel tetramerisation domain containing 1	chr18:15127193-15309955	Ob_PBS_Non	Ob_Lep_Non	OK	17.9056	19.4762	0.121304	0.528136	0.33595	0.9999	1.08771756701131	NO
Nfrkb	Nfrkb	Nfrkb	235134	nuclear factor related to kappa B binding protein	chr9:31193776-31228918	Ob_PBS_Non	Ob_Lep_Non	OK	6.75706	7.34968	0.121285	0.598955	0.27995	0.9999	1.08770324208671	NO
9030625A04Rik	9030625A04Rik	9030625A04Rik	210808	laccase (multicopper oxidoreductase) domain containing 1	chr14:77424007-77436424	Ob_PBS_Non	Ob_Lep_Non	OK	1.49945	1.63092	0.121254	0.364644	0.5304	0.9999	1.08767987024631	NO
Zfp871	Zfp871	Zfp871	208292	zinc finger protein 871	chr17:32902441-32925232	Ob_PBS_Non	Ob_Lep_Non	OK	11.7116	12.7383	0.121241	0.671456	0.21075	0.9999	1.08767006930141	NO
Nos1ap	Nos1ap	Nos1ap	70729	nitric oxide synthase 1 (neuronal) adaptor protein	chr1:172247626-172519980	Ob_PBS_Non	Ob_Lep_Non	OK	18.607	20.2378	0.121206	0.599376	0.2678	0.9999	1.08764368258102	NO
Nlrp1a	Nlrp1a	Nlrp1a	195046	NLR family, pyrin domain containing 1A	chr11:70904698-70958206	Ob_PBS_Non	Ob_Lep_Non	OK	1.18464	1.28846	0.121205	0.392854	0.4731	0.9999	1.08764292868413	NO
Scube2	Scube2	Scube2	56788	signal peptide, CUB domain, EGF-like 2	chr7:116942204-117009193	Ob_PBS_Non	Ob_Lep_Non	OK	1.83047	1.99073	0.121088	0.412818	0.4622	0.9999	1.08755472635505	NO
Cnp	Cnp	Cnp	12799	2',3'-cyclic nucleotide 3' phosphodiesterase	chr11:100436252-100443053	Ob_PBS_Non	Ob_Lep_Non	OK	309.883	336.991	0.120991	0.685084	0.20225	0.9999	1.08748160677044	NO
BC046404	BC046404	BC046404	192976	family with sequence similarity 211, member A	chr11:62418385-62462025	Ob_PBS_Non	Ob_Lep_Non	OK	4.53622	4.93296	0.120963	0.481414	0.43355	0.9999	1.08746050100058	NO
Fbxl20	Fbxl20	Fbxl20	72194	F-box and leucine-rich repeat protein 20	chr11:97943867-98010930	Ob_PBS_Non	Ob_Lep_Non	OK	6.46449	7.02948	0.120882	0.626688	0.25135	0.9999	1.08739944732992	NO
Pprc1	Pprc1	Pprc1	226169	peroxisome proliferative activated receptor, gamma, coactivator-related 1	chr19:46131028-46147399	Ob_PBS_Non	Ob_Lep_Non	OK	4.15307	4.51591	0.12084	0.556557	0.32375	0.9999	1.08736779122055	NO
N28178	N28178	N28178	230085	expressed sequence N28178	chr4:42930122-42954479	Ob_PBS_Non	Ob_Lep_Non	OK	42.8949	46.6424	0.120836	0.699205	0.20895	0.9999	1.08736477640105	NO
Sytl5	Sytl5	Sytl5	236643	synaptotagmin-like 5	chrX:9462747-9571669	Ob_PBS_Non	Ob_Lep_Non	OK	0.489737	0.532522	0.120834	0.253597	0.65925	0.9999	1.08736326899444	NO
Mthfr	Mthfr	Mthfr	17769	5,10-methylenetetrahydrofolate reductase	chr4:147413185-147433671	Ob_PBS_Non	Ob_Lep_Non	OK	5.99248	6.51568	0.120763	0.565	0.2937	0.9999	1.08730975741352	NO
2810459M11Rik	2810459M11Rik	2810459M11Rik	72792	RIKEN cDNA 2810459M11 gene	chr1:87942437-87952031	Ob_PBS_Non	Ob_Lep_Non	OK	3.12495	3.39768	0.120714	0.449213	0.40735	0.9999	1.08727282842171	NO
Glis2	Glis2	Glis2	83396	GLIS family zinc finger 2	chr16:4594712-4615957	Ob_PBS_Non	Ob_Lep_Non	OK	4.56668	4.96521	0.120707	0.538779	0.3603	0.9999	1.08726755295384	NO
Polr3e	Polr3e	Polr3e	26939	polymerase (RNA) III (DNA directed) polypeptide E	chr7:128061257-128090946	Ob_PBS_Non	Ob_Lep_Non	OK	13.2705	14.4284	0.120683	0.623675	0.2557	0.9999	1.08724946582975	NO
Mafg	Mafg	Mafg	17134	v-maf musculoaponeurotic fibrosarcoma oncogene family, protein G (avian)	chr11:120489666-120494861	Ob_PBS_Non	Ob_Lep_Non	OK	19.8497	21.5798	0.120561	0.660408	0.2969	0.9999	1.08715752760112	NO
Zxda	Zxda	Zxda	668171	zinc finger, X-linked, duplicated A	chrX:92036623-92043628	Ob_PBS_Non	Ob_Lep_Non	OK	0.936232	1.01782	0.120543	0.420626	0.46535	0.9999	1.08714396360258	NO
Kctd17	Kctd17	Kctd17	72844	potassium channel tetramerisation domain containing 17	chr15:78259057-78269733	Ob_PBS_Non	Ob_Lep_Non	OK	126.08	137.06	0.120477	0.781567	0.2115	0.9999	1.08709423038915	NO
Abl1	Abl1	Abl1	11350	c-abl oncogene 1, non-receptor tyrosine kinase	chr2:31544075-31659747	Ob_PBS_Non	Ob_Lep_Non	OK	12.5605	13.6544	0.120466	0.630552	0.2463	0.9999	1.08708594174144	NO
Rbm26	Rbm26	Rbm26	74213	RNA binding motif protein 26	chr14:105513735-105576544	Ob_PBS_Non	Ob_Lep_Non	OK	7.76211	8.43774	0.120407	0.581891	0.28815	0.9999	1.0870414855277	NO
Phyhip	Phyhip	Phyhip	105653	phytanoyl-CoA hydroxylase interacting protein	chr14:70857323-70868631	Ob_PBS_Non	Ob_Lep_Non	OK	113.322	123.179	0.120319	0.730681	0.21285	0.9999	1.08697518133271	NO
Ifnar1	Ifnar1	Ifnar1	15975	interferon (alpha and beta) receptor 1	chr16:91485459-91510767	Ob_PBS_Non	Ob_Lep_Non	OK	5.5058	5.98455	0.12029	0.599225	0.2744	0.9999	1.08695333197262	NO
Srp54b	Srp54b	Srp54b	665155	signal recognition particle 54B	chr12:56256090-56365681	Ob_PBS_Non	Ob_Lep_Non	OK	1.37992	1.49988	0.120259	0.247847	0.66415	0.9999	1.08692997624579	NO
Scai	Scai	Scai	320271	suppressor of cancer cell invasion	chr2:38921734-39046250	Ob_PBS_Non	Ob_Lep_Non	OK	7.8915	8.57747	0.120254	0.634425	0.2318	0.9999	1.08692620924007	NO
Arhgef2	Arhgef2	Arhgef2	16800	rho/rac guanine nucleotide exchange factor (GEF) 2	chr3:88420128-88451974	Ob_PBS_Non	Ob_Lep_Non	OK	16.369	17.7909	0.120167	0.621468	0.24035	0.9999	1.08686066543051	NO
Sdad1	Sdad1	Sdad1	231452	SDA1 domain containing 1	chr5:92713035-92739050	Ob_PBS_Non	Ob_Lep_Non	OK	6.79789	7.38835	0.120165	0.586312	0.2832	0.9999	1.08685915872274	NO
Dclre1c	Dclre1c	Dclre1c	227525	DNA cross-link repair 1C, PSO2 homolog (S. cerevisiae)	chr2:3341402-3392258	Ob_PBS_Non	Ob_Lep_Non	OK	3.32793	3.61684	0.120105	0.421259	0.4356	0.9999	1.08681395846097	NO
Gnl2	Gnl2	Gnl2	230737	guanine nucleotide binding protein-like 2 (nucleolar)	chr4:124707257-124742901	Ob_PBS_Non	Ob_Lep_Non	OK	26.4879	28.7871	0.120089	0.636634	0.26145	0.9999	1.08680190537531	NO
Vwa1	Vwa1	Vwa1	246228	von Willebrand factor A domain containing 1	chr4:155142603-155148670	Ob_PBS_Non	Ob_Lep_Non	OK	4.50936	4.90057	0.120025	0.520924	0.3717	0.9999	1.08675369436937	NO
Fance	Fance	Fance	72775	Fanconi anemia, complementation group E	chr17:28450474-28463519	Ob_PBS_Non	Ob_Lep_Non	OK	12.4354	13.5136	0.119967	0.542221	0.3297	0.9999	1.08671000499256	NO
Lrp3	Lrp3	Lrp3	435965	low density lipoprotein receptor-related protein 3	chr7:35971403-36000364	Ob_PBS_Non	Ob_Lep_Non	OK	20.9635	22.7807	0.119937	0.62692	0.2662	0.9999	1.08668740772822	NO
Prkdc	Prkdc	Prkdc	19090	protein kinase, DNA activated, catalytic polypeptide	chr16:15637958-15842332	Ob_PBS_Non	Ob_Lep_Non	OK	1.61131	1.75097	0.119923	0.521811	0.335	0.9999	1.08667686249901	NO
Nras	Nras	Nras	18176	neuroblastoma ras oncogene	chr3:102862207-102871837	Ob_PBS_Non	Ob_Lep_Non	OK	9.2425	10.0433	0.119882	0.605691	0.2754	0.9999	1.08664598063069	NO
Galnt6	Galnt6	Galnt6	207839	UDP-N-acetyl-alpha-D-galactosamine:polypeptide N-acetylgalactosaminyltransferase 6	chr15:100520345-100559807	Ob_PBS_Non	Ob_Lep_Non	OK	2.57815	2.80152	0.119872	0.472459	0.37455	0.9999	1.08663844860081	NO
Styx	Styx	Styx	56291	serine/threonine/tyrosine interaction protein	chr14:45970860-46008471	Ob_PBS_Non	Ob_Lep_Non	OK	3.71638	4.03807	0.119767	0.368617	0.50575	0.9999	1.08655936543913	NO
4632415K11Rik	4632415K11Rik	4632415K11Rik	74347	TBC/LysM associated domain containing 1	chr8:122284486-122302316	Ob_PBS_Non	Ob_Lep_Non	OK	4.39207	4.77145	0.119526	0.486459	0.3974	0.9999	1.08637787251848	NO
Myom1	Myom1	Myom1	17929	myomesin 1	chr17:71368896-71476196	Ob_PBS_Non	Ob_Lep_Non	OK	0.440888	0.478964	0.119505	0.298215	0.57025	0.9999	1.08636205921863	NO
Pomt1	Pomt1	Pomt1	99011	protein-O-mannosyltransferase 1	chr2:32092202-32115625	Ob_PBS_Non	Ob_Lep_Non	OK	2.41187	2.61998	0.1194	0.203936	0.7225	0.9999	1.08628299617195	NO
Pcif1	Pcif1	Pcif1	228866	PDX1 C-terminal inhibiting factor 1	chr2:164704867-164716937	Ob_PBS_Non	Ob_Lep_Non	OK	21.5314	23.3851	0.119146	0.661307	0.25455	0.9999	1.08609176269166	NO
Vmn1r65	Vmn1r65	Vmn1r65	81013	vomeronasal 1 receptor 65	chr7:5959351-5962612	Ob_PBS_Non	Ob_Lep_Non	OK	0.473581	0.514316	0.119044	0.261966	0.64755	0.9999	1.08601497761889	NO
Mical2	Mical2	Mical2	320878	microtubule associated monooxygenase, calponin and LIM domain containing 2	chr7:119369349-119498708	Ob_PBS_Non	Ob_Lep_Non	OK	23.8553	25.907	0.119033	0.612944	0.25175	0.9999	1.08600669720004	NO
Wasf3	Wasf3	Wasf3	245880	WAS protein family, member 3	chr5:147196581-147282701	Ob_PBS_Non	Ob_Lep_Non	OK	33.3893	36.258	0.118916	0.695711	0.2365	0.9999	1.08591862756104	NO
Gp1ba	Gp1ba	Gp1ba	14723	glycoprotein 1b, alpha polypeptide	chr11:70452623-70455557	Ob_PBS_Non	Ob_Lep_Non	OK	0.517772	0.562254	0.118906	0.268529	0.64845	0.9999	1.08591110057278	NO
Chn1	Chn1	Chn1	108699	chimerin (chimaerin) 1	chr2:73448716-73613403	Ob_PBS_Non	Ob_Lep_Non	OK	131.427	142.715	0.118872	0.655937	0.2132	0.9999	1.08588550920294	NO
Nlgn1	Nlgn1	Nlgn1	192167	neuroligin 1	chr3:25330762-26230831	Ob_PBS_Non	Ob_Lep_Non	OK	7.3635	7.99574	0.11884	0.552861	0.2992	0.9999	1.08586142375872	NO
Gm1568	Gm1568	Gm1568	380768	coiled-coil domain containing 177	chr12:81856433-81861702	Ob_PBS_Non	Ob_Lep_Non	OK	3.99571	4.33859	0.118774	0.552201	0.3623	0.9999	1.08581174921721	NO
Osbpl3	Osbpl3	Osbpl3	71720	oxysterol binding protein-like 3	chr6:50243325-50406169	Ob_PBS_Non	Ob_Lep_Non	OK	4.96718	5.393	0.118659	0.552375	0.29505	0.9999	1.08572520052119	NO
Zzef1	Zzef1	Zzef1	195018	zinc finger, ZZ-type with EF hand domain 1	chr11:72609727-72740622	Ob_PBS_Non	Ob_Lep_Non	OK	4.55082	4.9406	0.11856	0.602049	0.2579	0.9999	1.08565069890863	NO
Rhbdl3	Rhbdl3	Rhbdl3	246104	rhomboid, veinlet-like 3 (Drosophila)	chr11:80114413-80169488	Ob_PBS_Non	Ob_Lep_Non	OK	9.39856	10.2029	0.118462	0.601809	0.29505	0.9999	1.08557695487266	NO
Pip5kl1	Pip5kl1	Pip5kl1	227733	phosphatidylinositol-4-phosphate 5-kinase-like 1	chr2:32431338-32439299	Ob_PBS_Non	Ob_Lep_Non	OK	3.11206	3.37837	0.118455	0.407457	0.52355	0.9999	1.0855716876332	NO
C630043F03Rik	C630043F03Rik	C630043F03Rik	68285	RIKEN cDNA C630043F03 gene	chr4:71862277-71864964	Ob_PBS_Non	Ob_Lep_Non	OK	3.66318	3.97645	0.118387	0.462384	0.41895	0.9999	1.08552052149413	NO
Zfat	Zfat	Zfat	380993	zinc finger and AT hook domain containing	chr15:67915299-68090418	Ob_PBS_Non	Ob_Lep_Non	OK	1.41917	1.54046	0.118308	0.380106	0.47115	0.9999	1.08546108150794	NO
Lca5l	Lca5l	Lca5l	385668	Leber congenital amaurosis 5-like	chr16:96380012-96413864	Ob_PBS_Non	Ob_Lep_Non	OK	1.28109	1.39054	0.118271	0.356478	0.52745	0.9999	1.08543324364625	NO
Rnf44	Rnf44	Rnf44	105239	ring finger protein 44	chr13:54780759-54795321	Ob_PBS_Non	Ob_Lep_Non	OK	41.4597	45.0008	0.118243	0.664957	0.2282	0.9999	1.08541217763089	NO
Arhgdib	Arhgdib	Arhgdib	11857	Rho, GDP dissociation inhibitor (GDI) beta	chr6:136872229-136890238	Ob_PBS_Non	Ob_Lep_Non	OK	6.19226	6.72067	0.11814	0.4505	0.48645	0.9999	1.08533468830682	NO
Pigo	Pigo	Pigo	56703	phosphatidylinositol glycan anchor biosynthesis, class O	chr4:43030509-43038628	Ob_PBS_Non	Ob_Lep_Non	OK	3.61365	3.92181	0.11806	0.521585	0.3788	0.9999	1.08527450624111	NO
Scpppq1	Scpppq1	Scpppq1	100271704	predicted gene, 17660	chr5:104499079-104506627	Ob_PBS_Non	Ob_Lep_Non	OK	0.940568	1.02071	0.117974	0.233932	0.7961	0.9999	1.08520981424238	NO
0610040B10Rik	0610040B10Rik	0610040B10Rik	67672	RIKEN cDNA 0610040B10 gene	chr5:144090986-144094383	Ob_PBS_Non	Ob_Lep_Non	OK	11.3041	12.2673	0.117966	0.563804	0.56205	0.9999	1.08520379657808	NO
Zfp526	Zfp526	Zfp526	210172	zinc finger protein 526	chr7:26006469-26012524	Ob_PBS_Non	Ob_Lep_Non	OK	2.60731	2.82945	0.117962	0.443304	0.44085	0.9999	1.08520078775844	NO
Ccdc74a	Ccdc74a	Ccdc74a	72315	coiled-coil domain containing 74A	chr16:17646562-17650831	Ob_PBS_Non	Ob_Lep_Non	OK	10.7311	11.6451	0.117927	0.535388	0.4028	0.9999	1.08517446094246	NO
Ly86	Ly86	Ly86	17084	lymphocyte antigen 86	chr13:37437213-37510905	Ob_PBS_Non	Ob_Lep_Non	OK	2.85541	3.09857	0.117903	0.364966	0.5787	0.9999	1.08515640863779	NO
Rgs6	Rgs6	Rgs6	50779	regulator of G-protein signaling 6	chr12:83718024-84259799	Ob_PBS_Non	Ob_Lep_Non	OK	8.21028	8.90893	0.117821	0.548324	0.3369	0.9999	1.08509473219597	NO
Shisa7	Shisa7	Shisa7	232813	shisa homolog 7 (Xenopus laevis)	chr7:4777153-4796298	Ob_PBS_Non	Ob_Lep_Non	OK	11.9988	13.0197	0.117805	0.652333	0.2536	0.9999	1.08508269817703	NO
Sh3bgrl2	Sh3bgrl2	Sh3bgrl2	212531	SH3 domain binding glutamic acid-rich protein like 2	chr9:83441944-83493898	Ob_PBS_Non	Ob_Lep_Non	OK	19.4637	21.1188	0.117742	0.633369	0.25445	0.9999	1.08503531552478	NO
Agphd1	Agphd1	Agphd1	235386	hydroxylysine kinase 1	chr9:54765096-54797731	Ob_PBS_Non	Ob_Lep_Non	OK	0.989056	1.07312	0.117681	0.373216	0.50235	0.9999	1.08498943905531	NO
Ptprd	Ptprd	Ptprd	19266	protein tyrosine phosphatase, receptor type, D	chr4:75587142-76240203	Ob_PBS_Non	Ob_Lep_Non	OK	14.0128	15.2035	0.117663	0.614656	0.2382	0.9999	1.08497590210709	NO
Ydjc	Ydjc	Ydjc	69101	YdjC homolog (bacterial)	chr16:17147071-17148936	Ob_PBS_Non	Ob_Lep_Non	OK	17.5682	19.0603	0.117606	0.632563	0.3518	0.9999	1.08493303621861	NO
Fem1a	Fem1a	Fem1a	14154	feminization 1 homolog a (C. elegans)	chr17:56396215-56403031	Ob_PBS_Non	Ob_Lep_Non	OK	9.8914	10.7312	0.117562	0.625188	0.2577	0.9999	1.08489994791907	NO
6430531B16Rik	6430531B16Rik	6430531B16Rik	381933	RIKEN cDNA 6430531B16 gene	chr7:147158201-147164654	Ob_PBS_Non	Ob_Lep_Non	OK	1.46558	1.58996	0.117513	0.303945	0.6297	0.9999	1.08486310077315	NO
Gsk3b	Gsk3b	Gsk3b	56637	glycogen synthase kinase 3 beta	chr16:38085149-38246165	Ob_PBS_Non	Ob_Lep_Non	OK	37.1171	40.2653	0.117452	0.655075	0.22315	0.9999	1.08481723158511	NO
Atxn2l	Atxn2l	Atxn2l	233871	ataxin 2-like	chr7:133635221-133646816	Ob_PBS_Non	Ob_Lep_Non	OK	23.766	25.7816	0.117443	0.658701	0.24115	0.9999	1.08481046416417	NO
Tmem132b	Tmem132b	Tmem132b	208151	transmembrane protein 132B	chr5:126012787-126272953	Ob_PBS_Non	Ob_Lep_Non	OK	8.99548	9.7575	0.11731	0.618784	0.24995	0.9999	1.08471046164293	NO
BC021891	BC021891	BC021891	234878	cDNA sequence BC021891	chr8:128434349-128471339	Ob_PBS_Non	Ob_Lep_Non	OK	0.951712	1.03229	0.117249	0.381329	0.50235	0.9999	1.08466459890863	NO
Ephb1	Ephb1	Ephb1	270190	Eph receptor B1	chr9:101824457-102257023	Ob_PBS_Non	Ob_Lep_Non	OK	6.57509	7.13156	0.117206	0.552963	0.30075	0.9999	1.08463227060544	NO
Isg20	Isg20	Isg20	57444	interferon-stimulated protein	chr7:86058650-86065282	Ob_PBS_Non	Ob_Lep_Non	OK	0.803441	0.871436	0.117203	0.175678	0.73015	0.9999	1.08463001517838	NO
Cdyl2	Cdyl2	Cdyl2	75796	chromodomain protein, Y chromosome-like 2	chr8:119098299-119256891	Ob_PBS_Non	Ob_Lep_Non	OK	2.31871	2.51483	0.11714	0.399075	0.5047	0.9999	1.08458265229359	NO
Cask	Cask	Cask	12361	calcium/calmodulin-dependent serine protein kinase (MAGUK family)	chrX:13094207-13423667	Ob_PBS_Non	Ob_Lep_Non	OK	9.14604	9.91891	0.117035	0.616505	0.2542	0.9999	1.08450371874824	NO
Zfp628	Zfp628	Zfp628	232816	zinc finger protein 628	chr7:4866818-4873605	Ob_PBS_Non	Ob_Lep_Non	OK	5.68986	6.17046	0.116987	0.549188	0.34795	0.9999	1.08446763675513	NO
Zfp273	Zfp273	Zfp273	212569	zinc finger protein 273	chr13:67914752-67927937	Ob_PBS_Non	Ob_Lep_Non	OK	1.59473	1.7294	0.116954	0.347247	0.53455	0.9999	1.08444283108124	NO
Scaf1	Scaf1	Scaf1	233208	SR-related CTD-associated factor 1	chr7:52258319-52271619	Ob_PBS_Non	Ob_Lep_Non	OK	48.3982	52.4844	0.116937	0.710701	0.2218	0.9999	1.08443005262218	NO
Suv39h2	Suv39h2	Suv39h2	64707	suppressor of variegation 3-9 homolog 2 (Drosophila)	chr2:3341402-3392258	Ob_PBS_Non	Ob_Lep_Non	OK	1.41818	1.53786	0.116881	0.269069	0.6075	0.9999	1.08438795993965	NO
Taf4b	Taf4b	Taf4b	72504	TAF4B RNA polymerase II, TATA box binding protein (TBP)-associated factor	chr18:14941753-15058868	Ob_PBS_Non	Ob_Lep_Non	OK	1.3475	1.46118	0.116841	0.401209	0.463	0.9999	1.08435789473816	NO
Galnt13	Galnt13	Galnt13	271786	UDP-N-acetyl-alpha-D-galactosamine:polypeptide N-acetylgalactosaminyltransferase 13	chr2:54288797-54970155	Ob_PBS_Non	Ob_Lep_Non	OK	4.76648	5.16843	0.116803	0.562358	0.3022	0.9999	1.08432933356884	NO
Speg	Speg	Speg	11790	SPEG complex locus	chr1:75371871-75428881	Ob_PBS_Non	Ob_Lep_Non	OK	16.2158	17.5822	0.116717	0.389656	0.48355	0.9999	1.0842646979108	NO
Rexo1	Rexo1	Rexo1	66932	REX1, RNA exonuclease 1 homolog (S. cerevisiae)	chr10:80003670-80024305	Ob_PBS_Non	Ob_Lep_Non	OK	10.1937	11.0526	0.116713	0.617857	0.2675	0.9999	1.08426169169489	NO
Kcnn1	Kcnn1	Kcnn1	84036	potassium intermediate/small conductance calcium-activated channel, subfamily N, member 1	chr8:73365947-73380907	Ob_PBS_Non	Ob_Lep_Non	OK	2.80419	3.04026	0.116611	0.463133	0.40745	0.9999	1.08418503600541	NO
Sntg1	Sntg1	Sntg1	71096	syntrophin, gamma 1	chr1:8352741-9289811	Ob_PBS_Non	Ob_Lep_Non	OK	6.16954	6.68873	0.11657	0.552928	0.32345	0.9999	1.08415422495139	NO
9430008C03Rik	9430008C03Rik	9430008C03Rik	68108	RIKEN cDNA 9430008C03 gene	chr2:158179435-158187258	Ob_PBS_Non	Ob_Lep_Non	OK	3.90379	4.23211	0.116504	0.43276	0.40935	0.9999	1.08410462850853	NO
Enpp2	Enpp2	Enpp2	18606	ectonucleotide pyrophosphatase/phosphodiesterase 2	chr15:54670452-54751701	Ob_PBS_Non	Ob_Lep_Non	OK	26.7234	28.9694	0.116427	0.601284	0.2529	0.9999	1.08404676885947	NO
Ppcs	Ppcs	Ppcs	106564	phosphopantothenoylcysteine synthetase	chr4:119091137-119095025	Ob_PBS_Non	Ob_Lep_Non	OK	10.8432	11.7541	0.116366	0.553165	0.39535	0.9999	1.08400093418682	NO
Fkbp9	Fkbp9	Fkbp9	27055	FK506 binding protein 9	chr6:56782052-56829354	Ob_PBS_Non	Ob_Lep_Non	OK	2.43725	2.6418	0.116262	0.414874	0.4607	0.9999	1.08392279429541	NO
Adam11	Adam11	Adam11	11488	a disintegrin and metallopeptidase domain 11	chr11:102622752-102641576	Ob_PBS_Non	Ob_Lep_Non	OK	22.2039	24.0665	0.11621	0.627328	0.2478	0.9999	1.08388372646199	NO
Man1c1	Man1c1	Man1c1	230815	mannosidase, alpha, class 1C, member 1	chr4:134117604-134260205	Ob_PBS_Non	Ob_Lep_Non	OK	3.98496	4.31906	0.116152	0.529163	0.36155	0.9999	1.08384015246284	NO
Abl2	Abl2	Abl2	11352	v-abl Abelson murine leukemia viral oncogene 2 (arg, Abelson-related gene)	chr1:158488917-158579750	Ob_PBS_Non	Ob_Lep_Non	OK	5.39518	5.84726	0.11609	0.581816	0.2738	0.9999	1.08379357529743	NO
Tmem38a	Tmem38a	Tmem38a	74166	transmembrane protein 38A	chr8:75096001-75111183	Ob_PBS_Non	Ob_Lep_Non	OK	36.1331	39.1557	0.115904	0.665308	0.25535	0.9999	1.08365385581057	NO
Ell	Ell	Ell	13716	elongation factor RNA polymerase II	chr8:73063573-73116757	Ob_PBS_Non	Ob_Lep_Non	OK	8.68894	9.4155	0.115857	0.566017	0.32065	0.9999	1.08361855319972	NO
Mtmr12	Mtmr12	Mtmr12	268783	myotubularin related protein 12	chr15:12134848-12201995	Ob_PBS_Non	Ob_Lep_Non	OK	5.58543	6.05231	0.115818	0.546825	0.32625	0.9999	1.083589260417	NO
B4galnt4	B4galnt4	B4galnt4	330671	beta-1,4-N-acetyl-galactosaminyl transferase 4	chr7:148247172-148258018	Ob_PBS_Non	Ob_Lep_Non	OK	20.7265	22.4578	0.115741	0.643987	0.2659	0.9999	1.08353142827359	NO
Taf1c	Taf1c	Taf1c	21341	TATA box binding protein (Tbp)-associated factor, RNA polymerase I, C	chr8:122099134-122129140	Ob_PBS_Non	Ob_Lep_Non	OK	3.10759	3.36715	0.115731	0.425569	0.4319	0.9999	1.08352391783208	NO
Dctd	Dctd	Dctd	320685	dCMP deaminase	chr8:49184445-49227021	Ob_PBS_Non	Ob_Lep_Non	OK	3.28012	3.55393	0.115668	0.365603	0.4955	0.9999	1.08347660324759	NO
Man2a1	Man2a1	Man2a1	17158	mannosidase 2, alpha 1	chr17:64950988-65104450	Ob_PBS_Non	Ob_Lep_Non	OK	1.83748	1.99086	0.115658	0.448652	0.4155	0.9999	1.08346909318609	NO
Col11a2	Col11a2	Col11a2	12815	collagen, type XI, alpha 2	chr17:34176381-34203187	Ob_PBS_Non	Ob_Lep_Non	OK	0.769935	0.834165	0.115596	0.353584	0.5341	0.9999	1.08342253196666	NO
Pqlc3	Pqlc3	Pqlc3	217430	PQ loop repeat containing	chr12:16995453-17006924	Ob_PBS_Non	Ob_Lep_Non	OK	0.637113	0.690248	0.115565	0.193818	0.71615	0.9999	1.0833992521073	NO
Tbkbp1	Tbkbp1	Tbkbp1	73174	TBK1 binding protein 1	chr11:96997484-97011026	Ob_PBS_Non	Ob_Lep_Non	OK	20.4454	22.15	0.115532	0.658805	0.2654	0.9999	1.0833744708712	NO
Gamt	Gamt	Gamt	14431	guanidinoacetate methyltransferase	chr10:79720895-79723713	Ob_PBS_Non	Ob_Lep_Non	OK	22.2492	24.1037	0.115503	0.632832	0.3729	0.9999	1.08335269388923	NO
4933439C10Rik	4933439C10Rik	4933439C10Rik	74476	RIKEN cDNA 4933439C10 gene	chr11:59299022-59324569	Ob_PBS_Non	Ob_Lep_Non	OK	6.43318	6.9693	0.11548	0.323894	0.5669	0.9999	1.083335422801	NO
Zfp821	Zfp821	Zfp821	75871	zinc finger protein 821	chr8:112229448-112248832	Ob_PBS_Non	Ob_Lep_Non	OK	18.6305	20.1829	0.115463	0.552591	0.29945	0.9999	1.08332265739102	NO
Ppp1r16b	Ppp1r16b	Ppp1r16b	228852	protein phosphatase 1, regulatory (inhibitor) subunit 16B	chr2:158492468-158592070	Ob_PBS_Non	Ob_Lep_Non	OK	21.0445	22.7979	0.115458	0.621849	0.23565	0.9999	1.08331890288729	NO
Xpo6	Xpo6	Xpo6	74204	exportin 6	chr7:133245232-133343922	Ob_PBS_Non	Ob_Lep_Non	OK	25.464	27.5848	0.115415	0.662973	0.2365	0.9999	1.08328661469242	NO
Cyp46a1	Cyp46a1	Cyp46a1	13116	cytochrome P450, family 46, subfamily a, polypeptide 1	chr12:109572590-109600444	Ob_PBS_Non	Ob_Lep_Non	OK	56.0696	60.7361	0.115336	0.706443	0.24395	0.9999	1.08322729702856	NO
Sgip1	Sgip1	Sgip1	73094	SH3-domain GRB2-like (endophilin) interacting protein 1	chr4:102432967-102643782	Ob_PBS_Non	Ob_Lep_Non	OK	43.6573	47.29	0.115311	0.650731	0.2346	0.9999	1.08320852629252	NO
Cdh19	Cdh19	Cdh19	227485	cadherin 19, type 2	chr1:112785771-112873949	Ob_PBS_Non	Ob_Lep_Non	OK	1.81093	1.9616	0.1153	0.374702	0.49955	0.9999	1.08320026727171	NO
Dgkb	Dgkb	Dgkb	217480	diacylglycerol kinase, beta	chr12:38607291-39359997	Ob_PBS_Non	Ob_Lep_Non	OK	16.7717	18.1664	0.115243	0.613345	0.25125	0.9999	1.08315747153609	NO
Trim41	Trim41	Trim41	211007	tripartite motif-containing 41	chr11:48619905-48630893	Ob_PBS_Non	Ob_Lep_Non	OK	20.5613	22.2705	0.115205	0.651057	0.2641	0.9999	1.08312894198502	NO
Ythdc2	Ythdc2	Ythdc2	240255	YTH domain containing 2	chr18:44988318-45049374	Ob_PBS_Non	Ob_Lep_Non	OK	4.79998	5.19873	0.115133	0.5465	0.3103	0.9999	1.08307488805425	NO
Camkk2	Camkk2	Camkk2	207565	calcium/calmodulin-dependent protein kinase kinase 2, beta	chr5:123181179-123229419	Ob_PBS_Non	Ob_Lep_Non	OK	21.5695	23.361	0.115109	0.623409	0.249	0.9999	1.08305687067679	NO
Dnmt3a	Dnmt3a	Dnmt3a	13435	DNA methyltransferase 3A	chr12:3806979-3914443	Ob_PBS_Non	Ob_Lep_Non	OK	10.7503	11.6421	0.114979	0.571038	0.276	0.9999	1.08295928175757	NO
Klhl28	Klhl28	Klhl28	66689	kelch-like 28	chr12:66043426-66066523	Ob_PBS_Non	Ob_Lep_Non	OK	4.06334	4.40029	0.114931	0.463247	0.4201	0.9999	1.08292325114866	NO
Mgll	Mgll	Mgll	23945	monoglyceride lipase	chr6:88674405-88778354	Ob_PBS_Non	Ob_Lep_Non	OK	26.0023	28.1584	0.114928	0.611077	0.2556	0.9999	1.08292099927541	NO
2410042D21Rik	2410042D21Rik	2410042D21Rik	72425	katanin p80 subunit B like 1	chr2:112219367-112254394	Ob_PBS_Non	Ob_Lep_Non	OK	5.60401	6.06824	0.114819	0.495879	0.3751	0.9999	1.08283918438965	NO
Clcn5	Clcn5	Clcn5	12728	chloride channel 5	chrX:6735944-6765840	Ob_PBS_Non	Ob_Lep_Non	OK	2.24802	2.43424	0.114818	0.417721	0.46945	0.9999	1.08283843382298	NO
Alg10b	Alg10b	Alg10b	380959	asparagine-linked glycosylation 10B (alpha-1,2-glucosyltransferase)	chr15:90054741-90060985	Ob_PBS_Non	Ob_Lep_Non	OK	6.24927	6.76651	0.114725	0.540929	0.3472	0.9999	1.08276863339688	NO
Srd5a1	Srd5a1	Srd5a1	78925	steroid 5 alpha-reductase 1	chr13:69712326-69750341	Ob_PBS_Non	Ob_Lep_Non	OK	5.43517	5.885	0.114719	0.497297	0.39295	0.9999	1.08276413029809	NO
Trpm3	Trpm3	Trpm3	226025	transient receptor potential cation channel, subfamily M, member 3	chr19:22213606-23064374	Ob_PBS_Non	Ob_Lep_Non	OK	4.9234	5.33038	0.114585	0.457019	0.38525	0.9999	1.08266356597131	NO
1810031K17Rik	1810031K17Rik	1810031K17Rik	69171	cyclin Pas1/PHO80 domain containing 1	chr1:75131788-75138942	Ob_PBS_Non	Ob_Lep_Non	OK	8.4712	9.17124	0.114551	0.552982	0.34605	0.9999	1.08263805113522	NO
Pigl	Pigl	Pigl	327942	phosphatidylinositol glycan anchor biosynthesis, class L	chr11:62271961-62327402	Ob_PBS_Non	Ob_Lep_Non	OK	4.5787	4.95671	0.114446	0.430042	0.47105	0.9999	1.08255925911368	NO
Wdr91	Wdr91	Wdr91	101240	WD repeat domain 91	chr6:34830425-34860831	Ob_PBS_Non	Ob_Lep_Non	OK	10.8238	11.7173	0.114432	0.575534	0.32475	0.9999	1.08254875394408	NO
Scrt1	Scrt1	Scrt1	170729	scratch homolog 1, zinc finger protein (Drosophila)	chr15:76346632-76352559	Ob_PBS_Non	Ob_Lep_Non	OK	48.9531	52.9918	0.114369	0.725586	0.2358	0.9999	1.08250148194238	NO
Sorcs1	Sorcs1	Sorcs1	58178	VPS10 domain receptor protein SORCS 1	chr19:50222150-50753102	Ob_PBS_Non	Ob_Lep_Non	OK	3.66765	3.97006	0.114305	0.526809	0.32975	0.9999	1.0824534617051	NO
Cenpj	Cenpj	Cenpj	219103	centromere protein J	chr14:57145597-57190683	Ob_PBS_Non	Ob_Lep_Non	OK	0.450704	0.487852	0.114266	0.275341	0.60645	0.9999	1.08242420041757	NO
Sorbs2	Sorbs2	Sorbs2	234214	sorbin and SH3 domain containing 2	chr8:46593148-46913258	Ob_PBS_Non	Ob_Lep_Non	OK	10.5004	11.3657	0.114251	0.598638	0.2646	0.9999	1.08241294628684	NO
Per1	Per1	Per1	18626	period circadian clock 1	chr11:68912457-68923459	Ob_PBS_Non	Ob_Lep_Non	OK	21.5315	23.3056	0.11423	0.606755	0.2645	0.9999	1.08239719070039	NO
Mllt1	Mllt1	Mllt1	64144	myeloid/lymphoid or mixed-lineage leukemia (trithorax homolog, Drosophila); translocated to, 1	chr17:57032033-57074811	Ob_PBS_Non	Ob_Lep_Non	OK	14.3628	15.545	0.114116	0.610552	0.2849	0.9999	1.08231166437557	NO
Fgf14	Fgf14	Fgf14	14169	fibroblast growth factor 14	chr14:124377512-125076349	Ob_PBS_Non	Ob_Lep_Non	OK	17.4354	18.8697	0.114056	0.558661	0.29295	0.9999	1.08226665323484	NO
Porcn	Porcn	Porcn	53627	porcupine homolog (Drosophila)	chrX:7770975-7783651	Ob_PBS_Non	Ob_Lep_Non	OK	13.4215	14.5252	0.114015	0.530229	0.3479	0.9999	1.08223589669863	NO
Fam171b	Fam171b	Fam171b	241520	family with sequence similarity 171, member B	chr2:83652884-83721515	Ob_PBS_Non	Ob_Lep_Non	OK	26.9668	29.1829	0.11394	0.626142	0.2506	0.9999	1.08217963700396	NO
Adamts19	Adamts19	Adamts19	240322	a disintegrin-like and metallopeptidase (reprolysin type) with thrombospondin type 1 motif, 19	chr18:58996417-59213332	Ob_PBS_Non	Ob_Lep_Non	OK	0.570181	0.616991	0.113832	0.302715	0.58005	0.9999	1.08209862818162	NO
Nbea	Nbea	Nbea	26422	neurobeachin	chr3:55429119-55987623	Ob_PBS_Non	Ob_Lep_Non	OK	17.1156	18.5203	0.113792	0.617321	0.2537	0.9999	1.082068626453	NO
Ttc37	Ttc37	Ttc37	218343	tetratricopeptide repeat domain 37	chr13:76236181-76325431	Ob_PBS_Non	Ob_Lep_Non	OK	3.48135	3.76703	0.113779	0.49395	0.36265	0.9999	1.0820588760703	NO
Zfp831	Zfp831	Zfp831	100043757	zinc finger protein 831	chr2:174469034-174536331	Ob_PBS_Non	Ob_Lep_Non	OK	0.83938	0.908244	0.113756	0.398655	0.46005	0.9999	1.08204162560845	NO
Tmem20	Tmem20	Tmem20	240660	solute carrier family 35, member G1	chr19:38470469-38480097	Ob_PBS_Non	Ob_Lep_Non	OK	0.93276	1.00927	0.113729	0.329958	0.5659	0.9999	1.08202137541719	NO
Grap	Grap	Grap	71520	GRB2-related adaptor protein	chr11:61466822-61486279	Ob_PBS_Non	Ob_Lep_Non	OK	1.28617	1.39165	0.113714	0.308007	0.618	0.9999	1.08201012547469	NO
Cdh12	Cdh12	Cdh12	215654	cadherin 12	chr15:21041206-21519288	Ob_PBS_Non	Ob_Lep_Non	OK	1.20229	1.30083	0.113652	0.383466	0.47955	0.9999	1.08196362695323	NO
E130309F12Rik	E130309F12Rik	E130309F12Rik	272031	RIKEN cDNA E130309F12 gene	chr4:49072333-49353133	Ob_PBS_Non	Ob_Lep_Non	OK	3.80639	4.1183	0.113624	0.473555	0.3976	0.9999	1.08194262827595	NO
Irx2	Irx2	Irx2	16372	Iroquois related homeobox 2 (Drosophila)	chr13:72766425-72771642	Ob_PBS_Non	Ob_Lep_Non	OK	3.18967	3.45098	0.113596	0.438046	0.48455	0.9999	1.08192163000622	NO
Cobll1	Cobll1	Cobll1	319876	Cobl-like 1	chr2:64926395-65076683	Ob_PBS_Non	Ob_Lep_Non	OK	2.24341	2.42718	0.113588	0.418221	0.4177	0.9999	1.08191563057543	NO
Grpel2	Grpel2	Grpel2	17714	GrpE-like 2, mitochondrial	chr18:61872077-61885985	Ob_PBS_Non	Ob_Lep_Non	OK	6.8348	7.39435	0.113526	0.541536	0.3255	0.9999	1.08186913611482	NO
Sin3b	Sin3b	Sin3b	20467	transcriptional regulator, SIN3B (yeast)	chr8:75247186-75282102	Ob_PBS_Non	Ob_Lep_Non	OK	56.5721	61.2028	0.113506	0.436203	0.40995	0.9999	1.08185413832794	NO
Zranb3	Zranb3	Zranb3	226409	zinc finger, RAN-binding domain containing 3	chr1:129850762-129998985	Ob_PBS_Non	Ob_Lep_Non	OK	2.30851	2.49744	0.113485	0.419857	0.4387	0.9999	1.08183839087549	NO
Nkain2	Nkain2	Nkain2	432450	Na+/K+ transporting ATPase interacting 2	chr10:31409124-32609721	Ob_PBS_Non	Ob_Lep_Non	OK	14.5665	15.7585	0.113478	0.548819	0.2902	0.9999	1.08183314177562	NO
Tecpr1	Tecpr1	Tecpr1	70381	tectonin beta-propeller repeat containing 1	chr5:144956217-144984447	Ob_PBS_Non	Ob_Lep_Non	OK	20.3783	22.0458	0.113471	0.637056	0.2642	0.9999	1.08182789270121	NO
4921515J06Rik	4921515J06Rik	4921515J06Rik	66715	HEN1 methyltransferase homolog 1 (Arabidopsis)	chr3:108743001-108763694	Ob_PBS_Non	Ob_Lep_Non	OK	0.492809	0.533124	0.113443	0.203832	0.6895	0.9999	1.08180689665825	NO
Gm11346	Gm11346	Gm11346	76024	X-linked lymphocyte-regulated 5 pseudogene	chr13:24689993-24696636	Ob_PBS_Non	Ob_Lep_Non	OK	0.604357	0.653797	0.113442	0.210611	0.73195	0.9999	1.08180614680711	NO
Pcdhb18	Pcdhb18	Pcdhb18	93889	protocadherin beta 18	chr18:37089938-38001526	Ob_PBS_Non	Ob_Lep_Non	OK	0.844078	0.913093	0.113385	0.060497	0.9121	0.9999	1.08176340615125	NO
Cry2	Cry2	Cry2	12953	cryptochrome 2 (photolyase-like)	chr2:92243803-92274226	Ob_PBS_Non	Ob_Lep_Non	OK	48.9826	52.9861	0.113344	0.62206	0.2412	0.9999	1.08173266391663	NO
Slc35a4	Slc35a4	Slc35a4	67843	solute carrier family 35, member A4	chr18:36830812-36843516	Ob_PBS_Non	Ob_Lep_Non	OK	19.9411	21.5703	0.113298	0.438452	0.42585	0.9999	1.08169817366897	NO
Kdelc1	Kdelc1	Kdelc1	72050	KDEL (Lys-Asp-Glu-Leu) containing 1	chr1:44163390-44175618	Ob_PBS_Non	Ob_Lep_Non	OK	2.24201	2.42514	0.113277	0.373232	0.5169	0.9999	1.08168242848674	NO
Arf5	Arf5	Arf5	11844	ADP-ribosylation factor 5	chr6:28373639-28376499	Ob_PBS_Non	Ob_Lep_Non	OK	175.15	189.446	0.1132	0.804495	0.2425	0.9999	1.08162469811269	NO
Pcdhgb4	Pcdhgb4	Pcdhgb4	93701	protocadherin gamma subfamily B, 4	chr18:37089938-38001526	Ob_PBS_Non	Ob_Lep_Non	OK	0.594723	0.643232	0.113121	0.0477973	0.9317	0.9999	1.0815654714506	NO
Cox8b	Cox8b	Cox8b	12869	cytochrome c oxidase subunit VIIIb	chr7:148084840-148086345	Ob_PBS_Non	Ob_Lep_Non	OK	1.87013	2.02262	0.113087	0.29835	0.805	0.9999	1.08153998249301	NO
Med16	Med16	Med16	216154	mediator complex subunit 16	chr10:79357451-79371683	Ob_PBS_Non	Ob_Lep_Non	OK	16.2095	17.5305	0.113027	0.580342	0.295	0.9999	1.08149500344496	NO
Atp2b3	Atp2b3	Atp2b3	320707	ATPase, Ca++ transporting, plasma membrane 3	chrX:70748424-70816344	Ob_PBS_Non	Ob_Lep_Non	OK	10.0455	10.8641	0.113018	0.580735	0.30155	0.9999	1.08148825674909	NO
Vps37c	Vps37c	Vps37c	107305	vacuolar protein sorting 37C (yeast)	chr19:10763304-10788909	Ob_PBS_Non	Ob_Lep_Non	OK	12.6962	13.7307	0.113014	0.578738	0.333	0.9999	1.0814852582311	NO
Kcnj2	Kcnj2	Kcnj2	16518	potassium inwardly-rectifying channel, subfamily J, member 2	chr11:110927477-110938139	Ob_PBS_Non	Ob_Lep_Non	OK	1.90373	2.05859	0.112831	0.427935	0.4359	0.9999	1.08134808492349	NO
Cadm2	Cadm2	Cadm2	239857	cell adhesion molecule 2	chr16:66655665-67621153	Ob_PBS_Non	Ob_Lep_Non	OK	13.7942	14.2527	0.112745	0.251253	0.2508	0.9999	1.08128362697434	NO
Dhx32	Dhx32	Dhx32	101437	DEAH (Asp-Glu-Ala-His) box polypeptide 32	chr7:140901015-140968486	Ob_PBS_Non	Ob_Lep_Non	OK	18.8121	20.3407	0.112705	0.415579	0.4394	0.9999	1.08125364784205	NO
Usp36	Usp36	Usp36	72344	ubiquitin specific peptidase 36	chr11:118120966-118151558	Ob_PBS_Non	Ob_Lep_Non	OK	10.2552	11.0884	0.112692	0.599234	0.28505	0.9999	1.08124390480302	NO
Traf4	Traf4	Traf4	22032	TNF receptor associated factor 4	chr11:77971924-77979052	Ob_PBS_Non	Ob_Lep_Non	OK	4.91386	5.3128	0.112615	0.488025	0.40095	0.9999	1.08118619783337	NO
Fam69c	Fam69c	Fam69c	240479	family with sequence similarity 69, member C	chr18:84889633-84909828	Ob_PBS_Non	Ob_Lep_Non	OK	1.44134	1.55835	0.112601	0.335538	0.5831	0.9999	1.08117570598797	NO
1810062O18Rik	1810062O18Rik	1810062O18Rik	75602	RIKEN cDNA 1810062O18 gene	chr14:21318535-21437576	Ob_PBS_Non	Ob_Lep_Non	OK	1.16225	1.25659	0.112592	0.031931	0.96815	0.9999	1.08116896128398	NO
Glis3	Glis3	Glis3	226075	GLIS family zinc finger 3	chr19:28336937-28754567	Ob_PBS_Non	Ob_Lep_Non	OK	0.494275	0.534375	0.112538	0.284541	0.63165	0.9999	1.0811284939436	NO
Tbc1d30	Tbc1d30	Tbc1d30	74694	TBC1 domain family, member 30	chr10:120700875-120748245	Ob_PBS_Non	Ob_Lep_Non	OK	12.7527	13.7868	0.112483	0.607536	0.2688	0.9999	1.08108727876502	NO
Ccdc141	Ccdc141	Ccdc141	545428	coiled-coil domain containing 141	chr2:76847962-77008692	Ob_PBS_Non	Ob_Lep_Non	OK	1.67542	1.81125	0.112469	0.424013	0.4215	0.9999	1.08107678787954	NO
Zfp354c	Zfp354c	Zfp354c	30944	zinc finger protein 354C	chr11:50624586-50641233	Ob_PBS_Non	Ob_Lep_Non	OK	14.266	15.4225	0.112457	0.599804	0.26145	0.9999	1.081067795773	NO
Ccdc126	Ccdc126	Ccdc126	57895	coiled-coil domain containing 126	chr6:49269351-49291580	Ob_PBS_Non	Ob_Lep_Non	OK	4.70341	5.08456	0.112418	0.453074	0.42895	0.9999	1.08103857194331	NO
Nrm	Nrm	Nrm	106582	nurim (nuclear envelope membrane protein)	chr17:35998262-36002345	Ob_PBS_Non	Ob_Lep_Non	OK	0.838152	0.906039	0.112361	0.266257	0.68325	0.9999	1.08099586161327	NO
2510006D16Rik	2510006D16Rik	2510006D16Rik	76799	transmembrane protein 234	chr4:129277950-129285123	Ob_PBS_Non	Ob_Lep_Non	OK	61.1721	66.1246	0.112315	0.74119	0.3152	0.9999	1.08096139485801	NO
Bhlhe41	Bhlhe41	Bhlhe41	79362	basic helix-loop-helix family, member e41	chr6:145811256-145813860	Ob_PBS_Non	Ob_Lep_Non	OK	24.0294	25.9748	0.112311	0.667849	0.33595	0.9999	1.08095839780079	NO
Gucy1b3	Gucy1b3	Gucy1b3	54195	guanylate cyclase 1, soluble, beta 3	chr3:81835925-81878633	Ob_PBS_Non	Ob_Lep_Non	OK	45.5086	49.1915	0.11227	0.607303	0.25025	0.9999	1.0809276784434	NO
Gpr135	Gpr135	Gpr135	238252	G protein-coupled receptor 135	chr12:73170604-73171978	Ob_PBS_Non	Ob_Lep_Non	OK	7.57325	8.18559	0.112173	0.526185	0.47155	0.9999	1.08085500441521	NO
Ammecr1	Ammecr1	Ammecr1	56068	Alport syndrome, mental retardation, midface hypoplasia and elliptocytosis chromosomal region gene 1	chrX:139288016-139401271	Ob_PBS_Non	Ob_Lep_Non	OK	1.16777	1.26218	0.112169	0.34192	0.55475	0.9999	1.08085200765297	NO
4930572J05Rik	4930572J05Rik	4930572J05Rik	223626	thioesterase superfamily member 6	chr15:74551663-74554803	Ob_PBS_Non	Ob_Lep_Non	OK	42.641	46.0883	0.112157	0.691997	0.2877	0.9999	1.08084301741609	NO
Mef2d	Mef2d	Mef2d	17261	myocyte enhancer factor 2D	chr3:87946316-87973089	Ob_PBS_Non	Ob_Lep_Non	OK	31.6876	34.2493	0.112153	0.659169	0.27705	0.9999	1.08084002068709	NO
Mbtd1	Mbtd1	Mbtd1	103537	mbt domain containing 1	chr11:93747532-93808298	Ob_PBS_Non	Ob_Lep_Non	OK	6.03443	6.52219	0.112139	0.536277	0.32545	0.9999	1.080829532201	NO
1110008F13Rik	1110008F13Rik	1110008F13Rik	67388	RIKEN cDNA 1110008F13 gene	chr2:156688857-156712814	Ob_PBS_Non	Ob_Lep_Non	OK	21.7334	23.4893	0.112094	0.460963	0.5066	0.9999	1.08079581989934	NO
Mink1	Mink1	Mink1	50932	misshapen-like kinase 1 (zebrafish)	chr11:70376382-70427984	Ob_PBS_Non	Ob_Lep_Non	OK	38.4941	41.6031	0.112053	0.621489	0.2551	0.9999	1.0807651051622	NO
2300009A05Rik	2300009A05Rik	2300009A05Rik	69478	RIKEN cDNA 2300009A05 gene	chr9:63242253-63247051	Ob_PBS_Non	Ob_Lep_Non	OK	31.3623	33.8925	0.111937	0.713726	0.4252	0.9999	1.08067820965854	NO
Nsl1	Nsl1	Nsl1	381318	NSL1, MIND kinetochore complex component, homolog (S. cerevisiae)	chr1:192886899-192908437	Ob_PBS_Non	Ob_Lep_Non	OK	0.522986	0.565166	0.111904	0.262635	0.6529	0.9999	1.08065349066247	NO
Hace1	Hace1	Hace1	209462	HECT domain and ankyrin repeat containing, E3 ubiquitin protein ligase 1	chr10:45297634-45432151	Ob_PBS_Non	Ob_Lep_Non	OK	9.10877	9.84332	0.111888	0.559035	0.3197	0.9999	1.0806415058982	NO
Zdhhc4	Zdhhc4	Zdhhc4	72881	zinc finger, DHHC domain containing 4	chr5:144078169-144090905	Ob_PBS_Non	Ob_Lep_Non	OK	21.9046	23.6709	0.111882	0.618849	0.34455	0.9999	1.08063701164587	NO
B3gnt9-ps	B3gnt9-ps	B3gnt9-ps	97440	UDP-GlcNAc:betaGal beta-1,3-N-acetylglucosaminyltransferase 9	chr8:107749087-107779051	Ob_PBS_Non	Ob_Lep_Non	OK	4.78711	5.17307	0.111867	0.248465	0.66895	0.9999	1.08062577609681	NO
Kdm4b	Kdm4b	Kdm4b	193796	lysine (K)-specific demethylase 4B	chr17:56465472-56542296	Ob_PBS_Non	Ob_Lep_Non	OK	11.9146	12.875	0.111836	0.599291	0.29235	0.9999	1.08060255633227	NO
Sprn	Sprn	Sprn	212518	shadow of prion protein	chr7:147323462-147340558	Ob_PBS_Non	Ob_Lep_Non	OK	28.246	30.5216	0.111787	0.525212	0.3283	0.9999	1.08056585514139	NO
Hhip	Hhip	Hhip	15245	Hedgehog-interacting protein	chr8:82489749-82581907	Ob_PBS_Non	Ob_Lep_Non	OK	0.780037	0.842824	0.111689	0.380848	0.48325	0.9999	1.08049245649911	NO
Mir3070b	Mir3070b	Mir3070b	100526519	microRNA 3070b	chr12:110826801-110826890	Ob_PBS_Non	Ob_Lep_Non	OK	68.2687	73.7637	0.111686	4.6032	0.93135	0.9999	1.08049020968055	NO
Fam131b	Fam131b	Fam131b	76156	family with sequence similarity 131, member B	chr6:42265310-42274639	Ob_PBS_Non	Ob_Lep_Non	OK	32.4919	35.1037	0.111543	0.612726	0.25855	0.9999	1.08038311674799	NO
Fam123a	Fam123a	Fam123a	72125	APC membrane recruitment 2	chr14:60997122-60999840	Ob_PBS_Non	Ob_Lep_Non	OK	6.89575	7.44966	0.111466	0.458773	0.39675	0.9999	1.08032545571939	NO
Lrfn1	Lrfn1	Lrfn1	80749	leucine rich repeat and fibronectin type III domain containing 1	chr7:29237003-29252567	Ob_PBS_Non	Ob_Lep_Non	OK	15.1652	16.3832	0.111452	0.558855	0.33015	0.9999	1.08031497222664	NO
Rell2	Rell2	Rell2	225392	RELT-like 2	chr18:38115212-38129385	Ob_PBS_Non	Ob_Lep_Non	OK	43.8756	47.3967	0.111369	0.468582	0.4488	0.9999	1.08025282218044	NO
Ndp	Ndp	Ndp	17986	Norrie disease (pseudoglioma) (human)	chrX:16462647-16488890	Ob_PBS_Non	Ob_Lep_Non	OK	4.25348	4.59482	0.111366	0.42228	0.47575	0.9999	1.08025057586018	NO
Fbxl17	Fbxl17	Fbxl17	50758	F-box and leucine-rich repeat protein 17	chr17:63395300-63849929	Ob_PBS_Non	Ob_Lep_Non	OK	7.41174	8.00632	0.111326	0.612267	0.2494	0.9999	1.08022062536975	NO
Akap17b	Akap17b	Akap17b	338351	A kinase (PRKA) anchor protein 17B	chrX:34148177-34185409	Ob_PBS_Non	Ob_Lep_Non	OK	4.7956	5.18019	0.111294	0.52102	0.33345	0.9999	1.08019666557529	NO
1810055G02Rik	1810055G02Rik	1810055G02Rik	72056	RIKEN cDNA 1810055G02 gene	chr19:3708332-3717881	Ob_PBS_Non	Ob_Lep_Non	OK	6.21366	6.71192	0.111283	0.461991	0.435	0.9999	1.08018842951868	NO
D18Ertd653e	D18Ertd653e	D18Ertd653e	52662	low density lipoprotein receptor class A domain containing 4	chr18:68092910-68415203	Ob_PBS_Non	Ob_Lep_Non	OK	6.77281	7.31569	0.111239	0.499566	0.39245	0.9999	1.08015548592021	NO
Mpped1	Mpped1	Mpped1	223726	metallophosphoesterase domain containing 1	chr15:83610452-83688904	Ob_PBS_Non	Ob_Lep_Non	OK	19.9031	21.4974	0.11117	0.616265	0.28135	0.9999	1.08010382639124	NO
Cbx2	Cbx2	Cbx2	12416	chromobox 2	chr11:118884342-118892584	Ob_PBS_Non	Ob_Lep_Non	OK	1.05143	1.13562	0.111128	0.340613	0.5565	0.9999	1.08007238267022	NO
Kdm6b	Kdm6b	Kdm6b	216850	KDM1 lysine (K)-specific demethylase 6B	chr11:69212019-69227177	Ob_PBS_Non	Ob_Lep_Non	OK	7.55947	8.16432	0.111046	0.589767	0.3038	0.9999	1.08001099518641	NO
Tor2a	Tor2a	Tor2a	30933	torsin family 2, member A	chr2:32612790-32630903	Ob_PBS_Non	Ob_Lep_Non	OK	10.8217	11.6873	0.111019	0.523171	0.4056	0.9999	1.07999078299798	NO
Mtus2	Mtus2	Mtus2	77521	microtubule associated tumor suppressor candidate 2	chr5:148768895-149127641	Ob_PBS_Non	Ob_Lep_Non	OK	6.77521	7.31698	0.110982	0.57078	0.29335	0.9999	1.0799630854282	NO
Sema3e	Sema3e	Sema3e	20349	sema domain, immunoglobulin domain (Ig), short basic domain, secreted, (semaphorin) 3E	chr5:14025275-14256689	Ob_PBS_Non	Ob_Lep_Non	OK	1.27328	1.37508	0.110966	0.399435	0.45985	0.9999	1.07995110832074	NO
Nrg3	Nrg3	Nrg3	18183	neuregulin 3	chr14:39182136-40286376	Ob_PBS_Non	Ob_Lep_Non	OK	8.49822	9.17759	0.110955	0.520841	0.3311	0.9999	1.0799428741364	NO
Stc1	Stc1	Stc1	20855	stanniocalcin 1	chr14:69647345-69659458	Ob_PBS_Non	Ob_Lep_Non	OK	1.42267	1.53636	0.110916	0.359659	0.5246	0.9999	1.07991368071602	NO
BB031773	BB031773	BB031773	100473	expressed sequence BB031773	chr4:102658983-102684570	Ob_PBS_Non	Ob_Lep_Non	OK	0.428841	0.463101	0.110886	0.237144	0.64965	0.9999	1.07989122477581	NO
Trim59	Trim59	Trim59	66949	tripartite motif-containing 59	chr3:68839215-68848664	Ob_PBS_Non	Ob_Lep_Non	OK	10.4857	11.3232	0.110855	0.541463	0.33515	0.9999	1.07986802079481	NO
Rap1gap	Rap1gap	Rap1gap	110351	Rap1 GTPase-activating protein	chr4:137237617-137285782	Ob_PBS_Non	Ob_Lep_Non	OK	120.87	130.524	0.110853	0.672647	0.23995	0.9999	1.0798665237809	NO
BC018242	BC018242	BC018242	235044	cDNA sequence BC018242	chr9:21742717-21753351	Ob_PBS_Non	Ob_Lep_Non	OK	38.4082	41.4734	0.110775	0.671978	0.2663	0.9999	1.07980814185711	NO
Arl4a	Arl4a	Arl4a	11861	ADP-ribosylation factor-like 4A	chr12:40759877-40764574	Ob_PBS_Non	Ob_Lep_Non	OK	14.6542	15.8234	0.110747	0.545357	0.29585	0.9999	1.07978718501334	NO
Mll2	Mll2	Mll2	381022	lysine (K)-specific methyltransferase 2D	chr15:98662099-98701614	Ob_PBS_Non	Ob_Lep_Non	OK	4.85184	5.2389	0.110733	0.600954	0.26595	0.9999	1.07977670674398	NO
Nr2f1	Nr2f1	Nr2f1	13865	nuclear receptor subfamily 2, group F, member 1	chr13:78328235-78338243	Ob_PBS_Non	Ob_Lep_Non	OK	33.5433	36.2172	0.110648	0.657407	0.27475	0.9999	1.07971309086275	NO
Trnp1	Trnp1	Trnp1	69539	TMF1-regulated nuclear protein 1	chr4:133047014-133054465	Ob_PBS_Non	Ob_Lep_Non	OK	150.712	162.725	0.110637	0.766995	0.248	0.9999	1.0797048584932	NO
Pgap2	Pgap2	Pgap2	233575	post-GPI attachment to proteins 2	chr7:109371587-109386265	Ob_PBS_Non	Ob_Lep_Non	OK	6.10719	6.59386	0.110614	0.44963	0.5161	0.9999	1.07968764555971	NO
Gm16515	Gm16515	Gm16515	24083	predicted gene, Gm16515	chr11:60715747-60727294	Ob_PBS_Non	Ob_Lep_Non	OK	4.22217	4.55856	0.110595	0.486498	0.3901	0.9999	1.07967342638684	NO
Arf3	Arf3	Arf3	11842	ADP-ribosylation factor 3	chr15:98568056-98593549	Ob_PBS_Non	Ob_Lep_Non	OK	339.697	366.757	0.110576	0.667236	0.2461	0.9999	1.07965920740123	NO
Dido1	Dido1	Dido1	23856	death inducer-obliterator 1	chr2:180392668-180444704	Ob_PBS_Non	Ob_Lep_Non	OK	10.5121	11.349	0.110511	0.499621	0.33575	0.9999	1.07961056491921	NO
Zfp161	Zfp161	Zfp161	22666	zinc finger and BTB domain containing 14	chr17:69733317-69739884	Ob_PBS_Non	Ob_Lep_Non	OK	15.622	16.8655	0.110491	0.595602	0.29625	0.9999	1.07959559844257	NO
Cttnbp2	Cttnbp2	Cttnbp2	30785	cortactin binding protein 2	chr6:18316476-18464825	Ob_PBS_Non	Ob_Lep_Non	OK	14.1721	15.2999	0.110466	0.58956	0.27135	0.9999	1.07957689063853	NO
Ino80d	Ino80d	Ino80d	227195	INO80 complex subunit D	chr1:63094374-63160841	Ob_PBS_Non	Ob_Lep_Non	OK	2.79843	3.02096	0.110392	0.531394	0.31595	0.9999	1.0795215174385	NO
Gramd1b	Gramd1b	Gramd1b	235283	GRAM domain containing 1B	chr9:40105491-40263349	Ob_PBS_Non	Ob_Lep_Non	OK	19.8053	21.3801	0.11038	0.603297	0.298	0.9999	1.07951253826829	NO
Map4k1	Map4k1	Map4k1	26411	mitogen-activated protein kinase kinase kinase kinase 1	chr7:29767872-29788297	Ob_PBS_Non	Ob_Lep_Non	OK	0.890938	0.961759	0.11035	0.299486	0.60305	0.9999	1.07949009066951	NO
[truncated: 19,901 more rows]

## Sheet: isoforms
Select Differentially Expressed Transcripts Based on Three Criteria
Test Status OK
FDR (q-value) <= 0.05
Fold Change >= Threshold or <= 1/Threshold, where Threshold = 1.5
test_id	gene	Entrez GeneId	Description	locus	sample_1	sample_2	status	value_1	value_2	log2(fold_change)	test_stat	p_value	q_value	Fold Change	Diff Exp
NM_008117	Gh	14599	growth hormone	chr11:106161581-106163124	Ob_PBS_Non	Ob_Lep_Non	OK	1.33971	69.5564	5.69819	15.4783	5e-05	0.022259	51.9189751300335	YES
NM_001195531	Gm5741	100503710	predicted gene 5741	chr8:87591466-87591881	Ob_PBS_Non	Ob_Lep_Non	OK	4.82377	14.563	1.59407	7.05203	5e-05	0.022259	3.01899841620431	YES
NM_013488	Cd4	12504	CD4 antigen	chr6:124814710-124838227	Ob_PBS_Non	Ob_Lep_Non	OK	1.11953	3.24635	1.53593	4.68153	5e-05	0.022259	2.89975296545286	YES
NM_013697	Ttr	22139	transthyretin	chr18:20823750-20832827	Ob_PBS_Non	Ob_Lep_Non	OK	38.6364	100.835	1.38396	7.53323	5e-05	0.022259	2.60983753431364	YES
NM_009889	Cga	12640	glycoprotein hormones, alpha subunit	chr4:34841027-34854623	Ob_PBS_Non	Ob_Lep_Non	OK	1.77452	4.22923	1.25296	3.36886	0.0001	0.0403767	2.38329906915083	YES
NM_148944	Chrnb4	108015	cholinergic receptor, nicotinic, beta polypeptide 4	chr9:54875962-54896351	Ob_PBS_Non	Ob_Lep_Non	OK	0.343127	0.749095	1.12641	2.50342	5e-05	0.022259	2.18314809556652	YES
NM_009630	Adora2a	11540	adenosine A2a receptor	chr10:74779687-74797533	Ob_PBS_Non	Ob_Lep_Non	OK	4.76885	10.239	1.10236	4.35021	5e-05	0.022259	2.14705626730675	YES
NM_001039676	Slc39a2	214922	solute carrier family 39 (zinc transporter), member 2	chr14:52513284-52516420	Ob_PBS_Non	Ob_Lep_Non	OK	1.98148	4.16259	1.07091	3.7224	5e-05	0.022259	2.10075803182808	YES
NM_011419	Kdm5d	20592	lysine (K)-specific demethylase 5D	chrY:234230-280254	Ob_PBS_Non	Ob_Lep_Non	OK	0.826599	1.70845	1.04743	3.40911	5e-05	0.022259	2.0668447134344	YES
NM_009448	Tuba1c	22146	tubulin, alpha 1C	chr15:98860321-98868536	Ob_PBS_Non	Ob_Lep_Non	OK	6.15627	12.6583	1.03995	4.60547	5e-05	0.022259	2.056156391127	YES
NM_020279	Ccl28	56838	chemokine (C-C motif) ligand 28	chr13_random:362538-393978	Ob_PBS_Non	Ob_Lep_Non	OK	0.58686	1.20653	1.03977	2.76399	5e-05	0.022259	2.05589986770914	YES
NM_181543	Gpr151	240239	G protein-coupled receptor 151	chr18:42737673-42739306	Ob_PBS_Non	Ob_Lep_Non	OK	1.23692	2.38947	0.949946	2.63582	5e-05	0.022259	1.93180034931031	YES
NM_001111140	Lrrc10b	278795	leucine rich repeat containing 10B	chr19:10530578-10531937	Ob_PBS_Non	Ob_Lep_Non	OK	7.42861	14.3435	0.949234	4.27639	5e-05	0.022259	1.93084720088948	YES
NM_144828	Ppp1r1b	19049	protein phosphatase 1, regulatory (inhibitor) subunit 1B	chr11:98210051-98219109	Ob_PBS_Non	Ob_Lep_Non	OK	107.756	201.881	0.905738	4.90535	5e-05	0.022259	1.87350262622618	YES
NM_022723	Scube1	64706	signal peptide, CUB domain, EGF-like 1	chr15:83433012-83555451	Ob_PBS_Non	Ob_Lep_Non	OK	0.940894	1.71696	0.867753	3.15021	5e-05	0.022259	1.8248185279899	YES
NM_001081194	Kcnh4	380728	potassium voltage-gated channel, subfamily H (eag-related), member 4	chr11:100601691-100621092	Ob_PBS_Non	Ob_Lep_Non	OK	0.563102	1.0079	0.839882	2.21454	5e-05	0.022259	1.7899037371947	YES
NM_199196	Suz12	52615	suppressor of zeste 12 homolog (Drosophila)	chr11:79806607-79847625	Ob_PBS_Non	Ob_Lep_Non	OK	8.72627	14.909	0.772747	2.38841	5e-05	0.022259	1.70851983881218	YES
NM_012011	Eif2s3y	26908	eukaryotic translation initiation factor 2, subunit 3, structural gene Y-linked	chrY:347054-365037	Ob_PBS_Non	Ob_Lep_Non	OK	5.6854	9.6724	0.76661	3.15454	5e-05	0.022259	1.70126749762575	YES
NR_003568	Gpr137b-ps	664862	G protein-coupled receptor 137B, pseudogene	chr13:12706332-12742662	Ob_PBS_Non	Ob_Lep_Non	OK	1.53114	2.58696	0.756647	2.51702	5e-05	0.022259	1.68955931525864	YES
NM_022427	Gpr88	64378	G-protein coupled receptor 88	chr3:115952571-115956402	Ob_PBS_Non	Ob_Lep_Non	OK	14.742	24.8846	0.75532	3.83174	5e-05	0.022259	1.68800596244308	YES
NM_001081971	Gm1337	383787	ankyrin repeat domain 63	chr2:118524838-118529699	Ob_PBS_Non	Ob_Lep_Non	OK	3.198	5.37609	0.749386	2.96431	5e-05	0.022259	1.68107722460176	YES
NM_008895	Pomc	18976	pro-opiomelanocortin-alpha	chr12:3954950-3960618	Ob_PBS_Non	Ob_Lep_Non	OK	17.1944	28.415	0.724713	3.40007	5e-05	0.022259	1.65257185213222	YES
NM_001037713	Xaf1	327959	XIAP associated factor 1	chr11:72115130-72127235	Ob_PBS_Non	Ob_Lep_Non	OK	2.16213	3.55947	0.71921	2.4927	5e-05	0.022259	1.64628030717379	YES
NM_008427	Kcnj4	16520	potassium inwardly-rectifying channel, subfamily J, member 4	chr15:79314143-79335671	Ob_PBS_Non	Ob_Lep_Non	OK	8.28748	13.4842	0.702261	3.21302	5e-05	0.022259	1.62705272204881	YES
NM_010076	Drd1a	13488	dopamine receptor D1A	chr13:54146552-54151027	Ob_PBS_Non	Ob_Lep_Non	OK	3.4619	5.62707	0.70082	2.7204	5e-05	0.022259	1.62542839231753	YES
NM_021355	Fmod	14264	fibromodulin	chr1:135934091-135944854	Ob_PBS_Non	Ob_Lep_Non	OK	4.73837	3.12716	-0.599537	-2.35688	0.0001	0.0403767	0.659965722318548	YES
NM_010894	Neurod1	18012	neurogenic differentiation 1	chr2:79292797-79296793	Ob_PBS_Non	Ob_Lep_Non	OK	4.45472	2.88887	-0.624828	-2.27494	5e-05	0.022259	0.648497087392478	YES
NM_007592	Car8	12319	carbonic anhydrase 8	chr4:8068639-8166188	Ob_PBS_Non	Ob_Lep_Non	OK	6.30393	3.74775	-0.750227	-3.24524	5e-05	0.022259	0.594510007315422	YES
NM_001164575	Zfp169	67911	zinc finger protein 169	chr13:48583028-48608805	Ob_PBS_Non	Ob_Lep_Non	OK	2.1749	0.745084	-1.54547	-3.06127	5e-05	0.022259	0.342584076305673	YES
NM_019820	Cbln3	56410	cerebellin 3 precursor protein	chr14:56497756-56503093	Ob_PBS_Non	Ob_Lep_Non	OK	2.47478	0.550193	-2.16929	-6.0186	5e-05	0.022259	0.222320054742084	YES
NM_011866	Pde10a	23984	phosphodiesterase 10A	chr17:8994609-9179513	Ob_PBS_Non	Ob_Lep_Non	OK	15.7498	23.2742	0.563398	3.01626	5e-05	0.022259	1.47774567686461	NO
NM_001170537	Mef2c	17260	myocyte enhancer factor 2C	chr13:83643032-83806684	Ob_PBS_Non	Ob_Lep_Non	OK	10.5402	15.303	0.537918	2.06102	5e-05	0.022259	1.45187575574456	NO
NM_001013390	Scn4b	399548	sodium channel, type IV, beta	chr9:44947124-44962144	Ob_PBS_Non	Ob_Lep_Non	OK	25.0843	36.3095	0.533563	2.92534	5e-05	0.022259	1.44749965062579	NO
NM_177006	3110047P20Rik	319807	RIKEN cDNA 3110047P20 gene	chr5:64040341-64201782	Ob_PBS_Non	Ob_Lep_Non	OK	2.22958	3.21806	0.529419	2.31104	5e-05	0.022259	1.44334781557967	NO
NM_010319	Gng7	14708	guanine nucleotide binding protein (G protein), gamma 7	chr10:80411368-80477670	Ob_PBS_Non	Ob_Lep_Non	OK	32.1233	45.7865	0.511301	2.28634	5e-05	0.022259	1.42533496116868	NO
NM_012008	Ddx3y	26900	DEAD (Asp-Glu-Ala-Asp) box polypeptide 3, Y-linked	chrY:597157-623056	Ob_PBS_Non	Ob_Lep_Non	OK	7.32499	10.4166	0.507982	2.46512	5e-05	0.022259	1.4220596679369	NO
NM_001081963	9430020K01Rik	240185	RIKEN cDNA 9430020K01 gene	chr18:4634926-4682867	Ob_PBS_Non	Ob_Lep_Non	OK	3.60789	5.066	0.489691	2.23222	5e-05	0.022259	1.40414410046473	NO
NM_198411	Inf2	70435	inverted formin, FH2 and WH2 domain containing	chr12:113826994-113853768	Ob_PBS_Non	Ob_Lep_Non	OK	12.998	18.1505	0.481719	2.52045	5e-05	0.022259	1.39640652179448	NO
NM_028096	2010300C02Rik	72097	RIKEN cDNA 2010300C02 gene	chr1:37668520-37776656	Ob_PBS_Non	Ob_Lep_Non	OK	20.221	28.201	0.479893	2.54376	5e-05	0.022259	1.39464022658388	NO
NM_021423	Shank3	58234	SH3/ankyrin domain gene 3	chr15:89330287-89390691	Ob_PBS_Non	Ob_Lep_Non	OK	18.8899	25.2109	0.41643	2.41127	5e-05	0.022259	1.33462089854919	NO
NM_001033334	Tmem90a	627191	synapse differentiation inducing 1 like	chr12:86018227-86039757	Ob_PBS_Non	Ob_Lep_Non	OK	18.8012	25.0841	0.415948	2.27985	0.0001	0.0403767	1.33417508026696	NO
NM_009732	Avp	11998	arginine vasopressin	chr2:130406412-130408277	Ob_PBS_Non	Ob_Lep_Non	OK	894.164	689.203	-0.37561	-3.64442	0.0001	0.0403767	0.77077944300098	NO
NM_008963	Ptgds	19215	prostaglandin D2 synthase (brain)	chr2:25322231-25325269	Ob_PBS_Non	Ob_Lep_Non	OK	706.992	523.277	-0.43412	-3.16909	5e-05	0.022259	0.740145082902308	NO
NM_001166428	Hnrnpf	98758	heterogeneous nuclear ribonucleoprotein F	chr6:117850357-117875640	Ob_PBS_Non	Ob_Lep_Non	OK	0	0.715445	inf	-nan	0.15045	0.99993	inf	NO
NM_001171036	Tmbim6	110213	transmembrane BAX inhibitor motif containing 6	chr15:99223377-99240480	Ob_PBS_Non	Ob_Lep_Non	OK	0	0.625809	inf	-nan	0.1342	0.99993	inf	NO
NM_194321	Fxyd1	56188	FXYD domain-containing ion transport regulator 1	chr7:31836696-31840675	Ob_PBS_Non	Ob_Lep_Non	OK	0	0.499378	inf	-nan	0.20195	0.99993	inf	NO
NR_028541	Snord65	100217444	small nucleolar RNA, C/D box 65	chr11:62416378-62418308	Ob_PBS_Non	Ob_Lep_Non	OK	0	982.888	inf	-nan	0.20805	0.99993	inf	NO
NR_028543	Snord47	100217446	small nucleolar RNA, C/D box 47	chr1:162965296-162968668	Ob_PBS_Non	Ob_Lep_Non	OK	0	237.074	inf	-nan	0.26315	0.99993	inf	NO
NR_028552_1	Snord58b	100217457	small nucleolar RNA, C/D box 58B	chr18:75160130-75163035	Ob_PBS_Non	Ob_Lep_Non	OK	0	830.477	inf	-nan	0.29575	0.99993	inf	NO
NR_029652	Mir301	723834	microRNA 301	chr11:86922762-86936476	Ob_PBS_Non	Ob_Lep_Non	OK	0	19.464	inf	-nan	0.2727	0.99993	inf	NO
NR_029741	Mir24-2	723960	microRNA 24-2	chr8:86732713-86732820	Ob_PBS_Non	Ob_Lep_Non	OK	0	7.24798	inf	-nan	0.0374	0.99993	inf	NO
NR_029789	Mir32	723837	microRNA 32	chr4:56888884-56960301	Ob_PBS_Non	Ob_Lep_Non	OK	0	201.302	inf	-nan	0.21685	0.99993	inf	NO
NR_030254	Mir486	723876	microRNA 486	chr8:24085353-24260968	Ob_PBS_Non	Ob_Lep_Non	OK	0	6.49962	inf	-nan	0.27705	0.99993	inf	NO
NR_030607	Mir208b	100124433	microRNA 208b	chr14:55587623-55613386	Ob_PBS_Non	Ob_Lep_Non	OK	0	72.2853	inf	-nan	0.21685	0.99993	inf	NO
NR_035459	Mir1938	100316693	microRNA 1938	chr12:40929715-40949776	Ob_PBS_Non	Ob_Lep_Non	OK	0	9.27342	inf	-nan	0.2814	0.99993	inf	NO
NR_037204	Mir1247	100526515	microRNA 1247	chr12:111513594-111516339	Ob_PBS_Non	Ob_Lep_Non	OK	0	25.1581	inf	-nan	0.2917	0.99993	inf	NO
NR_037279	Mir3096			chr5:23198084-23218484	Ob_PBS_Non	Ob_Lep_Non	OK	0	8.85663	inf	-nan	0.2829	0.99993	inf	NO
NM_001163570	Exosc8	69639	exosome component 8	chr3:54532600-54539286	Ob_PBS_Non	Ob_Lep_Non	OK	6.51175e-05	0.570297	13.0964	0.0137596	0.25665	0.99993	8758.08660061748	NO
NM_015749	Tcn2	21452	transcobalamin 2	chr11:3817080-3832081	Ob_PBS_Non	Ob_Lep_Non	OK	0.000533136	1.79734	11.7191	0.173666	0.2502	0.99993	3371.3250086054	NO
NM_001146217	Smoc1	64075	SPARC related modular calcium binding 1	chr12:82127794-82287401	Ob_PBS_Non	Ob_Lep_Non	OK	0.000344213	0.702943	10.9959	0.186481	0.1929	0.99993	2042.18804417455	NO
NM_020044	Lat2	56743	linker for activation of T cells family, member 2	chr5:135076134-135090893	Ob_PBS_Non	Ob_Lep_Non	OK	0.00043694	0.610297	10.4479	0.0890961	0.20655	0.99993	1396.79056141697	NO
NM_001178012	Sfxn3	94280	sideroflexin 3	chr19:45122065-45130873	Ob_PBS_Non	Ob_Lep_Non	OK	0.00103224	1.34183	10.3442	0.248016	0.2043	0.99993	1299.91358108065	NO
NM_026450	Zfp169	67911	zinc finger protein 169	chr13:48583028-48608805	Ob_PBS_Non	Ob_Lep_Non	OK	0.00172597	1.71646	9.95781	0.991426	0.24275	0.99993	994.48789477861	NO
NM_001122680	Pvrl4	71740	poliovirus receptor-related 4	chr1:173300303-173318418	Ob_PBS_Non	Ob_Lep_Non	OK	0.0007519	0.697751	9.85796	0.357468	0.21845	0.99993	927.986495180155	NO
NM_178408	Arrdc1	215705	arrestin domain containing 1	chr2:24780871-24790801	Ob_PBS_Non	Ob_Lep_Non	OK	0.000879199	0.731671	9.70079	0.189758	0.34305	0.99993	832.202031531896	NO
NM_001165256	Dcaf4	73828	DDB1 and CUL4 associated factor 4	chr12:84861415-84882942	Ob_PBS_Non	Ob_Lep_Non	OK	0.00390706	2.75873	9.46371	0.711209	0.2097	0.99993	706.090844494668	NO
NM_001164042	Smad5	17129	SMAD family member 5	chr13:56804370-56843739	Ob_PBS_Non	Ob_Lep_Non	OK	0.002078	0.888435	8.73993	0.833637	0.2081	0.99993	427.544269666694	NO
NM_008502	Llgl1	16897	lethal giant larvae homolog 1 (Drosophila)	chr11:60513191-60540723	Ob_PBS_Non	Ob_Lep_Non	OK	0.00306403	1.16954	8.5763	0.597353	0.33215	0.99993	381.701223306593	NO
NM_001195025	Nuak2	74137	NUAK family, SNF1-like kinase, 2	chr1:134212701-134230065	Ob_PBS_Non	Ob_Lep_Non	OK	0.00170934	0.607444	8.47317	0.632864	0.26325	0.99993	355.368008397554	NO
NM_011164	Prl	19109	prolactin	chr13:27149438-27157072	Ob_PBS_Non	Ob_Lep_Non	OK	0.0157744	5.49722	8.44498	1.3669	0.2881	0.99993	348.491582671219	NO
NM_011893	Sh3bp2	24055	SH3-domain binding protein 2	chr5:34868432-34906288	Ob_PBS_Non	Ob_Lep_Non	OK	0.00475133	1.46397	8.26734	1.22156	0.2637	0.99993	308.118180324356	NO
NM_010103	Edil3	13612	EGF-like repeats and discoidin I-like domains 3	chr13:88961076-89462830	Ob_PBS_Non	Ob_Lep_Non	OK	0.00424986	1.08015	7.98959	0.716518	0.2113	0.99993	254.159438909041	NO
NM_001111076	Zfp182	319535	zinc finger protein 182	chrX:20603309-20639164	Ob_PBS_Non	Ob_Lep_Non	OK	0.0045728	1.15695	7.98304	1.55298	0.2433	0.99993	253.008141562141	NO
NM_001160317	Nfasc	269116	neurofascin	chr1:134461266-134638374	Ob_PBS_Non	Ob_Lep_Non	OK	0.00420379	1.02143	7.92469	0.709372	0.21015	0.99993	242.979367009981	NO
NM_172451	Galnt6	207839	UDP-N-acetyl-alpha-D-galactosamine:polypeptide N-acetylgalactosaminyltransferase 6	chr15:100520345-100559807	Ob_PBS_Non	Ob_Lep_Non	OK	0.00549383	1.28015	7.86428	1.71217	0.26055	0.99993	233.015158440471	NO
NR_003517	Pisd-ps1	236604	phosphatidylserine decarboxylase, pseudogene 1	chr11:3024023-3093466	Ob_PBS_Non	Ob_Lep_Non	OK	0.0399506	8.08633	7.66112	2.04953	0.19635	0.99993	202.407648945391	NO
NM_001163303	Pxmp3	19302	peroxisomal biogenesis factor 2	chr3:5560187-5576239	Ob_PBS_Non	Ob_Lep_Non	OK	0.0035807	0.556781	7.28072	0.506955	0.27285	0.99993	155.494527868902	NO
NM_001110230	Celf2	14007	CUGBP, Elav-like family member 2	chr2:6460743-7317825	Ob_PBS_Non	Ob_Lep_Non	OK	0.00653342	0.82751	6.98479	0.621536	0.2745	0.99993	126.657614281942	NO
NM_001163472	Cyp2d22	56448	cytochrome P450, family 2, subfamily d, polypeptide 22	chr15:82200956-82210690	Ob_PBS_Non	Ob_Lep_Non	OK	0.00918571	0.905983	6.62395	1.38821	0.42625	0.99993	98.6296835662877	NO
NM_001164421	Pqlc1	66943	PQ loop repeat containing 1	chr18:80451983-80489463	Ob_PBS_Non	Ob_Lep_Non	OK	0.0144543	1.16407	6.33154	1.22923	0.2735	0.99993	80.5347766815766	NO
NM_011918	Ldb3	24131	LIM domain binding 3	chr14:35339884-35401867	Ob_PBS_Non	Ob_Lep_Non	OK	0.00948889	0.73359	6.27259	1.60735	0.21475	0.99993	77.31036799463	NO
NM_001142581	Vipar	104799	VPS33B interacting protein, apical-basolateral polarity regulator, spe-39 homolog	chr12:88579824-88607236	Ob_PBS_Non	Ob_Lep_Non	OK	0.0363646	1.16616	5.00309	1.0585	0.265	0.99993	32.0686118442589	NO
NM_001163530	Prl	19109	prolactin	chr13:27149438-27157072	Ob_PBS_Non	Ob_Lep_Non	OK	0.116148	3.48046	4.90524	2.67954	0.13205	0.99993	29.9656964564129	NO
NM_001161422	Ikbkg	16151	inhibitor of kappaB kinase gamma	chrX:71638629-71699117	Ob_PBS_Non	Ob_Lep_Non	OK	0.0394368	0.706762	4.16361	1.15997	0.2077	0.99993	17.9213821315847	NO
NM_001161848	Sgk1	20393	serum/glucocorticoid regulated kinase 1	chr10:21601989-21719708	Ob_PBS_Non	Ob_Lep_Non	OK	0.0762672	1.30144	4.0929	0.730498	0.46005	0.99993	17.0641896528199	NO
NM_028667	D3Ertd751e	73852	DNA segment, Chr 3, ERATO Doi 751, expressed	chr3:41546539-41562861	Ob_PBS_Non	Ob_Lep_Non	OK	0.0309692	0.443692	3.84065	0.991503	0.2394	0.99993	14.3268545832112	NO
NM_001080118	Med1	19014	mediator complex subunit 1	chr11:98013468-98054607	Ob_PBS_Non	Ob_Lep_Non	OK	0.0316514	0.450885	3.83242	1.06103	0.2593	0.99993	14.2453582630026	NO
NM_001164096	Polr3e	26939	polymerase (RNA) III (DNA directed) polypeptide E	chr7:128061257-128090946	Ob_PBS_Non	Ob_Lep_Non	OK	0.0426163	0.553756	3.69977	1.05803	0.23165	0.99993	12.9939666283574	NO
NM_001160165	Neu2	23956	neuraminidase 2	chr1:89470601-89494415	Ob_PBS_Non	Ob_Lep_Non	OK	0.0372062	0.468021	3.65296	0.629547	0.16205	0.99993	12.5791279019288	NO
NM_176998	Sybu	319613	syntabulin (syntaxin-interacting)	chr15:44503402-44619609	Ob_PBS_Non	Ob_Lep_Non	OK	0.122705	1.45089	3.56368	1.09578	0.2482	0.99993	11.8242764508586	NO
NM_175099	Repin1	58887	replication initiator 1	chr6:48543881-48549081	Ob_PBS_Non	Ob_Lep_Non	OK	0.152094	1.47841	3.28102	1.23901	0.21235	0.99993	9.72042908806641	NO
NM_001003933	Rtn3	20168	reticulon 3	chr19:7492114-7557779	Ob_PBS_Non	Ob_Lep_Non	OK	0.150402	1.39162	3.20987	0.541629	0.3495	0.99993	9.25267168344921	NO
NM_007826	Dach1	13134	dachshund 1 (Drosophila)	chr14:98186065-98568762	Ob_PBS_Non	Ob_Lep_Non	OK	0.0571001	0.489952	3.10108	1.14646	0.2471	0.99993	8.5806087313315	NO
NM_145527	Madd	228355	MAP-kinase activating death domain	chr2:90977516-91024025	Ob_PBS_Non	Ob_Lep_Non	OK	0.24217	2.07524	3.09919	1.28226	0.16865	0.99993	8.56937508047324	NO
NM_001039387	Nelf	56876	NMDA receptor synaptonuclear signaling and neuronal migration factor	chr2:24909898-24918401	Ob_PBS_Non	Ob_Lep_Non	OK	0.19936	1.68992	3.08351	0.607693	0.5101	0.99993	8.47674271934311	NO
NM_001159527	Wdr35	74682	WD repeat domain 35	chr12:8980806-9035653	Ob_PBS_Non	Ob_Lep_Non	OK	0.338593	2.7812	3.03808	1.1047	0.2867	0.99993	8.213971832445	NO
NM_001164568	Sipa1	20469	signal-induced proliferation associated gene 1	chr19:5651184-5663707	Ob_PBS_Non	Ob_Lep_Non	OK	0.263965	2.00603	2.92592	1.08223	0.29065	0.99993	7.59958164102787	NO
NM_133699	Atp6v1c2	68775	ATPase, H+ transporting, lysosomal V1 subunit C2	chr12:17273400-17331536	Ob_PBS_Non	Ob_Lep_Non	OK	0.213046	1.58551	2.89571	0.8706	0.24425	0.99993	7.44210115454543	NO
NM_001166411	Rbm3	19652	RNA binding motif protein 3	chrX:7716100-7725089	Ob_PBS_Non	Ob_Lep_Non	OK	0.502195	3.28465	2.70942	0.779343	0.50755	0.99993	6.54058645817589	NO
NM_011050	Pdcd4	18569	programmed cell death 4	chr19:53966720-54107768	Ob_PBS_Non	Ob_Lep_Non	OK	0.0921004	0.592835	2.68635	0.500655	0.3359	0.99993	6.43682836243019	NO
NR_027870	Dtnb	13528	dystrobrevin, beta	chr12:3572390-3781398	Ob_PBS_Non	Ob_Lep_Non	OK	0.154822	0.969103	2.64603	0.730191	0.46	0.99993	6.25942441361031	NO
NM_178737	AW551984	244810	expressed sequence AW551984	chr9:39394980-39411709	Ob_PBS_Non	Ob_Lep_Non	OK	0.412697	2.52844	2.61509	0.930625	0.30185	0.99993	6.12661417453713	NO
NR_029802	Mir320	723838	microRNA 320	chr14:70843316-70843398	Ob_PBS_Non	Ob_Lep_Non	OK	18.6967	112.698	2.5916	57.4383	0.1487	0.99993	6.02766818204891	NO
NM_001168569	Ctps2	55936	cytidine 5'-triphosphate synthase 2	chrX:159339491-159472473	Ob_PBS_Non	Ob_Lep_Non	OK	0.179776	1.06696	2.56923	0.974376	0.2409	0.99993	5.93492582868171	NO
NM_001164426	Kcnk13	217826	potassium channel, subfamily K, member 13	chr12:101202708-101300892	Ob_PBS_Non	Ob_Lep_Non	OK	0.128387	0.752917	2.55199	0.89995	0.30595	0.99993	5.86442637950985	NO
NM_001168564	Kcns3	238076	potassium voltage-gated channel, delayed-rectifier, subfamily S, member 3	chr12:11097007-11157648	Ob_PBS_Non	Ob_Lep_Non	OK	0.148319	0.854767	2.52683	1.24705	0.1245	0.99993	5.7630398674179	NO
NM_001168656	Socs2	216233	suppressor of cytokine signaling 2	chr10:94874123-94879491	Ob_PBS_Non	Ob_Lep_Non	OK	0.0806355	0.45979	2.51149	0.752198	0.2839	0.99993	5.70208679658453	NO
NM_001172069	Senp8	71599	SUMO/sentrin specific peptidase 8	chr9:59582065-59598456	Ob_PBS_Non	Ob_Lep_Non	OK	0.141907	0.800757	2.49642	0.915537	0.2595	0.99993	5.64283435502415	NO
NM_010066	Dnmt1	13433	DNA methyltransferase (cytosine-5) 1	chr9:20711649-20764332	Ob_PBS_Non	Ob_Lep_Non	OK	0.240933	1.33169	2.46655	0.754279	0.4719	0.99993	5.52720453240361	NO
NM_001130529	Zkscan17	268417	zinc finger with KRAB and SCAN domains 17	chr11:59299022-59324569	Ob_PBS_Non	Ob_Lep_Non	OK	0.119023	0.656899	2.46443	0.764559	0.46045	0.99993	5.51908842463613	NO
NR_037220	Mir3060	100526466	microRNA 3060	chr11:4035162-4060296	Ob_PBS_Non	Ob_Lep_Non	OK	17.2477	94.1022	2.44783	25.2813	0.5207	0.99993	5.45594839984515	NO
NM_001162521	Dguok	27369	deoxyguanosine kinase	chr6:83430207-83456963	Ob_PBS_Non	Ob_Lep_Non	OK	0.104111	0.559005	2.42474	0.651015	0.2923	0.99993	5.36932227396683	NO
NM_001171054	Mta3	116871	metastasis associated 3	chr17:84105502-84214245	Ob_PBS_Non	Ob_Lep_Non	OK	0.835244	4.47805	2.4226	1.3574	0.06435	0.99993	5.36136367458563	NO
NM_153785	Cdkl3	213084	cyclin-dependent kinase-like 3	chr11:51817722-51898169	Ob_PBS_Non	Ob_Lep_Non	OK	0.11395	0.608222	2.41619	1.099	0.1209	0.99993	5.33759558289709	NO
NM_018760	Slc4a4	54403	solute carrier family 4 (anion exchanger), member 4	chr5:89316284-89668681	Ob_PBS_Non	Ob_Lep_Non	OK	0.225143	1.20147	2.41589	0.850928	0.3936	0.99993	5.33648577649119	NO
NM_007388	Acp5	11433	acid phosphatase 5, tartrate resistant	chr9:21931170-21940190	Ob_PBS_Non	Ob_Lep_Non	OK	0.125316	0.658265	2.3931	0.839287	0.22425	0.99993	5.25284858879709	NO
NM_008497	Lhb	16866	luteinizing hormone beta	chr7:52676315-52677224	Ob_PBS_Non	Ob_Lep_Non	OK	0.218033	1.13792	2.38378	2.3093	0.04745	0.99993	5.21902386870178	NO
NM_010488	Elavl4	15572	ELAV (embryonic lethal, abnormal vision, Drosophila)-like 4 (Hu antigen D)	chr4:109876341-110024516	Ob_PBS_Non	Ob_Lep_Non	OK	0.101715	0.527245	2.37394	0.600889	0.4699	0.99993	5.18354827953794	NO
NM_001130184	Phf17	269424	jade family PHD finger 1	chr3:41359655-41420786	Ob_PBS_Non	Ob_Lep_Non	OK	0.231222	1.19098	2.3648	0.823656	0.33715	0.99993	5.15081241432203	NO
NM_027954	Syce2	71846	synaptonemal complex central element protein 2	chr8:87396009-87417820	Ob_PBS_Non	Ob_Lep_Non	OK	0.109477	0.562205	2.36047	0.744114	0.31045	0.99993	5.13537631642612	NO
NM_001160293	Celf2	14007	CUGBP, Elav-like family member 2	chr2:6460743-7317825	Ob_PBS_Non	Ob_Lep_Non	OK	0.177406	0.9032	2.34799	0.829209	0.26765	0.99993	5.09114445185724	NO
NR_029567	Mir129-1	387237	microRNA 129-1	chr6:28972618-28972691	Ob_PBS_Non	Ob_Lep_Non	OK	30.1753	152.941	2.34154	74.3696	0.11405	0.99993	5.06843377200575	NO
NM_001142760	Pcdh15	11994	protocadherin 15	chr10:73284614-74112477	Ob_PBS_Non	Ob_Lep_Non	OK	0.155193	0.763465	2.29849	0.862531	0.33035	0.99993	4.91942602958427	NO
NM_029774	Ttll11	74410	tubulin tyrosine ligase-like family, member 11	chr2:35606759-35835144	Ob_PBS_Non	Ob_Lep_Non	OK	0.295096	1.44522	2.29204	1.57421	0.04095	0.99993	4.89748135473414	NO
NM_001109971	Sec61g	20335	SEC61, gamma subunit	chr11:16401640-16408487	Ob_PBS_Non	Ob_Lep_Non	OK	0.439718	2.15182	2.2909	0.897031	0.179	0.99993	4.8936129533693	NO
NM_021326	Rbak	57782	RB-associated KRAB repressor	chr5:143933867-143942422	Ob_PBS_Non	Ob_Lep_Non	OK	0.104896	0.512921	2.28978	0.723464	0.34035	0.99993	4.88981539432579	NO
NM_001165992	Arfrp1	76688	ADP-ribosylation factor related protein 1	chr2:181092394-181115498	Ob_PBS_Non	Ob_Lep_Non	OK	0.460588	2.25046	2.28867	1.21229	0.1269	0.99993	4.88605464971032	NO
NM_001164192	Mtm1	17772	X-linked myotubular myopathy gene 1	chrX:68463941-68568470	Ob_PBS_Non	Ob_Lep_Non	OK	0.177434	0.855258	2.26908	0.816471	0.3255	0.99993	4.82015653880171	NO
NM_001130174	Tnnt2	21956	troponin T2, cardiac	chr1:137732962-137748838	Ob_PBS_Non	Ob_Lep_Non	OK	0.409254	1.96419	2.26286	0.606649	0.3004	0.99993	4.79941976829505	NO
NM_001177847	Tirap	117149	toll-interleukin 1 receptor (TIR) domain-containing adaptor protein	chr9:34991975-35007876	Ob_PBS_Non	Ob_Lep_Non	OK	0.202948	0.968216	2.25422	1.25575	0.10525	0.99993	4.7707629388495	NO
NM_001177560	Gng12	14701	guanine nucleotide binding protein (G protein), gamma 12	chr6:66846390-66971355	Ob_PBS_Non	Ob_Lep_Non	OK	0.252319	1.1813	2.22706	0.776245	0.32065	0.99993	4.68178927199156	NO
NM_001123382	Il1r1	16177	interleukin 1 receptor, type I	chr1:40281924-40373022	Ob_PBS_Non	Ob_Lep_Non	OK	0.114715	0.534464	2.22004	0.667062	0.26855	0.99993	4.65906352075281	NO
NM_001177952	Rpgr	19893	retinitis pigmentosa GTPase regulator	chrX:9735341-9793921	Ob_PBS_Non	Ob_Lep_Non	OK	0.1358	0.627988	2.20925	0.807655	0.2699	0.99993	4.62434809525356	NO
NM_001163469	Phtf1	18685	putative homeodomain transcription factor 1	chr3:103718042-103811414	Ob_PBS_Non	Ob_Lep_Non	OK	0.571367	2.59107	2.18106	1.09362	0.1337	0.99993	4.53486624697712	NO
NM_010825	Meis2	17536	Meis homeobox 2	chr2:115686999-115890794	Ob_PBS_Non	Ob_Lep_Non	OK	0.125754	0.5683	2.17605	0.921929	0.29995	0.99993	4.51914547721378	NO
NM_001008795	Whrn	73750	whirlin	chr4:63075943-63156985	Ob_PBS_Non	Ob_Lep_Non	OK	0.177969	0.794116	2.15772	0.59596	0.5139	0.99993	4.46209119719531	NO
NM_001110499	Canx	12330	calnexin	chr11:50107458-50139175	Ob_PBS_Non	Ob_Lep_Non	OK	0.772473	3.40908	2.14183	0.746341	0.2752	0.99993	4.41321489825882	NO
NR_030704	Snord55	100216533	small nucleolar RNA, C/D box 55	chr4:116826440-116828737	Ob_PBS_Non	Ob_Lep_Non	OK	44.8877	195.899	2.12572	0.245643	0.5261	0.99993	4.36420841516764	NO
NR_035438	Mir1900	100316681	microRNA 1900	chr9:20836481-20843480	Ob_PBS_Non	Ob_Lep_Non	OK	22.7278	99.0788	2.12412	0.442199	0.5614	0.99993	4.35937103606264	NO
NM_138631	Tssc4	56844	tumor-suppressing subchromosomal transferable fragment 4	chr7:150255272-150256992	Ob_PBS_Non	Ob_Lep_Non	OK	0.706579	3.03887	2.10461	1.04004	0.1482	0.99993	4.300814776592	NO
NM_146024	Ankrd40	71452	ankyrin repeat domain 40	chr11:94189314-94203161	Ob_PBS_Non	Ob_Lep_Non	OK	0.227179	0.964297	2.08565	0.598579	0.29685	0.99993	4.24466294922372	NO
NR_029538	Mir124a-3	723951	microRNA 124a-3	chr2:180628744-180628812	Ob_PBS_Non	Ob_Lep_Non	OK	61.5872	256.203	2.05658	122.061	0.14655	0.99993	4.15998982599529	NO
NM_001110150	Mgat1	17308	mannoside acetylglucosaminyltransferase 1	chr11:49057692-49076526	Ob_PBS_Non	Ob_Lep_Non	OK	0.402583	1.65397	2.03857	1.07358	0.13145	0.99993	4.10838105853077	NO
NM_001110130	Ppih	66101	peptidyl prolyl isomerase H	chr4:118972614-118993128	Ob_PBS_Non	Ob_Lep_Non	OK	0.261101	1.0697	2.03453	0.633184	0.2742	0.99993	4.09689239247863	NO
NR_029658	Mir106b	723925	microRNA 106b	chr5:138605816-138613090	Ob_PBS_Non	Ob_Lep_Non	OK	18.6967	75.5598	2.01484	0.652155	0.47075	0.99993	4.04135756019684	NO
NR_027820	1810032O08Rik	66293	RIKEN cDNA 1810032O08 gene	chr11:116532973-116537112	Ob_PBS_Non	Ob_Lep_Non	OK	0.913575	3.65232	1.99922	1.36268	0.0619	0.99993	3.99783796530654	NO
NM_172989	Lpar1	14745	lysophosphatidic acid receptor 1	chr4:58448123-58566363	Ob_PBS_Non	Ob_Lep_Non	OK	0.248357	0.991457	1.99714	0.977769	0.16675	0.99993	3.99207825089014	NO
NM_001166650	Zfp280c	208968	zinc finger protein 280C	chrX:45894802-45947629	Ob_PBS_Non	Ob_Lep_Non	OK	0.218085	0.843861	1.95212	0.749997	0.2677	0.99993	3.86942715497348	NO
NM_001160182	Tor1aip2	240832	torsin A interacting protein 2	chr1:157851728-157915989	Ob_PBS_Non	Ob_Lep_Non	OK	0.34736	1.31575	1.92138	0.555318	0.517	0.99993	3.7878520983836	NO
NM_199469	Nploc4	217365	nuclear protein localization 4 homolog (S. cerevisiae)	chr11:120241111-120299014	Ob_PBS_Non	Ob_Lep_Non	OK	0.233034	0.857499	1.87959	0.788643	0.241	0.99993	3.67970471734176	NO
NM_001111096	Lyn	17096	Yamaguchi sarcoma viral (v-yes-1) oncogene homolog	chr4:3605267-3718759	Ob_PBS_Non	Ob_Lep_Non	OK	0.181527	0.667741	1.8791	0.628779	0.33895	0.99993	3.6784551468516	NO
NM_001114879	D14Abb1e	218850	DNA segment, Chr 14, Abbott 1 expressed	chr14:28242032-28321646	Ob_PBS_Non	Ob_Lep_Non	OK	0.409147	1.49196	1.86652	1.0611	0.13055	0.99993	3.6465192244592	NO
NM_029053	4930451C15Rik	74685	RIKEN cDNA 4930451C15 gene	chr16:17544557-17561340	Ob_PBS_Non	Ob_Lep_Non	OK	0.220434	0.796045	1.85251	0.928856	0.1402	0.99993	3.61127928974258	NO
NM_001159636	Wdsub1	72137	WD repeat, SAM and U-box domain containing 1	chr2:59690421-59720663	Ob_PBS_Non	Ob_Lep_Non	OK	0.185291	0.666042	1.84582	0.635185	0.3658	0.99993	3.59457199632516	NO
NM_001146268	Pdgfrb	18596	platelet derived growth factor receptor, beta polypeptide	chr18:61204803-61244721	Ob_PBS_Non	Ob_Lep_Non	OK	0.204497	0.729727	1.83527	0.916636	0.1247	0.99993	3.56838183692148	NO
NM_001145926	C530028O21Rik	319352	PILR alpha associated neural protein	chr6:124946737-124953117	Ob_PBS_Non	Ob_Lep_Non	OK	1.05141	3.74584	1.83296	0.610244	0.3634	0.99993	3.56267282279246	NO
NR_028551	Snord53	100217456	small nucleolar RNA, C/D box 53	chr17:71965554-72008371	Ob_PBS_Non	Ob_Lep_Non	OK	49.5506	175.3	1.82285	55.7323	0.5618	0.99993	3.5377938904243	NO
NM_001163632	Satb1	20230	special AT-rich sequence binding protein 1	chr17:51875511-51972615	Ob_PBS_Non	Ob_Lep_Non	OK	0.513171	1.81424	1.82186	1.02638	0.12485	0.99993	3.53536703345128	NO
NM_001146080	Cntfr	12804	ciliary neurotrophic factor receptor	chr4:41604528-41644123	Ob_PBS_Non	Ob_Lep_Non	OK	0.176195	0.621525	1.81864	0.396035	0.4812	0.99993	3.52748512706382	NO
NM_028141	Zfp661	72180	zinc finger protein 661	chr2:127401268-127410413	Ob_PBS_Non	Ob_Lep_Non	OK	0.263357	0.924595	1.8118	1.23853	0.0644	0.99993	3.51080045641345	NO
NM_001146299	Sh3rf2	269016	SH3 domain containing ring finger 2	chr18:42213363-42318349	Ob_PBS_Non	Ob_Lep_Non	OK	0.335954	1.17912	1.81137	1.45504	0.15565	0.99993	3.50975420672199	NO
NM_178876	Ints3	229543	integrator complex subunit 3	chr3:90195309-90237558	Ob_PBS_Non	Ob_Lep_Non	OK	0.558304	1.9325	1.79135	1.58364	0.01065	0.906399	3.46138639806531	NO
NM_134087	Fam83h	105732	family with sequence similarity 83, member H	chr15:75831521-75844766	Ob_PBS_Non	Ob_Lep_Non	OK	0.190358	0.658866	1.79127	0.524805	0.3196	0.99993	3.46119446336911	NO
NM_001168240	Irak1bp1	65099	interleukin-1 receptor-associated kinase 1 binding protein 1	chr9:82723412-82741295	Ob_PBS_Non	Ob_Lep_Non	OK	0.235857	0.814311	1.78767	0.687928	0.2781	0.99993	3.45256840841014	NO
NM_001163356	6530418L21Rik	109050	family with sequence similarity 212, member B	chr3:105507516-105523760	Ob_PBS_Non	Ob_Lep_Non	OK	0.384064	1.2911	1.74918	0.780634	0.252	0.99993	3.36167440709387	NO
NM_001195130	Phc2	54383	polyhomeotic-like 2 (Drosophila)	chr4:128331945-128430125	Ob_PBS_Non	Ob_Lep_Non	OK	0.870314	2.92507	1.74887	1.15185	0.0932	0.99993	3.3609521428026	NO
NM_001164079	Tia1	21841	cytotoxic granule-associated RNA binding protein 1	chr6:86354212-86383399	Ob_PBS_Non	Ob_Lep_Non	OK	0.202014	0.66378	1.71625	0.526215	0.39425	0.99993	3.28581214153285	NO
NM_021414	Ahcyl2	74340	S-adenosylhomocysteine hydrolase-like 2	chr6:29718442-29862310	Ob_PBS_Non	Ob_Lep_Non	OK	1.46799	4.82183	1.71574	1.06175	0.11065	0.99993	3.28465079559069	NO
NM_001164223	Rpa1	68275	replication protein A1	chr11:75113760-75161885	Ob_PBS_Non	Ob_Lep_Non	OK	0.385585	1.26597	1.71512	1.11293	0.08225	0.99993	3.28323951607036	NO
NM_201386	Plec	18810	plectin	chr15:76001403-76061808	Ob_PBS_Non	Ob_Lep_Non	OK	0.164794	0.537908	1.70669	0.487297	0.49525	0.99993	3.26411073140705	NO
NM_175335	Gtf2a1	83602	general transcription factor II A, 1	chr12:92793701-92828927	Ob_PBS_Non	Ob_Lep_Non	OK	0.47528	1.54883	1.70433	0.56633	0.44965	0.99993	3.25877557469917	NO
NM_025505	Blzf1	66352	basic leucine zipper nuclear factor 1	chr1:166219930-166237615	Ob_PBS_Non	Ob_Lep_Non	OK	0.391608	1.26043	1.68644	0.823845	0.1777	0.99993	3.21861496260213	NO
NM_001042614	Sepp1	20363	selenoprotein P, plasma, 1	chr15:3220766-3230508	Ob_PBS_Non	Ob_Lep_Non	OK	0.242158	0.77083	1.67046	0.369273	0.45775	0.99993	3.18316071671366	NO
NM_001008792	Whrn	73750	whirlin	chr4:63075943-63156985	Ob_PBS_Non	Ob_Lep_Non	OK	0.318423	1.00108	1.65254	0.795311	0.20415	0.99993	3.14386659409329	NO
NM_001164414	Cnot4	53621	CCR4-NOT transcription complex, subunit 4	chr6:34972064-35083737	Ob_PBS_Non	Ob_Lep_Non	OK	0.509969	1.59879	1.64849	1.17511	0.04795	0.99993	3.13505336315881	NO
NM_001093778	Myt1l	17933	myelin transcription factor 1-like	chr12:30213248-30608074	Ob_PBS_Non	Ob_Lep_Non	OK	0.448376	1.40309	1.64583	0.755158	0.2537	0.99993	3.12927836663894	NO
NM_025639	Cenpm	66570	centromere protein M	chr15:82064205-82075177	Ob_PBS_Non	Ob_Lep_Non	OK	0.218995	0.682295	1.6395	0.848712	0.26975	0.99993	3.1155783543332	NO
NM_001166031	Mrps2	118451	mitochondrial ribosomal protein S2	chr2:28323585-28326697	Ob_PBS_Non	Ob_Lep_Non	OK	0.293588	0.913725	1.63797	0.443565	0.5203	0.99993	3.11227598758901	NO
NM_177173	A830018L16Rik	320492	RIKEN cDNA A830018L16 gene	chr1:11404185-11965983	Ob_PBS_Non	Ob_Lep_Non	OK	0.391849	1.20028	1.615	0.754596	0.2533	0.99993	3.06311599418877	NO
NM_001110508	Zfp703	353310	zinc finger protein 703	chr8:28087807-28091934	Ob_PBS_Non	Ob_Lep_Non	OK	0.311213	0.951635	1.61251	1.0467	0.11195	0.99993	3.05783381022141	NO
NM_001042534	Capg	12332	capping protein (actin filament), gelsolin-like	chr6:72494432-72512974	Ob_PBS_Non	Ob_Lep_Non	OK	0.405102	1.22843	1.60046	0.837837	0.2217	0.99993	3.0323998526222	NO
NM_001083315	St7	64213	suppression of tumorigenicity 7	chr6:17699215-17893022	Ob_PBS_Non	Ob_Lep_Non	OK	0.90295	2.72262	1.59228	0.916416	0.1603	0.99993	3.01525496666592	NO
NM_029132	Cep57l1	103268	centrosomal protein 57-like 1	chr10:41438651-41529436	Ob_PBS_Non	Ob_Lep_Non	OK	0.209171	0.62903	1.58845	0.753592	0.2111	0.99993	3.00726082331792	NO
NM_172637	Hectd2	226098	HECT domain containing 2	chr19:36629128-36763969	Ob_PBS_Non	Ob_Lep_Non	OK	0.554362	1.65816	1.58068	1.4301	0.0649	0.99993	2.99110799415716	NO
NM_183417	Cdk2	12566	cyclin-dependent kinase 2	chr10:128134994-128142107	Ob_PBS_Non	Ob_Lep_Non	OK	0.217811	0.651192	1.58001	0.726917	0.16435	0.99993	2.98971922035254	NO
NR_035445	Mir1894	100316810	microRNA 1894	chr17:36053855-36069228	Ob_PBS_Non	Ob_Lep_Non	OK	20.0201	59.7568	1.57765	0.327951	0.6006	0.99993	2.9848325538557	NO
NM_080454	Gjc2	118454	gap junction protein, gamma 2	chr11:58989065-58996715	Ob_PBS_Non	Ob_Lep_Non	OK	0.260812	0.778058	1.57687	0.448569	0.3579	0.99993	2.9832192259718	NO
NM_007932	Eng	13805	endoglin	chr2:32502114-32549695	Ob_PBS_Non	Ob_Lep_Non	OK	0.165246	0.490955	1.57098	0.952954	0.136	0.99993	2.97106465333441	NO
NM_001166380	Armcx1	78248	armadillo repeat containing, X-linked 1	chrX:131252476-131256451	Ob_PBS_Non	Ob_Lep_Non	OK	0.513373	1.51885	1.5649	0.732465	0.222	0.99993	2.95856993894907	NO
NM_001102468	Calml4	75600	calmodulin-like 4	chr9:62686593-62723724	Ob_PBS_Non	Ob_Lep_Non	OK	0.925756	2.73477	1.56271	0.970703	0.10155	0.99993	2.95408225948076	NO
NM_010784	Mdk	17242	midkine	chr2:91762345-91772439	Ob_PBS_Non	Ob_Lep_Non	OK	0.194581	0.572684	1.55737	0.674997	0.2746	0.99993	2.94316821296478	NO
NM_001198877	Dync1i2	13427	dynein cytoplasmic 1 intermediate chain 2	chr2:71049762-71101359	Ob_PBS_Non	Ob_Lep_Non	OK	1.09681	3.21687	1.55234	0.633538	0.30325	0.99993	2.93292463540718	NO
NM_001167944	Zkscan5	22757	zinc finger with KRAB and SCAN domains 5	chr5:145965427-145982619	Ob_PBS_Non	Ob_Lep_Non	OK	0.287334	0.84098	1.54934	0.683385	0.27955	0.99993	2.92683212678483	NO
NM_001167694	Gpr19	14760	G protein-coupled receptor 19	chr6:134819110-134847943	Ob_PBS_Non	Ob_Lep_Non	OK	0.175137	0.51073	1.54408	0.523353	0.41495	0.99993	2.9161804605309	NO
NM_001170745	Magi2	50791	membrane associated guanylate kinase, WW and PDZ domain containing 2	chr5:18732863-20210610	Ob_PBS_Non	Ob_Lep_Non	OK	2.34341	6.78837	1.53446	1.45269	0.0581	0.99993	2.89679983549861	NO
NM_001159941	Kctd10	330171	potassium channel tetramerisation domain containing 10	chr5:114764949-114830514	Ob_PBS_Non	Ob_Lep_Non	OK	1.64332	4.75441	1.53266	1.22847	0.0802	0.99993	2.89318785368915	NO
NM_001013256	1500010J02Rik	68964	CTS telomere maintenance complex component 1	chr11:68829412-68849975	Ob_PBS_Non	Ob_Lep_Non	OK	1.17181	3.39009	1.53259	0.82086	0.20195	0.99993	2.89304747874444	NO
NM_001167946	Zfp821	75871	zinc finger protein 821	chr8:112229448-112248832	Ob_PBS_Non	Ob_Lep_Non	OK	0.922016	2.66297	1.53017	0.674611	0.2722	0.99993	2.88819870194814	NO
NM_001042620	Dhx15	13204	DEAH (Asp-Glu-Ala-His) box polypeptide 15	chr5:52541447-52581758	Ob_PBS_Non	Ob_Lep_Non	OK	0.18877	0.541895	1.52139	0.614138	0.27845	0.99993	2.87067498643937	NO
NM_001168521	Sarm1	237868	sterile alpha and HEAT/Armadillo motif containing 1	chr11:78285831-78311256	Ob_PBS_Non	Ob_Lep_Non	OK	0.284273	0.81315	1.51624	1.10025	0.0904	0.99993	2.86044578352865	NO
NR_033310	Arid5a	214855	AT rich interactive domain 5A (MRF1-like)	chr1:36364577-36380874	Ob_PBS_Non	Ob_Lep_Non	OK	0.57737	1.61983	1.48827	0.944302	0.13575	0.99993	2.80552350514715	NO
NM_207675	Cadm1	54725	cell adhesion molecule 1	chr9:47338434-47661468	Ob_PBS_Non	Ob_Lep_Non	OK	1.19069	3.33479	1.4858	1.24593	0.0306	0.99993	2.80072435202321	NO
NR_035526	Mir432	100316735	microRNA 432	chr12:110828378-110833613	Ob_PBS_Non	Ob_Lep_Non	OK	31.1172	86.225	1.4704	0.163568	0.5565	0.99993	2.77098711048656	NO
NR_029575	Mir24-1	387142	microRNA 24-1	chr13:63402506-63402591	Ob_PBS_Non	Ob_Lep_Non	OK	60.7267	168.272	1.47039	0.231319	0.5038	0.99993	2.7709679035341	NO
NR_029742	Mir26a-1	387218	microRNA 26a-1	chr9:118835653-118953237	Ob_PBS_Non	Ob_Lep_Non	OK	11.2924	31.0143	1.45759	0.181562	0.60455	0.99993	2.7464918294818	NO
NM_001077403	Nrp2	18187	neuropilin 2	chr1:62749890-62865266	Ob_PBS_Non	Ob_Lep_Non	OK	0.198116	0.543372	1.45559	0.464104	0.53755	0.99993	2.74268702124717	NO
NM_001170691	Elmod2	244548	ELMO/CED-12 domain containing 2	chr8:85836530-85856385	Ob_PBS_Non	Ob_Lep_Non	OK	0.923339	2.52371	1.45062	0.506853	0.35355	0.99993	2.73325488085474	NO
NM_001168622	Znrf1	170737	zinc and ring finger 1	chr8:114060539-114149930	Ob_PBS_Non	Ob_Lep_Non	OK	0.37035	1.00869	1.44552	0.678136	0.25885	0.99993	2.72360974455801	NO
NR_000004	Snord35b	27212	small nucleolar RNA, C/D box 35B	chr7:52377757-52379759	Ob_PBS_Non	Ob_Lep_Non	OK	14.2629	38.3495	1.42694	0.0628709	0.59985	0.99993	2.68875816367152	NO
[truncated: 27,432 more rows]

## Sheet: enrichment
Functional enrichment of 32 differentially expressed genes using DAVID (http://david.abcc.ncifcrf.gov)
[truncated: 69 more rows]
